# Supplementary material for: From Triplex to Quadruplex: Enhancing CDC’s Respiratory qPCR Assay with RSV Detection on Panther Fusion® Open Access™
Source: Microorganisms. 2026 Jan 12;14(1):167. doi: 10.3390/microorganisms14010167 (PMC12844171; doi:10.3390/microorganisms14010167)
Supplement: Supplementary file 1 [file microorganisms-14-00167-s001.zip]

Archive with 13 entries (13 files):
- File S1. Conserved Region Search_WO Redundancies.txt
- File S10. Genbank_RSV B_Inclusivity & Clustering.xlsx
- File S11. GISAID_RSV A_Inclusivity & Clustering.xlsx
- File S12. GISAID_RSV B_Inclusivity & Clustering.xlsx
- File S2. Positional Nt Numerical Summary_WO Redundancies.txt
- File S3. Entropy & Coverage_WO Redundancies_M gene.xlsx
- File S4. Entropy & Coverage_WO Redundancies_L gene.xlsx
- File S5. LDT_Flu-SC2-RSV_v2 (Open Access v3.0).pdf
- File S6. In silico homology analysis (BLAST).txt
- File S7. In silico cross-reactivity (BLAST).txt
- File S8. hDNA cross-reactivity (MFEprimer3.1).txt
- File S9. Genbank_RSV A_Inclusivity & Clustering.xlsx
- Supplementary Figures and Tables.pdf
