# Supplementary material for: From Triplex to Quadruplex: Enhancing CDC’s Respiratory qPCR Assay with RSV Detection on Panther Fusion® Open Access™
Source: Microorganisms. 2026 Jan 12;14(1):167. doi: 10.3390/microorganisms14010167 (PMC12844171; doi:10.3390/microorganisms14010167)
Supplement: Supplementary file 1 [file microorganisms-14-00167-s001.zip › File S1. Conserved Region Search_WO Redundancies.txt]

BioEdit version 7.7.1 (5/10/2021)
Conserved region search
Alignment file: NCBI_RSV_8100 CompSeq_WO Redundancies.fa
30/9/2025 11:03:36 a.�m.

Minimum segment length (actual for each sequence): 100
Maximum average entropy: 0.08
Maximum entropy per position: 0.8
Gaps limited to 2 per segment
Contiguous gaps limited to 1 in any segment

2 conserved regions found

Region 1: Position 3442 to 3580
Consensus:
3442 ATGGGGCAAATATGGAAACATACGTGAACAAACTTCACGAAGGCTCCACATACACAGCTGCTGTTCAATACAATGTCCTAGAAAAAGACGATGATCCTGCATCACTTACAATATGGGTGCCCATGTTCCAATCATCCAT 3580

Segment Length: 139
Average entropy (Hx): 0.0780
Position 3442    : 0.0713
Position 3443    : 0.0074
Position 3444    : 0.0000
Position 3445    : 0.0000
Position 3446    : 0.0000
Position 3447    : 0.0013
Position 3448    : 0.0000
Position 3449    : 0.0000
Position 3450    : 0.0000
Position 3451    : 0.0025
Position 3452    : 0.0000
Position 3453    : 0.0000
Position 3454    : 0.0013
Position 3455    : 0.0013
Position 3456    : 0.0027
Position 3457    : 0.0013
Position 3458    : 0.0051
Position 3459    : 0.0013
Position 3460    : 0.0038
Position 3461    : 0.0550
Position 3462    : 0.0027
Position 3463    : 0.0013
Position 3464    : 0.0066
Position 3465    : 0.0000
Position 3466    : 0.0000
Position 3467    : 0.0000
Position 3468    : 0.0000
Position 3469    : 0.0013
Position 3470    : 0.6704
Position 3471    : 0.0000
Position 3472    : 0.0000
Position 3473    : 0.6926
Position 3474    : 0.0000
Position 3475    : 0.0013
Position 3476    : 0.0013
Position 3477    : 0.0036
Position 3478    : 0.0013
Position 3479    : 0.0056
Position 3480    : 0.0000
Position 3481    : 0.0000
Position 3482    : 0.6915
Position 3483    : 0.0000
Position 3484    : 0.0046
Position 3485    : 0.0203
Position 3486    : 0.0013
Position 3487    : 0.0013
Position 3488    : 0.0246
Position 3489    : 0.0038
Position 3490    : 0.0000
Position 3491    : 0.0160
Position 3492    : 0.0056
Position 3493    : 0.0000
Position 3494    : 0.0311
Position 3495    : 0.0013
Position 3496    : 0.0000
Position 3497    : 0.0209
Position 3498    : 0.0000
Position 3499    : 0.0000
Position 3500    : 0.7171
Position 3501    : 0.0000
Position 3502    : 0.0000
Position 3503    : 0.0130
Position 3504    : 0.0000
Position 3505    : 0.0000
Position 3506    : 0.6113
Position 3507    : 0.0000
Position 3508    : 0.0000
Position 3509    : 0.6911
Position 3510    : 0.0013
Position 3511    : 0.0000
Position 3512    : 0.0240
Position 3513    : 0.0000
Position 3514    : 0.0000
Position 3515    : 0.0194
Position 3516    : 0.0056
Position 3517    : 0.0000
Position 3518    : 0.6942
Position 3519    : 0.0968
Position 3520    : 0.0013
Position 3521    : 0.0283
Position 3522    : 0.0000
Position 3523    : 0.0000
Position 3524    : 0.0298
Position 3525    : 0.0000
Position 3526    : 0.0831
Position 3527    : 0.0792
Position 3528    : 0.0000
Position 3529    : 0.0000
Position 3530    : 0.6940
Position 3531    : 0.0046
Position 3532    : 0.0013
Position 3533    : 0.0154
Position 3534    : 0.0056
Position 3535    : 0.0000
Position 3536    : 0.1865
Position 3537    : 0.0000
Position 3538    : 0.0000
Position 3539    : 0.7111
Position 3540    : 0.0013
Position 3541    : 0.0000
Position 3542    : 0.0198
Position 3543    : 0.0000
Position 3544    : 0.0000
Position 3545    : 0.0283
Position 3546    : 0.0137
Position 3547    : 0.0013
Position 3548    : 0.7325
Position 3549    : 0.0000
Position 3550    : 0.0000
Position 3551    : 0.0071
Position 3552    : 0.0025
Position 3553    : 0.0000
Position 3554    : 0.0013
Position 3555    : 0.0000
Position 3556    : 0.0000
Position 3557    : 0.0000
Position 3558    : 0.0000
Position 3559    : 0.0000
Position 3560    : 0.0938
Position 3561    : 0.0000
Position 3562    : 0.0000
Position 3563    : 0.6968
Position 3564    : 0.0027
Position 3565    : 0.0013
Position 3566    : 0.0000
Position 3567    : 0.0000
Position 3568    : 0.0000
Position 3569    : 0.0476
Position 3570    : 0.0000
Position 3571    : 0.0013
Position 3572    : 0.6913
Position 3573    : 0.0000
Position 3574    : 0.0000
Position 3575    : 0.0129
Position 3576    : 0.0013
Position 3577    : 0.0000
Position 3578    : 0.7131
Position 3579    : 0.6927
Position 3580    : 0.0000


Region 2: Position 9985 to 10094
Consensus:
9985 ATGCAACATCCTCCATCATGGTTAATACATTGGTTTAATTTATACACAAAATTAAACAACATATTAACACAATATCGATCAAATGAGGTAAAAAACCATGGTTTTATATT 10094

Segment Length: 110
Average entropy (Hx): 0.0759
Position 9985    : 0.0000
Position 9986    : 0.0013
Position 9987    : 0.0013
Position 9988    : 0.0000
Position 9989    : 0.0049
Position 9990    : 0.0207
Position 9991    : 0.0000
Position 9992    : 0.0013
Position 9993    : 0.0178
Position 9994    : 0.0000
Position 9995    : 0.0046
Position 9996    : 0.0298
Position 9997    : 0.0013
Position 9998    : 0.0000
Position 9999    : 0.0273
Position 10000   : 0.0013
Position 10001   : 0.0075
Position 10002   : 0.0116
Position 10003   : 0.0000
Position 10004   : 0.0013
Position 10005   : 0.0000
Position 10006   : 0.0056
Position 10007   : 0.0000
Position 10008   : 0.0137
Position 10009   : 0.0013
Position 10010   : 0.0000
Position 10011   : 0.0401
Position 10012   : 0.0000
Position 10013   : 0.0000
Position 10014   : 0.6925
Position 10015   : 0.0000
Position 10016   : 0.0000
Position 10017   : 0.0000
Position 10018   : 0.0000
Position 10019   : 0.0000
Position 10020   : 0.6919
Position 10021   : 0.0000
Position 10022   : 0.0025
Position 10023   : 0.0897
Position 10024   : 0.0145
Position 10025   : 0.0000
Position 10026   : 0.0056
Position 10027   : 0.0013
Position 10028   : 0.0013
Position 10029   : 0.6919
Position 10030   : 0.0069
Position 10031   : 0.0025
Position 10032   : 0.0424
Position 10033   : 0.0013
Position 10034   : 0.0036
Position 10035   : 0.0178
Position 10036   : 0.0075
Position 10037   : 0.0000
Position 10038   : 0.0253
Position 10039   : 0.0000
Position 10040   : 0.0069
Position 10041   : 0.6920
Position 10042   : 0.0079
Position 10043   : 0.6919
Position 10044   : 0.0215
Position 10045   : 0.0000
Position 10046   : 0.0000
Position 10047   : 0.0059
Position 10048   : 0.0321
Position 10049   : 0.0000
Position 10050   : 0.0225
Position 10051   : 0.0013
Position 10052   : 0.0120
Position 10053   : 0.0098
Position 10054   : 0.0000
Position 10055   : 0.0027
Position 10056   : 0.3355
Position 10057   : 0.0000
Position 10058   : 0.0013
Position 10059   : 0.0170
Position 10060   : 0.0137
Position 10061   : 0.0000
Position 10062   : 0.0188
Position 10063   : 0.0079
Position 10064   : 0.0056
Position 10065   : 0.7126
Position 10066   : 0.0013
Position 10067   : 0.6940
Position 10068   : 0.0128
Position 10069   : 0.0000
Position 10070   : 0.0000
Position 10071   : 0.0668
Position 10072   : 0.0066
Position 10073   : 0.0025
Position 10074   : 0.0322
Position 10075   : 0.0000
Position 10076   : 0.0046
Position 10077   : 0.0093
Position 10078   : 0.0027
Position 10079   : 0.6926
Position 10080   : 0.6928
Position 10081   : 0.0000
Position 10082   : 0.0000
Position 10083   : 0.0046
Position 10084   : 0.0000
Position 10085   : 0.0000
Position 10086   : 0.7272
Position 10087   : 0.0000
Position 10088   : 0.0000
Position 10089   : 0.0128
Position 10090   : 0.0084
Position 10091   : 0.0564
Position 10092   : 0.0013
Position 10093   : 0.2058
Position 10094   : 0.0000
