# Supplementary material for: From Triplex to Quadruplex: Enhancing CDC’s Respiratory qPCR Assay with RSV Detection on Panther Fusion® Open Access™
Source: Microorganisms. 2026 Jan 12;14(1):167. doi: 10.3390/microorganisms14010167 (PMC12844171; doi:10.3390/microorganisms14010167)
Supplement: Supplementary file 1 [file microorganisms-14-00167-s001.zip › File S10. Genbank_RSV B_Inclusivity & Clustering.xlsx]

## Sheet: Summary output
# Reference genome	Positive signal for combination of methods (o = no, 1 = yes)
PP376885.1	1
MZ568981.1	1
OR666585.1	1
PV178573.1	1
OZ262317.1	1
OZ262334.1	1
ON237174.1	1
PQ618099.1	1
PQ762789.1	1
MZ515578.1	1
PP377397.1	1
OM857388.1	1
PP352392.1	1
PP342497.1	1
LC866380.1	1
PQ899962.1	1
PP377151.1	1
MH594371.1	1
PP377016.1	1
PP377373.1	1
PP377367.1	1
OP975389.1	1
PV367380.1	1
MZ516141.1	1
PP970153.1	1
PP377289.1	1
PP896788.1	1
OK649736.1	1
MZ568994.1	1
PP377219.1	1
PP377476.1	1
PP770455.1	1
OR326824.1	1
MH594448.1	1
OR666575.1	1
PQ899941.1	1
PP377267.1	1
PP377414.1	1
PP352414.1	1
PP970078.1	1
MK749916.1	1
PP376976.1	1
OR162286.2	1
OZ262357.1	1
PP377215.1	1
PP352474.1	1
OR326806.1	1
OZ262286.1	1
MZ515934.1	1
PQ117676.1	1
PP376851.1	1
MK453523.1	1
PP377500.1	1
OZ262349.1	1
LC861998.1	1
MZ515732.1	1
OR666605.1	1
PP530248.1	1
OP890342.1	1
MZ515710.1	1
PP377248.1	1
PP377181.1	1
PP376963.1	1
PP376934.1	1
OQ941710.1	1
MH594377.1	1
OR666576.1	1
PQ052820.1	1
OR326772.1	1
OR795270.1	1
MK749906.1	1
MH594380.1	1
PP377194.1	1
PP377056.1	1
OK500262.1	1
PP530272.1	1
PV178294.1	1
PP974191.1	1
PP530258.1	1
OP965708.1	1
MZ515892.1	1
PP377297.1	1
PV178203.1	1
PP970156.1	1
PP795108.1	1
ON237170.1	1
PP882677.1	1
OR795261.1	1
MH594437.1	1
ON237183.1	1
PP377273.1	1
MZ515839.1	1
PP377382.1	1
PP377174.1	1
PP978495.1	1
PP377090.1	1
PP376961.1	1
OR466390.1	1
PV178577.1	1
PQ600473.2	1
OR466395.1	1
OZ262295.1	1
MZ516089.1	1
OR666590.1	1
MK749878.1	1
PP411982.1	1
PP377034.1	1
OR915791.1	1
PP377354.1	1
OR795259.1	1
ON237104.1	1
PV262884.1	1
LC816576.1	1
LC866392.1	1
ON237128.1	1
PP377170.1	1
OR795244.1	1
OR975311.1	1
OQ101850.2	1
PQ618110.1	1
MH594451.1	1
MZ516143.1	1
PQ638759.1	1
PP377396.1	1
PP784970.1	1
PP377349.1	1
OK649685.1	1
PP377092.1	1
ON237131.1	1
PP970143.1	1
MZ515584.1	1
MK749879.1	1
MZ515648.1	1
MZ515990.1	1
MZ515637.1	1
PP377199.1	1
MH594370.1	1
PP974185.1	1
OP699186.2	1
PQ348932.1	1
PP352388.1	1
PV367364.1	1
PP376980.1	1
OM857385.1	1
PP376856.1	1
PV388306.1	1
OR795215.1	1
KY249674.1	1
PP352402.1	1
PP970142.1	1
OQ101852.2	1
MH594453.1	1
OK649712.1	1
PP377463.1	1
OZ262203.1	1
PP376847.1	1
OQ941705.1	1
PP377032.1	1
OR466366.1	1
PP530259.1	1
PP760400.1	1
PP748775.1	1
OR326809.1	1
MZ515667.1	1
MZ515843.1	1
PP377002.1	1
ON237085.1	1
PP377481.1	1
PQ492104.2	1
ON237207.1	1
KY249675.1	1
PP795124.1	1
PP530277.1	1
OR795230.1	1
PP882680.1	1
PP748815.1	1
KY924878.1	1
PQ416569.1	1
OR326788.1	1
OP699173.2	1
PP377362.1	1
PQ117662.1	1
PQ618118.1	1
PP376846.1	1
OR326773.1	1
PP411918.1	1
LC866389.1	1
LC861970.1	1
MZ515776.1	1
PP377435.1	1
PP377081.1	1
OP699184.2	1
PV388308.1	1
PQ618090.1	1
PV178464.1	1
PP376992.1	1
MK749901.1	1
PQ348943.1	1
PP377502.1	1
MK749874.1	1
MH594386.1	1
PQ492136.2	1
LC861997.1	1
OP320403.1	1
PV178296.1	1
PP781470.1	1
OR466383.1	1
LC488177.1	1
PP377342.1	1
MZ568985.1	1
MZ515771.1	1
PP970072.1	1
PP377436.1	1
PP376893.1	1
PV178252.1	1
PP970117.1	1
OR795239.1	1
PQ390724.1	1
OR466378.1	1
LC816572.1	1
PP784971.1	1
LC861979.1	1
LC816577.1	1
OK649714.1	1
PP135054.1	1
PP748821.1	1
PQ618083.1	1
PV178305.1	1
MZ515889.1	1
MK749914.1	1
MZ516083.1	1
OZ262348.1	1
LC816582.1	1
PP377155.1	1
PP377083.1	1
PP377012.1	1
MZ568964.1	1
PQ329118.1	1
ON237156.1	1
PQ618121.1	1
PQ348949.1	1
PQ618113.1	1
PP970094.1	1
PP342472.1	1
PP496028.1	1
ON237187.1	1
PQ492097.2	1
PP377082.1	1
PP377059.1	1
PP770473.1	1
OZ262224.1	1
LC385005.2	1
PP377178.1	1
PV367370.1	1
PP970113.1	1
PP970081.1	1
LC816583.1	1
KY249683.1	1
PP377180.1	1
PQ899961.1	1
MZ515844.1	1
OR326750.1	1
OZ262368.1	1
PP377340.1	1
OQ101889.2	1
PP376999.1	1
MZ515653.1	1
OR466376.1	1
OQ331218.1	1
OR666600.1	1
MK749877.1	1
OZ262333.1	1
MK749881.1	1
PP530276.1	1
PQ899949.1	1
OM857384.1	1
KY249666.1	1
LC861991.1	1
PP760421.1	1
OM857392.1	1
PP377311.1	1
PP376920.1	1
OQ331219.1	1
LC866401.1	1
PQ594189.1	1
PP377448.1	1
PP377439.1	1
MH594350.1	1
PQ899963.1	1
OZ262289.1	1
PP377312.1	1
OR795220.1	1
PP530249.1	1
PP377318.1	1
ON237216.1	1
MH594398.1	1
PP795127.1	1
PP882662.1	1
OQ941691.1	1
PP377265.1	1
OK649747.1	1
PP377444.1	1
OR795289.1	1
PP377294.1	1
OR795231.1	1
ON237160.1	1
LC861974.1	1
PQ899960.1	1
ON237126.1	1
OR795291.1	1
MZ515845.1	1
PP377113.1	1
OR915812.1	1
PQ899956.1	1
LC862008.1	1
MG642078.1	1
PV584133.1	1
MK109781.1	1
PP377404.1	1
PP377269.1	1
ON237176.1	1
PP377441.1	1
PP377098.1	1
OR162291.2	1
LC861990.1	1
MZ515565.1	1
OQ941693.1	1
PP377128.1	1
PP377428.1	1
PQ618086.1	1
MG642043.1	1
PP377385.1	1
MZ516116.1	1
MT040088.1	1
MT107528.1	1
ON237144.1	1
PQ308739.1	1
OZ262220.1	1
PP135047.1	1
LC816584.1	1
PP377037.1	1
PP084083.1	1
PQ618109.1	1
MG642025.1	1
OR466396.1	1
LC816574.1	1
PP377229.1	1
PV685423.1	1
OZ262294.1	1
PP377346.1	1
LC861983.1	1
ON237116.1	1
PP376953.1	1
OP890346.1	1
MZ569005.1	1
PP376866.1	0
OQ941694.1	1
PV178314.1	1
OR466380.1	1
PQ416570.1	1
PP377001.1	1
PV388324.1	1
PP377341.1	1
PP770460.1	1
PP376881.1	1
PP377133.1	1
PP376984.1	1
PP376960.1	1
PP377129.1	1
OR162290.2	1
PP135061.1	1
PP377261.1	1
PP530279.1	1
OR326803.1	1
PP377132.1	1
PQ117679.1	1
PP970087.1	1
OR326816.1	1
MH594411.1	1
PP377492.1	1
LC861993.1	1
PP970125.1	1
ON237102.1	1
OZ262346.1	1
PP377459.1	1
PQ117681.1	1
PP377200.1	1
PP376902.1	1
PP795104.1	1
MH594427.1	1
PP376903.1	1
PV178388.1	1
PV178436.1	1
PP377489.1	1
PQ899959.1	1
MZ515899.1	1
ON237093.1	1
PP352448.1	1
OP965701.1	1
PP377316.1	1
PP376869.1	1
KY249678.1	1
OK649721.1	1
PP377400.1	1
PP377235.1	1
PV178327.1	1
PV388328.1	1
PP377222.1	1
PV178578.1	1
MZ515817.1	1
PP377411.1	1
PP495995.1	1
PQ492123.2	1
MZ515726.1	1
PQ899930.1	1
PP376929.1	1
OK649707.1	1
PP377405.1	1
PP377080.1	1
OQ941698.1	1
PP795121.1	1
PP377000.1	1
OR795262.1	1
MZ515793.1	1
OQ848542.1	1
OP965703.1	1
PV388321.1	1
OR666602.1	1
MG642039.1	1
MZ515730.1	1
MH594426.1	1
PV178536.1	1
PP376855.1	1
OQ848547.1	1
PV367379.1	1
PP135055.1	1
PQ492099.2	1
PQ117657.1	1
PP970106.1	1
OQ941708.1	1
PP376977.1	1
OR326733.1	1
MH594414.1	1
OQ941656.1	1
MZ515753.1	1
PP376917.1	1
OR326768.1	1
PP882668.1	1
OQ101860.2	1
PV178507.1	1
MK109765.1	1
PP376913.1	1
PP376988.1	1
OQ848551.1	1
ON237143.1	1
MH594421.1	1
MZ515728.1	1
PX133056.1	1
PP376912.1	1
MH594418.1	1
OQ941681.1	1
OZ262284.1	1
PP377101.1	1
PV178663.1	1
PP377141.1	1
PP795125.1	1
PV178298.1	1
PP970120.1	1
OK649692.1	1
PP084063.1	1
OR466371.1	1
OR162297.2	1
MH594366.1	1
PP795111.1	1
PV367371.1	1
PQ899936.1	1
PP970129.1	1
PQ117654.1	1
MZ515868.1	1
OZ262312.1	1
PP377119.1	1
PP377454.1	1
PQ638774.1	1
PP377409.1	1
LC866396.1	1
OR666574.1	1
MZ515699.1	1
PP376890.1	1
MZ516139.1	1
MK109782.1	1
PQ492111.2	1
OR795276.1	1
OR466368.1	1
PP959044.1	1
PP376889.1	1
PP376995.1	1
PV178354.1	1
PQ348957.1	1
PP377277.1	1
PV178501.1	1
MZ516140.1	1
MZ515587.1	1
MZ569009.1	1
ON237173.1	1
MZ568943.1	1
PP377488.1	1
OR326742.1	1
PV178357.1	1
PP377228.1	1
OZ262354.1	1
OQ941675.1	1
PP377483.1	1
PP411917.1	1
LC816578.1	1
MZ568971.1	1
MZ515707.1	1
PV367361.1	1
OR795221.1	1
LC866375.1	1
PP377062.1	1
PV367377.1	1
MH594405.1	0
PV388301.1	1
PV367383.1	1
LC866391.1	1
PP376954.1	1
OP890343.1	1
MZ515656.1	1
PV178389.1	1
MZ515665.1	1
PP376843.1	1
MZ568956.1	1
PP508179.1	1
PV539245.1	1
LC866384.1	1
OZ278149.1	1
PP377109.1	1
PP376844.1	1
OK649711.1	1
MZ515857.1	1
PQ899937.1	1
PP377333.1	1
PQ492126.2	1
MK109769.1	1
LC384999.1	1
KY249667.1	1
PP970139.1	1
PP377449.1	1
PP352423.1	1
PP352391.1	1
LR699743.1	1
OQ941654.1	1
MZ515759.1	1
MZ515562.1	1
MZ568944.1	1
PP974205.1	1
MH594373.1	1
LC866397.1	1
LC385001.1	1
MZ568966.1	1
PV178651.1	1
PV178225.1	1
PV178411.1	1
PQ348925.1	1
PX133058.1	1
OR795225.1	1
OP699201.2	1
PP974213.1	1
MH594378.1	1
OZ262367.1	1
PQ638767.1	1
MZ568960.1	1
ON237184.1	1
OK649734.1	1
PV178447.1	1
PP135060.1	1
PP377350.1	1
MZ568976.1	1
PP970135.1	1
OQ941672.1	1
MZ515678.1	1
PP377324.1	1
MG642042.1	1
PV260436.1	1
OR666591.1	1
OR666577.1	1
MZ568965.1	1
PP970166.1	1
PP377112.1	1
PQ117663.1	1
PP377434.1	1
PP376861.1	1
MK749899.1	1
ON237165.1	1
PP377108.1	1
PV178342.1	1
MZ516135.1	1
PQ638757.1	1
OR466392.1	1
MZ516081.1	1
PV178236.1	1
LC862006.1	1
OR326844.1	1
PV178524.1	1
PP377013.1	1
PQ618122.1	1
PP352396.1	1
MZ515997.1	1
PP377287.1	1
PQ052821.1	1
OP699197.2	1
MK749891.1	1
ON237217.1	1
PP377496.1	1
LC866374.1	1
MZ516061.1	1
ON237118.1	1
ON237208.1	1
PV404667.1	1
OR915789.1	1
OQ101882.2	1
OQ101867.2	1
PQ117674.1	1
PQ117659.1	1
PP377010.1	1
PQ618107.1	1
PV388302.1	1
PV178540.1	1
OR666596.1	1
PP376990.1	1
PV178596.1	1
PP352395.1	1
OR326827.1	1
PQ348921.1	1
OR795228.1	1
OR915829.1	1
PP970097.1	1
MK749871.1	1
MF001042.1	1
OR326812.1	1
ON237141.1	1
PP377120.1	1
MK749875.1	1
PV178643.1	1
PP376871.1	1
MZ515894.1	1
MG642045.1	1
PQ899932.1	1
PP970134.1	1
PQ618102.1	1
OP965698.1	1
OR795278.1	1
PP377136.1	1
PP376891.1	1
MZ568970.1	1
PP377067.1	1
MK109786.1	1
OZ262358.1	1
OZ262296.1	1
MG642064.1	1
OM857396.1	1
PP376892.1	1
OR795219.1	1
LR699739.1	1
PV367359.1	1
OQ941696.1	1
MZ516104.1	1
OK500264.1	1
PV206813.1	1
PQ899954.1	1
PQ348920.1	1
PP496029.1	1
MG642037.1	1
PP377379.1	1
PP377301.1	1
OR795285.1	1
ON237167.1	1
PP377388.1	1
OK649722.1	1
MZ515903.1	1
MH594417.1	1
PP377030.1	1
PP376981.1	1
MG642082.1	1
LC866390.1	1
MH594447.1	1
LC861984.1	1
PP795106.1	1
PQ492109.2	1
PP377486.1	1
OM857387.1	1
MZ516042.1	1
OQ848541.1	1
PV660035.1	1
PP377110.1	1
PP135045.1	1
PP377060.1	1
PP970173.1	1
ON237200.1	1
PP377179.1	1
PP377161.1	1
PP495978.1	1
PP377403.1	1
ON237180.1	1
MT373705.1	1
OP965705.1	1
PQ492135.2	1
PP377285.1	1
PP376926.1	1
MH594439.1	1
MZ151856.1	1
PP974180.1	1
OR666587.1	1
MZ515594.1	1
PP970104.1	1
OZ262321.1	1
PP377471.1	1
MK749880.1	1
PP495960.1	1
PP376910.1	1
ON237150.1	1
OK649726.1	1
ON237099.1	1
PQ008892.1	1
PQ618089.1	1
PQ899935.1	1
PP974183.1	1
PV178523.1	1
OR795268.1	1
MF001044.1	1
PV260416.1	1
PQ899950.1	1
OR666593.1	1
OR326842.1	1
PP377326.1	1
PP377380.1	1
PP760391.1	1
OQ171933.1	1
PP352425.1	1
OR795264.1	1
PQ008897.1	1
PP795115.1	1
OR795234.1	1
OQ101854.2	1
PQ492116.2	1
MZ515869.1	1
PQ348931.1	1
OZ262361.1	1
OK649715.1	1
MZ516030.1	1
OR326731.1	1
OR466379.1	1
MK989762.1	1
OR795266.1	1
PP377070.1	1
OM857389.1	1
PQ117680.1	1
OK649754.1	1
MZ568975.1	1
PP377029.1	1
PP376967.1	1
OR795258.1	1
PP377482.1	1
PP352489.1	1
PP377402.1	1
OQ357796.1	1
PP377299.1	1
MH594403.1	1
PP970093.1	1
PP970100.1	1
MK109789.1	1
PV206810.1	1
PP974198.1	1
PP974173.1	1
ON237110.1	1
OQ848545.1	1
PQ763030.1	1
OZ262332.1	1
PP376978.1	1
ON237196.1	1
PP508176.1	1
PP377243.1	1
LC862003.1	1
OQ101885.2	1
OR666607.1	1
PV388327.1	1
PP377244.1	1
MZ516094.1	1
MK749894.1	1
OK649728.1	1
OZ262246.1	1
PP376983.1	1
PP508178.1	1
PP377227.1	1
PP376970.1	1
ON237117.1	1
PP377490.1	1
ON237163.1	1
OK649719.1	1
PP377323.1	1
MZ568969.1	1
PP377353.1	1
OQ941674.1	1
OM857368.1	1
OK649748.1	1
PP377005.1	1
PQ083760.1	1
PP795120.1	1
MZ515636.1	1
MZ515658.1	1
OR162288.2	1
OQ101892.2	1
PQ618085.1	1
PP377369.1	1
OR795214.1	1
PQ492125.2	1
ON237158.1	1
OP699183.2	1
MH594402.1	1
PQ117656.1	1
MK534510.1	1
PP352454.1	1
OQ101859.2	1
MG642027.1	1
PP377399.1	1
PP970149.1	1
MH594392.1	1
OK649690.1	1
PP377189.1	1
OQ101898.2	1
PP882673.1	1
PP377006.1	1
OQ941662.1	1
PV388311.1	1
ON237089.1	1
MH594381.1	1
MH594412.1	1
PP377097.1	1
PP377442.1	1
PP974203.1	1
MZ515871.1	1
MZ515748.1	1
OP965710.1	1
PP377494.1	1
MZ515712.1	1
PP376841.1	1
PV178463.1	1
PP377201.1	1
PP377320.1	1
OK649727.1	1
PP377214.1	1
PP970160.1	1
MZ515890.1	1
PP377378.1	1
OZ262318.1	1
PP377204.1	1
PP377319.1	1
PP377497.1	1
PP377355.1	1
PP377033.1	1
PP377387.1	1
PV584138.1	1
MZ515924.1	1
PP970123.1	1
OP699167.2	1
MH594372.1	1
ON237108.1	1
OQ101870.2	1
PP377216.1	1
OQ941663.1	1
OQ171934.1	1
PP376848.1	1
PP377054.1	1
PP376896.1	1
PP377328.1	1
PP748776.1	1
PP770454.1	1
LC862004.1	1
PP376914.1	1
PP376945.1	1
PP377480.1	1
PP376925.1	1
OR466369.1	1
PP377225.1	1
OP699172.2	1
OR466386.1	1
LC862001.1	1
OQ941703.1	1
MZ568958.1	1
PV367352.1	1
MZ515936.1	1
OP320400.1	1
OM857381.1	1
PP377088.1	1
MT373704.1	1
MW020595.1	1
PQ329116.1	1
PP377144.1	1
PP377068.1	1
OK649723.1	1
OR666589.1	1
PP135057.1	1
OQ941700.1	1
PQ762783.1	1
PP377150.1	1
MZ515886.1	1
OZ262366.1	1
PP970130.1	1
ON237115.1	1
OZ262338.1	1
PP376997.1	1
MK749872.1	1
PP377017.1	1
ON237112.1	1
LC862000.1	1
KY249677.1	1
OR795286.1	1
PV367391.1	1
PV178367.1	1
OR162306.2	1
OR795211.1	1
MZ516101.1	1
OR795236.1	1
MH594379.1	1
PQ348911.1	1
PP376943.1	1
OK649730.1	1
OR795254.1	1
PP376998.1	1
PP970076.1	1
PV178642.1	1
OR326786.1	1
OR326830.1	1
PP377117.1	1
PP377137.1	1
PP970109.1	1
MZ515613.1	1
PP376989.1	1
PP377159.1	1
MH327947.1	1
PP770457.1	1
PV178613.1	1
PQ348919.1	1
MG642068.1	1
PV178318.1	1
PP377094.1	1
ON237088.1	1
MZ515756.1	1
MH594442.1	0
MG642044.1	1
PP748827.1	1
PP376873.1	1
OK649720.1	1
PP377371.1	1
PP970074.1	1
MH594428.1	1
PP377135.1	1
LC866373.1	1
MH594455.1	1
PP377118.1	1
PP377140.1	1
LC866398.1	1
PQ492100.2	1
OR326734.1	1
OR326735.1	1
PP970110.1	1
KY249671.1	1
OQ171932.1	1
PP377266.1	1
OR466400.1	1
PP084070.1	1
OR666583.1	1
PP795129.1	1
OM857373.1	1
MH594436.1	1
OR466387.1	1
OR795217.1	1
PQ390743.1	1
ON237142.1	1
OR326776.1	1
PP377427.1	1
LC385008.1	1
OR162283.2	1
PP377071.1	1
MZ515925.1	1
LR699726.1	1
PQ348900.1	1
PP377345.1	1
MZ515674.1	1
ON237111.1	1
ON237086.1	1
PV367355.1	1
ON237147.1	1
OZ262187.1	1
OR466391.1	1
OQ101868.2	1
OR162296.2	1
PP352412.1	1
ON237129.1	1
MZ515865.1	1
OR162292.2	1
MH594352.1	1
PP377485.1	1
PQ618120.1	1
PP377226.1	1
OR795281.1	1
PP084062.1	1
PP377370.1	1
PP342451.1	1
ON237123.1	1
PP084076.1	1
OZ262350.1	1
PP970170.1	1
PP377416.1	1
MZ515849.1	1
PP377262.1	1
ON237136.1	1
PP352404.1	1
PP352405.1	1
OK649718.1	1
PP377417.1	1
PP970079.1	1
PP376894.1	1
MZ515972.1	1
PP495987.1	1
PP352488.1	1
PV178652.1	1
PV388331.1	1
PP748828.1	1
MZ515683.1	1
PP377278.1	1
PP376939.1	1
ON237201.1	1
MZ568993.1	1
PP376864.1	1
OK649735.1	1
PP377157.1	1
PP352420.1	1
LC861988.1	1
OZ262152.1	1
MH594433.1	1
MH594410.1	1
MZ515553.1	1
MZ515716.1	1
OR795240.1	1
OR795218.1	1
OR795252.1	1
OK649686.1	1
PQ348935.1	1
ON237194.1	1
PQ390731.1	1
MZ515599.1	1
ON237191.1	1
MZ568963.1	1
OK649704.1	1
PV178584.1	1
PV367368.1	1
MZ515677.1	1
KY249679.1	1
PP377212.1	1
PP377327.1	1
PP377410.1	1
ON237119.1	1
PP377364.1	1
PV367374.1	1
ON237139.1	1
PV178492.1	1
PP376962.1	1
PP376966.1	1
OR795274.1	1
MZ568940.1	1
OR326771.1	1
PQ618091.1	1
MZ568989.1	1
MK749902.1	1
MH594413.1	1
PV367367.1	1
OQ101878.2	1
PP377020.1	1
PP974202.1	1
MH594389.1	1
OZ262303.1	1
PV367348.1	1
PQ117664.1	1
OR795226.1	1
PP377450.1	1
KY249656.1	1
OR915803.1	1
MK749883.1	1
OR522540.1	1
PP377339.1	1
PP377246.1	1
ON237215.1	1
PP970148.1	1
OP890341.1	1
PP135043.1	1
MH594362.1	1
PP970111.1	1
PP377398.1	1
PP377202.1	1
OQ941695.1	1
OZ262310.1	1
MZ568992.1	1
PP970154.1	1
PP377076.1	1
MZ568954.1	1
MZ515863.1	1
PP377209.1	1
PP970136.1	1
PP530262.1	1
PP882661.1	1
LC861989.1	1
PP411987.1	1
PQ492102.2	1
OZ262293.1	1
OR326841.1	1
PP377210.1	1
PP377422.1	1
PP377360.1	1
PP377121.1	1
MZ515639.1	1
PP377290.1	1
PV178568.1	1
OQ101861.2	1
KY249669.1	1
PP377045.1	1
PV388329.1	1
OR666592.1	1
PP530251.1	1
MH594395.1	1
PP376975.1	1
MK534511.1	1
PP377096.1	1
OZ262351.1	1
MZ515751.1	1
OQ101890.2	1
MH594446.1	1
MZ515704.1	1
MZ568933.1	1
ON237209.1	1
OP320405.1	1
OK649696.1	1
OQ941673.1	1
PP376886.1	1
PV388313.1	1
PP496000.1	1
ON237152.1	1
PP411991.1	1
PV367350.1	1
OR666581.1	1
PP974178.1	1
ON237189.1	1
MK749869.1	1
ON237161.1	1
PP376951.1	1
OP890349.1	1
PP377014.1	1
MZ515769.1	1
MZ568983.1	1
PP740745.1	1
MH594435.1	1
PP748825.1	1
ON237107.1	1
PP377008.1	1
OZ262343.1	1
PP974192.1	1
PP377361.1	1
PP377302.1	1
OQ101855.2	1
PP496001.1	1
MZ515820.1	1
LC862002.1	1
MZ568998.1	1
OR795250.1	1
PP135056.1	1
PP377307.1	1
OR666579.1	1
PP377437.1	1
PP970105.1	1
PP970108.1	1
PQ008893.1	1
OP320401.1	1
OR466365.1	1
PP352410.1	1
PP882660.1	1
PQ348917.1	1
PP377359.1	1
PP377213.1	1
MZ569008.1	1
KY249681.1	1
PP376859.1	1
PP377384.1	1
MZ568979.1	1
PP377085.1	1
OR162298.2	1
LC866385.1	1
PP377487.1	1
PP882671.1	1
PV367353.1	1
OR326729.1	1
PP970127.1	1
PP508174.1	1
OR666584.1	1
PV178371.1	1
PP530260.1	1
ON237122.1	1
PP377306.1	1
PP748781.1	1
PV178373.1	1
MZ516032.1	1
PP530256.1	1
PP377425.1	1
PP377260.1	1
MZ515595.1	1
OR795246.1	1
PP352472.1	1
OR466377.1	1
LC862009.1	1
PP376899.1	1
MZ569010.1	1
MZ568936.1	1
PV367395.1	1
OQ941677.1	1
LC817403.1	1
MH594385.1	1
OK649702.1	1
OK649695.1	1
PP376968.1	1
OR326730.1	1
PP377343.1	1
MH594365.1	1
PP496024.1	1
PP376882.1	1
OP965702.1	1
PP377058.1	1
PQ638749.1	1
PP377220.1	1
PQ618101.1	1
MZ515917.1	1
OZ262342.1	1
MZ515979.1	1
MZ568932.1	1
PP377158.1	1
PP377163.1	1
OR795256.1	1
PP377166.1	1
PP377352.1	1
PP377457.1	1
PP352431.1	1
PP377503.1	1
PP377164.1	1
MZ568987.1	1
PV178489.1	1
PP748813.1	1
PQ591399.1	1
OQ024160.1	1
PP377303.1	1
PP377253.1	1
OM857382.1	1
PP376987.1	1
OK649733.1	1
PP970077.1	1
PQ899944.1	1
PQ638743.1	1
OR666580.1	1
PP377105.1	1
PP377394.1	1
LC816579.1	1
PQ492110.2	1
PQ618087.1	1
MK749908.1	1
PV367365.1	1
MZ568950.1	1
PP970137.1	1
MT040084.1	1
MZ515761.1	1
PP376904.1	1
OZ262253.1	1
MH594422.1	1
PV367369.1	1
PP377188.1	1
PP377206.1	1
PP377250.1	1
MZ568952.1	1
PP495981.1	1
PP970140.1	1
PP377221.1	1
OK649703.1	1
KF893260.1	1
OK649701.1	1
MZ515895.1	1
OM857383.1	1
PP377036.1	1
PP377376.1	1
PP377407.1	1
OQ941676.1	1
PP377052.1	1
MZ516054.1	1
MZ515767.1	1
OM857370.1	1
PP084072.1	1
PP377430.1	1
PP377237.1	1
OR326814.1	1
PQ638761.1	1
PQ348934.1	1
PP970150.1	1
OR795282.1	1
MH594359.1	1
PP970164.1	1
OK649725.1	1
OQ848546.1	1
PP377182.1	1
PQ600474.2	1
OR666599.1	1
PQ492094.2	1
MZ515598.1	1
KY249660.1	1
OR795213.1	1
MT373703.1	1
PP377470.1	1
MZ568968.1	1
PP376946.1	1
PP974209.1	1
PP352390.1	1
PP376907.1	1
OR326828.1	1
PP495963.1	1
PQ117655.1	1
OQ101877.2	1
PV178428.1	1
OZ262329.1	1
PX133055.1	1
PP377452.1	1
PP970141.1	1
PP352437.1	1
MH594393.1	1
PV178299.1	1
OP699204.2	1
MZ515775.1	1
PV178607.1	1
PP377066.1	1
PP377472.1	1
PP376858.1	1
LC866371.1	1
PP377077.1	1
OQ331214.1	1
OR795257.1	1
MZ516062.1	1
PP377190.1	1
PP760417.1	1
PP770465.1	1
OP699203.2	1
PQ348930.1	1
PV178640.1	1
PV178295.1	1
PV178581.1	1
MZ568947.1	1
OR466388.1	1
PV367388.1	1
OK649742.1	1
PP377168.1	1
PP342468.1	1
LR699738.1	1
OQ848544.1	1
PP748822.1	1
PP748765.1	1
PP377395.1	1
MG642065.1	1
PP959046.1	1
OR795287.1	1
MZ568934.1	1
OR326751.1	1
OZ262275.1	1
ON237159.1	1
MZ151851.1	1
PQ390723.1	1
MZ516022.1	1
OR666588.1	1
MZ516114.1	1
PQ348952.1	1
LC384998.1	1
PP795110.1	1
OR795251.1	1
MZ568948.1	1
PQ638754.1	1
OM857380.1	1
MK749870.1	1
PP377381.1	1
OQ101863.2	1
OR915839.1	1
PV367385.1	1
OR326737.1	1
ON237148.1	1
OR666603.1	1
PQ052819.1	1
ON237092.1	1
LC384997.1	1
PP970163.1	1
PP377286.1	1
ON237154.1	1
OR326820.1	1
PP377192.1	1
PP795113.1	1
MK109771.1	1
PP377055.1	1
PP795130.1	1
PP376923.1	1
OQ941671.1	1
PP377401.1	1
OQ941704.1	1
OR326743.1	1
MZ515827.1	1
PP377162.1	1
ON237090.1	1
PQ348928.1	1
MZ515799.1	1
PP377464.1	1
LC866382.1	1
MZ515625.1	1
OZ262340.1	1
PP377363.1	1
MZ568957.1	1
MZ568972.1	1
PP377351.1	1
PP970167.1	1
PP970145.1	1
PV388314.1	1
PV178359.1	1
PP377156.1	1
OR326747.1	1
MZ515612.1	1
LR699741.1	1
MZ515605.1	1
PP970084.1	1
LC866388.1	1
MZ516113.1	1
PP377106.1	1
PP377338.1	1
OQ941667.1	1
OZ262257.1	1
PP508177.1	1
PP376854.1	1
MG642076.1	1
PP668197.1	1
PP377272.1	1
OQ941669.1	1
MF973154.1	1
PP376972.1	1
PP974210.1	1
OQ101879.2	1
MZ515883.1	1
PV367347.1	1
PP377049.1	1
PP970070.1	1
PQ348910.1	1
PP377038.1	1
PP352473.1	1
PP342470.1	1
OZ262320.1	1
PP495976.1	1
PP377300.1	1
PP377315.1	1
PV178273.1	1
PP377167.1	1
PQ638744.1	1
PP377104.1	1
OR326741.1	1
PP352422.1	1
MH594456.1	1
OQ171937.1	1
OR795277.1	1
PQ348916.1	1
PP377079.1	1
PP377358.1	1
OZ262352.1	1
PP377165.1	1
PP377498.1	1
PP377347.1	1
PP377336.1	1
ON237186.1	1
OR795222.1	1
MH594396.1	0
PV367366.1	1
PP970147.1	1
OR466389.1	1
PP377506.1	1
PP530270.1	1
OR326732.1	1
PV178466.1	1
PV367396.1	1
PP377171.1	1
PP377187.1	1
PP377475.1	1
PV178308.1	1
MK749915.1	1
ON237109.1	1
PP135048.1	1
MZ515596.1	1
MZ516125.1	1
PV367389.1	1
OR143248.1	1
PX133057.1	1
OZ262217.1	1
MH594440.1	1
MZ515918.1	1
PP342478.1	1
PP377366.1	1
OZ262326.1	1
OR795242.1	1
PQ899965.1	1
PP377334.1	1
PV178620.1	1
PQ492114.2	1
PP377484.1	1
PP377293.1	1
PV178339.1	1
OK649743.1	1
PP377281.1	1
PP376876.1	1
ON237105.1	1
PP377268.1	1
OR326832.1	1
MZ515904.1	1
PQ618119.1	1
PP084075.1	1
MZ568942.1	1
MZ515778.1	1
PQ492137.2	1
PQ591398.1	1
MH594391.1	1
PP760402.1	1
MH594452.1	1
PQ117667.1	1
PQ618082.1	1
PP377456.1	1
OR326808.1	1
ON237133.1	1
ON237198.1	1
OQ941679.1	1
LC861999.1	1
PV367390.1	1
PV367386.1	1
OR795288.1	1
OK649709.1	1
MZ515830.1	1
MZ516107.1	1
OQ101858.2	1
MZ515953.1	1
PP376935.1	1
PV367378.1	1
MZ515738.1	1
OM857390.1	1
PP495988.1	1
PP376915.1	1
MZ568984.1	1
PQ591397.1	1
PP376860.1	1
LR699742.1	1
PP342466.1	1
MH594394.1	1
PV178630.1	1
OR326833.1	1
PP377100.1	1
OP699170.2	1
PP748811.1	1
PV388320.1	1
MK749866.1	1
MZ568962.1	1
PP376879.1	1
PP377185.1	1
ON237182.1	1
MK109768.1	1
PP135059.1	1
PP530273.1	1
PP377075.1	1
PP377139.1	1
PP376842.1	1
OP699185.2	1
OR795269.1	1
PP959041.1	1
PQ117660.1	1
PV388323.1	1
OK649740.1	1
PP377256.1	1
PP970132.1	1
ON237120.1	1
OZ262301.1	1
PP496032.1	1
PP376875.1	1
OR326829.1	1
PP974204.1	1
PP377495.1	1
PP352460.1	1
PQ390734.1	1
MK749889.1	1
PP377099.1	1
MH594409.1	1
PP376888.1	1
PV178632.1	1
OP699171.2	1
PQ492101.2	1
MZ568996.1	1
KY674984.1	1
LC866393.1	1
ON237155.1	1
OR795241.1	1
OR162304.2	1
MZ515698.1	1
PP377391.1	1
PP377505.1	1
MZ515663.1	1
OQ101902.2	1
PQ117670.1	1
PQ618106.1	1
OQ101853.2	1
PV367346.1	1
PP376959.1	1
OR326823.1	1
OK649708.1	1
OR466401.1	1
OK649697.1	1
PP377375.1	1
PP377231.1	1
MZ568931.1	1
MZ515791.1	1
ON237172.1	1
PP376936.1	1
PP377467.1	1
MH594367.1	1
OR326825.1	1
LC816573.1	1
LC861985.1	1
PP377473.1	1
PP377337.1	1
MZ515846.1	1
OZ262369.1	1
PP376930.1	1
MZ515836.1	1
ON237169.1	1
OZ262337.1	1
OZ262155.1	1
PP377356.1	1
MK749903.1	1
OK649705.1	1
PP377259.1	1
MZ569007.1	1
PV388315.1	1
OR326835.1	1
PP377046.1	1
PV178477.1	1
PV367392.1	1
PQ390728.1	1
PV178603.1	1
PP974212.1	1
PV367373.1	1
OQ171942.1	1
PP376897.1	1
OP890347.1	1
MZ568995.1	1
MZ515978.1	1
PP376884.1	1
PQ638811.1	1
PV178526.1	1
PP377232.1	1
OK649738.1	1
OK649699.1	1
PV388300.1	1
MK749873.1	1
LC861987.1	1
PP084073.1	1
PQ638823.1	1
PP377374.1	1
PP377423.1	1
PP377176.1	1
PP377042.1	1
MZ515974.1	1
PP135051.1	1
OQ848550.1	1
OR666604.1	1
PP377462.1	1
PP530254.1	1
PP970112.1	1
PP974197.1	1
PV539274.1	1
MZ516126.1	1
PQ117684.1	1
OQ941685.1	1
LC861971.1	1
OZ262225.1	1
PP970089.1	1
PP377127.1	1
MZ516105.1	1
OK649698.1	1
PV388310.1	1
MZ515872.1	1
OR466370.1	1
PP376941.1	1
MK109770.1	1
MG642049.1	1
PV178284.1	1
PP748757.1	1
OQ101883.2	1
OP320402.1	1
PP342510.1	1
OK649710.1	1
PQ814717.1	1
PP376974.1	1
PP377474.1	1
PQ638783.1	1
OZ262364.1	1
PP377093.1	1
MZ515635.1	1
OR795255.1	1
MZ568937.1	1
PP377314.1	1
OQ101886.2	1
PQ117658.1	1
PP377116.1	1
PP970146.1	1
MZ569002.1	1
PP377469.1	1
PP974217.1	1
PP377084.1	1
PP411919.1	1
PP377028.1	1
ON237202.1	1
MH594358.1	0
PP970067.1	1
PP376909.1	1
ON237177.1	1
OZ262306.1	1
PP377015.1	1
OR795260.1	1
LC861982.1	1
MZ515764.1	1
PP508191.1	1
LC861995.1	1
PP377252.1	1
OQ331212.1	1
ON237130.1	1
OQ941678.1	1
KY249668.1	1
PP795126.1	1
PQ618111.1	1
PP970138.1	1
PP411920.1	1
MZ568974.1	1
PP377418.1	1
PP508173.1	1
PP970171.1	1
OR795224.1	1
PP974214.1	1
OR666578.1	1
KY249663.1	1
PP376979.1	1
OR326736.1	1
PP760410.1	1
MK989761.1	1
KY249680.1	1
ON237181.1	1
MZ515590.1	1
PV178416.1	1
OZ262344.1	1
KY249658.1	1
OR795248.1	1
PQ492113.2	1
PP970133.1	1
PP377465.1	1
ON237127.1	1
PP530255.1	1
OZ262207.1	1
KY249670.1	1
MZ568938.1	1
LC861972.1	1
PP974176.1	1
OK649693.1	1
PP377039.1	1
MK749910.1	1
PV178616.1	1
PP377447.1	1
PV367375.1	1
PV367345.1	1
LC861986.1	1
PP376905.1	1
PP377335.1	1
PP377507.1	1
PP377386.1	1
LC866399.1	1
OR666586.1	1
PP377453.1	1
PP377197.1	1
PV178445.1	1
PV178380.1	1
PV178662.1	1
MG642057.1	1
PQ492131.2	1
PQ348929.1	1
PP377078.1	1
PP970080.1	1
OR326758.1	1
PP970152.1	1
OR795271.1	1
OP320404.1	1
MZ515809.1	1
ON237175.1	1
MH594434.1	0
PP377477.1	1
MK481079.1	1
MZ516021.1	1
MZ515715.1	1
MH594387.1	1
PP377458.1	1
PV178638.1	1
PP352421.1	1
PP970099.1	1
OR795216.1	1
PP974189.1	1
MZ569003.1	1
PP377468.1	1
MH594419.1	1
PP377274.1	1
PP377292.1	1
PQ390741.1	1
PP135049.1	1
LC385007.1	1
LC866400.1	1
MH594407.1	1
PP376944.1	1
PQ618088.1	1
PP795117.1	1
PP377357.1	1
PP377138.1	1
MH594404.1	1
LC862005.1	1
PQ348938.1	1
OP965707.1	1
ON237087.1	1
LC866377.1	1
MH594450.1	1
MK749896.1	1
MZ515558.1	1
PQ618093.1	1
PP496022.1	1
MW582529.1	1
PP795109.1	1
MZ516123.1	1
PQ899955.1	1
PP377419.1	1
PQ348958.1	1
PV178639.1	1
MZ516037.1	1
PP871361.1	1
OZ262360.1	1
LC861980.1	1
OZ262355.1	1
MZ515560.1	1
PV206809.1	1
OR466363.1	1
PP377504.1	1
PP377125.1	1
PV367387.1	1
PP968406.1	1
MZ515669.1	1
OR795233.1	1
OR666606.1	1
PP377063.1	1
PP748758.1	1
PP377023.1	1
PP376865.1	1
PQ618112.1	1
PP377263.1	1
KY249665.1	1
LR699744.1	1
MZ568991.1	1
PP377022.1	1
PV178431.1	1
PP376870.1	1
MH594423.1	1
PP135044.1	1
PP377102.1	1
PP377198.1	1
PP748797.1	1
MH594408.1	1
MK749892.1	1
PP377508.1	1
OR326791.1	1
OQ941666.1	1
OR326787.1	1
PP377298.1	1
MH594449.1	1
PP748774.1	1
PP376874.1	1
MK109766.1	1
PV717805.1	1
PP376911.1	1
PQ618103.1	1
ON237146.1	1
OP699190.2	1
OP699175.2	1
MZ516082.1	1
PP377234.1	1
PP377491.1	1
PP832945.1	1
PP376877.1	1
MG642066.1	1
ON237124.1	1
PQ492117.2	1
PP748817.1	1
PV367363.1	1
PQ618097.1	1
PV367394.1	1
PP970083.1	1
PP376940.1	1
PP377270.1	1
PP377147.1	1
ON237095.1	1
MK749882.1	1
PP871358.1	1
OR915782.1	1
ON237100.1	1
LC385006.1	1
PP376883.1	1
PP135050.1	1
PP377031.1	1
PP760409.1	1
MK749876.1	1
MZ568977.1	1
ON237190.1	1
ON237213.1	1
ON237195.1	1
PP376985.1	1
OQ941655.1	1
PP795114.1	1
MK749900.1	1
PP377183.1	1
PP377048.1	1
PP377438.1	1
PV367360.1	1
PP530266.1	1
OR326740.1	1
PQ899933.1	1
ON237192.1	1
ON237199.1	1
PP377130.1	1
OR326836.1	1
PQ348927.1	1
PP377282.1	1
LC861996.1	1
PP496020.1	1
OZ262322.1	1
MZ515672.1	1
MZ516122.1	1
PV178605.1	1
PP377193.1	1
OZ262167.1	1
PQ492115.2	1
PP377074.1	1
PP411921.1	1
PP376965.1	1
PP377433.1	1
PP342507.1	1
PP882675.1	1
MK109767.1	1
PV178598.1	1
PP203267.1	1
PP376991.1	1
KY249662.1	1
OR326800.1	1
PP508186.1	1
PQ348939.1	1
MZ516034.1	1
MH594388.1	1
PP411985.1	1
PP376996.1	1
OR795237.1	1
LC862014.1	1
PP530263.1	1
PV178331.1	1
PQ618117.1	1
KY249672.1	1
OQ101875.2	1
PQ899943.1	1
PP376932.1	1
OQ941690.1	1
MH594438.1	0
ON237164.1	1
PP377122.1	1
MK749887.1	1
PV367351.1	1
OK649746.1	1
MZ568997.1	1
PP377283.1	1
OQ101856.2	1
MZ568946.1	1
ON237097.1	1
OQ101880.2	1
PQ638734.1	1
PP970096.1	1
[truncated: 847 more rows]

## Sheet: Cluster output
# Method	Cluster number	Reference	Amplicon sequence
LDT_RSV-A_M_1.1	0	PP871357.1	GGCAAATATGGAAACATACGTGAACAAGCTTCACGAAGGCTCCACATACACAGCAGCTGTCCAGTACAATGTCCTAGAAAAAG
LDT_RSV-A_M_1.1	0	PP495958.1	GGCAAATATGGAAACATACGTGAACAAGCTTCACGAAGGCTCCACATACACAGCAGCTGTCCAGTACAATGTCCTAGAAAAAG
LDT_RSV-A_M_1.1	0	ON237197.1	GGCAAATATGGAAACATACGTGAACAAGCTTCACGAAGGCTCCACATACACAGCAGCTGTCCAGTACAATGTCCTAGAAAAAG
LDT_RSV-A_M_1.1	0	PP508177.1	GGCAAATATGGAAACATACGTGAACAAGCTTCACGAAGGCTCCACATACACAGCAGCTGTCCAGTACAATGTCCTAGAAAAAG
LDT_RSV-A_M_1.1	0	LC866384.1	GGCAAATATGGAAACATACGTGAACAAGCTTCACGAAGGCTCCACATACACAGCAGCTGTCCAGTACAATGTCCTAGAAAAAG
LDT_RSV-A_M_1.1	0	PQ638745.1	GGCAAATATGGAAACATACGTGAACAAGCTTCACGAAGGCTCCACATACACAGCAGCTGTCCAGTACAATGTCCTAGAAAAAG
LDT_RSV-A_M_1.1	1	PP376918.1	GGCAAATATGGAAACCTACGTGAACAAGCTTCACGAAGGCTCCACATACACAGCAGCTGTTCAGTACAATGTTCTAGAAAAAG
LDT_RSV-A_M_1.1	1	PP377409.1	GGCAAATATGGAAACCTACGTGAACAAGCTTCACGAAGGCTCCACATACACAGCAGCTGTTCAGTACAATGTTCTAGAAAAAG
LDT_RSV-A_M_1.1	2	PV260458.1	GGCAAATATGGAAACATACGTGAACAAGCTTCACGAAGGCTCCACATATACAGCAGCTGTYCAGTACAATGTYCTAGAAAAAG
LDT_RSV-A_M_1.1	3	PP376843.1	GGCAAATATGGAAACATACGTGAACAAGCTTCACGAAGGCTCTACATACACAGCAGCTGTCCAGTACAATGTTCTAGAAAAAG
LDT_RSV-A_M_1.1	3	PP376939.1	GGCAAATATGGAAACATACGTGAACAAGCTTCACGAAGGCTCTACATACACAGCAGCTGTCCAGTACAATGTTCTAGAAAAAG
LDT_RSV-A_M_1.1	3	OR326749.1	GGCAAATATGGAAACATACGTGAACAAGCTTCACGAAGGCTCTACATACACAGCAGCTGTCCAGTACAATGTTCTAGAAAAAG
LDT_RSV-A_M_1.1	3	PP377131.1	GGCAAATATGGAAACATACGTGAACAAGCTTCACGAAGGCTCTACATACACAGCAGCTGTCCAGTACAATGTTCTAGAAAAAG
LDT_RSV-A_M_1.1	3	OR326747.1	GGCAAATATGGAAACATACGTGAACAAGCTTCACGAAGGCTCTACATACACAGCAGCTGTCCAGTACAATGTTCTAGAAAAAG
LDT_RSV-A_M_1.1	3	MZ516061.1	GGCAAATATGGAAACATACGTGAACAAGCTTCACGAAGGCTCTACATACACAGCAGCTGTCCAGTACAATGTTCTAGAAAAAG
LDT_RSV-A_M_1.1	3	PP377429.1	GGCAAATATGGAAACATACGTGAACAAGCTTCACGAAGGCTCTACATACACAGCAGCTGTCCAGTACAATGTTCTAGAAAAAG
LDT_RSV-A_M_1.1	3	PP376945.1	GGCAAATATGGAAACATACGTGAACAAGCTTCACGAAGGCTCTACATACACAGCAGCTGTCCAGTACAATGTTCTAGAAAAAG
LDT_RSV-A_M_1.1	3	PP376849.1	GGCAAATATGGAAACATACGTGAACAAGCTTCACGAAGGCTCTACATACACAGCAGCTGTCCAGTACAATGTTCTAGAAAAAG
LDT_RSV-A_M_1.1	3	PP377488.1	GGCAAATATGGAAACATACGTGAACAAGCTTCACGAAGGCTCTACATACACAGCAGCTGTCCAGTACAATGTTCTAGAAAAAG
LDT_RSV-A_M_1.1	3	MZ515584.1	GGCAAATATGGAAACATACGTGAACAAGCTTCACGAAGGCTCTACATACACAGCAGCTGTCCAGTACAATGTTCTAGAAAAAG
LDT_RSV-A_M_1.1	3	OR326736.1	GGCAAATATGGAAACATACGTGAACAAGCTTCACGAAGGCTCTACATACACAGCAGCTGTCCAGTACAATGTTCTAGAAAAAG
LDT_RSV-A_M_1.1	3	OR326732.1	GGCAAATATGGAAACATACGTGAACAAGCTTCACGAAGGCTCTACATACACAGCAGCTGTCCAGTACAATGTTCTAGAAAAAG
LDT_RSV-A_M_1.1	3	PP496002.1	GGCAAATATGGAAACATACGTGAACAAGCTTCACGAAGGCTCTACATACACAGCAGCTGTCCAGTACAATGTTCTAGAAAAAG
LDT_RSV-A_M_1.1	3	PP377035.1	GGCAAATATGGAAACATACGTGAACAAGCTTCACGAAGGCTCTACATACACAGCAGCTGTCCAGTACAATGTTCTAGAAAAAG
LDT_RSV-A_M_1.1	3	PP748781.1	GGCAAATATGGAAACATACGTGAACAAGCTTCACGAAGGCTCTACATACACAGCAGCTGTCCAGTACAATGTTCTAGAAAAAG
LDT_RSV-A_M_1.1	4	MZ568945.1	GGCAAATATGGAAACATACGTGAACAAGCTTCACGAGGGCTCCACATACACAGCAGCTGTTCAGTACAATGTTCTAGAAAAAG
LDT_RSV-A_M_1.1	4	MK109786.1	GGCAAATATGGAAACATACGTGAACAAGCTTCACGAGGGCTCCACATACACAGCAGCTGTTCAGTACAATGTTCTAGAAAAAG
LDT_RSV-A_M_1.1	5	OK649745.1	GGCAAATATGGAAACATACGTGAACAAGCTTCACGAAGGCTCCACATACACAGCAGCTGTTCAATACAATGTTCTAGAAAAAG
LDT_RSV-A_M_1.1	5	ON237115.1	GGCAAATATGGAAACATACGTGAACAAGCTTCACGAAGGCTCCACATACACAGCAGCTGTTCAATACAATGTTCTAGAAAAAG
LDT_RSV-A_M_1.1	5	PQ591399.1	GGCAAATATGGAAACATACGTGAACAAGCTTCACGAAGGCTCCACATACACAGCAGCTGTTCAATACAATGTTCTAGAAAAAG
LDT_RSV-A_M_1.1	5	OK649750.1	GGCAAATATGGAAACATACGTGAACAAGCTTCACGAAGGCTCCACATACACAGCAGCTGTTCAATACAATGTTCTAGAAAAAG
LDT_RSV-A_M_1.1	5	OK649746.1	GGCAAATATGGAAACATACGTGAACAAGCTTCACGAAGGCTCCACATACACAGCAGCTGTTCAATACAATGTTCTAGAAAAAG
LDT_RSV-A_M_1.1	5	MG642062.1	GGCAAATATGGAAACATACGTGAACAAGCTTCACGAAGGCTCCACATACACAGCAGCTGTTCAATACAATGTTCTAGAAAAAG
LDT_RSV-A_M_1.1	5	MG642047.1	GGCAAATATGGAAACATACGTGAACAAGCTTCACGAAGGCTCCACATACACAGCAGCTGTTCAATACAATGTTCTAGAAAAAG
LDT_RSV-A_M_1.1	5	MG642037.1	GGCAAATATGGAAACATACGTGAACAAGCTTCACGAAGGCTCCACATACACAGCAGCTGTTCAATACAATGTTCTAGAAAAAG
LDT_RSV-A_M_1.1	5	ON237117.1	GGCAAATATGGAAACATACGTGAACAAGCTTCACGAAGGCTCCACATACACAGCAGCTGTTCAATACAATGTTCTAGAAAAAG
LDT_RSV-A_M_1.1	5	ON237083.1	GGCAAATATGGAAACATACGTGAACAAGCTTCACGAAGGCTCCACATACACAGCAGCTGTTCAATACAATGTTCTAGAAAAAG
LDT_RSV-A_M_1.1	5	MG642064.1	GGCAAATATGGAAACATACGTGAACAAGCTTCACGAAGGCTCCACATACACAGCAGCTGTTCAATACAATGTTCTAGAAAAAG
LDT_RSV-A_M_1.1	5	OK649751.1	GGCAAATATGGAAACATACGTGAACAAGCTTCACGAAGGCTCCACATACACAGCAGCTGTTCAATACAATGTTCTAGAAAAAG
LDT_RSV-A_M_1.1	6	ON237217.1	GGCAAATATGGAAACATACGTGAACAAACTTCACGAAGGCTCCACATACACAGCAGCTGTTCAGTACAATGTTCTAGAAAAAG
LDT_RSV-A_M_1.1	6	ON237215.1	GGCAAATATGGAAACATACGTGAACAAACTTCACGAAGGCTCCACATACACAGCAGCTGTTCAGTACAATGTTCTAGAAAAAG
LDT_RSV-A_M_1.1	7	MZ568982.1	GGCAAATATGGAAACATACGTGAACAAGCTTCACGAAGGCTCCACATACACAGCAGCTGTGCAGTACAATGTTCTAGAAAAAG
LDT_RSV-A_M_1.1	8	MZ569008.1	GGCAAATATGGAAACATACGTGAACAAGCTTCACGAAGGCCCCACATACACAGCAGCTGTTCAGTACAATGTTCTAGAAAACA
LDT_RSV-A_M_1.1	9	MZ568983.1	GGCAAATATGGAAACATATGTGAACAAGCTTCACGAAGGCTCCACATACACAGCAGCTGTTCAGTACAATGTTCTAGAAAAAG
LDT_RSV-A_M_1.1	10	PP970127.1	GGCAAATATGGAAACATACGTGAACAAGCTTCACGAAGGCTCCACATACACAGCAGCTGTTCAGTACAATGTCCTAGAAAAAG
LDT_RSV-A_M_1.1	10	ON237139.1	GGCAAATATGGAAACATACGTGAACAAGCTTCACGAAGGCTCCACATACACAGCAGCTGTTCAGTACAATGTCCTAGAAAAAG
LDT_RSV-A_M_1.1	11	MZ568950.1	GGCAAATATGGAAACATACGTGAACAAGCTTCACGAAGGCTCCACATACACAGCAGCTGTTCAGTACAATGTTTTAGAAAAAG
LDT_RSV-A_M_1.1	11	ON237106.1	GGCAAATATGGAAACATACGTGAACAAGCTTCACGAAGGCTCCACATACACAGCAGCTGTTCAGTACAATGTTTTAGAAAAAG
LDT_RSV-A_M_1.1	12	PQ117768.1	GGCAAATATGGAAACATACGTGAACAAGCTTCACGAAGGCTCCACATACACTGCAGCTGTTCAGTACAATGTTCTAGAAAAAG
LDT_RSV-A_M_1.1	13	PP959041.1	GGCAAATATGGAAACATACGTGAACAAGCTTCACGAAGGCTCCACATACACAGCAGCTGTCCAGTACAATGTTCTAGAAAACA
LDT_RSV-A_M_1.1	14	PP970109.1	GGCAAATATGGAAACATACGTGAACAAGCTTCACGAAGGCTCCACATACACAGCAGCTGTTCAGTACAATGTTCTAGAAAAAT
LDT_RSV-A_M_1.1	15	OR795271.1	GGCAAATATGGAAACATACGTGAACAAGCTTCACGAAGGCTCCACATACACAGCAGCTGTCCAGTACAATGTTTTAGAAAAAG
LDT_RSV-A_M_1.1	15	PP377502.1	GGCAAATATGGAAACATACGTGAACAAGCTTCACGAAGGCTCCACATACACAGCAGCTGTCCAGTACAATGTTTTAGAAAAAG
LDT_RSV-A_M_1.1	15	PP377379.1	GGCAAATATGGAAACATACGTGAACAAGCTTCACGAAGGCTCCACATACACAGCAGCTGTCCAGTACAATGTTTTAGAAAAAG
LDT_RSV-A_M_1.1	15	PP377093.1	GGCAAATATGGAAACATACGTGAACAAGCTTCACGAAGGCTCCACATACACAGCAGCTGTCCAGTACAATGTTTTAGAAAAAG
LDT_RSV-A_M_1.1	15	PP748797.1	GGCAAATATGGAAACATACGTGAACAAGCTTCACGAAGGCTCCACATACACAGCAGCTGTCCAGTACAATGTTTTAGAAAAAG
LDT_RSV-A_M_1.1	16	PV367363.1	GGCAAATATGGAAACATACGTGAACAAGCTTCACGAAGGCTCCACATACACAGCAGCTGTTCAGTACAATGTTCTGGAAAAAG
LDT_RSV-A_M_1.1	17	PP970110.1	GGCAAATATGGAAACATACGTGAACAAGCTTCACGAAGGCTCCACATACACAGCAGCTGTTCAGTACAATGTTTTAGAAAAAT
LDT_RSV-A_M_1.1	18	PP377451.1	GGCAAATATGGAAATATACGTGAACAAGCTTCACGAAGGCTCCACATACACAGCAGCTGTCCAGTACAATGTTCTAGAAAAAG
LDT_RSV-A_M_1.1	18	PP508176.1	GGCAAATATGGAAATATACGTGAACAAGCTTCACGAAGGCTCCACATACACAGCAGCTGTCCAGTACAATGTTCTAGAAAAAG
LDT_RSV-A_M_1.1	19	PP377506.1	GGCAAATATGGAAACTTACGTGAACAAGCTTCACGAAGGCTCCACATACACAGCAGCTGTCCAGTACAATGTTCTAGAAAAAG
LDT_RSV-A_M_1.1	20	OQ941680.1	GGCAAATATGGAAACATACGTGAACAAGCTTCACGAAGGCTCCACATACACAGCAGCTGTTCAGTACAATGTTATAGAAAAAG
LDT_RSV-A_M_1.1	21	PP377317.1	GGCAAATATGGAAACATACGTGAACAAGCYTCACGAAGGCTCCACATACACAGCAGCTGTCCAGCACAATGTTCCAGAAAAAG
LDT_RSV-A_M_1.1	22	OK649752.1	GGCAAATATGGAAACATACGTGAACAAGCTTCACGAAGGCTCCACATACACAGCGGCTGTTCAGTACAATGTTCTAGAAAAAG
LDT_RSV-A_M_1.1	22	MZ568995.1	GGCAAATATGGAAACATACGTGAACAAGCTTCACGAAGGCTCCACATACACAGCGGCTGTTCAGTACAATGTTCTAGAAAAAG
LDT_RSV-A_M_1.1	23	PV178603.1	GGCAAATATGGAAACATACGTGAACAAGCTTCATGAAGGCTCCACATACACAGCAGCTGTCCAGTACAATGTTCTAGAAAAAG
LDT_RSV-A_M_1.1	23	PP377168.1	GGCAAATATGGAAACATACGTGAACAAGCTTCATGAAGGCTCCACATACACAGCAGCTGTCCAGTACAATGTTCTAGAAAAAG
LDT_RSV-A_M_1.1	24	ON237128.1	GGCAAATATGGAAACATACGTGAACAAGCTTCACGAAGGCTCCACATACACAGCAGCTGTTCAGTACAATGTTCTAGAAAAGC
LDT_RSV-A_M_1.1	25	OK500262.1	GGCAAATATGGAAACATACGTGAACAAGCTTCACGAAGGCTCCACATACACAGCAGCTGTTCAGTACAATGTTCTAGAAAACC
LDT_RSV-A_M_1.1	25	ON237113.1	GGCAAATATGGAAACATACGTGAACAAGCTTCACGAAGGCTCCACATACACAGCAGCTGTTCAGTACAATGTTCTAGAAAACC
LDT_RSV-A_M_1.1	25	OK500261.1	GGCAAATATGGAAACATACGTGAACAAGCTTCACGAAGGCTCCACATACACAGCAGCTGTTCAGTACAATGTTCTAGAAAACC
LDT_RSV-A_M_1.1	25	ON237095.1	GGCAAATATGGAAACATACGTGAACAAGCTTCACGAAGGCTCCACATACACAGCAGCTGTTCAGTACAATGTTCTAGAAAACC
LDT_RSV-A_M_1.1	25	OR795249.1	GGCAAATATGGAAACATACGTGAACAAGCTTCACGAAGGCTCCACATACACAGCAGCTGTTCAGTACAATGTTCTAGAAAACC
LDT_RSV-A_M_1.1	26	OK500263.1	GGCAAATATGGAAACATACGTGAACAAGCTTCACGAAGGCTCCACATACACAGCAGCTGTTCAGTACAATGTTCTAGAAAAAA
LDT_RSV-A_M_1.1	26	OK500264.1	GGCAAATATGGAAACATACGTGAACAAGCTTCACGAAGGCTCCACATACACAGCAGCTGTTCAGTACAATGTTCTAGAAAAAA
LDT_RSV-A_M_1.1	27	PP377090.1	GGCAAATATGGAAACATACGTGAACAAGCTTCACGAAGGCTCCACATACACCGCAGCTGTTCAGTACAATGTTCTAGAAAAAG
LDT_RSV-A_M_1.1	27	LR699738.1	GGCAAATATGGAAACATACGTGAACAAGCTTCACGAAGGCTCCACATACACCGCAGCTGTTCAGTACAATGTTCTAGAAAAAG
LDT_RSV-A_M_1.1	27	PP377015.1	GGCAAATATGGAAACATACGTGAACAAGCTTCACGAAGGCTCCACATACACCGCAGCTGTTCAGTACAATGTTCTAGAAAAAG
LDT_RSV-A_M_1.1	27	PP377375.1	GGCAAATATGGAAACATACGTGAACAAGCTTCACGAAGGCTCCACATACACCGCAGCTGTTCAGTACAATGTTCTAGAAAAAG
LDT_RSV-A_M_1.1	27	PP377027.1	GGCAAATATGGAAACATACGTGAACAAGCTTCACGAAGGCTCCACATACACCGCAGCTGTTCAGTACAATGTTCTAGAAAAAG
LDT_RSV-A_M_1.1	28	PP377179.1	GGCAAATATGGAAACATATGTGAACAAGCTTCACGAAGGCTCCACATACACAGCAGCTGTCCAGTACAATGTTCTAGAAAAAG
LDT_RSV-A_M_1.1	28	MZ515895.1	GGCAAATATGGAAACATATGTGAACAAGCTTCACGAAGGCTCCACATACACAGCAGCTGTCCAGTACAATGTTCTAGAAAAAG
LDT_RSV-A_M_1.1	29	MZ568999.1	GGCAAATATGGAAACATACGTGAACAAGCTTCACGAAGGCTCCACATACACAGCAGCTGTTCAGTACAATGTTCTAGAGAAAG
LDT_RSV-A_M_1.1	29	OK649699.1	GGCAAATATGGAAACATACGTGAACAAGCTTCACGAAGGCTCCACATACACAGCAGCTGTTCAGTACAATGTTCTAGAGAAAG
LDT_RSV-A_M_1.1	29	MZ516032.1	GGCAAATATGGAAACATACGTGAACAAGCTTCACGAAGGCTCCACATACACAGCAGCTGTTCAGTACAATGTTCTAGAGAAAG
LDT_RSV-A_M_1.1	30	OR795287.1	GGCAAATATGGAAACATACGTGAACAAGCTTCACGAAGGCTCCACATACACAGCAGCTGTCCAGTATAATGTTCTAGAAAAAG
LDT_RSV-A_M_1.1	30	PP377396.1	GGCAAATATGGAAACATACGTGAACAAGCTTCACGAAGGCTCCACATACACAGCAGCTGTCCAGTATAATGTTCTAGAAAAAG
LDT_RSV-A_M_1.1	30	OR795273.1	GGCAAATATGGAAACATACGTGAACAAGCTTCACGAAGGCTCCACATACACAGCAGCTGTCCAGTATAATGTTCTAGAAAAAG
LDT_RSV-A_M_1.1	30	PP377212.1	GGCAAATATGGAAACATACGTGAACAAGCTTCACGAAGGCTCCACATACACAGCAGCTGTCCAGTATAATGTTCTAGAAAAAG
LDT_RSV-A_M_1.1	30	OR326743.1	GGCAAATATGGAAACATACGTGAACAAGCTTCACGAAGGCTCCACATACACAGCAGCTGTCCAGTATAATGTTCTAGAAAAAG
LDT_RSV-A_M_1.1	30	OR795281.1	GGCAAATATGGAAACATACGTGAACAAGCTTCACGAAGGCTCCACATACACAGCAGCTGTCCAGTATAATGTTCTAGAAAAAG
LDT_RSV-A_M_1.1	30	OR795274.1	GGCAAATATGGAAACATACGTGAACAAGCTTCACGAAGGCTCCACATACACAGCAGCTGTCCAGTATAATGTTCTAGAAAAAG
LDT_RSV-A_M_1.1	30	MZ515830.1	GGCAAATATGGAAACATACGTGAACAAGCTTCACGAAGGCTCCACATACACAGCAGCTGTCCAGTATAATGTTCTAGAAAAAG
LDT_RSV-A_M_1.1	30	PV367382.1	GGCAAATATGGAAACATACGTGAACAAGCTTCACGAAGGCTCCACATACACAGCAGCTGTCCAGTATAATGTTCTAGAAAAAG
LDT_RSV-A_M_1.1	30	PV367391.1	GGCAAATATGGAAACATACGTGAACAAGCTTCACGAAGGCTCCACATACACAGCAGCTGTCCAGTATAATGTTCTAGAAAAAG
LDT_RSV-A_M_1.1	30	PP376880.1	GGCAAATATGGAAACATACGTGAACAAGCTTCACGAAGGCTCCACATACACAGCAGCTGTCCAGTATAATGTTCTAGAAAAAG
LDT_RSV-A_M_1.1	31	MZ568972.1	GGCAAATATGGAAACATACGTGAATAAGCTTCACGAAGGCTCCACATACACAGCAGCTGTTCAGTACAATGTTCTAGAAAAAG
LDT_RSV-A_M_1.1	31	MZ568938.1	GGCAAATATGGAAACATACGTGAATAAGCTTCACGAAGGCTCCACATACACAGCAGCTGTTCAGTACAATGTTCTAGAAAAAG
LDT_RSV-A_M_1.1	31	MZ568946.1	GGCAAATATGGAAACATACGTGAATAAGCTTCACGAAGGCTCCACATACACAGCAGCTGTTCAGTACAATGTTCTAGAAAAAG
LDT_RSV-A_M_1.1	31	MZ568969.1	GGCAAATATGGAAACATACGTGAATAAGCTTCACGAAGGCTCCACATACACAGCAGCTGTTCAGTACAATGTTCTAGAAAAAG
LDT_RSV-A_M_1.1	32	PP377299.1	GGCAAATATGGAAACATACGTGAACAAGCTTCACGAAGGCTCCACCTACACAGCAGCTGTCCAGTACAATGTTCTAGAAAAAG
LDT_RSV-A_M_1.1	33	PP377198.1	GGCAAATATGGAAACATACGTGAACAAGCTTCACGAAGGCTCCACATACACAGCAGCTGTCCAGTACAATGTTCTGGAAAAAG
LDT_RSV-A_M_1.1	33	OR795288.1	GGCAAATATGGAAACATACGTGAACAAGCTTCACGAAGGCTCCACATACACAGCAGCTGTCCAGTACAATGTTCTGGAAAAAG
LDT_RSV-A_M_1.1	33	OQ101886.2	GGCAAATATGGAAACATACGTGAACAAGCTTCACGAAGGCTCCACATACACAGCAGCTGTCCAGTACAATGTTCTGGAAAAAG
LDT_RSV-A_M_1.1	33	OP699183.2	GGCAAATATGGAAACATACGTGAACAAGCTTCACGAAGGCTCCACATACACAGCAGCTGTCCAGTACAATGTTCTGGAAAAAG
LDT_RSV-A_M_1.1	33	OP699187.2	GGCAAATATGGAAACATACGTGAACAAGCTTCACGAAGGCTCCACATACACAGCAGCTGTCCAGTACAATGTTCTGGAAAAAG
LDT_RSV-A_M_1.1	33	PQ117675.1	GGCAAATATGGAAACATACGTGAACAAGCTTCACGAAGGCTCCACATACACAGCAGCTGTCCAGTACAATGTTCTGGAAAAAG
LDT_RSV-A_M_1.1	33	OQ101901.2	GGCAAATATGGAAACATACGTGAACAAGCTTCACGAAGGCTCCACATACACAGCAGCTGTCCAGTACAATGTTCTGGAAAAAG
LDT_RSV-A_M_1.1	33	OR162282.2	GGCAAATATGGAAACATACGTGAACAAGCTTCACGAAGGCTCCACATACACAGCAGCTGTCCAGTACAATGTTCTGGAAAAAG
LDT_RSV-A_M_1.1	33	OQ101876.2	GGCAAATATGGAAACATACGTGAACAAGCTTCACGAAGGCTCCACATACACAGCAGCTGTCCAGTACAATGTTCTGGAAAAAG
LDT_RSV-A_M_1.1	33	OR162287.2	GGCAAATATGGAAACATACGTGAACAAGCTTCACGAAGGCTCCACATACACAGCAGCTGTCCAGTACAATGTTCTGGAAAAAG
LDT_RSV-A_M_1.1	33	OR162283.2	GGCAAATATGGAAACATACGTGAACAAGCTTCACGAAGGCTCCACATACACAGCAGCTGTCCAGTACAATGTTCTGGAAAAAG
LDT_RSV-A_M_1.1	33	PP376926.1	GGCAAATATGGAAACATACGTGAACAAGCTTCACGAAGGCTCCACATACACAGCAGCTGTCCAGTACAATGTTCTGGAAAAAG
LDT_RSV-A_M_1.1	33	OQ101870.2	GGCAAATATGGAAACATACGTGAACAAGCTTCACGAAGGCTCCACATACACAGCAGCTGTCCAGTACAATGTTCTGGAAAAAG
LDT_RSV-A_M_1.1	34	PV178380.1	GGCAAATATGGAAACATACGTGAACAAGCTTCACGAAGGCTCCACATACACAGCAGCTGTCCAGTACAATGTTCTAGAGAAAG
LDT_RSV-A_M_1.1	34	PQ618088.1	GGCAAATATGGAAACATACGTGAACAAGCTTCACGAAGGCTCCACATACACAGCAGCTGTCCAGTACAATGTTCTAGAGAAAG
LDT_RSV-A_M_1.1	34	PQ618089.1	GGCAAATATGGAAACATACGTGAACAAGCTTCACGAAGGCTCCACATACACAGCAGCTGTCCAGTACAATGTTCTAGAGAAAG
LDT_RSV-A_M_1.1	34	PP377203.1	GGCAAATATGGAAACATACGTGAACAAGCTTCACGAAGGCTCCACATACACAGCAGCTGTCCAGTACAATGTTCTAGAGAAAG
LDT_RSV-A_M_1.1	34	PQ618095.1	GGCAAATATGGAAACATACGTGAACAAGCTTCACGAAGGCTCCACATACACAGCAGCTGTCCAGTACAATGTTCTAGAGAAAG
LDT_RSV-A_M_1.1	34	PV367378.1	GGCAAATATGGAAACATACGTGAACAAGCTTCACGAAGGCTCCACATACACAGCAGCTGTCCAGTACAATGTTCTAGAGAAAG
LDT_RSV-A_M_1.1	35	PQ416568.1	GGCAAATATGGAAACATACGTGAACAAGCTTCACGAAGGCTCCACATACACAGCTGCTGTTCAGTACAATGTTCTAGAAAAAG
LDT_RSV-A_M_1.1	36	OR143248.1	GGCAAATATGGAAACATACGTGAACAAGCTTCACGAAGGCTCCACATACACAGCAGCTGTCCAGTACAATGTTCTAGAAAAAA
LDT_RSV-A_M_1.1	36	PP376888.1	GGCAAATATGGAAACATACGTGAACAAGCTTCACGAAGGCTCCACATACACAGCAGCTGTCCAGTACAATGTTCTAGAAAAAA
LDT_RSV-A_M_1.1	37	PP377433.1	GGCAAATATGGAAACATACGTGAACAAGCTTCACGAAGGCTCCACATACACAGCGGCTGTCCAGTACAATGTTCTAGAAAAAG
LDT_RSV-A_M_1.1	38	PP770474.1	GGCAAATATGGAGACATACGTGAACAAGCTTCACGAAGGCTCCACATACACAGCAGCTGTCCAGTACAATGTTCTAGAAAAAG
LDT_RSV-A_M_1.1	39	PP376992.1	GGCAAATATGGAAACATACGTGAACAAACTTCACGAAGGCTCCACATACACAGCAGCTGTCCAGTACAATGTTCTAGAAAAAG
LDT_RSV-A_M_1.1	39	PP376911.1	GGCAAATATGGAAACATACGTGAACAAACTTCACGAAGGCTCCACATACACAGCAGCTGTCCAGTACAATGTTCTAGAAAAAG
LDT_RSV-A_M_1.1	39	PQ618109.1	GGCAAATATGGAAACATACGTGAACAAACTTCACGAAGGCTCCACATACACAGCAGCTGTCCAGTACAATGTTCTAGAAAAAG
LDT_RSV-A_M_1.1	39	PP084083.1	GGCAAATATGGAAACATACGTGAACAAACTTCACGAAGGCTCCACATACACAGCAGCTGTCCAGTACAATGTTCTAGAAAAAG
LDT_RSV-A_M_1.1	39	PP084075.1	GGCAAATATGGAAACATACGTGAACAAACTTCACGAAGGCTCCACATACACAGCAGCTGTCCAGTACAATGTTCTAGAAAAAG
LDT_RSV-A_M_1.1	39	PQ618112.1	GGCAAATATGGAAACATACGTGAACAAACTTCACGAAGGCTCCACATACACAGCAGCTGTCCAGTACAATGTTCTAGAAAAAG
LDT_RSV-A_M_1.1	39	PP377428.1	GGCAAATATGGAAACATACGTGAACAAACTTCACGAAGGCTCCACATACACAGCAGCTGTCCAGTACAATGTTCTAGAAAAAG
LDT_RSV-A_M_1.1	39	PQ618117.1	GGCAAATATGGAAACATACGTGAACAAACTTCACGAAGGCTCCACATACACAGCAGCTGTCCAGTACAATGTTCTAGAAAAAG
LDT_RSV-A_M_1.1	39	PQ618115.1	GGCAAATATGGAAACATACGTGAACAAACTTCACGAAGGCTCCACATACACAGCAGCTGTCCAGTACAATGTTCTAGAAAAAG
LDT_RSV-A_M_1.1	39	PP084076.1	GGCAAATATGGAAACATACGTGAACAAACTTCACGAAGGCTCCACATACACAGCAGCTGTCCAGTACAATGTTCTAGAAAAAG
LDT_RSV-A_M_1.1	39	PP377112.1	GGCAAATATGGAAACATACGTGAACAAACTTCACGAAGGCTCCACATACACAGCAGCTGTCCAGTACAATGTTCTAGAAAAAG
LDT_RSV-A_M_1.1	39	PP377443.1	GGCAAATATGGAAACATACGTGAACAAACTTCACGAAGGCTCCACATACACAGCAGCTGTCCAGTACAATGTTCTAGAAAAAG
LDT_RSV-A_M_1.1	39	PP377085.1	GGCAAATATGGAAACATACGTGAACAAACTTCACGAAGGCTCCACATACACAGCAGCTGTCCAGTACAATGTTCTAGAAAAAG
LDT_RSV-A_M_1.1	39	OZ262246.1	GGCAAATATGGAAACATACGTGAACAAACTTCACGAAGGCTCCACATACACAGCAGCTGTCCAGTACAATGTTCTAGAAAAAG
LDT_RSV-A_M_1.1	39	PP377423.1	GGCAAATATGGAAACATACGTGAACAAACTTCACGAAGGCTCCACATACACAGCAGCTGTCCAGTACAATGTTCTAGAAAAAG
LDT_RSV-A_M_1.1	39	PQ618108.1	GGCAAATATGGAAACATACGTGAACAAACTTCACGAAGGCTCCACATACACAGCAGCTGTCCAGTACAATGTTCTAGAAAAAG
LDT_RSV-A_M_1.1	39	PQ618113.1	GGCAAATATGGAAACATACGTGAACAAACTTCACGAAGGCTCCACATACACAGCAGCTGTCCAGTACAATGTTCTAGAAAAAG
LDT_RSV-A_M_1.1	39	PP377290.1	GGCAAATATGGAAACATACGTGAACAAACTTCACGAAGGCTCCACATACACAGCAGCTGTCCAGTACAATGTTCTAGAAAAAG
LDT_RSV-A_M_1.1	40	PP970125.1	GGCAAATATGGAAACATACGTGAACAAGCTTCACGAAGGCTCCACATACACAGCAGCTGTCCAGTACAATGTTATAGAAAAAG
LDT_RSV-A_M_1.1	40	PP377497.1	GGCAAATATGGAAACATACGTGAACAAGCTTCACGAAGGCTCCACATACACAGCAGCTGTCCAGTACAATGTTATAGAAAAAG
LDT_RSV-A_M_1.1	40	OQ941671.1	GGCAAATATGGAAACATACGTGAACAAGCTTCACGAAGGCTCCACATACACAGCAGCTGTCCAGTACAATGTTATAGAAAAAG
LDT_RSV-A_M_1.1	40	PP376922.1	GGCAAATATGGAAACATACGTGAACAAGCTTCACGAAGGCTCCACATACACAGCAGCTGTCCAGTACAATGTTATAGAAAAAG
LDT_RSV-A_M_1.1	40	OQ941667.1	GGCAAATATGGAAACATACGTGAACAAGCTTCACGAAGGCTCCACATACACAGCAGCTGTCCAGTACAATGTTATAGAAAAAG
LDT_RSV-A_M_1.1	40	PP970126.1	GGCAAATATGGAAACATACGTGAACAAGCTTCACGAAGGCTCCACATACACAGCAGCTGTCCAGTACAATGTTATAGAAAAAG
LDT_RSV-A_M_1.1	40	PP377427.1	GGCAAATATGGAAACATACGTGAACAAGCTTCACGAAGGCTCCACATACACAGCAGCTGTCCAGTACAATGTTATAGAAAAAG
LDT_RSV-A_M_1.1	41	PP377132.1	GGCAAATATGGAAACATACGTGAACAAGCTTCACGAGGGCTCCACATACACAGCAGCTGTCCAGTACAATGTTCTAGAAAAAG
LDT_RSV-A_M_1.1	41	PQ899941.1	GGCAAATATGGAAACATACGTGAACAAGCTTCACGAGGGCTCCACATACACAGCAGCTGTCCAGTACAATGTTCTAGAAAAAG
LDT_RSV-A_M_1.1	41	PV367367.1	GGCAAATATGGAAACATACGTGAACAAGCTTCACGAGGGCTCCACATACACAGCAGCTGTCCAGTACAATGTTCTAGAAAAAG
LDT_RSV-A_M_1.1	41	PP376960.1	GGCAAATATGGAAACATACGTGAACAAGCTTCACGAGGGCTCCACATACACAGCAGCTGTCCAGTACAATGTTCTAGAAAAAG
LDT_RSV-A_M_1.1	42	PP376866.1	GGCAAATATGGAAACATACGTGAACAAGCTTCACGAAGGCTCCACATACACAGCAGCCGTTCAGTACAATGTTCTAGAAAAAG
LDT_RSV-A_M_1.1	43	PQ638810.1	GGCAAATATGGAAACATACGTGAACAAGCTTCACGAAGGATCCACATACACAGCAGCTGTCCAGTACAATGTTCTAGAAAAAG
LDT_RSV-A_M_1.1	43	PP084073.1	GGCAAATATGGAAACATACGTGAACAAGCTTCACGAAGGATCCACATACACAGCAGCTGTCCAGTACAATGTTCTAGAAAAAG
LDT_RSV-A_M_1.1	43	PQ390743.1	GGCAAATATGGAAACATACGTGAACAAGCTTCACGAAGGATCCACATACACAGCAGCTGTCCAGTACAATGTTCTAGAAAAAG
LDT_RSV-A_M_1.1	43	PP530250.1	GGCAAATATGGAAACATACGTGAACAAGCTTCACGAAGGATCCACATACACAGCAGCTGTCCAGTACAATGTTCTAGAAAAAG
LDT_RSV-A_M_1.1	43	PP530251.1	GGCAAATATGGAAACATACGTGAACAAGCTTCACGAAGGATCCACATACACAGCAGCTGTCCAGTACAATGTTCTAGAAAAAG
LDT_RSV-A_M_1.1	43	PP342493.1	GGCAAATATGGAAACATACGTGAACAAGCTTCACGAAGGATCCACATACACAGCAGCTGTCCAGTACAATGTTCTAGAAAAAG
LDT_RSV-A_M_1.1	44	OQ848541.1	GGCAAATATGGAAACATACGTGAACAAGCTTTACGAAGGCTCCACATACACAGCAGCTGTTCAGTACAATGTTCTAGAAAAAG
LDT_RSV-A_M_1.1	44	PP377045.1	GGCAAATATGGAAACATACGTGAACAAGCTTTACGAAGGCTCCACATACACAGCAGCTGTTCAGTACAATGTTCTAGAAAAAG
LDT_RSV-A_M_1.1	45	PP377454.1	GGCAAATATGGAAACATACGTGAACAAGCTTCACGAAGGCTCCACATACACAGCAGCTGTCCAATACAATGTTCTAGAAAAAG
LDT_RSV-A_M_1.1	45	PP496016.1	GGCAAATATGGAAACATACGTGAACAAGCTTCACGAAGGCTCCACATACACAGCAGCTGTCCAATACAATGTTCTAGAAAAAG
LDT_RSV-A_M_1.1	45	PP377165.1	GGCAAATATGGAAACATACGTGAACAAGCTTCACGAAGGCTCCACATACACAGCAGCTGTCCAATACAATGTTCTAGAAAAAG
LDT_RSV-A_M_1.1	45	PP748774.1	GGCAAATATGGAAACATACGTGAACAAGCTTCACGAAGGCTCCACATACACAGCAGCTGTCCAATACAATGTTCTAGAAAAAG
LDT_RSV-A_M_1.1	46	MZ568994.1	GGCAAATATGGAAACATACGTGAACAAGCTTCACGAAGGCTCCACATACACAGCAGCTGTACAGTACAATGTTCTAGAAAAAG
LDT_RSV-A_M_1.1	47	OR795272.1	GGCAAATATGGAAACATACGTGAACAAGCTTCACGAAGGCTCCACATACACAGCAGCTGTCCAGTACAATGTTCTAGAAAACC
LDT_RSV-A_M_1.1	47	OQ261743.1	GGCAAATATGGAAACATACGTGAACAAGCTTCACGAAGGCTCCACATACACAGCAGCTGTCCAGTACAATGTTCTAGAAAACC
LDT_RSV-A_M_1.1	48	PV178639.1	GGCAAATATGGAAACATACGTGAACAAGCTCCACGAAGGCTCCACATACACAGCAGCTGTCCAGTACAATGTTCTAGAAAAAG
LDT_RSV-A_M_1.1	49	OR666607.1	GGCAAATATGGAAACATACGTGAATAAGCTTCACGAAGGCTCCACATACACAGCAGCTGTCCAGTACAATGTTCTAGAAAAAG
LDT_RSV-A_M_1.1	50	OQ848546.1	GGCAAATATGGAAACATACGTGAACAAGCTTCACGAAGGCTCCACATACACAGCAGCTGTTCAGTACAATGTTCTAGAAAAAC
LDT_RSV-A_M_1.1	51	OQ941653.1	GGCAAATATGGAAACATACGTGAACAAGCTTCACGAAGGCTCCACATACACAGCAGCCGTCCAGTACAATGTTCTAGAAAAAG
LDT_RSV-A_M_1.1	52	PP970097.1	GGCAAATATGGAAACATACGTGAACAAGCTTCACGAAGGCTCCACATACACAGCAGCTGTTCAGTACAATGTTTTAGAAAAAC
LDT_RSV-A_M_1.1	53	KY249667.1	GGCAAATATGGAAACATACGTGAACAAGCTTCACGAAGGCTCCACATACACAGCAGCTGTTCAGTATAATGTTCTAGAAAAAG
LDT_RSV-A_M_1.1	53	KY249673.1	GGCAAATATGGAAACATACGTGAACAAGCTTCACGAAGGCTCCACATACACAGCAGCTGTTCAGTATAATGTTCTAGAAAAAG
LDT_RSV-A_M_1.1	54	OZ262364.1	GGCAAATATGGAAACATACGTGAACAAGCTTCACGAAGGCTCCACATACACAGCAGCTGTCCAGTACAATGTTCTAGAAAAAG
LDT_RSV-A_M_1.1	54	MZ515653.1	GGCAAATATGGAAACATACGTGAACAAGCTTCACGAAGGCTCCACATACACAGCAGCTGTCCAGTACAATGTTCTAGAAAAAG
LDT_RSV-A_M_1.1	54	MZ515635.1	GGCAAATATGGAAACATACGTGAACAAGCTTCACGAAGGCTCCACATACACAGCAGCTGTCCAGTACAATGTTCTAGAAAAAG
LDT_RSV-A_M_1.1	54	OQ331218.1	GGCAAATATGGAAACATACGTGAACAAGCTTCACGAAGGCTCCACATACACAGCAGCTGTCCAGTACAATGTTCTAGAAAAAG
LDT_RSV-A_M_1.1	54	OR795255.1	GGCAAATATGGAAACATACGTGAACAAGCTTCACGAAGGCTCCACATACACAGCAGCTGTCCAGTACAATGTTCTAGAAAAAG
LDT_RSV-A_M_1.1	54	MZ568937.1	GGCAAATATGGAAACATACGTGAACAAGCTTCACGAAGGCTCCACATACACAGCAGCTGTCCAGTACAATGTTCTAGAAAAAG
LDT_RSV-A_M_1.1	54	OR666600.1	GGCAAATATGGAAACATACGTGAACAAGCTTCACGAAGGCTCCACATACACAGCAGCTGTCCAGTACAATGTTCTAGAAAAAG
LDT_RSV-A_M_1.1	54	PP377314.1	GGCAAATATGGAAACATACGTGAACAAGCTTCACGAAGGCTCCACATACACAGCAGCTGTCCAGTACAATGTTCTAGAAAAAG
LDT_RSV-A_M_1.1	54	PQ117658.1	GGCAAATATGGAAACATACGTGAACAAGCTTCACGAAGGCTCCACATACACAGCAGCTGTCCAGTACAATGTTCTAGAAAAAG
LDT_RSV-A_M_1.1	54	OZ262333.1	GGCAAATATGGAAACATACGTGAACAAGCTTCACGAAGGCTCCACATACACAGCAGCTGTCCAGTACAATGTTCTAGAAAAAG
LDT_RSV-A_M_1.1	54	OQ101883.2	GGCAAATATGGAAACATACGTGAACAAGCTTCACGAAGGCTCCACATACACAGCAGCTGTCCAGTACAATGTTCTAGAAAAAG
LDT_RSV-A_M_1.1	54	MZ515844.1	GGCAAATATGGAAACATACGTGAACAAGCTTCACGAAGGCTCCACATACACAGCAGCTGTCCAGTACAATGTTCTAGAAAAAG
LDT_RSV-A_M_1.1	54	OP320402.1	GGCAAATATGGAAACATACGTGAACAAGCTTCACGAAGGCTCCACATACACAGCAGCTGTCCAGTACAATGTTCTAGAAAAAG
LDT_RSV-A_M_1.1	54	PP342510.1	GGCAAATATGGAAACATACGTGAACAAGCTTCACGAAGGCTCCACATACACAGCAGCTGTCCAGTACAATGTTCTAGAAAAAG
LDT_RSV-A_M_1.1	54	OR326750.1	GGCAAATATGGAAACATACGTGAACAAGCTTCACGAAGGCTCCACATACACAGCAGCTGTCCAGTACAATGTTCTAGAAAAAG
LDT_RSV-A_M_1.1	54	PQ814717.1	GGCAAATATGGAAACATACGTGAACAAGCTTCACGAAGGCTCCACATACACAGCAGCTGTCCAGTACAATGTTCTAGAAAAAG
LDT_RSV-A_M_1.1	54	PP376974.1	GGCAAATATGGAAACATACGTGAACAAGCTTCACGAAGGCTCCACATACACAGCAGCTGTCCAGTACAATGTTCTAGAAAAAG
LDT_RSV-A_M_1.1	54	PP377474.1	GGCAAATATGGAAACATACGTGAACAAGCTTCACGAAGGCTCCACATACACAGCAGCTGTCCAGTACAATGTTCTAGAAAAAG
LDT_RSV-A_M_1.1	54	OZ262368.1	GGCAAATATGGAAACATACGTGAACAAGCTTCACGAAGGCTCCACATACACAGCAGCTGTCCAGTACAATGTTCTAGAAAAAG
LDT_RSV-A_M_1.1	54	PQ638783.1	GGCAAATATGGAAACATACGTGAACAAGCTTCACGAAGGCTCCACATACACAGCAGCTGTCCAGTACAATGTTCTAGAAAAAG
LDT_RSV-A_M_1.1	54	PP377340.1	GGCAAATATGGAAACATACGTGAACAAGCTTCACGAAGGCTCCACATACACAGCAGCTGTCCAGTACAATGTTCTAGAAAAAG
LDT_RSV-A_M_1.1	54	OQ101889.2	GGCAAATATGGAAACATACGTGAACAAGCTTCACGAAGGCTCCACATACACAGCAGCTGTCCAGTACAATGTTCTAGAAAAAG
LDT_RSV-A_M_1.1	54	PP411919.1	GGCAAATATGGAAACATACGTGAACAAGCTTCACGAAGGCTCCACATACACAGCAGCTGTCCAGTACAATGTTCTAGAAAAAG
LDT_RSV-A_M_1.1	54	PP377028.1	GGCAAATATGGAAACATACGTGAACAAGCTTCACGAAGGCTCCACATACACAGCAGCTGTCCAGTACAATGTTCTAGAAAAAG
LDT_RSV-A_M_1.1	54	ON237202.1	GGCAAATATGGAAACATACGTGAACAAGCTTCACGAAGGCTCCACATACACAGCAGCTGTCCAGTACAATGTTCTAGAAAAAG
LDT_RSV-A_M_1.1	54	LC861991.1	GGCAAATATGGAAACATACGTGAACAAGCTTCACGAAGGCTCCACATACACAGCAGCTGTCCAGTACAATGTTCTAGAAAAAG
LDT_RSV-A_M_1.1	54	OM857392.1	GGCAAATATGGAAACATACGTGAACAAGCTTCACGAAGGCTCCACATACACAGCAGCTGTCCAGTACAATGTTCTAGAAAAAG
LDT_RSV-A_M_1.1	54	PP970067.1	GGCAAATATGGAAACATACGTGAACAAGCTTCACGAAGGCTCCACATACACAGCAGCTGTCCAGTACAATGTTCTAGAAAAAG
LDT_RSV-A_M_1.1	54	PP376909.1	GGCAAATATGGAAACATACGTGAACAAGCTTCACGAAGGCTCCACATACACAGCAGCTGTCCAGTACAATGTTCTAGAAAAAG
LDT_RSV-A_M_1.1	54	PP377116.1	GGCAAATATGGAAACATACGTGAACAAGCTTCACGAAGGCTCCACATACACAGCAGCTGTCCAGTACAATGTTCTAGAAAAAG
LDT_RSV-A_M_1.1	54	PP970146.1	GGCAAATATGGAAACATACGTGAACAAGCTTCACGAAGGCTCCACATACACAGCAGCTGTCCAGTACAATGTTCTAGAAAAAG
LDT_RSV-A_M_1.1	54	PP530276.1	GGCAAATATGGAAACATACGTGAACAAGCTTCACGAAGGCTCCACATACACAGCAGCTGTCCAGTACAATGTTCTAGAAAAAG
LDT_RSV-A_M_1.1	54	PP377469.1	GGCAAATATGGAAACATACGTGAACAAGCTTCACGAAGGCTCCACATACACAGCAGCTGTCCAGTACAATGTTCTAGAAAAAG
LDT_RSV-A_M_1.1	54	PQ899949.1	GGCAAATATGGAAACATACGTGAACAAGCTTCACGAAGGCTCCACATACACAGCAGCTGTCCAGTACAATGTTCTAGAAAAAG
LDT_RSV-A_M_1.1	54	PP974217.1	GGCAAATATGGAAACATACGTGAACAAGCTTCACGAAGGCTCCACATACACAGCAGCTGTCCAGTACAATGTTCTAGAAAAAG
LDT_RSV-A_M_1.1	54	OM857384.1	GGCAAATATGGAAACATACGTGAACAAGCTTCACGAAGGCTCCACATACACAGCAGCTGTCCAGTACAATGTTCTAGAAAAAG
LDT_RSV-A_M_1.1	54	PP377084.1	GGCAAATATGGAAACATACGTGAACAAGCTTCACGAAGGCTCCACATACACAGCAGCTGTCCAGTACAATGTTCTAGAAAAAG
LDT_RSV-A_M_1.1	54	ON237187.1	GGCAAATATGGAAACATACGTGAACAAGCTTCACGAAGGCTCCACATACACAGCAGCTGTCCAGTACAATGTTCTAGAAAAAG
LDT_RSV-A_M_1.1	54	PV539274.1	GGCAAATATGGAAACATACGTGAACAAGCTTCACGAAGGCTCCACATACACAGCAGCTGTCCAGTACAATGTTCTAGAAAAAG
LDT_RSV-A_M_1.1	54	PQ117684.1	GGCAAATATGGAAACATACGTGAACAAGCTTCACGAAGGCTCCACATACACAGCAGCTGTCCAGTACAATGTTCTAGAAAAAG
LDT_RSV-A_M_1.1	54	PQ492097.2	GGCAAATATGGAAACATACGTGAACAAGCTTCACGAAGGCTCCACATACACAGCAGCTGTCCAGTACAATGTTCTAGAAAAAG
LDT_RSV-A_M_1.1	54	PP377082.1	GGCAAATATGGAAACATACGTGAACAAGCTTCACGAAGGCTCCACATACACAGCAGCTGTCCAGTACAATGTTCTAGAAAAAG
LDT_RSV-A_M_1.1	54	OQ941685.1	GGCAAATATGGAAACATACGTGAACAAGCTTCACGAAGGCTCCACATACACAGCAGCTGTCCAGTACAATGTTCTAGAAAAAG
LDT_RSV-A_M_1.1	54	LC861971.1	GGCAAATATGGAAACATACGTGAACAAGCTTCACGAAGGCTCCACATACACAGCAGCTGTCCAGTACAATGTTCTAGAAAAAG
LDT_RSV-A_M_1.1	54	PP770473.1	GGCAAATATGGAAACATACGTGAACAAGCTTCACGAAGGCTCCACATACACAGCAGCTGTCCAGTACAATGTTCTAGAAAAAG
LDT_RSV-A_M_1.1	54	PP377059.1	GGCAAATATGGAAACATACGTGAACAAGCTTCACGAAGGCTCCACATACACAGCAGCTGTCCAGTACAATGTTCTAGAAAAAG
LDT_RSV-A_M_1.1	54	PP970089.1	GGCAAATATGGAAACATACGTGAACAAGCTTCACGAAGGCTCCACATACACAGCAGCTGTCCAGTACAATGTTCTAGAAAAAG
LDT_RSV-A_M_1.1	54	PQ618121.1	GGCAAATATGGAAACATACGTGAACAAGCTTCACGAAGGCTCCACATACACAGCAGCTGTCCAGTACAATGTTCTAGAAAAAG
LDT_RSV-A_M_1.1	54	PQ348949.1	GGCAAATATGGAAACATACGTGAACAAGCTTCACGAAGGCTCCACATACACAGCAGCTGTCCAGTACAATGTTCTAGAAAAAG
LDT_RSV-A_M_1.1	54	PP530254.1	GGCAAATATGGAAACATACGTGAACAAGCTTCACGAAGGCTCCACATACACAGCAGCTGTCCAGTACAATGTTCTAGAAAAAG
LDT_RSV-A_M_1.1	54	PP970112.1	GGCAAATATGGAAACATACGTGAACAAGCTTCACGAAGGCTCCACATACACAGCAGCTGTCCAGTACAATGTTCTAGAAAAAG
LDT_RSV-A_M_1.1	54	PP970094.1	GGCAAATATGGAAACATACGTGAACAAGCTTCACGAAGGCTCCACATACACAGCAGCTGTCCAGTACAATGTTCTAGAAAAAG
LDT_RSV-A_M_1.1	54	PP342472.1	GGCAAATATGGAAACATACGTGAACAAGCTTCACGAAGGCTCCACATACACAGCAGCTGTCCAGTACAATGTTCTAGAAAAAG
LDT_RSV-A_M_1.1	54	PP974197.1	GGCAAATATGGAAACATACGTGAACAAGCTTCACGAAGGCTCCACATACACAGCAGCTGTCCAGTACAATGTTCTAGAAAAAG
LDT_RSV-A_M_1.1	54	PP496028.1	GGCAAATATGGAAACATACGTGAACAAGCTTCACGAAGGCTCCACATACACAGCAGCTGTCCAGTACAATGTTCTAGAAAAAG
LDT_RSV-A_M_1.1	54	PP970113.1	GGCAAATATGGAAACATACGTGAACAAGCTTCACGAAGGCTCCACATACACAGCAGCTGTCCAGTACAATGTTCTAGAAAAAG
LDT_RSV-A_M_1.1	54	PP970081.1	GGCAAATATGGAAACATACGTGAACAAGCTTCACGAAGGCTCCACATACACAGCAGCTGTCCAGTACAATGTTCTAGAAAAAG
LDT_RSV-A_M_1.1	54	PV178284.1	GGCAAATATGGAAACATACGTGAACAAGCTTCACGAAGGCTCCACATACACAGCAGCTGTCCAGTACAATGTTCTAGAAAAAG
LDT_RSV-A_M_1.1	54	LC816583.1	GGCAAATATGGAAACATACGTGAACAAGCTTCACGAAGGCTCCACATACACAGCAGCTGTCCAGTACAATGTTCTAGAAAAAG
LDT_RSV-A_M_1.1	54	PP377180.1	GGCAAATATGGAAACATACGTGAACAAGCTTCACGAAGGCTCCACATACACAGCAGCTGTCCAGTACAATGTTCTAGAAAAAG
LDT_RSV-A_M_1.1	54	PP748757.1	GGCAAATATGGAAACATACGTGAACAAGCTTCACGAAGGCTCCACATACACAGCAGCTGTCCAGTACAATGTTCTAGAAAAAG
LDT_RSV-A_M_1.1	54	PQ899961.1	GGCAAATATGGAAACATACGTGAACAAGCTTCACGAAGGCTCCACATACACAGCAGCTGTCCAGTACAATGTTCTAGAAAAAG
LDT_RSV-A_M_1.1	54	PP377127.1	GGCAAATATGGAAACATACGTGAACAAGCTTCACGAAGGCTCCACATACACAGCAGCTGTCCAGTACAATGTTCTAGAAAAAG
LDT_RSV-A_M_1.1	54	MZ516105.1	GGCAAATATGGAAACATACGTGAACAAGCTTCACGAAGGCTCCACATACACAGCAGCTGTCCAGTACAATGTTCTAGAAAAAG
LDT_RSV-A_M_1.1	54	OZ262224.1	GGCAAATATGGAAACATACGTGAACAAGCTTCACGAAGGCTCCACATACACAGCAGCTGTCCAGTACAATGTTCTAGAAAAAG
LDT_RSV-A_M_1.1	54	PV388310.1	GGCAAATATGGAAACATACGTGAACAAGCTTCACGAAGGCTCCACATACACAGCAGCTGTCCAGTACAATGTTCTAGAAAAAG
LDT_RSV-A_M_1.1	54	MZ515872.1	GGCAAATATGGAAACATACGTGAACAAGCTTCACGAAGGCTCCACATACACAGCAGCTGTCCAGTACAATGTTCTAGAAAAAG
LDT_RSV-A_M_1.1	54	PP377178.1	GGCAAATATGGAAACATACGTGAACAAGCTTCACGAAGGCTCCACATACACAGCAGCTGTCCAGTACAATGTTCTAGAAAAAG
LDT_RSV-A_M_1.1	54	PV367370.1	GGCAAATATGGAAACATACGTGAACAAGCTTCACGAAGGCTCCACATACACAGCAGCTGTCCAGTACAATGTTCTAGAAAAAG
LDT_RSV-A_M_1.1	54	PP376941.1	GGCAAATATGGAAACATACGTGAACAAGCTTCACGAAGGCTCCACATACACAGCAGCTGTCCAGTACAATGTTCTAGAAAAAG
LDT_RSV-A_M_1.1	54	PP377294.1	GGCAAATATGGAAACATACGTGAACAAGCTTCACGAAGGCTCCACATACACAGCAGCTGTCCAGTACAATGTTCTAGAAAAAG
LDT_RSV-A_M_1.1	54	OR795231.1	GGCAAATATGGAAACATACGTGAACAAGCTTCACGAAGGCTCCACATACACAGCAGCTGTCCAGTACAATGTTCTAGAAAAAG
LDT_RSV-A_M_1.1	54	OR666578.1	GGCAAATATGGAAACATACGTGAACAAGCTTCACGAAGGCTCCACATACACAGCAGCTGTCCAGTACAATGTTCTAGAAAAAG
LDT_RSV-A_M_1.1	54	PP376979.1	GGCAAATATGGAAACATACGTGAACAAGCTTCACGAAGGCTCCACATACACAGCAGCTGTCCAGTACAATGTTCTAGAAAAAG
LDT_RSV-A_M_1.1	54	LC861974.1	GGCAAATATGGAAACATACGTGAACAAGCTTCACGAAGGCTCCACATACACAGCAGCTGTCCAGTACAATGTTCTAGAAAAAG
LDT_RSV-A_M_1.1	54	PP508173.1	GGCAAATATGGAAACATACGTGAACAAGCTTCACGAAGGCTCCACATACACAGCAGCTGTCCAGTACAATGTTCTAGAAAAAG
LDT_RSV-A_M_1.1	54	PP970171.1	GGCAAATATGGAAACATACGTGAACAAGCTTCACGAAGGCTCCACATACACAGCAGCTGTCCAGTACAATGTTCTAGAAAAAG
LDT_RSV-A_M_1.1	54	PP377265.1	GGCAAATATGGAAACATACGTGAACAAGCTTCACGAAGGCTCCACATACACAGCAGCTGTCCAGTACAATGTTCTAGAAAAAG
LDT_RSV-A_M_1.1	54	OR795224.1	GGCAAATATGGAAACATACGTGAACAAGCTTCACGAAGGCTCCACATACACAGCAGCTGTCCAGTACAATGTTCTAGAAAAAG
LDT_RSV-A_M_1.1	54	PP377444.1	GGCAAATATGGAAACATACGTGAACAAGCTTCACGAAGGCTCCACATACACAGCAGCTGTCCAGTACAATGTTCTAGAAAAAG
LDT_RSV-A_M_1.1	54	OR795289.1	GGCAAATATGGAAACATACGTGAACAAGCTTCACGAAGGCTCCACATACACAGCAGCTGTCCAGTACAATGTTCTAGAAAAAG
LDT_RSV-A_M_1.1	54	PP974214.1	GGCAAATATGGAAACATACGTGAACAAGCTTCACGAAGGCTCCACATACACAGCAGCTGTCCAGTACAATGTTCTAGAAAAAG
LDT_RSV-A_M_1.1	54	PQ899956.1	GGCAAATATGGAAACATACGTGAACAAGCTTCACGAAGGCTCCACATACACAGCAGCTGTCCAGTACAATGTTCTAGAAAAAG
LDT_RSV-A_M_1.1	54	LC862008.1	GGCAAATATGGAAACATACGTGAACAAGCTTCACGAAGGCTCCACATACACAGCAGCTGTCCAGTACAATGTTCTAGAAAAAG
LDT_RSV-A_M_1.1	54	PV584133.1	GGCAAATATGGAAACATACGTGAACAAGCTTCACGAAGGCTCCACATACACAGCAGCTGTCCAGTACAATGTTCTAGAAAAAG
LDT_RSV-A_M_1.1	54	PP377404.1	GGCAAATATGGAAACATACGTGAACAAGCTTCACGAAGGCTCCACATACACAGCAGCTGTCCAGTACAATGTTCTAGAAAAAG
LDT_RSV-A_M_1.1	54	OZ262344.1	GGCAAATATGGAAACATACGTGAACAAGCTTCACGAAGGCTCCACATACACAGCAGCTGTCCAGTACAATGTTCTAGAAAAAG
LDT_RSV-A_M_1.1	54	PP760410.1	GGCAAATATGGAAACATACGTGAACAAGCTTCACGAAGGCTCCACATACACAGCAGCTGTCCAGTACAATGTTCTAGAAAAAG
LDT_RSV-A_M_1.1	54	PQ899960.1	GGCAAATATGGAAACATACGTGAACAAGCTTCACGAAGGCTCCACATACACAGCAGCTGTCCAGTACAATGTTCTAGAAAAAG
LDT_RSV-A_M_1.1	54	OR795291.1	GGCAAATATGGAAACATACGTGAACAAGCTTCACGAAGGCTCCACATACACAGCAGCTGTCCAGTACAATGTTCTAGAAAAAG
LDT_RSV-A_M_1.1	54	MZ515845.1	GGCAAATATGGAAACATACGTGAACAAGCTTCACGAAGGCTCCACATACACAGCAGCTGTCCAGTACAATGTTCTAGAAAAAG
LDT_RSV-A_M_1.1	54	ON237181.1	GGCAAATATGGAAACATACGTGAACAAGCTTCACGAAGGCTCCACATACACAGCAGCTGTCCAGTACAATGTTCTAGAAAAAG
LDT_RSV-A_M_1.1	54	OR915812.1	GGCAAATATGGAAACATACGTGAACAAGCTTCACGAAGGCTCCACATACACAGCAGCTGTCCAGTACAATGTTCTAGAAAAAG
LDT_RSV-A_M_1.1	54	PP377113.1	GGCAAATATGGAAACATACGTGAACAAGCTTCACGAAGGCTCCACATACACAGCAGCTGTCCAGTACAATGTTCTAGAAAAAG
LDT_RSV-A_M_1.1	54	PV178416.1	GGCAAATATGGAAACATACGTGAACAAGCTTCACGAAGGCTCCACATACACAGCAGCTGTCCAGTACAATGTTCTAGAAAAAG
LDT_RSV-A_M_1.1	54	MZ515590.1	GGCAAATATGGAAACATACGTGAACAAGCTTCACGAAGGCTCCACATACACAGCAGCTGTCCAGTACAATGTTCTAGAAAAAG
LDT_RSV-A_M_1.1	54	LC866401.1	GGCAAATATGGAAACATACGTGAACAAGCTTCACGAAGGCTCCACATACACAGCAGCTGTCCAGTACAATGTTCTAGAAAAAG
LDT_RSV-A_M_1.1	54	LC861982.1	GGCAAATATGGAAACATACGTGAACAAGCTTCACGAAGGCTCCACATACACAGCAGCTGTCCAGTACAATGTTCTAGAAAAAG
LDT_RSV-A_M_1.1	54	PP508191.1	GGCAAATATGGAAACATACGTGAACAAGCTTCACGAAGGCTCCACATACACAGCAGCTGTCCAGTACAATGTTCTAGAAAAAG
LDT_RSV-A_M_1.1	54	LC861995.1	GGCAAATATGGAAACATACGTGAACAAGCTTCACGAAGGCTCCACATACACAGCAGCTGTCCAGTACAATGTTCTAGAAAAAG
LDT_RSV-A_M_1.1	54	PQ594189.1	GGCAAATATGGAAACATACGTGAACAAGCTTCACGAAGGCTCCACATACACAGCAGCTGTCCAGTACAATGTTCTAGAAAAAG
LDT_RSV-A_M_1.1	54	PP377252.1	GGCAAATATGGAAACATACGTGAACAAGCTTCACGAAGGCTCCACATACACAGCAGCTGTCCAGTACAATGTTCTAGAAAAAG
LDT_RSV-A_M_1.1	54	OQ331212.1	GGCAAATATGGAAACATACGTGAACAAGCTTCACGAAGGCTCCACATACACAGCAGCTGTCCAGTACAATGTTCTAGAAAAAG
LDT_RSV-A_M_1.1	54	PP377311.1	GGCAAATATGGAAACATACGTGAACAAGCTTCACGAAGGCTCCACATACACAGCAGCTGTCCAGTACAATGTTCTAGAAAAAG
LDT_RSV-A_M_1.1	54	PP376920.1	GGCAAATATGGAAACATACGTGAACAAGCTTCACGAAGGCTCCACATACACAGCAGCTGTCCAGTACAATGTTCTAGAAAAAG
LDT_RSV-A_M_1.1	54	ON237177.1	GGCAAATATGGAAACATACGTGAACAAGCTTCACGAAGGCTCCACATACACAGCAGCTGTCCAGTACAATGTTCTAGAAAAAG
LDT_RSV-A_M_1.1	54	OQ331219.1	GGCAAATATGGAAACATACGTGAACAAGCTTCACGAAGGCTCCACATACACAGCAGCTGTCCAGTACAATGTTCTAGAAAAAG
LDT_RSV-A_M_1.1	54	OZ262306.1	GGCAAATATGGAAACATACGTGAACAAGCTTCACGAAGGCTCCACATACACAGCAGCTGTCCAGTACAATGTTCTAGAAAAAG
LDT_RSV-A_M_1.1	54	OR795260.1	GGCAAATATGGAAACATACGTGAACAAGCTTCACGAAGGCTCCACATACACAGCAGCTGTCCAGTACAATGTTCTAGAAAAAG
LDT_RSV-A_M_1.1	54	PP377318.1	GGCAAATATGGAAACATACGTGAACAAGCTTCACGAAGGCTCCACATACACAGCAGCTGTCCAGTACAATGTTCTAGAAAAAG
LDT_RSV-A_M_1.1	54	PP970138.1	GGCAAATATGGAAACATACGTGAACAAGCTTCACGAAGGCTCCACATACACAGCAGCTGTCCAGTACAATGTTCTAGAAAAAG
LDT_RSV-A_M_1.1	54	PP411920.1	GGCAAATATGGAAACATACGTGAACAAGCTTCACGAAGGCTCCACATACACAGCAGCTGTCCAGTACAATGTTCTAGAAAAAG
LDT_RSV-A_M_1.1	54	PP795127.1	GGCAAATATGGAAACATACGTGAACAAGCTTCACGAAGGCTCCACATACACAGCAGCTGTCCAGTACAATGTTCTAGAAAAAG
LDT_RSV-A_M_1.1	54	PP882662.1	GGCAAATATGGAAACATACGTGAACAAGCTTCACGAAGGCTCCACATACACAGCAGCTGTCCAGTACAATGTTCTAGAAAAAG
LDT_RSV-A_M_1.1	54	OQ941691.1	GGCAAATATGGAAACATACGTGAACAAGCTTCACGAAGGCTCCACATACACAGCAGCTGTCCAGTACAATGTTCTAGAAAAAG
LDT_RSV-A_M_1.1	54	PP377418.1	GGCAAATATGGAAACATACGTGAACAAGCTTCACGAAGGCTCCACATACACAGCAGCTGTCCAGTACAATGTTCTAGAAAAAG
LDT_RSV-A_M_1.1	54	PP377448.1	GGCAAATATGGAAACATACGTGAACAAGCTTCACGAAGGCTCCACATACACAGCAGCTGTCCAGTACAATGTTCTAGAAAAAG
LDT_RSV-A_M_1.1	54	PP377439.1	GGCAAATATGGAAACATACGTGAACAAGCTTCACGAAGGCTCCACATACACAGCAGCTGTCCAGTACAATGTTCTAGAAAAAG
LDT_RSV-A_M_1.1	54	OQ941678.1	GGCAAATATGGAAACATACGTGAACAAGCTTCACGAAGGCTCCACATACACAGCAGCTGTCCAGTACAATGTTCTAGAAAAAG
LDT_RSV-A_M_1.1	54	PQ899963.1	GGCAAATATGGAAACATACGTGAACAAGCTTCACGAAGGCTCCACATACACAGCAGCTGTCCAGTACAATGTTCTAGAAAAAG
LDT_RSV-A_M_1.1	54	OZ262289.1	GGCAAATATGGAAACATACGTGAACAAGCTTCACGAAGGCTCCACATACACAGCAGCTGTCCAGTACAATGTTCTAGAAAAAG
LDT_RSV-A_M_1.1	54	PP377312.1	GGCAAATATGGAAACATACGTGAACAAGCTTCACGAAGGCTCCACATACACAGCAGCTGTCCAGTACAATGTTCTAGAAAAAG
LDT_RSV-A_M_1.1	54	OR795220.1	GGCAAATATGGAAACATACGTGAACAAGCTTCACGAAGGCTCCACATACACAGCAGCTGTCCAGTACAATGTTCTAGAAAAAG
LDT_RSV-A_M_1.1	54	PP795126.1	GGCAAATATGGAAACATACGTGAACAAGCTTCACGAAGGCTCCACATACACAGCAGCTGTCCAGTACAATGTTCTAGAAAAAG
LDT_RSV-A_M_1.1	54	PP530249.1	GGCAAATATGGAAACATACGTGAACAAGCTTCACGAAGGCTCCACATACACAGCAGCTGTCCAGTACAATGTTCTAGAAAAAG
LDT_RSV-A_M_1.1	54	PQ618111.1	GGCAAATATGGAAACATACGTGAACAAGCTTCACGAAGGCTCCACATACACAGCAGCTGTCCAGTACAATGTTCTAGAAAAAG
LDT_RSV-A_M_1.1	54	PP377435.1	GGCAAATATGGAAACATACGTGAACAAGCTTCACGAAGGCTCCACATACACAGCAGCTGTCCAGTACAATGTTCTAGAAAAAG
LDT_RSV-A_M_1.1	54	PP377081.1	GGCAAATATGGAAACATACGTGAACAAGCTTCACGAAGGCTCCACATACACAGCAGCTGTCCAGTACAATGTTCTAGAAAAAG
LDT_RSV-A_M_1.1	54	PV367346.1	GGCAAATATGGAAACATACGTGAACAAGCTTCACGAAGGCTCCACATACACAGCAGCTGTCCAGTACAATGTTCTAGAAAAAG
LDT_RSV-A_M_1.1	54	OP699184.2	GGCAAATATGGAAACATACGTGAACAAGCTTCACGAAGGCTCCACATACACAGCAGCTGTCCAGTACAATGTTCTAGAAAAAG
LDT_RSV-A_M_1.1	54	PV388308.1	GGCAAATATGGAAACATACGTGAACAAGCTTCACGAAGGCTCCACATACACAGCAGCTGTCCAGTACAATGTTCTAGAAAAAG
LDT_RSV-A_M_1.1	54	PQ618090.1	GGCAAATATGGAAACATACGTGAACAAGCTTCACGAAGGCTCCACATACACAGCAGCTGTCCAGTACAATGTTCTAGAAAAAG
LDT_RSV-A_M_1.1	54	PV178464.1	GGCAAATATGGAAACATACGTGAACAAGCTTCACGAAGGCTCCACATACACAGCAGCTGTCCAGTACAATGTTCTAGAAAAAG
LDT_RSV-A_M_1.1	54	PP376959.1	GGCAAATATGGAAACATACGTGAACAAGCTTCACGAAGGCTCCACATACACAGCAGCTGTCCAGTACAATGTTCTAGAAAAAG
LDT_RSV-A_M_1.1	54	MZ515698.1	GGCAAATATGGAAACATACGTGAACAAGCTTCACGAAGGCTCCACATACACAGCAGCTGTCCAGTACAATGTTCTAGAAAAAG
LDT_RSV-A_M_1.1	54	PP411918.1	GGCAAATATGGAAACATACGTGAACAAGCTTCACGAAGGCTCCACATACACAGCAGCTGTCCAGTACAATGTTCTAGAAAAAG
LDT_RSV-A_M_1.1	54	PP377391.1	GGCAAATATGGAAACATACGTGAACAAGCTTCACGAAGGCTCCACATACACAGCAGCTGTCCAGTACAATGTTCTAGAAAAAG
LDT_RSV-A_M_1.1	54	PP377505.1	GGCAAATATGGAAACATACGTGAACAAGCTTCACGAAGGCTCCACATACACAGCAGCTGTCCAGTACAATGTTCTAGAAAAAG
LDT_RSV-A_M_1.1	54	OQ101902.2	GGCAAATATGGAAACATACGTGAACAAGCTTCACGAAGGCTCCACATACACAGCAGCTGTCCAGTACAATGTTCTAGAAAAAG
LDT_RSV-A_M_1.1	54	LC866389.1	GGCAAATATGGAAACATACGTGAACAAGCTTCACGAAGGCTCCACATACACAGCAGCTGTCCAGTACAATGTTCTAGAAAAAG
LDT_RSV-A_M_1.1	54	PQ117670.1	GGCAAATATGGAAACATACGTGAACAAGCTTCACGAAGGCTCCACATACACAGCAGCTGTCCAGTACAATGTTCTAGAAAAAG
LDT_RSV-A_M_1.1	54	LC861970.1	GGCAAATATGGAAACATACGTGAACAAGCTTCACGAAGGCTCCACATACACAGCAGCTGTCCAGTACAATGTTCTAGAAAAAG
LDT_RSV-A_M_1.1	54	PQ618106.1	GGCAAATATGGAAACATACGTGAACAAGCTTCACGAAGGCTCCACATACACAGCAGCTGTCCAGTACAATGTTCTAGAAAAAG
LDT_RSV-A_M_1.1	54	OQ101853.2	GGCAAATATGGAAACATACGTGAACAAGCTTCACGAAGGCTCCACATACACAGCAGCTGTCCAGTACAATGTTCTAGAAAAAG
LDT_RSV-A_M_1.1	54	MZ515776.1	GGCAAATATGGAAACATACGTGAACAAGCTTCACGAAGGCTCCACATACACAGCAGCTGTCCAGTACAATGTTCTAGAAAAAG
LDT_RSV-A_M_1.1	54	MZ515791.1	GGCAAATATGGAAACATACGTGAACAAGCTTCACGAAGGCTCCACATACACAGCAGCTGTCCAGTACAATGTTCTAGAAAAAG
LDT_RSV-A_M_1.1	54	ON237172.1	GGCAAATATGGAAACATACGTGAACAAGCTTCACGAAGGCTCCACATACACAGCAGCTGTCCAGTACAATGTTCTAGAAAAAG
LDT_RSV-A_M_1.1	54	PP376936.1	GGCAAATATGGAAACATACGTGAACAAGCTTCACGAAGGCTCCACATACACAGCAGCTGTCCAGTACAATGTTCTAGAAAAAG
LDT_RSV-A_M_1.1	54	PP377467.1	GGCAAATATGGAAACATACGTGAACAAGCTTCACGAAGGCTCCACATACACAGCAGCTGTCCAGTACAATGTTCTAGAAAAAG
LDT_RSV-A_M_1.1	54	OR326825.1	GGCAAATATGGAAACATACGTGAACAAGCTTCACGAAGGCTCCACATACACAGCAGCTGTCCAGTACAATGTTCTAGAAAAAG
LDT_RSV-A_M_1.1	54	LC816573.1	GGCAAATATGGAAACATACGTGAACAAGCTTCACGAAGGCTCCACATACACAGCAGCTGTCCAGTACAATGTTCTAGAAAAAG
LDT_RSV-A_M_1.1	54	LC861985.1	GGCAAATATGGAAACATACGTGAACAAGCTTCACGAAGGCTCCACATACACAGCAGCTGTCCAGTACAATGTTCTAGAAAAAG
LDT_RSV-A_M_1.1	54	PQ492136.2	GGCAAATATGGAAACATACGTGAACAAGCTTCACGAAGGCTCCACATACACAGCAGCTGTCCAGTACAATGTTCTAGAAAAAG
LDT_RSV-A_M_1.1	54	LC861997.1	GGCAAATATGGAAACATACGTGAACAAGCTTCACGAAGGCTCCACATACACAGCAGCTGTCCAGTACAATGTTCTAGAAAAAG
LDT_RSV-A_M_1.1	54	PP377473.1	GGCAAATATGGAAACATACGTGAACAAGCTTCACGAAGGCTCCACATACACAGCAGCTGTCCAGTACAATGTTCTAGAAAAAG
LDT_RSV-A_M_1.1	54	OP320403.1	GGCAAATATGGAAACATACGTGAACAAGCTTCACGAAGGCTCCACATACACAGCAGCTGTCCAGTACAATGTTCTAGAAAAAG
LDT_RSV-A_M_1.1	54	OR326823.1	GGCAAATATGGAAACATACGTGAACAAGCTTCACGAAGGCTCCACATACACAGCAGCTGTCCAGTACAATGTTCTAGAAAAAG
LDT_RSV-A_M_1.1	54	PP377231.1	GGCAAATATGGAAACATACGTGAACAAGCTTCACGAAGGCTCCACATACACAGCAGCTGTCCAGTACAATGTTCTAGAAAAAG
LDT_RSV-A_M_1.1	54	PP496032.1	GGCAAATATGGAAACATACGTGAACAAGCTTCACGAAGGCTCCACATACACAGCAGCTGTCCAGTACAATGTTCTAGAAAAAG
LDT_RSV-A_M_1.1	54	PP377481.1	GGCAAATATGGAAACATACGTGAACAAGCTTCACGAAGGCTCCACATACACAGCAGCTGTCCAGTACAATGTTCTAGAAAAAG
LDT_RSV-A_M_1.1	54	PP376875.1	GGCAAATATGGAAACATACGTGAACAAGCTTCACGAAGGCTCCACATACACAGCAGCTGTCCAGTACAATGTTCTAGAAAAAG
LDT_RSV-A_M_1.1	54	OR326829.1	GGCAAATATGGAAACATACGTGAACAAGCTTCACGAAGGCTCCACATACACAGCAGCTGTCCAGTACAATGTTCTAGAAAAAG
LDT_RSV-A_M_1.1	54	PP974204.1	GGCAAATATGGAAACATACGTGAACAAGCTTCACGAAGGCTCCACATACACAGCAGCTGTCCAGTACAATGTTCTAGAAAAAG
LDT_RSV-A_M_1.1	54	PQ492104.2	GGCAAATATGGAAACATACGTGAACAAGCTTCACGAAGGCTCCACATACACAGCAGCTGTCCAGTACAATGTTCTAGAAAAAG
LDT_RSV-A_M_1.1	54	ON237207.1	GGCAAATATGGAAACATACGTGAACAAGCTTCACGAAGGCTCCACATACACAGCAGCTGTCCAGTACAATGTTCTAGAAAAAG
LDT_RSV-A_M_1.1	54	PP377495.1	GGCAAATATGGAAACATACGTGAACAAGCTTCACGAAGGCTCCACATACACAGCAGCTGTCCAGTACAATGTTCTAGAAAAAG
LDT_RSV-A_M_1.1	54	PP352460.1	GGCAAATATGGAAACATACGTGAACAAGCTTCACGAAGGCTCCACATACACAGCAGCTGTCCAGTACAATGTTCTAGAAAAAG
LDT_RSV-A_M_1.1	54	PQ390734.1	GGCAAATATGGAAACATACGTGAACAAGCTTCACGAAGGCTCCACATACACAGCAGCTGTCCAGTACAATGTTCTAGAAAAAG
LDT_RSV-A_M_1.1	54	PP377099.1	GGCAAATATGGAAACATACGTGAACAAGCTTCACGAAGGCTCCACATACACAGCAGCTGTCCAGTACAATGTTCTAGAAAAAG
LDT_RSV-A_M_1.1	54	OR326809.1	GGCAAATATGGAAACATACGTGAACAAGCTTCACGAAGGCTCCACATACACAGCAGCTGTCCAGTACAATGTTCTAGAAAAAG
LDT_RSV-A_M_1.1	54	MZ515667.1	GGCAAATATGGAAACATACGTGAACAAGCTTCACGAAGGCTCCACATACACAGCAGCTGTCCAGTACAATGTTCTAGAAAAAG
LDT_RSV-A_M_1.1	54	PP377256.1	GGCAAATATGGAAACATACGTGAACAAGCTTCACGAAGGCTCCACATACACAGCAGCTGTCCAGTACAATGTTCTAGAAAAAG
LDT_RSV-A_M_1.1	54	PP970132.1	GGCAAATATGGAAACATACGTGAACAAGCTTCACGAAGGCTCCACATACACAGCAGCTGTCCAGTACAATGTTCTAGAAAAAG
LDT_RSV-A_M_1.1	54	OZ262301.1	GGCAAATATGGAAACATACGTGAACAAGCTTCACGAAGGCTCCACATACACAGCAGCTGTCCAGTACAATGTTCTAGAAAAAG
LDT_RSV-A_M_1.1	54	PP377002.1	GGCAAATATGGAAACATACGTGAACAAGCTTCACGAAGGCTCCACATACACAGCAGCTGTCCAGTACAATGTTCTAGAAAAAG
LDT_RSV-A_M_1.1	54	LC866393.1	GGCAAATATGGAAACATACGTGAACAAGCTTCACGAAGGCTCCACATACACAGCAGCTGTCCAGTACAATGTTCTAGAAAAAG
LDT_RSV-A_M_1.1	54	PP377362.1	GGCAAATATGGAAACATACGTGAACAAGCTTCACGAAGGCTCCACATACACAGCAGCTGTCCAGTACAATGTTCTAGAAAAAG
LDT_RSV-A_M_1.1	54	OP699173.2	GGCAAATATGGAAACATACGTGAACAAGCTTCACGAAGGCTCCACATACACAGCAGCTGTCCAGTACAATGTTCTAGAAAAAG
LDT_RSV-A_M_1.1	54	OR326788.1	GGCAAATATGGAAACATACGTGAACAAGCTTCACGAAGGCTCCACATACACAGCAGCTGTCCAGTACAATGTTCTAGAAAAAG
LDT_RSV-A_M_1.1	54	PQ117662.1	GGCAAATATGGAAACATACGTGAACAAGCTTCACGAAGGCTCCACATACACAGCAGCTGTCCAGTACAATGTTCTAGAAAAAG
LDT_RSV-A_M_1.1	54	PQ618118.1	GGCAAATATGGAAACATACGTGAACAAGCTTCACGAAGGCTCCACATACACAGCAGCTGTCCAGTACAATGTTCTAGAAAAAG
LDT_RSV-A_M_1.1	54	OR795241.1	GGCAAATATGGAAACATACGTGAACAAGCTTCACGAAGGCTCCACATACACAGCAGCTGTCCAGTACAATGTTCTAGAAAAAG
LDT_RSV-A_M_1.1	54	PP376846.1	GGCAAATATGGAAACATACGTGAACAAGCTTCACGAAGGCTCCACATACACAGCAGCTGTCCAGTACAATGTTCTAGAAAAAG
LDT_RSV-A_M_1.1	54	OR162304.2	GGCAAATATGGAAACATACGTGAACAAGCTTCACGAAGGCTCCACATACACAGCAGCTGTCCAGTACAATGTTCTAGAAAAAG
LDT_RSV-A_M_1.1	54	OR326773.1	GGCAAATATGGAAACATACGTGAACAAGCTTCACGAAGGCTCCACATACACAGCAGCTGTCCAGTACAATGTTCTAGAAAAAG
LDT_RSV-A_M_1.1	54	PP795124.1	GGCAAATATGGAAACATACGTGAACAAGCTTCACGAAGGCTCCACATACACAGCAGCTGTCCAGTACAATGTTCTAGAAAAAG
LDT_RSV-A_M_1.1	54	PV178632.1	GGCAAATATGGAAACATACGTGAACAAGCTTCACGAAGGCTCCACATACACAGCAGCTGTCCAGTACAATGTTCTAGAAAAAG
LDT_RSV-A_M_1.1	54	PP530277.1	GGCAAATATGGAAACATACGTGAACAAGCTTCACGAAGGCTCCACATACACAGCAGCTGTCCAGTACAATGTTCTAGAAAAAG
LDT_RSV-A_M_1.1	54	OR795230.1	GGCAAATATGGAAACATACGTGAACAAGCTTCACGAAGGCTCCACATACACAGCAGCTGTCCAGTACAATGTTCTAGAAAAAG
LDT_RSV-A_M_1.1	54	OP699171.2	GGCAAATATGGAAACATACGTGAACAAGCTTCACGAAGGCTCCACATACACAGCAGCTGTCCAGTACAATGTTCTAGAAAAAG
LDT_RSV-A_M_1.1	54	PQ492101.2	GGCAAATATGGAAACATACGTGAACAAGCTTCACGAAGGCTCCACATACACAGCAGCTGTCCAGTACAATGTTCTAGAAAAAG
LDT_RSV-A_M_1.1	54	PP882680.1	GGCAAATATGGAAACATACGTGAACAAGCTTCACGAAGGCTCCACATACACAGCAGCTGTCCAGTACAATGTTCTAGAAAAAG
LDT_RSV-A_M_1.1	54	PP748815.1	GGCAAATATGGAAACATACGTGAACAAGCTTCACGAAGGCTCCACATACACAGCAGCTGTCCAGTACAATGTTCTAGAAAAAG
LDT_RSV-A_M_1.1	54	OP890347.1	GGCAAATATGGAAACATACGTGAACAAGCTTCACGAAGGCTCCACATACACAGCAGCTGTCCAGTACAATGTTCTAGAAAAAG
LDT_RSV-A_M_1.1	54	PQ618083.1	GGCAAATATGGAAACATACGTGAACAAGCTTCACGAAGGCTCCACATACACAGCAGCTGTCCAGTACAATGTTCTAGAAAAAG
LDT_RSV-A_M_1.1	54	MZ515978.1	GGCAAATATGGAAACATACGTGAACAAGCTTCACGAAGGCTCCACATACACAGCAGCTGTCCAGTACAATGTTCTAGAAAAAG
LDT_RSV-A_M_1.1	54	PP376884.1	GGCAAATATGGAAACATACGTGAACAAGCTTCACGAAGGCTCCACATACACAGCAGCTGTCCAGTACAATGTTCTAGAAAAAG
LDT_RSV-A_M_1.1	54	PQ638811.1	GGCAAATATGGAAACATACGTGAACAAGCTTCACGAAGGCTCCACATACACAGCAGCTGTCCAGTACAATGTTCTAGAAAAAG
LDT_RSV-A_M_1.1	54	PV178526.1	GGCAAATATGGAAACATACGTGAACAAGCTTCACGAAGGCTCCACATACACAGCAGCTGTCCAGTACAATGTTCTAGAAAAAG
LDT_RSV-A_M_1.1	54	PP377232.1	GGCAAATATGGAAACATACGTGAACAAGCTTCACGAAGGCTCCACATACACAGCAGCTGTCCAGTACAATGTTCTAGAAAAAG
LDT_RSV-A_M_1.1	54	MZ516083.1	GGCAAATATGGAAACATACGTGAACAAGCTTCACGAAGGCTCCACATACACAGCAGCTGTCCAGTACAATGTTCTAGAAAAAG
LDT_RSV-A_M_1.1	54	PQ390724.1	GGCAAATATGGAAACATACGTGAACAAGCTTCACGAAGGCTCCACATACACAGCAGCTGTCCAGTACAATGTTCTAGAAAAAG
LDT_RSV-A_M_1.1	54	PV367392.1	GGCAAATATGGAAACATACGTGAACAAGCTTCACGAAGGCTCCACATACACAGCAGCTGTCCAGTACAATGTTCTAGAAAAAG
LDT_RSV-A_M_1.1	54	LC816572.1	GGCAAATATGGAAACATACGTGAACAAGCTTCACGAAGGCTCCACATACACAGCAGCTGTCCAGTACAATGTTCTAGAAAAAG
LDT_RSV-A_M_1.1	54	PQ390728.1	GGCAAATATGGAAACATACGTGAACAAGCTTCACGAAGGCTCCACATACACAGCAGCTGTCCAGTACAATGTTCTAGAAAAAG
LDT_RSV-A_M_1.1	54	LC861979.1	GGCAAATATGGAAACATACGTGAACAAGCTTCACGAAGGCTCCACATACACAGCAGCTGTCCAGTACAATGTTCTAGAAAAAG
LDT_RSV-A_M_1.1	54	PV367373.1	GGCAAATATGGAAACATACGTGAACAAGCTTCACGAAGGCTCCACATACACAGCAGCTGTCCAGTACAATGTTCTAGAAAAAG
LDT_RSV-A_M_1.1	54	PP974212.1	GGCAAATATGGAAACATACGTGAACAAGCTTCACGAAGGCTCCACATACACAGCAGCTGTCCAGTACAATGTTCTAGAAAAAG
LDT_RSV-A_M_1.1	54	PP376897.1	GGCAAATATGGAAACATACGTGAACAAGCTTCACGAAGGCTCCACATACACAGCAGCTGTCCAGTACAATGTTCTAGAAAAAG
LDT_RSV-A_M_1.1	54	OQ171942.1	GGCAAATATGGAAACATACGTGAACAAGCTTCACGAAGGCTCCACATACACAGCAGCTGTCCAGTACAATGTTCTAGAAAAAG
LDT_RSV-A_M_1.1	54	LC816577.1	GGCAAATATGGAAACATACGTGAACAAGCTTCACGAAGGCTCCACATACACAGCAGCTGTCCAGTACAATGTTCTAGAAAAAG
LDT_RSV-A_M_1.1	54	PP748821.1	GGCAAATATGGAAACATACGTGAACAAGCTTCACGAAGGCTCCACATACACAGCAGCTGTCCAGTACAATGTTCTAGAAAAAG
LDT_RSV-A_M_1.1	54	PP377083.1	GGCAAATATGGAAACATACGTGAACAAGCTTCACGAAGGCTCCACATACACAGCAGCTGTCCAGTACAATGTTCTAGAAAAAG
LDT_RSV-A_M_1.1	54	MZ515974.1	GGCAAATATGGAAACATACGTGAACAAGCTTCACGAAGGCTCCACATACACAGCAGCTGTCCAGTACAATGTTCTAGAAAAAG
LDT_RSV-A_M_1.1	54	PP377012.1	GGCAAATATGGAAACATACGTGAACAAGCTTCACGAAGGCTCCACATACACAGCAGCTGTCCAGTACAATGTTCTAGAAAAAG
LDT_RSV-A_M_1.1	54	PP135051.1	GGCAAATATGGAAACATACGTGAACAAGCTTCACGAAGGCTCCACATACACAGCAGCTGTCCAGTACAATGTTCTAGAAAAAG
LDT_RSV-A_M_1.1	54	OR666604.1	GGCAAATATGGAAACATACGTGAACAAGCTTCACGAAGGCTCCACATACACAGCAGCTGTCCAGTACAATGTTCTAGAAAAAG
LDT_RSV-A_M_1.1	54	PP377462.1	GGCAAATATGGAAACATACGTGAACAAGCTTCACGAAGGCTCCACATACACAGCAGCTGTCCAGTACAATGTTCTAGAAAAAG
LDT_RSV-A_M_1.1	54	PQ329118.1	GGCAAATATGGAAACATACGTGAACAAGCTTCACGAAGGCTCCACATACACAGCAGCTGTCCAGTACAATGTTCTAGAAAAAG
LDT_RSV-A_M_1.1	54	OZ262348.1	GGCAAATATGGAAACATACGTGAACAAGCTTCACGAAGGCTCCACATACACAGCAGCTGTCCAGTACAATGTTCTAGAAAAAG
LDT_RSV-A_M_1.1	54	PV388300.1	GGCAAATATGGAAACATACGTGAACAAGCTTCACGAAGGCTCCACATACACAGCAGCTGTCCAGTACAATGTTCTAGAAAAAG
LDT_RSV-A_M_1.1	54	LC861987.1	GGCAAATATGGAAACATACGTGAACAAGCTTCACGAAGGCTCCACATACACAGCAGCTGTCCAGTACAATGTTCTAGAAAAAG
LDT_RSV-A_M_1.1	54	LC816582.1	GGCAAATATGGAAACATACGTGAACAAGCTTCACGAAGGCTCCACATACACAGCAGCTGTCCAGTACAATGTTCTAGAAAAAG
LDT_RSV-A_M_1.1	54	PP377155.1	GGCAAATATGGAAACATACGTGAACAAGCTTCACGAAGGCTCCACATACACAGCAGCTGTCCAGTACAATGTTCTAGAAAAAG
LDT_RSV-A_M_1.1	54	PQ638823.1	GGCAAATATGGAAACATACGTGAACAAGCTTCACGAAGGCTCCACATACACAGCAGCTGTCCAGTACAATGTTCTAGAAAAAG
LDT_RSV-A_M_1.1	54	PP377374.1	GGCAAATATGGAAACATACGTGAACAAGCTTCACGAAGGCTCCACATACACAGCAGCTGTCCAGTACAATGTTCTAGAAAAAG
LDT_RSV-A_M_1.1	54	PP377176.1	GGCAAATATGGAAACATACGTGAACAAGCTTCACGAAGGCTCCACATACACAGCAGCTGTCCAGTACAATGTTCTAGAAAAAG
LDT_RSV-A_M_1.1	54	PP377042.1	GGCAAATATGGAAACATACGTGAACAAGCTTCACGAAGGCTCCACATACACAGCAGCTGTCCAGTACAATGTTCTAGAAAAAG
LDT_RSV-A_M_1.1	54	PP377342.1	GGCAAATATGGAAACATACGTGAACAAGCTTCACGAAGGCTCCACATACACAGCAGCTGTCCAGTACAATGTTCTAGAAAAAG
LDT_RSV-A_M_1.1	54	PP376930.1	GGCAAATATGGAAACATACGTGAACAAGCTTCACGAAGGCTCCACATACACAGCAGCTGTCCAGTACAATGTTCTAGAAAAAG
LDT_RSV-A_M_1.1	54	MZ515771.1	GGCAAATATGGAAACATACGTGAACAAGCTTCACGAAGGCTCCACATACACAGCAGCTGTCCAGTACAATGTTCTAGAAAAAG
LDT_RSV-A_M_1.1	54	ON237169.1	GGCAAATATGGAAACATACGTGAACAAGCTTCACGAAGGCTCCACATACACAGCAGCTGTCCAGTACAATGTTCTAGAAAAAG
LDT_RSV-A_M_1.1	54	PV178296.1	GGCAAATATGGAAACATACGTGAACAAGCTTCACGAAGGCTCCACATACACAGCAGCTGTCCAGTACAATGTTCTAGAAAAAG
LDT_RSV-A_M_1.1	54	PP377337.1	GGCAAATATGGAAACATACGTGAACAAGCTTCACGAAGGCTCCACATACACAGCAGCTGTCCAGTACAATGTTCTAGAAAAAG
LDT_RSV-A_M_1.1	54	PP781470.1	GGCAAATATGGAAACATACGTGAACAAGCTTCACGAAGGCTCCACATACACAGCAGCTGTCCAGTACAATGTTCTAGAAAAAG
LDT_RSV-A_M_1.1	54	LC488177.1	GGCAAATATGGAAACATACGTGAACAAGCTTCACGAAGGCTCCACATACACAGCAGCTGTCCAGTACAATGTTCTAGAAAAAG
LDT_RSV-A_M_1.1	54	MZ515846.1	GGCAAATATGGAAACATACGTGAACAAGCTTCACGAAGGCTCCACATACACAGCAGCTGTCCAGTACAATGTTCTAGAAAAAG
LDT_RSV-A_M_1.1	54	OZ262369.1	GGCAAATATGGAAACATACGTGAACAAGCTTCACGAAGGCTCCACATACACAGCAGCTGTCCAGTACAATGTTCTAGAAAAAG
LDT_RSV-A_M_1.1	54	PP377259.1	GGCAAATATGGAAACATACGTGAACAAGCTTCACGAAGGCTCCACATACACAGCAGCTGTCCAGTACAATGTTCTAGAAAAAG
LDT_RSV-A_M_1.1	54	PP376893.1	GGCAAATATGGAAACATACGTGAACAAGCTTCACGAAGGCTCCACATACACAGCAGCTGTCCAGTACAATGTTCTAGAAAAAG
LDT_RSV-A_M_1.1	54	PV388315.1	GGCAAATATGGAAACATACGTGAACAAGCTTCACGAAGGCTCCACATACACAGCAGCTGTCCAGTACAATGTTCTAGAAAAAG
LDT_RSV-A_M_1.1	54	OR326835.1	GGCAAATATGGAAACATACGTGAACAAGCTTCACGAAGGCTCCACATACACAGCAGCTGTCCAGTACAATGTTCTAGAAAAAG
LDT_RSV-A_M_1.1	54	PP377046.1	GGCAAATATGGAAACATACGTGAACAAGCTTCACGAAGGCTCCACATACACAGCAGCTGTCCAGTACAATGTTCTAGAAAAAG
LDT_RSV-A_M_1.1	54	PP970117.1	GGCAAATATGGAAACATACGTGAACAAGCTTCACGAAGGCTCCACATACACAGCAGCTGTCCAGTACAATGTTCTAGAAAAAG
LDT_RSV-A_M_1.1	54	OR795239.1	GGCAAATATGGAAACATACGTGAACAAGCTTCACGAAGGCTCCACATACACAGCAGCTGTCCAGTACAATGTTCTAGAAAAAG
LDT_RSV-A_M_1.1	54	PV178477.1	GGCAAATATGGAAACATACGTGAACAAGCTTCACGAAGGCTCCACATACACAGCAGCTGTCCAGTACAATGTTCTAGAAAAAG
LDT_RSV-A_M_1.1	54	OZ262337.1	GGCAAATATGGAAACATACGTGAACAAGCTTCACGAAGGCTCCACATACACAGCAGCTGTCCAGTACAATGTTCTAGAAAAAG
LDT_RSV-A_M_1.1	54	PP970072.1	GGCAAATATGGAAACATACGTGAACAAGCTTCACGAAGGCTCCACATACACAGCAGCTGTCCAGTACAATGTTCTAGAAAAAG
LDT_RSV-A_M_1.1	54	PP377436.1	GGCAAATATGGAAACATACGTGAACAAGCTTCACGAAGGCTCCACATACACAGCAGCTGTCCAGTACAATGTTCTAGAAAAAG
LDT_RSV-A_M_1.1	54	OZ262155.1	GGCAAATATGGAAACATACGTGAACAAGCTTCACGAAGGCTCCACATACACAGCAGCTGTCCAGTACAATGTTCTAGAAAAAG
LDT_RSV-A_M_1.1	54	PP377356.1	GGCAAATATGGAAACATACGTGAACAAGCTTCACGAAGGCTCCACATACACAGCAGCTGTCCAGTACAATGTTCTAGAAAAAG
LDT_RSV-A_M_1.1	54	PP411982.1	GGCAAATATGGAAACATACGTGAACAAGCTTCACGAAGGCTCCACATACACAGCAGCTGTCCAGTACAATGTTCTAGAAAAAG
LDT_RSV-A_M_1.1	54	PP342478.1	GGCAAATATGGAAACATACGTGAACAAGCTTCACGAAGGCTCCACATACACAGCAGCTGTCCAGTACAATGTTCTAGAAAAAG
LDT_RSV-A_M_1.1	54	PP377366.1	GGCAAATATGGAAACATACGTGAACAAGCTTCACGAAGGCTCCACATACACAGCAGCTGTCCAGTACAATGTTCTAGAAAAAG
LDT_RSV-A_M_1.1	54	PP377034.1	GGCAAATATGGAAACATACGTGAACAAGCTTCACGAAGGCTCCACATACACAGCAGCTGTCCAGTACAATGTTCTAGAAAAAG
LDT_RSV-A_M_1.1	54	OR915791.1	GGCAAATATGGAAACATACGTGAACAAGCTTCACGAAGGCTCCACATACACAGCAGCTGTCCAGTACAATGTTCTAGAAAAAG
LDT_RSV-A_M_1.1	54	OZ262326.1	GGCAAATATGGAAACATACGTGAACAAGCTTCACGAAGGCTCCACATACACAGCAGCTGTCCAGTACAATGTTCTAGAAAAAG
LDT_RSV-A_M_1.1	54	OR795242.1	GGCAAATATGGAAACATACGTGAACAAGCTTCACGAAGGCTCCACATACACAGCAGCTGTCCAGTACAATGTTCTAGAAAAAG
LDT_RSV-A_M_1.1	54	PP377354.1	GGCAAATATGGAAACATACGTGAACAAGCTTCACGAAGGCTCCACATACACAGCAGCTGTCCAGTACAATGTTCTAGAAAAAG
LDT_RSV-A_M_1.1	54	MZ516125.1	GGCAAATATGGAAACATACGTGAACAAGCTTCACGAAGGCTCCACATACACAGCAGCTGTCCAGTACAATGTTCTAGAAAAAG
LDT_RSV-A_M_1.1	54	OZ262295.1	GGCAAATATGGAAACATACGTGAACAAGCTTCACGAAGGCTCCACATACACAGCAGCTGTCCAGTACAATGTTCTAGAAAAAG
LDT_RSV-A_M_1.1	54	MZ516089.1	GGCAAATATGGAAACATACGTGAACAAGCTTCACGAAGGCTCCACATACACAGCAGCTGTCCAGTACAATGTTCTAGAAAAAG
LDT_RSV-A_M_1.1	54	PV367389.1	GGCAAATATGGAAACATACGTGAACAAGCTTCACGAAGGCTCCACATACACAGCAGCTGTCCAGTACAATGTTCTAGAAAAAG
LDT_RSV-A_M_1.1	54	PX133057.1	GGCAAATATGGAAACATACGTGAACAAGCTTCACGAAGGCTCCACATACACAGCAGCTGTCCAGTACAATGTTCTAGAAAAAG
LDT_RSV-A_M_1.1	54	OZ262217.1	GGCAAATATGGAAACATACGTGAACAAGCTTCACGAAGGCTCCACATACACAGCAGCTGTCCAGTACAATGTTCTAGAAAAAG
LDT_RSV-A_M_1.1	54	OR666590.1	GGCAAATATGGAAACATACGTGAACAAGCTTCACGAAGGCTCCACATACACAGCAGCTGTCCAGTACAATGTTCTAGAAAAAG
LDT_RSV-A_M_1.1	54	PV178339.1	GGCAAATATGGAAACATACGTGAACAAGCTTCACGAAGGCTCCACATACACAGCAGCTGTCCAGTACAATGTTCTAGAAAAAG
LDT_RSV-A_M_1.1	54	PP377281.1	GGCAAATATGGAAACATACGTGAACAAGCTTCACGAAGGCTCCACATACACAGCAGCTGTCCAGTACAATGTTCTAGAAAAAG
LDT_RSV-A_M_1.1	54	PP376876.1	GGCAAATATGGAAACATACGTGAACAAGCTTCACGAAGGCTCCACATACACAGCAGCTGTCCAGTACAATGTTCTAGAAAAAG
LDT_RSV-A_M_1.1	54	OR975311.1	GGCAAATATGGAAACATACGTGAACAAGCTTCACGAAGGCTCCACATACACAGCAGCTGTCCAGTACAATGTTCTAGAAAAAG
LDT_RSV-A_M_1.1	54	OQ101850.2	GGCAAATATGGAAACATACGTGAACAAGCTTCACGAAGGCTCCACATACACAGCAGCTGTCCAGTACAATGTTCTAGAAAAAG
LDT_RSV-A_M_1.1	54	PP377268.1	GGCAAATATGGAAACATACGTGAACAAGCTTCACGAAGGCTCCACATACACAGCAGCTGTCCAGTACAATGTTCTAGAAAAAG
LDT_RSV-A_M_1.1	54	OR326832.1	GGCAAATATGGAAACATACGTGAACAAGCTTCACGAAGGCTCCACATACACAGCAGCTGTCCAGTACAATGTTCTAGAAAAAG
LDT_RSV-A_M_1.1	54	MZ515904.1	GGCAAATATGGAAACATACGTGAACAAGCTTCACGAAGGCTCCACATACACAGCAGCTGTCCAGTACAATGTTCTAGAAAAAG
LDT_RSV-A_M_1.1	54	PQ618119.1	GGCAAATATGGAAACATACGTGAACAAGCTTCACGAAGGCTCCACATACACAGCAGCTGTCCAGTACAATGTTCTAGAAAAAG
LDT_RSV-A_M_1.1	54	PQ618110.1	GGCAAATATGGAAACATACGTGAACAAGCTTCACGAAGGCTCCACATACACAGCAGCTGTCCAGTACAATGTTCTAGAAAAAG
LDT_RSV-A_M_1.1	54	MZ515778.1	GGCAAATATGGAAACATACGTGAACAAGCTTCACGAAGGCTCCACATACACAGCAGCTGTCCAGTACAATGTTCTAGAAAAAG
LDT_RSV-A_M_1.1	54	OR795259.1	GGCAAATATGGAAACATACGTGAACAAGCTTCACGAAGGCTCCACATACACAGCAGCTGTCCAGTACAATGTTCTAGAAAAAG
LDT_RSV-A_M_1.1	54	PV262884.1	GGCAAATATGGAAACATACGTGAACAAGCTTCACGAAGGCTCCACATACACAGCAGCTGTCCAGTACAATGTTCTAGAAAAAG
LDT_RSV-A_M_1.1	54	LC816576.1	GGCAAATATGGAAACATACGTGAACAAGCTTCACGAAGGCTCCACATACACAGCAGCTGTCCAGTACAATGTTCTAGAAAAAG
LDT_RSV-A_M_1.1	54	PQ899965.1	GGCAAATATGGAAACATACGTGAACAAGCTTCACGAAGGCTCCACATACACAGCAGCTGTCCAGTACAATGTTCTAGAAAAAG
LDT_RSV-A_M_1.1	54	PP377334.1	GGCAAATATGGAAACATACGTGAACAAGCTTCACGAAGGCTCCACATACACAGCAGCTGTCCAGTACAATGTTCTAGAAAAAG
LDT_RSV-A_M_1.1	54	PV178620.1	GGCAAATATGGAAACATACGTGAACAAGCTTCACGAAGGCTCCACATACACAGCAGCTGTCCAGTACAATGTTCTAGAAAAAG
LDT_RSV-A_M_1.1	54	PQ492114.2	GGCAAATATGGAAACATACGTGAACAAGCTTCACGAAGGCTCCACATACACAGCAGCTGTCCAGTACAATGTTCTAGAAAAAG
LDT_RSV-A_M_1.1	54	LC866392.1	GGCAAATATGGAAACATACGTGAACAAGCTTCACGAAGGCTCCACATACACAGCAGCTGTCCAGTACAATGTTCTAGAAAAAG
LDT_RSV-A_M_1.1	54	PP377293.1	GGCAAATATGGAAACATACGTGAACAAGCTTCACGAAGGCTCCACATACACAGCAGCTGTCCAGTACAATGTTCTAGAAAAAG
LDT_RSV-A_M_1.1	54	PP377170.1	GGCAAATATGGAAACATACGTGAACAAGCTTCACGAAGGCTCCACATACACAGCAGCTGTCCAGTACAATGTTCTAGAAAAAG
LDT_RSV-A_M_1.1	54	OR795244.1	GGCAAATATGGAAACATACGTGAACAAGCTTCACGAAGGCTCCACATACACAGCAGCTGTCCAGTACAATGTTCTAGAAAAAG
LDT_RSV-A_M_1.1	54	PV367366.1	GGCAAATATGGAAACATACGTGAACAAGCTTCACGAAGGCTCCACATACACAGCAGCTGTCCAGTACAATGTTCTAGAAAAAG
LDT_RSV-A_M_1.1	54	PP970147.1	GGCAAATATGGAAACATACGTGAACAAGCTTCACGAAGGCTCCACATACACAGCAGCTGTCCAGTACAATGTTCTAGAAAAAG
LDT_RSV-A_M_1.1	54	PP530270.1	GGCAAATATGGAAACATACGTGAACAAGCTTCACGAAGGCTCCACATACACAGCAGCTGTCCAGTACAATGTTCTAGAAAAAG
LDT_RSV-A_M_1.1	54	PP377273.1	GGCAAATATGGAAACATACGTGAACAAGCTTCACGAAGGCTCCACATACACAGCAGCTGTCCAGTACAATGTTCTAGAAAAAG
LDT_RSV-A_M_1.1	54	PV178466.1	GGCAAATATGGAAACATACGTGAACAAGCTTCACGAAGGCTCCACATACACAGCAGCTGTCCAGTACAATGTTCTAGAAAAAG
LDT_RSV-A_M_1.1	54	MZ515839.1	GGCAAATATGGAAACATACGTGAACAAGCTTCACGAAGGCTCCACATACACAGCAGCTGTCCAGTACAATGTTCTAGAAAAAG
LDT_RSV-A_M_1.1	54	PV367396.1	GGCAAATATGGAAACATACGTGAACAAGCTTCACGAAGGCTCCACATACACAGCAGCTGTCCAGTACAATGTTCTAGAAAAAG
LDT_RSV-A_M_1.1	54	PP795108.1	GGCAAATATGGAAACATACGTGAACAAGCTTCACGAAGGCTCCACATACACAGCAGCTGTCCAGTACAATGTTCTAGAAAAAG
LDT_RSV-A_M_1.1	54	OZ262352.1	GGCAAATATGGAAACATACGTGAACAAGCTTCACGAAGGCTCCACATACACAGCAGCTGTCCAGTACAATGTTCTAGAAAAAG
LDT_RSV-A_M_1.1	54	PP882677.1	GGCAAATATGGAAACATACGTGAACAAGCTTCACGAAGGCTCCACATACACAGCAGCTGTCCAGTACAATGTTCTAGAAAAAG
LDT_RSV-A_M_1.1	54	PP377347.1	GGCAAATATGGAAACATACGTGAACAAGCTTCACGAAGGCTCCACATACACAGCAGCTGTCCAGTACAATGTTCTAGAAAAAG
LDT_RSV-A_M_1.1	54	PP377498.1	GGCAAATATGGAAACATACGTGAACAAGCTTCACGAAGGCTCCACATACACAGCAGCTGTCCAGTACAATGTTCTAGAAAAAG
LDT_RSV-A_M_1.1	54	PP377336.1	GGCAAATATGGAAACATACGTGAACAAGCTTCACGAAGGCTCCACATACACAGCAGCTGTCCAGTACAATGTTCTAGAAAAAG
LDT_RSV-A_M_1.1	54	ON237186.1	GGCAAATATGGAAACATACGTGAACAAGCTTCACGAAGGCTCCACATACACAGCAGCTGTCCAGTACAATGTTCTAGAAAAAG
LDT_RSV-A_M_1.1	54	OR795222.1	GGCAAATATGGAAACATACGTGAACAAGCTTCACGAAGGCTCCACATACACAGCAGCTGTCCAGTACAATGTTCTAGAAAAAG
LDT_RSV-A_M_1.1	54	OR795261.1	GGCAAATATGGAAACATACGTGAACAAGCTTCACGAAGGCTCCACATACACAGCAGCTGTCCAGTACAATGTTCTAGAAAAAG
LDT_RSV-A_M_1.1	54	PP377475.1	GGCAAATATGGAAACATACGTGAACAAGCTTCACGAAGGCTCCACATACACAGCAGCTGTCCAGTACAATGTTCTAGAAAAAG
LDT_RSV-A_M_1.1	54	PP376961.1	GGCAAATATGGAAACATACGTGAACAAGCTTCACGAAGGCTCCACATACACAGCAGCTGTCCAGTACAATGTTCTAGAAAAAG
LDT_RSV-A_M_1.1	54	PV178308.1	GGCAAATATGGAAACATACGTGAACAAGCTTCACGAAGGCTCCACATACACAGCAGCTGTCCAGTACAATGTTCTAGAAAAAG
LDT_RSV-A_M_1.1	54	PP135048.1	GGCAAATATGGAAACATACGTGAACAAGCTTCACGAAGGCTCCACATACACAGCAGCTGTCCAGTACAATGTTCTAGAAAAAG
LDT_RSV-A_M_1.1	54	PV178577.1	GGCAAATATGGAAACATACGTGAACAAGCTTCACGAAGGCTCCACATACACAGCAGCTGTCCAGTACAATGTTCTAGAAAAAG
LDT_RSV-A_M_1.1	54	PQ600473.2	GGCAAATATGGAAACATACGTGAACAAGCTTCACGAAGGCTCCACATACACAGCAGCTGTCCAGTACAATGTTCTAGAAAAAG
LDT_RSV-A_M_1.1	54	MZ515596.1	GGCAAATATGGAAACATACGTGAACAAGCTTCACGAAGGCTCCACATACACAGCAGCTGTCCAGTACAATGTTCTAGAAAAAG
LDT_RSV-A_M_1.1	54	PP377382.1	GGCAAATATGGAAACATACGTGAACAAGCTTCACGAAGGCTCCACATACACAGCAGCTGTCCAGTACAATGTTCTAGAAAAAG
LDT_RSV-A_M_1.1	54	PP377174.1	GGCAAATATGGAAACATACGTGAACAAGCTTCACGAAGGCTCCACATACACAGCAGCTGTCCAGTACAATGTTCTAGAAAAAG
LDT_RSV-A_M_1.1	54	PP978495.1	GGCAAATATGGAAACATACGTGAACAAGCTTCACGAAGGCTCCACATACACAGCAGCTGTCCAGTACAATGTTCTAGAAAAAG
LDT_RSV-A_M_1.1	54	PP377171.1	GGCAAATATGGAAACATACGTGAACAAGCTTCACGAAGGCTCCACATACACAGCAGCTGTCCAGTACAATGTTCTAGAAAAAG
LDT_RSV-A_M_1.1	54	PP377187.1	GGCAAATATGGAAACATACGTGAACAAGCTTCACGAAGGCTCCACATACACAGCAGCTGTCCAGTACAATGTTCTAGAAAAAG
LDT_RSV-A_M_1.1	54	PP376879.1	GGCAAATATGGAAACATACGTGAACAAGCTTCACGAAGGCTCCACATACACAGCAGCTGTCCAGTACAATGTTCTAGAAAAAG
LDT_RSV-A_M_1.1	54	PP377185.1	GGCAAATATGGAAACATACGTGAACAAGCTTCACGAAGGCTCCACATACACAGCAGCTGTCCAGTACAATGTTCTAGAAAAAG
LDT_RSV-A_M_1.1	54	ON237182.1	GGCAAATATGGAAACATACGTGAACAAGCTTCACGAAGGCTCCACATACACAGCAGCTGTCCAGTACAATGTTCTAGAAAAAG
LDT_RSV-A_M_1.1	54	PP352402.1	GGCAAATATGGAAACATACGTGAACAAGCTTCACGAAGGCTCCACATACACAGCAGCTGTCCAGTACAATGTTCTAGAAAAAG
LDT_RSV-A_M_1.1	54	PP970142.1	GGCAAATATGGAAACATACGTGAACAAGCTTCACGAAGGCTCCACATACACAGCAGCTGTCCAGTACAATGTTCTAGAAAAAG
LDT_RSV-A_M_1.1	54	PP135059.1	GGCAAATATGGAAACATACGTGAACAAGCTTCACGAAGGCTCCACATACACAGCAGCTGTCCAGTACAATGTTCTAGAAAAAG
LDT_RSV-A_M_1.1	54	OQ101852.2	GGCAAATATGGAAACATACGTGAACAAGCTTCACGAAGGCTCCACATACACAGCAGCTGTCCAGTACAATGTTCTAGAAAAAG
LDT_RSV-A_M_1.1	54	PP376980.1	GGCAAATATGGAAACATACGTGAACAAGCTTCACGAAGGCTCCACATACACAGCAGCTGTCCAGTACAATGTTCTAGAAAAAG
LDT_RSV-A_M_1.1	54	OM857385.1	GGCAAATATGGAAACATACGTGAACAAGCTTCACGAAGGCTCCACATACACAGCAGCTGTCCAGTACAATGTTCTAGAAAAAG
LDT_RSV-A_M_1.1	54	PP342466.1	GGCAAATATGGAAACATACGTGAACAAGCTTCACGAAGGCTCCACATACACAGCAGCTGTCCAGTACAATGTTCTAGAAAAAG
LDT_RSV-A_M_1.1	54	PV178630.1	GGCAAATATGGAAACATACGTGAACAAGCTTCACGAAGGCTCCACATACACAGCAGCTGTCCAGTACAATGTTCTAGAAAAAG
LDT_RSV-A_M_1.1	54	PP377100.1	GGCAAATATGGAAACATACGTGAACAAGCTTCACGAAGGCTCCACATACACAGCAGCTGTCCAGTACAATGTTCTAGAAAAAG
LDT_RSV-A_M_1.1	54	OR326833.1	GGCAAATATGGAAACATACGTGAACAAGCTTCACGAAGGCTCCACATACACAGCAGCTGTCCAGTACAATGTTCTAGAAAAAG
LDT_RSV-A_M_1.1	54	PP376856.1	GGCAAATATGGAAACATACGTGAACAAGCTTCACGAAGGCTCCACATACACAGCAGCTGTCCAGTACAATGTTCTAGAAAAAG
LDT_RSV-A_M_1.1	54	PP748811.1	GGCAAATATGGAAACATACGTGAACAAGCTTCACGAAGGCTCCACATACACAGCAGCTGTCCAGTACAATGTTCTAGAAAAAG
LDT_RSV-A_M_1.1	54	PV388306.1	GGCAAATATGGAAACATACGTGAACAAGCTTCACGAAGGCTCCACATACACAGCAGCTGTCCAGTACAATGTTCTAGAAAAAG
LDT_RSV-A_M_1.1	54	OP699170.2	GGCAAATATGGAAACATACGTGAACAAGCTTCACGAAGGCTCCACATACACAGCAGCTGTCCAGTACAATGTTCTAGAAAAAG
LDT_RSV-A_M_1.1	54	PV388320.1	GGCAAATATGGAAACATACGTGAACAAGCTTCACGAAGGCTCCACATACACAGCAGCTGTCCAGTACAATGTTCTAGAAAAAG
LDT_RSV-A_M_1.1	54	OR795215.1	GGCAAATATGGAAACATACGTGAACAAGCTTCACGAAGGCTCCACATACACAGCAGCTGTCCAGTACAATGTTCTAGAAAAAG
LDT_RSV-A_M_1.1	54	OR795269.1	GGCAAATATGGAAACATACGTGAACAAGCTTCACGAAGGCTCCACATACACAGCAGCTGTCCAGTACAATGTTCTAGAAAAAG
LDT_RSV-A_M_1.1	54	PP377032.1	GGCAAATATGGAAACATACGTGAACAAGCTTCACGAAGGCTCCACATACACAGCAGCTGTCCAGTACAATGTTCTAGAAAAAG
LDT_RSV-A_M_1.1	54	PP530259.1	GGCAAATATGGAAACATACGTGAACAAGCTTCACGAAGGCTCCACATACACAGCAGCTGTCCAGTACAATGTTCTAGAAAAAG
LDT_RSV-A_M_1.1	54	PQ117660.1	GGCAAATATGGAAACATACGTGAACAAGCTTCACGAAGGCTCCACATACACAGCAGCTGTCCAGTACAATGTTCTAGAAAAAG
LDT_RSV-A_M_1.1	54	PP760400.1	GGCAAATATGGAAACATACGTGAACAAGCTTCACGAAGGCTCCACATACACAGCAGCTGTCCAGTACAATGTTCTAGAAAAAG
LDT_RSV-A_M_1.1	54	PP748775.1	GGCAAATATGGAAACATACGTGAACAAGCTTCACGAAGGCTCCACATACACAGCAGCTGTCCAGTACAATGTTCTAGAAAAAG
LDT_RSV-A_M_1.1	54	PV388323.1	GGCAAATATGGAAACATACGTGAACAAGCTTCACGAAGGCTCCACATACACAGCAGCTGTCCAGTACAATGTTCTAGAAAAAG
LDT_RSV-A_M_1.1	54	PP377463.1	GGCAAATATGGAAACATACGTGAACAAGCTTCACGAAGGCTCCACATACACAGCAGCTGTCCAGTACAATGTTCTAGAAAAAG
LDT_RSV-A_M_1.1	54	PP530273.1	GGCAAATATGGAAACATACGTGAACAAGCTTCACGAAGGCTCCACATACACAGCAGCTGTCCAGTACAATGTTCTAGAAAAAG
LDT_RSV-A_M_1.1	54	OZ262203.1	GGCAAATATGGAAACATACGTGAACAAGCTTCACGAAGGCTCCACATACACAGCAGCTGTCCAGTACAATGTTCTAGAAAAAG
LDT_RSV-A_M_1.1	54	PP376847.1	GGCAAATATGGAAACATACGTGAACAAGCTTCACGAAGGCTCCACATACACAGCAGCTGTCCAGTACAATGTTCTAGAAAAAG
LDT_RSV-A_M_1.1	54	PP377075.1	GGCAAATATGGAAACATACGTGAACAAGCTTCACGAAGGCTCCACATACACAGCAGCTGTCCAGTACAATGTTCTAGAAAAAG
LDT_RSV-A_M_1.1	54	PP377139.1	GGCAAATATGGAAACATACGTGAACAAGCTTCACGAAGGCTCCACATACACAGCAGCTGTCCAGTACAATGTTCTAGAAAAAG
LDT_RSV-A_M_1.1	54	OP699185.2	GGCAAATATGGAAACATACGTGAACAAGCTTCACGAAGGCTCCACATACACAGCAGCTGTCCAGTACAATGTTCTAGAAAAAG
LDT_RSV-A_M_1.1	54	PP377349.1	GGCAAATATGGAAACATACGTGAACAAGCTTCACGAAGGCTCCACATACACAGCAGCTGTCCAGTACAATGTTCTAGAAAAAG
LDT_RSV-A_M_1.1	54	ON237198.1	GGCAAATATGGAAACATACGTGAACAAGCTTCACGAAGGCTCCACATACACAGCAGCTGTCCAGTACAATGTTCTAGAAAAAG
LDT_RSV-A_M_1.1	54	OQ941679.1	GGCAAATATGGAAACATACGTGAACAAGCTTCACGAAGGCTCCACATACACAGCAGCTGTCCAGTACAATGTTCTAGAAAAAG
LDT_RSV-A_M_1.1	54	LC861999.1	GGCAAATATGGAAACATACGTGAACAAGCTTCACGAAGGCTCCACATACACAGCAGCTGTCCAGTACAATGTTCTAGAAAAAG
LDT_RSV-A_M_1.1	54	PV367390.1	GGCAAATATGGAAACATACGTGAACAAGCTTCACGAAGGCTCCACATACACAGCAGCTGTCCAGTACAATGTTCTAGAAAAAG
LDT_RSV-A_M_1.1	54	PV367386.1	GGCAAATATGGAAACATACGTGAACAAGCTTCACGAAGGCTCCACATACACAGCAGCTGTCCAGTACAATGTTCTAGAAAAAG
LDT_RSV-A_M_1.1	54	PP970143.1	GGCAAATATGGAAACATACGTGAACAAGCTTCACGAAGGCTCCACATACACAGCAGCTGTCCAGTACAATGTTCTAGAAAAAG
LDT_RSV-A_M_1.1	54	PQ492137.2	GGCAAATATGGAAACATACGTGAACAAGCTTCACGAAGGCTCCACATACACAGCAGCTGTCCAGTACAATGTTCTAGAAAAAG
LDT_RSV-A_M_1.1	54	MZ516143.1	GGCAAATATGGAAACATACGTGAACAAGCTTCACGAAGGCTCCACATACACAGCAGCTGTCCAGTACAATGTTCTAGAAAAAG
LDT_RSV-A_M_1.1	54	PQ638759.1	GGCAAATATGGAAACATACGTGAACAAGCTTCACGAAGGCTCCACATACACAGCAGCTGTCCAGTACAATGTTCTAGAAAAAG
LDT_RSV-A_M_1.1	54	PP760402.1	GGCAAATATGGAAACATACGTGAACAAGCTTCACGAAGGCTCCACATACACAGCAGCTGTCCAGTACAATGTTCTAGAAAAAG
LDT_RSV-A_M_1.1	54	PQ117667.1	GGCAAATATGGAAACATACGTGAACAAGCTTCACGAAGGCTCCACATACACAGCAGCTGTCCAGTACAATGTTCTAGAAAAAG
LDT_RSV-A_M_1.1	54	PQ618082.1	GGCAAATATGGAAACATACGTGAACAAGCTTCACGAAGGCTCCACATACACAGCAGCTGTCCAGTACAATGTTCTAGAAAAAG
LDT_RSV-A_M_1.1	54	PP377456.1	GGCAAATATGGAAACATACGTGAACAAGCTTCACGAAGGCTCCACATACACAGCAGCTGTCCAGTACAATGTTCTAGAAAAAG
LDT_RSV-A_M_1.1	54	OR326808.1	GGCAAATATGGAAACATACGTGAACAAGCTTCACGAAGGCTCCACATACACAGCAGCTGTCCAGTACAATGTTCTAGAAAAAG
LDT_RSV-A_M_1.1	54	MZ515637.1	GGCAAATATGGAAACATACGTGAACAAGCTTCACGAAGGCTCCACATACACAGCAGCTGTCCAGTACAATGTTCTAGAAAAAG
LDT_RSV-A_M_1.1	54	PP377199.1	GGCAAATATGGAAACATACGTGAACAAGCTTCACGAAGGCTCCACATACACAGCAGCTGTCCAGTACAATGTTCTAGAAAAAG
LDT_RSV-A_M_1.1	54	PP974185.1	GGCAAATATGGAAACATACGTGAACAAGCTTCACGAAGGCTCCACATACACAGCAGCTGTCCAGTACAATGTTCTAGAAAAAG
LDT_RSV-A_M_1.1	54	OP699186.2	GGCAAATATGGAAACATACGTGAACAAGCTTCACGAAGGCTCCACATACACAGCAGCTGTCCAGTACAATGTTCTAGAAAAAG
LDT_RSV-A_M_1.1	54	PP376860.1	GGCAAATATGGAAACATACGTGAACAAGCTTCACGAAGGCTCCACATACACAGCAGCTGTCCAGTACAATGTTCTAGAAAAAG
LDT_RSV-A_M_1.1	54	PQ348932.1	GGCAAATATGGAAACATACGTGAACAAGCTTCACGAAGGCTCCACATACACAGCAGCTGTCCAGTACAATGTTCTAGAAAAAG
LDT_RSV-A_M_1.1	54	PP352388.1	GGCAAATATGGAAACATACGTGAACAAGCTTCACGAAGGCTCCACATACACAGCAGCTGTCCAGTACAATGTTCTAGAAAAAG
LDT_RSV-A_M_1.1	54	MZ516107.1	GGCAAATATGGAAACATACGTGAACAAGCTTCACGAAGGCTCCACATACACAGCAGCTGTCCAGTACAATGTTCTAGAAAAAG
LDT_RSV-A_M_1.1	54	OQ101858.2	GGCAAATATGGAAACATACGTGAACAAGCTTCACGAAGGCTCCACATACACAGCAGCTGTCCAGTACAATGTTCTAGAAAAAG
LDT_RSV-A_M_1.1	54	MZ515953.1	GGCAAATATGGAAACATACGTGAACAAGCTTCACGAAGGCTCCACATACACAGCAGCTGTCCAGTACAATGTTCTAGAAAAAG
LDT_RSV-A_M_1.1	54	PP376935.1	GGCAAATATGGAAACATACGTGAACAAGCTTCACGAAGGCTCCACATACACAGCAGCTGTCCAGTACAATGTTCTAGAAAAAG
LDT_RSV-A_M_1.1	54	OM857390.1	GGCAAATATGGAAACATACGTGAACAAGCTTCACGAAGGCTCCACATACACAGCAGCTGTCCAGTACAATGTTCTAGAAAAAG
LDT_RSV-A_M_1.1	54	PP495988.1	GGCAAATATGGAAACATACGTGAACAAGCTTCACGAAGGCTCCACATACACAGCAGCTGTCCAGTACAATGTTCTAGAAAAAG
LDT_RSV-A_M_1.1	54	MZ515990.1	GGCAAATATGGAAACATACGTGAACAAGCTTCACGAAGGCTCCACATACACAGCAGCTGTCCAGTACAATGTTCTAGAAAAAG
LDT_RSV-A_M_1.1	54	PP376923.1	GGCAAATATGGAAACATACGTGAACAAGCTTCACGAAGGCTCCACATACACAGCAGCTGTCCAGTACAATGTTCTAGAAAAAG
LDT_RSV-A_M_1.1	54	PV367380.1	GGCAAATATGGAAACATACGTGAACAAGCTTCACGAAGGCTCCACATACACAGCAGCTGTCCAGTACAATGTTCTAGAAAAAG
LDT_RSV-A_M_1.1	54	PP377401.1	GGCAAATATGGAAACATACGTGAACAAGCTTCACGAAGGCTCCACATACACAGCAGCTGTCCAGTACAATGTTCTAGAAAAAG
LDT_RSV-A_M_1.1	54	PP377289.1	GGCAAATATGGAAACATACGTGAACAAGCTTCACGAAGGCTCCACATACACAGCAGCTGTCCAGTACAATGTTCTAGAAAAAG
LDT_RSV-A_M_1.1	54	MZ515827.1	GGCAAATATGGAAACATACGTGAACAAGCTTCACGAAGGCTCCACATACACAGCAGCTGTCCAGTACAATGTTCTAGAAAAAG
LDT_RSV-A_M_1.1	54	PP377162.1	GGCAAATATGGAAACATACGTGAACAAGCTTCACGAAGGCTCCACATACACAGCAGCTGTCCAGTACAATGTTCTAGAAAAAG
LDT_RSV-A_M_1.1	54	PP896788.1	GGCAAATATGGAAACATACGTGAACAAGCTTCACGAAGGCTCCACATACACAGCAGCTGTCCAGTACAATGTTCTAGAAAAAG
LDT_RSV-A_M_1.1	54	PP377286.1	GGCAAATATGGAAACATACGTGAACAAGCTTCACGAAGGCTCCACATACACAGCAGCTGTCCAGTACAATGTTCTAGAAAAAG
LDT_RSV-A_M_1.1	54	PP377192.1	GGCAAATATGGAAACATACGTGAACAAGCTTCACGAAGGCTCCACATACACAGCAGCTGTCCAGTACAATGTTCTAGAAAAAG
LDT_RSV-A_M_1.1	54	OR326820.1	GGCAAATATGGAAACATACGTGAACAAGCTTCACGAAGGCTCCACATACACAGCAGCTGTCCAGTACAATGTTCTAGAAAAAG
LDT_RSV-A_M_1.1	54	PP795113.1	GGCAAATATGGAAACATACGTGAACAAGCTTCACGAAGGCTCCACATACACAGCAGCTGTCCAGTACAATGTTCTAGAAAAAG
LDT_RSV-A_M_1.1	54	PP377055.1	GGCAAATATGGAAACATACGTGAACAAGCTTCACGAAGGCTCCACATACACAGCAGCTGTCCAGTACAATGTTCTAGAAAAAG
LDT_RSV-A_M_1.1	54	PP377373.1	GGCAAATATGGAAACATACGTGAACAAGCTTCACGAAGGCTCCACATACACAGCAGCTGTCCAGTACAATGTTCTAGAAAAAG
LDT_RSV-A_M_1.1	54	PP377016.1	GGCAAATATGGAAACATACGTGAACAAGCTTCACGAAGGCTCCACATACACAGCAGCTGTCCAGTACAATGTTCTAGAAAAAG
LDT_RSV-A_M_1.1	54	PP377367.1	GGCAAATATGGAAACATACGTGAACAAGCTTCACGAAGGCTCCACATACACAGCAGCTGTCCAGTACAATGTTCTAGAAAAAG
LDT_RSV-A_M_1.1	54	PP795130.1	GGCAAATATGGAAACATACGTGAACAAGCTTCACGAAGGCTCCACATACACAGCAGCTGTCCAGTACAATGTTCTAGAAAAAG
LDT_RSV-A_M_1.1	54	OP975389.1	GGCAAATATGGAAACATACGTGAACAAGCTTCACGAAGGCTCCACATACACAGCAGCTGTCCAGTACAATGTTCTAGAAAAAG
LDT_RSV-A_M_1.1	54	MZ515799.1	GGCAAATATGGAAACATACGTGAACAAGCTTCACGAAGGCTCCACATACACAGCAGCTGTCCAGTACAATGTTCTAGAAAAAG
LDT_RSV-A_M_1.1	54	PQ348928.1	GGCAAATATGGAAACATACGTGAACAAGCTTCACGAAGGCTCCACATACACAGCAGCTGTCCAGTACAATGTTCTAGAAAAAG
LDT_RSV-A_M_1.1	54	PP377464.1	GGCAAATATGGAAACATACGTGAACAAGCTTCACGAAGGCTCCACATACACAGCAGCTGTCCAGTACAATGTTCTAGAAAAAG
LDT_RSV-A_M_1.1	54	OR666575.1	GGCAAATATGGAAACATACGTGAACAAGCTTCACGAAGGCTCCACATACACAGCAGCTGTCCAGTACAATGTTCTAGAAAAAG
LDT_RSV-A_M_1.1	54	LC866382.1	GGCAAATATGGAAACATACGTGAACAAGCTTCACGAAGGCTCCACATACACAGCAGCTGTCCAGTACAATGTTCTAGAAAAAG
LDT_RSV-A_M_1.1	54	MZ515625.1	GGCAAATATGGAAACATACGTGAACAAGCTTCACGAAGGCTCCACATACACAGCAGCTGTCCAGTACAATGTTCTAGAAAAAG
LDT_RSV-A_M_1.1	54	OZ262340.1	GGCAAATATGGAAACATACGTGAACAAGCTTCACGAAGGCTCCACATACACAGCAGCTGTCCAGTACAATGTTCTAGAAAAAG
LDT_RSV-A_M_1.1	54	PP377363.1	GGCAAATATGGAAACATACGTGAACAAGCTTCACGAAGGCTCCACATACACAGCAGCTGTCCAGTACAATGTTCTAGAAAAAG
LDT_RSV-A_M_1.1	54	PP377219.1	GGCAAATATGGAAACATACGTGAACAAGCTTCACGAAGGCTCCACATACACAGCAGCTGTCCAGTACAATGTTCTAGAAAAAG
LDT_RSV-A_M_1.1	54	PP377476.1	GGCAAATATGGAAACATACGTGAACAAGCTTCACGAAGGCTCCACATACACAGCAGCTGTCCAGTACAATGTTCTAGAAAAAG
LDT_RSV-A_M_1.1	54	OR326824.1	GGCAAATATGGAAACATACGTGAACAAGCTTCACGAAGGCTCCACATACACAGCAGCTGTCCAGTACAATGTTCTAGAAAAAG
LDT_RSV-A_M_1.1	54	PP770455.1	GGCAAATATGGAAACATACGTGAACAAGCTTCACGAAGGCTCCACATACACAGCAGCTGTCCAGTACAATGTTCTAGAAAAAG
LDT_RSV-A_M_1.1	54	PV178573.1	GGCAAATATGGAAACATACGTGAACAAGCTTCACGAAGGCTCCACATACACAGCAGCTGTCCAGTACAATGTTCTAGAAAAAG
LDT_RSV-A_M_1.1	54	PP795110.1	GGCAAATATGGAAACATACGTGAACAAGCTTCACGAAGGCTCCACATACACAGCAGCTGTCCAGTACAATGTTCTAGAAAAAG
LDT_RSV-A_M_1.1	54	OZ262317.1	GGCAAATATGGAAACATACGTGAACAAGCTTCACGAAGGCTCCACATACACAGCAGCTGTCCAGTACAATGTTCTAGAAAAAG
LDT_RSV-A_M_1.1	54	OR795251.1	GGCAAATATGGAAACATACGTGAACAAGCTTCACGAAGGCTCCACATACACAGCAGCTGTCCAGTACAATGTTCTAGAAAAAG
LDT_RSV-A_M_1.1	54	OZ262334.1	GGCAAATATGGAAACATACGTGAACAAGCTTCACGAAGGCTCCACATACACAGCAGCTGTCCAGTACAATGTTCTAGAAAAAG
LDT_RSV-A_M_1.1	54	PQ638754.1	GGCAAATATGGAAACATACGTGAACAAGCTTCACGAAGGCTCCACATACACAGCAGCTGTCCAGTACAATGTTCTAGAAAAAG
LDT_RSV-A_M_1.1	54	PQ618099.1	GGCAAATATGGAAACATACGTGAACAAGCTTCACGAAGGCTCCACATACACAGCAGCTGTCCAGTACAATGTTCTAGAAAAAG
LDT_RSV-A_M_1.1	54	OM857380.1	GGCAAATATGGAAACATACGTGAACAAGCTTCACGAAGGCTCCACATACACAGCAGCTGTCCAGTACAATGTTCTAGAAAAAG
LDT_RSV-A_M_1.1	54	PP376885.1	GGCAAATATGGAAACATACGTGAACAAGCTTCACGAAGGCTCCACATACACAGCAGCTGTCCAGTACAATGTTCTAGAAAAAG
LDT_RSV-A_M_1.1	54	MZ516022.1	GGCAAATATGGAAACATACGTGAACAAGCTTCACGAAGGCTCCACATACACAGCAGCTGTCCAGTACAATGTTCTAGAAAAAG
LDT_RSV-A_M_1.1	54	OR666588.1	GGCAAATATGGAAACATACGTGAACAAGCTTCACGAAGGCTCCACATACACAGCAGCTGTCCAGTACAATGTTCTAGAAAAAG
LDT_RSV-A_M_1.1	54	MZ516114.1	GGCAAATATGGAAACATACGTGAACAAGCTTCACGAAGGCTCCACATACACAGCAGCTGTCCAGTACAATGTTCTAGAAAAAG
LDT_RSV-A_M_1.1	54	OR666585.1	GGCAAATATGGAAACATACGTGAACAAGCTTCACGAAGGCTCCACATACACAGCAGCTGTCCAGTACAATGTTCTAGAAAAAG
LDT_RSV-A_M_1.1	54	PQ348952.1	GGCAAATATGGAAACATACGTGAACAAGCTTCACGAAGGCTCCACATACACAGCAGCTGTCCAGTACAATGTTCTAGAAAAAG
LDT_RSV-A_M_1.1	54	PP342497.1	GGCAAATATGGAAACATACGTGAACAAGCTTCACGAAGGCTCCACATACACAGCAGCTGTCCAGTACAATGTTCTAGAAAAAG
LDT_RSV-A_M_1.1	54	OR666603.1	GGCAAATATGGAAACATACGTGAACAAGCTTCACGAAGGCTCCACATACACAGCAGCTGTCCAGTACAATGTTCTAGAAAAAG
LDT_RSV-A_M_1.1	54	PQ052819.1	GGCAAATATGGAAACATACGTGAACAAGCTTCACGAAGGCTCCACATACACAGCAGCTGTCCAGTACAATGTTCTAGAAAAAG
LDT_RSV-A_M_1.1	54	LC866380.1	GGCAAATATGGAAACATACGTGAACAAGCTTCACGAAGGCTCCACATACACAGCAGCTGTCCAGTACAATGTTCTAGAAAAAG
LDT_RSV-A_M_1.1	54	PQ899962.1	GGCAAATATGGAAACATACGTGAACAAGCTTCACGAAGGCTCCACATACACAGCAGCTGTCCAGTACAATGTTCTAGAAAAAG
LDT_RSV-A_M_1.1	54	PP970163.1	GGCAAATATGGAAACATACGTGAACAAGCTTCACGAAGGCTCCACATACACAGCAGCTGTCCAGTACAATGTTCTAGAAAAAG
LDT_RSV-A_M_1.1	54	PP377151.1	GGCAAATATGGAAACATACGTGAACAAGCTTCACGAAGGCTCCACATACACAGCAGCTGTCCAGTACAATGTTCTAGAAAAAG
LDT_RSV-A_M_1.1	54	PQ762789.1	GGCAAATATGGAAACATACGTGAACAAGCTTCACGAAGGCTCCACATACACAGCAGCTGTCCAGTACAATGTTCTAGAAAAAG
LDT_RSV-A_M_1.1	54	PP377381.1	GGCAAATATGGAAACATACGTGAACAAGCTTCACGAAGGCTCCACATACACAGCAGCTGTCCAGTACAATGTTCTAGAAAAAG
LDT_RSV-A_M_1.1	54	OQ101863.2	GGCAAATATGGAAACATACGTGAACAAGCTTCACGAAGGCTCCACATACACAGCAGCTGTCCAGTACAATGTTCTAGAAAAAG
LDT_RSV-A_M_1.1	54	OR915839.1	GGCAAATATGGAAACATACGTGAACAAGCTTCACGAAGGCTCCACATACACAGCAGCTGTCCAGTACAATGTTCTAGAAAAAG
LDT_RSV-A_M_1.1	54	PP377397.1	GGCAAATATGGAAACATACGTGAACAAGCTTCACGAAGGCTCCACATACACAGCAGCTGTCCAGTACAATGTTCTAGAAAAAG
LDT_RSV-A_M_1.1	54	PV367385.1	GGCAAATATGGAAACATACGTGAACAAGCTTCACGAAGGCTCCACATACACAGCAGCTGTCCAGTACAATGTTCTAGAAAAAG
LDT_RSV-A_M_1.1	54	OR326737.1	GGCAAATATGGAAACATACGTGAACAAGCTTCACGAAGGCTCCACATACACAGCAGCTGTCCAGTACAATGTTCTAGAAAAAG
LDT_RSV-A_M_1.1	54	OM857388.1	GGCAAATATGGAAACATACGTGAACAAGCTTCACGAAGGCTCCACATACACAGCAGCTGTCCAGTACAATGTTCTAGAAAAAG
LDT_RSV-A_M_1.1	54	PQ348910.1	GGCAAATATGGAAACATACGTGAACAAGCTTCACGAAGGCTCCACATACACAGCAGCTGTCCAGTACAATGTTCTAGAAAAAG
LDT_RSV-A_M_1.1	54	PP377038.1	GGCAAATATGGAAACATACGTGAACAAGCTTCACGAAGGCTCCACATACACAGCAGCTGTCCAGTACAATGTTCTAGAAAAAG
LDT_RSV-A_M_1.1	54	PP352473.1	GGCAAATATGGAAACATACGTGAACAAGCTTCACGAAGGCTCCACATACACAGCAGCTGTCCAGTACAATGTTCTAGAAAAAG
LDT_RSV-A_M_1.1	54	PP342470.1	GGCAAATATGGAAACATACGTGAACAAGCTTCACGAAGGCTCCACATACACAGCAGCTGTCCAGTACAATGTTCTAGAAAAAG
LDT_RSV-A_M_1.1	54	PP377056.1	GGCAAATATGGAAACATACGTGAACAAGCTTCACGAAGGCTCCACATACACAGCAGCTGTCCAGTACAATGTTCTAGAAAAAG
LDT_RSV-A_M_1.1	54	OZ262320.1	GGCAAATATGGAAACATACGTGAACAAGCTTCACGAAGGCTCCACATACACAGCAGCTGTCCAGTACAATGTTCTAGAAAAAG
LDT_RSV-A_M_1.1	54	PP495976.1	GGCAAATATGGAAACATACGTGAACAAGCTTCACGAAGGCTCCACATACACAGCAGCTGTCCAGTACAATGTTCTAGAAAAAG
LDT_RSV-A_M_1.1	54	PP377300.1	GGCAAATATGGAAACATACGTGAACAAGCTTCACGAAGGCTCCACATACACAGCAGCTGTCCAGTACAATGTTCTAGAAAAAG
LDT_RSV-A_M_1.1	54	OQ101879.2	GGCAAATATGGAAACATACGTGAACAAGCTTCACGAAGGCTCCACATACACAGCAGCTGTCCAGTACAATGTTCTAGAAAAAG
LDT_RSV-A_M_1.1	54	MZ515883.1	GGCAAATATGGAAACATACGTGAACAAGCTTCACGAAGGCTCCACATACACAGCAGCTGTCCAGTACAATGTTCTAGAAAAAG
LDT_RSV-A_M_1.1	54	OR666576.1	GGCAAATATGGAAACATACGTGAACAAGCTTCACGAAGGCTCCACATACACAGCAGCTGTCCAGTACAATGTTCTAGAAAAAG
LDT_RSV-A_M_1.1	54	PQ052820.1	GGCAAATATGGAAACATACGTGAACAAGCTTCACGAAGGCTCCACATACACAGCAGCTGTCCAGTACAATGTTCTAGAAAAAG
LDT_RSV-A_M_1.1	54	PP377049.1	GGCAAATATGGAAACATACGTGAACAAGCTTCACGAAGGCTCCACATACACAGCAGCTGTCCAGTACAATGTTCTAGAAAAAG
LDT_RSV-A_M_1.1	54	OR326772.1	GGCAAATATGGAAACATACGTGAACAAGCTTCACGAAGGCTCCACATACACAGCAGCTGTCCAGTACAATGTTCTAGAAAAAG
LDT_RSV-A_M_1.1	54	PP970070.1	GGCAAATATGGAAACATACGTGAACAAGCTTCACGAAGGCTCCACATACACAGCAGCTGTCCAGTACAATGTTCTAGAAAAAG
LDT_RSV-A_M_1.1	54	OR795270.1	GGCAAATATGGAAACATACGTGAACAAGCTTCACGAAGGCTCCACATACACAGCAGCTGTCCAGTACAATGTTCTAGAAAAAG
LDT_RSV-A_M_1.1	54	OQ171937.1	GGCAAATATGGAAACATACGTGAACAAGCTTCACGAAGGCTCCACATACACAGCAGCTGTCCAGTACAATGTTCTAGAAAAAG
LDT_RSV-A_M_1.1	54	OR795277.1	GGCAAATATGGAAACATACGTGAACAAGCTTCACGAAGGCTCCACATACACAGCAGCTGTCCAGTACAATGTTCTAGAAAAAG
LDT_RSV-A_M_1.1	54	PQ348916.1	GGCAAATATGGAAACATACGTGAACAAGCTTCACGAAGGCTCCACATACACAGCAGCTGTCCAGTACAATGTTCTAGAAAAAG
LDT_RSV-A_M_1.1	54	PP377297.1	GGCAAATATGGAAACATACGTGAACAAGCTTCACGAAGGCTCCACATACACAGCAGCTGTCCAGTACAATGTTCTAGAAAAAG
LDT_RSV-A_M_1.1	54	PP970156.1	GGCAAATATGGAAACATACGTGAACAAGCTTCACGAAGGCTCCACATACACAGCAGCTGTCCAGTACAATGTTCTAGAAAAAG
LDT_RSV-A_M_1.1	54	PV178203.1	GGCAAATATGGAAACATACGTGAACAAGCTTCACGAAGGCTCCACATACACAGCAGCTGTCCAGTACAATGTTCTAGAAAAAG
LDT_RSV-A_M_1.1	54	PP377079.1	GGCAAATATGGAAACATACGTGAACAAGCTTCACGAAGGCTCCACATACACAGCAGCTGTCCAGTACAATGTTCTAGAAAAAG
LDT_RSV-A_M_1.1	54	PP377358.1	GGCAAATATGGAAACATACGTGAACAAGCTTCACGAAGGCTCCACATACACAGCAGCTGTCCAGTACAATGTTCTAGAAAAAG
LDT_RSV-A_M_1.1	54	PV178273.1	GGCAAATATGGAAACATACGTGAACAAGCTTCACGAAGGCTCCACATACACAGCAGCTGTCCAGTACAATGTTCTAGAAAAAG
LDT_RSV-A_M_1.1	54	PP377315.1	GGCAAATATGGAAACATACGTGAACAAGCTTCACGAAGGCTCCACATACACAGCAGCTGTCCAGTACAATGTTCTAGAAAAAG
LDT_RSV-A_M_1.1	54	PP530272.1	GGCAAATATGGAAACATACGTGAACAAGCTTCACGAAGGCTCCACATACACAGCAGCTGTCCAGTACAATGTTCTAGAAAAAG
LDT_RSV-A_M_1.1	54	PP377167.1	GGCAAATATGGAAACATACGTGAACAAGCTTCACGAAGGCTCCACATACACAGCAGCTGTCCAGTACAATGTTCTAGAAAAAG
LDT_RSV-A_M_1.1	54	PQ638744.1	GGCAAATATGGAAACATACGTGAACAAGCTTCACGAAGGCTCCACATACACAGCAGCTGTCCAGTACAATGTTCTAGAAAAAG
LDT_RSV-A_M_1.1	54	PP377104.1	GGCAAATATGGAAACATACGTGAACAAGCTTCACGAAGGCTCCACATACACAGCAGCTGTCCAGTACAATGTTCTAGAAAAAG
LDT_RSV-A_M_1.1	54	OR326741.1	GGCAAATATGGAAACATACGTGAACAAGCTTCACGAAGGCTCCACATACACAGCAGCTGTCCAGTACAATGTTCTAGAAAAAG
LDT_RSV-A_M_1.1	54	PP974191.1	GGCAAATATGGAAACATACGTGAACAAGCTTCACGAAGGCTCCACATACACAGCAGCTGTCCAGTACAATGTTCTAGAAAAAG
LDT_RSV-A_M_1.1	54	PP530258.1	GGCAAATATGGAAACATACGTGAACAAGCTTCACGAAGGCTCCACATACACAGCAGCTGTCCAGTACAATGTTCTAGAAAAAG
LDT_RSV-A_M_1.1	54	OP965708.1	GGCAAATATGGAAACATACGTGAACAAGCTTCACGAAGGCTCCACATACACAGCAGCTGTCCAGTACAATGTTCTAGAAAAAG
LDT_RSV-A_M_1.1	54	MZ515612.1	GGCAAATATGGAAACATACGTGAACAAGCTTCACGAAGGCTCCACATACACAGCAGCTGTCCAGTACAATGTTCTAGAAAAAG
LDT_RSV-A_M_1.1	54	PP352474.1	GGCAAATATGGAAACATACGTGAACAAGCTTCACGAAGGCTCCACATACACAGCAGCTGTCCAGTACAATGTTCTAGAAAAAG
LDT_RSV-A_M_1.1	54	OZ262286.1	GGCAAATATGGAAACATACGTGAACAAGCTTCACGAAGGCTCCACATACACAGCAGCTGTCCAGTACAATGTTCTAGAAAAAG
LDT_RSV-A_M_1.1	54	OR326806.1	GGCAAATATGGAAACATACGTGAACAAGCTTCACGAAGGCTCCACATACACAGCAGCTGTCCAGTACAATGTTCTAGAAAAAG
LDT_RSV-A_M_1.1	54	MZ515605.1	GGCAAATATGGAAACATACGTGAACAAGCTTCACGAAGGCTCCACATACACAGCAGCTGTCCAGTACAATGTTCTAGAAAAAG
LDT_RSV-A_M_1.1	54	MZ515934.1	GGCAAATATGGAAACATACGTGAACAAGCTTCACGAAGGCTCCACATACACAGCAGCTGTCCAGTACAATGTTCTAGAAAAAG
LDT_RSV-A_M_1.1	54	PP970084.1	GGCAAATATGGAAACATACGTGAACAAGCTTCACGAAGGCTCCACATACACAGCAGCTGTCCAGTACAATGTTCTAGAAAAAG
LDT_RSV-A_M_1.1	54	PQ117676.1	GGCAAATATGGAAACATACGTGAACAAGCTTCACGAAGGCTCCACATACACAGCAGCTGTCCAGTACAATGTTCTAGAAAAAG
LDT_RSV-A_M_1.1	54	PP377414.1	GGCAAATATGGAAACATACGTGAACAAGCTTCACGAAGGCTCCACATACACAGCAGCTGTCCAGTACAATGTTCTAGAAAAAG
LDT_RSV-A_M_1.1	54	MZ568957.1	GGCAAATATGGAAACATACGTGAACAAGCTTCACGAAGGCTCCACATACACAGCAGCTGTCCAGTACAATGTTCTAGAAAAAG
LDT_RSV-A_M_1.1	54	PP352414.1	GGCAAATATGGAAACATACGTGAACAAGCTTCACGAAGGCTCCACATACACAGCAGCTGTCCAGTACAATGTTCTAGAAAAAG
LDT_RSV-A_M_1.1	54	PP970078.1	GGCAAATATGGAAACATACGTGAACAAGCTTCACGAAGGCTCCACATACACAGCAGCTGTCCAGTACAATGTTCTAGAAAAAG
LDT_RSV-A_M_1.1	54	PP970167.1	GGCAAATATGGAAACATACGTGAACAAGCTTCACGAAGGCTCCACATACACAGCAGCTGTCCAGTACAATGTTCTAGAAAAAG
LDT_RSV-A_M_1.1	54	PP377351.1	GGCAAATATGGAAACATACGTGAACAAGCTTCACGAAGGCTCCACATACACAGCAGCTGTCCAGTACAATGTTCTAGAAAAAG
LDT_RSV-A_M_1.1	54	PP970145.1	GGCAAATATGGAAACATACGTGAACAAGCTTCACGAAGGCTCCACATACACAGCAGCTGTCCAGTACAATGTTCTAGAAAAAG
LDT_RSV-A_M_1.1	54	PP376976.1	GGCAAATATGGAAACATACGTGAACAAGCTTCACGAAGGCTCCACATACACAGCAGCTGTCCAGTACAATGTTCTAGAAAAAG
LDT_RSV-A_M_1.1	54	PV388314.1	GGCAAATATGGAAACATACGTGAACAAGCTTCACGAAGGCTCCACATACACAGCAGCTGTCCAGTACAATGTTCTAGAAAAAG
LDT_RSV-A_M_1.1	54	OR162286.2	GGCAAATATGGAAACATACGTGAACAAGCTTCACGAAGGCTCCACATACACAGCAGCTGTCCAGTACAATGTTCTAGAAAAAG
LDT_RSV-A_M_1.1	54	PV178359.1	GGCAAATATGGAAACATACGTGAACAAGCTTCACGAAGGCTCCACATACACAGCAGCTGTCCAGTACAATGTTCTAGAAAAAG
LDT_RSV-A_M_1.1	54	PP377156.1	GGCAAATATGGAAACATACGTGAACAAGCTTCACGAAGGCTCCACATACACAGCAGCTGTCCAGTACAATGTTCTAGAAAAAG
LDT_RSV-A_M_1.1	54	OZ262357.1	GGCAAATATGGAAACATACGTGAACAAGCTTCACGAAGGCTCCACATACACAGCAGCTGTCCAGTACAATGTTCTAGAAAAAG
LDT_RSV-A_M_1.1	54	PP377215.1	GGCAAATATGGAAACATACGTGAACAAGCTTCACGAAGGCTCCACATACACAGCAGCTGTCCAGTACAATGTTCTAGAAAAAG
LDT_RSV-A_M_1.1	54	OQ941669.1	GGCAAATATGGAAACATACGTGAACAAGCTTCACGAAGGCTCCACATACACAGCAGCTGTCCAGTACAATGTTCTAGAAAAAG
LDT_RSV-A_M_1.1	54	PP530248.1	GGCAAATATGGAAACATACGTGAACAAGCTTCACGAAGGCTCCACATACACAGCAGCTGTCCAGTACAATGTTCTAGAAAAAG
LDT_RSV-A_M_1.1	54	OP890342.1	GGCAAATATGGAAACATACGTGAACAAGCTTCACGAAGGCTCCACATACACAGCAGCTGTCCAGTACAATGTTCTAGAAAAAG
LDT_RSV-A_M_1.1	54	MZ515710.1	GGCAAATATGGAAACATACGTGAACAAGCTTCACGAAGGCTCCACATACACAGCAGCTGTCCAGTACAATGTTCTAGAAAAAG
LDT_RSV-A_M_1.1	54	PP377248.1	GGCAAATATGGAAACATACGTGAACAAGCTTCACGAAGGCTCCACATACACAGCAGCTGTCCAGTACAATGTTCTAGAAAAAG
LDT_RSV-A_M_1.1	54	PP376972.1	GGCAAATATGGAAACATACGTGAACAAGCTTCACGAAGGCTCCACATACACAGCAGCTGTCCAGTACAATGTTCTAGAAAAAG
LDT_RSV-A_M_1.1	54	PP377181.1	GGCAAATATGGAAACATACGTGAACAAGCTTCACGAAGGCTCCACATACACAGCAGCTGTCCAGTACAATGTTCTAGAAAAAG
LDT_RSV-A_M_1.1	54	PP974210.1	GGCAAATATGGAAACATACGTGAACAAGCTTCACGAAGGCTCCACATACACAGCAGCTGTCCAGTACAATGTTCTAGAAAAAG
LDT_RSV-A_M_1.1	54	PP376963.1	GGCAAATATGGAAACATACGTGAACAAGCTTCACGAAGGCTCCACATACACAGCAGCTGTCCAGTACAATGTTCTAGAAAAAG
LDT_RSV-A_M_1.1	54	PP376934.1	GGCAAATATGGAAACATACGTGAACAAGCTTCACGAAGGCTCCACATACACAGCAGCTGTCCAGTACAATGTTCTAGAAAAAG
LDT_RSV-A_M_1.1	54	OQ941710.1	GGCAAATATGGAAACATACGTGAACAAGCTTCACGAAGGCTCCACATACACAGCAGCTGTCCAGTACAATGTTCTAGAAAAAG
LDT_RSV-A_M_1.1	54	LC866388.1	GGCAAATATGGAAACATACGTGAACAAGCTTCACGAAGGCTCCACATACACAGCAGCTGTCCAGTACAATGTTCTAGAAAAAG
LDT_RSV-A_M_1.1	54	MZ516113.1	GGCAAATATGGAAACATACGTGAACAAGCTTCACGAAGGCTCCACATACACAGCAGCTGTCCAGTACAATGTTCTAGAAAAAG
LDT_RSV-A_M_1.1	54	PP377106.1	GGCAAATATGGAAACATACGTGAACAAGCTTCACGAAGGCTCCACATACACAGCAGCTGTCCAGTACAATGTTCTAGAAAAAG
LDT_RSV-A_M_1.1	54	PP376851.1	GGCAAATATGGAAACATACGTGAACAAGCTTCACGAAGGCTCCACATACACAGCAGCTGTCCAGTACAATGTTCTAGAAAAAG
LDT_RSV-A_M_1.1	54	PP377338.1	GGCAAATATGGAAACATACGTGAACAAGCTTCACGAAGGCTCCACATACACAGCAGCTGTCCAGTACAATGTTCTAGAAAAAG
LDT_RSV-A_M_1.1	54	PP377500.1	GGCAAATATGGAAACATACGTGAACAAGCTTCACGAAGGCTCCACATACACAGCAGCTGTCCAGTACAATGTTCTAGAAAAAG
LDT_RSV-A_M_1.1	54	OZ262349.1	GGCAAATATGGAAACATACGTGAACAAGCTTCACGAAGGCTCCACATACACAGCAGCTGTCCAGTACAATGTTCTAGAAAAAG
LDT_RSV-A_M_1.1	54	LC861998.1	GGCAAATATGGAAACATACGTGAACAAGCTTCACGAAGGCTCCACATACACAGCAGCTGTCCAGTACAATGTTCTAGAAAAAG
LDT_RSV-A_M_1.1	54	PP376854.1	GGCAAATATGGAAACATACGTGAACAAGCTTCACGAAGGCTCCACATACACAGCAGCTGTCCAGTACAATGTTCTAGAAAAAG
LDT_RSV-A_M_1.1	54	PP668197.1	GGCAAATATGGAAACATACGTGAACAAGCTTCACGAAGGCTCCACATACACAGCAGCTGTCCAGTACAATGTTCTAGAAAAAG
LDT_RSV-A_M_1.1	54	PP377272.1	GGCAAATATGGAAACATACGTGAACAAGCTTCACGAAGGCTCCACATACACAGCAGCTGTCCAGTACAATGTTCTAGAAAAAG
LDT_RSV-A_M_1.1	54	OR666605.1	GGCAAATATGGAAACATACGTGAACAAGCTTCACGAAGGCTCCACATACACAGCAGCTGTCCAGTACAATGTTCTAGAAAAAG
LDT_RSV-A_M_1.1	54	PP377177.1	GGCAAATATGGAAACATACGTGAACAAGCTTCACGAAGGCTCCACATACACAGCAGCTGTCCAGTACAATGTTCTAGAAAAAG
LDT_RSV-A_M_1.1	54	MZ515837.1	GGCAAATATGGAAACATACGTGAACAAGCTTCACGAAGGCTCCACATACACAGCAGCTGTCCAGTACAATGTTCTAGAAAAAG
LDT_RSV-A_M_1.1	54	OM857372.1	GGCAAATATGGAAACATACGTGAACAAGCTTCACGAAGGCTCCACATACACAGCAGCTGTCCAGTACAATGTTCTAGAAAAAG
LDT_RSV-A_M_1.1	54	PP377107.1	GGCAAATATGGAAACATACGTGAACAAGCTTCACGAAGGCTCCACATACACAGCAGCTGTCCAGTACAATGTTCTAGAAAAAG
LDT_RSV-A_M_1.1	54	MZ515914.1	GGCAAATATGGAAACATACGTGAACAAGCTTCACGAAGGCTCCACATACACAGCAGCTGTCCAGTACAATGTTCTAGAAAAAG
LDT_RSV-A_M_1.1	54	PP376931.1	GGCAAATATGGAAACATACGTGAACAAGCTTCACGAAGGCTCCACATACACAGCAGCTGTCCAGTACAATGTTCTAGAAAAAG
LDT_RSV-A_M_1.1	54	OQ941659.1	GGCAAATATGGAAACATACGTGAACAAGCTTCACGAAGGCTCCACATACACAGCAGCTGTCCAGTACAATGTTCTAGAAAAAG
LDT_RSV-A_M_1.1	54	PP377025.1	GGCAAATATGGAAACATACGTGAACAAGCTTCACGAAGGCTCCACATACACAGCAGCTGTCCAGTACAATGTTCTAGAAAAAG
LDT_RSV-A_M_1.1	54	PP376895.1	GGCAAATATGGAAACATACGTGAACAAGCTTCACGAAGGCTCCACATACACAGCAGCTGTCCAGTACAATGTTCTAGAAAAAG
LDT_RSV-A_M_1.1	54	OQ101882.2	GGCAAATATGGAAACATACGTGAACAAGCTTCACGAAGGCTCCACATACACAGCAGCTGTCCAGTACAATGTTCTAGAAAAAG
LDT_RSV-A_M_1.1	54	OQ101867.2	GGCAAATATGGAAACATACGTGAACAAGCTTCACGAAGGCTCCACATACACAGCAGCTGTCCAGTACAATGTTCTAGAAAAAG
LDT_RSV-A_M_1.1	54	PQ117674.1	GGCAAATATGGAAACATACGTGAACAAGCTTCACGAAGGCTCCACATACACAGCAGCTGTCCAGTACAATGTTCTAGAAAAAG
LDT_RSV-A_M_1.1	54	PP376900.1	GGCAAATATGGAAACATACGTGAACAAGCTTCACGAAGGCTCCACATACACAGCAGCTGTCCAGTACAATGTTCTAGAAAAAG
LDT_RSV-A_M_1.1	54	PP376853.1	GGCAAATATGGAAACATACGTGAACAAGCTTCACGAAGGCTCCACATACACAGCAGCTGTCCAGTACAATGTTCTAGAAAAAG
LDT_RSV-A_M_1.1	54	OQ941687.1	GGCAAATATGGAAACATACGTGAACAAGCTTCACGAAGGCTCCACATACACAGCAGCTGTCCAGTACAATGTTCTAGAAAAAG
LDT_RSV-A_M_1.1	54	OR795284.1	GGCAAATATGGAAACATACGTGAACAAGCTTCACGAAGGCTCCACATACACAGCAGCTGTCCAGTACAATGTTCTAGAAAAAG
LDT_RSV-A_M_1.1	54	PV683324.1	GGCAAATATGGAAACATACGTGAACAAGCTTCACGAAGGCTCCACATACACAGCAGCTGTCCAGTACAATGTTCTAGAAAAAG
LDT_RSV-A_M_1.1	54	PP377496.1	GGCAAATATGGAAACATACGTGAACAAGCTTCACGAAGGCTCCACATACACAGCAGCTGTCCAGTACAATGTTCTAGAAAAAG
LDT_RSV-A_M_1.1	54	PQ117683.1	GGCAAATATGGAAACATACGTGAACAAGCTTCACGAAGGCTCCACATACACAGCAGCTGTCCAGTACAATGTTCTAGAAAAAG
LDT_RSV-A_M_1.1	54	LC866374.1	GGCAAATATGGAAACATACGTGAACAAGCTTCACGAAGGCTCCACATACACAGCAGCTGTCCAGTACAATGTTCTAGAAAAAG
LDT_RSV-A_M_1.1	54	PQ492098.2	GGCAAATATGGAAACATACGTGAACAAGCTTCACGAAGGCTCCACATACACAGCAGCTGTCCAGTACAATGTTCTAGAAAAAG
LDT_RSV-A_M_1.1	54	PP377455.1	GGCAAATATGGAAACATACGTGAACAAGCTTCACGAAGGCTCCACATACACAGCAGCTGTCCAGTACAATGTTCTAGAAAAAG
LDT_RSV-A_M_1.1	54	PP084074.1	GGCAAATATGGAAACATACGTGAACAAGCTTCACGAAGGCTCCACATACACAGCAGCTGTCCAGTACAATGTTCTAGAAAAAG
LDT_RSV-A_M_1.1	54	PP770467.1	GGCAAATATGGAAACATACGTGAACAAGCTTCACGAAGGCTCCACATACACAGCAGCTGTCCAGTACAATGTTCTAGAAAAAG
LDT_RSV-A_M_1.1	54	PV404667.1	GGCAAATATGGAAACATACGTGAACAAGCTTCACGAAGGCTCCACATACACAGCAGCTGTCCAGTACAATGTTCTAGAAAAAG
LDT_RSV-A_M_1.1	54	PQ638822.1	GGCAAATATGGAAACATACGTGAACAAGCTTCACGAAGGCTCCACATACACAGCAGCTGTCCAGTACAATGTTCTAGAAAAAG
LDT_RSV-A_M_1.1	54	OR915789.1	GGCAAATATGGAAACATACGTGAACAAGCTTCACGAAGGCTCCACATACACAGCAGCTGTCCAGTACAATGTTCTAGAAAAAG
LDT_RSV-A_M_1.1	54	PP377148.1	GGCAAATATGGAAACATACGTGAACAAGCTTCACGAAGGCTCCACATACACAGCAGCTGTCCAGTACAATGTTCTAGAAAAAG
LDT_RSV-A_M_1.1	54	PQ618107.1	GGCAAATATGGAAACATACGTGAACAAGCTTCACGAAGGCTCCACATACACAGCAGCTGTCCAGTACAATGTTCTAGAAAAAG
LDT_RSV-A_M_1.1	54	OZ262347.1	GGCAAATATGGAAACATACGTGAACAAGCTTCACGAAGGCTCCACATACACAGCAGCTGTCCAGTACAATGTTCTAGAAAAAG
LDT_RSV-A_M_1.1	54	PV388302.1	GGCAAATATGGAAACATACGTGAACAAGCTTCACGAAGGCTCCACATACACAGCAGCTGTCCAGTACAATGTTCTAGAAAAAG
LDT_RSV-A_M_1.1	54	PV178540.1	GGCAAATATGGAAACATACGTGAACAAGCTTCACGAAGGCTCCACATACACAGCAGCTGTCCAGTACAATGTTCTAGAAAAAG
LDT_RSV-A_M_1.1	54	PP377236.1	GGCAAATATGGAAACATACGTGAACAAGCTTCACGAAGGCTCCACATACACAGCAGCTGTCCAGTACAATGTTCTAGAAAAAG
LDT_RSV-A_M_1.1	54	PP377365.1	GGCAAATATGGAAACATACGTGAACAAGCTTCACGAAGGCTCCACATACACAGCAGCTGTCCAGTACAATGTTCTAGAAAAAG
LDT_RSV-A_M_1.1	54	PV178358.1	GGCAAATATGGAAACATACGTGAACAAGCTTCACGAAGGCTCCACATACACAGCAGCTGTCCAGTACAATGTTCTAGAAAAAG
LDT_RSV-A_M_1.1	54	MZ516098.1	GGCAAATATGGAAACATACGTGAACAAGCTTCACGAAGGCTCCACATACACAGCAGCTGTCCAGTACAATGTTCTAGAAAAAG
LDT_RSV-A_M_1.1	54	PP377479.1	GGCAAATATGGAAACATACGTGAACAAGCTTCACGAAGGCTCCACATACACAGCAGCTGTCCAGTACAATGTTCTAGAAAAAG
LDT_RSV-A_M_1.1	54	OR795245.1	GGCAAATATGGAAACATACGTGAACAAGCTTCACGAAGGCTCCACATACACAGCAGCTGTCCAGTACAATGTTCTAGAAAAAG
LDT_RSV-A_M_1.1	54	PV685420.1	GGCAAATATGGAAACATACGTGAACAAGCTTCACGAAGGCTCCACATACACAGCAGCTGTCCAGTACAATGTTCTAGAAAAAG
LDT_RSV-A_M_1.1	54	OR326792.1	GGCAAATATGGAAACATACGTGAACAAGCTTCACGAAGGCTCCACATACACAGCAGCTGTCCAGTACAATGTTCTAGAAAAAG
LDT_RSV-A_M_1.1	54	PQ117659.1	GGCAAATATGGAAACATACGTGAACAAGCTTCACGAAGGCTCCACATACACAGCAGCTGTCCAGTACAATGTTCTAGAAAAAG
LDT_RSV-A_M_1.1	54	PP377010.1	GGCAAATATGGAAACATACGTGAACAAGCTTCACGAAGGCTCCACATACACAGCAGCTGTCCAGTACAATGTTCTAGAAAAAG
LDT_RSV-A_M_1.1	54	PV388330.1	GGCAAATATGGAAACATACGTGAACAAGCTTCACGAAGGCTCCACATACACAGCAGCTGTCCAGTACAATGTTCTAGAAAAAG
LDT_RSV-A_M_1.1	54	PP377124.1	GGCAAATATGGAAACATACGTGAACAAGCTTCACGAAGGCTCCACATACACAGCAGCTGTCCAGTACAATGTTCTAGAAAAAG
LDT_RSV-A_M_1.1	54	MZ516081.1	GGCAAATATGGAAACATACGTGAACAAGCTTCACGAAGGCTCCACATACACAGCAGCTGTCCAGTACAATGTTCTAGAAAAAG
LDT_RSV-A_M_1.1	54	PV178236.1	GGCAAATATGGAAACATACGTGAACAAGCTTCACGAAGGCTCCACATACACAGCAGCTGTCCAGTACAATGTTCTAGAAAAAG
LDT_RSV-A_M_1.1	54	OR795232.1	GGCAAATATGGAAACATACGTGAACAAGCTTCACGAAGGCTCCACATACACAGCAGCTGTCCAGTACAATGTTCTAGAAAAAG
LDT_RSV-A_M_1.1	54	LC862006.1	GGCAAATATGGAAACATACGTGAACAAGCTTCACGAAGGCTCCACATACACAGCAGCTGTCCAGTACAATGTTCTAGAAAAAG
LDT_RSV-A_M_1.1	54	OR326844.1	GGCAAATATGGAAACATACGTGAACAAGCTTCACGAAGGCTCCACATACACAGCAGCTGTCCAGTACAATGTTCTAGAAAAAG
LDT_RSV-A_M_1.1	54	PV178524.1	GGCAAATATGGAAACATACGTGAACAAGCTTCACGAAGGCTCCACATACACAGCAGCTGTCCAGTACAATGTTCTAGAAAAAG
LDT_RSV-A_M_1.1	54	PP377115.1	GGCAAATATGGAAACATACGTGAACAAGCTTCACGAAGGCTCCACATACACAGCAGCTGTCCAGTACAATGTTCTAGAAAAAG
LDT_RSV-A_M_1.1	54	PV367354.1	GGCAAATATGGAAACATACGTGAACAAGCTTCACGAAGGCTCCACATACACAGCAGCTGTCCAGTACAATGTTCTAGAAAAAG
LDT_RSV-A_M_1.1	54	PP377108.1	GGCAAATATGGAAACATACGTGAACAAGCTTCACGAAGGCTCCACATACACAGCAGCTGTCCAGTACAATGTTCTAGAAAAAG
LDT_RSV-A_M_1.1	54	MZ516135.1	GGCAAATATGGAAACATACGTGAACAAGCTTCACGAAGGCTCCACATACACAGCAGCTGTCCAGTACAATGTTCTAGAAAAAG
LDT_RSV-A_M_1.1	54	PQ492118.2	GGCAAATATGGAAACATACGTGAACAAGCTTCACGAAGGCTCCACATACACAGCAGCTGTCCAGTACAATGTTCTAGAAAAAG
LDT_RSV-A_M_1.1	54	PQ638757.1	GGCAAATATGGAAACATACGTGAACAAGCTTCACGAAGGCTCCACATACACAGCAGCTGTCCAGTACAATGTTCTAGAAAAAG
LDT_RSV-A_M_1.1	54	OP699197.2	GGCAAATATGGAAACATACGTGAACAAGCTTCACGAAGGCTCCACATACACAGCAGCTGTCCAGTACAATGTTCTAGAAAAAG
LDT_RSV-A_M_1.1	54	OR666601.1	GGCAAATATGGAAACATACGTGAACAAGCTTCACGAAGGCTCCACATACACAGCAGCTGTCCAGTACAATGTTCTAGAAAAAG
LDT_RSV-A_M_1.1	54	PQ638751.1	GGCAAATATGGAAACATACGTGAACAAGCTTCACGAAGGCTCCACATACACAGCAGCTGTCCAGTACAATGTTCTAGAAAAAG
LDT_RSV-A_M_1.1	54	PP376901.1	GGCAAATATGGAAACATACGTGAACAAGCTTCACGAAGGCTCCACATACACAGCAGCTGTCCAGTACAATGTTCTAGAAAAAG
LDT_RSV-A_M_1.1	54	PP377013.1	GGCAAATATGGAAACATACGTGAACAAGCTTCACGAAGGCTCCACATACACAGCAGCTGTCCAGTACAATGTTCTAGAAAAAG
LDT_RSV-A_M_1.1	54	PQ618122.1	GGCAAATATGGAAACATACGTGAACAAGCTTCACGAAGGCTCCACATACACAGCAGCTGTCCAGTACAATGTTCTAGAAAAAG
LDT_RSV-A_M_1.1	54	PP352396.1	GGCAAATATGGAAACATACGTGAACAAGCTTCACGAAGGCTCCACATACACAGCAGCTGTCCAGTACAATGTTCTAGAAAAAG
LDT_RSV-A_M_1.1	54	MZ515997.1	GGCAAATATGGAAACATACGTGAACAAGCTTCACGAAGGCTCCACATACACAGCAGCTGTCCAGTACAATGTTCTAGAAAAAG
LDT_RSV-A_M_1.1	54	PP376986.1	GGCAAATATGGAAACATACGTGAACAAGCTTCACGAAGGCTCCACATACACAGCAGCTGTCCAGTACAATGTTCTAGAAAAAG
LDT_RSV-A_M_1.1	54	OZ262296.1	GGCAAATATGGAAACATACGTGAACAAGCTTCACGAAGGCTCCACATACACAGCAGCTGTCCAGTACAATGTTCTAGAAAAAG
LDT_RSV-A_M_1.1	54	OZ262358.1	GGCAAATATGGAAACATACGTGAACAAGCTTCACGAAGGCTCCACATACACAGCAGCTGTCCAGTACAATGTTCTAGAAAAAG
LDT_RSV-A_M_1.1	54	PP376958.1	GGCAAATATGGAAACATACGTGAACAAGCTTCACGAAGGCTCCACATACACAGCAGCTGTCCAGTACAATGTTCTAGAAAAAG
LDT_RSV-A_M_1.1	54	PQ600479.2	GGCAAATATGGAAACATACGTGAACAAGCTTCACGAAGGCTCCACATACACAGCAGCTGTCCAGTACAATGTTCTAGAAAAAG
LDT_RSV-A_M_1.1	54	PQ052823.1	GGCAAATATGGAAACATACGTGAACAAGCTTCACGAAGGCTCCACATACACAGCAGCTGTCCAGTACAATGTTCTAGAAAAAG
LDT_RSV-A_M_1.1	54	PP377408.1	GGCAAATATGGAAACATACGTGAACAAGCTTCACGAAGGCTCCACATACACAGCAGCTGTCCAGTACAATGTTCTAGAAAAAG
LDT_RSV-A_M_1.1	54	PQ618114.1	GGCAAATATGGAAACATACGTGAACAAGCTTCACGAAGGCTCCACATACACAGCAGCTGTCCAGTACAATGTTCTAGAAAAAG
LDT_RSV-A_M_1.1	54	PP377330.1	GGCAAATATGGAAACATACGTGAACAAGCTTCACGAAGGCTCCACATACACAGCAGCTGTCCAGTACAATGTTCTAGAAAAAG
LDT_RSV-A_M_1.1	54	PP376891.1	GGCAAATATGGAAACATACGTGAACAAGCTTCACGAAGGCTCCACATACACAGCAGCTGTCCAGTACAATGTTCTAGAAAAAG
LDT_RSV-A_M_1.1	54	PP882663.1	GGCAAATATGGAAACATACGTGAACAAGCTTCACGAAGGCTCCACATACACAGCAGCTGTCCAGTACAATGTTCTAGAAAAAG
LDT_RSV-A_M_1.1	54	PV685436.1	GGCAAATATGGAAACATACGTGAACAAGCTTCACGAAGGCTCCACATACACAGCAGCTGTCCAGTACAATGTTCTAGAAAAAG
LDT_RSV-A_M_1.1	54	PP377067.1	GGCAAATATGGAAACATACGTGAACAAGCTTCACGAAGGCTCCACATACACAGCAGCTGTCCAGTACAATGTTCTAGAAAAAG
LDT_RSV-A_M_1.1	54	MZ515946.1	GGCAAATATGGAAACATACGTGAACAAGCTTCACGAAGGCTCCACATACACAGCAGCTGTCCAGTACAATGTTCTAGAAAAAG
LDT_RSV-A_M_1.1	54	PV178443.1	GGCAAATATGGAAACATACGTGAACAAGCTTCACGAAGGCTCCACATACACAGCAGCTGTCCAGTACAATGTTCTAGAAAAAG
LDT_RSV-A_M_1.1	54	PV367376.1	GGCAAATATGGAAACATACGTGAACAAGCTTCACGAAGGCTCCACATACACAGCAGCTGTCCAGTACAATGTTCTAGAAAAAG
LDT_RSV-A_M_1.1	54	PQ348920.1	GGCAAATATGGAAACATACGTGAACAAGCTTCACGAAGGCTCCACATACACAGCAGCTGTCCAGTACAATGTTCTAGAAAAAG
LDT_RSV-A_M_1.1	54	PV206813.1	GGCAAATATGGAAACATACGTGAACAAGCTTCACGAAGGCTCCACATACACAGCAGCTGTCCAGTACAATGTTCTAGAAAAAG
LDT_RSV-A_M_1.1	54	PQ899954.1	GGCAAATATGGAAACATACGTGAACAAGCTTCACGAAGGCTCCACATACACAGCAGCTGTCCAGTACAATGTTCTAGAAAAAG
LDT_RSV-A_M_1.1	54	OQ331216.1	GGCAAATATGGAAACATACGTGAACAAGCTTCACGAAGGCTCCACATACACAGCAGCTGTCCAGTACAATGTTCTAGAAAAAG
LDT_RSV-A_M_1.1	54	PP496029.1	GGCAAATATGGAAACATACGTGAACAAGCTTCACGAAGGCTCCACATACACAGCAGCTGTCCAGTACAATGTTCTAGAAAAAG
LDT_RSV-A_M_1.1	54	PP970116.1	GGCAAATATGGAAACATACGTGAACAAGCTTCACGAAGGCTCCACATACACAGCAGCTGTCCAGTACAATGTTCTAGAAAAAG
LDT_RSV-A_M_1.1	54	PP377247.1	GGCAAATATGGAAACATACGTGAACAAGCTTCACGAAGGCTCCACATACACAGCAGCTGTCCAGTACAATGTTCTAGAAAAAG
LDT_RSV-A_M_1.1	54	PP377301.1	GGCAAATATGGAAACATACGTGAACAAGCTTCACGAAGGCTCCACATACACAGCAGCTGTCCAGTACAATGTTCTAGAAAAAG
LDT_RSV-A_M_1.1	54	PP376892.1	GGCAAATATGGAAACATACGTGAACAAGCTTCACGAAGGCTCCACATACACAGCAGCTGTCCAGTACAATGTTCTAGAAAAAG
LDT_RSV-A_M_1.1	54	PP795119.1	GGCAAATATGGAAACATACGTGAACAAGCTTCACGAAGGCTCCACATACACAGCAGCTGTCCAGTACAATGTTCTAGAAAAAG
LDT_RSV-A_M_1.1	54	OR795219.1	GGCAAATATGGAAACATACGTGAACAAGCTTCACGAAGGCTCCACATACACAGCAGCTGTCCAGTACAATGTTCTAGAAAAAG
LDT_RSV-A_M_1.1	54	PV367359.1	GGCAAATATGGAAACATACGTGAACAAGCTTCACGAAGGCTCCACATACACAGCAGCTGTCCAGTACAATGTTCTAGAAAAAG
LDT_RSV-A_M_1.1	54	PP377004.1	GGCAAATATGGAAACATACGTGAACAAGCTTCACGAAGGCTCCACATACACAGCAGCTGTCCAGTACAATGTTCTAGAAAAAG
LDT_RSV-A_M_1.1	54	PP376937.1	GGCAAATATGGAAACATACGTGAACAAGCTTCACGAAGGCTCCACATACACAGCAGCTGTCCAGTACAATGTTCTAGAAAAAG
LDT_RSV-A_M_1.1	54	PP970114.1	GGCAAATATGGAAACATACGTGAACAAGCTTCACGAAGGCTCCACATACACAGCAGCTGTCCAGTACAATGTTCTAGAAAAAG
LDT_RSV-A_M_1.1	54	OR795228.1	GGCAAATATGGAAACATACGTGAACAAGCTTCACGAAGGCTCCACATACACAGCAGCTGTCCAGTACAATGTTCTAGAAAAAG
LDT_RSV-A_M_1.1	54	OR915829.1	GGCAAATATGGAAACATACGTGAACAAGCTTCACGAAGGCTCCACATACACAGCAGCTGTCCAGTACAATGTTCTAGAAAAAG
LDT_RSV-A_M_1.1	54	PQ492127.2	GGCAAATATGGAAACATACGTGAACAAGCTTCACGAAGGCTCCACATACACAGCAGCTGTCCAGTACAATGTTCTAGAAAAAG
LDT_RSV-A_M_1.1	54	PP376990.1	GGCAAATATGGAAACATACGTGAACAAGCTTCACGAAGGCTCCACATACACAGCAGCTGTCCAGTACAATGTTCTAGAAAAAG
LDT_RSV-A_M_1.1	54	PP795107.1	GGCAAATATGGAAACATACGTGAACAAGCTTCACGAAGGCTCCACATACACAGCAGCTGTCCAGTACAATGTTCTAGAAAAAG
LDT_RSV-A_M_1.1	54	PV178596.1	GGCAAATATGGAAACATACGTGAACAAGCTTCACGAAGGCTCCACATACACAGCAGCTGTCCAGTACAATGTTCTAGAAAAAG
LDT_RSV-A_M_1.1	54	OR326827.1	GGCAAATATGGAAACATACGTGAACAAGCTTCACGAAGGCTCCACATACACAGCAGCTGTCCAGTACAATGTTCTAGAAAAAG
LDT_RSV-A_M_1.1	54	PP957824.1	GGCAAATATGGAAACATACGTGAACAAGCTTCACGAAGGCTCCACATACACAGCAGCTGTCCAGTACAATGTTCTAGAAAAAG
LDT_RSV-A_M_1.1	54	PP342515.1	GGCAAATATGGAAACATACGTGAACAAGCTTCACGAAGGCTCCACATACACAGCAGCTGTCCAGTACAATGTTCTAGAAAAAG
LDT_RSV-A_M_1.1	54	OR326817.1	GGCAAATATGGAAACATACGTGAACAAGCTTCACGAAGGCTCCACATACACAGCAGCTGTCCAGTACAATGTTCTAGAAAAAG
LDT_RSV-A_M_1.1	54	PQ348921.1	GGCAAATATGGAAACATACGTGAACAAGCTTCACGAAGGCTCCACATACACAGCAGCTGTCCAGTACAATGTTCTAGAAAAAG
LDT_RSV-A_M_1.1	54	PP377313.1	GGCAAATATGGAAACATACGTGAACAAGCTTCACGAAGGCTCCACATACACAGCAGCTGTCCAGTACAATGTTCTAGAAAAAG
LDT_RSV-A_M_1.1	54	PP970134.1	GGCAAATATGGAAACATACGTGAACAAGCTTCACGAAGGCTCCACATACACAGCAGCTGTCCAGTACAATGTTCTAGAAAAAG
LDT_RSV-A_M_1.1	54	PQ618102.1	GGCAAATATGGAAACATACGTGAACAAGCTTCACGAAGGCTCCACATACACAGCAGCTGTCCAGTACAATGTTCTAGAAAAAG
LDT_RSV-A_M_1.1	54	OR162302.2	GGCAAATATGGAAACATACGTGAACAAGCTTCACGAAGGCTCCACATACACAGCAGCTGTCCAGTACAATGTTCTAGAAAAAG
LDT_RSV-A_M_1.1	54	OP965698.1	GGCAAATATGGAAACATACGTGAACAAGCTTCACGAAGGCTCCACATACACAGCAGCTGTCCAGTACAATGTTCTAGAAAAAG
LDT_RSV-A_M_1.1	54	OR795278.1	GGCAAATATGGAAACATACGTGAACAAGCTTCACGAAGGCTCCACATACACAGCAGCTGTCCAGTACAATGTTCTAGAAAAAG
LDT_RSV-A_M_1.1	54	PP377136.1	GGCAAATATGGAAACATACGTGAACAAGCTTCACGAAGGCTCCACATACACAGCAGCTGTCCAGTACAATGTTCTAGAAAAAG
LDT_RSV-A_M_1.1	54	OR326812.1	GGCAAATATGGAAACATACGTGAACAAGCTTCACGAAGGCTCCACATACACAGCAGCTGTCCAGTACAATGTTCTAGAAAAAG
LDT_RSV-A_M_1.1	54	PP377120.1	GGCAAATATGGAAACATACGTGAACAAGCTTCACGAAGGCTCCACATACACAGCAGCTGTCCAGTACAATGTTCTAGAAAAAG
LDT_RSV-A_M_1.1	54	OQ101881.2	GGCAAATATGGAAACATACGTGAACAAGCTTCACGAAGGCTCCACATACACAGCAGCTGTCCAGTACAATGTTCTAGAAAAAG
LDT_RSV-A_M_1.1	54	PP377149.1	GGCAAATATGGAAACATACGTGAACAAGCTTCACGAAGGCTCCACATACACAGCAGCTGTCCAGTACAATGTTCTAGAAAAAG
LDT_RSV-A_M_1.1	54	LC861978.1	GGCAAATATGGAAACATACGTGAACAAGCTTCACGAAGGCTCCACATACACAGCAGCTGTCCAGTACAATGTTCTAGAAAAAG
LDT_RSV-A_M_1.1	54	PV178643.1	GGCAAATATGGAAACATACGTGAACAAGCTTCACGAAGGCTCCACATACACAGCAGCTGTCCAGTACAATGTTCTAGAAAAAG
LDT_RSV-A_M_1.1	54	PP376871.1	GGCAAATATGGAAACATACGTGAACAAGCTTCACGAAGGCTCCACATACACAGCAGCTGTCCAGTACAATGTTCTAGAAAAAG
LDT_RSV-A_M_1.1	54	MZ515894.1	GGCAAATATGGAAACATACGTGAACAAGCTTCACGAAGGCTCCACATACACAGCAGCTGTCCAGTACAATGTTCTAGAAAAAG
LDT_RSV-A_M_1.1	54	PQ899932.1	GGCAAATATGGAAACATACGTGAACAAGCTTCACGAAGGCTCCACATACACAGCAGCTGTCCAGTACAATGTTCTAGAAAAAG
LDT_RSV-A_M_1.1	54	PP508179.1	GGCAAATATGGAAACATACGTGAACAAGCTTCACGAAGGCTCCACATACACAGCAGCTGTCCAGTACAATGTTCTAGAAAAAG
LDT_RSV-A_M_1.1	54	PV539245.1	GGCAAATATGGAAACATACGTGAACAAGCTTCACGAAGGCTCCACATACACAGCAGCTGTCCAGTACAATGTTCTAGAAAAAG
LDT_RSV-A_M_1.1	54	OR326800.1	GGCAAATATGGAAACATACGTGAACAAGCTTCACGAAGGCTCCACATACACAGCAGCTGTCCAGTACAATGTTCTAGAAAAAG
LDT_RSV-A_M_1.1	54	OZ278149.1	GGCAAATATGGAAACATACGTGAACAAGCTTCACGAAGGCTCCACATACACAGCAGCTGTCCAGTACAATGTTCTAGAAAAAG
LDT_RSV-A_M_1.1	54	PP508186.1	GGCAAATATGGAAACATACGTGAACAAGCTTCACGAAGGCTCCACATACACAGCAGCTGTCCAGTACAATGTTCTAGAAAAAG
LDT_RSV-A_M_1.1	54	PP377109.1	GGCAAATATGGAAACATACGTGAACAAGCTTCACGAAGGCTCCACATACACAGCAGCTGTCCAGTACAATGTTCTAGAAAAAG
LDT_RSV-A_M_1.1	54	PP376844.1	GGCAAATATGGAAACATACGTGAACAAGCTTCACGAAGGCTCCACATACACAGCAGCTGTCCAGTACAATGTTCTAGAAAAAG
LDT_RSV-A_M_1.1	54	PP376965.1	GGCAAATATGGAAACATACGTGAACAAGCTTCACGAAGGCTCCACATACACAGCAGCTGTCCAGTACAATGTTCTAGAAAAAG
LDT_RSV-A_M_1.1	54	OR795221.1	GGCAAATATGGAAACATACGTGAACAAGCTTCACGAAGGCTCCACATACACAGCAGCTGTCCAGTACAATGTTCTAGAAAAAG
LDT_RSV-A_M_1.1	54	PP342507.1	GGCAAATATGGAAACATACGTGAACAAGCTTCACGAAGGCTCCACATACACAGCAGCTGTCCAGTACAATGTTCTAGAAAAAG
LDT_RSV-A_M_1.1	54	PP377062.1	GGCAAATATGGAAACATACGTGAACAAGCTTCACGAAGGCTCCACATACACAGCAGCTGTCCAGTACAATGTTCTAGAAAAAG
LDT_RSV-A_M_1.1	54	LC866375.1	GGCAAATATGGAAACATACGTGAACAAGCTTCACGAAGGCTCCACATACACAGCAGCTGTCCAGTACAATGTTCTAGAAAAAG
LDT_RSV-A_M_1.1	54	PV388301.1	GGCAAATATGGAAACATACGTGAACAAGCTTCACGAAGGCTCCACATACACAGCAGCTGTCCAGTACAATGTTCTAGAAAAAG
LDT_RSV-A_M_1.1	54	PV367377.1	GGCAAATATGGAAACATACGTGAACAAGCTTCACGAAGGCTCCACATACACAGCAGCTGTCCAGTACAATGTTCTAGAAAAAG
LDT_RSV-A_M_1.1	54	PV367383.1	GGCAAATATGGAAACATACGTGAACAAGCTTCACGAAGGCTCCACATACACAGCAGCTGTCCAGTACAATGTTCTAGAAAAAG
LDT_RSV-A_M_1.1	54	PP882675.1	GGCAAATATGGAAACATACGTGAACAAGCTTCACGAAGGCTCCACATACACAGCAGCTGTCCAGTACAATGTTCTAGAAAAAG
LDT_RSV-A_M_1.1	54	LC866391.1	GGCAAATATGGAAACATACGTGAACAAGCTTCACGAAGGCTCCACATACACAGCAGCTGTCCAGTACAATGTTCTAGAAAAAG
LDT_RSV-A_M_1.1	54	OP890343.1	GGCAAATATGGAAACATACGTGAACAAGCTTCACGAAGGCTCCACATACACAGCAGCTGTCCAGTACAATGTTCTAGAAAAAG
LDT_RSV-A_M_1.1	54	MZ515656.1	GGCAAATATGGAAACATACGTGAACAAGCTTCACGAAGGCTCCACATACACAGCAGCTGTCCAGTACAATGTTCTAGAAAAAG
LDT_RSV-A_M_1.1	54	PV178389.1	GGCAAATATGGAAACATACGTGAACAAGCTTCACGAAGGCTCCACATACACAGCAGCTGTCCAGTACAATGTTCTAGAAAAAG
LDT_RSV-A_M_1.1	54	PV178598.1	GGCAAATATGGAAACATACGTGAACAAGCTTCACGAAGGCTCCACATACACAGCAGCTGTCCAGTACAATGTTCTAGAAAAAG
LDT_RSV-A_M_1.1	54	MZ515665.1	GGCAAATATGGAAACATACGTGAACAAGCTTCACGAAGGCTCCACATACACAGCAGCTGTCCAGTACAATGTTCTAGAAAAAG
LDT_RSV-A_M_1.1	54	PP203267.1	GGCAAATATGGAAACATACGTGAACAAGCTTCACGAAGGCTCCACATACACAGCAGCTGTCCAGTACAATGTTCTAGAAAAAG
LDT_RSV-A_M_1.1	54	PV178331.1	GGCAAATATGGAAACATACGTGAACAAGCTTCACGAAGGCTCCACATACACAGCAGCTGTCCAGTACAATGTTCTAGAAAAAG
LDT_RSV-A_M_1.1	54	PQ899937.1	GGCAAATATGGAAACATACGTGAACAAGCTTCACGAAGGCTCCACATACACAGCAGCTGTCCAGTACAATGTTCTAGAAAAAG
LDT_RSV-A_M_1.1	54	PP377333.1	GGCAAATATGGAAACATACGTGAACAAGCTTCACGAAGGCTCCACATACACAGCAGCTGTCCAGTACAATGTTCTAGAAAAAG
LDT_RSV-A_M_1.1	54	OQ101875.2	GGCAAATATGGAAACATACGTGAACAAGCTTCACGAAGGCTCCACATACACAGCAGCTGTCCAGTACAATGTTCTAGAAAAAG
LDT_RSV-A_M_1.1	54	PQ492126.2	GGCAAATATGGAAACATACGTGAACAAGCTTCACGAAGGCTCCACATACACAGCAGCTGTCCAGTACAATGTTCTAGAAAAAG
LDT_RSV-A_M_1.1	54	PQ899943.1	GGCAAATATGGAAACATACGTGAACAAGCTTCACGAAGGCTCCACATACACAGCAGCTGTCCAGTACAATGTTCTAGAAAAAG
LDT_RSV-A_M_1.1	54	PP376932.1	GGCAAATATGGAAACATACGTGAACAAGCTTCACGAAGGCTCCACATACACAGCAGCTGTCCAGTACAATGTTCTAGAAAAAG
LDT_RSV-A_M_1.1	54	OQ941690.1	GGCAAATATGGAAACATACGTGAACAAGCTTCACGAAGGCTCCACATACACAGCAGCTGTCCAGTACAATGTTCTAGAAAAAG
LDT_RSV-A_M_1.1	54	MZ516034.1	GGCAAATATGGAAACATACGTGAACAAGCTTCACGAAGGCTCCACATACACAGCAGCTGTCCAGTACAATGTTCTAGAAAAAG
LDT_RSV-A_M_1.1	54	PP411985.1	GGCAAATATGGAAACATACGTGAACAAGCTTCACGAAGGCTCCACATACACAGCAGCTGTCCAGTACAATGTTCTAGAAAAAG
LDT_RSV-A_M_1.1	54	PQ348939.1	GGCAAATATGGAAACATACGTGAACAAGCTTCACGAAGGCTCCACATACACAGCAGCTGTCCAGTACAATGTTCTAGAAAAAG
LDT_RSV-A_M_1.1	54	PP376996.1	GGCAAATATGGAAACATACGTGAACAAGCTTCACGAAGGCTCCACATACACAGCAGCTGTCCAGTACAATGTTCTAGAAAAAG
LDT_RSV-A_M_1.1	54	OR795237.1	GGCAAATATGGAAACATACGTGAACAAGCTTCACGAAGGCTCCACATACACAGCAGCTGTCCAGTACAATGTTCTAGAAAAAG
LDT_RSV-A_M_1.1	54	MZ515857.1	GGCAAATATGGAAACATACGTGAACAAGCTTCACGAAGGCTCCACATACACAGCAGCTGTCCAGTACAATGTTCTAGAAAAAG
LDT_RSV-A_M_1.1	54	LC862014.1	GGCAAATATGGAAACATACGTGAACAAGCTTCACGAAGGCTCCACATACACAGCAGCTGTCCAGTACAATGTTCTAGAAAAAG
LDT_RSV-A_M_1.1	54	PP530263.1	GGCAAATATGGAAACATACGTGAACAAGCTTCACGAAGGCTCCACATACACAGCAGCTGTCCAGTACAATGTTCTAGAAAAAG
LDT_RSV-A_M_1.1	54	PV178501.1	GGCAAATATGGAAACATACGTGAACAAGCTTCACGAAGGCTCCACATACACAGCAGCTGTCCAGTACAATGTTCTAGAAAAAG
LDT_RSV-A_M_1.1	54	MZ516140.1	GGCAAATATGGAAACATACGTGAACAAGCTTCACGAAGGCTCCACATACACAGCAGCTGTCCAGTACAATGTTCTAGAAAAAG
LDT_RSV-A_M_1.1	54	PP795114.1	GGCAAATATGGAAACATACGTGAACAAGCTTCACGAAGGCTCCACATACACAGCAGCTGTCCAGTACAATGTTCTAGAAAAAG
LDT_RSV-A_M_1.1	54	PP377048.1	GGCAAATATGGAAACATACGTGAACAAGCTTCACGAAGGCTCCACATACACAGCAGCTGTCCAGTACAATGTTCTAGAAAAAG
LDT_RSV-A_M_1.1	54	PP377183.1	GGCAAATATGGAAACATACGTGAACAAGCTTCACGAAGGCTCCACATACACAGCAGCTGTCCAGTACAATGTTCTAGAAAAAG
LDT_RSV-A_M_1.1	54	MZ569009.1	GGCAAATATGGAAACATACGTGAACAAGCTTCACGAAGGCTCCACATACACAGCAGCTGTCCAGTACAATGTTCTAGAAAAAG
LDT_RSV-A_M_1.1	54	PP530266.1	GGCAAATATGGAAACATACGTGAACAAGCTTCACGAAGGCTCCACATACACAGCAGCTGTCCAGTACAATGTTCTAGAAAAAG
LDT_RSV-A_M_1.1	54	PQ899933.1	GGCAAATATGGAAACATACGTGAACAAGCTTCACGAAGGCTCCACATACACAGCAGCTGTCCAGTACAATGTTCTAGAAAAAG
LDT_RSV-A_M_1.1	54	OR326740.1	GGCAAATATGGAAACATACGTGAACAAGCTTCACGAAGGCTCCACATACACAGCAGCTGTCCAGTACAATGTTCTAGAAAAAG
LDT_RSV-A_M_1.1	54	ON237173.1	GGCAAATATGGAAACATACGTGAACAAGCTTCACGAAGGCTCCACATACACAGCAGCTGTCCAGTACAATGTTCTAGAAAAAG
LDT_RSV-A_M_1.1	54	ON237190.1	GGCAAATATGGAAACATACGTGAACAAGCTTCACGAAGGCTCCACATACACAGCAGCTGTCCAGTACAATGTTCTAGAAAAAG
LDT_RSV-A_M_1.1	54	PQ492111.2	GGCAAATATGGAAACATACGTGAACAAGCTTCACGAAGGCTCCACATACACAGCAGCTGTCCAGTACAATGTTCTAGAAAAAG
LDT_RSV-A_M_1.1	54	OR795276.1	GGCAAATATGGAAACATACGTGAACAAGCTTCACGAAGGCTCCACATACACAGCAGCTGTCCAGTACAATGTTCTAGAAAAAG
LDT_RSV-A_M_1.1	54	PP959044.1	GGCAAATATGGAAACATACGTGAACAAGCTTCACGAAGGCTCCACATACACAGCAGCTGTCCAGTACAATGTTCTAGAAAAAG
LDT_RSV-A_M_1.1	54	ON237195.1	GGCAAATATGGAAACATACGTGAACAAGCTTCACGAAGGCTCCACATACACAGCAGCTGTCCAGTACAATGTTCTAGAAAAAG
LDT_RSV-A_M_1.1	54	PP376995.1	GGCAAATATGGAAACATACGTGAACAAGCTTCACGAAGGCTCCACATACACAGCAGCTGTCCAGTACAATGTTCTAGAAAAAG
LDT_RSV-A_M_1.1	54	OQ941655.1	GGCAAATATGGAAACATACGTGAACAAGCTTCACGAAGGCTCCACATACACAGCAGCTGTCCAGTACAATGTTCTAGAAAAAG
LDT_RSV-A_M_1.1	54	PV178354.1	GGCAAATATGGAAACATACGTGAACAAGCTTCACGAAGGCTCCACATACACAGCAGCTGTCCAGTACAATGTTCTAGAAAAAG
LDT_RSV-A_M_1.1	54	PQ348957.1	GGCAAATATGGAAACATACGTGAACAAGCTTCACGAAGGCTCCACATACACAGCAGCTGTCCAGTACAATGTTCTAGAAAAAG
LDT_RSV-A_M_1.1	54	PP377277.1	GGCAAATATGGAAACATACGTGAACAAGCTTCACGAAGGCTCCACATACACAGCAGCTGTCCAGTACAATGTTCTAGAAAAAG
LDT_RSV-A_M_1.1	54	PP411917.1	GGCAAATATGGAAACATACGTGAACAAGCTTCACGAAGGCTCCACATACACAGCAGCTGTCCAGTACAATGTTCTAGAAAAAG
LDT_RSV-A_M_1.1	54	LC861996.1	GGCAAATATGGAAACATACGTGAACAAGCTTCACGAAGGCTCCACATACACAGCAGCTGTCCAGTACAATGTTCTAGAAAAAG
LDT_RSV-A_M_1.1	54	PP496020.1	GGCAAATATGGAAACATACGTGAACAAGCTTCACGAAGGCTCCACATACACAGCAGCTGTCCAGTACAATGTTCTAGAAAAAG
LDT_RSV-A_M_1.1	54	LC816578.1	GGCAAATATGGAAACATACGTGAACAAGCTTCACGAAGGCTCCACATACACAGCAGCTGTCCAGTACAATGTTCTAGAAAAAG
LDT_RSV-A_M_1.1	54	PV178605.1	GGCAAATATGGAAACATACGTGAACAAGCTTCACGAAGGCTCCACATACACAGCAGCTGTCCAGTACAATGTTCTAGAAAAAG
LDT_RSV-A_M_1.1	54	MZ515672.1	GGCAAATATGGAAACATACGTGAACAAGCTTCACGAAGGCTCCACATACACAGCAGCTGTCCAGTACAATGTTCTAGAAAAAG
LDT_RSV-A_M_1.1	54	MZ516122.1	GGCAAATATGGAAACATACGTGAACAAGCTTCACGAAGGCTCCACATACACAGCAGCTGTCCAGTACAATGTTCTAGAAAAAG
LDT_RSV-A_M_1.1	54	PP377193.1	GGCAAATATGGAAACATACGTGAACAAGCTTCACGAAGGCTCCACATACACAGCAGCTGTCCAGTACAATGTTCTAGAAAAAG
LDT_RSV-A_M_1.1	54	MZ515707.1	GGCAAATATGGAAACATACGTGAACAAGCTTCACGAAGGCTCCACATACACAGCAGCTGTCCAGTACAATGTTCTAGAAAAAG
LDT_RSV-A_M_1.1	54	OZ262167.1	GGCAAATATGGAAACATACGTGAACAAGCTTCACGAAGGCTCCACATACACAGCAGCTGTCCAGTACAATGTTCTAGAAAAAG
LDT_RSV-A_M_1.1	54	PP377074.1	GGCAAATATGGAAACATACGTGAACAAGCTTCACGAAGGCTCCACATACACAGCAGCTGTCCAGTACAATGTTCTAGAAAAAG
LDT_RSV-A_M_1.1	54	PQ492115.2	GGCAAATATGGAAACATACGTGAACAAGCTTCACGAAGGCTCCACATACACAGCAGCTGTCCAGTACAATGTTCTAGAAAAAG
LDT_RSV-A_M_1.1	54	PP411921.1	GGCAAATATGGAAACATACGTGAACAAGCTTCACGAAGGCTCCACATACACAGCAGCTGTCCAGTACAATGTTCTAGAAAAAG
LDT_RSV-A_M_1.1	54	ON237192.1	GGCAAATATGGAAACATACGTGAACAAGCTTCACGAAGGCTCCACATACACAGCAGCTGTCCAGTACAATGTTCTAGAAAAAG
LDT_RSV-A_M_1.1	54	OR326742.1	GGCAAATATGGAAACATACGTGAACAAGCTTCACGAAGGCTCCACATACACAGCAGCTGTCCAGTACAATGTTCTAGAAAAAG
LDT_RSV-A_M_1.1	54	ON237199.1	GGCAAATATGGAAACATACGTGAACAAGCTTCACGAAGGCTCCACATACACAGCAGCTGTCCAGTACAATGTTCTAGAAAAAG
LDT_RSV-A_M_1.1	54	PV178357.1	GGCAAATATGGAAACATACGTGAACAAGCTTCACGAAGGCTCCACATACACAGCAGCTGTCCAGTACAATGTTCTAGAAAAAG
LDT_RSV-A_M_1.1	54	OR326836.1	GGCAAATATGGAAACATACGTGAACAAGCTTCACGAAGGCTCCACATACACAGCAGCTGTCCAGTACAATGTTCTAGAAAAAG
LDT_RSV-A_M_1.1	54	PP377130.1	GGCAAATATGGAAACATACGTGAACAAGCTTCACGAAGGCTCCACATACACAGCAGCTGTCCAGTACAATGTTCTAGAAAAAG
LDT_RSV-A_M_1.1	54	PP377228.1	GGCAAATATGGAAACATACGTGAACAAGCTTCACGAAGGCTCCACATACACAGCAGCTGTCCAGTACAATGTTCTAGAAAAAG
LDT_RSV-A_M_1.1	54	PQ348927.1	GGCAAATATGGAAACATACGTGAACAAGCTTCACGAAGGCTCCACATACACAGCAGCTGTCCAGTACAATGTTCTAGAAAAAG
LDT_RSV-A_M_1.1	54	OZ262354.1	GGCAAATATGGAAACATACGTGAACAAGCTTCACGAAGGCTCCACATACACAGCAGCTGTCCAGTACAATGTTCTAGAAAAAG
LDT_RSV-A_M_1.1	54	OQ941675.1	GGCAAATATGGAAACATACGTGAACAAGCTTCACGAAGGCTCCACATACACAGCAGCTGTCCAGTACAATGTTCTAGAAAAAG
LDT_RSV-A_M_1.1	54	PP377483.1	GGCAAATATGGAAACATACGTGAACAAGCTTCACGAAGGCTCCACATACACAGCAGCTGTCCAGTACAATGTTCTAGAAAAAG
LDT_RSV-A_M_1.1	54	PP377282.1	GGCAAATATGGAAACATACGTGAACAAGCTTCACGAAGGCTCCACATACACAGCAGCTGTCCAGTACAATGTTCTAGAAAAAG
LDT_RSV-A_M_1.1	54	PP970135.1	GGCAAATATGGAAACATACGTGAACAAGCTTCACGAAGGCTCCACATACACAGCAGCTGTCCAGTACAATGTTCTAGAAAAAG
LDT_RSV-A_M_1.1	54	OQ941672.1	GGCAAATATGGAAACATACGTGAACAAGCTTCACGAAGGCTCCACATACACAGCAGCTGTCCAGTACAATGTTCTAGAAAAAG
LDT_RSV-A_M_1.1	54	OR795243.1	GGCAAATATGGAAACATACGTGAACAAGCTTCACGAAGGCTCCACATACACAGCAGCTGTCCAGTACAATGTTCTAGAAAAAG
LDT_RSV-A_M_1.1	54	MZ515678.1	GGCAAATATGGAAACATACGTGAACAAGCTTCACGAAGGCTCCACATACACAGCAGCTGTCCAGTACAATGTTCTAGAAAAAG
LDT_RSV-A_M_1.1	54	PP377324.1	GGCAAATATGGAAACATACGTGAACAAGCTTCACGAAGGCTCCACATACACAGCAGCTGTCCAGTACAATGTTCTAGAAAAAG
LDT_RSV-A_M_1.1	54	OP965700.1	GGCAAATATGGAAACATACGTGAACAAGCTTCACGAAGGCTCCACATACACAGCAGCTGTCCAGTACAATGTTCTAGAAAAAG
LDT_RSV-A_M_1.1	54	PP377061.1	GGCAAATATGGAAACATACGTGAACAAGCTTCACGAAGGCTCCACATACACAGCAGCTGTCCAGTACAATGTTCTAGAAAAAG
LDT_RSV-A_M_1.1	54	PV260436.1	GGCAAATATGGAAACATACGTGAACAAGCTTCACGAAGGCTCCACATACACAGCAGCTGTCCAGTACAATGTTCTAGAAAAAG
LDT_RSV-A_M_1.1	54	OR666591.1	GGCAAATATGGAAACATACGTGAACAAGCTTCACGAAGGCTCCACATACACAGCAGCTGTCCAGTACAATGTTCTAGAAAAAG
LDT_RSV-A_M_1.1	54	OR666577.1	GGCAAATATGGAAACATACGTGAACAAGCTTCACGAAGGCTCCACATACACAGCAGCTGTCCAGTACAATGTTCTAGAAAAAG
LDT_RSV-A_M_1.1	54	PV178447.1	GGCAAATATGGAAACATACGTGAACAAGCTTCACGAAGGCTCCACATACACAGCAGCTGTCCAGTACAATGTTCTAGAAAAAG
LDT_RSV-A_M_1.1	54	PQ117672.1	GGCAAATATGGAAACATACGTGAACAAGCTTCACGAAGGCTCCACATACACAGCAGCTGTCCAGTACAATGTTCTAGAAAAAG
LDT_RSV-A_M_1.1	54	PP135060.1	GGCAAATATGGAAACATACGTGAACAAGCTTCACGAAGGCTCCACATACACAGCAGCTGTCCAGTACAATGTTCTAGAAAAAG
LDT_RSV-A_M_1.1	54	PP377350.1	GGCAAATATGGAAACATACGTGAACAAGCTTCACGAAGGCTCCACATACACAGCAGCTGTCCAGTACAATGTTCTAGAAAAAG
LDT_RSV-A_M_1.1	54	PP377026.1	GGCAAATATGGAAACATACGTGAACAAGCTTCACGAAGGCTCCACATACACAGCAGCTGTCCAGTACAATGTTCTAGAAAAAG
LDT_RSV-A_M_1.1	54	PP376867.1	GGCAAATATGGAAACATACGTGAACAAGCTTCACGAAGGCTCCACATACACAGCAGCTGTCCAGTACAATGTTCTAGAAAAAG
LDT_RSV-A_M_1.1	54	PQ117663.1	GGCAAATATGGAAACATACGTGAACAAGCTTCACGAAGGCTCCACATACACAGCAGCTGTCCAGTACAATGTTCTAGAAAAAG
LDT_RSV-A_M_1.1	54	PP377434.1	GGCAAATATGGAAACATACGTGAACAAGCTTCACGAAGGCTCCACATACACAGCAGCTGTCCAGTACAATGTTCTAGAAAAAG
LDT_RSV-A_M_1.1	54	PP376861.1	GGCAAATATGGAAACATACGTGAACAAGCTTCACGAAGGCTCCACATACACAGCAGCTGTCCAGTACAATGTTCTAGAAAAAG
LDT_RSV-A_M_1.1	54	PP377421.1	GGCAAATATGGAAACATACGTGAACAAGCTTCACGAAGGCTCCACATACACAGCAGCTGTCCAGTACAATGTTCTAGAAAAAG
LDT_RSV-A_M_1.1	54	MZ568961.1	GGCAAATATGGAAACATACGTGAACAAGCTTCACGAAGGCTCCACATACACAGCAGCTGTCCAGTACAATGTTCTAGAAAAAG
LDT_RSV-A_M_1.1	54	PP376928.1	GGCAAATATGGAAACATACGTGAACAAGCTTCACGAAGGCTCCACATACACAGCAGCTGTCCAGTACAATGTTCTAGAAAAAG
LDT_RSV-A_M_1.1	54	PP970166.1	GGCAAATATGGAAACATACGTGAACAAGCTTCACGAAGGCTCCACATACACAGCAGCTGTCCAGTACAATGTTCTAGAAAAAG
LDT_RSV-A_M_1.1	54	OQ941684.1	GGCAAATATGGAAACATACGTGAACAAGCTTCACGAAGGCTCCACATACACAGCAGCTGTCCAGTACAATGTTCTAGAAAAAG
LDT_RSV-A_M_1.1	54	PV367372.1	GGCAAATATGGAAACATACGTGAACAAGCTTCACGAAGGCTCCACATACACAGCAGCTGTCCAGTACAATGTTCTAGAAAAAG
LDT_RSV-A_M_1.1	54	OR326764.1	GGCAAATATGGAAACATACGTGAACAAGCTTCACGAAGGCTCCACATACACAGCAGCTGTCCAGTACAATGTTCTAGAAAAAG
LDT_RSV-A_M_1.1	54	PP377218.1	GGCAAATATGGAAACATACGTGAACAAGCTTCACGAAGGCTCCACATACACAGCAGCTGTCCAGTACAATGTTCTAGAAAAAG
LDT_RSV-A_M_1.1	54	OR795227.1	GGCAAATATGGAAACATACGTGAACAAGCTTCACGAAGGCTCCACATACACAGCAGCTGTCCAGTACAATGTTCTAGAAAAAG
LDT_RSV-A_M_1.1	54	PP377283.1	GGCAAATATGGAAACATACGTGAACAAGCTTCACGAAGGCTCCACATACACAGCAGCTGTCCAGTACAATGTTCTAGAAAAAG
LDT_RSV-A_M_1.1	54	PP974205.1	GGCAAATATGGAAACATACGTGAACAAGCTTCACGAAGGCTCCACATACACAGCAGCTGTCCAGTACAATGTTCTAGAAAAAG
LDT_RSV-A_M_1.1	54	OQ101856.2	GGCAAATATGGAAACATACGTGAACAAGCTTCACGAAGGCTCCACATACACAGCAGCTGTCCAGTACAATGTTCTAGAAAAAG
LDT_RSV-A_M_1.1	54	LC866397.1	GGCAAATATGGAAACATACGTGAACAAGCTTCACGAAGGCTCCACATACACAGCAGCTGTCCAGTACAATGTTCTAGAAAAAG
LDT_RSV-A_M_1.1	54	OQ101880.2	GGCAAATATGGAAACATACGTGAACAAGCTTCACGAAGGCTCCACATACACAGCAGCTGTCCAGTACAATGTTCTAGAAAAAG
LDT_RSV-A_M_1.1	54	PQ638734.1	GGCAAATATGGAAACATACGTGAACAAGCTTCACGAAGGCTCCACATACACAGCAGCTGTCCAGTACAATGTTCTAGAAAAAG
LDT_RSV-A_M_1.1	54	PV178651.1	GGCAAATATGGAAACATACGTGAACAAGCTTCACGAAGGCTCCACATACACAGCAGCTGTCCAGTACAATGTTCTAGAAAAAG
LDT_RSV-A_M_1.1	54	PP970096.1	GGCAAATATGGAAACATACGTGAACAAGCTTCACGAAGGCTCCACATACACAGCAGCTGTCCAGTACAATGTTCTAGAAAAAG
LDT_RSV-A_M_1.1	54	PV178225.1	GGCAAATATGGAAACATACGTGAACAAGCTTCACGAAGGCTCCACATACACAGCAGCTGTCCAGTACAATGTTCTAGAAAAAG
LDT_RSV-A_M_1.1	54	PP377122.1	GGCAAATATGGAAACATACGTGAACAAGCTTCACGAAGGCTCCACATACACAGCAGCTGTCCAGTACAATGTTCTAGAAAAAG
LDT_RSV-A_M_1.1	54	PP970139.1	GGCAAATATGGAAACATACGTGAACAAGCTTCACGAAGGCTCCACATACACAGCAGCTGTCCAGTACAATGTTCTAGAAAAAG
LDT_RSV-A_M_1.1	54	PP377449.1	GGCAAATATGGAAACATACGTGAACAAGCTTCACGAAGGCTCCACATACACAGCAGCTGTCCAGTACAATGTTCTAGAAAAAG
LDT_RSV-A_M_1.1	54	PP352423.1	GGCAAATATGGAAACATACGTGAACAAGCTTCACGAAGGCTCCACATACACAGCAGCTGTCCAGTACAATGTTCTAGAAAAAG
LDT_RSV-A_M_1.1	54	PP352391.1	GGCAAATATGGAAACATACGTGAACAAGCTTCACGAAGGCTCCACATACACAGCAGCTGTCCAGTACAATGTTCTAGAAAAAG
LDT_RSV-A_M_1.1	54	OQ941654.1	GGCAAATATGGAAACATACGTGAACAAGCTTCACGAAGGCTCCACATACACAGCAGCTGTCCAGTACAATGTTCTAGAAAAAG
LDT_RSV-A_M_1.1	54	MZ515759.1	GGCAAATATGGAAACATACGTGAACAAGCTTCACGAAGGCTCCACATACACAGCAGCTGTCCAGTACAATGTTCTAGAAAAAG
LDT_RSV-A_M_1.1	54	PQ638767.1	GGCAAATATGGAAACATACGTGAACAAGCTTCACGAAGGCTCCACATACACAGCAGCTGTCCAGTACAATGTTCTAGAAAAAG
LDT_RSV-A_M_1.1	54	PP377331.1	GGCAAATATGGAAACATACGTGAACAAGCTTCACGAAGGCTCCACATACACAGCAGCTGTCCAGTACAATGTTCTAGAAAAAG
LDT_RSV-A_M_1.1	54	PV178375.1	GGCAAATATGGAAACATACGTGAACAAGCTTCACGAAGGCTCCACATACACAGCAGCTGTCCAGTACAATGTTCTAGAAAAAG
LDT_RSV-A_M_1.1	54	OR975317.1	GGCAAATATGGAAACATACGTGAACAAGCTTCACGAAGGCTCCACATACACAGCAGCTGTCCAGTACAATGTTCTAGAAAAAG
LDT_RSV-A_M_1.1	54	MZ568960.1	GGCAAATATGGAAACATACGTGAACAAGCTTCACGAAGGCTCCACATACACAGCAGCTGTCCAGTACAATGTTCTAGAAAAAG
LDT_RSV-A_M_1.1	54	MZ515794.1	GGCAAATATGGAAACATACGTGAACAAGCTTCACGAAGGCTCCACATACACAGCAGCTGTCCAGTACAATGTTCTAGAAAAAG
LDT_RSV-A_M_1.1	54	ON237184.1	GGCAAATATGGAAACATACGTGAACAAGCTTCACGAAGGCTCCACATACACAGCAGCTGTCCAGTACAATGTTCTAGAAAAAG
LDT_RSV-A_M_1.1	54	PQ348898.1	GGCAAATATGGAAACATACGTGAACAAGCTTCACGAAGGCTCCACATACACAGCAGCTGTCCAGTACAATGTTCTAGAAAAAG
LDT_RSV-A_M_1.1	54	PQ348925.1	GGCAAATATGGAAACATACGTGAACAAGCTTCACGAAGGCTCCACATACACAGCAGCTGTCCAGTACAATGTTCTAGAAAAAG
LDT_RSV-A_M_1.1	54	PX133058.1	GGCAAATATGGAAACATACGTGAACAAGCTTCACGAAGGCTCCACATACACAGCAGCTGTCCAGTACAATGTTCTAGAAAAAG
LDT_RSV-A_M_1.1	54	OR795225.1	GGCAAATATGGAAACATACGTGAACAAGCTTCACGAAGGCTCCACATACACAGCAGCTGTCCAGTACAATGTTCTAGAAAAAG
LDT_RSV-A_M_1.1	54	PP974213.1	GGCAAATATGGAAACATACGTGAACAAGCTTCACGAAGGCTCCACATACACAGCAGCTGTCCAGTACAATGTTCTAGAAAAAG
LDT_RSV-A_M_1.1	54	PP342501.1	GGCAAATATGGAAACATACGTGAACAAGCTTCACGAAGGCTCCACATACACAGCAGCTGTCCAGTACAATGTTCTAGAAAAAG
LDT_RSV-A_M_1.1	54	OR666606.1	GGCAAATATGGAAACATACGTGAACAAGCTTCACGAAGGCTCCACATACACAGCAGCTGTCCAGTACAATGTTCTAGAAAAAG
LDT_RSV-A_M_1.1	54	PP377063.1	GGCAAATATGGAAACATACGTGAACAAGCTTCACGAAGGCTCCACATACACAGCAGCTGTCCAGTACAATGTTCTAGAAAAAG
LDT_RSV-A_M_1.1	54	PP748758.1	GGCAAATATGGAAACATACGTGAACAAGCTTCACGAAGGCTCCACATACACAGCAGCTGTCCAGTACAATGTTCTAGAAAAAG
LDT_RSV-A_M_1.1	54	PP377023.1	GGCAAATATGGAAACATACGTGAACAAGCTTCACGAAGGCTCCACATACACAGCAGCTGTCCAGTACAATGTTCTAGAAAAAG
LDT_RSV-A_M_1.1	54	PP376865.1	GGCAAATATGGAAACATACGTGAACAAGCTTCACGAAGGCTCCACATACACAGCAGCTGTCCAGTACAATGTTCTAGAAAAAG
LDT_RSV-A_M_1.1	54	OR326733.1	GGCAAATATGGAAACATACGTGAACAAGCTTCACGAAGGCTCCACATACACAGCAGCTGTCCAGTACAATGTTCTAGAAAAAG
LDT_RSV-A_M_1.1	54	PP377263.1	GGCAAATATGGAAACATACGTGAACAAGCTTCACGAAGGCTCCACATACACAGCAGCTGTCCAGTACAATGTTCTAGAAAAAG
LDT_RSV-A_M_1.1	54	PP376855.1	GGCAAATATGGAAACATACGTGAACAAGCTTCACGAAGGCTCCACATACACAGCAGCTGTCCAGTACAATGTTCTAGAAAAAG
LDT_RSV-A_M_1.1	54	PP377125.1	GGCAAATATGGAAACATACGTGAACAAGCTTCACGAAGGCTCCACATACACAGCAGCTGTCCAGTACAATGTTCTAGAAAAAG
LDT_RSV-A_M_1.1	54	PV367379.1	GGCAAATATGGAAACATACGTGAACAAGCTTCACGAAGGCTCCACATACACAGCAGCTGTCCAGTACAATGTTCTAGAAAAAG
LDT_RSV-A_M_1.1	54	PP135055.1	GGCAAATATGGAAACATACGTGAACAAGCTTCACGAAGGCTCCACATACACAGCAGCTGTCCAGTACAATGTTCTAGAAAAAG
LDT_RSV-A_M_1.1	54	PV367387.1	GGCAAATATGGAAACATACGTGAACAAGCTTCACGAAGGCTCCACATACACAGCAGCTGTCCAGTACAATGTTCTAGAAAAAG
LDT_RSV-A_M_1.1	54	PP968406.1	GGCAAATATGGAAACATACGTGAACAAGCTTCACGAAGGCTCCACATACACAGCAGCTGTCCAGTACAATGTTCTAGAAAAAG
LDT_RSV-A_M_1.1	54	PQ492099.2	GGCAAATATGGAAACATACGTGAACAAGCTTCACGAAGGCTCCACATACACAGCAGCTGTCCAGTACAATGTTCTAGAAAAAG
LDT_RSV-A_M_1.1	54	PP970106.1	GGCAAATATGGAAACATACGTGAACAAGCTTCACGAAGGCTCCACATACACAGCAGCTGTCCAGTACAATGTTCTAGAAAAAG
LDT_RSV-A_M_1.1	54	PQ117657.1	GGCAAATATGGAAACATACGTGAACAAGCTTCACGAAGGCTCCACATACACAGCAGCTGTCCAGTACAATGTTCTAGAAAAAG
LDT_RSV-A_M_1.1	54	MZ515669.1	GGCAAATATGGAAACATACGTGAACAAGCTTCACGAAGGCTCCACATACACAGCAGCTGTCCAGTACAATGTTCTAGAAAAAG
LDT_RSV-A_M_1.1	54	OR795233.1	GGCAAATATGGAAACATACGTGAACAAGCTTCACGAAGGCTCCACATACACAGCAGCTGTCCAGTACAATGTTCTAGAAAAAG
LDT_RSV-A_M_1.1	54	OQ941708.1	GGCAAATATGGAAACATACGTGAACAAGCTTCACGAAGGCTCCACATACACAGCAGCTGTCCAGTACAATGTTCTAGAAAAAG
LDT_RSV-A_M_1.1	54	PV178507.1	GGCAAATATGGAAACATACGTGAACAAGCTTCACGAAGGCTCCACATACACAGCAGCTGTCCAGTACAATGTTCTAGAAAAAG
LDT_RSV-A_M_1.1	54	PP135044.1	GGCAAATATGGAAACATACGTGAACAAGCTTCACGAAGGCTCCACATACACAGCAGCTGTCCAGTACAATGTTCTAGAAAAAG
LDT_RSV-A_M_1.1	54	PP377102.1	GGCAAATATGGAAACATACGTGAACAAGCTTCACGAAGGCTCCACATACACAGCAGCTGTCCAGTACAATGTTCTAGAAAAAG
LDT_RSV-A_M_1.1	54	LR699744.1	GGCAAATATGGAAACATACGTGAACAAGCTTCACGAAGGCTCCACATACACAGCAGCTGTCCAGTACAATGTTCTAGAAAAAG
LDT_RSV-A_M_1.1	54	PP377022.1	GGCAAATATGGAAACATACGTGAACAAGCTTCACGAAGGCTCCACATACACAGCAGCTGTCCAGTACAATGTTCTAGAAAAAG
LDT_RSV-A_M_1.1	54	OQ941656.1	GGCAAATATGGAAACATACGTGAACAAGCTTCACGAAGGCTCCACATACACAGCAGCTGTCCAGTACAATGTTCTAGAAAAAG
LDT_RSV-A_M_1.1	54	PV178431.1	GGCAAATATGGAAACATACGTGAACAAGCTTCACGAAGGCTCCACATACACAGCAGCTGTCCAGTACAATGTTCTAGAAAAAG
LDT_RSV-A_M_1.1	54	MZ515753.1	GGCAAATATGGAAACATACGTGAACAAGCTTCACGAAGGCTCCACATACACAGCAGCTGTCCAGTACAATGTTCTAGAAAAAG
LDT_RSV-A_M_1.1	54	PP376917.1	GGCAAATATGGAAACATACGTGAACAAGCTTCACGAAGGCTCCACATACACAGCAGCTGTCCAGTACAATGTTCTAGAAAAAG
LDT_RSV-A_M_1.1	54	OR326768.1	GGCAAATATGGAAACATACGTGAACAAGCTTCACGAAGGCTCCACATACACAGCAGCTGTCCAGTACAATGTTCTAGAAAAAG
LDT_RSV-A_M_1.1	54	PP376870.1	GGCAAATATGGAAACATACGTGAACAAGCTTCACGAAGGCTCCACATACACAGCAGCTGTCCAGTACAATGTTCTAGAAAAAG
LDT_RSV-A_M_1.1	54	PP882668.1	GGCAAATATGGAAACATACGTGAACAAGCTTCACGAAGGCTCCACATACACAGCAGCTGTCCAGTACAATGTTCTAGAAAAAG
LDT_RSV-A_M_1.1	54	OQ101860.2	GGCAAATATGGAAACATACGTGAACAAGCTTCACGAAGGCTCCACATACACAGCAGCTGTCCAGTACAATGTTCTAGAAAAAG
LDT_RSV-A_M_1.1	54	LC866377.1	GGCAAATATGGAAACATACGTGAACAAGCTTCACGAAGGCTCCACATACACAGCAGCTGTCCAGTACAATGTTCTAGAAAAAG
LDT_RSV-A_M_1.1	54	MZ515558.1	GGCAAATATGGAAACATACGTGAACAAGCTTCACGAAGGCTCCACATACACAGCAGCTGTCCAGTACAATGTTCTAGAAAAAG
LDT_RSV-A_M_1.1	54	PP795121.1	GGCAAATATGGAAACATACGTGAACAAGCTTCACGAAGGCTCCACATACACAGCAGCTGTCCAGTACAATGTTCTAGAAAAAG
LDT_RSV-A_M_1.1	54	PQ618093.1	GGCAAATATGGAAACATACGTGAACAAGCTTCACGAAGGCTCCACATACACAGCAGCTGTCCAGTACAATGTTCTAGAAAAAG
LDT_RSV-A_M_1.1	54	PP377000.1	GGCAAATATGGAAACATACGTGAACAAGCTTCACGAAGGCTCCACATACACAGCAGCTGTCCAGTACAATGTTCTAGAAAAAG
LDT_RSV-A_M_1.1	54	PP496022.1	GGCAAATATGGAAACATACGTGAACAAGCTTCACGAAGGCTCCACATACACAGCAGCTGTCCAGTACAATGTTCTAGAAAAAG
LDT_RSV-A_M_1.1	54	PP495995.1	GGCAAATATGGAAACATACGTGAACAAGCTTCACGAAGGCTCCACATACACAGCAGCTGTCCAGTACAATGTTCTAGAAAAAG
LDT_RSV-A_M_1.1	54	PQ492123.2	GGCAAATATGGAAACATACGTGAACAAGCTTCACGAAGGCTCCACATACACAGCAGCTGTCCAGTACAATGTTCTAGAAAAAG
LDT_RSV-A_M_1.1	54	MZ515726.1	GGCAAATATGGAAACATACGTGAACAAGCTTCACGAAGGCTCCACATACACAGCAGCTGTCCAGTACAATGTTCTAGAAAAAG
LDT_RSV-A_M_1.1	54	PP377138.1	GGCAAATATGGAAACATACGTGAACAAGCTTCACGAAGGCTCCACATACACAGCAGCTGTCCAGTACAATGTTCTAGAAAAAG
LDT_RSV-A_M_1.1	54	PP377357.1	GGCAAATATGGAAACATACGTGAACAAGCTTCACGAAGGCTCCACATACACAGCAGCTGTCCAGTACAATGTTCTAGAAAAAG
LDT_RSV-A_M_1.1	54	LC862005.1	GGCAAATATGGAAACATACGTGAACAAGCTTCACGAAGGCTCCACATACACAGCAGCTGTCCAGTACAATGTTCTAGAAAAAG
LDT_RSV-A_M_1.1	54	PQ348938.1	GGCAAATATGGAAACATACGTGAACAAGCTTCACGAAGGCTCCACATACACAGCAGCTGTCCAGTACAATGTTCTAGAAAAAG
LDT_RSV-A_M_1.1	54	PQ899930.1	GGCAAATATGGAAACATACGTGAACAAGCTTCACGAAGGCTCCACATACACAGCAGCTGTCCAGTACAATGTTCTAGAAAAAG
LDT_RSV-A_M_1.1	54	OP965707.1	GGCAAATATGGAAACATACGTGAACAAGCTTCACGAAGGCTCCACATACACAGCAGCTGTCCAGTACAATGTTCTAGAAAAAG
LDT_RSV-A_M_1.1	54	PP376929.1	GGCAAATATGGAAACATACGTGAACAAGCTTCACGAAGGCTCCACATACACAGCAGCTGTCCAGTACAATGTTCTAGAAAAAG
LDT_RSV-A_M_1.1	54	PP377405.1	GGCAAATATGGAAACATACGTGAACAAGCTTCACGAAGGCTCCACATACACAGCAGCTGTCCAGTACAATGTTCTAGAAAAAG
LDT_RSV-A_M_1.1	54	OR666602.1	GGCAAATATGGAAACATACGTGAACAAGCTTCACGAAGGCTCCACATACACAGCAGCTGTCCAGTACAATGTTCTAGAAAAAG
LDT_RSV-A_M_1.1	54	OZ262360.1	GGCAAATATGGAAACATACGTGAACAAGCTTCACGAAGGCTCCACATACACAGCAGCTGTCCAGTACAATGTTCTAGAAAAAG
LDT_RSV-A_M_1.1	54	LC861980.1	GGCAAATATGGAAACATACGTGAACAAGCTTCACGAAGGCTCCACATACACAGCAGCTGTCCAGTACAATGTTCTAGAAAAAG
LDT_RSV-A_M_1.1	54	MZ515730.1	GGCAAATATGGAAACATACGTGAACAAGCTTCACGAAGGCTCCACATACACAGCAGCTGTCCAGTACAATGTTCTAGAAAAAG
LDT_RSV-A_M_1.1	54	MZ515560.1	GGCAAATATGGAAACATACGTGAACAAGCTTCACGAAGGCTCCACATACACAGCAGCTGTCCAGTACAATGTTCTAGAAAAAG
LDT_RSV-A_M_1.1	54	PV206809.1	GGCAAATATGGAAACATACGTGAACAAGCTTCACGAAGGCTCCACATACACAGCAGCTGTCCAGTACAATGTTCTAGAAAAAG
LDT_RSV-A_M_1.1	54	PV178536.1	GGCAAATATGGAAACATACGTGAACAAGCTTCACGAAGGCTCCACATACACAGCAGCTGTCCAGTACAATGTTCTAGAAAAAG
LDT_RSV-A_M_1.1	54	OR795262.1	GGCAAATATGGAAACATACGTGAACAAGCTTCACGAAGGCTCCACATACACAGCAGCTGTCCAGTACAATGTTCTAGAAAAAG
LDT_RSV-A_M_1.1	54	PP795109.1	GGCAAATATGGAAACATACGTGAACAAGCTTCACGAAGGCTCCACATACACAGCAGCTGTCCAGTACAATGTTCTAGAAAAAG
LDT_RSV-A_M_1.1	54	MZ516123.1	GGCAAATATGGAAACATACGTGAACAAGCTTCACGAAGGCTCCACATACACAGCAGCTGTCCAGTACAATGTTCTAGAAAAAG
LDT_RSV-A_M_1.1	54	PQ899955.1	GGCAAATATGGAAACATACGTGAACAAGCTTCACGAAGGCTCCACATACACAGCAGCTGTCCAGTACAATGTTCTAGAAAAAG
LDT_RSV-A_M_1.1	54	PP377419.1	GGCAAATATGGAAACATACGTGAACAAGCTTCACGAAGGCTCCACATACACAGCAGCTGTCCAGTACAATGTTCTAGAAAAAG
LDT_RSV-A_M_1.1	54	PQ348958.1	GGCAAATATGGAAACATACGTGAACAAGCTTCACGAAGGCTCCACATACACAGCAGCTGTCCAGTACAATGTTCTAGAAAAAG
LDT_RSV-A_M_1.1	54	MZ516037.1	GGCAAATATGGAAACATACGTGAACAAGCTTCACGAAGGCTCCACATACACAGCAGCTGTCCAGTACAATGTTCTAGAAAAAG
LDT_RSV-A_M_1.1	54	OP965703.1	GGCAAATATGGAAACATACGTGAACAAGCTTCACGAAGGCTCCACATACACAGCAGCTGTCCAGTACAATGTTCTAGAAAAAG
LDT_RSV-A_M_1.1	54	PP871361.1	GGCAAATATGGAAACATACGTGAACAAGCTTCACGAAGGCTCCACATACACAGCAGCTGTCCAGTACAATGTTCTAGAAAAAG
LDT_RSV-A_M_1.1	54	PV388321.1	GGCAAATATGGAAACATACGTGAACAAGCTTCACGAAGGCTCCACATACACAGCAGCTGTCCAGTACAATGTTCTAGAAAAAG
LDT_RSV-A_M_1.1	54	PQ899936.1	GGCAAATATGGAAACATACGTGAACAAGCTTCACGAAGGCTCCACATACACAGCAGCTGTCCAGTACAATGTTCTAGAAAAAG
LDT_RSV-A_M_1.1	54	PV367371.1	GGCAAATATGGAAACATACGTGAACAAGCTTCACGAAGGCTCCACATACACAGCAGCTGTCCAGTACAATGTTCTAGAAAAAG
LDT_RSV-A_M_1.1	54	PP970129.1	GGCAAATATGGAAACATACGTGAACAAGCTTCACGAAGGCTCCACATACACAGCAGCTGTCCAGTACAATGTTCTAGAAAAAG
LDT_RSV-A_M_1.1	54	PQ618097.1	GGCAAATATGGAAACATACGTGAACAAGCTTCACGAAGGCTCCACATACACAGCAGCTGTCCAGTACAATGTTCTAGAAAAAG
LDT_RSV-A_M_1.1	54	PV367394.1	GGCAAATATGGAAACATACGTGAACAAGCTTCACGAAGGCTCCACATACACAGCAGCTGTCCAGTACAATGTTCTAGAAAAAG
LDT_RSV-A_M_1.1	54	PQ117654.1	GGCAAATATGGAAACATACGTGAACAAGCTTCACGAAGGCTCCACATACACAGCAGCTGTCCAGTACAATGTTCTAGAAAAAG
LDT_RSV-A_M_1.1	54	MZ515868.1	GGCAAATATGGAAACATACGTGAACAAGCTTCACGAAGGCTCCACATACACAGCAGCTGTCCAGTACAATGTTCTAGAAAAAG
LDT_RSV-A_M_1.1	54	PP970083.1	GGCAAATATGGAAACATACGTGAACAAGCTTCACGAAGGCTCCACATACACAGCAGCTGTCCAGTACAATGTTCTAGAAAAAG
LDT_RSV-A_M_1.1	54	PQ492117.2	GGCAAATATGGAAACATACGTGAACAAGCTTCACGAAGGCTCCACATACACAGCAGCTGTCCAGTACAATGTTCTAGAAAAAG
LDT_RSV-A_M_1.1	54	PP748817.1	GGCAAATATGGAAACATACGTGAACAAGCTTCACGAAGGCTCCACATACACAGCAGCTGTCCAGTACAATGTTCTAGAAAAAG
LDT_RSV-A_M_1.1	54	OR162297.2	GGCAAATATGGAAACATACGTGAACAAGCTTCACGAAGGCTCCACATACACAGCAGCTGTCCAGTACAATGTTCTAGAAAAAG
LDT_RSV-A_M_1.1	54	PP795111.1	GGCAAATATGGAAACATACGTGAACAAGCTTCACGAAGGCTCCACATACACAGCAGCTGTCCAGTACAATGTTCTAGAAAAAG
LDT_RSV-A_M_1.1	54	OR915782.1	GGCAAATATGGAAACATACGTGAACAAGCTTCACGAAGGCTCCACATACACAGCAGCTGTCCAGTACAATGTTCTAGAAAAAG
LDT_RSV-A_M_1.1	54	OR666574.1	GGCAAATATGGAAACATACGTGAACAAGCTTCACGAAGGCTCCACATACACAGCAGCTGTCCAGTACAATGTTCTAGAAAAAG
LDT_RSV-A_M_1.1	54	PP376883.1	GGCAAATATGGAAACATACGTGAACAAGCTTCACGAAGGCTCCACATACACAGCAGCTGTCCAGTACAATGTTCTAGAAAAAG
LDT_RSV-A_M_1.1	54	MZ515699.1	GGCAAATATGGAAACATACGTGAACAAGCTTCACGAAGGCTCCACATACACAGCAGCTGTCCAGTACAATGTTCTAGAAAAAG
LDT_RSV-A_M_1.1	54	PP377031.1	GGCAAATATGGAAACATACGTGAACAAGCTTCACGAAGGCTCCACATACACAGCAGCTGTCCAGTACAATGTTCTAGAAAAAG
LDT_RSV-A_M_1.1	54	PP760409.1	GGCAAATATGGAAACATACGTGAACAAGCTTCACGAAGGCTCCACATACACAGCAGCTGTCCAGTACAATGTTCTAGAAAAAG
LDT_RSV-A_M_1.1	54	MZ516139.1	GGCAAATATGGAAACATACGTGAACAAGCTTCACGAAGGCTCCACATACACAGCAGCTGTCCAGTACAATGTTCTAGAAAAAG
LDT_RSV-A_M_1.1	54	OZ262312.1	GGCAAATATGGAAACATACGTGAACAAGCTTCACGAAGGCTCCACATACACAGCAGCTGTCCAGTACAATGTTCTAGAAAAAG
LDT_RSV-A_M_1.1	54	PP376940.1	GGCAAATATGGAAACATACGTGAACAAGCTTCACGAAGGCTCCACATACACAGCAGCTGTCCAGTACAATGTTCTAGAAAAAG
LDT_RSV-A_M_1.1	54	PP377270.1	GGCAAATATGGAAACATACGTGAACAAGCTTCACGAAGGCTCCACATACACAGCAGCTGTCCAGTACAATGTTCTAGAAAAAG
LDT_RSV-A_M_1.1	54	PP377119.1	GGCAAATATGGAAACATACGTGAACAAGCTTCACGAAGGCTCCACATACACAGCAGCTGTCCAGTACAATGTTCTAGAAAAAG
LDT_RSV-A_M_1.1	54	PQ638774.1	GGCAAATATGGAAACATACGTGAACAAGCTTCACGAAGGCTCCACATACACAGCAGCTGTCCAGTACAATGTTCTAGAAAAAG
LDT_RSV-A_M_1.1	54	PP871358.1	GGCAAATATGGAAACATACGTGAACAAGCTTCACGAAGGCTCCACATACACAGCAGCTGTCCAGTACAATGTTCTAGAAAAAG
LDT_RSV-A_M_1.1	54	LC866396.1	GGCAAATATGGAAACATACGTGAACAAGCTTCACGAAGGCTCCACATACACAGCAGCTGTCCAGTACAATGTTCTAGAAAAAG
LDT_RSV-A_M_1.1	54	MZ515728.1	GGCAAATATGGAAACATACGTGAACAAGCTTCACGAAGGCTCCACATACACAGCAGCTGTCCAGTACAATGTTCTAGAAAAAG
LDT_RSV-A_M_1.1	54	PP376874.1	GGCAAATATGGAAACATACGTGAACAAGCTTCACGAAGGCTCCACATACACAGCAGCTGTCCAGTACAATGTTCTAGAAAAAG
LDT_RSV-A_M_1.1	54	PX133056.1	GGCAAATATGGAAACATACGTGAACAAGCTTCACGAAGGCTCCACATACACAGCAGCTGTCCAGTACAATGTTCTAGAAAAAG
LDT_RSV-A_M_1.1	54	PV717805.1	GGCAAATATGGAAACATACGTGAACAAGCTTCACGAAGGCTCCACATACACAGCAGCTGTCCAGTACAATGTTCTAGAAAAAG
LDT_RSV-A_M_1.1	54	PP376912.1	GGCAAATATGGAAACATACGTGAACAAGCTTCACGAAGGCTCCACATACACAGCAGCTGTCCAGTACAATGTTCTAGAAAAAG
LDT_RSV-A_M_1.1	54	OQ941681.1	GGCAAATATGGAAACATACGTGAACAAGCTTCACGAAGGCTCCACATACACAGCAGCTGTCCAGTACAATGTTCTAGAAAAAG
LDT_RSV-A_M_1.1	54	PQ618103.1	GGCAAATATGGAAACATACGTGAACAAGCTTCACGAAGGCTCCACATACACAGCAGCTGTCCAGTACAATGTTCTAGAAAAAG
LDT_RSV-A_M_1.1	54	OZ262284.1	GGCAAATATGGAAACATACGTGAACAAGCTTCACGAAGGCTCCACATACACAGCAGCTGTCCAGTACAATGTTCTAGAAAAAG
LDT_RSV-A_M_1.1	54	PP376913.1	GGCAAATATGGAAACATACGTGAACAAGCTTCACGAAGGCTCCACATACACAGCAGCTGTCCAGTACAATGTTCTAGAAAAAG
LDT_RSV-A_M_1.1	54	PP377508.1	GGCAAATATGGAAACATACGTGAACAAGCTTCACGAAGGCTCCACATACACAGCAGCTGTCCAGTACAATGTTCTAGAAAAAG
LDT_RSV-A_M_1.1	54	OR326791.1	GGCAAATATGGAAACATACGTGAACAAGCTTCACGAAGGCTCCACATACACAGCAGCTGTCCAGTACAATGTTCTAGAAAAAG
LDT_RSV-A_M_1.1	54	OQ941666.1	GGCAAATATGGAAACATACGTGAACAAGCTTCACGAAGGCTCCACATACACAGCAGCTGTCCAGTACAATGTTCTAGAAAAAG
LDT_RSV-A_M_1.1	54	OR326787.1	GGCAAATATGGAAACATACGTGAACAAGCTTCACGAAGGCTCCACATACACAGCAGCTGTCCAGTACAATGTTCTAGAAAAAG
LDT_RSV-A_M_1.1	54	PP377298.1	GGCAAATATGGAAACATACGTGAACAAGCTTCACGAAGGCTCCACATACACAGCAGCTGTCCAGTACAATGTTCTAGAAAAAG
LDT_RSV-A_M_1.1	54	PP795125.1	GGCAAATATGGAAACATACGTGAACAAGCTTCACGAAGGCTCCACATACACAGCAGCTGTCCAGTACAATGTTCTAGAAAAAG
LDT_RSV-A_M_1.1	54	PP970120.1	GGCAAATATGGAAACATACGTGAACAAGCTTCACGAAGGCTCCACATACACAGCAGCTGTCCAGTACAATGTTCTAGAAAAAG
LDT_RSV-A_M_1.1	54	PP376877.1	GGCAAATATGGAAACATACGTGAACAAGCTTCACGAAGGCTCCACATACACAGCAGCTGTCCAGTACAATGTTCTAGAAAAAG
LDT_RSV-A_M_1.1	54	PP084063.1	GGCAAATATGGAAACATACGTGAACAAGCTTCACGAAGGCTCCACATACACAGCAGCTGTCCAGTACAATGTTCTAGAAAAAG
LDT_RSV-A_M_1.1	54	PP377101.1	GGCAAATATGGAAACATACGTGAACAAGCTTCACGAAGGCTCCACATACACAGCAGCTGTCCAGTACAATGTTCTAGAAAAAG
LDT_RSV-A_M_1.1	54	PV178663.1	GGCAAATATGGAAACATACGTGAACAAGCTTCACGAAGGCTCCACATACACAGCAGCTGTCCAGTACAATGTTCTAGAAAAAG
LDT_RSV-A_M_1.1	54	OP699175.2	GGCAAATATGGAAACATACGTGAACAAGCTTCACGAAGGCTCCACATACACAGCAGCTGTCCAGTACAATGTTCTAGAAAAAG
LDT_RSV-A_M_1.1	54	OP699190.2	GGCAAATATGGAAACATACGTGAACAAGCTTCACGAAGGCTCCACATACACAGCAGCTGTCCAGTACAATGTTCTAGAAAAAG
LDT_RSV-A_M_1.1	54	PP377234.1	GGCAAATATGGAAACATACGTGAACAAGCTTCACGAAGGCTCCACATACACAGCAGCTGTCCAGTACAATGTTCTAGAAAAAG
LDT_RSV-A_M_1.1	54	PP377141.1	GGCAAATATGGAAACATACGTGAACAAGCTTCACGAAGGCTCCACATACACAGCAGCTGTCCAGTACAATGTTCTAGAAAAAG
LDT_RSV-A_M_1.1	54	PV685423.1	GGCAAATATGGAAACATACGTGAACAAGCTTCACGAAGGCTCCACATACACAGCAGCTGTCCAGTACAATGTTCTAGAAAAAG
LDT_RSV-A_M_1.1	54	OZ262294.1	GGCAAATATGGAAACATACGTGAACAAGCTTCACGAAGGCTCCACATACACAGCAGCTGTCCAGTACAATGTTCTAGAAAAAG
LDT_RSV-A_M_1.1	54	LC861986.1	GGCAAATATGGAAACATACGTGAACAAGCTTCACGAAGGCTCCACATACACAGCAGCTGTCCAGTACAATGTTCTAGAAAAAG
LDT_RSV-A_M_1.1	54	PP377346.1	GGCAAATATGGAAACATACGTGAACAAGCTTCACGAAGGCTCCACATACACAGCAGCTGTCCAGTACAATGTTCTAGAAAAAG
LDT_RSV-A_M_1.1	54	LC861983.1	GGCAAATATGGAAACATACGTGAACAAGCTTCACGAAGGCTCCACATACACAGCAGCTGTCCAGTACAATGTTCTAGAAAAAG
LDT_RSV-A_M_1.1	54	PP376905.1	GGCAAATATGGAAACATACGTGAACAAGCTTCACGAAGGCTCCACATACACAGCAGCTGTCCAGTACAATGTTCTAGAAAAAG
LDT_RSV-A_M_1.1	54	PP377335.1	GGCAAATATGGAAACATACGTGAACAAGCTTCACGAAGGCTCCACATACACAGCAGCTGTCCAGTACAATGTTCTAGAAAAAG
LDT_RSV-A_M_1.1	54	PP376953.1	GGCAAATATGGAAACATACGTGAACAAGCTTCACGAAGGCTCCACATACACAGCAGCTGTCCAGTACAATGTTCTAGAAAAAG
LDT_RSV-A_M_1.1	54	PV178616.1	GGCAAATATGGAAACATACGTGAACAAGCTTCACGAAGGCTCCACATACACAGCAGCTGTCCAGTACAATGTTCTAGAAAAAG
LDT_RSV-A_M_1.1	54	LC816574.1	GGCAAATATGGAAACATACGTGAACAAGCTTCACGAAGGCTCCACATACACAGCAGCTGTCCAGTACAATGTTCTAGAAAAAG
LDT_RSV-A_M_1.1	54	PP377447.1	GGCAAATATGGAAACATACGTGAACAAGCTTCACGAAGGCTCCACATACACAGCAGCTGTCCAGTACAATGTTCTAGAAAAAG
LDT_RSV-A_M_1.1	54	PV367345.1	GGCAAATATGGAAACATACGTGAACAAGCTTCACGAAGGCTCCACATACACAGCAGCTGTCCAGTACAATGTTCTAGAAAAAG
LDT_RSV-A_M_1.1	54	PV367375.1	GGCAAATATGGAAACATACGTGAACAAGCTTCACGAAGGCTCCACATACACAGCAGCTGTCCAGTACAATGTTCTAGAAAAAG
LDT_RSV-A_M_1.1	54	PP377229.1	GGCAAATATGGAAACATACGTGAACAAGCTTCACGAAGGCTCCACATACACAGCAGCTGTCCAGTACAATGTTCTAGAAAAAG
LDT_RSV-A_M_1.1	54	PP377001.1	GGCAAATATGGAAACATACGTGAACAAGCTTCACGAAGGCTCCACATACACAGCAGCTGTCCAGTACAATGTTCTAGAAAAAG
LDT_RSV-A_M_1.1	54	PP377453.1	GGCAAATATGGAAACATACGTGAACAAGCTTCACGAAGGCTCCACATACACAGCAGCTGTCCAGTACAATGTTCTAGAAAAAG
LDT_RSV-A_M_1.1	54	PP377197.1	GGCAAATATGGAAACATACGTGAACAAGCTTCACGAAGGCTCCACATACACAGCAGCTGTCCAGTACAATGTTCTAGAAAAAG
LDT_RSV-A_M_1.1	54	PP770460.1	GGCAAATATGGAAACATACGTGAACAAGCTTCACGAAGGCTCCACATACACAGCAGCTGTCCAGTACAATGTTCTAGAAAAAG
LDT_RSV-A_M_1.1	54	PP376881.1	GGCAAATATGGAAACATACGTGAACAAGCTTCACGAAGGCTCCACATACACAGCAGCTGTCCAGTACAATGTTCTAGAAAAAG
LDT_RSV-A_M_1.1	54	PP377133.1	GGCAAATATGGAAACATACGTGAACAAGCTTCACGAAGGCTCCACATACACAGCAGCTGTCCAGTACAATGTTCTAGAAAAAG
LDT_RSV-A_M_1.1	54	PP376984.1	GGCAAATATGGAAACATACGTGAACAAGCTTCACGAAGGCTCCACATACACAGCAGCTGTCCAGTACAATGTTCTAGAAAAAG
LDT_RSV-A_M_1.1	54	PV178445.1	GGCAAATATGGAAACATACGTGAACAAGCTTCACGAAGGCTCCACATACACAGCAGCTGTCCAGTACAATGTTCTAGAAAAAG
LDT_RSV-A_M_1.1	54	PV178662.1	GGCAAATATGGAAACATACGTGAACAAGCTTCACGAAGGCTCCACATACACAGCAGCTGTCCAGTACAATGTTCTAGAAAAAG
LDT_RSV-A_M_1.1	54	PQ492131.2	GGCAAATATGGAAACATACGTGAACAAGCTTCACGAAGGCTCCACATACACAGCAGCTGTCCAGTACAATGTTCTAGAAAAAG
LDT_RSV-A_M_1.1	54	OP890346.1	GGCAAATATGGAAACATACGTGAACAAGCTTCACGAAGGCTCCACATACACAGCAGCTGTCCAGTACAATGTTCTAGAAAAAG
LDT_RSV-A_M_1.1	54	PP377507.1	GGCAAATATGGAAACATACGTGAACAAGCTTCACGAAGGCTCCACATACACAGCAGCTGTCCAGTACAATGTTCTAGAAAAAG
LDT_RSV-A_M_1.1	54	PP377386.1	GGCAAATATGGAAACATACGTGAACAAGCTTCACGAAGGCTCCACATACACAGCAGCTGTCCAGTACAATGTTCTAGAAAAAG
LDT_RSV-A_M_1.1	54	OQ941694.1	GGCAAATATGGAAACATACGTGAACAAGCTTCACGAAGGCTCCACATACACAGCAGCTGTCCAGTACAATGTTCTAGAAAAAG
LDT_RSV-A_M_1.1	54	LC866399.1	GGCAAATATGGAAACATACGTGAACAAGCTTCACGAAGGCTCCACATACACAGCAGCTGTCCAGTACAATGTTCTAGAAAAAG
LDT_RSV-A_M_1.1	54	OR666586.1	GGCAAATATGGAAACATACGTGAACAAGCTTCACGAAGGCTCCACATACACAGCAGCTGTCCAGTACAATGTTCTAGAAAAAG
LDT_RSV-A_M_1.1	54	PP970133.1	GGCAAATATGGAAACATACGTGAACAAGCTTCACGAAGGCTCCACATACACAGCAGCTGTCCAGTACAATGTTCTAGAAAAAG
LDT_RSV-A_M_1.1	54	PP377465.1	GGCAAATATGGAAACATACGTGAACAAGCTTCACGAAGGCTCCACATACACAGCAGCTGTCCAGTACAATGTTCTAGAAAAAG
LDT_RSV-A_M_1.1	54	PP377128.1	GGCAAATATGGAAACATACGTGAACAAGCTTCACGAAGGCTCCACATACACAGCAGCTGTCCAGTACAATGTTCTAGAAAAAG
LDT_RSV-A_M_1.1	54	PQ618086.1	GGCAAATATGGAAACATACGTGAACAAGCTTCACGAAGGCTCCACATACACAGCAGCTGTCCAGTACAATGTTCTAGAAAAAG
LDT_RSV-A_M_1.1	54	PP530255.1	GGCAAATATGGAAACATACGTGAACAAGCTTCACGAAGGCTCCACATACACAGCAGCTGTCCAGTACAATGTTCTAGAAAAAG
LDT_RSV-A_M_1.1	54	PP377385.1	GGCAAATATGGAAACATACGTGAACAAGCTTCACGAAGGCTCCACATACACAGCAGCTGTCCAGTACAATGTTCTAGAAAAAG
LDT_RSV-A_M_1.1	54	MZ516116.1	GGCAAATATGGAAACATACGTGAACAAGCTTCACGAAGGCTCCACATACACAGCAGCTGTCCAGTACAATGTTCTAGAAAAAG
LDT_RSV-A_M_1.1	54	OR795248.1	GGCAAATATGGAAACATACGTGAACAAGCTTCACGAAGGCTCCACATACACAGCAGCTGTCCAGTACAATGTTCTAGAAAAAG
LDT_RSV-A_M_1.1	54	PP377269.1	GGCAAATATGGAAACATACGTGAACAAGCTTCACGAAGGCTCCACATACACAGCAGCTGTCCAGTACAATGTTCTAGAAAAAG
LDT_RSV-A_M_1.1	54	PQ492113.2	GGCAAATATGGAAACATACGTGAACAAGCTTCACGAAGGCTCCACATACACAGCAGCTGTCCAGTACAATGTTCTAGAAAAAG
LDT_RSV-A_M_1.1	54	PP377441.1	GGCAAATATGGAAACATACGTGAACAAGCTTCACGAAGGCTCCACATACACAGCAGCTGTCCAGTACAATGTTCTAGAAAAAG
LDT_RSV-A_M_1.1	54	OR162291.2	GGCAAATATGGAAACATACGTGAACAAGCTTCACGAAGGCTCCACATACACAGCAGCTGTCCAGTACAATGTTCTAGAAAAAG
LDT_RSV-A_M_1.1	54	PP377098.1	GGCAAATATGGAAACATACGTGAACAAGCTTCACGAAGGCTCCACATACACAGCAGCTGTCCAGTACAATGTTCTAGAAAAAG
LDT_RSV-A_M_1.1	54	LC861990.1	GGCAAATATGGAAACATACGTGAACAAGCTTCACGAAGGCTCCACATACACAGCAGCTGTCCAGTACAATGTTCTAGAAAAAG
LDT_RSV-A_M_1.1	54	MZ515565.1	GGCAAATATGGAAACATACGTGAACAAGCTTCACGAAGGCTCCACATACACAGCAGCTGTCCAGTACAATGTTCTAGAAAAAG
LDT_RSV-A_M_1.1	54	PP974176.1	GGCAAATATGGAAACATACGTGAACAAGCTTCACGAAGGCTCCACATACACAGCAGCTGTCCAGTACAATGTTCTAGAAAAAG
LDT_RSV-A_M_1.1	54	PQ308739.1	GGCAAATATGGAAACATACGTGAACAAGCTTCACGAAGGCTCCACATACACAGCAGCTGTCCAGTACAATGTTCTAGAAAAAG
LDT_RSV-A_M_1.1	54	OZ262220.1	GGCAAATATGGAAACATACGTGAACAAGCTTCACGAAGGCTCCACATACACAGCAGCTGTCCAGTACAATGTTCTAGAAAAAG
LDT_RSV-A_M_1.1	54	PP135047.1	GGCAAATATGGAAACATACGTGAACAAGCTTCACGAAGGCTCCACATACACAGCAGCTGTCCAGTACAATGTTCTAGAAAAAG
LDT_RSV-A_M_1.1	54	LC816584.1	GGCAAATATGGAAACATACGTGAACAAGCTTCACGAAGGCTCCACATACACAGCAGCTGTCCAGTACAATGTTCTAGAAAAAG
LDT_RSV-A_M_1.1	54	PP377039.1	GGCAAATATGGAAACATACGTGAACAAGCTTCACGAAGGCTCCACATACACAGCAGCTGTCCAGTACAATGTTCTAGAAAAAG
LDT_RSV-A_M_1.1	54	PP377037.1	GGCAAATATGGAAACATACGTGAACAAGCTTCACGAAGGCTCCACATACACAGCAGCTGTCCAGTACAATGTTCTAGAAAAAG
LDT_RSV-A_M_1.1	54	MT107528.1	GGCAAATATGGAAACATACGTGAACAAGCTTCACGAAGGCTCCACATACACAGCAGCTGTCCAGTACAATGTTCTAGAAAAAG
LDT_RSV-A_M_1.1	54	OZ262207.1	GGCAAATATGGAAACATACGTGAACAAGCTTCACGAAGGCTCCACATACACAGCAGCTGTCCAGTACAATGTTCTAGAAAAAG
LDT_RSV-A_M_1.1	54	LC861972.1	GGCAAATATGGAAACATACGTGAACAAGCTTCACGAAGGCTCCACATACACAGCAGCTGTCCAGTACAATGTTCTAGAAAAAG
LDT_RSV-A_M_1.1	54	PP377489.1	GGCAAATATGGAAACATACGTGAACAAGCTTCACGAAGGCTCCACATACACAGCAGCTGTCCAGTACAATGTTCTAGAAAAAG
LDT_RSV-A_M_1.1	54	PQ899959.1	GGCAAATATGGAAACATACGTGAACAAGCTTCACGAAGGCTCCACATACACAGCAGCTGTCCAGTACAATGTTCTAGAAAAAG
LDT_RSV-A_M_1.1	54	MZ515899.1	GGCAAATATGGAAACATACGTGAACAAGCTTCACGAAGGCTCCACATACACAGCAGCTGTCCAGTACAATGTTCTAGAAAAAG
LDT_RSV-A_M_1.1	54	PP352448.1	GGCAAATATGGAAACATACGTGAACAAGCTTCACGAAGGCTCCACATACACAGCAGCTGTCCAGTACAATGTTCTAGAAAAAG
LDT_RSV-A_M_1.1	54	PP352421.1	GGCAAATATGGAAACATACGTGAACAAGCTTCACGAAGGCTCCACATACACAGCAGCTGTCCAGTACAATGTTCTAGAAAAAG
LDT_RSV-A_M_1.1	54	OP965701.1	GGCAAATATGGAAACATACGTGAACAAGCTTCACGAAGGCTCCACATACACAGCAGCTGTCCAGTACAATGTTCTAGAAAAAG
LDT_RSV-A_M_1.1	54	PP970099.1	GGCAAATATGGAAACATACGTGAACAAGCTTCACGAAGGCTCCACATACACAGCAGCTGTCCAGTACAATGTTCTAGAAAAAG
LDT_RSV-A_M_1.1	54	PP377316.1	GGCAAATATGGAAACATACGTGAACAAGCTTCACGAAGGCTCCACATACACAGCAGCTGTCCAGTACAATGTTCTAGAAAAAG
LDT_RSV-A_M_1.1	54	OR795216.1	GGCAAATATGGAAACATACGTGAACAAGCTTCACGAAGGCTCCACATACACAGCAGCTGTCCAGTACAATGTTCTAGAAAAAG
LDT_RSV-A_M_1.1	54	PP974189.1	GGCAAATATGGAAACATACGTGAACAAGCTTCACGAAGGCTCCACATACACAGCAGCTGTCCAGTACAATGTTCTAGAAAAAG
LDT_RSV-A_M_1.1	54	PP795104.1	GGCAAATATGGAAACATACGTGAACAAGCTTCACGAAGGCTCCACATACACAGCAGCTGTCCAGTACAATGTTCTAGAAAAAG
LDT_RSV-A_M_1.1	54	MZ516021.1	GGCAAATATGGAAACATACGTGAACAAGCTTCACGAAGGCTCCACATACACAGCAGCTGTCCAGTACAATGTTCTAGAAAAAG
LDT_RSV-A_M_1.1	54	PP376903.1	GGCAAATATGGAAACATACGTGAACAAGCTTCACGAAGGCTCCACATACACAGCAGCTGTCCAGTACAATGTTCTAGAAAAAG
LDT_RSV-A_M_1.1	54	PV178388.1	GGCAAATATGGAAACATACGTGAACAAGCTTCACGAAGGCTCCACATACACAGCAGCTGTCCAGTACAATGTTCTAGAAAAAG
LDT_RSV-A_M_1.1	54	MZ515715.1	GGCAAATATGGAAACATACGTGAACAAGCTTCACGAAGGCTCCACATACACAGCAGCTGTCCAGTACAATGTTCTAGAAAAAG
LDT_RSV-A_M_1.1	54	PV178436.1	GGCAAATATGGAAACATACGTGAACAAGCTTCACGAAGGCTCCACATACACAGCAGCTGTCCAGTACAATGTTCTAGAAAAAG
LDT_RSV-A_M_1.1	54	PV178578.1	GGCAAATATGGAAACATACGTGAACAAGCTTCACGAAGGCTCCACATACACAGCAGCTGTCCAGTACAATGTTCTAGAAAAAG
LDT_RSV-A_M_1.1	54	LC866400.1	GGCAAATATGGAAACATACGTGAACAAGCTTCACGAAGGCTCCACATACACAGCAGCTGTCCAGTACAATGTTCTAGAAAAAG
LDT_RSV-A_M_1.1	54	MZ515817.1	GGCAAATATGGAAACATACGTGAACAAGCTTCACGAAGGCTCCACATACACAGCAGCTGTCCAGTACAATGTTCTAGAAAAAG
LDT_RSV-A_M_1.1	54	PP376944.1	GGCAAATATGGAAACATACGTGAACAAGCTTCACGAAGGCTCCACATACACAGCAGCTGTCCAGTACAATGTTCTAGAAAAAG
LDT_RSV-A_M_1.1	54	PP795117.1	GGCAAATATGGAAACATACGTGAACAAGCTTCACGAAGGCTCCACATACACAGCAGCTGTCCAGTACAATGTTCTAGAAAAAG
LDT_RSV-A_M_1.1	54	PP377411.1	GGCAAATATGGAAACATACGTGAACAAGCTTCACGAAGGCTCCACATACACAGCAGCTGTCCAGTACAATGTTCTAGAAAAAG
LDT_RSV-A_M_1.1	54	PP376869.1	GGCAAATATGGAAACATACGTGAACAAGCTTCACGAAGGCTCCACATACACAGCAGCTGTCCAGTACAATGTTCTAGAAAAAG
LDT_RSV-A_M_1.1	54	PP377400.1	GGCAAATATGGAAACATACGTGAACAAGCTTCACGAAGGCTCCACATACACAGCAGCTGTCCAGTACAATGTTCTAGAAAAAG
LDT_RSV-A_M_1.1	54	PP377235.1	GGCAAATATGGAAACATACGTGAACAAGCTTCACGAAGGCTCCACATACACAGCAGCTGTCCAGTACAATGTTCTAGAAAAAG
LDT_RSV-A_M_1.1	54	PP377274.1	GGCAAATATGGAAACATACGTGAACAAGCTTCACGAAGGCTCCACATACACAGCAGCTGTCCAGTACAATGTTCTAGAAAAAG
LDT_RSV-A_M_1.1	54	PV178327.1	GGCAAATATGGAAACATACGTGAACAAGCTTCACGAAGGCTCCACATACACAGCAGCTGTCCAGTACAATGTTCTAGAAAAAG
LDT_RSV-A_M_1.1	54	PV388328.1	GGCAAATATGGAAACATACGTGAACAAGCTTCACGAAGGCTCCACATACACAGCAGCTGTCCAGTACAATGTTCTAGAAAAAG
LDT_RSV-A_M_1.1	54	PQ390741.1	GGCAAATATGGAAACATACGTGAACAAGCTTCACGAAGGCTCCACATACACAGCAGCTGTCCAGTACAATGTTCTAGAAAAAG
LDT_RSV-A_M_1.1	54	OR326816.1	GGCAAATATGGAAACATACGTGAACAAGCTTCACGAAGGCTCCACATACACAGCAGCTGTCCAGTACAATGTTCTAGAAAAAG
LDT_RSV-A_M_1.1	54	PQ348929.1	GGCAAATATGGAAACATACGTGAACAAGCTTCACGAAGGCTCCACATACACAGCAGCTGTCCAGTACAATGTTCTAGAAAAAG
LDT_RSV-A_M_1.1	54	PP377129.1	GGCAAATATGGAAACATACGTGAACAAGCTTCACGAAGGCTCCACATACACAGCAGCTGTCCAGTACAATGTTCTAGAAAAAG
LDT_RSV-A_M_1.1	54	OR162290.2	GGCAAATATGGAAACATACGTGAACAAGCTTCACGAAGGCTCCACATACACAGCAGCTGTCCAGTACAATGTTCTAGAAAAAG
LDT_RSV-A_M_1.1	54	PP377078.1	GGCAAATATGGAAACATACGTGAACAAGCTTCACGAAGGCTCCACATACACAGCAGCTGTCCAGTACAATGTTCTAGAAAAAG
LDT_RSV-A_M_1.1	54	PP135061.1	GGCAAATATGGAAACATACGTGAACAAGCTTCACGAAGGCTCCACATACACAGCAGCTGTCCAGTACAATGTTCTAGAAAAAG
LDT_RSV-A_M_1.1	54	PP970080.1	GGCAAATATGGAAACATACGTGAACAAGCTTCACGAAGGCTCCACATACACAGCAGCTGTCCAGTACAATGTTCTAGAAAAAG
LDT_RSV-A_M_1.1	54	PP377261.1	GGCAAATATGGAAACATACGTGAACAAGCTTCACGAAGGCTCCACATACACAGCAGCTGTCCAGTACAATGTTCTAGAAAAAG
LDT_RSV-A_M_1.1	54	PP530279.1	GGCAAATATGGAAACATACGTGAACAAGCTTCACGAAGGCTCCACATACACAGCAGCTGTCCAGTACAATGTTCTAGAAAAAG
LDT_RSV-A_M_1.1	54	OR326758.1	GGCAAATATGGAAACATACGTGAACAAGCTTCACGAAGGCTCCACATACACAGCAGCTGTCCAGTACAATGTTCTAGAAAAAG
LDT_RSV-A_M_1.1	54	PP970152.1	GGCAAATATGGAAACATACGTGAACAAGCTTCACGAAGGCTCCACATACACAGCAGCTGTCCAGTACAATGTTCTAGAAAAAG
LDT_RSV-A_M_1.1	54	OR326803.1	GGCAAATATGGAAACATACGTGAACAAGCTTCACGAAGGCTCCACATACACAGCAGCTGTCCAGTACAATGTTCTAGAAAAAG
LDT_RSV-A_M_1.1	54	PQ117679.1	GGCAAATATGGAAACATACGTGAACAAGCTTCACGAAGGCTCCACATACACAGCAGCTGTCCAGTACAATGTTCTAGAAAAAG
LDT_RSV-A_M_1.1	54	PP970087.1	GGCAAATATGGAAACATACGTGAACAAGCTTCACGAAGGCTCCACATACACAGCAGCTGTCCAGTACAATGTTCTAGAAAAAG
LDT_RSV-A_M_1.1	54	OZ262346.1	GGCAAATATGGAAACATACGTGAACAAGCTTCACGAAGGCTCCACATACACAGCAGCTGTCCAGTACAATGTTCTAGAAAAAG
LDT_RSV-A_M_1.1	54	PP377459.1	GGCAAATATGGAAACATACGTGAACAAGCTTCACGAAGGCTCCACATACACAGCAGCTGTCCAGTACAATGTTCTAGAAAAAG
LDT_RSV-A_M_1.1	54	MK481079.1	GGCAAATATGGAAACATACGTGAACAAGCTTCACGAAGGCTCCACATACACAGCAGCTGTCCAGTACAATGTTCTAGAAAAAG
LDT_RSV-A_M_1.1	54	PQ117681.1	GGCAAATATGGAAACATACGTGAACAAGCTTCACGAAGGCTCCACATACACAGCAGCTGTCCAGTACAATGTTCTAGAAAAAG
LDT_RSV-A_M_1.1	54	PP377200.1	GGCAAATATGGAAACATACGTGAACAAGCTTCACGAAGGCTCCACATACACAGCAGCTGTCCAGTACAATGTTCTAGAAAAAG
LDT_RSV-A_M_1.1	54	PP376902.1	GGCAAATATGGAAACATACGTGAACAAGCTTCACGAAGGCTCCACATACACAGCAGCTGTCCAGTACAATGTTCTAGAAAAAG
LDT_RSV-A_M_1.1	54	OP320404.1	GGCAAATATGGAAACATACGTGAACAAGCTTCACGAAGGCTCCACATACACAGCAGCTGTCCAGTACAATGTTCTAGAAAAAG
LDT_RSV-A_M_1.1	54	ON237175.1	GGCAAATATGGAAACATACGTGAACAAGCTTCACGAAGGCTCCACATACACAGCAGCTGTCCAGTACAATGTTCTAGAAAAAG
LDT_RSV-A_M_1.1	54	MZ515809.1	GGCAAATATGGAAACATACGTGAACAAGCTTCACGAAGGCTCCACATACACAGCAGCTGTCCAGTACAATGTTCTAGAAAAAG
LDT_RSV-A_M_1.1	54	LC861993.1	GGCAAATATGGAAACATACGTGAACAAGCTTCACGAAGGCTCCACATACACAGCAGCTGTCCAGTACAATGTTCTAGAAAAAG
LDT_RSV-A_M_1.1	54	PP377477.1	GGCAAATATGGAAACATACGTGAACAAGCTTCACGAAGGCTCCACATACACAGCAGCTGTCCAGTACAATGTTCTAGAAAAAG
LDT_RSV-A_M_1.1	54	PP377118.1	GGCAAATATGGAAACATACGTGAACAAGCTTCACGAAGGCTCCACATACACAGCAGCTGTCCAGTACAATGTTCTAGAAAAAG
LDT_RSV-A_M_1.1	54	PV178408.1	GGCAAATATGGAAACATACGTGAACAAGCTTCACGAAGGCTCCACATACACAGCAGCTGTCCAGTACAATGTTCTAGAAAAAG
LDT_RSV-A_M_1.1	54	OQ331210.1	GGCAAATATGGAAACATACGTGAACAAGCTTCACGAAGGCTCCACATACACAGCAGCTGTCCAGTACAATGTTCTAGAAAAAG
LDT_RSV-A_M_1.1	54	PP377140.1	GGCAAATATGGAAACATACGTGAACAAGCTTCACGAAGGCTCCACATACACAGCAGCTGTCCAGTACAATGTTCTAGAAAAAG
LDT_RSV-A_M_1.1	54	LC866398.1	GGCAAATATGGAAACATACGTGAACAAGCTTCACGAAGGCTCCACATACACAGCAGCTGTCCAGTACAATGTTCTAGAAAAAG
LDT_RSV-A_M_1.1	54	MZ515762.1	GGCAAATATGGAAACATACGTGAACAAGCTTCACGAAGGCTCCACATACACAGCAGCTGTCCAGTACAATGTTCTAGAAAAAG
LDT_RSV-A_M_1.1	54	PQ492100.2	GGCAAATATGGAAACATACGTGAACAAGCTTCACGAAGGCTCCACATACACAGCAGCTGTCCAGTACAATGTTCTAGAAAAAG
LDT_RSV-A_M_1.1	54	OR326734.1	GGCAAATATGGAAACATACGTGAACAAGCTTCACGAAGGCTCCACATACACAGCAGCTGTCCAGTACAATGTTCTAGAAAAAG
LDT_RSV-A_M_1.1	54	PP377143.1	GGCAAATATGGAAACATACGTGAACAAGCTTCACGAAGGCTCCACATACACAGCAGCTGTCCAGTACAATGTTCTAGAAAAAG
LDT_RSV-A_M_1.1	54	OR326735.1	GGCAAATATGGAAACATACGTGAACAAGCTTCACGAAGGCTCCACATACACAGCAGCTGTCCAGTACAATGTTCTAGAAAAAG
LDT_RSV-A_M_1.1	54	PP770456.1	GGCAAATATGGAAACATACGTGAACAAGCTTCACGAAGGCTCCACATACACAGCAGCTGTCCAGTACAATGTTCTAGAAAAAG
LDT_RSV-A_M_1.1	54	OQ171932.1	GGCAAATATGGAAACATACGTGAACAAGCTTCACGAAGGCTCCACATACACAGCAGCTGTCCAGTACAATGTTCTAGAAAAAG
LDT_RSV-A_M_1.1	54	MZ516049.1	GGCAAATATGGAAACATACGTGAACAAGCTTCACGAAGGCTCCACATACACAGCAGCTGTCCAGTACAATGTTCTAGAAAAAG
LDT_RSV-A_M_1.1	54	OQ941658.1	GGCAAATATGGAAACATACGTGAACAAGCTTCACGAAGGCTCCACATACACAGCAGCTGTCCAGTACAATGTTCTAGAAAAAG
LDT_RSV-A_M_1.1	54	PP377135.1	GGCAAATATGGAAACATACGTGAACAAGCTTCACGAAGGCTCCACATACACAGCAGCTGTCCAGTACAATGTTCTAGAAAAAG
LDT_RSV-A_M_1.1	54	PQ348941.1	GGCAAATATGGAAACATACGTGAACAAGCTTCACGAAGGCTCCACATACACAGCAGCTGTCCAGTACAATGTTCTAGAAAAAG
LDT_RSV-A_M_1.1	54	PP970069.1	GGCAAATATGGAAACATACGTGAACAAGCTTCACGAAGGCTCCACATACACAGCAGCTGTCCAGTACAATGTTCTAGAAAAAG
LDT_RSV-A_M_1.1	54	MZ515786.1	GGCAAATATGGAAACATACGTGAACAAGCTTCACGAAGGCTCCACATACACAGCAGCTGTCCAGTACAATGTTCTAGAAAAAG
LDT_RSV-A_M_1.1	54	LC866373.1	GGCAAATATGGAAACATACGTGAACAAGCTTCACGAAGGCTCCACATACACAGCAGCTGTCCAGTACAATGTTCTAGAAAAAG
LDT_RSV-A_M_1.1	54	PP377123.1	GGCAAATATGGAAACATACGTGAACAAGCTTCACGAAGGCTCCACATACACAGCAGCTGTCCAGTACAATGTTCTAGAAAAAG
LDT_RSV-A_M_1.1	54	PQ117673.1	GGCAAATATGGAAACATACGTGAACAAGCTTCACGAAGGCTCCACATACACAGCAGCTGTCCAGTACAATGTTCTAGAAAAAG
LDT_RSV-A_M_1.1	54	PQ899952.1	GGCAAATATGGAAACATACGTGAACAAGCTTCACGAAGGCTCCACATACACAGCAGCTGTCCAGTACAATGTTCTAGAAAAAG
LDT_RSV-A_M_1.1	54	MZ515955.1	GGCAAATATGGAAACATACGTGAACAAGCTTCACGAAGGCTCCACATACACAGCAGCTGTCCAGTACAATGTTCTAGAAAAAG
LDT_RSV-A_M_1.1	54	PP795129.1	GGCAAATATGGAAACATACGTGAACAAGCTTCACGAAGGCTCCACATACACAGCAGCTGTCCAGTACAATGTTCTAGAAAAAG
LDT_RSV-A_M_1.1	54	OM857373.1	GGCAAATATGGAAACATACGTGAACAAGCTTCACGAAGGCTCCACATACACAGCAGCTGTCCAGTACAATGTTCTAGAAAAAG
LDT_RSV-A_M_1.1	54	OQ357797.1	GGCAAATATGGAAACATACGTGAACAAGCTTCACGAAGGCTCCACATACACAGCAGCTGTCCAGTACAATGTTCTAGAAAAAG
LDT_RSV-A_M_1.1	54	OQ261736.1	GGCAAATATGGAAACATACGTGAACAAGCTTCACGAAGGCTCCACATACACAGCAGCTGTCCAGTACAATGTTCTAGAAAAAG
LDT_RSV-A_M_1.1	54	OR795217.1	GGCAAATATGGAAACATACGTGAACAAGCTTCACGAAGGCTCCACATACACAGCAGCTGTCCAGTACAATGTTCTAGAAAAAG
LDT_RSV-A_M_1.1	54	OQ941706.1	GGCAAATATGGAAACATACGTGAACAAGCTTCACGAAGGCTCCACATACACAGCAGCTGTCCAGTACAATGTTCTAGAAAAAG
LDT_RSV-A_M_1.1	54	OR326776.1	GGCAAATATGGAAACATACGTGAACAAGCTTCACGAAGGCTCCACATACACAGCAGCTGTCCAGTACAATGTTCTAGAAAAAG
LDT_RSV-A_M_1.1	54	PP376908.1	GGCAAATATGGAAACATACGTGAACAAGCTTCACGAAGGCTCCACATACACAGCAGCTGTCCAGTACAATGTTCTAGAAAAAG
LDT_RSV-A_M_1.1	54	PP377095.1	GGCAAATATGGAAACATACGTGAACAAGCTTCACGAAGGCTCCACATACACAGCAGCTGTCCAGTACAATGTTCTAGAAAAAG
LDT_RSV-A_M_1.1	54	PP377047.1	GGCAAATATGGAAACATACGTGAACAAGCTTCACGAAGGCTCCACATACACAGCAGCTGTCCAGTACAATGTTCTAGAAAAAG
LDT_RSV-A_M_1.1	54	PP084070.1	GGCAAATATGGAAACATACGTGAACAAGCTTCACGAAGGCTCCACATACACAGCAGCTGTCCAGTACAATGTTCTAGAAAAAG
LDT_RSV-A_M_1.1	54	PP748783.1	GGCAAATATGGAAACATACGTGAACAAGCTTCACGAAGGCTCCACATACACAGCAGCTGTCCAGTACAATGTTCTAGAAAAAG
LDT_RSV-A_M_1.1	54	PP376850.1	GGCAAATATGGAAACATACGTGAACAAGCTTCACGAAGGCTCCACATACACAGCAGCTGTCCAGTACAATGTTCTAGAAAAAG
LDT_RSV-A_M_1.1	54	OR666583.1	GGCAAATATGGAAACATACGTGAACAAGCTTCACGAAGGCTCCACATACACAGCAGCTGTCCAGTACAATGTTCTAGAAAAAG
LDT_RSV-A_M_1.1	54	PV367357.1	GGCAAATATGGAAACATACGTGAACAAGCTTCACGAAGGCTCCACATACACAGCAGCTGTCCAGTACAATGTTCTAGAAAAAG
LDT_RSV-A_M_1.1	54	PP974218.1	GGCAAATATGGAAACATACGTGAACAAGCTTCACGAAGGCTCCACATACACAGCAGCTGTCCAGTACAATGTTCTAGAAAAAG
LDT_RSV-A_M_1.1	54	PP377146.1	GGCAAATATGGAAACATACGTGAACAAGCTTCACGAAGGCTCCACATACACAGCAGCTGTCCAGTACAATGTTCTAGAAAAAG
LDT_RSV-A_M_1.1	54	PP376989.1	GGCAAATATGGAAACATACGTGAACAAGCTTCACGAAGGCTCCACATACACAGCAGCTGTCCAGTACAATGTTCTAGAAAAAG
LDT_RSV-A_M_1.1	54	PP377159.1	GGCAAATATGGAAACATACGTGAACAAGCTTCACGAAGGCTCCACATACACAGCAGCTGTCCAGTACAATGTTCTAGAAAAAG
LDT_RSV-A_M_1.1	54	PP770457.1	GGCAAATATGGAAACATACGTGAACAAGCTTCACGAAGGCTCCACATACACAGCAGCTGTCCAGTACAATGTTCTAGAAAAAG
LDT_RSV-A_M_1.1	54	PV178613.1	GGCAAATATGGAAACATACGTGAACAAGCTTCACGAAGGCTCCACATACACAGCAGCTGTCCAGTACAATGTTCTAGAAAAAG
LDT_RSV-A_M_1.1	54	PQ348919.1	GGCAAATATGGAAACATACGTGAACAAGCTTCACGAAGGCTCCACATACACAGCAGCTGTCCAGTACAATGTTCTAGAAAAAG
LDT_RSV-A_M_1.1	54	MZ515743.1	GGCAAATATGGAAACATACGTGAACAAGCTTCACGAAGGCTCCACATACACAGCAGCTGTCCAGTACAATGTTCTAGAAAAAG
LDT_RSV-A_M_1.1	54	PV178592.1	GGCAAATATGGAAACATACGTGAACAAGCTTCACGAAGGCTCCACATACACAGCAGCTGTCCAGTACAATGTTCTAGAAAAAG
LDT_RSV-A_M_1.1	54	PP377186.1	GGCAAATATGGAAACATACGTGAACAAGCTTCACGAAGGCTCCACATACACAGCAGCTGTCCAGTACAATGTTCTAGAAAAAG
LDT_RSV-A_M_1.1	54	PQ329123.1	GGCAAATATGGAAACATACGTGAACAAGCTTCACGAAGGCTCCACATACACAGCAGCTGTCCAGTACAATGTTCTAGAAAAAG
LDT_RSV-A_M_1.1	54	MZ515613.1	GGCAAATATGGAAACATACGTGAACAAGCTTCACGAAGGCTCCACATACACAGCAGCTGTCCAGTACAATGTTCTAGAAAAAG
LDT_RSV-A_M_1.1	54	PP748827.1	GGCAAATATGGAAACATACGTGAACAAGCTTCACGAAGGCTCCACATACACAGCAGCTGTCCAGTACAATGTTCTAGAAAAAG
LDT_RSV-A_M_1.1	54	PV178260.1	GGCAAATATGGAAACATACGTGAACAAGCTTCACGAAGGCTCCACATACACAGCAGCTGTCCAGTACAATGTTCTAGAAAAAG
LDT_RSV-A_M_1.1	54	MZ515611.1	GGCAAATATGGAAACATACGTGAACAAGCTTCACGAAGGCTCCACATACACAGCAGCTGTCCAGTACAATGTTCTAGAAAAAG
LDT_RSV-A_M_1.1	54	PP376873.1	GGCAAATATGGAAACATACGTGAACAAGCTTCACGAAGGCTCCACATACACAGCAGCTGTCCAGTACAATGTTCTAGAAAAAG
LDT_RSV-A_M_1.1	54	PP377371.1	GGCAAATATGGAAACATACGTGAACAAGCTTCACGAAGGCTCCACATACACAGCAGCTGTCCAGTACAATGTTCTAGAAAAAG
LDT_RSV-A_M_1.1	54	OR666598.1	GGCAAATATGGAAACATACGTGAACAAGCTTCACGAAGGCTCCACATACACAGCAGCTGTCCAGTACAATGTTCTAGAAAAAG
LDT_RSV-A_M_1.1	54	PP970074.1	GGCAAATATGGAAACATACGTGAACAAGCTTCACGAAGGCTCCACATACACAGCAGCTGTCCAGTACAATGTTCTAGAAAAAG
LDT_RSV-A_M_1.1	54	OQ101874.2	GGCAAATATGGAAACATACGTGAACAAGCTTCACGAAGGCTCCACATACACAGCAGCTGTCCAGTACAATGTTCTAGAAAAAG
LDT_RSV-A_M_1.1	54	PV178318.1	GGCAAATATGGAAACATACGTGAACAAGCTTCACGAAGGCTCCACATACACAGCAGCTGTCCAGTACAATGTTCTAGAAAAAG
LDT_RSV-A_M_1.1	54	PP377094.1	GGCAAATATGGAAACATACGTGAACAAGCTTCACGAAGGCTCCACATACACAGCAGCTGTCCAGTACAATGTTCTAGAAAAAG
LDT_RSV-A_M_1.1	54	PP377160.1	GGCAAATATGGAAACATACGTGAACAAGCTTCACGAAGGCTCCACATACACAGCAGCTGTCCAGTACAATGTTCTAGAAAAAG
LDT_RSV-A_M_1.1	54	ON237179.1	GGCAAATATGGAAACATACGTGAACAAGCTTCACGAAGGCTCCACATACACAGCAGCTGTCCAGTACAATGTTCTAGAAAAAG
LDT_RSV-A_M_1.1	54	PV584137.1	GGCAAATATGGAAACATACGTGAACAAGCTTCACGAAGGCTCCACATACACAGCAGCTGTCCAGTACAATGTTCTAGAAAAAG
LDT_RSV-A_M_1.1	54	MZ515756.1	GGCAAATATGGAAACATACGTGAACAAGCTTCACGAAGGCTCCACATACACAGCAGCTGTCCAGTACAATGTTCTAGAAAAAG
LDT_RSV-A_M_1.1	54	OZ262350.1	GGCAAATATGGAAACATACGTGAACAAGCTTCACGAAGGCTCCACATACACAGCAGCTGTCCAGTACAATGTTCTAGAAAAAG
LDT_RSV-A_M_1.1	54	MZ515660.1	GGCAAATATGGAAACATACGTGAACAAGCTTCACGAAGGCTCCACATACACAGCAGCTGTCCAGTACAATGTTCTAGAAAAAG
LDT_RSV-A_M_1.1	54	PP376948.1	GGCAAATATGGAAACATACGTGAACAAGCTTCACGAAGGCTCCACATACACAGCAGCTGTCCAGTACAATGTTCTAGAAAAAG
LDT_RSV-A_M_1.1	54	PP377416.1	GGCAAATATGGAAACATACGTGAACAAGCTTCACGAAGGCTCCACATACACAGCAGCTGTCCAGTACAATGTTCTAGAAAAAG
LDT_RSV-A_M_1.1	54	PP970170.1	GGCAAATATGGAAACATACGTGAACAAGCTTCACGAAGGCTCCACATACACAGCAGCTGTCCAGTACAATGTTCTAGAAAAAG
LDT_RSV-A_M_1.1	54	MZ515849.1	GGCAAATATGGAAACATACGTGAACAAGCTTCACGAAGGCTCCACATACACAGCAGCTGTCCAGTACAATGTTCTAGAAAAAG
LDT_RSV-A_M_1.1	54	PP377262.1	GGCAAATATGGAAACATACGTGAACAAGCTTCACGAAGGCTCCACATACACAGCAGCTGTCCAGTACAATGTTCTAGAAAAAG
LDT_RSV-A_M_1.1	54	PP352404.1	GGCAAATATGGAAACATACGTGAACAAGCTTCACGAAGGCTCCACATACACAGCAGCTGTCCAGTACAATGTTCTAGAAAAAG
LDT_RSV-A_M_1.1	54	PP377239.1	GGCAAATATGGAAACATACGTGAACAAGCTTCACGAAGGCTCCACATACACAGCAGCTGTCCAGTACAATGTTCTAGAAAAAG
LDT_RSV-A_M_1.1	54	OR795212.1	GGCAAATATGGAAACATACGTGAACAAGCTTCACGAAGGCTCCACATACACAGCAGCTGTCCAGTACAATGTTCTAGAAAAAG
LDT_RSV-A_M_1.1	54	MZ515638.1	GGCAAATATGGAAACATACGTGAACAAGCTTCACGAAGGCTCCACATACACAGCAGCTGTCCAGTACAATGTTCTAGAAAAAG
LDT_RSV-A_M_1.1	54	PV178369.1	GGCAAATATGGAAACATACGTGAACAAGCTTCACGAAGGCTCCACATACACAGCAGCTGTCCAGTACAATGTTCTAGAAAAAG
LDT_RSV-A_M_1.1	54	PQ618092.1	GGCAAATATGGAAACATACGTGAACAAGCTTCACGAAGGCTCCACATACACAGCAGCTGTCCAGTACAATGTTCTAGAAAAAG
LDT_RSV-A_M_1.1	54	PP377485.1	GGCAAATATGGAAACATACGTGAACAAGCTTCACGAAGGCTCCACATACACAGCAGCTGTCCAGTACAATGTTCTAGAAAAAG
LDT_RSV-A_M_1.1	54	PP376971.1	GGCAAATATGGAAACATACGTGAACAAGCTTCACGAAGGCTCCACATACACAGCAGCTGTCCAGTACAATGTTCTAGAAAAAG
LDT_RSV-A_M_1.1	54	PQ618120.1	GGCAAATATGGAAACATACGTGAACAAGCTTCACGAAGGCTCCACATACACAGCAGCTGTCCAGTACAATGTTCTAGAAAAAG
LDT_RSV-A_M_1.1	54	PP377226.1	GGCAAATATGGAAACATACGTGAACAAGCTTCACGAAGGCTCCACATACACAGCAGCTGTCCAGTACAATGTTCTAGAAAAAG
LDT_RSV-A_M_1.1	54	PP084062.1	GGCAAATATGGAAACATACGTGAACAAGCTTCACGAAGGCTCCACATACACAGCAGCTGTCCAGTACAATGTTCTAGAAAAAG
LDT_RSV-A_M_1.1	54	PP377370.1	GGCAAATATGGAAACATACGTGAACAAGCTTCACGAAGGCTCCACATACACAGCAGCTGTCCAGTACAATGTTCTAGAAAAAG
LDT_RSV-A_M_1.1	54	PP342451.1	GGCAAATATGGAAACATACGTGAACAAGCTTCACGAAGGCTCCACATACACAGCAGCTGTCCAGTACAATGTTCTAGAAAAAG
LDT_RSV-A_M_1.1	54	OR326744.1	GGCAAATATGGAAACATACGTGAACAAGCTTCACGAAGGCTCCACATACACAGCAGCTGTCCAGTACAATGTTCTAGAAAAAG
LDT_RSV-A_M_1.1	54	OM857371.1	GGCAAATATGGAAACATACGTGAACAAGCTTCACGAAGGCTCCACATACACAGCAGCTGTCCAGTACAATGTTCTAGAAAAAG
LDT_RSV-A_M_1.1	54	LC861977.1	GGCAAATATGGAAACATACGTGAACAAGCTTCACGAAGGCTCCACATACACAGCAGCTGTCCAGTACAATGTTCTAGAAAAAG
LDT_RSV-A_M_1.1	54	PV388305.1	GGCAAATATGGAAACATACGTGAACAAGCTTCACGAAGGCTCCACATACACAGCAGCTGTCCAGTACAATGTTCTAGAAAAAG
LDT_RSV-A_M_1.1	54	OQ941709.1	GGCAAATATGGAAACATACGTGAACAAGCTTCACGAAGGCTCCACATACACAGCAGCTGTCCAGTACAATGTTCTAGAAAAAG
LDT_RSV-A_M_1.1	54	MZ515757.1	GGCAAATATGGAAACATACGTGAACAAGCTTCACGAAGGCTCCACATACACAGCAGCTGTCCAGTACAATGTTCTAGAAAAAG
LDT_RSV-A_M_1.1	54	PP495998.1	GGCAAATATGGAAACATACGTGAACAAGCTTCACGAAGGCTCCACATACACAGCAGCTGTCCAGTACAATGTTCTAGAAAAAG
LDT_RSV-A_M_1.1	54	MZ515972.1	GGCAAATATGGAAACATACGTGAACAAGCTTCACGAAGGCTCCACATACACAGCAGCTGTCCAGTACAATGTTCTAGAAAAAG
LDT_RSV-A_M_1.1	54	PP495987.1	GGCAAATATGGAAACATACGTGAACAAGCTTCACGAAGGCTCCACATACACAGCAGCTGTCCAGTACAATGTTCTAGAAAAAG
LDT_RSV-A_M_1.1	54	PQ348937.1	GGCAAATATGGAAACATACGTGAACAAGCTTCACGAAGGCTCCACATACACAGCAGCTGTCCAGTACAATGTTCTAGAAAAAG
LDT_RSV-A_M_1.1	54	PP352405.1	GGCAAATATGGAAACATACGTGAACAAGCTTCACGAAGGCTCCACATACACAGCAGCTGTCCAGTACAATGTTCTAGAAAAAG
LDT_RSV-A_M_1.1	54	PP970161.1	GGCAAATATGGAAACATACGTGAACAAGCTTCACGAAGGCTCCACATACACAGCAGCTGTCCAGTACAATGTTCTAGAAAAAG
LDT_RSV-A_M_1.1	54	PP377417.1	GGCAAATATGGAAACATACGTGAACAAGCTTCACGAAGGCTCCACATACACAGCAGCTGTCCAGTACAATGTTCTAGAAAAAG
LDT_RSV-A_M_1.1	54	PP970079.1	GGCAAATATGGAAACATACGTGAACAAGCTTCACGAAGGCTCCACATACACAGCAGCTGTCCAGTACAATGTTCTAGAAAAAG
LDT_RSV-A_M_1.1	54	PP377050.1	GGCAAATATGGAAACATACGTGAACAAGCTTCACGAAGGCTCCACATACACAGCAGCTGTCCAGTACAATGTTCTAGAAAAAG
LDT_RSV-A_M_1.1	54	PP376894.1	GGCAAATATGGAAACATACGTGAACAAGCTTCACGAAGGCTCCACATACACAGCAGCTGTCCAGTACAATGTTCTAGAAAAAG
LDT_RSV-A_M_1.1	54	LC866387.1	GGCAAATATGGAAACATACGTGAACAAGCTTCACGAAGGCTCCACATACACAGCAGCTGTCCAGTACAATGTTCTAGAAAAAG
LDT_RSV-A_M_1.1	54	PP377345.1	GGCAAATATGGAAACATACGTGAACAAGCTTCACGAAGGCTCCACATACACAGCAGCTGTCCAGTACAATGTTCTAGAAAAAG
LDT_RSV-A_M_1.1	54	MZ515674.1	GGCAAATATGGAAACATACGTGAACAAGCTTCACGAAGGCTCCACATACACAGCAGCTGTCCAGTACAATGTTCTAGAAAAAG
LDT_RSV-A_M_1.1	54	PP352435.1	GGCAAATATGGAAACATACGTGAACAAGCTTCACGAAGGCTCCACATACACAGCAGCTGTCCAGTACAATGTTCTAGAAAAAG
LDT_RSV-A_M_1.1	54	PP352436.1	GGCAAATATGGAAACATACGTGAACAAGCTTCACGAAGGCTCCACATACACAGCAGCTGTCCAGTACAATGTTCTAGAAAAAG
LDT_RSV-A_M_1.1	54	PV178486.1	GGCAAATATGGAAACATACGTGAACAAGCTTCACGAAGGCTCCACATACACAGCAGCTGTCCAGTACAATGTTCTAGAAAAAG
LDT_RSV-A_M_1.1	54	PV388322.1	GGCAAATATGGAAACATACGTGAACAAGCTTCACGAAGGCTCCACATACACAGCAGCTGTCCAGTACAATGTTCTAGAAAAAG
LDT_RSV-A_M_1.1	54	PV367355.1	GGCAAATATGGAAACATACGTGAACAAGCTTCACGAAGGCTCCACATACACAGCAGCTGTCCAGTACAATGTTCTAGAAAAAG
LDT_RSV-A_M_1.1	54	OZ262187.1	GGCAAATATGGAAACATACGTGAACAAGCTTCACGAAGGCTCCACATACACAGCAGCTGTCCAGTACAATGTTCTAGAAAAAG
LDT_RSV-A_M_1.1	54	PQ492121.2	GGCAAATATGGAAACATACGTGAACAAGCTTCACGAAGGCTCCACATACACAGCAGCTGTCCAGTACAATGTTCTAGAAAAAG
LDT_RSV-A_M_1.1	54	OQ101868.2	GGCAAATATGGAAACATACGTGAACAAGCTTCACGAAGGCTCCACATACACAGCAGCTGTCCAGTACAATGTTCTAGAAAAAG
LDT_RSV-A_M_1.1	54	PP377071.1	GGCAAATATGGAAACATACGTGAACAAGCTTCACGAAGGCTCCACATACACAGCAGCTGTCCAGTACAATGTTCTAGAAAAAG
LDT_RSV-A_M_1.1	54	PV178622.1	GGCAAATATGGAAACATACGTGAACAAGCTTCACGAAGGCTCCACATACACAGCAGCTGTCCAGTACAATGTTCTAGAAAAAG
LDT_RSV-A_M_1.1	54	PP377432.1	GGCAAATATGGAAACATACGTGAACAAGCTTCACGAAGGCTCCACATACACAGCAGCTGTCCAGTACAATGTTCTAGAAAAAG
LDT_RSV-A_M_1.1	54	MK534512.1	GGCAAATATGGAAACATACGTGAACAAGCTTCACGAAGGCTCCACATACACAGCAGCTGTCCAGTACAATGTTCTAGAAAAAG
LDT_RSV-A_M_1.1	54	MZ515925.1	GGCAAATATGGAAACATACGTGAACAAGCTTCACGAAGGCTCCACATACACAGCAGCTGTCCAGTACAATGTTCTAGAAAAAG
LDT_RSV-A_M_1.1	54	LR699726.1	GGCAAATATGGAAACATACGTGAACAAGCTTCACGAAGGCTCCACATACACAGCAGCTGTCCAGTACAATGTTCTAGAAAAAG
LDT_RSV-A_M_1.1	54	MZ515865.1	GGCAAATATGGAAACATACGTGAACAAGCTTCACGAAGGCTCCACATACACAGCAGCTGTCCAGTACAATGTTCTAGAAAAAG
LDT_RSV-A_M_1.1	54	OQ101897.2	GGCAAATATGGAAACATACGTGAACAAGCTTCACGAAGGCTCCACATACACAGCAGCTGTCCAGTACAATGTTCTAGAAAAAG
LDT_RSV-A_M_1.1	54	OR162292.2	GGCAAATATGGAAACATACGTGAACAAGCTTCACGAAGGCTCCACATACACAGCAGCTGTCCAGTACAATGTTCTAGAAAAAG
LDT_RSV-A_M_1.1	54	PP377461.1	GGCAAATATGGAAACATACGTGAACAAGCTTCACGAAGGCTCCACATACACAGCAGCTGTCCAGTACAATGTTCTAGAAAAAG
LDT_RSV-A_M_1.1	54	MZ515812.1	GGCAAATATGGAAACATACGTGAACAAGCTTCACGAAGGCTCCACATACACAGCAGCTGTCCAGTACAATGTTCTAGAAAAAG
LDT_RSV-A_M_1.1	54	PV178612.1	GGCAAATATGGAAACATACGTGAACAAGCTTCACGAAGGCTCCACATACACAGCAGCTGTCCAGTACAATGTTCTAGAAAAAG
LDT_RSV-A_M_1.1	54	OR162296.2	GGCAAATATGGAAACATACGTGAACAAGCTTCACGAAGGCTCCACATACACAGCAGCTGTCCAGTACAATGTTCTAGAAAAAG
LDT_RSV-A_M_1.1	54	PP377240.1	GGCAAATATGGAAACATACGTGAACAAGCTTCACGAAGGCTCCACATACACAGCAGCTGTCCAGTACAATGTTCTAGAAAAAG
LDT_RSV-A_M_1.1	54	PP376848.1	GGCAAATATGGAAACATACGTGAACAAGCTTCACGAAGGCTCCACATACACAGCAGCTGTCCAGTACAATGTTCTAGAAAAAG
LDT_RSV-A_M_1.1	54	OZ262313.1	GGCAAATATGGAAACATACGTGAACAAGCTTCACGAAGGCTCCACATACACAGCAGCTGTCCAGTACAATGTTCTAGAAAAAG
LDT_RSV-A_M_1.1	54	OR326848.1	GGCAAATATGGAAACATACGTGAACAAGCTTCACGAAGGCTCCACATACACAGCAGCTGTCCAGTACAATGTTCTAGAAAAAG
LDT_RSV-A_M_1.1	54	PP377054.1	GGCAAATATGGAAACATACGTGAACAAGCTTCACGAAGGCTCCACATACACAGCAGCTGTCCAGTACAATGTTCTAGAAAAAG
LDT_RSV-A_M_1.1	54	OP890348.1	GGCAAATATGGAAACATACGTGAACAAGCTTCACGAAGGCTCCACATACACAGCAGCTGTCCAGTACAATGTTCTAGAAAAAG
LDT_RSV-A_M_1.1	54	PP376896.1	GGCAAATATGGAAACATACGTGAACAAGCTTCACGAAGGCTCCACATACACAGCAGCTGTCCAGTACAATGTTCTAGAAAAAG
LDT_RSV-A_M_1.1	54	PP748776.1	GGCAAATATGGAAACATACGTGAACAAGCTTCACGAAGGCTCCACATACACAGCAGCTGTCCAGTACAATGTTCTAGAAAAAG
LDT_RSV-A_M_1.1	54	PP377328.1	GGCAAATATGGAAACATACGTGAACAAGCTTCACGAAGGCTCCACATACACAGCAGCTGTCCAGTACAATGTTCTAGAAAAAG
LDT_RSV-A_M_1.1	54	PP770454.1	GGCAAATATGGAAACATACGTGAACAAGCTTCACGAAGGCTCCACATACACAGCAGCTGTCCAGTACAATGTTCTAGAAAAAG
LDT_RSV-A_M_1.1	54	PP377216.1	GGCAAATATGGAAACATACGTGAACAAGCTTCACGAAGGCTCCACATACACAGCAGCTGTCCAGTACAATGTTCTAGAAAAAG
LDT_RSV-A_M_1.1	54	OQ941663.1	GGCAAATATGGAAACATACGTGAACAAGCTTCACGAAGGCTCCACATACACAGCAGCTGTCCAGTACAATGTTCTAGAAAAAG
LDT_RSV-A_M_1.1	54	OQ171934.1	GGCAAATATGGAAACATACGTGAACAAGCTTCACGAAGGCTCCACATACACAGCAGCTGTCCAGTACAATGTTCTAGAAAAAG
LDT_RSV-A_M_1.1	54	MZ516059.1	GGCAAATATGGAAACATACGTGAACAAGCTTCACGAAGGCTCCACATACACAGCAGCTGTCCAGTACAATGTTCTAGAAAAAG
LDT_RSV-A_M_1.1	54	OR915846.1	GGCAAATATGGAAACATACGTGAACAAGCTTCACGAAGGCTCCACATACACAGCAGCTGTCCAGTACAATGTTCTAGAAAAAG
LDT_RSV-A_M_1.1	54	PP135042.1	GGCAAATATGGAAACATACGTGAACAAGCTTCACGAAGGCTCCACATACACAGCAGCTGTCCAGTACAATGTTCTAGAAAAAG
LDT_RSV-A_M_1.1	54	PQ492093.2	GGCAAATATGGAAACATACGTGAACAAGCTTCACGAAGGCTCCACATACACAGCAGCTGTCCAGTACAATGTTCTAGAAAAAG
LDT_RSV-A_M_1.1	54	PP748816.1	GGCAAATATGGAAACATACGTGAACAAGCTTCACGAAGGCTCCACATACACAGCAGCTGTCCAGTACAATGTTCTAGAAAAAG
LDT_RSV-A_M_1.1	54	MZ515936.1	GGCAAATATGGAAACATACGTGAACAAGCTTCACGAAGGCTCCACATACACAGCAGCTGTCCAGTACAATGTTCTAGAAAAAG
LDT_RSV-A_M_1.1	54	OR326760.1	GGCAAATATGGAAACATACGTGAACAAGCTTCACGAAGGCTCCACATACACAGCAGCTGTCCAGTACAATGTTCTAGAAAAAG
LDT_RSV-A_M_1.1	54	PV178333.1	GGCAAATATGGAAACATACGTGAACAAGCTTCACGAAGGCTCCACATACACAGCAGCTGTCCAGTACAATGTTCTAGAAAAAG
LDT_RSV-A_M_1.1	54	OP320400.1	GGCAAATATGGAAACATACGTGAACAAGCTTCACGAAGGCTCCACATACACAGCAGCTGTCCAGTACAATGTTCTAGAAAAAG
LDT_RSV-A_M_1.1	54	PP377088.1	GGCAAATATGGAAACATACGTGAACAAGCTTCACGAAGGCTCCACATACACAGCAGCTGTCCAGTACAATGTTCTAGAAAAAG
LDT_RSV-A_M_1.1	54	OM857381.1	GGCAAATATGGAAACATACGTGAACAAGCTTCACGAAGGCTCCACATACACAGCAGCTGTCCAGTACAATGTTCTAGAAAAAG
LDT_RSV-A_M_1.1	54	MT373704.1	GGCAAATATGGAAACATACGTGAACAAGCTTCACGAAGGCTCCACATACACAGCAGCTGTCCAGTACAATGTTCTAGAAAAAG
LDT_RSV-A_M_1.1	54	MZ515938.1	GGCAAATATGGAAACATACGTGAACAAGCTTCACGAAGGCTCCACATACACAGCAGCTGTCCAGTACAATGTTCTAGAAAAAG
LDT_RSV-A_M_1.1	54	LC862004.1	GGCAAATATGGAAACATACGTGAACAAGCTTCACGAAGGCTCCACATACACAGCAGCTGTCCAGTACAATGTTCTAGAAAAAG
LDT_RSV-A_M_1.1	54	PP376914.1	GGCAAATATGGAAACATACGTGAACAAGCTTCACGAAGGCTCCACATACACAGCAGCTGTCCAGTACAATGTTCTAGAAAAAG
LDT_RSV-A_M_1.1	54	PP377172.1	GGCAAATATGGAAACATACGTGAACAAGCTTCACGAAGGCTCCACATACACAGCAGCTGTCCAGTACAATGTTCTAGAAAAAG
LDT_RSV-A_M_1.1	54	PP377021.1	GGCAAATATGGAAACATACGTGAACAAGCTTCACGAAGGCTCCACATACACAGCAGCTGTCCAGTACAATGTTCTAGAAAAAG
LDT_RSV-A_M_1.1	54	PP377480.1	GGCAAATATGGAAACATACGTGAACAAGCTTCACGAAGGCTCCACATACACAGCAGCTGTCCAGTACAATGTTCTAGAAAAAG
LDT_RSV-A_M_1.1	54	PP377225.1	GGCAAATATGGAAACATACGTGAACAAGCTTCACGAAGGCTCCACATACACAGCAGCTGTCCAGTACAATGTTCTAGAAAAAG
LDT_RSV-A_M_1.1	54	OP699172.2	GGCAAATATGGAAACATACGTGAACAAGCTTCACGAAGGCTCCACATACACAGCAGCTGTCCAGTACAATGTTCTAGAAAAAG
LDT_RSV-A_M_1.1	54	PP530280.1	GGCAAATATGGAAACATACGTGAACAAGCTTCACGAAGGCTCCACATACACAGCAGCTGTCCAGTACAATGTTCTAGAAAAAG
LDT_RSV-A_M_1.1	54	PQ899938.1	GGCAAATATGGAAACATACGTGAACAAGCTTCACGAAGGCTCCACATACACAGCAGCTGTCCAGTACAATGTTCTAGAAAAAG
LDT_RSV-A_M_1.1	54	LC862001.1	GGCAAATATGGAAACATACGTGAACAAGCTTCACGAAGGCTCCACATACACAGCAGCTGTCCAGTACAATGTTCTAGAAAAAG
LDT_RSV-A_M_1.1	54	OQ941703.1	GGCAAATATGGAAACATACGTGAACAAGCTTCACGAAGGCTCCACATACACAGCAGCTGTCCAGTACAATGTTCTAGAAAAAG
LDT_RSV-A_M_1.1	54	PV178637.1	GGCAAATATGGAAACATACGTGAACAAGCTTCACGAAGGCTCCACATACACAGCAGCTGTCCAGTACAATGTTCTAGAAAAAG
LDT_RSV-A_M_1.1	54	PP970168.1	GGCAAATATGGAAACATACGTGAACAAGCTTCACGAAGGCTCCACATACACAGCAGCTGTCCAGTACAATGTTCTAGAAAAAG
LDT_RSV-A_M_1.1	54	PP376841.1	GGCAAATATGGAAACATACGTGAACAAGCTTCACGAAGGCTCCACATACACAGCAGCTGTCCAGTACAATGTTCTAGAAAAAG
LDT_RSV-A_M_1.1	54	PP377201.1	GGCAAATATGGAAACATACGTGAACAAGCTTCACGAAGGCTCCACATACACAGCAGCTGTCCAGTACAATGTTCTAGAAAAAG
LDT_RSV-A_M_1.1	54	PV178463.1	GGCAAATATGGAAACATACGTGAACAAGCTTCACGAAGGCTCCACATACACAGCAGCTGTCCAGTACAATGTTCTAGAAAAAG
LDT_RSV-A_M_1.1	54	ON237204.1	GGCAAATATGGAAACATACGTGAACAAGCTTCACGAAGGCTCCACATACACAGCAGCTGTCCAGTACAATGTTCTAGAAAAAG
LDT_RSV-A_M_1.1	54	PQ618094.1	GGCAAATATGGAAACATACGTGAACAAGCTTCACGAAGGCTCCACATACACAGCAGCTGTCCAGTACAATGTTCTAGAAAAAG
LDT_RSV-A_M_1.1	54	OQ941701.1	GGCAAATATGGAAACATACGTGAACAAGCTTCACGAAGGCTCCACATACACAGCAGCTGTCCAGTACAATGTTCTAGAAAAAG
LDT_RSV-A_M_1.1	54	PP377320.1	GGCAAATATGGAAACATACGTGAACAAGCTTCACGAAGGCTCCACATACACAGCAGCTGTCCAGTACAATGTTCTAGAAAAAG
LDT_RSV-A_M_1.1	54	MZ516051.1	GGCAAATATGGAAACATACGTGAACAAGCTTCACGAAGGCTCCACATACACAGCAGCTGTCCAGTACAATGTTCTAGAAAAAG
LDT_RSV-A_M_1.1	54	PP970160.1	GGCAAATATGGAAACATACGTGAACAAGCTTCACGAAGGCTCCACATACACAGCAGCTGTCCAGTACAATGTTCTAGAAAAAG
LDT_RSV-A_M_1.1	54	PP377214.1	GGCAAATATGGAAACATACGTGAACAAGCTTCACGAAGGCTCCACATACACAGCAGCTGTCCAGTACAATGTTCTAGAAAAAG
LDT_RSV-A_M_1.1	54	MZ515890.1	GGCAAATATGGAAACATACGTGAACAAGCTTCACGAAGGCTCCACATACACAGCAGCTGTCCAGTACAATGTTCTAGAAAAAG
LDT_RSV-A_M_1.1	54	OZ262318.1	GGCAAATATGGAAACATACGTGAACAAGCTTCACGAAGGCTCCACATACACAGCAGCTGTCCAGTACAATGTTCTAGAAAAAG
LDT_RSV-A_M_1.1	54	PP376868.1	GGCAAATATGGAAACATACGTGAACAAGCTTCACGAAGGCTCCACATACACAGCAGCTGTCCAGTACAATGTTCTAGAAAAAG
LDT_RSV-A_M_1.1	54	PP377494.1	GGCAAATATGGAAACATACGTGAACAAGCTTCACGAAGGCTCCACATACACAGCAGCTGTCCAGTACAATGTTCTAGAAAAAG
LDT_RSV-A_M_1.1	54	LC862011.1	GGCAAATATGGAAACATACGTGAACAAGCTTCACGAAGGCTCCACATACACAGCAGCTGTCCAGTACAATGTTCTAGAAAAAG
LDT_RSV-A_M_1.1	54	LC862007.1	GGCAAATATGGAAACATACGTGAACAAGCTTCACGAAGGCTCCACATACACAGCAGCTGTCCAGTACAATGTTCTAGAAAAAG
LDT_RSV-A_M_1.1	54	OP699178.2	GGCAAATATGGAAACATACGTGAACAAGCTTCACGAAGGCTCCACATACACAGCAGCTGTCCAGTACAATGTTCTAGAAAAAG
LDT_RSV-A_M_1.1	54	MZ515712.1	GGCAAATATGGAAACATACGTGAACAAGCTTCACGAAGGCTCCACATACACAGCAGCTGTCCAGTACAATGTTCTAGAAAAAG
LDT_RSV-A_M_1.1	54	PP530282.1	GGCAAATATGGAAACATACGTGAACAAGCTTCACGAAGGCTCCACATACACAGCAGCTGTCCAGTACAATGTTCTAGAAAAAG
LDT_RSV-A_M_1.1	54	PQ899947.1	GGCAAATATGGAAACATACGTGAACAAGCTTCACGAAGGCTCCACATACACAGCAGCTGTCCAGTACAATGTTCTAGAAAAAG
LDT_RSV-A_M_1.1	54	PP377387.1	GGCAAATATGGAAACATACGTGAACAAGCTTCACGAAGGCTCCACATACACAGCAGCTGTCCAGTACAATGTTCTAGAAAAAG
LDT_RSV-A_M_1.1	54	MZ151850.1	GGCAAATATGGAAACATACGTGAACAAGCTTCACGAAGGCTCCACATACACAGCAGCTGTCCAGTACAATGTTCTAGAAAAAG
LDT_RSV-A_M_1.1	54	PV584138.1	GGCAAATATGGAAACATACGTGAACAAGCTTCACGAAGGCTCCACATACACAGCAGCTGTCCAGTACAATGTTCTAGAAAAAG
LDT_RSV-A_M_1.1	54	OP699167.2	GGCAAATATGGAAACATACGTGAACAAGCTTCACGAAGGCTCCACATACACAGCAGCTGTCCAGTACAATGTTCTAGAAAAAG
LDT_RSV-A_M_1.1	54	PP970123.1	GGCAAATATGGAAACATACGTGAACAAGCTTCACGAAGGCTCCACATACACAGCAGCTGTCCAGTACAATGTTCTAGAAAAAG
LDT_RSV-A_M_1.1	54	MZ515691.1	GGCAAATATGGAAACATACGTGAACAAGCTTCACGAAGGCTCCACATACACAGCAGCTGTCCAGTACAATGTTCTAGAAAAAG
LDT_RSV-A_M_1.1	54	PP377204.1	GGCAAATATGGAAACATACGTGAACAAGCTTCACGAAGGCTCCACATACACAGCAGCTGTCCAGTACAATGTTCTAGAAAAAG
LDT_RSV-A_M_1.1	54	PP377319.1	GGCAAATATGGAAACATACGTGAACAAGCTTCACGAAGGCTCCACATACACAGCAGCTGTCCAGTACAATGTTCTAGAAAAAG
LDT_RSV-A_M_1.1	54	PP377355.1	GGCAAATATGGAAACATACGTGAACAAGCTTCACGAAGGCTCCACATACACAGCAGCTGTCCAGTACAATGTTCTAGAAAAAG
LDT_RSV-A_M_1.1	54	PP376949.1	GGCAAATATGGAAACATACGTGAACAAGCTTCACGAAGGCTCCACATACACAGCAGCTGTCCAGTACAATGTTCTAGAAAAAG
LDT_RSV-A_M_1.1	54	PP377264.1	GGCAAATATGGAAACATACGTGAACAAGCTTCACGAAGGCTCCACATACACAGCAGCTGTCCAGTACAATGTTCTAGAAAAAG
LDT_RSV-A_M_1.1	54	PP377033.1	GGCAAATATGGAAACATACGTGAACAAGCTTCACGAAGGCTCCACATACACAGCAGCTGTCCAGTACAATGTTCTAGAAAAAG
LDT_RSV-A_M_1.1	54	PV178367.1	GGCAAATATGGAAACATACGTGAACAAGCTTCACGAAGGCTCCACATACACAGCAGCTGTCCAGTACAATGTTCTAGAAAAAG
LDT_RSV-A_M_1.1	54	PP377065.1	GGCAAATATGGAAACATACGTGAACAAGCTTCACGAAGGCTCCACATACACAGCAGCTGTCCAGTACAATGTTCTAGAAAAAG
LDT_RSV-A_M_1.1	54	MZ515930.1	GGCAAATATGGAAACATACGTGAACAAGCTTCACGAAGGCTCCACATACACAGCAGCTGTCCAGTACAATGTTCTAGAAAAAG
LDT_RSV-A_M_1.1	54	LC816581.1	GGCAAATATGGAAACATACGTGAACAAGCTTCACGAAGGCTCCACATACACAGCAGCTGTCCAGTACAATGTTCTAGAAAAAG
LDT_RSV-A_M_1.1	54	OR162306.2	GGCAAATATGGAAACATACGTGAACAAGCTTCACGAAGGCTCCACATACACAGCAGCTGTCCAGTACAATGTTCTAGAAAAAG
LDT_RSV-A_M_1.1	54	MZ568959.1	GGCAAATATGGAAACATACGTGAACAAGCTTCACGAAGGCTCCACATACACAGCAGCTGTCCAGTACAATGTTCTAGAAAAAG
LDT_RSV-A_M_1.1	54	PP376950.1	GGCAAATATGGAAACATACGTGAACAAGCTTCACGAAGGCTCCACATACACAGCAGCTGTCCAGTACAATGTTCTAGAAAAAG
LDT_RSV-A_M_1.1	54	PP352447.1	GGCAAATATGGAAACATACGTGAACAAGCTTCACGAAGGCTCCACATACACAGCAGCTGTCCAGTACAATGTTCTAGAAAAAG
LDT_RSV-A_M_1.1	54	PV178509.1	GGCAAATATGGAAACATACGTGAACAAGCTTCACGAAGGCTCCACATACACAGCAGCTGTCCAGTACAATGTTCTAGAAAAAG
LDT_RSV-A_M_1.1	54	OR795236.1	GGCAAATATGGAAACATACGTGAACAAGCTTCACGAAGGCTCCACATACACAGCAGCTGTCCAGTACAATGTTCTAGAAAAAG
LDT_RSV-A_M_1.1	54	MZ516101.1	GGCAAATATGGAAACATACGTGAACAAGCTTCACGAAGGCTCCACATACACAGCAGCTGTCCAGTACAATGTTCTAGAAAAAG
LDT_RSV-A_M_1.1	54	OR795211.1	GGCAAATATGGAAACATACGTGAACAAGCTTCACGAAGGCTCCACATACACAGCAGCTGTCCAGTACAATGTTCTAGAAAAAG
LDT_RSV-A_M_1.1	54	OQ941670.1	GGCAAATATGGAAACATACGTGAACAAGCTTCACGAAGGCTCCACATACACAGCAGCTGTCCAGTACAATGTTCTAGAAAAAG
LDT_RSV-A_M_1.1	54	PQ348911.1	GGCAAATATGGAAACATACGTGAACAAGCTTCACGAAGGCTCCACATACACAGCAGCTGTCCAGTACAATGTTCTAGAAAAAG
LDT_RSV-A_M_1.1	54	PP377440.1	GGCAAATATGGAAACATACGTGAACAAGCTTCACGAAGGCTCCACATACACAGCAGCTGTCCAGTACAATGTTCTAGAAAAAG
LDT_RSV-A_M_1.1	54	PQ600477.2	GGCAAATATGGAAACATACGTGAACAAGCTTCACGAAGGCTCCACATACACAGCAGCTGTCCAGTACAATGTTCTAGAAAAAG
LDT_RSV-A_M_1.1	54	OR795286.1	GGCAAATATGGAAACATACGTGAACAAGCTTCACGAAGGCTCCACATACACAGCAGCTGTCCAGTACAATGTTCTAGAAAAAG
LDT_RSV-A_M_1.1	54	PP495996.1	GGCAAATATGGAAACATACGTGAACAAGCTTCACGAAGGCTCCACATACACAGCAGCTGTCCAGTACAATGTTCTAGAAAAAG
LDT_RSV-A_M_1.1	54	PP970076.1	GGCAAATATGGAAACATACGTGAACAAGCTTCACGAAGGCTCCACATACACAGCAGCTGTCCAGTACAATGTTCTAGAAAAAG
LDT_RSV-A_M_1.1	54	OP699194.2	GGCAAATATGGAAACATACGTGAACAAGCTTCACGAAGGCTCCACATACACAGCAGCTGTCCAGTACAATGTTCTAGAAAAAG
LDT_RSV-A_M_1.1	54	PV178642.1	GGCAAATATGGAAACATACGTGAACAAGCTTCACGAAGGCTCCACATACACAGCAGCTGTCCAGTACAATGTTCTAGAAAAAG
LDT_RSV-A_M_1.1	54	PP530252.1	GGCAAATATGGAAACATACGTGAACAAGCTTCACGAAGGCTCCACATACACAGCAGCTGTCCAGTACAATGTTCTAGAAAAAG
LDT_RSV-A_M_1.1	54	OR326786.1	GGCAAATATGGAAACATACGTGAACAAGCTTCACGAAGGCTCCACATACACAGCAGCTGTCCAGTACAATGTTCTAGAAAAAG
LDT_RSV-A_M_1.1	54	PP748804.1	GGCAAATATGGAAACATACGTGAACAAGCTTCACGAAGGCTCCACATACACAGCAGCTGTCCAGTACAATGTTCTAGAAAAAG
LDT_RSV-A_M_1.1	54	OR326830.1	GGCAAATATGGAAACATACGTGAACAAGCTTCACGAAGGCTCCACATACACAGCAGCTGTCCAGTACAATGTTCTAGAAAAAG
LDT_RSV-A_M_1.1	54	PP377117.1	GGCAAATATGGAAACATACGTGAACAAGCTTCACGAAGGCTCCACATACACAGCAGCTGTCCAGTACAATGTTCTAGAAAAAG
LDT_RSV-A_M_1.1	54	PP377137.1	GGCAAATATGGAAACATACGTGAACAAGCTTCACGAAGGCTCCACATACACAGCAGCTGTCCAGTACAATGTTCTAGAAAAAG
LDT_RSV-A_M_1.1	54	PV178277.1	GGCAAATATGGAAACATACGTGAACAAGCTTCACGAAGGCTCCACATACACAGCAGCTGTCCAGTACAATGTTCTAGAAAAAG
LDT_RSV-A_M_1.1	54	LC866376.1	GGCAAATATGGAAACATACGTGAACAAGCTTCACGAAGGCTCCACATACACAGCAGCTGTCCAGTACAATGTTCTAGAAAAAG
LDT_RSV-A_M_1.1	54	OR795254.1	GGCAAATATGGAAACATACGTGAACAAGCTTCACGAAGGCTCCACATACACAGCAGCTGTCCAGTACAATGTTCTAGAAAAAG
LDT_RSV-A_M_1.1	54	PP377053.1	GGCAAATATGGAAACATACGTGAACAAGCTTCACGAAGGCTCCACATACACAGCAGCTGTCCAGTACAATGTTCTAGAAAAAG
LDT_RSV-A_M_1.1	54	PP376998.1	GGCAAATATGGAAACATACGTGAACAAGCTTCACGAAGGCTCCACATACACAGCAGCTGTCCAGTACAATGTTCTAGAAAAAG
LDT_RSV-A_M_1.1	54	PQ390739.1	GGCAAATATGGAAACATACGTGAACAAGCTTCACGAAGGCTCCACATACACAGCAGCTGTCCAGTACAATGTTCTAGAAAAAG
LDT_RSV-A_M_1.1	54	PQ008891.1	GGCAAATATGGAAACATACGTGAACAAGCTTCACGAAGGCTCCACATACACAGCAGCTGTCCAGTACAATGTTCTAGAAAAAG
LDT_RSV-A_M_1.1	54	PQ117666.1	GGCAAATATGGAAACATACGTGAACAAGCTTCACGAAGGCTCCACATACACAGCAGCTGTCCAGTACAATGTTCTAGAAAAAG
LDT_RSV-A_M_1.1	54	PP377173.1	GGCAAATATGGAAACATACGTGAACAAGCTTCACGAAGGCTCCACATACACAGCAGCTGTCCAGTACAATGTTCTAGAAAAAG
LDT_RSV-A_M_1.1	54	PP970101.1	GGCAAATATGGAAACATACGTGAACAAGCTTCACGAAGGCTCCACATACACAGCAGCTGTCCAGTACAATGTTCTAGAAAAAG
LDT_RSV-A_M_1.1	54	LC861994.1	GGCAAATATGGAAACATACGTGAACAAGCTTCACGAAGGCTCCACATACACAGCAGCTGTCCAGTACAATGTTCTAGAAAAAG
LDT_RSV-A_M_1.1	54	PP135057.1	GGCAAATATGGAAACATACGTGAACAAGCTTCACGAAGGCTCCACATACACAGCAGCTGTCCAGTACAATGTTCTAGAAAAAG
LDT_RSV-A_M_1.1	54	PQ762783.1	GGCAAATATGGAAACATACGTGAACAAGCTTCACGAAGGCTCCACATACACAGCAGCTGTCCAGTACAATGTTCTAGAAAAAG
LDT_RSV-A_M_1.1	54	PP377150.1	GGCAAATATGGAAACATACGTGAACAAGCTTCACGAAGGCTCCACATACACAGCAGCTGTCCAGTACAATGTTCTAGAAAAAG
LDT_RSV-A_M_1.1	54	PQ492132.2	GGCAAATATGGAAACATACGTGAACAAGCTTCACGAAGGCTCCACATACACAGCAGCTGTCCAGTACAATGTTCTAGAAAAAG
LDT_RSV-A_M_1.1	54	OP699181.2	GGCAAATATGGAAACATACGTGAACAAGCTTCACGAAGGCTCCACATACACAGCAGCTGTCCAGTACAATGTTCTAGAAAAAG
LDT_RSV-A_M_1.1	54	MW020595.1	GGCAAATATGGAAACATACGTGAACAAGCTTCACGAAGGCTCCACATACACAGCAGCTGTCCAGTACAATGTTCTAGAAAAAG
LDT_RSV-A_M_1.1	54	PV178635.1	GGCAAATATGGAAACATACGTGAACAAGCTTCACGAAGGCTCCACATACACAGCAGCTGTCCAGTACAATGTTCTAGAAAAAG
LDT_RSV-A_M_1.1	54	OQ101893.2	GGCAAATATGGAAACATACGTGAACAAGCTTCACGAAGGCTCCACATACACAGCAGCTGTCCAGTACAATGTTCTAGAAAAAG
LDT_RSV-A_M_1.1	54	PP970172.1	GGCAAATATGGAAACATACGTGAACAAGCTTCACGAAGGCTCCACATACACAGCAGCTGTCCAGTACAATGTTCTAGAAAAAG
LDT_RSV-A_M_1.1	54	PP377144.1	GGCAAATATGGAAACATACGTGAACAAGCTTCACGAAGGCTCCACATACACAGCAGCTGTCCAGTACAATGTTCTAGAAAAAG
LDT_RSV-A_M_1.1	54	PP377068.1	GGCAAATATGGAAACATACGTGAACAAGCTTCACGAAGGCTCCACATACACAGCAGCTGTCCAGTACAATGTTCTAGAAAAAG
LDT_RSV-A_M_1.1	54	PP974200.1	GGCAAATATGGAAACATACGTGAACAAGCTTCACGAAGGCTCCACATACACAGCAGCTGTCCAGTACAATGTTCTAGAAAAAG
LDT_RSV-A_M_1.1	54	OR666589.1	GGCAAATATGGAAACATACGTGAACAAGCTTCACGAAGGCTCCACATACACAGCAGCTGTCCAGTACAATGTTCTAGAAAAAG
LDT_RSV-A_M_1.1	54	OR915787.1	GGCAAATATGGAAACATACGTGAACAAGCTTCACGAAGGCTCCACATACACAGCAGCTGTCCAGTACAATGTTCTAGAAAAAG
LDT_RSV-A_M_1.1	54	PP376997.1	GGCAAATATGGAAACATACGTGAACAAGCTTCACGAAGGCTCCACATACACAGCAGCTGTCCAGTACAATGTTCTAGAAAAAG
LDT_RSV-A_M_1.1	54	PP352389.1	GGCAAATATGGAAACATACGTGAACAAGCTTCACGAAGGCTCCACATACACAGCAGCTGTCCAGTACAATGTTCTAGAAAAAG
LDT_RSV-A_M_1.1	54	PP377466.1	GGCAAATATGGAAACATACGTGAACAAGCTTCACGAAGGCTCCACATACACAGCAGCTGTCCAGTACAATGTTCTAGAAAAAG
LDT_RSV-A_M_1.1	54	PP377017.1	GGCAAATATGGAAACATACGTGAACAAGCTTCACGAAGGCTCCACATACACAGCAGCTGTCCAGTACAATGTTCTAGAAAAAG
LDT_RSV-A_M_1.1	54	PP970090.1	GGCAAATATGGAAACATACGTGAACAAGCTTCACGAAGGCTCCACATACACAGCAGCTGTCCAGTACAATGTTCTAGAAAAAG
LDT_RSV-A_M_1.1	54	LC862000.1	GGCAAATATGGAAACATACGTGAACAAGCTTCACGAAGGCTCCACATACACAGCAGCTGTCCAGTACAATGTTCTAGAAAAAG
LDT_RSV-A_M_1.1	54	PP974182.1	GGCAAATATGGAAACATACGTGAACAAGCTTCACGAAGGCTCCACATACACAGCAGCTGTCCAGTACAATGTTCTAGAAAAAG
LDT_RSV-A_M_1.1	54	OQ101899.2	GGCAAATATGGAAACATACGTGAACAAGCTTCACGAAGGCTCCACATACACAGCAGCTGTCCAGTACAATGTTCTAGAAAAAG
LDT_RSV-A_M_1.1	54	MZ515886.1	GGCAAATATGGAAACATACGTGAACAAGCTTCACGAAGGCTCCACATACACAGCAGCTGTCCAGTACAATGTTCTAGAAAAAG
LDT_RSV-A_M_1.1	54	OZ262366.1	GGCAAATATGGAAACATACGTGAACAAGCTTCACGAAGGCTCCACATACACAGCAGCTGTCCAGTACAATGTTCTAGAAAAAG
LDT_RSV-A_M_1.1	54	PV584145.1	GGCAAATATGGAAACATACGTGAACAAGCTTCACGAAGGCTCCACATACACAGCAGCTGTCCAGTACAATGTTCTAGAAAAAG
LDT_RSV-A_M_1.1	54	OP699196.2	GGCAAATATGGAAACATACGTGAACAAGCTTCACGAAGGCTCCACATACACAGCAGCTGTCCAGTACAATGTTCTAGAAAAAG
LDT_RSV-A_M_1.1	54	PP970092.1	GGCAAATATGGAAACATACGTGAACAAGCTTCACGAAGGCTCCACATACACAGCAGCTGTCCAGTACAATGTTCTAGAAAAAG
LDT_RSV-A_M_1.1	54	OM857369.1	GGCAAATATGGAAACATACGTGAACAAGCTTCACGAAGGCTCCACATACACAGCAGCTGTCCAGTACAATGTTCTAGAAAAAG
LDT_RSV-A_M_1.1	54	PV178513.1	GGCAAATATGGAAACATACGTGAACAAGCTTCACGAAGGCTCCACATACACAGCAGCTGTCCAGTACAATGTTCTAGAAAAAG
LDT_RSV-A_M_1.1	54	PP970130.1	GGCAAATATGGAAACATACGTGAACAAGCTTCACGAAGGCTCCACATACACAGCAGCTGTCCAGTACAATGTTCTAGAAAAAG
LDT_RSV-A_M_1.1	54	PP376942.1	GGCAAATATGGAAACATACGTGAACAAGCTTCACGAAGGCTCCACATACACAGCAGCTGTCCAGTACAATGTTCTAGAAAAAG
LDT_RSV-A_M_1.1	54	OZ262338.1	GGCAAATATGGAAACATACGTGAACAAGCTTCACGAAGGCTCCACATACACAGCAGCTGTCCAGTACAATGTTCTAGAAAAAG
LDT_RSV-A_M_1.1	54	PP377024.1	GGCAAATATGGAAACATACGTGAACAAGCTTCACGAAGGCTCCACATACACAGCAGCTGTCCAGTACAATGTTCTAGAAAAAG
LDT_RSV-A_M_1.1	54	MZ515823.1	GGCAAATATGGAAACATACGTGAACAAGCTTCACGAAGGCTCCACATACACAGCAGCTGTCCAGTACAATGTTCTAGAAAAAG
LDT_RSV-A_M_1.1	54	OQ941707.1	GGCAAATATGGAAACATACGTGAACAAGCTTCACGAAGGCTCCACATACACAGCAGCTGTCCAGTACAATGTTCTAGAAAAAG
LDT_RSV-A_M_1.1	54	PP376983.1	GGCAAATATGGAAACATACGTGAACAAGCTTCACGAAGGCTCCACATACACAGCAGCTGTCCAGTACAATGTTCTAGAAAAAG
LDT_RSV-A_M_1.1	54	PP508178.1	GGCAAATATGGAAACATACGTGAACAAGCTTCACGAAGGCTCCACATACACAGCAGCTGTCCAGTACAATGTTCTAGAAAAAG
LDT_RSV-A_M_1.1	54	MZ515694.1	GGCAAATATGGAAACATACGTGAACAAGCTTCACGAAGGCTCCACATACACAGCAGCTGTCCAGTACAATGTTCTAGAAAAAG
LDT_RSV-A_M_1.1	54	PP377227.1	GGCAAATATGGAAACATACGTGAACAAGCTTCACGAAGGCTCCACATACACAGCAGCTGTCCAGTACAATGTTCTAGAAAAAG
LDT_RSV-A_M_1.1	54	PP376970.1	GGCAAATATGGAAACATACGTGAACAAGCTTCACGAAGGCTCCACATACACAGCAGCTGTCCAGTACAATGTTCTAGAAAAAG
LDT_RSV-A_M_1.1	54	PV388327.1	GGCAAATATGGAAACATACGTGAACAAGCTTCACGAAGGCTCCACATACACAGCAGCTGTCCAGTACAATGTTCTAGAAAAAG
LDT_RSV-A_M_1.1	54	PP377244.1	GGCAAATATGGAAACATACGTGAACAAGCTTCACGAAGGCTCCACATACACAGCAGCTGTCCAGTACAATGTTCTAGAAAAAG
LDT_RSV-A_M_1.1	54	PP376952.1	GGCAAATATGGAAACATACGTGAACAAGCTTCACGAAGGCTCCACATACACAGCAGCTGTCCAGTACAATGTTCTAGAAAAAG
LDT_RSV-A_M_1.1	54	PV388303.1	GGCAAATATGGAAACATACGTGAACAAGCTTCACGAAGGCTCCACATACACAGCAGCTGTCCAGTACAATGTTCTAGAAAAAG
LDT_RSV-A_M_1.1	54	MZ516094.1	GGCAAATATGGAAACATACGTGAACAAGCTTCACGAAGGCTCCACATACACAGCAGCTGTCCAGTACAATGTTCTAGAAAAAG
LDT_RSV-A_M_1.1	54	OQ101894.2	GGCAAATATGGAAACATACGTGAACAAGCTTCACGAAGGCTCCACATACACAGCAGCTGTCCAGTACAATGTTCTAGAAAAAG
LDT_RSV-A_M_1.1	54	MZ516095.1	GGCAAATATGGAAACATACGTGAACAAGCTTCACGAAGGCTCCACATACACAGCAGCTGTCCAGTACAATGTTCTAGAAAAAG
LDT_RSV-A_M_1.1	54	OP965706.1	GGCAAATATGGAAACATACGTGAACAAGCTTCACGAAGGCTCCACATACACAGCAGCTGTCCAGTACAATGTTCTAGAAAAAG
LDT_RSV-A_M_1.1	54	PQ600478.2	GGCAAATATGGAAACATACGTGAACAAGCTTCACGAAGGCTCCACATACACAGCAGCTGTCCAGTACAATGTTCTAGAAAAAG
LDT_RSV-A_M_1.1	54	PQ618098.1	GGCAAATATGGAAACATACGTGAACAAGCTTCACGAAGGCTCCACATACACAGCAGCTGTCCAGTACAATGTTCTAGAAAAAG
LDT_RSV-A_M_1.1	54	PP377005.1	GGCAAATATGGAAACATACGTGAACAAGCTTCACGAAGGCTCCACATACACAGCAGCTGTCCAGTACAATGTTCTAGAAAAAG
LDT_RSV-A_M_1.1	54	PQ083760.1	GGCAAATATGGAAACATACGTGAACAAGCTTCACGAAGGCTCCACATACACAGCAGCTGTCCAGTACAATGTTCTAGAAAAAG
LDT_RSV-A_M_1.1	54	PP377490.1	GGCAAATATGGAAACATACGTGAACAAGCTTCACGAAGGCTCCACATACACAGCAGCTGTCCAGTACAATGTTCTAGAAAAAG
LDT_RSV-A_M_1.1	54	PQ638747.1	GGCAAATATGGAAACATACGTGAACAAGCTTCACGAAGGCTCCACATACACAGCAGCTGTCCAGTACAATGTTCTAGAAAAAG
LDT_RSV-A_M_1.1	54	PP377460.1	GGCAAATATGGAAACATACGTGAACAAGCTTCACGAAGGCTCCACATACACAGCAGCTGTCCAGTACAATGTTCTAGAAAAAG
LDT_RSV-A_M_1.1	54	PP377353.1	GGCAAATATGGAAACATACGTGAACAAGCTTCACGAAGGCTCCACATACACAGCAGCTGTCCAGTACAATGTTCTAGAAAAAG
LDT_RSV-A_M_1.1	54	PQ008886.1	GGCAAATATGGAAACATACGTGAACAAGCTTCACGAAGGCTCCACATACACAGCAGCTGTCCAGTACAATGTTCTAGAAAAAG
LDT_RSV-A_M_1.1	54	OM857368.1	GGCAAATATGGAAACATACGTGAACAAGCTTCACGAAGGCTCCACATACACAGCAGCTGTCCAGTACAATGTTCTAGAAAAAG
LDT_RSV-A_M_1.1	54	PP377029.1	GGCAAATATGGAAACATACGTGAACAAGCTTCACGAAGGCTCCACATACACAGCAGCTGTCCAGTACAATGTTCTAGAAAAAG
LDT_RSV-A_M_1.1	54	PP376967.1	GGCAAATATGGAAACATACGTGAACAAGCTTCACGAAGGCTCCACATACACAGCAGCTGTCCAGTACAATGTTCTAGAAAAAG
LDT_RSV-A_M_1.1	54	OR795258.1	GGCAAATATGGAAACATACGTGAACAAGCTTCACGAAGGCTCCACATACACAGCAGCTGTCCAGTACAATGTTCTAGAAAAAG
LDT_RSV-A_M_1.1	54	PP377482.1	GGCAAATATGGAAACATACGTGAACAAGCTTCACGAAGGCTCCACATACACAGCAGCTGTCCAGTACAATGTTCTAGAAAAAG
LDT_RSV-A_M_1.1	54	OR795235.1	GGCAAATATGGAAACATACGTGAACAAGCTTCACGAAGGCTCCACATACACAGCAGCTGTCCAGTACAATGTTCTAGAAAAAG
LDT_RSV-A_M_1.1	54	PQ390736.1	GGCAAATATGGAAACATACGTGAACAAGCTTCACGAAGGCTCCACATACACAGCAGCTGTCCAGTACAATGTTCTAGAAAAAG
LDT_RSV-A_M_1.1	54	PP377175.1	GGCAAATATGGAAACATACGTGAACAAGCTTCACGAAGGCTCCACATACACAGCAGCTGTCCAGTACAATGTTCTAGAAAAAG
LDT_RSV-A_M_1.1	54	PP352489.1	GGCAAATATGGAAACATACGTGAACAAGCTTCACGAAGGCTCCACATACACAGCAGCTGTCCAGTACAATGTTCTAGAAAAAG
LDT_RSV-A_M_1.1	54	PP377402.1	GGCAAATATGGAAACATACGTGAACAAGCTTCACGAAGGCTCCACATACACAGCAGCTGTCCAGTACAATGTTCTAGAAAAAG
LDT_RSV-A_M_1.1	54	PQ117680.1	GGCAAATATGGAAACATACGTGAACAAGCTTCACGAAGGCTCCACATACACAGCAGCTGTCCAGTACAATGTTCTAGAAAAAG
LDT_RSV-A_M_1.1	54	PP377431.1	GGCAAATATGGAAACATACGTGAACAAGCTTCACGAAGGCTCCACATACACAGCAGCTGTCCAGTACAATGTTCTAGAAAAAG
LDT_RSV-A_M_1.1	54	PP530253.1	GGCAAATATGGAAACATACGTGAACAAGCTTCACGAAGGCTCCACATACACAGCAGCTGTCCAGTACAATGTTCTAGAAAAAG
LDT_RSV-A_M_1.1	54	PQ618104.1	GGCAAATATGGAAACATACGTGAACAAGCTTCACGAAGGCTCCACATACACAGCAGCTGTCCAGTACAATGTTCTAGAAAAAG
LDT_RSV-A_M_1.1	54	PP795122.1	GGCAAATATGGAAACATACGTGAACAAGCTTCACGAAGGCTCCACATACACAGCAGCTGTCCAGTACAATGTTCTAGAAAAAG
LDT_RSV-A_M_1.1	54	LC866394.1	GGCAAATATGGAAACATACGTGAACAAGCTTCACGAAGGCTCCACATACACAGCAGCTGTCCAGTACAATGTTCTAGAAAAAG
LDT_RSV-A_M_1.1	54	PP376978.1	GGCAAATATGGAAACATACGTGAACAAGCTTCACGAAGGCTCCACATACACAGCAGCTGTCCAGTACAATGTTCTAGAAAAAG
LDT_RSV-A_M_1.1	54	ON237196.1	GGCAAATATGGAAACATACGTGAACAAGCTTCACGAAGGCTCCACATACACAGCAGCTGTCCAGTACAATGTTCTAGAAAAAG
LDT_RSV-A_M_1.1	54	PP377243.1	GGCAAATATGGAAACATACGTGAACAAGCTTCACGAAGGCTCCACATACACAGCAGCTGTCCAGTACAATGTTCTAGAAAAAG
LDT_RSV-A_M_1.1	54	PP377276.1	GGCAAATATGGAAACATACGTGAACAAGCTTCACGAAGGCTCCACATACACAGCAGCTGTCCAGTACAATGTTCTAGAAAAAG
LDT_RSV-A_M_1.1	54	LC862003.1	GGCAAATATGGAAACATACGTGAACAAGCTTCACGAAGGCTCCACATACACAGCAGCTGTCCAGTACAATGTTCTAGAAAAAG
LDT_RSV-A_M_1.1	54	OQ101885.2	GGCAAATATGGAAACATACGTGAACAAGCTTCACGAAGGCTCCACATACACAGCAGCTGTCCAGTACAATGTTCTAGAAAAAG
LDT_RSV-A_M_1.1	54	OQ357796.1	GGCAAATATGGAAACATACGTGAACAAGCTTCACGAAGGCTCCACATACACAGCAGCTGTCCAGTACAATGTTCTAGAAAAAG
LDT_RSV-A_M_1.1	54	LC866395.1	GGCAAATATGGAAACATACGTGAACAAGCTTCACGAAGGCTCCACATACACAGCAGCTGTCCAGTACAATGTTCTAGAAAAAG
LDT_RSV-A_M_1.1	54	PP352401.1	GGCAAATATGGAAACATACGTGAACAAGCTTCACGAAGGCTCCACATACACAGCAGCTGTCCAGTACAATGTTCTAGAAAAAG
LDT_RSV-A_M_1.1	54	OR326784.1	GGCAAATATGGAAACATACGTGAACAAGCTTCACGAAGGCTCCACATACACAGCAGCTGTCCAGTACAATGTTCTAGAAAAAG
LDT_RSV-A_M_1.1	54	PP970093.1	GGCAAATATGGAAACATACGTGAACAAGCTTCACGAAGGCTCCACATACACAGCAGCTGTCCAGTACAATGTTCTAGAAAAAG
LDT_RSV-A_M_1.1	54	MZ515561.1	GGCAAATATGGAAACATACGTGAACAAGCTTCACGAAGGCTCCACATACACAGCAGCTGTCCAGTACAATGTTCTAGAAAAAG
LDT_RSV-A_M_1.1	54	PP970100.1	GGCAAATATGGAAACATACGTGAACAAGCTTCACGAAGGCTCCACATACACAGCAGCTGTCCAGTACAATGTTCTAGAAAAAG
LDT_RSV-A_M_1.1	54	PV206810.1	GGCAAATATGGAAACATACGTGAACAAGCTTCACGAAGGCTCCACATACACAGCAGCTGTCCAGTACAATGTTCTAGAAAAAG
LDT_RSV-A_M_1.1	54	PP974198.1	GGCAAATATGGAAACATACGTGAACAAGCTTCACGAAGGCTCCACATACACAGCAGCTGTCCAGTACAATGTTCTAGAAAAAG
LDT_RSV-A_M_1.1	54	PQ763030.1	GGCAAATATGGAAACATACGTGAACAAGCTTCACGAAGGCTCCACATACACAGCAGCTGTCCAGTACAATGTTCTAGAAAAAG
LDT_RSV-A_M_1.1	54	OZ262332.1	GGCAAATATGGAAACATACGTGAACAAGCTTCACGAAGGCTCCACATACACAGCAGCTGTCCAGTACAATGTTCTAGAAAAAG
LDT_RSV-A_M_1.1	54	PP508187.1	GGCAAATATGGAAACATACGTGAACAAGCTTCACGAAGGCTCCACATACACAGCAGCTGTCCAGTACAATGTTCTAGAAAAAG
LDT_RSV-A_M_1.1	54	PP377348.1	GGCAAATATGGAAACATACGTGAACAAGCTTCACGAAGGCTCCACATACACAGCAGCTGTCCAGTACAATGTTCTAGAAAAAG
LDT_RSV-A_M_1.1	54	PP970149.1	GGCAAATATGGAAACATACGTGAACAAGCTTCACGAAGGCTCCACATACACAGCAGCTGTCCAGTACAATGTTCTAGAAAAAG
LDT_RSV-A_M_1.1	54	PQ899953.1	GGCAAATATGGAAACATACGTGAACAAGCTTCACGAAGGCTCCACATACACAGCAGCTGTCCAGTACAATGTTCTAGAAAAAG
LDT_RSV-A_M_1.1	54	PP377126.1	GGCAAATATGGAAACATACGTGAACAAGCTTCACGAAGGCTCCACATACACAGCAGCTGTCCAGTACAATGTTCTAGAAAAAG
LDT_RSV-A_M_1.1	54	OQ101898.2	GGCAAATATGGAAACATACGTGAACAAGCTTCACGAAGGCTCCACATACACAGCAGCTGTCCAGTACAATGTTCTAGAAAAAG
LDT_RSV-A_M_1.1	54	PP377189.1	GGCAAATATGGAAACATACGTGAACAAGCTTCACGAAGGCTCCACATACACAGCAGCTGTCCAGTACAATGTTCTAGAAAAAG
LDT_RSV-A_M_1.1	54	PP882673.1	GGCAAATATGGAAACATACGTGAACAAGCTTCACGAAGGCTCCACATACACAGCAGCTGTCCAGTACAATGTTCTAGAAAAAG
LDT_RSV-A_M_1.1	54	OR326813.1	GGCAAATATGGAAACATACGTGAACAAGCTTCACGAAGGCTCCACATACACAGCAGCTGTCCAGTACAATGTTCTAGAAAAAG
LDT_RSV-A_M_1.1	54	PP377241.1	GGCAAATATGGAAACATACGTGAACAAGCTTCACGAAGGCTCCACATACACAGCAGCTGTCCAGTACAATGTTCTAGAAAAAG
LDT_RSV-A_M_1.1	54	OR666597.1	GGCAAATATGGAAACATACGTGAACAAGCTTCACGAAGGCTCCACATACACAGCAGCTGTCCAGTACAATGTTCTAGAAAAAG
LDT_RSV-A_M_1.1	54	PP377389.1	GGCAAATATGGAAACATACGTGAACAAGCTTCACGAAGGCTCCACATACACAGCAGCTGTCCAGTACAATGTTCTAGAAAAAG
LDT_RSV-A_M_1.1	54	PP377097.1	GGCAAATATGGAAACATACGTGAACAAGCTTCACGAAGGCTCCACATACACAGCAGCTGTCCAGTACAATGTTCTAGAAAAAG
LDT_RSV-A_M_1.1	54	PP377442.1	GGCAAATATGGAAACATACGTGAACAAGCTTCACGAAGGCTCCACATACACAGCAGCTGTCCAGTACAATGTTCTAGAAAAAG
LDT_RSV-A_M_1.1	54	PP974203.1	GGCAAATATGGAAACATACGTGAACAAGCTTCACGAAGGCTCCACATACACAGCAGCTGTCCAGTACAATGTTCTAGAAAAAG
LDT_RSV-A_M_1.1	54	PV539268.1	GGCAAATATGGAAACATACGTGAACAAGCTTCACGAAGGCTCCACATACACAGCAGCTGTCCAGTACAATGTTCTAGAAAAAG
LDT_RSV-A_M_1.1	54	MZ515748.1	GGCAAATATGGAAACATACGTGAACAAGCTTCACGAAGGCTCCACATACACAGCAGCTGTCCAGTACAATGTTCTAGAAAAAG
LDT_RSV-A_M_1.1	54	OP965710.1	GGCAAATATGGAAACATACGTGAACAAGCTTCACGAAGGCTCCACATACACAGCAGCTGTCCAGTACAATGTTCTAGAAAAAG
LDT_RSV-A_M_1.1	54	PP882679.1	GGCAAATATGGAAACATACGTGAACAAGCTTCACGAAGGCTCCACATACACAGCAGCTGTCCAGTACAATGTTCTAGAAAAAG
LDT_RSV-A_M_1.1	54	PP377006.1	GGCAAATATGGAAACATACGTGAACAAGCTTCACGAAGGCTCCACATACACAGCAGCTGTCCAGTACAATGTTCTAGAAAAAG
LDT_RSV-A_M_1.1	54	PP970068.1	GGCAAATATGGAAACATACGTGAACAAGCTTCACGAAGGCTCCACATACACAGCAGCTGTCCAGTACAATGTTCTAGAAAAAG
LDT_RSV-A_M_1.1	54	PP377134.1	GGCAAATATGGAAACATACGTGAACAAGCTTCACGAAGGCTCCACATACACAGCAGCTGTCCAGTACAATGTTCTAGAAAAAG
LDT_RSV-A_M_1.1	54	PP377279.1	GGCAAATATGGAAACATACGTGAACAAGCTTCACGAAGGCTCCACATACACAGCAGCTGTCCAGTACAATGTTCTAGAAAAAG
LDT_RSV-A_M_1.1	54	PP376993.1	GGCAAATATGGAAACATACGTGAACAAGCTTCACGAAGGCTCCACATACACAGCAGCTGTCCAGTACAATGTTCTAGAAAAAG
LDT_RSV-A_M_1.1	54	PV388311.1	GGCAAATATGGAAACATACGTGAACAAGCTTCACGAAGGCTCCACATACACAGCAGCTGTCCAGTACAATGTTCTAGAAAAAG
LDT_RSV-A_M_1.1	54	OR795275.1	GGCAAATATGGAAACATACGTGAACAAGCTTCACGAAGGCTCCACATACACAGCAGCTGTCCAGTACAATGTTCTAGAAAAAG
LDT_RSV-A_M_1.1	54	OZ262356.1	GGCAAATATGGAAACATACGTGAACAAGCTTCACGAAGGCTCCACATACACAGCAGCTGTCCAGTACAATGTTCTAGAAAAAG
LDT_RSV-A_M_1.1	54	OR795214.1	GGCAAATATGGAAACATACGTGAACAAGCTTCACGAAGGCTCCACATACACAGCAGCTGTCCAGTACAATGTTCTAGAAAAAG
LDT_RSV-A_M_1.1	54	PQ492125.2	GGCAAATATGGAAACATACGTGAACAAGCTTCACGAAGGCTCCACATACACAGCAGCTGTCCAGTACAATGTTCTAGAAAAAG
LDT_RSV-A_M_1.1	54	PP377238.1	GGCAAATATGGAAACATACGTGAACAAGCTTCACGAAGGCTCCACATACACAGCAGCTGTCCAGTACAATGTTCTAGAAAAAG
LDT_RSV-A_M_1.1	54	OR975320.1	GGCAAATATGGAAACATACGTGAACAAGCTTCACGAAGGCTCCACATACACAGCAGCTGTCCAGTACAATGTTCTAGAAAAAG
LDT_RSV-A_M_1.1	54	OQ101864.2	GGCAAATATGGAAACATACGTGAACAAGCTTCACGAAGGCTCCACATACACAGCAGCTGTCCAGTACAATGTTCTAGAAAAAG
LDT_RSV-A_M_1.1	54	PP795120.1	GGCAAATATGGAAACATACGTGAACAAGCTTCACGAAGGCTCCACATACACAGCAGCTGTCCAGTACAATGTTCTAGAAAAAG
LDT_RSV-A_M_1.1	54	MZ515658.1	GGCAAATATGGAAACATACGTGAACAAGCTTCACGAAGGCTCCACATACACAGCAGCTGTCCAGTACAATGTTCTAGAAAAAG
LDT_RSV-A_M_1.1	54	MZ515636.1	GGCAAATATGGAAACATACGTGAACAAGCTTCACGAAGGCTCCACATACACAGCAGCTGTCCAGTACAATGTTCTAGAAAAAG
LDT_RSV-A_M_1.1	54	OR162288.2	GGCAAATATGGAAACATACGTGAACAAGCTTCACGAAGGCTCCACATACACAGCAGCTGTCCAGTACAATGTTCTAGAAAAAG
LDT_RSV-A_M_1.1	54	OQ101892.2	GGCAAATATGGAAACATACGTGAACAAGCTTCACGAAGGCTCCACATACACAGCAGCTGTCCAGTACAATGTTCTAGAAAAAG
LDT_RSV-A_M_1.1	54	PQ618085.1	GGCAAATATGGAAACATACGTGAACAAGCTTCACGAAGGCTCCACATACACAGCAGCTGTCCAGTACAATGTTCTAGAAAAAG
LDT_RSV-A_M_1.1	54	PP377369.1	GGCAAATATGGAAACATACGTGAACAAGCTTCACGAAGGCTCCACATACACAGCAGCTGTCCAGTACAATGTTCTAGAAAAAG
LDT_RSV-A_M_1.1	54	PP871356.1	GGCAAATATGGAAACATACGTGAACAAGCTTCACGAAGGCTCCACATACACAGCAGCTGTCCAGTACAATGTTCTAGAAAAAG
LDT_RSV-A_M_1.1	54	OQ101859.2	GGCAAATATGGAAACATACGTGAACAAGCTTCACGAAGGCTCCACATACACAGCAGCTGTCCAGTACAATGTTCTAGAAAAAG
LDT_RSV-A_M_1.1	54	PP970071.1	GGCAAATATGGAAACATACGTGAACAAGCTTCACGAAGGCTCCACATACACAGCAGCTGTCCAGTACAATGTTCTAGAAAAAG
LDT_RSV-A_M_1.1	54	PV178653.1	GGCAAATATGGAAACATACGTGAACAAGCTTCACGAAGGCTCCACATACACAGCAGCTGTCCAGTACAATGTTCTAGAAAAAG
LDT_RSV-A_M_1.1	54	OQ941688.1	GGCAAATATGGAAACATACGTGAACAAGCTTCACGAAGGCTCCACATACACAGCAGCTGTCCAGTACAATGTTCTAGAAAAAG
LDT_RSV-A_M_1.1	54	OP965709.1	GGCAAATATGGAAACATACGTGAACAAGCTTCACGAAGGCTCCACATACACAGCAGCTGTCCAGTACAATGTTCTAGAAAAAG
LDT_RSV-A_M_1.1	54	PP377399.1	GGCAAATATGGAAACATACGTGAACAAGCTTCACGAAGGCTCCACATACACAGCAGCTGTCCAGTACAATGTTCTAGAAAAAG
LDT_RSV-A_M_1.1	54	PP376919.1	GGCAAATATGGAAACATACGTGAACAAGCTTCACGAAGGCTCCACATACACAGCAGCTGTCCAGTACAATGTTCTAGAAAAAG
LDT_RSV-A_M_1.1	54	PP377251.1	GGCAAATATGGAAACATACGTGAACAAGCTTCACGAAGGCTCCACATACACAGCAGCTGTCCAGTACAATGTTCTAGAAAAAG
LDT_RSV-A_M_1.1	54	PQ348923.1	GGCAAATATGGAAACATACGTGAACAAGCTTCACGAAGGCTCCACATACACAGCAGCTGTCCAGTACAATGTTCTAGAAAAAG
LDT_RSV-A_M_1.1	54	PQ117656.1	GGCAAATATGGAAACATACGTGAACAAGCTTCACGAAGGCTCCACATACACAGCAGCTGTCCAGTACAATGTTCTAGAAAAAG
LDT_RSV-A_M_1.1	54	MK534510.1	GGCAAATATGGAAACATACGTGAACAAGCTTCACGAAGGCTCCACATACACAGCAGCTGTCCAGTACAATGTTCTAGAAAAAG
LDT_RSV-A_M_1.1	54	PP352454.1	GGCAAATATGGAAACATACGTGAACAAGCTTCACGAAGGCTCCACATACACAGCAGCTGTCCAGTACAATGTTCTAGAAAAAG
LDT_RSV-A_M_1.1	54	PP377154.1	GGCAAATATGGAAACATACGTGAACAAGCTTCACGAAGGCTCCACATACACAGCAGCTGTCCAGTACAATGTTCTAGAAAAAG
LDT_RSV-A_M_1.1	54	PQ618096.1	GGCAAATATGGAAACATACGTGAACAAGCTTCACGAAGGCTCCACATACACAGCAGCTGTCCAGTACAATGTTCTAGAAAAAG
LDT_RSV-A_M_1.1	54	PP377087.1	GGCAAATATGGAAACATACGTGAACAAGCTTCACGAAGGCTCCACATACACAGCAGCTGTCCAGTACAATGTTCTAGAAAAAG
LDT_RSV-A_M_1.1	54	OR326810.1	GGCAAATATGGAAACATACGTGAACAAGCTTCACGAAGGCTCCACATACACAGCAGCTGTCCAGTACAATGTTCTAGAAAAAG
LDT_RSV-A_M_1.1	54	PQ492120.2	GGCAAATATGGAAACATACGTGAACAAGCTTCACGAAGGCTCCACATACACAGCAGCTGTCCAGTACAATGTTCTAGAAAAAG
LDT_RSV-A_M_1.1	54	PQ492135.2	GGCAAATATGGAAACATACGTGAACAAGCTTCACGAAGGCTCCACATACACAGCAGCTGTCCAGTACAATGTTCTAGAAAAAG
LDT_RSV-A_M_1.1	54	PP377103.1	GGCAAATATGGAAACATACGTGAACAAGCTTCACGAAGGCTCCACATACACAGCAGCTGTCCAGTACAATGTTCTAGAAAAAG
LDT_RSV-A_M_1.1	54	PV178336.1	GGCAAATATGGAAACATACGTGAACAAGCTTCACGAAGGCTCCACATACACAGCAGCTGTCCAGTACAATGTTCTAGAAAAAG
LDT_RSV-A_M_1.1	54	MZ515970.1	GGCAAATATGGAAACATACGTGAACAAGCTTCACGAAGGCTCCACATACACAGCAGCTGTCCAGTACAATGTTCTAGAAAAAG
LDT_RSV-A_M_1.1	54	PP377295.1	GGCAAATATGGAAACATACGTGAACAAGCTTCACGAAGGCTCCACATACACAGCAGCTGTCCAGTACAATGTTCTAGAAAAAG
LDT_RSV-A_M_1.1	54	PP377161.1	GGCAAATATGGAAACATACGTGAACAAGCTTCACGAAGGCTCCACATACACAGCAGCTGTCCAGTACAATGTTCTAGAAAAAG
LDT_RSV-A_M_1.1	54	PQ117678.1	GGCAAATATGGAAACATACGTGAACAAGCTTCACGAAGGCTCCACATACACAGCAGCTGTCCAGTACAATGTTCTAGAAAAAG
LDT_RSV-A_M_1.1	54	PP495978.1	GGCAAATATGGAAACATACGTGAACAAGCTTCACGAAGGCTCCACATACACAGCAGCTGTCCAGTACAATGTTCTAGAAAAAG
LDT_RSV-A_M_1.1	54	PP377403.1	GGCAAATATGGAAACATACGTGAACAAGCTTCACGAAGGCTCCACATACACAGCAGCTGTCCAGTACAATGTTCTAGAAAAAG
LDT_RSV-A_M_1.1	54	PQ008883.1	GGCAAATATGGAAACATACGTGAACAAGCTTCACGAAGGCTCCACATACACAGCAGCTGTCCAGTACAATGTTCTAGAAAAAG
LDT_RSV-A_M_1.1	54	MT373705.1	GGCAAATATGGAAACATACGTGAACAAGCTTCACGAAGGCTCCACATACACAGCAGCTGTCCAGTACAATGTTCTAGAAAAAG
LDT_RSV-A_M_1.1	54	OP965705.1	GGCAAATATGGAAACATACGTGAACAAGCTTCACGAAGGCTCCACATACACAGCAGCTGTCCAGTACAATGTTCTAGAAAAAG
LDT_RSV-A_M_1.1	54	ON237180.1	GGCAAATATGGAAACATACGTGAACAAGCTTCACGAAGGCTCCACATACACAGCAGCTGTCCAGTACAATGTTCTAGAAAAAG
LDT_RSV-A_M_1.1	54	OR915777.1	GGCAAATATGGAAACATACGTGAACAAGCTTCACGAAGGCTCCACATACACAGCAGCTGTCCAGTACAATGTTCTAGAAAAAG
LDT_RSV-A_M_1.1	54	ON237178.1	GGCAAATATGGAAACATACGTGAACAAGCTTCACGAAGGCTCCACATACACAGCAGCTGTCCAGTACAATGTTCTAGAAAAAG
LDT_RSV-A_M_1.1	54	PP377344.1	GGCAAATATGGAAACATACGTGAACAAGCTTCACGAAGGCTCCACATACACAGCAGCTGTCCAGTACAATGTTCTAGAAAAAG
LDT_RSV-A_M_1.1	54	PV717810.1	GGCAAATATGGAAACATACGTGAACAAGCTTCACGAAGGCTCCACATACACAGCAGCTGTCCAGTACAATGTTCTAGAAAAAG
LDT_RSV-A_M_1.1	54	PP377321.1	GGCAAATATGGAAACATACGTGAACAAGCTTCACGAAGGCTCCACATACACAGCAGCTGTCCAGTACAATGTTCTAGAAAAAG
LDT_RSV-A_M_1.1	54	PP376956.1	GGCAAATATGGAAACATACGTGAACAAGCTTCACGAAGGCTCCACATACACAGCAGCTGTCCAGTACAATGTTCTAGAAAAAG
LDT_RSV-A_M_1.1	54	OR666587.1	GGCAAATATGGAAACATACGTGAACAAGCTTCACGAAGGCTCCACATACACAGCAGCTGTCCAGTACAATGTTCTAGAAAAAG
LDT_RSV-A_M_1.1	54	PP974188.1	GGCAAATATGGAAACATACGTGAACAAGCTTCACGAAGGCTCCACATACACAGCAGCTGTCCAGTACAATGTTCTAGAAAAAG
LDT_RSV-A_M_1.1	54	PP377325.1	GGCAAATATGGAAACATACGTGAACAAGCTTCACGAAGGCTCCACATACACAGCAGCTGTCCAGTACAATGTTCTAGAAAAAG
LDT_RSV-A_M_1.1	54	MZ515594.1	GGCAAATATGGAAACATACGTGAACAAGCTTCACGAAGGCTCCACATACACAGCAGCTGTCCAGTACAATGTTCTAGAAAAAG
LDT_RSV-A_M_1.1	54	PP970104.1	GGCAAATATGGAAACATACGTGAACAAGCTTCACGAAGGCTCCACATACACAGCAGCTGTCCAGTACAATGTTCTAGAAAAAG
LDT_RSV-A_M_1.1	54	MZ568986.1	GGCAAATATGGAAACATACGTGAACAAGCTTCACGAAGGCTCCACATACACAGCAGCTGTCCAGTACAATGTTCTAGAAAAAG
LDT_RSV-A_M_1.1	54	OZ262321.1	GGCAAATATGGAAACATACGTGAACAAGCTTCACGAAGGCTCCACATACACAGCAGCTGTCCAGTACAATGTTCTAGAAAAAG
LDT_RSV-A_M_1.1	54	OR326769.1	GGCAAATATGGAAACATACGTGAACAAGCTTCACGAAGGCTCCACATACACAGCAGCTGTCCAGTACAATGTTCTAGAAAAAG
LDT_RSV-A_M_1.1	54	PP377471.1	GGCAAATATGGAAACATACGTGAACAAGCTTCACGAAGGCTCCACATACACAGCAGCTGTCCAGTACAATGTTCTAGAAAAAG
LDT_RSV-A_M_1.1	54	MZ515608.1	GGCAAATATGGAAACATACGTGAACAAGCTTCACGAAGGCTCCACATACACAGCAGCTGTCCAGTACAATGTTCTAGAAAAAG
LDT_RSV-A_M_1.1	54	PP495960.1	GGCAAATATGGAAACATACGTGAACAAGCTTCACGAAGGCTCCACATACACAGCAGCTGTCCAGTACAATGTTCTAGAAAAAG
LDT_RSV-A_M_1.1	54	PP377285.1	GGCAAATATGGAAACATACGTGAACAAGCTTCACGAAGGCTCCACATACACAGCAGCTGTCCAGTACAATGTTCTAGAAAAAG
LDT_RSV-A_M_1.1	54	PQ492103.2	GGCAAATATGGAAACATACGTGAACAAGCTTCACGAAGGCTCCACATACACAGCAGCTGTCCAGTACAATGTTCTAGAAAAAG
LDT_RSV-A_M_1.1	54	MZ151856.1	GGCAAATATGGAAACATACGTGAACAAGCTTCACGAAGGCTCCACATACACAGCAGCTGTCCAGTACAATGTTCTAGAAAAAG
LDT_RSV-A_M_1.1	54	PP974180.1	GGCAAATATGGAAACATACGTGAACAAGCTTCACGAAGGCTCCACATACACAGCAGCTGTCCAGTACAATGTTCTAGAAAAAG
LDT_RSV-A_M_1.1	54	OR795267.1	GGCAAATATGGAAACATACGTGAACAAGCTTCACGAAGGCTCCACATACACAGCAGCTGTCCAGTACAATGTTCTAGAAAAAG
LDT_RSV-A_M_1.1	54	PP376872.1	GGCAAATATGGAAACATACGTGAACAAGCTTCACGAAGGCTCCACATACACAGCAGCTGTCCAGTACAATGTTCTAGAAAAAG
LDT_RSV-A_M_1.1	54	PP871359.1	GGCAAATATGGAAACATACGTGAACAAGCTTCACGAAGGCTCCACATACACAGCAGCTGTCCAGTACAATGTTCTAGAAAAAG
LDT_RSV-A_M_1.1	54	LC866390.1	GGCAAATATGGAAACATACGTGAACAAGCTTCACGAAGGCTCCACATACACAGCAGCTGTCCAGTACAATGTTCTAGAAAAAG
LDT_RSV-A_M_1.1	54	OZ262219.1	GGCAAATATGGAAACATACGTGAACAAGCTTCACGAAGGCTCCACATACACAGCAGCTGTCCAGTACAATGTTCTAGAAAAAG
LDT_RSV-A_M_1.1	54	MZ515779.1	GGCAAATATGGAAACATACGTGAACAAGCTTCACGAAGGCTCCACATACACAGCAGCTGTCCAGTACAATGTTCTAGAAAAAG
LDT_RSV-A_M_1.1	54	OM857393.1	GGCAAATATGGAAACATACGTGAACAAGCTTCACGAAGGCTCCACATACACAGCAGCTGTCCAGTACAATGTTCTAGAAAAAG
LDT_RSV-A_M_1.1	54	OR795285.1	GGCAAATATGGAAACATACGTGAACAAGCTTCACGAAGGCTCCACATACACAGCAGCTGTCCAGTACAATGTTCTAGAAAAAG
LDT_RSV-A_M_1.1	54	PP376982.1	GGCAAATATGGAAACATACGTGAACAAGCTTCACGAAGGCTCCACATACACAGCAGCTGTCCAGTACAATGTTCTAGAAAAAG
LDT_RSV-A_M_1.1	54	PP970158.1	GGCAAATATGGAAACATACGTGAACAAGCTTCACGAAGGCTCCACATACACAGCAGCTGTCCAGTACAATGTTCTAGAAAAAG
LDT_RSV-A_M_1.1	54	PP377388.1	GGCAAATATGGAAACATACGTGAACAAGCTTCACGAAGGCTCCACATACACAGCAGCTGTCCAGTACAATGTTCTAGAAAAAG
LDT_RSV-A_M_1.1	54	MZ515903.1	GGCAAATATGGAAACATACGTGAACAAGCTTCACGAAGGCTCCACATACACAGCAGCTGTCCAGTACAATGTTCTAGAAAAAG
LDT_RSV-A_M_1.1	54	PP377249.1	GGCAAATATGGAAACATACGTGAACAAGCTTCACGAAGGCTCCACATACACAGCAGCTGTCCAGTACAATGTTCTAGAAAAAG
LDT_RSV-A_M_1.1	54	PP377030.1	GGCAAATATGGAAACATACGTGAACAAGCTTCACGAAGGCTCCACATACACAGCAGCTGTCCAGTACAATGTTCTAGAAAAAG
LDT_RSV-A_M_1.1	54	PP376981.1	GGCAAATATGGAAACATACGTGAACAAGCTTCACGAAGGCTCCACATACACAGCAGCTGTCCAGTACAATGTTCTAGAAAAAG
LDT_RSV-A_M_1.1	54	OR795265.1	GGCAAATATGGAAACATACGTGAACAAGCTTCACGAAGGCTCCACATACACAGCAGCTGTCCAGTACAATGTTCTAGAAAAAG
LDT_RSV-A_M_1.1	54	PV660035.1	GGCAAATATGGAAACATACGTGAACAAGCTTCACGAAGGCTCCACATACACAGCAGCTGTCCAGTACAATGTTCTAGAAAAAG
LDT_RSV-A_M_1.1	54	PP377110.1	GGCAAATATGGAAACATACGTGAACAAGCTTCACGAAGGCTCCACATACACAGCAGCTGTCCAGTACAATGTTCTAGAAAAAG
LDT_RSV-A_M_1.1	54	PP352417.1	GGCAAATATGGAAACATACGTGAACAAGCTTCACGAAGGCTCCACATACACAGCAGCTGTCCAGTACAATGTTCTAGAAAAAG
LDT_RSV-A_M_1.1	54	OR975315.1	GGCAAATATGGAAACATACGTGAACAAGCTTCACGAAGGCTCCACATACACAGCAGCTGTCCAGTACAATGTTCTAGAAAAAG
LDT_RSV-A_M_1.1	54	PP135045.1	GGCAAATATGGAAACATACGTGAACAAGCTTCACGAAGGCTCCACATACACAGCAGCTGTCCAGTACAATGTTCTAGAAAAAG
LDT_RSV-A_M_1.1	54	PP377060.1	GGCAAATATGGAAACATACGTGAACAAGCTTCACGAAGGCTCCACATACACAGCAGCTGTCCAGTACAATGTTCTAGAAAAAG
LDT_RSV-A_M_1.1	54	PP970173.1	GGCAAATATGGAAACATACGTGAACAAGCTTCACGAAGGCTCCACATACACAGCAGCTGTCCAGTACAATGTTCTAGAAAAAG
LDT_RSV-A_M_1.1	54	ON237200.1	GGCAAATATGGAAACATACGTGAACAAGCTTCACGAAGGCTCCACATACACAGCAGCTGTCCAGTACAATGTTCTAGAAAAAG
LDT_RSV-A_M_1.1	54	LC861984.1	GGCAAATATGGAAACATACGTGAACAAGCTTCACGAAGGCTCCACATACACAGCAGCTGTCCAGTACAATGTTCTAGAAAAAG
LDT_RSV-A_M_1.1	54	PV178414.1	GGCAAATATGGAAACATACGTGAACAAGCTTCACGAAGGCTCCACATACACAGCAGCTGTCCAGTACAATGTTCTAGAAAAAG
LDT_RSV-A_M_1.1	54	PP795106.1	GGCAAATATGGAAACATACGTGAACAAGCTTCACGAAGGCTCCACATACACAGCAGCTGTCCAGTACAATGTTCTAGAAAAAG
LDT_RSV-A_M_1.1	54	PP377426.1	GGCAAATATGGAAACATACGTGAACAAGCTTCACGAAGGCTCCACATACACAGCAGCTGTCCAGTACAATGTTCTAGAAAAAG
LDT_RSV-A_M_1.1	54	PP377406.1	GGCAAATATGGAAACATACGTGAACAAGCTTCACGAAGGCTCCACATACACAGCAGCTGTCCAGTACAATGTTCTAGAAAAAG
LDT_RSV-A_M_1.1	54	PQ492109.2	GGCAAATATGGAAACATACGTGAACAAGCTTCACGAAGGCTCCACATACACAGCAGCTGTCCAGTACAATGTTCTAGAAAAAG
LDT_RSV-A_M_1.1	54	PP377486.1	GGCAAATATGGAAACATACGTGAACAAGCTTCACGAAGGCTCCACATACACAGCAGCTGTCCAGTACAATGTTCTAGAAAAAG
LDT_RSV-A_M_1.1	54	OM857387.1	GGCAAATATGGAAACATACGTGAACAAGCTTCACGAAGGCTCCACATACACAGCAGCTGTCCAGTACAATGTTCTAGAAAAAG
LDT_RSV-A_M_1.1	54	MZ516042.1	GGCAAATATGGAAACATACGTGAACAAGCTTCACGAAGGCTCCACATACACAGCAGCTGTCCAGTACAATGTTCTAGAAAAAG
LDT_RSV-A_M_1.1	54	PQ348931.1	GGCAAATATGGAAACATACGTGAACAAGCTTCACGAAGGCTCCACATACACAGCAGCTGTCCAGTACAATGTTCTAGAAAAAG
LDT_RSV-A_M_1.1	54	PP377069.1	GGCAAATATGGAAACATACGTGAACAAGCTTCACGAAGGCTCCACATACACAGCAGCTGTCCAGTACAATGTTCTAGAAAAAG
LDT_RSV-A_M_1.1	54	OZ262361.1	GGCAAATATGGAAACATACGTGAACAAGCTTCACGAAGGCTCCACATACACAGCAGCTGTCCAGTACAATGTTCTAGAAAAAG
LDT_RSV-A_M_1.1	54	PP795123.1	GGCAAATATGGAAACATACGTGAACAAGCTTCACGAAGGCTCCACATACACAGCAGCTGTCCAGTACAATGTTCTAGAAAAAG
LDT_RSV-A_M_1.1	54	PP376916.1	GGCAAATATGGAAACATACGTGAACAAGCTTCACGAAGGCTCCACATACACAGCAGCTGTCCAGTACAATGTTCTAGAAAAAG
LDT_RSV-A_M_1.1	54	PP795115.1	GGCAAATATGGAAACATACGTGAACAAGCTTCACGAAGGCTCCACATACACAGCAGCTGTCCAGTACAATGTTCTAGAAAAAG
LDT_RSV-A_M_1.1	54	OR795234.1	GGCAAATATGGAAACATACGTGAACAAGCTTCACGAAGGCTCCACATACACAGCAGCTGTCCAGTACAATGTTCTAGAAAAAG
LDT_RSV-A_M_1.1	54	OQ101854.2	GGCAAATATGGAAACATACGTGAACAAGCTTCACGAAGGCTCCACATACACAGCAGCTGTCCAGTACAATGTTCTAGAAAAAG
LDT_RSV-A_M_1.1	54	MZ515671.1	GGCAAATATGGAAACATACGTGAACAAGCTTCACGAAGGCTCCACATACACAGCAGCTGTCCAGTACAATGTTCTAGAAAAAG
LDT_RSV-A_M_1.1	54	PQ492116.2	GGCAAATATGGAAACATACGTGAACAAGCTTCACGAAGGCTCCACATACACAGCAGCTGTCCAGTACAATGTTCTAGAAAAAG
LDT_RSV-A_M_1.1	54	PP376863.1	GGCAAATATGGAAACATACGTGAACAAGCTTCACGAAGGCTCCACATACACAGCAGCTGTCCAGTACAATGTTCTAGAAAAAG
LDT_RSV-A_M_1.1	54	LC861992.1	GGCAAATATGGAAACATACGTGAACAAGCTTCACGAAGGCTCCACATACACAGCAGCTGTCCAGTACAATGTTCTAGAAAAAG
LDT_RSV-A_M_1.1	54	PP377420.1	GGCAAATATGGAAACATACGTGAACAAGCTTCACGAAGGCTCCACATACACAGCAGCTGTCCAGTACAATGTTCTAGAAAAAG
LDT_RSV-A_M_1.1	54	OR795266.1	GGCAAATATGGAAACATACGTGAACAAGCTTCACGAAGGCTCCACATACACAGCAGCTGTCCAGTACAATGTTCTAGAAAAAG
LDT_RSV-A_M_1.1	54	PQ348914.1	GGCAAATATGGAAACATACGTGAACAAGCTTCACGAAGGCTCCACATACACAGCAGCTGTCCAGTACAATGTTCTAGAAAAAG
LDT_RSV-A_M_1.1	54	PP377070.1	GGCAAATATGGAAACATACGTGAACAAGCTTCACGAAGGCTCCACATACACAGCAGCTGTCCAGTACAATGTTCTAGAAAAAG
LDT_RSV-A_M_1.1	54	OM857389.1	GGCAAATATGGAAACATACGTGAACAAGCTTCACGAAGGCTCCACATACACAGCAGCTGTCCAGTACAATGTTCTAGAAAAAG
LDT_RSV-A_M_1.1	54	PP970085.1	GGCAAATATGGAAACATACGTGAACAAGCTTCACGAAGGCTCCACATACACAGCAGCTGTCCAGTACAATGTTCTAGAAAAAG
LDT_RSV-A_M_1.1	54	PV178455.1	GGCAAATATGGAAACATACGTGAACAAGCTTCACGAAGGCTCCACATACACAGCAGCTGTCCAGTACAATGTTCTAGAAAAAG
LDT_RSV-A_M_1.1	54	MZ515746.1	GGCAAATATGGAAACATACGTGAACAAGCTTCACGAAGGCTCCACATACACAGCAGCTGTCCAGTACAATGTTCTAGAAAAAG
LDT_RSV-A_M_1.1	54	MZ516030.1	GGCAAATATGGAAACATACGTGAACAAGCTTCACGAAGGCTCCACATACACAGCAGCTGTCCAGTACAATGTTCTAGAAAAAG
LDT_RSV-A_M_1.1	54	OR326731.1	GGCAAATATGGAAACATACGTGAACAAGCTTCACGAAGGCTCCACATACACAGCAGCTGTCCAGTACAATGTTCTAGAAAAAG
LDT_RSV-A_M_1.1	54	PP377258.1	GGCAAATATGGAAACATACGTGAACAAGCTTCACGAAGGCTCCACATACACAGCAGCTGTCCAGTACAATGTTCTAGAAAAAG
LDT_RSV-A_M_1.1	54	MZ515581.1	GGCAAATATGGAAACATACGTGAACAAGCTTCACGAAGGCTCCACATACACAGCAGCTGTCCAGTACAATGTTCTAGAAAAAG
LDT_RSV-A_M_1.1	54	PV178523.1	GGCAAATATGGAAACATACGTGAACAAGCTTCACGAAGGCTCCACATACACAGCAGCTGTCCAGTACAATGTTCTAGAAAAAG
LDT_RSV-A_M_1.1	54	PP871360.1	GGCAAATATGGAAACATACGTGAACAAGCTTCACGAAGGCTCCACATACACAGCAGCTGTCCAGTACAATGTTCTAGAAAAAG
LDT_RSV-A_M_1.1	54	PP377368.1	GGCAAATATGGAAACATACGTGAACAAGCTTCACGAAGGCTCCACATACACAGCAGCTGTCCAGTACAATGTTCTAGAAAAAG
LDT_RSV-A_M_1.1	54	PP376840.1	GGCAAATATGGAAACATACGTGAACAAGCTTCACGAAGGCTCCACATACACAGCAGCTGTCCAGTACAATGTTCTAGAAAAAG
LDT_RSV-A_M_1.1	54	OR915833.1	GGCAAATATGGAAACATACGTGAACAAGCTTCACGAAGGCTCCACATACACAGCAGCTGTCCAGTACAATGTTCTAGAAAAAG
LDT_RSV-A_M_1.1	54	MZ515627.1	GGCAAATATGGAAACATACGTGAACAAGCTTCACGAAGGCTCCACATACACAGCAGCTGTCCAGTACAATGTTCTAGAAAAAG
LDT_RSV-A_M_1.1	54	PP748800.1	GGCAAATATGGAAACATACGTGAACAAGCTTCACGAAGGCTCCACATACACAGCAGCTGTCCAGTACAATGTTCTAGAAAAAG
LDT_RSV-A_M_1.1	54	OQ941664.1	GGCAAATATGGAAACATACGTGAACAAGCTTCACGAAGGCTCCACATACACAGCAGCTGTCCAGTACAATGTTCTAGAAAAAG
LDT_RSV-A_M_1.1	54	PQ008892.1	GGCAAATATGGAAACATACGTGAACAAGCTTCACGAAGGCTCCACATACACAGCAGCTGTCCAGTACAATGTTCTAGAAAAAG
LDT_RSV-A_M_1.1	54	PV178500.1	GGCAAATATGGAAACATACGTGAACAAGCTTCACGAAGGCTCCACATACACAGCAGCTGTCCAGTACAATGTTCTAGAAAAAG
LDT_RSV-A_M_1.1	54	OZ262319.1	GGCAAATATGGAAACATACGTGAACAAGCTTCACGAAGGCTCCACATACACAGCAGCTGTCCAGTACAATGTTCTAGAAAAAG
LDT_RSV-A_M_1.1	54	PQ899935.1	GGCAAATATGGAAACATACGTGAACAAGCTTCACGAAGGCTCCACATACACAGCAGCTGTCCAGTACAATGTTCTAGAAAAAG
LDT_RSV-A_M_1.1	54	PP974183.1	GGCAAATATGGAAACATACGTGAACAAGCTTCACGAAGGCTCCACATACACAGCAGCTGTCCAGTACAATGTTCTAGAAAAAG
LDT_RSV-A_M_1.1	54	PP760391.1	GGCAAATATGGAAACATACGTGAACAAGCTTCACGAAGGCTCCACATACACAGCAGCTGTCCAGTACAATGTTCTAGAAAAAG
LDT_RSV-A_M_1.1	54	OQ171933.1	GGCAAATATGGAAACATACGTGAACAAGCTTCACGAAGGCTCCACATACACAGCAGCTGTCCAGTACAATGTTCTAGAAAAAG
LDT_RSV-A_M_1.1	54	PP352425.1	GGCAAATATGGAAACATACGTGAACAAGCTTCACGAAGGCTCCACATACACAGCAGCTGTCCAGTACAATGTTCTAGAAAAAG
LDT_RSV-A_M_1.1	54	OR795264.1	GGCAAATATGGAAACATACGTGAACAAGCTTCACGAAGGCTCCACATACACAGCAGCTGTCCAGTACAATGTTCTAGAAAAAG
LDT_RSV-A_M_1.1	54	PQ008897.1	GGCAAATATGGAAACATACGTGAACAAGCTTCACGAAGGCTCCACATACACAGCAGCTGTCCAGTACAATGTTCTAGAAAAAG
LDT_RSV-A_M_1.1	54	OR795268.1	GGCAAATATGGAAACATACGTGAACAAGCTTCACGAAGGCTCCACATACACAGCAGCTGTCCAGTACAATGTTCTAGAAAAAG
LDT_RSV-A_M_1.1	54	PV260416.1	GGCAAATATGGAAACATACGTGAACAAGCTTCACGAAGGCTCCACATACACAGCAGCTGTCCAGTACAATGTTCTAGAAAAAG
LDT_RSV-A_M_1.1	54	PV178377.1	GGCAAATATGGAAACATACGTGAACAAGCTTCACGAAGGCTCCACATACACAGCAGCTGTCCAGTACAATGTTCTAGAAAAAG
LDT_RSV-A_M_1.1	54	LC866379.1	GGCAAATATGGAAACATACGTGAACAAGCTTCACGAAGGCTCCACATACACAGCAGCTGTCCAGTACAATGTTCTAGAAAAAG
LDT_RSV-A_M_1.1	54	LC866381.1	GGCAAATATGGAAACATACGTGAACAAGCTTCACGAAGGCTCCACATACACAGCAGCTGTCCAGTACAATGTTCTAGAAAAAG
LDT_RSV-A_M_1.1	54	PQ899950.1	GGCAAATATGGAAACATACGTGAACAAGCTTCACGAAGGCTCCACATACACAGCAGCTGTCCAGTACAATGTTCTAGAAAAAG
LDT_RSV-A_M_1.1	54	OR666593.1	GGCAAATATGGAAACATACGTGAACAAGCTTCACGAAGGCTCCACATACACAGCAGCTGTCCAGTACAATGTTCTAGAAAAAG
LDT_RSV-A_M_1.1	54	OR326842.1	GGCAAATATGGAAACATACGTGAACAAGCTTCACGAAGGCTCCACATACACAGCAGCTGTCCAGTACAATGTTCTAGAAAAAG
LDT_RSV-A_M_1.1	54	PP377326.1	GGCAAATATGGAAACATACGTGAACAAGCTTCACGAAGGCTCCACATACACAGCAGCTGTCCAGTACAATGTTCTAGAAAAAG
LDT_RSV-A_M_1.1	54	PQ492094.2	GGCAAATATGGAAACATACGTGAACAAGCTTCACGAAGGCTCCACATACACAGCAGCTGTCCAGTACAATGTTCTAGAAAAAG
LDT_RSV-A_M_1.1	54	LC862010.1	GGCAAATATGGAAACATACGTGAACAAGCTTCACGAAGGCTCCACATACACAGCAGCTGTCCAGTACAATGTTCTAGAAAAAG
LDT_RSV-A_M_1.1	54	ON237206.1	GGCAAATATGGAAACATACGTGAACAAGCTTCACGAAGGCTCCACATACACAGCAGCTGTCCAGTACAATGTTCTAGAAAAAG
LDT_RSV-A_M_1.1	54	PP377296.1	GGCAAATATGGAAACATACGTGAACAAGCTTCACGAAGGCTCCACATACACAGCAGCTGTCCAGTACAATGTTCTAGAAAAAG
LDT_RSV-A_M_1.1	54	MZ515598.1	GGCAAATATGGAAACATACGTGAACAAGCTTCACGAAGGCTCCACATACACAGCAGCTGTCCAGTACAATGTTCTAGAAAAAG
LDT_RSV-A_M_1.1	54	PP352393.1	GGCAAATATGGAAACATACGTGAACAAGCTTCACGAAGGCTCCACATACACAGCAGCTGTCCAGTACAATGTTCTAGAAAAAG
LDT_RSV-A_M_1.1	54	PP970164.1	GGCAAATATGGAAACATACGTGAACAAGCTTCACGAAGGCTCCACATACACAGCAGCTGTCCAGTACAATGTTCTAGAAAAAG
LDT_RSV-A_M_1.1	54	OR326755.1	GGCAAATATGGAAACATACGTGAACAAGCTTCACGAAGGCTCCACATACACAGCAGCTGTCCAGTACAATGTTCTAGAAAAAG
LDT_RSV-A_M_1.1	54	PQ348913.1	GGCAAATATGGAAACATACGTGAACAAGCTTCACGAAGGCTCCACATACACAGCAGCTGTCCAGTACAATGTTCTAGAAAAAG
LDT_RSV-A_M_1.1	54	PQ600474.2	GGCAAATATGGAAACATACGTGAACAAGCTTCACGAAGGCTCCACATACACAGCAGCTGTCCAGTACAATGTTCTAGAAAAAG
LDT_RSV-A_M_1.1	54	PP377182.1	GGCAAATATGGAAACATACGTGAACAAGCTTCACGAAGGCTCCACATACACAGCAGCTGTCCAGTACAATGTTCTAGAAAAAG
LDT_RSV-A_M_1.1	54	OR666599.1	GGCAAATATGGAAACATACGTGAACAAGCTTCACGAAGGCTCCACATACACAGCAGCTGTCCAGTACAATGTTCTAGAAAAAG
LDT_RSV-A_M_1.1	54	OR326828.1	GGCAAATATGGAAACATACGTGAACAAGCTTCACGAAGGCTCCACATACACAGCAGCTGTCCAGTACAATGTTCTAGAAAAAG
LDT_RSV-A_M_1.1	54	PP377372.1	GGCAAATATGGAAACATACGTGAACAAGCTTCACGAAGGCTCCACATACACAGCAGCTGTCCAGTACAATGTTCTAGAAAAAG
LDT_RSV-A_M_1.1	54	PP377332.1	GGCAAATATGGAAACATACGTGAACAAGCTTCACGAAGGCTCCACATACACAGCAGCTGTCCAGTACAATGTTCTAGAAAAAG
LDT_RSV-A_M_1.1	54	PP495963.1	GGCAAATATGGAAACATACGTGAACAAGCTTCACGAAGGCTCCACATACACAGCAGCTGTCCAGTACAATGTTCTAGAAAAAG
LDT_RSV-A_M_1.1	54	PQ117655.1	GGCAAATATGGAAACATACGTGAACAAGCTTCACGAAGGCTCCACATACACAGCAGCTGTCCAGTACAATGTTCTAGAAAAAG
LDT_RSV-A_M_1.1	54	OQ101877.2	GGCAAATATGGAAACATACGTGAACAAGCTTCACGAAGGCTCCACATACACAGCAGCTGTCCAGTACAATGTTCTAGAAAAAG
LDT_RSV-A_M_1.1	54	PQ638828.1	GGCAAATATGGAAACATACGTGAACAAGCTTCACGAAGGCTCCACATACACAGCAGCTGTCCAGTACAATGTTCTAGAAAAAG
LDT_RSV-A_M_1.1	54	PP377196.1	GGCAAATATGGAAACATACGTGAACAAGCTTCACGAAGGCTCCACATACACAGCAGCTGTCCAGTACAATGTTCTAGAAAAAG
LDT_RSV-A_M_1.1	54	OR795213.1	GGCAAATATGGAAACATACGTGAACAAGCTTCACGAAGGCTCCACATACACAGCAGCTGTCCAGTACAATGTTCTAGAAAAAG
LDT_RSV-A_M_1.1	54	PP377043.1	GGCAAATATGGAAACATACGTGAACAAGCTTCACGAAGGCTCCACATACACAGCAGCTGTCCAGTACAATGTTCTAGAAAAAG
LDT_RSV-A_M_1.1	54	MT373703.1	GGCAAATATGGAAACATACGTGAACAAGCTTCACGAAGGCTCCACATACACAGCAGCTGTCCAGTACAATGTTCTAGAAAAAG
LDT_RSV-A_M_1.1	54	PP974209.1	GGCAAATATGGAAACATACGTGAACAAGCTTCACGAAGGCTCCACATACACAGCAGCTGTCCAGTACAATGTTCTAGAAAAAG
LDT_RSV-A_M_1.1	54	OQ171938.1	GGCAAATATGGAAACATACGTGAACAAGCTTCACGAAGGCTCCACATACACAGCAGCTGTCCAGTACAATGTTCTAGAAAAAG
LDT_RSV-A_M_1.1	54	PP352390.1	GGCAAATATGGAAACATACGTGAACAAGCTTCACGAAGGCTCCACATACACAGCAGCTGTCCAGTACAATGTTCTAGAAAAAG
LDT_RSV-A_M_1.1	54	OR326770.1	GGCAAATATGGAAACATACGTGAACAAGCTTCACGAAGGCTCCACATACACAGCAGCTGTCCAGTACAATGTTCTAGAAAAAG
LDT_RSV-A_M_1.1	54	PP376907.1	GGCAAATATGGAAACATACGTGAACAAGCTTCACGAAGGCTCCACATACACAGCAGCTGTCCAGTACAATGTTCTAGAAAAAG
LDT_RSV-A_M_1.1	54	PP377237.1	GGCAAATATGGAAACATACGTGAACAAGCTTCACGAAGGCTCCACATACACAGCAGCTGTCCAGTACAATGTTCTAGAAAAAG
LDT_RSV-A_M_1.1	54	PV367344.1	GGCAAATATGGAAACATACGTGAACAAGCTTCACGAAGGCTCCACATACACAGCAGCTGTCCAGTACAATGTTCTAGAAAAAG
LDT_RSV-A_M_1.1	54	OR326814.1	GGCAAATATGGAAACATACGTGAACAAGCTTCACGAAGGCTCCACATACACAGCAGCTGTCCAGTACAATGTTCTAGAAAAAG
LDT_RSV-A_M_1.1	54	PP376969.1	GGCAAATATGGAAACATACGTGAACAAGCTTCACGAAGGCTCCACATACACAGCAGCTGTCCAGTACAATGTTCTAGAAAAAG
LDT_RSV-A_M_1.1	54	PQ638761.1	GGCAAATATGGAAACATACGTGAACAAGCTTCACGAAGGCTCCACATACACAGCAGCTGTCCAGTACAATGTTCTAGAAAAAG
LDT_RSV-A_M_1.1	54	PP377257.1	GGCAAATATGGAAACATACGTGAACAAGCTTCACGAAGGCTCCACATACACAGCAGCTGTCCAGTACAATGTTCTAGAAAAAG
LDT_RSV-A_M_1.1	54	PV685428.1	GGCAAATATGGAAACATACGTGAACAAGCTTCACGAAGGCTCCACATACACAGCAGCTGTCCAGTACAATGTTCTAGAAAAAG
LDT_RSV-A_M_1.1	54	OQ941689.1	GGCAAATATGGAAACATACGTGAACAAGCTTCACGAAGGCTCCACATACACAGCAGCTGTCCAGTACAATGTTCTAGAAAAAG
LDT_RSV-A_M_1.1	54	PP377430.1	GGCAAATATGGAAACATACGTGAACAAGCTTCACGAAGGCTCCACATACACAGCAGCTGTCCAGTACAATGTTCTAGAAAAAG
LDT_RSV-A_M_1.1	54	PP376947.1	GGCAAATATGGAAACATACGTGAACAAGCTTCACGAAGGCTCCACATACACAGCAGCTGTCCAGTACAATGTTCTAGAAAAAG
LDT_RSV-A_M_1.1	54	LC861969.1	GGCAAATATGGAAACATACGTGAACAAGCTTCACGAAGGCTCCACATACACAGCAGCTGTCCAGTACAATGTTCTAGAAAAAG
LDT_RSV-A_M_1.1	54	OR162300.2	GGCAAATATGGAAACATACGTGAACAAGCTTCACGAAGGCTCCACATACACAGCAGCTGTCCAGTACAATGTTCTAGAAAAAG
LDT_RSV-A_M_1.1	54	OZ262216.1	GGCAAATATGGAAACATACGTGAACAAGCTTCACGAAGGCTCCACATACACAGCAGCTGTCCAGTACAATGTTCTAGAAAAAG
LDT_RSV-A_M_1.1	54	MZ515991.1	GGCAAATATGGAAACATACGTGAACAAGCTTCACGAAGGCTCCACATACACAGCAGCTGTCCAGTACAATGTTCTAGAAAAAG
LDT_RSV-A_M_1.1	54	OR326739.1	GGCAAATATGGAAACATACGTGAACAAGCTTCACGAAGGCTCCACATACACAGCAGCTGTCCAGTACAATGTTCTAGAAAAAG
LDT_RSV-A_M_1.1	54	PP377091.1	GGCAAATATGGAAACATACGTGAACAAGCTTCACGAAGGCTCCACATACACAGCAGCTGTCCAGTACAATGTTCTAGAAAAAG
LDT_RSV-A_M_1.1	54	PP376927.1	GGCAAATATGGAAACATACGTGAACAAGCTTCACGAAGGCTCCACATACACAGCAGCTGTCCAGTACAATGTTCTAGAAAAAG
LDT_RSV-A_M_1.1	54	PP495992.1	GGCAAATATGGAAACATACGTGAACAAGCTTCACGAAGGCTCCACATACACAGCAGCTGTCCAGTACAATGTTCTAGAAAAAG
LDT_RSV-A_M_1.1	54	PQ348934.1	GGCAAATATGGAAACATACGTGAACAAGCTTCACGAAGGCTCCACATACACAGCAGCTGTCCAGTACAATGTTCTAGAAAAAG
LDT_RSV-A_M_1.1	54	MZ151849.1	GGCAAATATGGAAACATACGTGAACAAGCTTCACGAAGGCTCCACATACACAGCAGCTGTCCAGTACAATGTTCTAGAAAAAG
LDT_RSV-A_M_1.1	54	PP970150.1	GGCAAATATGGAAACATACGTGAACAAGCTTCACGAAGGCTCCACATACACAGCAGCTGTCCAGTACAATGTTCTAGAAAAAG
LDT_RSV-A_M_1.1	54	OR795282.1	GGCAAATATGGAAACATACGTGAACAAGCTTCACGAAGGCTCCACATACACAGCAGCTGTCCAGTACAATGTTCTAGAAAAAG
LDT_RSV-A_M_1.1	54	PV367381.1	GGCAAATATGGAAACATACGTGAACAAGCTTCACGAAGGCTCCACATACACAGCAGCTGTCCAGTACAATGTTCTAGAAAAAG
LDT_RSV-A_M_1.1	54	PV178640.1	GGCAAATATGGAAACATACGTGAACAAGCTTCACGAAGGCTCCACATACACAGCAGCTGTCCAGTACAATGTTCTAGAAAAAG
LDT_RSV-A_M_1.1	54	PP376852.1	GGCAAATATGGAAACATACGTGAACAAGCTTCACGAAGGCTCCACATACACAGCAGCTGTCCAGTACAATGTTCTAGAAAAAG
LDT_RSV-A_M_1.1	54	PV178295.1	GGCAAATATGGAAACATACGTGAACAAGCTTCACGAAGGCTCCACATACACAGCAGCTGTCCAGTACAATGTTCTAGAAAAAG
LDT_RSV-A_M_1.1	54	PV178581.1	GGCAAATATGGAAACATACGTGAACAAGCTTCACGAAGGCTCCACATACACAGCAGCTGTCCAGTACAATGTTCTAGAAAAAG
LDT_RSV-A_M_1.1	54	PQ638750.1	GGCAAATATGGAAACATACGTGAACAAGCTTCACGAAGGCTCCACATACACAGCAGCTGTCCAGTACAATGTTCTAGAAAAAG
LDT_RSV-A_M_1.1	54	MZ515724.1	GGCAAATATGGAAACATACGTGAACAAGCTTCACGAAGGCTCCACATACACAGCAGCTGTCCAGTACAATGTTCTAGAAAAAG
LDT_RSV-A_M_1.1	54	PV367388.1	GGCAAATATGGAAACATACGTGAACAAGCTTCACGAAGGCTCCACATACACAGCAGCTGTCCAGTACAATGTTCTAGAAAAAG
LDT_RSV-A_M_1.1	54	OR326765.1	GGCAAATATGGAAACATACGTGAACAAGCTTCACGAAGGCTCCACATACACAGCAGCTGTCCAGTACAATGTTCTAGAAAAAG
LDT_RSV-A_M_1.1	54	PP377322.1	GGCAAATATGGAAACATACGTGAACAAGCTTCACGAAGGCTCCACATACACAGCAGCTGTCCAGTACAATGTTCTAGAAAAAG
LDT_RSV-A_M_1.1	54	OR795257.1	GGCAAATATGGAAACATACGTGAACAAGCTTCACGAAGGCTCCACATACACAGCAGCTGTCCAGTACAATGTTCTAGAAAAAG
LDT_RSV-A_M_1.1	54	PV367384.1	GGCAAATATGGAAACATACGTGAACAAGCTTCACGAAGGCTCCACATACACAGCAGCTGTCCAGTACAATGTTCTAGAAAAAG
LDT_RSV-A_M_1.1	54	PP795103.1	GGCAAATATGGAAACATACGTGAACAAGCTTCACGAAGGCTCCACATACACAGCAGCTGTCCAGTACAATGTTCTAGAAAAAG
LDT_RSV-A_M_1.1	54	MZ516062.1	GGCAAATATGGAAACATACGTGAACAAGCTTCACGAAGGCTCCACATACACAGCAGCTGTCCAGTACAATGTTCTAGAAAAAG
LDT_RSV-A_M_1.1	54	PP377190.1	GGCAAATATGGAAACATACGTGAACAAGCTTCACGAAGGCTCCACATACACAGCAGCTGTCCAGTACAATGTTCTAGAAAAAG
LDT_RSV-A_M_1.1	54	PP760417.1	GGCAAATATGGAAACATACGTGAACAAGCTTCACGAAGGCTCCACATACACAGCAGCTGTCCAGTACAATGTTCTAGAAAAAG
LDT_RSV-A_M_1.1	54	PP770465.1	GGCAAATATGGAAACATACGTGAACAAGCTTCACGAAGGCTCCACATACACAGCAGCTGTCCAGTACAATGTTCTAGAAAAAG
LDT_RSV-A_M_1.1	54	PP377415.1	GGCAAATATGGAAACATACGTGAACAAGCTTCACGAAGGCTCCACATACACAGCAGCTGTCCAGTACAATGTTCTAGAAAAAG
LDT_RSV-A_M_1.1	54	MZ515824.1	GGCAAATATGGAAACATACGTGAACAAGCTTCACGAAGGCTCCACATACACAGCAGCTGTCCAGTACAATGTTCTAGAAAAAG
LDT_RSV-A_M_1.1	54	OP699203.2	GGCAAATATGGAAACATACGTGAACAAGCTTCACGAAGGCTCCACATACACAGCAGCTGTCCAGTACAATGTTCTAGAAAAAG
LDT_RSV-A_M_1.1	54	PP530281.1	GGCAAATATGGAAACATACGTGAACAAGCTTCACGAAGGCTCCACATACACAGCAGCTGTCCAGTACAATGTTCTAGAAAAAG
LDT_RSV-A_M_1.1	54	OQ101896.2	GGCAAATATGGAAACATACGTGAACAAGCTTCACGAAGGCTCCACATACACAGCAGCTGTCCAGTACAATGTTCTAGAAAAAG
LDT_RSV-A_M_1.1	54	PQ348930.1	GGCAAATATGGAAACATACGTGAACAAGCTTCACGAAGGCTCCACATACACAGCAGCTGTCCAGTACAATGTTCTAGAAAAAG
LDT_RSV-A_M_1.1	54	PP376862.1	GGCAAATATGGAAACATACGTGAACAAGCTTCACGAAGGCTCCACATACACAGCAGCTGTCCAGTACAATGTTCTAGAAAAAG
LDT_RSV-A_M_1.1	54	OR326751.1	GGCAAATATGGAAACATACGTGAACAAGCTTCACGAAGGCTCCACATACACAGCAGCTGTCCAGTACAATGTTCTAGAAAAAG
LDT_RSV-A_M_1.1	54	OZ262275.1	GGCAAATATGGAAACATACGTGAACAAGCTTCACGAAGGCTCCACATACACAGCAGCTGTCCAGTACAATGTTCTAGAAAAAG
LDT_RSV-A_M_1.1	54	OQ941665.1	GGCAAATATGGAAACATACGTGAACAAGCTTCACGAAGGCTCCACATACACAGCAGCTGTCCAGTACAATGTTCTAGAAAAAG
LDT_RSV-A_M_1.1	54	PQ390723.1	GGCAAATATGGAAACATACGTGAACAAGCTTCACGAAGGCTCCACATACACAGCAGCTGTCCAGTACAATGTTCTAGAAAAAG
LDT_RSV-A_M_1.1	54	MZ151851.1	GGCAAATATGGAAACATACGTGAACAAGCTTCACGAAGGCTCCACATACACAGCAGCTGTCCAGTACAATGTTCTAGAAAAAG
LDT_RSV-A_M_1.1	54	PP342468.1	GGCAAATATGGAAACATACGTGAACAAGCTTCACGAAGGCTCCACATACACAGCAGCTGTCCAGTACAATGTTCTAGAAAAAG
LDT_RSV-A_M_1.1	54	OZ262339.1	GGCAAATATGGAAACATACGTGAACAAGCTTCACGAAGGCTCCACATACACAGCAGCTGTCCAGTACAATGTTCTAGAAAAAG
LDT_RSV-A_M_1.1	54	MZ515574.1	GGCAAATATGGAAACATACGTGAACAAGCTTCACGAAGGCTCCACATACACAGCAGCTGTCCAGTACAATGTTCTAGAAAAAG
LDT_RSV-A_M_1.1	54	PP748822.1	GGCAAATATGGAAACATACGTGAACAAGCTTCACGAAGGCTCCACATACACAGCAGCTGTCCAGTACAATGTTCTAGAAAAAG
LDT_RSV-A_M_1.1	54	PP748765.1	GGCAAATATGGAAACATACGTGAACAAGCTTCACGAAGGCTCCACATACACAGCAGCTGTCCAGTACAATGTTCTAGAAAAAG
LDT_RSV-A_M_1.1	54	PP377395.1	GGCAAATATGGAAACATACGTGAACAAGCTTCACGAAGGCTCCACATACACAGCAGCTGTCCAGTACAATGTTCTAGAAAAAG
LDT_RSV-A_M_1.1	54	PP959046.1	GGCAAATATGGAAACATACGTGAACAAGCTTCACGAAGGCTCCACATACACAGCAGCTGTCCAGTACAATGTTCTAGAAAAAG
LDT_RSV-A_M_1.1	54	PX133055.1	GGCAAATATGGAAACATACGTGAACAAGCTTCACGAAGGCTCCACATACACAGCAGCTGTCCAGTACAATGTTCTAGAAAAAG
LDT_RSV-A_M_1.1	54	PP377452.1	GGCAAATATGGAAACATACGTGAACAAGCTTCACGAAGGCTCCACATACACAGCAGCTGTCCAGTACAATGTTCTAGAAAAAG
LDT_RSV-A_M_1.1	54	PP970141.1	GGCAAATATGGAAACATACGTGAACAAGCTTCACGAAGGCTCCACATACACAGCAGCTGTCCAGTACAATGTTCTAGAAAAAG
LDT_RSV-A_M_1.1	54	PP352437.1	GGCAAATATGGAAACATACGTGAACAAGCTTCACGAAGGCTCCACATACACAGCAGCTGTCCAGTACAATGTTCTAGAAAAAG
LDT_RSV-A_M_1.1	54	PV367356.1	GGCAAATATGGAAACATACGTGAACAAGCTTCACGAAGGCTCCACATACACAGCAGCTGTCCAGTACAATGTTCTAGAAAAAG
LDT_RSV-A_M_1.1	54	OP699204.2	GGCAAATATGGAAACATACGTGAACAAGCTTCACGAAGGCTCCACATACACAGCAGCTGTCCAGTACAATGTTCTAGAAAAAG
LDT_RSV-A_M_1.1	54	PV178299.1	GGCAAATATGGAAACATACGTGAACAAGCTTCACGAAGGCTCCACATACACAGCAGCTGTCCAGTACAATGTTCTAGAAAAAG
LDT_RSV-A_M_1.1	54	MZ515775.1	GGCAAATATGGAAACATACGTGAACAAGCTTCACGAAGGCTCCACATACACAGCAGCTGTCCAGTACAATGTTCTAGAAAAAG
LDT_RSV-A_M_1.1	54	LC861981.1	GGCAAATATGGAAACATACGTGAACAAGCTTCACGAAGGCTCCACATACACAGCAGCTGTCCAGTACAATGTTCTAGAAAAAG
LDT_RSV-A_M_1.1	54	PP970159.1	GGCAAATATGGAAACATACGTGAACAAGCTTCACGAAGGCTCCACATACACAGCAGCTGTCCAGTACAATGTTCTAGAAAAAG
LDT_RSV-A_M_1.1	54	PP377066.1	GGCAAATATGGAAACATACGTGAACAAGCTTCACGAAGGCTCCACATACACAGCAGCTGTCCAGTACAATGTTCTAGAAAAAG
LDT_RSV-A_M_1.1	54	LC862013.1	GGCAAATATGGAAACATACGTGAACAAGCTTCACGAAGGCTCCACATACACAGCAGCTGTCCAGTACAATGTTCTAGAAAAAG
LDT_RSV-A_M_1.1	54	OR162285.2	GGCAAATATGGAAACATACGTGAACAAGCTTCACGAAGGCTCCACATACACAGCAGCTGTCCAGTACAATGTTCTAGAAAAAG
LDT_RSV-A_M_1.1	54	MZ516003.1	GGCAAATATGGAAACATACGTGAACAAGCTTCACGAAGGCTCCACATACACAGCAGCTGTCCAGTACAATGTTCTAGAAAAAG
LDT_RSV-A_M_1.1	54	PV178428.1	GGCAAATATGGAAACATACGTGAACAAGCTTCACGAAGGCTCCACATACACAGCAGCTGTCCAGTACAATGTTCTAGAAAAAG
LDT_RSV-A_M_1.1	54	OZ262329.1	GGCAAATATGGAAACATACGTGAACAAGCTTCACGAAGGCTCCACATACACAGCAGCTGTCCAGTACAATGTTCTAGAAAAAG
LDT_RSV-A_M_1.1	54	PP377077.1	GGCAAATATGGAAACATACGTGAACAAGCTTCACGAAGGCTCCACATACACAGCAGCTGTCCAGTACAATGTTCTAGAAAAAG
LDT_RSV-A_M_1.1	54	OR326774.1	GGCAAATATGGAAACATACGTGAACAAGCTTCACGAAGGCTCCACATACACAGCAGCTGTCCAGTACAATGTTCTAGAAAAAG
LDT_RSV-A_M_1.1	54	PQ348922.1	GGCAAATATGGAAACATACGTGAACAAGCTTCACGAAGGCTCCACATACACAGCAGCTGTCCAGTACAATGTTCTAGAAAAAG
LDT_RSV-A_M_1.1	54	PP377217.1	GGCAAATATGGAAACATACGTGAACAAGCTTCACGAAGGCTCCACATACACAGCAGCTGTCCAGTACAATGTTCTAGAAAAAG
LDT_RSV-A_M_1.1	54	OR326789.1	GGCAAATATGGAAACATACGTGAACAAGCTTCACGAAGGCTCCACATACACAGCAGCTGTCCAGTACAATGTTCTAGAAAAAG
LDT_RSV-A_M_1.1	54	OQ331214.1	GGCAAATATGGAAACATACGTGAACAAGCTTCACGAAGGCTCCACATACACAGCAGCTGTCCAGTACAATGTTCTAGAAAAAG
LDT_RSV-A_M_1.1	54	PP377472.1	GGCAAATATGGAAACATACGTGAACAAGCTTCACGAAGGCTCCACATACACAGCAGCTGTCCAGTACAATGTTCTAGAAAAAG
LDT_RSV-A_M_1.1	54	PP376858.1	GGCAAATATGGAAACATACGTGAACAAGCTTCACGAAGGCTCCACATACACAGCAGCTGTCCAGTACAATGTTCTAGAAAAAG
LDT_RSV-A_M_1.1	54	LC866371.1	GGCAAATATGGAAACATACGTGAACAAGCTTCACGAAGGCTCCACATACACAGCAGCTGTCCAGTACAATGTTCTAGAAAAAG
LDT_RSV-A_M_1.1	54	PQ600481.2	GGCAAATATGGAAACATACGTGAACAAGCTTCACGAAGGCTCCACATACACAGCAGCTGTCCAGTACAATGTTCTAGAAAAAG
LDT_RSV-A_M_1.1	54	PP377390.1	GGCAAATATGGAAACATACGTGAACAAGCTTCACGAAGGCTCCACATACACAGCAGCTGTCCAGTACAATGTTCTAGAAAAAG
LDT_RSV-A_M_1.1	54	PP496024.1	GGCAAATATGGAAACATACGTGAACAAGCTTCACGAAGGCTCCACATACACAGCAGCTGTCCAGTACAATGTTCTAGAAAAAG
LDT_RSV-A_M_1.1	54	PP376882.1	GGCAAATATGGAAACATACGTGAACAAGCTTCACGAAGGCTCCACATACACAGCAGCTGTCCAGTACAATGTTCTAGAAAAAG
LDT_RSV-A_M_1.1	54	PP377009.1	GGCAAATATGGAAACATACGTGAACAAGCTTCACGAAGGCTCCACATACACAGCAGCTGTCCAGTACAATGTTCTAGAAAAAG
LDT_RSV-A_M_1.1	54	OP965702.1	GGCAAATATGGAAACATACGTGAACAAGCTTCACGAAGGCTCCACATACACAGCAGCTGTCCAGTACAATGTTCTAGAAAAAG
LDT_RSV-A_M_1.1	54	PP377412.1	GGCAAATATGGAAACATACGTGAACAAGCTTCACGAAGGCTCCACATACACAGCAGCTGTCCAGTACAATGTTCTAGAAAAAG
LDT_RSV-A_M_1.1	54	OR795290.1	GGCAAATATGGAAACATACGTGAACAAGCTTCACGAAGGCTCCACATACACAGCAGCTGTCCAGTACAATGTTCTAGAAAAAG
LDT_RSV-A_M_1.1	54	PP377058.1	GGCAAATATGGAAACATACGTGAACAAGCTTCACGAAGGCTCCACATACACAGCAGCTGTCCAGTACAATGTTCTAGAAAAAG
LDT_RSV-A_M_1.1	54	LC817403.1	GGCAAATATGGAAACATACGTGAACAAGCTTCACGAAGGCTCCACATACACAGCAGCTGTCCAGTACAATGTTCTAGAAAAAG
LDT_RSV-A_M_1.1	54	PP377445.1	GGCAAATATGGAAACATACGTGAACAAGCTTCACGAAGGCTCCACATACACAGCAGCTGTCCAGTACAATGTTCTAGAAAAAG
LDT_RSV-A_M_1.1	54	MZ515807.1	GGCAAATATGGAAACATACGTGAACAAGCTTCACGAAGGCTCCACATACACAGCAGCTGTCCAGTACAATGTTCTAGAAAAAG
LDT_RSV-A_M_1.1	54	PV178514.1	GGCAAATATGGAAACATACGTGAACAAGCTTCACGAAGGCTCCACATACACAGCAGCTGTCCAGTACAATGTTCTAGAAAAAG
LDT_RSV-A_M_1.1	54	PP377230.1	GGCAAATATGGAAACATACGTGAACAAGCTTCACGAAGGCTCCACATACACAGCAGCTGTCCAGTACAATGTTCTAGAAAAAG
LDT_RSV-A_M_1.1	54	OR326730.1	GGCAAATATGGAAACATACGTGAACAAGCTTCACGAAGGCTCCACATACACAGCAGCTGTCCAGTACAATGTTCTAGAAAAAG
LDT_RSV-A_M_1.1	54	PP377343.1	GGCAAATATGGAAACATACGTGAACAAGCTTCACGAAGGCTCCACATACACAGCAGCTGTCCAGTACAATGTTCTAGAAAAAG
LDT_RSV-A_M_1.1	54	PP377152.1	GGCAAATATGGAAACATACGTGAACAAGCTTCACGAAGGCTCCACATACACAGCAGCTGTCCAGTACAATGTTCTAGAAAAAG
LDT_RSV-A_M_1.1	54	MZ515979.1	GGCAAATATGGAAACATACGTGAACAAGCTTCACGAAGGCTCCACATACACAGCAGCTGTCCAGTACAATGTTCTAGAAAAAG
LDT_RSV-A_M_1.1	54	PP377158.1	GGCAAATATGGAAACATACGTGAACAAGCTTCACGAAGGCTCCACATACACAGCAGCTGTCCAGTACAATGTTCTAGAAAAAG
LDT_RSV-A_M_1.1	54	PP377163.1	GGCAAATATGGAAACATACGTGAACAAGCTTCACGAAGGCTCCACATACACAGCAGCTGTCCAGTACAATGTTCTAGAAAAAG
LDT_RSV-A_M_1.1	54	OR795256.1	GGCAAATATGGAAACATACGTGAACAAGCTTCACGAAGGCTCCACATACACAGCAGCTGTCCAGTACAATGTTCTAGAAAAAG
LDT_RSV-A_M_1.1	54	PP377166.1	GGCAAATATGGAAACATACGTGAACAAGCTTCACGAAGGCTCCACATACACAGCAGCTGTCCAGTACAATGTTCTAGAAAAAG
LDT_RSV-A_M_1.1	54	OQ941668.1	GGCAAATATGGAAACATACGTGAACAAGCTTCACGAAGGCTCCACATACACAGCAGCTGTCCAGTACAATGTTCTAGAAAAAG
LDT_RSV-A_M_1.1	54	PP377352.1	GGCAAATATGGAAACATACGTGAACAAGCTTCACGAAGGCTCCACATACACAGCAGCTGTCCAGTACAATGTTCTAGAAAAAG
LDT_RSV-A_M_1.1	54	PP377457.1	GGCAAATATGGAAACATACGTGAACAAGCTTCACGAAGGCTCCACATACACAGCAGCTGTCCAGTACAATGTTCTAGAAAAAG
LDT_RSV-A_M_1.1	54	OQ101888.2	GGCAAATATGGAAACATACGTGAACAAGCTTCACGAAGGCTCCACATACACAGCAGCTGTCCAGTACAATGTTCTAGAAAAAG
LDT_RSV-A_M_1.1	54	OR162295.2	GGCAAATATGGAAACATACGTGAACAAGCTTCACGAAGGCTCCACATACACAGCAGCTGTCCAGTACAATGTTCTAGAAAAAG
LDT_RSV-A_M_1.1	54	PQ638749.1	GGCAAATATGGAAACATACGTGAACAAGCTTCACGAAGGCTCCACATACACAGCAGCTGTCCAGTACAATGTTCTAGAAAAAG
LDT_RSV-A_M_1.1	54	PP377205.1	GGCAAATATGGAAACATACGTGAACAAGCTTCACGAAGGCTCCACATACACAGCAGCTGTCCAGTACAATGTTCTAGAAAAAG
LDT_RSV-A_M_1.1	54	PP377220.1	GGCAAATATGGAAACATACGTGAACAAGCTTCACGAAGGCTCCACATACACAGCAGCTGTCCAGTACAATGTTCTAGAAAAAG
LDT_RSV-A_M_1.1	54	PQ618101.1	GGCAAATATGGAAACATACGTGAACAAGCTTCACGAAGGCTCCACATACACAGCAGCTGTCCAGTACAATGTTCTAGAAAAAG
LDT_RSV-A_M_1.1	54	OR326759.1	GGCAAATATGGAAACATACGTGAACAAGCTTCACGAAGGCTCCACATACACAGCAGCTGTCCAGTACAATGTTCTAGAAAAAG
LDT_RSV-A_M_1.1	54	MZ515917.1	GGCAAATATGGAAACATACGTGAACAAGCTTCACGAAGGCTCCACATACACAGCAGCTGTCCAGTACAATGTTCTAGAAAAAG
LDT_RSV-A_M_1.1	54	OZ262342.1	GGCAAATATGGAAACATACGTGAACAAGCTTCACGAAGGCTCCACATACACAGCAGCTGTCCAGTACAATGTTCTAGAAAAAG
LDT_RSV-A_M_1.1	54	OR795246.1	GGCAAATATGGAAACATACGTGAACAAGCTTCACGAAGGCTCCACATACACAGCAGCTGTCCAGTACAATGTTCTAGAAAAAG
LDT_RSV-A_M_1.1	54	PP352472.1	GGCAAATATGGAAACATACGTGAACAAGCTTCACGAAGGCTCCACATACACAGCAGCTGTCCAGTACAATGTTCTAGAAAAAG
LDT_RSV-A_M_1.1	54	PV178453.1	GGCAAATATGGAAACATACGTGAACAAGCTTCACGAAGGCTCCACATACACAGCAGCTGTCCAGTACAATGTTCTAGAAAAAG
LDT_RSV-A_M_1.1	54	OR795263.1	GGCAAATATGGAAACATACGTGAACAAGCTTCACGAAGGCTCCACATACACAGCAGCTGTCCAGTACAATGTTCTAGAAAAAG
LDT_RSV-A_M_1.1	54	PP377086.1	GGCAAATATGGAAACATACGTGAACAAGCTTCACGAAGGCTCCACATACACAGCAGCTGTCCAGTACAATGTTCTAGAAAAAG
LDT_RSV-A_M_1.1	54	LC862009.1	GGCAAATATGGAAACATACGTGAACAAGCTTCACGAAGGCTCCACATACACAGCAGCTGTCCAGTACAATGTTCTAGAAAAAG
LDT_RSV-A_M_1.1	54	PP970118.1	GGCAAATATGGAAACATACGTGAACAAGCTTCACGAAGGCTCCACATACACAGCAGCTGTCCAGTACAATGTTCTAGAAAAAG
LDT_RSV-A_M_1.1	54	PP376857.1	GGCAAATATGGAAACATACGTGAACAAGCTTCACGAAGGCTCCACATACACAGCAGCTGTCCAGTACAATGTTCTAGAAAAAG
LDT_RSV-A_M_1.1	54	PP377260.1	GGCAAATATGGAAACATACGTGAACAAGCTTCACGAAGGCTCCACATACACAGCAGCTGTCCAGTACAATGTTCTAGAAAAAG
LDT_RSV-A_M_1.1	54	OR666595.1	GGCAAATATGGAAACATACGTGAACAAGCTTCACGAAGGCTCCACATACACAGCAGCTGTCCAGTACAATGTTCTAGAAAAAG
LDT_RSV-A_M_1.1	54	PP377377.1	GGCAAATATGGAAACATACGTGAACAAGCTTCACGAAGGCTCCACATACACAGCAGCTGTCCAGTACAATGTTCTAGAAAAAG
LDT_RSV-A_M_1.1	54	PP660511.1	GGCAAATATGGAAACATACGTGAACAAGCTTCACGAAGGCTCCACATACACAGCAGCTGTCCAGTACAATGTTCTAGAAAAAG
LDT_RSV-A_M_1.1	54	MZ515595.1	GGCAAATATGGAAACATACGTGAACAAGCTTCACGAAGGCTCCACATACACAGCAGCTGTCCAGTACAATGTTCTAGAAAAAG
LDT_RSV-A_M_1.1	54	PP377329.1	GGCAAATATGGAAACATACGTGAACAAGCTTCACGAAGGCTCCACATACACAGCAGCTGTCCAGTACAATGTTCTAGAAAAAG
LDT_RSV-A_M_1.1	54	PP377195.1	GGCAAATATGGAAACATACGTGAACAAGCTTCACGAAGGCTCCACATACACAGCAGCTGTCCAGTACAATGTTCTAGAAAAAG
LDT_RSV-A_M_1.1	54	PV367395.1	GGCAAATATGGAAACATACGTGAACAAGCTTCACGAAGGCTCCACATACACAGCAGCTGTCCAGTACAATGTTCTAGAAAAAG
LDT_RSV-A_M_1.1	54	OR795279.1	GGCAAATATGGAAACATACGTGAACAAGCTTCACGAAGGCTCCACATACACAGCAGCTGTCCAGTACAATGTTCTAGAAAAAG
LDT_RSV-A_M_1.1	54	PQ348909.1	GGCAAATATGGAAACATACGTGAACAAGCTTCACGAAGGCTCCACATACACAGCAGCTGTCCAGTACAATGTTCTAGAAAAAG
LDT_RSV-A_M_1.1	54	PP376887.1	GGCAAATATGGAAACATACGTGAACAAGCTTCACGAAGGCTCCACATACACAGCAGCTGTCCAGTACAATGTTCTAGAAAAAG
LDT_RSV-A_M_1.1	54	OQ331215.1	GGCAAATATGGAAACATACGTGAACAAGCTTCACGAAGGCTCCACATACACAGCAGCTGTCCAGTACAATGTTCTAGAAAAAG
LDT_RSV-A_M_1.1	54	OQ941677.1	GGCAAATATGGAAACATACGTGAACAAGCTTCACGAAGGCTCCACATACACAGCAGCTGTCCAGTACAATGTTCTAGAAAAAG
LDT_RSV-A_M_1.1	54	LC816575.1	GGCAAATATGGAAACATACGTGAACAAGCTTCACGAAGGCTCCACATACACAGCAGCTGTCCAGTACAATGTTCTAGAAAAAG
LDT_RSV-A_M_1.1	54	PP377383.1	GGCAAATATGGAAACATACGTGAACAAGCTTCACGAAGGCTCCACATACACAGCAGCTGTCCAGTACAATGTTCTAGAAAAAG
LDT_RSV-A_M_1.1	54	PQ618084.1	GGCAAATATGGAAACATACGTGAACAAGCTTCACGAAGGCTCCACATACACAGCAGCTGTCCAGTACAATGTTCTAGAAAAAG
LDT_RSV-A_M_1.1	54	PP377305.1	GGCAAATATGGAAACATACGTGAACAAGCTTCACGAAGGCTCCACATACACAGCAGCTGTCCAGTACAATGTTCTAGAAAAAG
LDT_RSV-A_M_1.1	54	PP970131.1	GGCAAATATGGAAACATACGTGAACAAGCTTCACGAAGGCTCCACATACACAGCAGCTGTCCAGTACAATGTTCTAGAAAAAG
LDT_RSV-A_M_1.1	54	PP377493.1	GGCAAATATGGAAACATACGTGAACAAGCTTCACGAAGGCTCCACATACACAGCAGCTGTCCAGTACAATGTTCTAGAAAAAG
LDT_RSV-A_M_1.1	54	PP377392.1	GGCAAATATGGAAACATACGTGAACAAGCTTCACGAAGGCTCCACATACACAGCAGCTGTCCAGTACAATGTTCTAGAAAAAG
LDT_RSV-A_M_1.1	54	PP828957.1	GGCAAATATGGAAACATACGTGAACAAGCTTCACGAAGGCTCCACATACACAGCAGCTGTCCAGTACAATGTTCTAGAAAAAG
LDT_RSV-A_M_1.1	54	PP377188.1	GGCAAATATGGAAACATACGTGAACAAGCTTCACGAAGGCTCCACATACACAGCAGCTGTCCAGTACAATGTTCTAGAAAAAG
LDT_RSV-A_M_1.1	54	PP377206.1	GGCAAATATGGAAACATACGTGAACAAGCTTCACGAAGGCTCCACATACACAGCAGCTGTCCAGTACAATGTTCTAGAAAAAG
LDT_RSV-A_M_1.1	54	PP377250.1	GGCAAATATGGAAACATACGTGAACAAGCTTCACGAAGGCTCCACATACACAGCAGCTGTCCAGTACAATGTTCTAGAAAAAG
LDT_RSV-A_M_1.1	54	PQ117677.1	GGCAAATATGGAAACATACGTGAACAAGCTTCACGAAGGCTCCACATACACAGCAGCTGTCCAGTACAATGTTCTAGAAAAAG
LDT_RSV-A_M_1.1	54	PP882674.1	GGCAAATATGGAAACATACGTGAACAAGCTTCACGAAGGCTCCACATACACAGCAGCTGTCCAGTACAATGTTCTAGAAAAAG
LDT_RSV-A_M_1.1	54	PP377308.1	GGCAAATATGGAAACATACGTGAACAAGCTTCACGAAGGCTCCACATACACAGCAGCTGTCCAGTACAATGTTCTAGAAAAAG
LDT_RSV-A_M_1.1	54	PP495981.1	GGCAAATATGGAAACATACGTGAACAAGCTTCACGAAGGCTCCACATACACAGCAGCTGTCCAGTACAATGTTCTAGAAAAAG
LDT_RSV-A_M_1.1	54	MZ516020.1	GGCAAATATGGAAACATACGTGAACAAGCTTCACGAAGGCTCCACATACACAGCAGCTGTCCAGTACAATGTTCTAGAAAAAG
LDT_RSV-A_M_1.1	54	PP970137.1	GGCAAATATGGAAACATACGTGAACAAGCTTCACGAAGGCTCCACATACACAGCAGCTGTCCAGTACAATGTTCTAGAAAAAG
LDT_RSV-A_M_1.1	54	MZ515761.1	GGCAAATATGGAAACATACGTGAACAAGCTTCACGAAGGCTCCACATACACAGCAGCTGTCCAGTACAATGTTCTAGAAAAAG
LDT_RSV-A_M_1.1	54	PP376904.1	GGCAAATATGGAAACATACGTGAACAAGCTTCACGAAGGCTCCACATACACAGCAGCTGTCCAGTACAATGTTCTAGAAAAAG
LDT_RSV-A_M_1.1	54	OZ262253.1	GGCAAATATGGAAACATACGTGAACAAGCTTCACGAAGGCTCCACATACACAGCAGCTGTCCAGTACAATGTTCTAGAAAAAG
LDT_RSV-A_M_1.1	54	MZ515591.1	GGCAAATATGGAAACATACGTGAACAAGCTTCACGAAGGCTCCACATACACAGCAGCTGTCCAGTACAATGTTCTAGAAAAAG
LDT_RSV-A_M_1.1	54	PV367369.1	GGCAAATATGGAAACATACGTGAACAAGCTTCACGAAGGCTCCACATACACAGCAGCTGTCCAGTACAATGTTCTAGAAAAAG
LDT_RSV-A_M_1.1	54	MZ515607.1	GGCAAATATGGAAACATACGTGAACAAGCTTCACGAAGGCTCCACATACACAGCAGCTGTCCAGTACAATGTTCTAGAAAAAG
LDT_RSV-A_M_1.1	54	PP377407.1	GGCAAATATGGAAACATACGTGAACAAGCTTCACGAAGGCTCCACATACACAGCAGCTGTCCAGTACAATGTTCTAGAAAAAG
LDT_RSV-A_M_1.1	54	OQ941676.1	GGCAAATATGGAAACATACGTGAACAAGCTTCACGAAGGCTCCACATACACAGCAGCTGTCCAGTACAATGTTCTAGAAAAAG
LDT_RSV-A_M_1.1	54	PP970155.1	GGCAAATATGGAAACATACGTGAACAAGCTTCACGAAGGCTCCACATACACAGCAGCTGTCCAGTACAATGTTCTAGAAAAAG
LDT_RSV-A_M_1.1	54	MZ516054.1	GGCAAATATGGAAACATACGTGAACAAGCTTCACGAAGGCTCCACATACACAGCAGCTGTCCAGTACAATGTTCTAGAAAAAG
LDT_RSV-A_M_1.1	54	PP377052.1	GGCAAATATGGAAACATACGTGAACAAGCTTCACGAAGGCTCCACATACACAGCAGCTGTCCAGTACAATGTTCTAGAAAAAG
LDT_RSV-A_M_1.1	54	MZ515767.1	GGCAAATATGGAAACATACGTGAACAAGCTTCACGAAGGCTCCACATACACAGCAGCTGTCCAGTACAATGTTCTAGAAAAAG
LDT_RSV-A_M_1.1	54	OM857370.1	GGCAAATATGGAAACATACGTGAACAAGCTTCACGAAGGCTCCACATACACAGCAGCTGTCCAGTACAATGTTCTAGAAAAAG
LDT_RSV-A_M_1.1	54	PP084072.1	GGCAAATATGGAAACATACGTGAACAAGCTTCACGAAGGCTCCACATACACAGCAGCTGTCCAGTACAATGTTCTAGAAAAAG
LDT_RSV-A_M_1.1	54	PP377221.1	GGCAAATATGGAAACATACGTGAACAAGCTTCACGAAGGCTCCACATACACAGCAGCTGTCCAGTACAATGTTCTAGAAAAAG
LDT_RSV-A_M_1.1	54	PP376845.1	GGCAAATATGGAAACATACGTGAACAAGCTTCACGAAGGCTCCACATACACAGCAGCTGTCCAGTACAATGTTCTAGAAAAAG
LDT_RSV-A_M_1.1	54	PP970140.1	GGCAAATATGGAAACATACGTGAACAAGCTTCACGAAGGCTCCACATACACAGCAGCTGTCCAGTACAATGTTCTAGAAAAAG
LDT_RSV-A_M_1.1	54	PQ638781.1	GGCAAATATGGAAACATACGTGAACAAGCTTCACGAAGGCTCCACATACACAGCAGCTGTCCAGTACAATGTTCTAGAAAAAG
LDT_RSV-A_M_1.1	54	OM857383.1	GGCAAATATGGAAACATACGTGAACAAGCTTCACGAAGGCTCCACATACACAGCAGCTGTCCAGTACAATGTTCTAGAAAAAG
LDT_RSV-A_M_1.1	54	PP377036.1	GGCAAATATGGAAACATACGTGAACAAGCTTCACGAAGGCTCCACATACACAGCAGCTGTCCAGTACAATGTTCTAGAAAAAG
LDT_RSV-A_M_1.1	54	PP377376.1	GGCAAATATGGAAACATACGTGAACAAGCTTCACGAAGGCTCCACATACACAGCAGCTGTCCAGTACAATGTTCTAGAAAAAG
LDT_RSV-A_M_1.1	54	PP377303.1	GGCAAATATGGAAACATACGTGAACAAGCTTCACGAAGGCTCCACATACACAGCAGCTGTCCAGTACAATGTTCTAGAAAAAG
LDT_RSV-A_M_1.1	54	PP377253.1	GGCAAATATGGAAACATACGTGAACAAGCTTCACGAAGGCTCCACATACACAGCAGCTGTCCAGTACAATGTTCTAGAAAAAG
LDT_RSV-A_M_1.1	54	PP377255.1	GGCAAATATGGAAACATACGTGAACAAGCTTCACGAAGGCTCCACATACACAGCAGCTGTCCAGTACAATGTTCTAGAAAAAG
LDT_RSV-A_M_1.1	54	OM857382.1	GGCAAATATGGAAACATACGTGAACAAGCTTCACGAAGGCTCCACATACACAGCAGCTGTCCAGTACAATGTTCTAGAAAAAG
LDT_RSV-A_M_1.1	54	PP376987.1	GGCAAATATGGAAACATACGTGAACAAGCTTCACGAAGGCTCCACATACACAGCAGCTGTCCAGTACAATGTTCTAGAAAAAG
LDT_RSV-A_M_1.1	54	MZ515944.1	GGCAAATATGGAAACATACGTGAACAAGCTTCACGAAGGCTCCACATACACAGCAGCTGTCCAGTACAATGTTCTAGAAAAAG
LDT_RSV-A_M_1.1	54	PV584141.1	GGCAAATATGGAAACATACGTGAACAAGCTTCACGAAGGCTCCACATACACAGCAGCTGTCCAGTACAATGTTCTAGAAAAAG
LDT_RSV-A_M_1.1	54	PP376955.1	GGCAAATATGGAAACATACGTGAACAAGCTTCACGAAGGCTCCACATACACAGCAGCTGTCCAGTACAATGTTCTAGAAAAAG
LDT_RSV-A_M_1.1	54	PP795128.1	GGCAAATATGGAAACATACGTGAACAAGCTTCACGAAGGCTCCACATACACAGCAGCTGTCCAGTACAATGTTCTAGAAAAAG
LDT_RSV-A_M_1.1	54	PP352431.1	GGCAAATATGGAAACATACGTGAACAAGCTTCACGAAGGCTCCACATACACAGCAGCTGTCCAGTACAATGTTCTAGAAAAAG
LDT_RSV-A_M_1.1	54	PV178595.1	GGCAAATATGGAAACATACGTGAACAAGCTTCACGAAGGCTCCACATACACAGCAGCTGTCCAGTACAATGTTCTAGAAAAAG
LDT_RSV-A_M_1.1	54	PP377503.1	GGCAAATATGGAAACATACGTGAACAAGCTTCACGAAGGCTCCACATACACAGCAGCTGTCCAGTACAATGTTCTAGAAAAAG
LDT_RSV-A_M_1.1	54	PP970102.1	GGCAAATATGGAAACATACGTGAACAAGCTTCACGAAGGCTCCACATACACAGCAGCTGTCCAGTACAATGTTCTAGAAAAAG
LDT_RSV-A_M_1.1	54	PP377164.1	GGCAAATATGGAAACATACGTGAACAAGCTTCACGAAGGCTCCACATACACAGCAGCTGTCCAGTACAATGTTCTAGAAAAAG
LDT_RSV-A_M_1.1	54	OR326821.1	GGCAAATATGGAAACATACGTGAACAAGCTTCACGAAGGCTCCACATACACAGCAGCTGTCCAGTACAATGTTCTAGAAAAAG
LDT_RSV-A_M_1.1	54	PV178489.1	GGCAAATATGGAAACATACGTGAACAAGCTTCACGAAGGCTCCACATACACAGCAGCTGTCCAGTACAATGTTCTAGAAAAAG
LDT_RSV-A_M_1.1	54	OR795247.1	GGCAAATATGGAAACATACGTGAACAAGCTTCACGAAGGCTCCACATACACAGCAGCTGTCCAGTACAATGTTCTAGAAAAAG
LDT_RSV-A_M_1.1	54	PP748813.1	GGCAAATATGGAAACATACGTGAACAAGCTTCACGAAGGCTCCACATACACAGCAGCTGTCCAGTACAATGTTCTAGAAAAAG
LDT_RSV-A_M_1.1	54	OR666608.1	GGCAAATATGGAAACATACGTGAACAAGCTTCACGAAGGCTCCACATACACAGCAGCTGTCCAGTACAATGTTCTAGAAAAAG
LDT_RSV-A_M_1.1	54	OQ024160.1	GGCAAATATGGAAACATACGTGAACAAGCTTCACGAAGGCTCCACATACACAGCAGCTGTCCAGTACAATGTTCTAGAAAAAG
LDT_RSV-A_M_1.1	54	PV178419.1	GGCAAATATGGAAACATACGTGAACAAGCTTCACGAAGGCTCCACATACACAGCAGCTGTCCAGTACAATGTTCTAGAAAAAG
LDT_RSV-A_M_1.1	54	PQ492128.2	GGCAAATATGGAAACATACGTGAACAAGCTTCACGAAGGCTCCACATACACAGCAGCTGTCCAGTACAATGTTCTAGAAAAAG
LDT_RSV-A_M_1.1	54	LC861976.1	GGCAAATATGGAAACATACGTGAACAAGCTTCACGAAGGCTCCACATACACAGCAGCTGTCCAGTACAATGTTCTAGAAAAAG
LDT_RSV-A_M_1.1	54	PV388326.1	GGCAAATATGGAAACATACGTGAACAAGCTTCACGAAGGCTCCACATACACAGCAGCTGTCCAGTACAATGTTCTAGAAAAAG
LDT_RSV-A_M_1.1	54	PQ618087.1	GGCAAATATGGAAACATACGTGAACAAGCTTCACGAAGGCTCCACATACACAGCAGCTGTCCAGTACAATGTTCTAGAAAAAG
LDT_RSV-A_M_1.1	54	OR326738.1	GGCAAATATGGAAACATACGTGAACAAGCTTCACGAAGGCTCCACATACACAGCAGCTGTCCAGTACAATGTTCTAGAAAAAG
LDT_RSV-A_M_1.1	54	PP970077.1	GGCAAATATGGAAACATACGTGAACAAGCTTCACGAAGGCTCCACATACACAGCAGCTGTCCAGTACAATGTTCTAGAAAAAG
LDT_RSV-A_M_1.1	54	PP377446.1	GGCAAATATGGAAACATACGTGAACAAGCTTCACGAAGGCTCCACATACACAGCAGCTGTCCAGTACAATGTTCTAGAAAAAG
LDT_RSV-A_M_1.1	54	PQ899944.1	GGCAAATATGGAAACATACGTGAACAAGCTTCACGAAGGCTCCACATACACAGCAGCTGTCCAGTACAATGTTCTAGAAAAAG
LDT_RSV-A_M_1.1	54	PQ638743.1	GGCAAATATGGAAACATACGTGAACAAGCTTCACGAAGGCTCCACATACACAGCAGCTGTCCAGTACAATGTTCTAGAAAAAG
LDT_RSV-A_M_1.1	54	OR666580.1	GGCAAATATGGAAACATACGTGAACAAGCTTCACGAAGGCTCCACATACACAGCAGCTGTCCAGTACAATGTTCTAGAAAAAG
LDT_RSV-A_M_1.1	54	PP377105.1	GGCAAATATGGAAACATACGTGAACAAGCTTCACGAAGGCTCCACATACACAGCAGCTGTCCAGTACAATGTTCTAGAAAAAG
LDT_RSV-A_M_1.1	54	PP377394.1	GGCAAATATGGAAACATACGTGAACAAGCTTCACGAAGGCTCCACATACACAGCAGCTGTCCAGTACAATGTTCTAGAAAAAG
LDT_RSV-A_M_1.1	54	LC816579.1	GGCAAATATGGAAACATACGTGAACAAGCTTCACGAAGGCTCCACATACACAGCAGCTGTCCAGTACAATGTTCTAGAAAAAG
LDT_RSV-A_M_1.1	54	PQ492110.2	GGCAAATATGGAAACATACGTGAACAAGCTTCACGAAGGCTCCACATACACAGCAGCTGTCCAGTACAATGTTCTAGAAAAAG
LDT_RSV-A_M_1.1	54	PP974179.1	GGCAAATATGGAAACATACGTGAACAAGCTTCACGAAGGCTCCACATACACAGCAGCTGTCCAGTACAATGTTCTAGAAAAAG
LDT_RSV-A_M_1.1	54	PP760424.1	GGCAAATATGGAAACATACGTGAACAAGCTTCACGAAGGCTCCACATACACAGCAGCTGTCCAGTACAATGTTCTAGAAAAAG
LDT_RSV-A_M_1.1	54	PV178534.1	GGCAAATATGGAAACATACGTGAACAAGCTTCACGAAGGCTCCACATACACAGCAGCTGTCCAGTACAATGTTCTAGAAAAAG
LDT_RSV-A_M_1.1	54	PP376951.1	GGCAAATATGGAAACATACGTGAACAAGCTTCACGAAGGCTCCACATACACAGCAGCTGTCCAGTACAATGTTCTAGAAAAAG
LDT_RSV-A_M_1.1	54	PP377254.1	GGCAAATATGGAAACATACGTGAACAAGCTTCACGAAGGCTCCACATACACAGCAGCTGTCCAGTACAATGTTCTAGAAAAAG
LDT_RSV-A_M_1.1	54	PQ618105.1	GGCAAATATGGAAACATACGTGAACAAGCTTCACGAAGGCTCCACATACACAGCAGCTGTCCAGTACAATGTTCTAGAAAAAG
LDT_RSV-A_M_1.1	54	PV388313.1	GGCAAATATGGAAACATACGTGAACAAGCTTCACGAAGGCTCCACATACACAGCAGCTGTCCAGTACAATGTTCTAGAAAAAG
LDT_RSV-A_M_1.1	54	OZ262297.1	GGCAAATATGGAAACATACGTGAACAAGCTTCACGAAGGCTCCACATACACAGCAGCTGTCCAGTACAATGTTCTAGAAAAAG
LDT_RSV-A_M_1.1	54	PP496000.1	GGCAAATATGGAAACATACGTGAACAAGCTTCACGAAGGCTCCACATACACAGCAGCTGTCCAGTACAATGTTCTAGAAAAAG
LDT_RSV-A_M_1.1	54	LC862012.1	GGCAAATATGGAAACATACGTGAACAAGCTTCACGAAGGCTCCACATACACAGCAGCTGTCCAGTACAATGTTCTAGAAAAAG
LDT_RSV-A_M_1.1	54	LC866372.1	GGCAAATATGGAAACATACGTGAACAAGCTTCACGAAGGCTCCACATACACAGCAGCTGTCCAGTACAATGTTCTAGAAAAAG
LDT_RSV-A_M_1.1	54	PP411991.1	GGCAAATATGGAAACATACGTGAACAAGCTTCACGAAGGCTCCACATACACAGCAGCTGTCCAGTACAATGTTCTAGAAAAAG
LDT_RSV-A_M_1.1	54	MZ515557.1	GGCAAATATGGAAACATACGTGAACAAGCTTCACGAAGGCTCCACATACACAGCAGCTGTCCAGTACAATGTTCTAGAAAAAG
LDT_RSV-A_M_1.1	54	OR666581.1	GGCAAATATGGAAACATACGTGAACAAGCTTCACGAAGGCTCCACATACACAGCAGCTGTCCAGTACAATGTTCTAGAAAAAG
LDT_RSV-A_M_1.1	54	PP377041.1	GGCAAATATGGAAACATACGTGAACAAGCTTCACGAAGGCTCCACATACACAGCAGCTGTCCAGTACAATGTTCTAGAAAAAG
LDT_RSV-A_M_1.1	54	OP699168.2	GGCAAATATGGAAACATACGTGAACAAGCTTCACGAAGGCTCCACATACACAGCAGCTGTCCAGTACAATGTTCTAGAAAAAG
LDT_RSV-A_M_1.1	54	PQ117671.1	GGCAAATATGGAAACATACGTGAACAAGCTTCACGAAGGCTCCACATACACAGCAGCTGTCCAGTACAATGTTCTAGAAAAAG
LDT_RSV-A_M_1.1	54	PP748825.1	GGCAAATATGGAAACATACGTGAACAAGCTTCACGAAGGCTCCACATACACAGCAGCTGTCCAGTACAATGTTCTAGAAAAAG
LDT_RSV-A_M_1.1	54	PP342499.1	GGCAAATATGGAAACATACGTGAACAAGCTTCACGAAGGCTCCACATACACAGCAGCTGTCCAGTACAATGTTCTAGAAAAAG
LDT_RSV-A_M_1.1	54	PP760420.1	GGCAAATATGGAAACATACGTGAACAAGCTTCACGAAGGCTCCACATACACAGCAGCTGTCCAGTACAATGTTCTAGAAAAAG
LDT_RSV-A_M_1.1	54	PV178626.1	GGCAAATATGGAAACATACGTGAACAAGCTTCACGAAGGCTCCACATACACAGCAGCTGTCCAGTACAATGTTCTAGAAAAAG
LDT_RSV-A_M_1.1	54	PP377014.1	GGCAAATATGGAAACATACGTGAACAAGCTTCACGAAGGCTCCACATACACAGCAGCTGTCCAGTACAATGTTCTAGAAAAAG
LDT_RSV-A_M_1.1	54	MZ515769.1	GGCAAATATGGAAACATACGTGAACAAGCTTCACGAAGGCTCCACATACACAGCAGCTGTCCAGTACAATGTTCTAGAAAAAG
LDT_RSV-A_M_1.1	54	PP668195.1	GGCAAATATGGAAACATACGTGAACAAGCTTCACGAAGGCTCCACATACACAGCAGCTGTCCAGTACAATGTTCTAGAAAAAG
LDT_RSV-A_M_1.1	54	PP740745.1	GGCAAATATGGAAACATACGTGAACAAGCTTCACGAAGGCTCCACATACACAGCAGCTGTCCAGTACAATGTTCTAGAAAAAG
LDT_RSV-A_M_1.1	54	MZ516065.1	GGCAAATATGGAAACATACGTGAACAAGCTTCACGAAGGCTCCACATACACAGCAGCTGTCCAGTACAATGTTCTAGAAAAAG
LDT_RSV-A_M_1.1	54	PP377007.1	GGCAAATATGGAAACATACGTGAACAAGCTTCACGAAGGCTCCACATACACAGCAGCTGTCCAGTACAATGTTCTAGAAAAAG
LDT_RSV-A_M_1.1	54	MK534511.1	GGCAAATATGGAAACATACGTGAACAAGCTTCACGAAGGCTCCACATACACAGCAGCTGTCCAGTACAATGTTCTAGAAAAAG
LDT_RSV-A_M_1.1	54	PP970066.1	GGCAAATATGGAAACATACGTGAACAAGCTTCACGAAGGCTCCACATACACAGCAGCTGTCCAGTACAATGTTCTAGAAAAAG
LDT_RSV-A_M_1.1	54	MZ515639.1	GGCAAATATGGAAACATACGTGAACAAGCTTCACGAAGGCTCCACATACACAGCAGCTGTCCAGTACAATGTTCTAGAAAAAG
LDT_RSV-A_M_1.1	54	OQ941686.1	GGCAAATATGGAAACATACGTGAACAAGCTTCACGAAGGCTCCACATACACAGCAGCTGTCCAGTACAATGTTCTAGAAAAAG
LDT_RSV-A_M_1.1	54	PP135052.1	GGCAAATATGGAAACATACGTGAACAAGCTTCACGAAGGCTCCACATACACAGCAGCTGTCCAGTACAATGTTCTAGAAAAAG
LDT_RSV-A_M_1.1	54	PV178568.1	GGCAAATATGGAAACATACGTGAACAAGCTTCACGAAGGCTCCACATACACAGCAGCTGTCCAGTACAATGTTCTAGAAAAAG
LDT_RSV-A_M_1.1	54	OQ101861.2	GGCAAATATGGAAACATACGTGAACAAGCTTCACGAAGGCTCCACATACACAGCAGCTGTCCAGTACAATGTTCTAGAAAAAG
LDT_RSV-A_M_1.1	54	PP748784.1	GGCAAATATGGAAACATACGTGAACAAGCTTCACGAAGGCTCCACATACACAGCAGCTGTCCAGTACAATGTTCTAGAAAAAG
LDT_RSV-A_M_1.1	54	OZ262370.1	GGCAAATATGGAAACATACGTGAACAAGCTTCACGAAGGCTCCACATACACAGCAGCTGTCCAGTACAATGTTCTAGAAAAAG
LDT_RSV-A_M_1.1	54	PQ390727.1	GGCAAATATGGAAACATACGTGAACAAGCTTCACGAAGGCTCCACATACACAGCAGCTGTCCAGTACAATGTTCTAGAAAAAG
LDT_RSV-A_M_1.1	54	PV388329.1	GGCAAATATGGAAACATACGTGAACAAGCTTCACGAAGGCTCCACATACACAGCAGCTGTCCAGTACAATGTTCTAGAAAAAG
LDT_RSV-A_M_1.1	54	OR666592.1	GGCAAATATGGAAACATACGTGAACAAGCTTCACGAAGGCTCCACATACACAGCAGCTGTCCAGTACAATGTTCTAGAAAAAG
LDT_RSV-A_M_1.1	54	PP376906.1	GGCAAATATGGAAACATACGTGAACAAGCTTCACGAAGGCTCCACATACACAGCAGCTGTCCAGTACAATGTTCTAGAAAAAG
LDT_RSV-A_M_1.1	54	ON237209.1	GGCAAATATGGAAACATACGTGAACAAGCTTCACGAAGGCTCCACATACACAGCAGCTGTCCAGTACAATGTTCTAGAAAAAG
LDT_RSV-A_M_1.1	54	OP320405.1	GGCAAATATGGAAACATACGTGAACAAGCTTCACGAAGGCTCCACATACACAGCAGCTGTCCAGTACAATGTTCTAGAAAAAG
LDT_RSV-A_M_1.1	54	PP376924.1	GGCAAATATGGAAACATACGTGAACAAGCTTCACGAAGGCTCCACATACACAGCAGCTGTCCAGTACAATGTTCTAGAAAAAG
LDT_RSV-A_M_1.1	54	MZ515937.1	GGCAAATATGGAAACATACGTGAACAAGCTTCACGAAGGCTCCACATACACAGCAGCTGTCCAGTACAATGTTCTAGAAAAAG
LDT_RSV-A_M_1.1	54	OZ262328.1	GGCAAATATGGAAACATACGTGAACAAGCTTCACGAAGGCTCCACATACACAGCAGCTGTCCAGTACAATGTTCTAGAAAAAG
LDT_RSV-A_M_1.1	54	PP377424.1	GGCAAATATGGAAACATACGTGAACAAGCTTCACGAAGGCTCCACATACACAGCAGCTGTCCAGTACAATGTTCTAGAAAAAG
LDT_RSV-A_M_1.1	54	OQ941673.1	GGCAAATATGGAAACATACGTGAACAAGCTTCACGAAGGCTCCACATACACAGCAGCTGTCCAGTACAATGTTCTAGAAAAAG
LDT_RSV-A_M_1.1	54	PP376886.1	GGCAAATATGGAAACATACGTGAACAAGCTTCACGAAGGCTCCACATACACAGCAGCTGTCCAGTACAATGTTCTAGAAAAAG
LDT_RSV-A_M_1.1	54	PP377072.1	GGCAAATATGGAAACATACGTGAACAAGCTTCACGAAGGCTCCACATACACAGCAGCTGTCCAGTACAATGTTCTAGAAAAAG
LDT_RSV-A_M_1.1	54	PQ638818.1	GGCAAATATGGAAACATACGTGAACAAGCTTCACGAAGGCTCCACATACACAGCAGCTGTCCAGTACAATGTTCTAGAAAAAG
LDT_RSV-A_M_1.1	54	OZ262351.1	GGCAAATATGGAAACATACGTGAACAAGCTTCACGAAGGCTCCACATACACAGCAGCTGTCCAGTACAATGTTCTAGAAAAAG
LDT_RSV-A_M_1.1	54	MZ515751.1	GGCAAATATGGAAACATACGTGAACAAGCTTCACGAAGGCTCCACATACACAGCAGCTGTCCAGTACAATGTTCTAGAAAAAG
LDT_RSV-A_M_1.1	54	OR666582.1	GGCAAATATGGAAACATACGTGAACAAGCTTCACGAAGGCTCCACATACACAGCAGCTGTCCAGTACAATGTTCTAGAAAAAG
LDT_RSV-A_M_1.1	54	OQ101890.2	GGCAAATATGGAAACATACGTGAACAAGCTTCACGAAGGCTCCACATACACAGCAGCTGTCCAGTACAATGTTCTAGAAAAAG
LDT_RSV-A_M_1.1	54	OR326818.1	GGCAAATATGGAAACATACGTGAACAAGCTTCACGAAGGCTCCACATACACAGCAGCTGTCCAGTACAATGTTCTAGAAAAAG
LDT_RSV-A_M_1.1	54	MZ515704.1	GGCAAATATGGAAACATACGTGAACAAGCTTCACGAAGGCTCCACATACACAGCAGCTGTCCAGTACAATGTTCTAGAAAAAG
LDT_RSV-A_M_1.1	54	PP376933.1	GGCAAATATGGAAACATACGTGAACAAGCTTCACGAAGGCTCCACATACACAGCAGCTGTCCAGTACAATGTTCTAGAAAAAG
LDT_RSV-A_M_1.1	54	PV388319.1	GGCAAATATGGAAACATACGTGAACAAGCTTCACGAAGGCTCCACATACACAGCAGCTGTCCAGTACAATGTTCTAGAAAAAG
LDT_RSV-A_M_1.1	54	PP377184.1	GGCAAATATGGAAACATACGTGAACAAGCTTCACGAAGGCTCCACATACACAGCAGCTGTCCAGTACAATGTTCTAGAAAAAG
LDT_RSV-A_M_1.1	54	OR162298.2	GGCAAATATGGAAACATACGTGAACAAGCTTCACGAAGGCTCCACATACACAGCAGCTGTCCAGTACAATGTTCTAGAAAAAG
LDT_RSV-A_M_1.1	54	PP377487.1	GGCAAATATGGAAACATACGTGAACAAGCTTCACGAAGGCTCCACATACACAGCAGCTGTCCAGTACAATGTTCTAGAAAAAG
LDT_RSV-A_M_1.1	54	PP882671.1	GGCAAATATGGAAACATACGTGAACAAGCTTCACGAAGGCTCCACATACACAGCAGCTGTCCAGTACAATGTTCTAGAAAAAG
LDT_RSV-A_M_1.1	54	PV367353.1	GGCAAATATGGAAACATACGTGAACAAGCTTCACGAAGGCTCCACATACACAGCAGCTGTCCAGTACAATGTTCTAGAAAAAG
LDT_RSV-A_M_1.1	54	PV178288.1	GGCAAATATGGAAACATACGTGAACAAGCTTCACGAAGGCTCCACATACACAGCAGCTGTCCAGTACAATGTTCTAGAAAAAG
LDT_RSV-A_M_1.1	54	PP377213.1	GGCAAATATGGAAACATACGTGAACAAGCTTCACGAAGGCTCCACATACACAGCAGCTGTCCAGTACAATGTTCTAGAAAAAG
LDT_RSV-A_M_1.1	54	PP377208.1	GGCAAATATGGAAACATACGTGAACAAGCTTCACGAAGGCTCCACATACACAGCAGCTGTCCAGTACAATGTTCTAGAAAAAG
LDT_RSV-A_M_1.1	54	MZ516056.1	GGCAAATATGGAAACATACGTGAACAAGCTTCACGAAGGCTCCACATACACAGCAGCTGTCCAGTACAATGTTCTAGAAAAAG
LDT_RSV-A_M_1.1	54	PQ899946.1	GGCAAATATGGAAACATACGTGAACAAGCTTCACGAAGGCTCCACATACACAGCAGCTGTCCAGTACAATGTTCTAGAAAAAG
LDT_RSV-A_M_1.1	54	PP376859.1	GGCAAATATGGAAACATACGTGAACAAGCTTCACGAAGGCTCCACATACACAGCAGCTGTCCAGTACAATGTTCTAGAAAAAG
LDT_RSV-A_M_1.1	54	PP377384.1	GGCAAATATGGAAACATACGTGAACAAGCTTCACGAAGGCTCCACATACACAGCAGCTGTCCAGTACAATGTTCTAGAAAAAG
LDT_RSV-A_M_1.1	54	OR795253.1	GGCAAATATGGAAACATACGTGAACAAGCTTCACGAAGGCTCCACATACACAGCAGCTGTCCAGTACAATGTTCTAGAAAAAG
LDT_RSV-A_M_1.1	54	PP530260.1	GGCAAATATGGAAACATACGTGAACAAGCTTCACGAAGGCTCCACATACACAGCAGCTGTCCAGTACAATGTTCTAGAAAAAG
LDT_RSV-A_M_1.1	54	PP377306.1	GGCAAATATGGAAACATACGTGAACAAGCTTCACGAAGGCTCCACATACACAGCAGCTGTCCAGTACAATGTTCTAGAAAAAG
LDT_RSV-A_M_1.1	54	PP377499.1	GGCAAATATGGAAACATACGTGAACAAGCTTCACGAAGGCTCCACATACACAGCAGCTGTCCAGTACAATGTTCTAGAAAAAG
LDT_RSV-A_M_1.1	54	PV178373.1	GGCAAATATGGAAACATACGTGAACAAGCTTCACGAAGGCTCCACATACACAGCAGCTGTCCAGTACAATGTTCTAGAAAAAG
LDT_RSV-A_M_1.1	54	PP970073.1	GGCAAATATGGAAACATACGTGAACAAGCTTCACGAAGGCTCCACATACACAGCAGCTGTCCAGTACAATGTTCTAGAAAAAG
LDT_RSV-A_M_1.1	54	PP530256.1	GGCAAATATGGAAACATACGTGAACAAGCTTCACGAAGGCTCCACATACACAGCAGCTGTCCAGTACAATGTTCTAGAAAAAG
LDT_RSV-A_M_1.1	54	PP377425.1	GGCAAATATGGAAACATACGTGAACAAGCTTCACGAAGGCTCCACATACACAGCAGCTGTCCAGTACAATGTTCTAGAAAAAG
LDT_RSV-A_M_1.1	54	OR326729.1	GGCAAATATGGAAACATACGTGAACAAGCTTCACGAAGGCTCCACATACACAGCAGCTGTCCAGTACAATGTTCTAGAAAAAG
LDT_RSV-A_M_1.1	54	PP377011.1	GGCAAATATGGAAACATACGTGAACAAGCTTCACGAAGGCTCCACATACACAGCAGCTGTCCAGTACAATGTTCTAGAAAAAG
LDT_RSV-A_M_1.1	54	PV178437.1	GGCAAATATGGAAACATACGTGAACAAGCTTCACGAAGGCTCCACATACACAGCAGCTGTCCAGTACAATGTTCTAGAAAAAG
LDT_RSV-A_M_1.1	54	PP508174.1	GGCAAATATGGAAACATACGTGAACAAGCTTCACGAAGGCTCCACATACACAGCAGCTGTCCAGTACAATGTTCTAGAAAAAG
[truncated: 3,693 more rows]

## Sheet: Detail output
# Reference genome tested	Method tested	Amplicon code (see manual!)	Found amplicon sequence in reference genome	Forward primer anneals? (1 = yes, < 1 = no (see manual!))	Exact (best) sequence of forward primer used for blasting	Annealing sequence of forward primer in amplicon	Annealing sequence of forward primer in fragment	Number of mismatches in forward primer annealing site	Length of forward primer annealing site	Reverse primer anneals? (1 = yes, < 1 = no (see manual!))	Exact (best) sequence of reverse primer used for blasting (reverse complemented!)	Annealing sequence of reverse primer in amplicon (reverse complemented!)	Annealing sequence of reverse primer in fragment (reverse complemented!)	Number of mismatches in reverse primer annealing site	Length of reverse primer annealing site	Probe anneals? (1 = yes, < 1 = no (see manual!))	Exact (best) sequence of probe used for blasting	Annealing sequence of probe in amplicon	Annealing sequence of probe in fragment	Number of mismatches in probe annealing site	Length of probe annealing site	Seq. ID Count	Assay fail by oligo mismatches (1 = No, 0 = Yes)	Assay fail by 3-end mismatches (1 = No, 0 = Yes)	Multiple assay fail by oligo mismatches (1 = No, 0 = Yes)	Multiple assay fail by 3-end mismatches (1 = No, 0 = Yes)	Positive signal for combination of methods (o = no, 1 = yes)	Cluster number	Number of sequences per Cluster	1 / Number of sequences per Cluster
PP376885.1	LDT_RSV-A_M_1.1	1	GGCAAATATGGAAACATACGTGAACAAGCTTCACGAAGGCTCCACATACACAGCAGCTGTCCAGTACAATGTTCTAGAAAAAG	1	GGCAAATATGGAAACATACGTGAA	GGCAAATATGGAAACATACGTGAA	GGCAAATATGGAAACATACGTGAA	0	24	-1	GCTGTTCAATACAATGTCCTAGAAAAAG	GCTGTCCAGTACAATGTTCTAGAAAAAG	GCTGTTCAATACAATGTCCTAGAAAAAG	3	28	1	AGCTTCACGAAGGCTCCACATACACAG	AGCTTCACGAAGGCTCCACATACACAG	AGCTTCACGAAGGCTCCACATACACAG	0	27	2	0	1	0	0	1	54	1981	0.000504796
PP376885.1	LDT_RSV-B_M_1.1	1	GGCAAATATGGAAACATACGTGAACAAGCTTCACGAAGGCTCCACATACACAGCAGCTGTCCAGTACAATGTTCTAGAAAAAG	1	GGCAAATATGGAAACATACGTGAA	GGCAAATATGGAAACATACGTGAA	GGCAAATATGGAAACATACGTGAA	0	24	1	GCTGTCCAGTACAATGTTCTAGAAAAAG	GCTGTCCAGTACAATGTTCTAGAAAAAG	GCTGTCCAGTACAATGTTCTAGAAAAAG	0	28	1	AGCTTCACGAAGGCTCCACATACACAG	AGCTTCACGAAGGCTCCACATACACAG	AGCTTCACGAAGGCTCCACATACACAG	0	27	2	1	1	0	0	1	54	1981	0.000504796
MZ568981.1	LDT_RSV-A_M_1.1	1	GGCAAATATGGAAACATACGTGAACAAGCTTCACGAAGGCTCCACATACACAGCAGCTGTTCAGTACAATGTTCTAGAAAAAG	1	GGCAAATATGGAAACATACGTGAA	GGCAAATATGGAAACATACGTGAA	GGCAAATATGGAAACATACGTGAA	0	24	1	GCTGTTCAATACAATGTCCTAGAAAAAG	GCTGTTCAGTACAATGTTCTAGAAAAAG	GCTGTTCAATACAATGTCCTAGAAAAAG	2	28	1	AGCTTCACGAAGGCTCCACATACACAG	AGCTTCACGAAGGCTCCACATACACAG	AGCTTCACGAAGGCTCCACATACACAG	0	27	2	1	1	0	0	1	57	638	0.0015674
MZ568981.1	LDT_RSV-B_M_1.1	1	GGCAAATATGGAAACATACGTGAACAAGCTTCACGAAGGCTCCACATACACAGCAGCTGTTCAGTACAATGTTCTAGAAAAAG	1	GGCAAATATGGAAACATACGTGAA	GGCAAATATGGAAACATACGTGAA	GGCAAATATGGAAACATACGTGAA	0	24	1	GCTGTTCAGTACAATGTTCTAGAAAAAG	GCTGTTCAGTACAATGTTCTAGAAAAAG	GCTGTTCAGTACAATGTTCTAGAAAAAG	0	28	1	AGCTTCACGAAGGCTCCACATACACAG	AGCTTCACGAAGGCTCCACATACACAG	AGCTTCACGAAGGCTCCACATACACAG	0	27	2	1	1	0	0	1	57	638	0.0015674
OR666585.1	LDT_RSV-A_M_1.1	1	GGCAAATATGGAAACATACGTGAACAAGCTTCACGAAGGCTCCACATACACAGCAGCTGTCCAGTACAATGTTCTAGAAAAAG	1	GGCAAATATGGAAACATACGTGAA	GGCAAATATGGAAACATACGTGAA	GGCAAATATGGAAACATACGTGAA	0	24	-1	GCTGTTCAATACAATGTCCTAGAAAAAG	GCTGTCCAGTACAATGTTCTAGAAAAAG	GCTGTTCAATACAATGTCCTAGAAAAAG	3	28	1	AGCTTCACGAAGGCTCCACATACACAG	AGCTTCACGAAGGCTCCACATACACAG	AGCTTCACGAAGGCTCCACATACACAG	0	27	2	0	1	0	0	1	54	1981	0.000504796
OR666585.1	LDT_RSV-B_M_1.1	1	GGCAAATATGGAAACATACGTGAACAAGCTTCACGAAGGCTCCACATACACAGCAGCTGTCCAGTACAATGTTCTAGAAAAAG	1	GGCAAATATGGAAACATACGTGAA	GGCAAATATGGAAACATACGTGAA	GGCAAATATGGAAACATACGTGAA	0	24	1	GCTGTCCAGTACAATGTTCTAGAAAAAG	GCTGTCCAGTACAATGTTCTAGAAAAAG	GCTGTCCAGTACAATGTTCTAGAAAAAG	0	28	1	AGCTTCACGAAGGCTCCACATACACAG	AGCTTCACGAAGGCTCCACATACACAG	AGCTTCACGAAGGCTCCACATACACAG	0	27	2	1	1	0	0	1	54	1981	0.000504796
PV178573.1	LDT_RSV-A_M_1.1	1	GGCAAATATGGAAACATACGTGAACAAGCTTCACGAAGGCTCCACATACACAGCAGCTGTCCAGTACAATGTTCTAGAAAAAG	1	GGCAAATATGGAAACATACGTGAA	GGCAAATATGGAAACATACGTGAA	GGCAAATATGGAAACATACGTGAA	0	24	-1	GCTGTTCAATACAATGTCCTAGAAAAAG	GCTGTCCAGTACAATGTTCTAGAAAAAG	GCTGTTCAATACAATGTCCTAGAAAAAG	3	28	1	AGCTTCACGAAGGCTCCACATACACAG	AGCTTCACGAAGGCTCCACATACACAG	AGCTTCACGAAGGCTCCACATACACAG	0	27	2	0	1	0	0	1	54	1981	0.000504796
PV178573.1	LDT_RSV-B_M_1.1	1	GGCAAATATGGAAACATACGTGAACAAGCTTCACGAAGGCTCCACATACACAGCAGCTGTCCAGTACAATGTTCTAGAAAAAG	1	GGCAAATATGGAAACATACGTGAA	GGCAAATATGGAAACATACGTGAA	GGCAAATATGGAAACATACGTGAA	0	24	1	GCTGTCCAGTACAATGTTCTAGAAAAAG	GCTGTCCAGTACAATGTTCTAGAAAAAG	GCTGTCCAGTACAATGTTCTAGAAAAAG	0	28	1	AGCTTCACGAAGGCTCCACATACACAG	AGCTTCACGAAGGCTCCACATACACAG	AGCTTCACGAAGGCTCCACATACACAG	0	27	2	1	1	0	0	1	54	1981	0.000504796
OZ262317.1	LDT_RSV-A_M_1.1	1	GGCAAATATGGAAACATACGTGAACAAGCTTCACGAAGGCTCCACATACACAGCAGCTGTCCAGTACAATGTTCTAGAAAAAG	1	GGCAAATATGGAAACATACGTGAA	GGCAAATATGGAAACATACGTGAA	GGCAAATATGGAAACATACGTGAA	0	24	-1	GCTGTTCAATACAATGTCCTAGAAAAAG	GCTGTCCAGTACAATGTTCTAGAAAAAG	GCTGTTCAATACAATGTCCTAGAAAAAG	3	28	1	AGCTTCACGAAGGCTCCACATACACAG	AGCTTCACGAAGGCTCCACATACACAG	AGCTTCACGAAGGCTCCACATACACAG	0	27	2	0	1	0	0	1	54	1981	0.000504796
OZ262317.1	LDT_RSV-B_M_1.1	1	GGCAAATATGGAAACATACGTGAACAAGCTTCACGAAGGCTCCACATACACAGCAGCTGTCCAGTACAATGTTCTAGAAAAAG	1	GGCAAATATGGAAACATACGTGAA	GGCAAATATGGAAACATACGTGAA	GGCAAATATGGAAACATACGTGAA	0	24	1	GCTGTCCAGTACAATGTTCTAGAAAAAG	GCTGTCCAGTACAATGTTCTAGAAAAAG	GCTGTCCAGTACAATGTTCTAGAAAAAG	0	28	1	AGCTTCACGAAGGCTCCACATACACAG	AGCTTCACGAAGGCTCCACATACACAG	AGCTTCACGAAGGCTCCACATACACAG	0	27	2	1	1	0	0	1	54	1981	0.000504796
OZ262334.1	LDT_RSV-A_M_1.1	1	GGCAAATATGGAAACATACGTGAACAAGCTTCACGAAGGCTCCACATACACAGCAGCTGTCCAGTACAATGTTCTAGAAAAAG	1	GGCAAATATGGAAACATACGTGAA	GGCAAATATGGAAACATACGTGAA	GGCAAATATGGAAACATACGTGAA	0	24	-1	GCTGTTCAATACAATGTCCTAGAAAAAG	GCTGTCCAGTACAATGTTCTAGAAAAAG	GCTGTTCAATACAATGTCCTAGAAAAAG	3	28	1	AGCTTCACGAAGGCTCCACATACACAG	AGCTTCACGAAGGCTCCACATACACAG	AGCTTCACGAAGGCTCCACATACACAG	0	27	2	0	1	0	0	1	54	1981	0.000504796
OZ262334.1	LDT_RSV-B_M_1.1	1	GGCAAATATGGAAACATACGTGAACAAGCTTCACGAAGGCTCCACATACACAGCAGCTGTCCAGTACAATGTTCTAGAAAAAG	1	GGCAAATATGGAAACATACGTGAA	GGCAAATATGGAAACATACGTGAA	GGCAAATATGGAAACATACGTGAA	0	24	1	GCTGTCCAGTACAATGTTCTAGAAAAAG	GCTGTCCAGTACAATGTTCTAGAAAAAG	GCTGTCCAGTACAATGTTCTAGAAAAAG	0	28	1	AGCTTCACGAAGGCTCCACATACACAG	AGCTTCACGAAGGCTCCACATACACAG	AGCTTCACGAAGGCTCCACATACACAG	0	27	2	1	1	0	0	1	54	1981	0.000504796
ON237174.1	LDT_RSV-A_M_1.1	1	GGCAAATATGGAAACATACGTGAACAAGCTTCACGAAGGCTCCACATACACAGCAGCTGTTCAGTACAATGTTCTAGAAAAAG	1	GGCAAATATGGAAACATACGTGAA	GGCAAATATGGAAACATACGTGAA	GGCAAATATGGAAACATACGTGAA	0	24	1	GCTGTTCAATACAATGTCCTAGAAAAAG	GCTGTTCAGTACAATGTTCTAGAAAAAG	GCTGTTCAATACAATGTCCTAGAAAAAG	2	28	1	AGCTTCACGAAGGCTCCACATACACAG	AGCTTCACGAAGGCTCCACATACACAG	AGCTTCACGAAGGCTCCACATACACAG	0	27	2	1	1	0	0	1	57	638	0.0015674
ON237174.1	LDT_RSV-B_M_1.1	1	GGCAAATATGGAAACATACGTGAACAAGCTTCACGAAGGCTCCACATACACAGCAGCTGTTCAGTACAATGTTCTAGAAAAAG	1	GGCAAATATGGAAACATACGTGAA	GGCAAATATGGAAACATACGTGAA	GGCAAATATGGAAACATACGTGAA	0	24	1	GCTGTTCAGTACAATGTTCTAGAAAAAG	GCTGTTCAGTACAATGTTCTAGAAAAAG	GCTGTTCAGTACAATGTTCTAGAAAAAG	0	28	1	AGCTTCACGAAGGCTCCACATACACAG	AGCTTCACGAAGGCTCCACATACACAG	AGCTTCACGAAGGCTCCACATACACAG	0	27	2	1	1	0	0	1	57	638	0.0015674
PQ618099.1	LDT_RSV-A_M_1.1	1	GGCAAATATGGAAACATACGTGAACAAGCTTCACGAAGGCTCCACATACACAGCAGCTGTCCAGTACAATGTTCTAGAAAAAG	1	GGCAAATATGGAAACATACGTGAA	GGCAAATATGGAAACATACGTGAA	GGCAAATATGGAAACATACGTGAA	0	24	-1	GCTGTTCAATACAATGTCCTAGAAAAAG	GCTGTCCAGTACAATGTTCTAGAAAAAG	GCTGTTCAATACAATGTCCTAGAAAAAG	3	28	1	AGCTTCACGAAGGCTCCACATACACAG	AGCTTCACGAAGGCTCCACATACACAG	AGCTTCACGAAGGCTCCACATACACAG	0	27	2	0	1	0	0	1	54	1981	0.000504796
PQ618099.1	LDT_RSV-B_M_1.1	1	GGCAAATATGGAAACATACGTGAACAAGCTTCACGAAGGCTCCACATACACAGCAGCTGTCCAGTACAATGTTCTAGAAAAAG	1	GGCAAATATGGAAACATACGTGAA	GGCAAATATGGAAACATACGTGAA	GGCAAATATGGAAACATACGTGAA	0	24	1	GCTGTCCAGTACAATGTTCTAGAAAAAG	GCTGTCCAGTACAATGTTCTAGAAAAAG	GCTGTCCAGTACAATGTTCTAGAAAAAG	0	28	1	AGCTTCACGAAGGCTCCACATACACAG	AGCTTCACGAAGGCTCCACATACACAG	AGCTTCACGAAGGCTCCACATACACAG	0	27	2	1	1	0	0	1	54	1981	0.000504796
PQ762789.1	LDT_RSV-A_M_1.1	1	GGCAAATATGGAAACATACGTGAACAAGCTTCACGAAGGCTCCACATACACAGCAGCTGTCCAGTACAATGTTCTAGAAAAAG	1	GGCAAATATGGAAACATACGTGAA	GGCAAATATGGAAACATACGTGAA	GGCAAATATGGAAACATACGTGAA	0	24	-1	GCTGTTCAATACAATGTCCTAGAAAAAG	GCTGTCCAGTACAATGTTCTAGAAAAAG	GCTGTTCAATACAATGTCCTAGAAAAAG	3	28	1	AGCTTCACGAAGGCTCCACATACACAG	AGCTTCACGAAGGCTCCACATACACAG	AGCTTCACGAAGGCTCCACATACACAG	0	27	2	0	1	0	0	1	54	1981	0.000504796
PQ762789.1	LDT_RSV-B_M_1.1	1	GGCAAATATGGAAACATACGTGAACAAGCTTCACGAAGGCTCCACATACACAGCAGCTGTCCAGTACAATGTTCTAGAAAAAG	1	GGCAAATATGGAAACATACGTGAA	GGCAAATATGGAAACATACGTGAA	GGCAAATATGGAAACATACGTGAA	0	24	1	GCTGTCCAGTACAATGTTCTAGAAAAAG	GCTGTCCAGTACAATGTTCTAGAAAAAG	GCTGTCCAGTACAATGTTCTAGAAAAAG	0	28	1	AGCTTCACGAAGGCTCCACATACACAG	AGCTTCACGAAGGCTCCACATACACAG	AGCTTCACGAAGGCTCCACATACACAG	0	27	2	1	1	0	0	1	54	1981	0.000504796
MZ515578.1	LDT_RSV-A_M_1.1	1	GGCAAATATGGAAACATACGTGAACAAGCTTCACGAAGGCTCCACATACACAGCAGCTGTTCAGTACAATGTTCTAGAAAAAG	1	GGCAAATATGGAAACATACGTGAA	GGCAAATATGGAAACATACGTGAA	GGCAAATATGGAAACATACGTGAA	0	24	1	GCTGTTCAATACAATGTCCTAGAAAAAG	GCTGTTCAGTACAATGTTCTAGAAAAAG	GCTGTTCAATACAATGTCCTAGAAAAAG	2	28	1	AGCTTCACGAAGGCTCCACATACACAG	AGCTTCACGAAGGCTCCACATACACAG	AGCTTCACGAAGGCTCCACATACACAG	0	27	2	1	1	0	0	1	57	638	0.0015674
MZ515578.1	LDT_RSV-B_M_1.1	1	GGCAAATATGGAAACATACGTGAACAAGCTTCACGAAGGCTCCACATACACAGCAGCTGTTCAGTACAATGTTCTAGAAAAAG	1	GGCAAATATGGAAACATACGTGAA	GGCAAATATGGAAACATACGTGAA	GGCAAATATGGAAACATACGTGAA	0	24	1	GCTGTTCAGTACAATGTTCTAGAAAAAG	GCTGTTCAGTACAATGTTCTAGAAAAAG	GCTGTTCAGTACAATGTTCTAGAAAAAG	0	28	1	AGCTTCACGAAGGCTCCACATACACAG	AGCTTCACGAAGGCTCCACATACACAG	AGCTTCACGAAGGCTCCACATACACAG	0	27	2	1	1	0	0	1	57	638	0.0015674
PP377397.1	LDT_RSV-A_M_1.1	1	GGCAAATATGGAAACATACGTGAACAAGCTTCACGAAGGCTCCACATACACAGCAGCTGTCCAGTACAATGTTCTAGAAAAAG	1	GGCAAATATGGAAACATACGTGAA	GGCAAATATGGAAACATACGTGAA	GGCAAATATGGAAACATACGTGAA	0	24	-1	GCTGTTCAATACAATGTCCTAGAAAAAG	GCTGTCCAGTACAATGTTCTAGAAAAAG	GCTGTTCAATACAATGTCCTAGAAAAAG	3	28	1	AGCTTCACGAAGGCTCCACATACACAG	AGCTTCACGAAGGCTCCACATACACAG	AGCTTCACGAAGGCTCCACATACACAG	0	27	2	0	1	0	0	1	54	1981	0.000504796
PP377397.1	LDT_RSV-B_M_1.1	1	GGCAAATATGGAAACATACGTGAACAAGCTTCACGAAGGCTCCACATACACAGCAGCTGTCCAGTACAATGTTCTAGAAAAAG	1	GGCAAATATGGAAACATACGTGAA	GGCAAATATGGAAACATACGTGAA	GGCAAATATGGAAACATACGTGAA	0	24	1	GCTGTCCAGTACAATGTTCTAGAAAAAG	GCTGTCCAGTACAATGTTCTAGAAAAAG	GCTGTCCAGTACAATGTTCTAGAAAAAG	0	28	1	AGCTTCACGAAGGCTCCACATACACAG	AGCTTCACGAAGGCTCCACATACACAG	AGCTTCACGAAGGCTCCACATACACAG	0	27	2	1	1	0	0	1	54	1981	0.000504796
OM857388.1	LDT_RSV-A_M_1.1	1	GGCAAATATGGAAACATACGTGAACAAGCTTCACGAAGGCTCCACATACACAGCAGCTGTCCAGTACAATGTTCTAGAAAAAG	1	GGCAAATATGGAAACATACGTGAA	GGCAAATATGGAAACATACGTGAA	GGCAAATATGGAAACATACGTGAA	0	24	-1	GCTGTTCAATACAATGTCCTAGAAAAAG	GCTGTCCAGTACAATGTTCTAGAAAAAG	GCTGTTCAATACAATGTCCTAGAAAAAG	3	28	1	AGCTTCACGAAGGCTCCACATACACAG	AGCTTCACGAAGGCTCCACATACACAG	AGCTTCACGAAGGCTCCACATACACAG	0	27	2	0	1	0	0	1	54	1981	0.000504796
OM857388.1	LDT_RSV-B_M_1.1	1	GGCAAATATGGAAACATACGTGAACAAGCTTCACGAAGGCTCCACATACACAGCAGCTGTCCAGTACAATGTTCTAGAAAAAG	1	GGCAAATATGGAAACATACGTGAA	GGCAAATATGGAAACATACGTGAA	GGCAAATATGGAAACATACGTGAA	0	24	1	GCTGTCCAGTACAATGTTCTAGAAAAAG	GCTGTCCAGTACAATGTTCTAGAAAAAG	GCTGTCCAGTACAATGTTCTAGAAAAAG	0	28	1	AGCTTCACGAAGGCTCCACATACACAG	AGCTTCACGAAGGCTCCACATACACAG	AGCTTCACGAAGGCTCCACATACACAG	0	27	2	1	1	0	0	1	54	1981	0.000504796
PP352392.1	LDT_RSV-A_M_1.1	1	GGCAAATATGGAAACATACGTGAACAAGCTTCACGAAGGCTCCACATACACAGCAGCTGTTCAGTACAATGTTCTAGAAAAAG	1	GGCAAATATGGAAACATACGTGAA	GGCAAATATGGAAACATACGTGAA	GGCAAATATGGAAACATACGTGAA	0	24	1	GCTGTTCAATACAATGTCCTAGAAAAAG	GCTGTTCAGTACAATGTTCTAGAAAAAG	GCTGTTCAATACAATGTCCTAGAAAAAG	2	28	1	AGCTTCACGAAGGCTCCACATACACAG	AGCTTCACGAAGGCTCCACATACACAG	AGCTTCACGAAGGCTCCACATACACAG	0	27	2	1	1	0	0	1	57	638	0.0015674
PP352392.1	LDT_RSV-B_M_1.1	1	GGCAAATATGGAAACATACGTGAACAAGCTTCACGAAGGCTCCACATACACAGCAGCTGTTCAGTACAATGTTCTAGAAAAAG	1	GGCAAATATGGAAACATACGTGAA	GGCAAATATGGAAACATACGTGAA	GGCAAATATGGAAACATACGTGAA	0	24	1	GCTGTTCAGTACAATGTTCTAGAAAAAG	GCTGTTCAGTACAATGTTCTAGAAAAAG	GCTGTTCAGTACAATGTTCTAGAAAAAG	0	28	1	AGCTTCACGAAGGCTCCACATACACAG	AGCTTCACGAAGGCTCCACATACACAG	AGCTTCACGAAGGCTCCACATACACAG	0	27	2	1	1	0	0	1	57	638	0.0015674
PP342497.1	LDT_RSV-A_M_1.1	1	GGCAAATATGGAAACATACGTGAACAAGCTTCACGAAGGCTCCACATACACAGCAGCTGTCCAGTACAATGTTCTAGAAAAAG	1	GGCAAATATGGAAACATACGTGAA	GGCAAATATGGAAACATACGTGAA	GGCAAATATGGAAACATACGTGAA	0	24	-1	GCTGTTCAATACAATGTCCTAGAAAAAG	GCTGTCCAGTACAATGTTCTAGAAAAAG	GCTGTTCAATACAATGTCCTAGAAAAAG	3	28	1	AGCTTCACGAAGGCTCCACATACACAG	AGCTTCACGAAGGCTCCACATACACAG	AGCTTCACGAAGGCTCCACATACACAG	0	27	2	0	1	0	0	1	54	1981	0.000504796
PP342497.1	LDT_RSV-B_M_1.1	1	GGCAAATATGGAAACATACGTGAACAAGCTTCACGAAGGCTCCACATACACAGCAGCTGTCCAGTACAATGTTCTAGAAAAAG	1	GGCAAATATGGAAACATACGTGAA	GGCAAATATGGAAACATACGTGAA	GGCAAATATGGAAACATACGTGAA	0	24	1	GCTGTCCAGTACAATGTTCTAGAAAAAG	GCTGTCCAGTACAATGTTCTAGAAAAAG	GCTGTCCAGTACAATGTTCTAGAAAAAG	0	28	1	AGCTTCACGAAGGCTCCACATACACAG	AGCTTCACGAAGGCTCCACATACACAG	AGCTTCACGAAGGCTCCACATACACAG	0	27	2	1	1	0	0	1	54	1981	0.000504796
LC866380.1	LDT_RSV-A_M_1.1	1	GGCAAATATGGAAACATACGTGAACAAGCTTCACGAAGGCTCCACATACACAGCAGCTGTCCAGTACAATGTTCTAGAAAAAG	1	GGCAAATATGGAAACATACGTGAA	GGCAAATATGGAAACATACGTGAA	GGCAAATATGGAAACATACGTGAA	0	24	-1	GCTGTTCAATACAATGTCCTAGAAAAAG	GCTGTCCAGTACAATGTTCTAGAAAAAG	GCTGTTCAATACAATGTCCTAGAAAAAG	3	28	1	AGCTTCACGAAGGCTCCACATACACAG	AGCTTCACGAAGGCTCCACATACACAG	AGCTTCACGAAGGCTCCACATACACAG	0	27	2	0	1	0	0	1	54	1981	0.000504796
LC866380.1	LDT_RSV-B_M_1.1	1	GGCAAATATGGAAACATACGTGAACAAGCTTCACGAAGGCTCCACATACACAGCAGCTGTCCAGTACAATGTTCTAGAAAAAG	1	GGCAAATATGGAAACATACGTGAA	GGCAAATATGGAAACATACGTGAA	GGCAAATATGGAAACATACGTGAA	0	24	1	GCTGTCCAGTACAATGTTCTAGAAAAAG	GCTGTCCAGTACAATGTTCTAGAAAAAG	GCTGTCCAGTACAATGTTCTAGAAAAAG	0	28	1	AGCTTCACGAAGGCTCCACATACACAG	AGCTTCACGAAGGCTCCACATACACAG	AGCTTCACGAAGGCTCCACATACACAG	0	27	2	1	1	0	0	1	54	1981	0.000504796
PQ899962.1	LDT_RSV-A_M_1.1	1	GGCAAATATGGAAACATACGTGAACAAGCTTCACGAAGGCTCCACATACACAGCAGCTGTCCAGTACAATGTTCTAGAAAAAG	1	GGCAAATATGGAAACATACGTGAA	GGCAAATATGGAAACATACGTGAA	GGCAAATATGGAAACATACGTGAA	0	24	-1	GCTGTTCAATACAATGTCCTAGAAAAAG	GCTGTCCAGTACAATGTTCTAGAAAAAG	GCTGTTCAATACAATGTCCTAGAAAAAG	3	28	1	AGCTTCACGAAGGCTCCACATACACAG	AGCTTCACGAAGGCTCCACATACACAG	AGCTTCACGAAGGCTCCACATACACAG	0	27	2	0	1	0	0	1	54	1981	0.000504796
PQ899962.1	LDT_RSV-B_M_1.1	1	GGCAAATATGGAAACATACGTGAACAAGCTTCACGAAGGCTCCACATACACAGCAGCTGTCCAGTACAATGTTCTAGAAAAAG	1	GGCAAATATGGAAACATACGTGAA	GGCAAATATGGAAACATACGTGAA	GGCAAATATGGAAACATACGTGAA	0	24	1	GCTGTCCAGTACAATGTTCTAGAAAAAG	GCTGTCCAGTACAATGTTCTAGAAAAAG	GCTGTCCAGTACAATGTTCTAGAAAAAG	0	28	1	AGCTTCACGAAGGCTCCACATACACAG	AGCTTCACGAAGGCTCCACATACACAG	AGCTTCACGAAGGCTCCACATACACAG	0	27	2	1	1	0	0	1	54	1981	0.000504796
PP377151.1	LDT_RSV-A_M_1.1	1	GGCAAATATGGAAACATACGTGAACAAGCTTCACGAAGGCTCCACATACACAGCAGCTGTCCAGTACAATGTTCTAGAAAAAG	1	GGCAAATATGGAAACATACGTGAA	GGCAAATATGGAAACATACGTGAA	GGCAAATATGGAAACATACGTGAA	0	24	-1	GCTGTTCAATACAATGTCCTAGAAAAAG	GCTGTCCAGTACAATGTTCTAGAAAAAG	GCTGTTCAATACAATGTCCTAGAAAAAG	3	28	1	AGCTTCACGAAGGCTCCACATACACAG	AGCTTCACGAAGGCTCCACATACACAG	AGCTTCACGAAGGCTCCACATACACAG	0	27	2	0	1	0	0	1	54	1981	0.000504796
PP377151.1	LDT_RSV-B_M_1.1	1	GGCAAATATGGAAACATACGTGAACAAGCTTCACGAAGGCTCCACATACACAGCAGCTGTCCAGTACAATGTTCTAGAAAAAG	1	GGCAAATATGGAAACATACGTGAA	GGCAAATATGGAAACATACGTGAA	GGCAAATATGGAAACATACGTGAA	0	24	1	GCTGTCCAGTACAATGTTCTAGAAAAAG	GCTGTCCAGTACAATGTTCTAGAAAAAG	GCTGTCCAGTACAATGTTCTAGAAAAAG	0	28	1	AGCTTCACGAAGGCTCCACATACACAG	AGCTTCACGAAGGCTCCACATACACAG	AGCTTCACGAAGGCTCCACATACACAG	0	27	2	1	1	0	0	1	54	1981	0.000504796
MH594371.1	LDT_RSV-A_M_1.1	1	GGCAAATATGGAAACATACGTGAACAAGCTTCACGAAGGCTCCACATACACAGCAGCTGTTCAGTACAATGTTCTAGAAAAAG	1	GGCAAATATGGAAACATACGTGAA	GGCAAATATGGAAACATACGTGAA	GGCAAATATGGAAACATACGTGAA	0	24	1	GCTGTTCAATACAATGTCCTAGAAAAAG	GCTGTTCAGTACAATGTTCTAGAAAAAG	GCTGTTCAATACAATGTCCTAGAAAAAG	2	28	1	AGCTTCACGAAGGCTCCACATACACAG	AGCTTCACGAAGGCTCCACATACACAG	AGCTTCACGAAGGCTCCACATACACAG	0	27	2	1	1	0	0	1	57	638	0.0015674
MH594371.1	LDT_RSV-B_M_1.1	1	GGCAAATATGGAAACATACGTGAACAAGCTTCACGAAGGCTCCACATACACAGCAGCTGTTCAGTACAATGTTCTAGAAAAAG	1	GGCAAATATGGAAACATACGTGAA	GGCAAATATGGAAACATACGTGAA	GGCAAATATGGAAACATACGTGAA	0	24	1	GCTGTTCAGTACAATGTTCTAGAAAAAG	GCTGTTCAGTACAATGTTCTAGAAAAAG	GCTGTTCAGTACAATGTTCTAGAAAAAG	0	28	1	AGCTTCACGAAGGCTCCACATACACAG	AGCTTCACGAAGGCTCCACATACACAG	AGCTTCACGAAGGCTCCACATACACAG	0	27	2	1	1	0	0	1	57	638	0.0015674
PP377016.1	LDT_RSV-A_M_1.1	1	GGCAAATATGGAAACATACGTGAACAAGCTTCACGAAGGCTCCACATACACAGCAGCTGTCCAGTACAATGTTCTAGAAAAAG	1	GGCAAATATGGAAACATACGTGAA	GGCAAATATGGAAACATACGTGAA	GGCAAATATGGAAACATACGTGAA	0	24	-1	GCTGTTCAATACAATGTCCTAGAAAAAG	GCTGTCCAGTACAATGTTCTAGAAAAAG	GCTGTTCAATACAATGTCCTAGAAAAAG	3	28	1	AGCTTCACGAAGGCTCCACATACACAG	AGCTTCACGAAGGCTCCACATACACAG	AGCTTCACGAAGGCTCCACATACACAG	0	27	2	0	1	0	0	1	54	1981	0.000504796
PP377016.1	LDT_RSV-B_M_1.1	1	GGCAAATATGGAAACATACGTGAACAAGCTTCACGAAGGCTCCACATACACAGCAGCTGTCCAGTACAATGTTCTAGAAAAAG	1	GGCAAATATGGAAACATACGTGAA	GGCAAATATGGAAACATACGTGAA	GGCAAATATGGAAACATACGTGAA	0	24	1	GCTGTCCAGTACAATGTTCTAGAAAAAG	GCTGTCCAGTACAATGTTCTAGAAAAAG	GCTGTCCAGTACAATGTTCTAGAAAAAG	0	28	1	AGCTTCACGAAGGCTCCACATACACAG	AGCTTCACGAAGGCTCCACATACACAG	AGCTTCACGAAGGCTCCACATACACAG	0	27	2	1	1	0	0	1	54	1981	0.000504796
PP377373.1	LDT_RSV-A_M_1.1	1	GGCAAATATGGAAACATACGTGAACAAGCTTCACGAAGGCTCCACATACACAGCAGCTGTCCAGTACAATGTTCTAGAAAAAG	1	GGCAAATATGGAAACATACGTGAA	GGCAAATATGGAAACATACGTGAA	GGCAAATATGGAAACATACGTGAA	0	24	-1	GCTGTTCAATACAATGTCCTAGAAAAAG	GCTGTCCAGTACAATGTTCTAGAAAAAG	GCTGTTCAATACAATGTCCTAGAAAAAG	3	28	1	AGCTTCACGAAGGCTCCACATACACAG	AGCTTCACGAAGGCTCCACATACACAG	AGCTTCACGAAGGCTCCACATACACAG	0	27	2	0	1	0	0	1	54	1981	0.000504796
PP377373.1	LDT_RSV-B_M_1.1	1	GGCAAATATGGAAACATACGTGAACAAGCTTCACGAAGGCTCCACATACACAGCAGCTGTCCAGTACAATGTTCTAGAAAAAG	1	GGCAAATATGGAAACATACGTGAA	GGCAAATATGGAAACATACGTGAA	GGCAAATATGGAAACATACGTGAA	0	24	1	GCTGTCCAGTACAATGTTCTAGAAAAAG	GCTGTCCAGTACAATGTTCTAGAAAAAG	GCTGTCCAGTACAATGTTCTAGAAAAAG	0	28	1	AGCTTCACGAAGGCTCCACATACACAG	AGCTTCACGAAGGCTCCACATACACAG	AGCTTCACGAAGGCTCCACATACACAG	0	27	2	1	1	0	0	1	54	1981	0.000504796
PP377367.1	LDT_RSV-A_M_1.1	1	GGCAAATATGGAAACATACGTGAACAAGCTTCACGAAGGCTCCACATACACAGCAGCTGTCCAGTACAATGTTCTAGAAAAAG	1	GGCAAATATGGAAACATACGTGAA	GGCAAATATGGAAACATACGTGAA	GGCAAATATGGAAACATACGTGAA	0	24	-1	GCTGTTCAATACAATGTCCTAGAAAAAG	GCTGTCCAGTACAATGTTCTAGAAAAAG	GCTGTTCAATACAATGTCCTAGAAAAAG	3	28	1	AGCTTCACGAAGGCTCCACATACACAG	AGCTTCACGAAGGCTCCACATACACAG	AGCTTCACGAAGGCTCCACATACACAG	0	27	2	0	1	0	0	1	54	1981	0.000504796
PP377367.1	LDT_RSV-B_M_1.1	1	GGCAAATATGGAAACATACGTGAACAAGCTTCACGAAGGCTCCACATACACAGCAGCTGTCCAGTACAATGTTCTAGAAAAAG	1	GGCAAATATGGAAACATACGTGAA	GGCAAATATGGAAACATACGTGAA	GGCAAATATGGAAACATACGTGAA	0	24	1	GCTGTCCAGTACAATGTTCTAGAAAAAG	GCTGTCCAGTACAATGTTCTAGAAAAAG	GCTGTCCAGTACAATGTTCTAGAAAAAG	0	28	1	AGCTTCACGAAGGCTCCACATACACAG	AGCTTCACGAAGGCTCCACATACACAG	AGCTTCACGAAGGCTCCACATACACAG	0	27	2	1	1	0	0	1	54	1981	0.000504796
OP975389.1	LDT_RSV-A_M_1.1	1	GGCAAATATGGAAACATACGTGAACAAGCTTCACGAAGGCTCCACATACACAGCAGCTGTCCAGTACAATGTTCTAGAAAAAG	1	GGCAAATATGGAAACATACGTGAA	GGCAAATATGGAAACATACGTGAA	GGCAAATATGGAAACATACGTGAA	0	24	-1	GCTGTTCAATACAATGTCCTAGAAAAAG	GCTGTCCAGTACAATGTTCTAGAAAAAG	GCTGTTCAATACAATGTCCTAGAAAAAG	3	28	1	AGCTTCACGAAGGCTCCACATACACAG	AGCTTCACGAAGGCTCCACATACACAG	AGCTTCACGAAGGCTCCACATACACAG	0	27	2	0	1	0	0	1	54	1981	0.000504796
OP975389.1	LDT_RSV-B_M_1.1	1	GGCAAATATGGAAACATACGTGAACAAGCTTCACGAAGGCTCCACATACACAGCAGCTGTCCAGTACAATGTTCTAGAAAAAG	1	GGCAAATATGGAAACATACGTGAA	GGCAAATATGGAAACATACGTGAA	GGCAAATATGGAAACATACGTGAA	0	24	1	GCTGTCCAGTACAATGTTCTAGAAAAAG	GCTGTCCAGTACAATGTTCTAGAAAAAG	GCTGTCCAGTACAATGTTCTAGAAAAAG	0	28	1	AGCTTCACGAAGGCTCCACATACACAG	AGCTTCACGAAGGCTCCACATACACAG	AGCTTCACGAAGGCTCCACATACACAG	0	27	2	1	1	0	0	1	54	1981	0.000504796
PV367380.1	LDT_RSV-A_M_1.1	1	GGCAAATATGGAAACATACGTGAACAAGCTTCACGAAGGCTCCACATACACAGCAGCTGTCCAGTACAATGTTCTAGAAAAAG	1	GGCAAATATGGAAACATACGTGAA	GGCAAATATGGAAACATACGTGAA	GGCAAATATGGAAACATACGTGAA	0	24	-1	GCTGTTCAATACAATGTCCTAGAAAAAG	GCTGTCCAGTACAATGTTCTAGAAAAAG	GCTGTTCAATACAATGTCCTAGAAAAAG	3	28	1	AGCTTCACGAAGGCTCCACATACACAG	AGCTTCACGAAGGCTCCACATACACAG	AGCTTCACGAAGGCTCCACATACACAG	0	27	2	0	1	0	0	1	54	1981	0.000504796
PV367380.1	LDT_RSV-B_M_1.1	1	GGCAAATATGGAAACATACGTGAACAAGCTTCACGAAGGCTCCACATACACAGCAGCTGTCCAGTACAATGTTCTAGAAAAAG	1	GGCAAATATGGAAACATACGTGAA	GGCAAATATGGAAACATACGTGAA	GGCAAATATGGAAACATACGTGAA	0	24	1	GCTGTCCAGTACAATGTTCTAGAAAAAG	GCTGTCCAGTACAATGTTCTAGAAAAAG	GCTGTCCAGTACAATGTTCTAGAAAAAG	0	28	1	AGCTTCACGAAGGCTCCACATACACAG	AGCTTCACGAAGGCTCCACATACACAG	AGCTTCACGAAGGCTCCACATACACAG	0	27	2	1	1	0	0	1	54	1981	0.000504796
MZ516141.1	LDT_RSV-A_M_1.1	1	GGCAAATATGGAAACATACGTGAACAAGCTTCACGAAGGCTCCACATACACAGCAGCTGTTCAGTACAATGTTCTAGAAAAAG	1	GGCAAATATGGAAACATACGTGAA	GGCAAATATGGAAACATACGTGAA	GGCAAATATGGAAACATACGTGAA	0	24	1	GCTGTTCAATACAATGTCCTAGAAAAAG	GCTGTTCAGTACAATGTTCTAGAAAAAG	GCTGTTCAATACAATGTCCTAGAAAAAG	2	28	1	AGCTTCACGAAGGCTCCACATACACAG	AGCTTCACGAAGGCTCCACATACACAG	AGCTTCACGAAGGCTCCACATACACAG	0	27	2	1	1	0	0	1	57	638	0.0015674
MZ516141.1	LDT_RSV-B_M_1.1	1	GGCAAATATGGAAACATACGTGAACAAGCTTCACGAAGGCTCCACATACACAGCAGCTGTTCAGTACAATGTTCTAGAAAAAG	1	GGCAAATATGGAAACATACGTGAA	GGCAAATATGGAAACATACGTGAA	GGCAAATATGGAAACATACGTGAA	0	24	1	GCTGTTCAGTACAATGTTCTAGAAAAAG	GCTGTTCAGTACAATGTTCTAGAAAAAG	GCTGTTCAGTACAATGTTCTAGAAAAAG	0	28	1	AGCTTCACGAAGGCTCCACATACACAG	AGCTTCACGAAGGCTCCACATACACAG	AGCTTCACGAAGGCTCCACATACACAG	0	27	2	1	1	0	0	1	57	638	0.0015674
PP970153.1	LDT_RSV-A_M_1.1	1	GGCAAATATGGAAACATACGTGAACAAGCTTCACGAAGGCTCCACATACACAGCAGCTGTTCAGTACAATGTTCTAGAAAAAG	1	GGCAAATATGGAAACATACGTGAA	GGCAAATATGGAAACATACGTGAA	GGCAAATATGGAAACATACGTGAA	0	24	1	GCTGTTCAATACAATGTCCTAGAAAAAG	GCTGTTCAGTACAATGTTCTAGAAAAAG	GCTGTTCAATACAATGTCCTAGAAAAAG	2	28	1	AGCTTCACGAAGGCTCCACATACACAG	AGCTTCACGAAGGCTCCACATACACAG	AGCTTCACGAAGGCTCCACATACACAG	0	27	2	1	1	0	0	1	57	638	0.0015674
PP970153.1	LDT_RSV-B_M_1.1	1	GGCAAATATGGAAACATACGTGAACAAGCTTCACGAAGGCTCCACATACACAGCAGCTGTTCAGTACAATGTTCTAGAAAAAG	1	GGCAAATATGGAAACATACGTGAA	GGCAAATATGGAAACATACGTGAA	GGCAAATATGGAAACATACGTGAA	0	24	1	GCTGTTCAGTACAATGTTCTAGAAAAAG	GCTGTTCAGTACAATGTTCTAGAAAAAG	GCTGTTCAGTACAATGTTCTAGAAAAAG	0	28	1	AGCTTCACGAAGGCTCCACATACACAG	AGCTTCACGAAGGCTCCACATACACAG	AGCTTCACGAAGGCTCCACATACACAG	0	27	2	1	1	0	0	1	57	638	0.0015674
PP377289.1	LDT_RSV-A_M_1.1	1	GGCAAATATGGAAACATACGTGAACAAGCTTCACGAAGGCTCCACATACACAGCAGCTGTCCAGTACAATGTTCTAGAAAAAG	1	GGCAAATATGGAAACATACGTGAA	GGCAAATATGGAAACATACGTGAA	GGCAAATATGGAAACATACGTGAA	0	24	-1	GCTGTTCAATACAATGTCCTAGAAAAAG	GCTGTCCAGTACAATGTTCTAGAAAAAG	GCTGTTCAATACAATGTCCTAGAAAAAG	3	28	1	AGCTTCACGAAGGCTCCACATACACAG	AGCTTCACGAAGGCTCCACATACACAG	AGCTTCACGAAGGCTCCACATACACAG	0	27	2	0	1	0	0	1	54	1981	0.000504796
PP377289.1	LDT_RSV-B_M_1.1	1	GGCAAATATGGAAACATACGTGAACAAGCTTCACGAAGGCTCCACATACACAGCAGCTGTCCAGTACAATGTTCTAGAAAAAG	1	GGCAAATATGGAAACATACGTGAA	GGCAAATATGGAAACATACGTGAA	GGCAAATATGGAAACATACGTGAA	0	24	1	GCTGTCCAGTACAATGTTCTAGAAAAAG	GCTGTCCAGTACAATGTTCTAGAAAAAG	GCTGTCCAGTACAATGTTCTAGAAAAAG	0	28	1	AGCTTCACGAAGGCTCCACATACACAG	AGCTTCACGAAGGCTCCACATACACAG	AGCTTCACGAAGGCTCCACATACACAG	0	27	2	1	1	0	0	1	54	1981	0.000504796
PP896788.1	LDT_RSV-A_M_1.1	1	GGCAAATATGGAAACATACGTGAACAAGCTTCACGAAGGCTCCACATACACAGCAGCTGTCCAGTACAATGTTCTAGAAAAAG	1	GGCAAATATGGAAACATACGTGAA	GGCAAATATGGAAACATACGTGAA	GGCAAATATGGAAACATACGTGAA	0	24	-1	GCTGTTCAATACAATGTCCTAGAAAAAG	GCTGTCCAGTACAATGTTCTAGAAAAAG	GCTGTTCAATACAATGTCCTAGAAAAAG	3	28	1	AGCTTCACGAAGGCTCCACATACACAG	AGCTTCACGAAGGCTCCACATACACAG	AGCTTCACGAAGGCTCCACATACACAG	0	27	2	0	1	0	0	1	54	1981	0.000504796
PP896788.1	LDT_RSV-B_M_1.1	1	GGCAAATATGGAAACATACGTGAACAAGCTTCACGAAGGCTCCACATACACAGCAGCTGTCCAGTACAATGTTCTAGAAAAAG	1	GGCAAATATGGAAACATACGTGAA	GGCAAATATGGAAACATACGTGAA	GGCAAATATGGAAACATACGTGAA	0	24	1	GCTGTCCAGTACAATGTTCTAGAAAAAG	GCTGTCCAGTACAATGTTCTAGAAAAAG	GCTGTCCAGTACAATGTTCTAGAAAAAG	0	28	1	AGCTTCACGAAGGCTCCACATACACAG	AGCTTCACGAAGGCTCCACATACACAG	AGCTTCACGAAGGCTCCACATACACAG	0	27	2	1	1	0	0	1	54	1981	0.000504796
OK649736.1	LDT_RSV-A_M_1.1	1	GGCAAATATGGAAACATACGTGAACAAGCTTCACGAAGGCTCCACATACACAGCAGCTGTTCAGTACAATGTTCTAGAAAAAG	1	GGCAAATATGGAAACATACGTGAA	GGCAAATATGGAAACATACGTGAA	GGCAAATATGGAAACATACGTGAA	0	24	1	GCTGTTCAATACAATGTCCTAGAAAAAG	GCTGTTCAGTACAATGTTCTAGAAAAAG	GCTGTTCAATACAATGTCCTAGAAAAAG	2	28	1	AGCTTCACGAAGGCTCCACATACACAG	AGCTTCACGAAGGCTCCACATACACAG	AGCTTCACGAAGGCTCCACATACACAG	0	27	2	1	1	0	0	1	57	638	0.0015674
OK649736.1	LDT_RSV-B_M_1.1	1	GGCAAATATGGAAACATACGTGAACAAGCTTCACGAAGGCTCCACATACACAGCAGCTGTTCAGTACAATGTTCTAGAAAAAG	1	GGCAAATATGGAAACATACGTGAA	GGCAAATATGGAAACATACGTGAA	GGCAAATATGGAAACATACGTGAA	0	24	1	GCTGTTCAGTACAATGTTCTAGAAAAAG	GCTGTTCAGTACAATGTTCTAGAAAAAG	GCTGTTCAGTACAATGTTCTAGAAAAAG	0	28	1	AGCTTCACGAAGGCTCCACATACACAG	AGCTTCACGAAGGCTCCACATACACAG	AGCTTCACGAAGGCTCCACATACACAG	0	27	2	1	1	0	0	1	57	638	0.0015674
MZ568994.1	LDT_RSV-A_M_1.1	1	GGCAAATATGGAAACATACGTGAACAAGCTTCACGAAGGCTCCACATACACAGCAGCTGTACAGTACAATGTTCTAGAAAAAG	1	GGCAAATATGGAAACATACGTGAA	GGCAAATATGGAAACATACGTGAA	GGCAAATATGGAAACATACGTGAA	0	24	-1	GCTGTTCAATACAATGTCCTAGAAAAAG	GCTGTACAGTACAATGTTCTAGAAAAAG	GCTGTTCAATACAATGTCCTAGAAAAAG	3	28	1	AGCTTCACGAAGGCTCCACATACACAG	AGCTTCACGAAGGCTCCACATACACAG	AGCTTCACGAAGGCTCCACATACACAG	0	27	2	0	1	0	0	1	46	1	1
MZ568994.1	LDT_RSV-B_M_1.1	1	GGCAAATATGGAAACATACGTGAACAAGCTTCACGAAGGCTCCACATACACAGCAGCTGTACAGTACAATGTTCTAGAAAAAG	1	GGCAAATATGGAAACATACGTGAA	GGCAAATATGGAAACATACGTGAA	GGCAAATATGGAAACATACGTGAA	0	24	1	GCTGTTCAGTACAATGTTCTAGAAAAAG	GCTGTACAGTACAATGTTCTAGAAAAAG	GCTGTTCAGTACAATGTTCTAGAAAAAG	1	28	1	AGCTTCACGAAGGCTCCACATACACAG	AGCTTCACGAAGGCTCCACATACACAG	AGCTTCACGAAGGCTCCACATACACAG	0	27	2	1	1	0	0	1	46	1	1
PP377219.1	LDT_RSV-A_M_1.1	1	GGCAAATATGGAAACATACGTGAACAAGCTTCACGAAGGCTCCACATACACAGCAGCTGTCCAGTACAATGTTCTAGAAAAAG	1	GGCAAATATGGAAACATACGTGAA	GGCAAATATGGAAACATACGTGAA	GGCAAATATGGAAACATACGTGAA	0	24	-1	GCTGTTCAATACAATGTCCTAGAAAAAG	GCTGTCCAGTACAATGTTCTAGAAAAAG	GCTGTTCAATACAATGTCCTAGAAAAAG	3	28	1	AGCTTCACGAAGGCTCCACATACACAG	AGCTTCACGAAGGCTCCACATACACAG	AGCTTCACGAAGGCTCCACATACACAG	0	27	2	0	1	0	0	1	54	1981	0.000504796
PP377219.1	LDT_RSV-B_M_1.1	1	GGCAAATATGGAAACATACGTGAACAAGCTTCACGAAGGCTCCACATACACAGCAGCTGTCCAGTACAATGTTCTAGAAAAAG	1	GGCAAATATGGAAACATACGTGAA	GGCAAATATGGAAACATACGTGAA	GGCAAATATGGAAACATACGTGAA	0	24	1	GCTGTCCAGTACAATGTTCTAGAAAAAG	GCTGTCCAGTACAATGTTCTAGAAAAAG	GCTGTCCAGTACAATGTTCTAGAAAAAG	0	28	1	AGCTTCACGAAGGCTCCACATACACAG	AGCTTCACGAAGGCTCCACATACACAG	AGCTTCACGAAGGCTCCACATACACAG	0	27	2	1	1	0	0	1	54	1981	0.000504796
PP377476.1	LDT_RSV-A_M_1.1	1	GGCAAATATGGAAACATACGTGAACAAGCTTCACGAAGGCTCCACATACACAGCAGCTGTCCAGTACAATGTTCTAGAAAAAG	1	GGCAAATATGGAAACATACGTGAA	GGCAAATATGGAAACATACGTGAA	GGCAAATATGGAAACATACGTGAA	0	24	-1	GCTGTTCAATACAATGTCCTAGAAAAAG	GCTGTCCAGTACAATGTTCTAGAAAAAG	GCTGTTCAATACAATGTCCTAGAAAAAG	3	28	1	AGCTTCACGAAGGCTCCACATACACAG	AGCTTCACGAAGGCTCCACATACACAG	AGCTTCACGAAGGCTCCACATACACAG	0	27	2	0	1	0	0	1	54	1981	0.000504796
PP377476.1	LDT_RSV-B_M_1.1	1	GGCAAATATGGAAACATACGTGAACAAGCTTCACGAAGGCTCCACATACACAGCAGCTGTCCAGTACAATGTTCTAGAAAAAG	1	GGCAAATATGGAAACATACGTGAA	GGCAAATATGGAAACATACGTGAA	GGCAAATATGGAAACATACGTGAA	0	24	1	GCTGTCCAGTACAATGTTCTAGAAAAAG	GCTGTCCAGTACAATGTTCTAGAAAAAG	GCTGTCCAGTACAATGTTCTAGAAAAAG	0	28	1	AGCTTCACGAAGGCTCCACATACACAG	AGCTTCACGAAGGCTCCACATACACAG	AGCTTCACGAAGGCTCCACATACACAG	0	27	2	1	1	0	0	1	54	1981	0.000504796
PP770455.1	LDT_RSV-A_M_1.1	1	GGCAAATATGGAAACATACGTGAACAAGCTTCACGAAGGCTCCACATACACAGCAGCTGTCCAGTACAATGTTCTAGAAAAAG	1	GGCAAATATGGAAACATACGTGAA	GGCAAATATGGAAACATACGTGAA	GGCAAATATGGAAACATACGTGAA	0	24	-1	GCTGTTCAATACAATGTCCTAGAAAAAG	GCTGTCCAGTACAATGTTCTAGAAAAAG	GCTGTTCAATACAATGTCCTAGAAAAAG	3	28	1	AGCTTCACGAAGGCTCCACATACACAG	AGCTTCACGAAGGCTCCACATACACAG	AGCTTCACGAAGGCTCCACATACACAG	0	27	2	0	1	0	0	1	54	1981	0.000504796
PP770455.1	LDT_RSV-B_M_1.1	1	GGCAAATATGGAAACATACGTGAACAAGCTTCACGAAGGCTCCACATACACAGCAGCTGTCCAGTACAATGTTCTAGAAAAAG	1	GGCAAATATGGAAACATACGTGAA	GGCAAATATGGAAACATACGTGAA	GGCAAATATGGAAACATACGTGAA	0	24	1	GCTGTCCAGTACAATGTTCTAGAAAAAG	GCTGTCCAGTACAATGTTCTAGAAAAAG	GCTGTCCAGTACAATGTTCTAGAAAAAG	0	28	1	AGCTTCACGAAGGCTCCACATACACAG	AGCTTCACGAAGGCTCCACATACACAG	AGCTTCACGAAGGCTCCACATACACAG	0	27	2	1	1	0	0	1	54	1981	0.000504796
OR326824.1	LDT_RSV-A_M_1.1	1	GGCAAATATGGAAACATACGTGAACAAGCTTCACGAAGGCTCCACATACACAGCAGCTGTCCAGTACAATGTTCTAGAAAAAG	1	GGCAAATATGGAAACATACGTGAA	GGCAAATATGGAAACATACGTGAA	GGCAAATATGGAAACATACGTGAA	0	24	-1	GCTGTTCAATACAATGTCCTAGAAAAAG	GCTGTCCAGTACAATGTTCTAGAAAAAG	GCTGTTCAATACAATGTCCTAGAAAAAG	3	28	1	AGCTTCACGAAGGCTCCACATACACAG	AGCTTCACGAAGGCTCCACATACACAG	AGCTTCACGAAGGCTCCACATACACAG	0	27	2	0	1	0	0	1	54	1981	0.000504796
OR326824.1	LDT_RSV-B_M_1.1	1	GGCAAATATGGAAACATACGTGAACAAGCTTCACGAAGGCTCCACATACACAGCAGCTGTCCAGTACAATGTTCTAGAAAAAG	1	GGCAAATATGGAAACATACGTGAA	GGCAAATATGGAAACATACGTGAA	GGCAAATATGGAAACATACGTGAA	0	24	1	GCTGTCCAGTACAATGTTCTAGAAAAAG	GCTGTCCAGTACAATGTTCTAGAAAAAG	GCTGTCCAGTACAATGTTCTAGAAAAAG	0	28	1	AGCTTCACGAAGGCTCCACATACACAG	AGCTTCACGAAGGCTCCACATACACAG	AGCTTCACGAAGGCTCCACATACACAG	0	27	2	1	1	0	0	1	54	1981	0.000504796
MH594448.1	LDT_RSV-A_M_1.1	1	GGCAAATATGGAAACATACGTGAACAAGCTTCACGAAGGCTCCACATACACAGCAGCTGTTCAGTACAATGTTCTAGAAAAAG	1	GGCAAATATGGAAACATACGTGAA	GGCAAATATGGAAACATACGTGAA	GGCAAATATGGAAACATACGTGAA	0	24	1	GCTGTTCAATACAATGTCCTAGAAAAAG	GCTGTTCAGTACAATGTTCTAGAAAAAG	GCTGTTCAATACAATGTCCTAGAAAAAG	2	28	1	AGCTTCACGAAGGCTCCACATACACAG	AGCTTCACGAAGGCTCCACATACACAG	AGCTTCACGAAGGCTCCACATACACAG	0	27	2	1	1	0	0	1	57	638	0.0015674
MH594448.1	LDT_RSV-B_M_1.1	1	GGCAAATATGGAAACATACGTGAACAAGCTTCACGAAGGCTCCACATACACAGCAGCTGTTCAGTACAATGTTCTAGAAAAAG	1	GGCAAATATGGAAACATACGTGAA	GGCAAATATGGAAACATACGTGAA	GGCAAATATGGAAACATACGTGAA	0	24	1	GCTGTTCAGTACAATGTTCTAGAAAAAG	GCTGTTCAGTACAATGTTCTAGAAAAAG	GCTGTTCAGTACAATGTTCTAGAAAAAG	0	28	1	AGCTTCACGAAGGCTCCACATACACAG	AGCTTCACGAAGGCTCCACATACACAG	AGCTTCACGAAGGCTCCACATACACAG	0	27	2	1	1	0	0	1	57	638	0.0015674
OR666575.1	LDT_RSV-A_M_1.1	1	GGCAAATATGGAAACATACGTGAACAAGCTTCACGAAGGCTCCACATACACAGCAGCTGTCCAGTACAATGTTCTAGAAAAAG	1	GGCAAATATGGAAACATACGTGAA	GGCAAATATGGAAACATACGTGAA	GGCAAATATGGAAACATACGTGAA	0	24	-1	GCTGTTCAATACAATGTCCTAGAAAAAG	GCTGTCCAGTACAATGTTCTAGAAAAAG	GCTGTTCAATACAATGTCCTAGAAAAAG	3	28	1	AGCTTCACGAAGGCTCCACATACACAG	AGCTTCACGAAGGCTCCACATACACAG	AGCTTCACGAAGGCTCCACATACACAG	0	27	2	0	1	0	0	1	54	1981	0.000504796
OR666575.1	LDT_RSV-B_M_1.1	1	GGCAAATATGGAAACATACGTGAACAAGCTTCACGAAGGCTCCACATACACAGCAGCTGTCCAGTACAATGTTCTAGAAAAAG	1	GGCAAATATGGAAACATACGTGAA	GGCAAATATGGAAACATACGTGAA	GGCAAATATGGAAACATACGTGAA	0	24	1	GCTGTCCAGTACAATGTTCTAGAAAAAG	GCTGTCCAGTACAATGTTCTAGAAAAAG	GCTGTCCAGTACAATGTTCTAGAAAAAG	0	28	1	AGCTTCACGAAGGCTCCACATACACAG	AGCTTCACGAAGGCTCCACATACACAG	AGCTTCACGAAGGCTCCACATACACAG	0	27	2	1	1	0	0	1	54	1981	0.000504796
PQ899941.1	LDT_RSV-A_M_1.1	1	GGCAAATATGGAAACATACGTGAACAAGCTTCACGAGGGCTCCACATACACAGCAGCTGTCCAGTACAATGTTCTAGAAAAAG	1	GGCAAATATGGAAACATACGTGAA	GGCAAATATGGAAACATACGTGAA	GGCAAATATGGAAACATACGTGAA	0	24	-1	GCTGTTCAATACAATGTCCTAGAAAAAG	GCTGTCCAGTACAATGTTCTAGAAAAAG	GCTGTTCAATACAATGTCCTAGAAAAAG	3	28	1	AGCTTCACGAGGGCTCCACATACACAG	AGCTTCACGAGGGCTCCACATACACAG	AGCTTCACGAGGGCTCCACATACACAG	0	27	2	0	1	0	0	1	41	4	0.25
PQ899941.1	LDT_RSV-B_M_1.1	1	GGCAAATATGGAAACATACGTGAACAAGCTTCACGAGGGCTCCACATACACAGCAGCTGTCCAGTACAATGTTCTAGAAAAAG	1	GGCAAATATGGAAACATACGTGAA	GGCAAATATGGAAACATACGTGAA	GGCAAATATGGAAACATACGTGAA	0	24	1	GCTGTCCAGTACAATGTTCTAGAAAAAG	GCTGTCCAGTACAATGTTCTAGAAAAAG	GCTGTCCAGTACAATGTTCTAGAAAAAG	0	28	1	AGCTTCACGAGGGCTCCACATACACAG	AGCTTCACGAGGGCTCCACATACACAG	AGCTTCACGAGGGCTCCACATACACAG	0	27	2	1	1	0	0	1	41	4	0.25
PP377267.1	LDT_RSV-A_M_1.1	1	GGCAAATATGGAAACATACGTGAACAAGCTTCACGAAGGCTCCACATACACAGCAGCTGTTCAGTACAATGTTCTAGAAAAAG	1	GGCAAATATGGAAACATACGTGAA	GGCAAATATGGAAACATACGTGAA	GGCAAATATGGAAACATACGTGAA	0	24	1	GCTGTTCAATACAATGTCCTAGAAAAAG	GCTGTTCAGTACAATGTTCTAGAAAAAG	GCTGTTCAATACAATGTCCTAGAAAAAG	2	28	1	AGCTTCACGAAGGCTCCACATACACAG	AGCTTCACGAAGGCTCCACATACACAG	AGCTTCACGAAGGCTCCACATACACAG	0	27	2	1	1	0	0	1	57	638	0.0015674
PP377267.1	LDT_RSV-B_M_1.1	1	GGCAAATATGGAAACATACGTGAACAAGCTTCACGAAGGCTCCACATACACAGCAGCTGTTCAGTACAATGTTCTAGAAAAAG	1	GGCAAATATGGAAACATACGTGAA	GGCAAATATGGAAACATACGTGAA	GGCAAATATGGAAACATACGTGAA	0	24	1	GCTGTTCAGTACAATGTTCTAGAAAAAG	GCTGTTCAGTACAATGTTCTAGAAAAAG	GCTGTTCAGTACAATGTTCTAGAAAAAG	0	28	1	AGCTTCACGAAGGCTCCACATACACAG	AGCTTCACGAAGGCTCCACATACACAG	AGCTTCACGAAGGCTCCACATACACAG	0	27	2	1	1	0	0	1	57	638	0.0015674
PP377414.1	LDT_RSV-A_M_1.1	1	GGCAAATATGGAAACATACGTGAACAAGCTTCACGAAGGCTCCACATACACAGCAGCTGTCCAGTACAATGTTCTAGAAAAAG	1	GGCAAATATGGAAACATACGTGAA	GGCAAATATGGAAACATACGTGAA	GGCAAATATGGAAACATACGTGAA	0	24	-1	GCTGTTCAATACAATGTCCTAGAAAAAG	GCTGTCCAGTACAATGTTCTAGAAAAAG	GCTGTTCAATACAATGTCCTAGAAAAAG	3	28	1	AGCTTCACGAAGGCTCCACATACACAG	AGCTTCACGAAGGCTCCACATACACAG	AGCTTCACGAAGGCTCCACATACACAG	0	27	2	0	1	0	0	1	54	1981	0.000504796
PP377414.1	LDT_RSV-B_M_1.1	1	GGCAAATATGGAAACATACGTGAACAAGCTTCACGAAGGCTCCACATACACAGCAGCTGTCCAGTACAATGTTCTAGAAAAAG	1	GGCAAATATGGAAACATACGTGAA	GGCAAATATGGAAACATACGTGAA	GGCAAATATGGAAACATACGTGAA	0	24	1	GCTGTCCAGTACAATGTTCTAGAAAAAG	GCTGTCCAGTACAATGTTCTAGAAAAAG	GCTGTCCAGTACAATGTTCTAGAAAAAG	0	28	1	AGCTTCACGAAGGCTCCACATACACAG	AGCTTCACGAAGGCTCCACATACACAG	AGCTTCACGAAGGCTCCACATACACAG	0	27	2	1	1	0	0	1	54	1981	0.000504796
PP352414.1	LDT_RSV-A_M_1.1	1	GGCAAATATGGAAACATACGTGAACAAGCTTCACGAAGGCTCCACATACACAGCAGCTGTCCAGTACAATGTTCTAGAAAAAG	1	GGCAAATATGGAAACATACGTGAA	GGCAAATATGGAAACATACGTGAA	GGCAAATATGGAAACATACGTGAA	0	24	-1	GCTGTTCAATACAATGTCCTAGAAAAAG	GCTGTCCAGTACAATGTTCTAGAAAAAG	GCTGTTCAATACAATGTCCTAGAAAAAG	3	28	1	AGCTTCACGAAGGCTCCACATACACAG	AGCTTCACGAAGGCTCCACATACACAG	AGCTTCACGAAGGCTCCACATACACAG	0	27	2	0	1	0	0	1	54	1981	0.000504796
PP352414.1	LDT_RSV-B_M_1.1	1	GGCAAATATGGAAACATACGTGAACAAGCTTCACGAAGGCTCCACATACACAGCAGCTGTCCAGTACAATGTTCTAGAAAAAG	1	GGCAAATATGGAAACATACGTGAA	GGCAAATATGGAAACATACGTGAA	GGCAAATATGGAAACATACGTGAA	0	24	1	GCTGTCCAGTACAATGTTCTAGAAAAAG	GCTGTCCAGTACAATGTTCTAGAAAAAG	GCTGTCCAGTACAATGTTCTAGAAAAAG	0	28	1	AGCTTCACGAAGGCTCCACATACACAG	AGCTTCACGAAGGCTCCACATACACAG	AGCTTCACGAAGGCTCCACATACACAG	0	27	2	1	1	0	0	1	54	1981	0.000504796
PP970078.1	LDT_RSV-A_M_1.1	1	GGCAAATATGGAAACATACGTGAACAAGCTTCACGAAGGCTCCACATACACAGCAGCTGTCCAGTACAATGTTCTAGAAAAAG	1	GGCAAATATGGAAACATACGTGAA	GGCAAATATGGAAACATACGTGAA	GGCAAATATGGAAACATACGTGAA	0	24	-1	GCTGTTCAATACAATGTCCTAGAAAAAG	GCTGTCCAGTACAATGTTCTAGAAAAAG	GCTGTTCAATACAATGTCCTAGAAAAAG	3	28	1	AGCTTCACGAAGGCTCCACATACACAG	AGCTTCACGAAGGCTCCACATACACAG	AGCTTCACGAAGGCTCCACATACACAG	0	27	2	0	1	0	0	1	54	1981	0.000504796
PP970078.1	LDT_RSV-B_M_1.1	1	GGCAAATATGGAAACATACGTGAACAAGCTTCACGAAGGCTCCACATACACAGCAGCTGTCCAGTACAATGTTCTAGAAAAAG	1	GGCAAATATGGAAACATACGTGAA	GGCAAATATGGAAACATACGTGAA	GGCAAATATGGAAACATACGTGAA	0	24	1	GCTGTCCAGTACAATGTTCTAGAAAAAG	GCTGTCCAGTACAATGTTCTAGAAAAAG	GCTGTCCAGTACAATGTTCTAGAAAAAG	0	28	1	AGCTTCACGAAGGCTCCACATACACAG	AGCTTCACGAAGGCTCCACATACACAG	AGCTTCACGAAGGCTCCACATACACAG	0	27	2	1	1	0	0	1	54	1981	0.000504796
MK749916.1	LDT_RSV-A_M_1.1	1	GGCAAATATGGAAACATACGTGAACAAGCTTCACGAAGGCTCCACATACACAGCAGCTGTTCAGTACAATGTTCTAGAAAAAG	1	GGCAAATATGGAAACATACGTGAA	GGCAAATATGGAAACATACGTGAA	GGCAAATATGGAAACATACGTGAA	0	24	1	GCTGTTCAATACAATGTCCTAGAAAAAG	GCTGTTCAGTACAATGTTCTAGAAAAAG	GCTGTTCAATACAATGTCCTAGAAAAAG	2	28	1	AGCTTCACGAAGGCTCCACATACACAG	AGCTTCACGAAGGCTCCACATACACAG	AGCTTCACGAAGGCTCCACATACACAG	0	27	2	1	1	0	0	1	57	638	0.0015674
MK749916.1	LDT_RSV-B_M_1.1	1	GGCAAATATGGAAACATACGTGAACAAGCTTCACGAAGGCTCCACATACACAGCAGCTGTTCAGTACAATGTTCTAGAAAAAG	1	GGCAAATATGGAAACATACGTGAA	GGCAAATATGGAAACATACGTGAA	GGCAAATATGGAAACATACGTGAA	0	24	1	GCTGTTCAGTACAATGTTCTAGAAAAAG	GCTGTTCAGTACAATGTTCTAGAAAAAG	GCTGTTCAGTACAATGTTCTAGAAAAAG	0	28	1	AGCTTCACGAAGGCTCCACATACACAG	AGCTTCACGAAGGCTCCACATACACAG	AGCTTCACGAAGGCTCCACATACACAG	0	27	2	1	1	0	0	1	57	638	0.0015674
PP376976.1	LDT_RSV-A_M_1.1	1	GGCAAATATGGAAACATACGTGAACAAGCTTCACGAAGGCTCCACATACACAGCAGCTGTCCAGTACAATGTTCTAGAAAAAG	1	GGCAAATATGGAAACATACGTGAA	GGCAAATATGGAAACATACGTGAA	GGCAAATATGGAAACATACGTGAA	0	24	-1	GCTGTTCAATACAATGTCCTAGAAAAAG	GCTGTCCAGTACAATGTTCTAGAAAAAG	GCTGTTCAATACAATGTCCTAGAAAAAG	3	28	1	AGCTTCACGAAGGCTCCACATACACAG	AGCTTCACGAAGGCTCCACATACACAG	AGCTTCACGAAGGCTCCACATACACAG	0	27	2	0	1	0	0	1	54	1981	0.000504796
PP376976.1	LDT_RSV-B_M_1.1	1	GGCAAATATGGAAACATACGTGAACAAGCTTCACGAAGGCTCCACATACACAGCAGCTGTCCAGTACAATGTTCTAGAAAAAG	1	GGCAAATATGGAAACATACGTGAA	GGCAAATATGGAAACATACGTGAA	GGCAAATATGGAAACATACGTGAA	0	24	1	GCTGTCCAGTACAATGTTCTAGAAAAAG	GCTGTCCAGTACAATGTTCTAGAAAAAG	GCTGTCCAGTACAATGTTCTAGAAAAAG	0	28	1	AGCTTCACGAAGGCTCCACATACACAG	AGCTTCACGAAGGCTCCACATACACAG	AGCTTCACGAAGGCTCCACATACACAG	0	27	2	1	1	0	0	1	54	1981	0.000504796
OR162286.2	LDT_RSV-A_M_1.1	1	GGCAAATATGGAAACATACGTGAACAAGCTTCACGAAGGCTCCACATACACAGCAGCTGTCCAGTACAATGTTCTAGAAAAAG	1	GGCAAATATGGAAACATACGTGAA	GGCAAATATGGAAACATACGTGAA	GGCAAATATGGAAACATACGTGAA	0	24	-1	GCTGTTCAATACAATGTCCTAGAAAAAG	GCTGTCCAGTACAATGTTCTAGAAAAAG	GCTGTTCAATACAATGTCCTAGAAAAAG	3	28	1	AGCTTCACGAAGGCTCCACATACACAG	AGCTTCACGAAGGCTCCACATACACAG	AGCTTCACGAAGGCTCCACATACACAG	0	27	2	0	1	0	0	1	54	1981	0.000504796
OR162286.2	LDT_RSV-B_M_1.1	1	GGCAAATATGGAAACATACGTGAACAAGCTTCACGAAGGCTCCACATACACAGCAGCTGTCCAGTACAATGTTCTAGAAAAAG	1	GGCAAATATGGAAACATACGTGAA	GGCAAATATGGAAACATACGTGAA	GGCAAATATGGAAACATACGTGAA	0	24	1	GCTGTCCAGTACAATGTTCTAGAAAAAG	GCTGTCCAGTACAATGTTCTAGAAAAAG	GCTGTCCAGTACAATGTTCTAGAAAAAG	0	28	1	AGCTTCACGAAGGCTCCACATACACAG	AGCTTCACGAAGGCTCCACATACACAG	AGCTTCACGAAGGCTCCACATACACAG	0	27	2	1	1	0	0	1	54	1981	0.000504796
OZ262357.1	LDT_RSV-A_M_1.1	1	GGCAAATATGGAAACATACGTGAACAAGCTTCACGAAGGCTCCACATACACAGCAGCTGTCCAGTACAATGTTCTAGAAAAAG	1	GGCAAATATGGAAACATACGTGAA	GGCAAATATGGAAACATACGTGAA	GGCAAATATGGAAACATACGTGAA	0	24	-1	GCTGTTCAATACAATGTCCTAGAAAAAG	GCTGTCCAGTACAATGTTCTAGAAAAAG	GCTGTTCAATACAATGTCCTAGAAAAAG	3	28	1	AGCTTCACGAAGGCTCCACATACACAG	AGCTTCACGAAGGCTCCACATACACAG	AGCTTCACGAAGGCTCCACATACACAG	0	27	2	0	1	0	0	1	54	1981	0.000504796
OZ262357.1	LDT_RSV-B_M_1.1	1	GGCAAATATGGAAACATACGTGAACAAGCTTCACGAAGGCTCCACATACACAGCAGCTGTCCAGTACAATGTTCTAGAAAAAG	1	GGCAAATATGGAAACATACGTGAA	GGCAAATATGGAAACATACGTGAA	GGCAAATATGGAAACATACGTGAA	0	24	1	GCTGTCCAGTACAATGTTCTAGAAAAAG	GCTGTCCAGTACAATGTTCTAGAAAAAG	GCTGTCCAGTACAATGTTCTAGAAAAAG	0	28	1	AGCTTCACGAAGGCTCCACATACACAG	AGCTTCACGAAGGCTCCACATACACAG	AGCTTCACGAAGGCTCCACATACACAG	0	27	2	1	1	0	0	1	54	1981	0.000504796
PP377215.1	LDT_RSV-A_M_1.1	1	GGCAAATATGGAAACATACGTGAACAAGCTTCACGAAGGCTCCACATACACAGCAGCTGTCCAGTACAATGTTCTAGAAAAAG	1	GGCAAATATGGAAACATACGTGAA	GGCAAATATGGAAACATACGTGAA	GGCAAATATGGAAACATACGTGAA	0	24	-1	GCTGTTCAATACAATGTCCTAGAAAAAG	GCTGTCCAGTACAATGTTCTAGAAAAAG	GCTGTTCAATACAATGTCCTAGAAAAAG	3	28	1	AGCTTCACGAAGGCTCCACATACACAG	AGCTTCACGAAGGCTCCACATACACAG	AGCTTCACGAAGGCTCCACATACACAG	0	27	2	0	1	0	0	1	54	1981	0.000504796
PP377215.1	LDT_RSV-B_M_1.1	1	GGCAAATATGGAAACATACGTGAACAAGCTTCACGAAGGCTCCACATACACAGCAGCTGTCCAGTACAATGTTCTAGAAAAAG	1	GGCAAATATGGAAACATACGTGAA	GGCAAATATGGAAACATACGTGAA	GGCAAATATGGAAACATACGTGAA	0	24	1	GCTGTCCAGTACAATGTTCTAGAAAAAG	GCTGTCCAGTACAATGTTCTAGAAAAAG	GCTGTCCAGTACAATGTTCTAGAAAAAG	0	28	1	AGCTTCACGAAGGCTCCACATACACAG	AGCTTCACGAAGGCTCCACATACACAG	AGCTTCACGAAGGCTCCACATACACAG	0	27	2	1	1	0	0	1	54	1981	0.000504796
PP352474.1	LDT_RSV-A_M_1.1	1	GGCAAATATGGAAACATACGTGAACAAGCTTCACGAAGGCTCCACATACACAGCAGCTGTCCAGTACAATGTTCTAGAAAAAG	1	GGCAAATATGGAAACATACGTGAA	GGCAAATATGGAAACATACGTGAA	GGCAAATATGGAAACATACGTGAA	0	24	-1	GCTGTTCAATACAATGTCCTAGAAAAAG	GCTGTCCAGTACAATGTTCTAGAAAAAG	GCTGTTCAATACAATGTCCTAGAAAAAG	3	28	1	AGCTTCACGAAGGCTCCACATACACAG	AGCTTCACGAAGGCTCCACATACACAG	AGCTTCACGAAGGCTCCACATACACAG	0	27	2	0	1	0	0	1	54	1981	0.000504796
PP352474.1	LDT_RSV-B_M_1.1	1	GGCAAATATGGAAACATACGTGAACAAGCTTCACGAAGGCTCCACATACACAGCAGCTGTCCAGTACAATGTTCTAGAAAAAG	1	GGCAAATATGGAAACATACGTGAA	GGCAAATATGGAAACATACGTGAA	GGCAAATATGGAAACATACGTGAA	0	24	1	GCTGTCCAGTACAATGTTCTAGAAAAAG	GCTGTCCAGTACAATGTTCTAGAAAAAG	GCTGTCCAGTACAATGTTCTAGAAAAAG	0	28	1	AGCTTCACGAAGGCTCCACATACACAG	AGCTTCACGAAGGCTCCACATACACAG	AGCTTCACGAAGGCTCCACATACACAG	0	27	2	1	1	0	0	1	54	1981	0.000504796
OR326806.1	LDT_RSV-A_M_1.1	1	GGCAAATATGGAAACATACGTGAACAAGCTTCACGAAGGCTCCACATACACAGCAGCTGTCCAGTACAATGTTCTAGAAAAAG	1	GGCAAATATGGAAACATACGTGAA	GGCAAATATGGAAACATACGTGAA	GGCAAATATGGAAACATACGTGAA	0	24	-1	GCTGTTCAATACAATGTCCTAGAAAAAG	GCTGTCCAGTACAATGTTCTAGAAAAAG	GCTGTTCAATACAATGTCCTAGAAAAAG	3	28	1	AGCTTCACGAAGGCTCCACATACACAG	AGCTTCACGAAGGCTCCACATACACAG	AGCTTCACGAAGGCTCCACATACACAG	0	27	2	0	1	0	0	1	54	1981	0.000504796
OR326806.1	LDT_RSV-B_M_1.1	1	GGCAAATATGGAAACATACGTGAACAAGCTTCACGAAGGCTCCACATACACAGCAGCTGTCCAGTACAATGTTCTAGAAAAAG	1	GGCAAATATGGAAACATACGTGAA	GGCAAATATGGAAACATACGTGAA	GGCAAATATGGAAACATACGTGAA	0	24	1	GCTGTCCAGTACAATGTTCTAGAAAAAG	GCTGTCCAGTACAATGTTCTAGAAAAAG	GCTGTCCAGTACAATGTTCTAGAAAAAG	0	28	1	AGCTTCACGAAGGCTCCACATACACAG	AGCTTCACGAAGGCTCCACATACACAG	AGCTTCACGAAGGCTCCACATACACAG	0	27	2	1	1	0	0	1	54	1981	0.000504796
OZ262286.1	LDT_RSV-A_M_1.1	1	GGCAAATATGGAAACATACGTGAACAAGCTTCACGAAGGCTCCACATACACAGCAGCTGTCCAGTACAATGTTCTAGAAAAAG	1	GGCAAATATGGAAACATACGTGAA	GGCAAATATGGAAACATACGTGAA	GGCAAATATGGAAACATACGTGAA	0	24	-1	GCTGTTCAATACAATGTCCTAGAAAAAG	GCTGTCCAGTACAATGTTCTAGAAAAAG	GCTGTTCAATACAATGTCCTAGAAAAAG	3	28	1	AGCTTCACGAAGGCTCCACATACACAG	AGCTTCACGAAGGCTCCACATACACAG	AGCTTCACGAAGGCTCCACATACACAG	0	27	2	0	1	0	0	1	54	1981	0.000504796
OZ262286.1	LDT_RSV-B_M_1.1	1	GGCAAATATGGAAACATACGTGAACAAGCTTCACGAAGGCTCCACATACACAGCAGCTGTCCAGTACAATGTTCTAGAAAAAG	1	GGCAAATATGGAAACATACGTGAA	GGCAAATATGGAAACATACGTGAA	GGCAAATATGGAAACATACGTGAA	0	24	1	GCTGTCCAGTACAATGTTCTAGAAAAAG	GCTGTCCAGTACAATGTTCTAGAAAAAG	GCTGTCCAGTACAATGTTCTAGAAAAAG	0	28	1	AGCTTCACGAAGGCTCCACATACACAG	AGCTTCACGAAGGCTCCACATACACAG	AGCTTCACGAAGGCTCCACATACACAG	0	27	2	1	1	0	0	1	54	1981	0.000504796
MZ515934.1	LDT_RSV-A_M_1.1	1	GGCAAATATGGAAACATACGTGAACAAGCTTCACGAAGGCTCCACATACACAGCAGCTGTCCAGTACAATGTTCTAGAAAAAG	1	GGCAAATATGGAAACATACGTGAA	GGCAAATATGGAAACATACGTGAA	GGCAAATATGGAAACATACGTGAA	0	24	-1	GCTGTTCAATACAATGTCCTAGAAAAAG	GCTGTCCAGTACAATGTTCTAGAAAAAG	GCTGTTCAATACAATGTCCTAGAAAAAG	3	28	1	AGCTTCACGAAGGCTCCACATACACAG	AGCTTCACGAAGGCTCCACATACACAG	AGCTTCACGAAGGCTCCACATACACAG	0	27	2	0	1	0	0	1	54	1981	0.000504796
MZ515934.1	LDT_RSV-B_M_1.1	1	GGCAAATATGGAAACATACGTGAACAAGCTTCACGAAGGCTCCACATACACAGCAGCTGTCCAGTACAATGTTCTAGAAAAAG	1	GGCAAATATGGAAACATACGTGAA	GGCAAATATGGAAACATACGTGAA	GGCAAATATGGAAACATACGTGAA	0	24	1	GCTGTCCAGTACAATGTTCTAGAAAAAG	GCTGTCCAGTACAATGTTCTAGAAAAAG	GCTGTCCAGTACAATGTTCTAGAAAAAG	0	28	1	AGCTTCACGAAGGCTCCACATACACAG	AGCTTCACGAAGGCTCCACATACACAG	AGCTTCACGAAGGCTCCACATACACAG	0	27	2	1	1	0	0	1	54	1981	0.000504796
PQ117676.1	LDT_RSV-A_M_1.1	1	GGCAAATATGGAAACATACGTGAACAAGCTTCACGAAGGCTCCACATACACAGCAGCTGTCCAGTACAATGTTCTAGAAAAAG	1	GGCAAATATGGAAACATACGTGAA	GGCAAATATGGAAACATACGTGAA	GGCAAATATGGAAACATACGTGAA	0	24	-1	GCTGTTCAATACAATGTCCTAGAAAAAG	GCTGTCCAGTACAATGTTCTAGAAAAAG	GCTGTTCAATACAATGTCCTAGAAAAAG	3	28	1	AGCTTCACGAAGGCTCCACATACACAG	AGCTTCACGAAGGCTCCACATACACAG	AGCTTCACGAAGGCTCCACATACACAG	0	27	2	0	1	0	0	1	54	1981	0.000504796
PQ117676.1	LDT_RSV-B_M_1.1	1	GGCAAATATGGAAACATACGTGAACAAGCTTCACGAAGGCTCCACATACACAGCAGCTGTCCAGTACAATGTTCTAGAAAAAG	1	GGCAAATATGGAAACATACGTGAA	GGCAAATATGGAAACATACGTGAA	GGCAAATATGGAAACATACGTGAA	0	24	1	GCTGTCCAGTACAATGTTCTAGAAAAAG	GCTGTCCAGTACAATGTTCTAGAAAAAG	GCTGTCCAGTACAATGTTCTAGAAAAAG	0	28	1	AGCTTCACGAAGGCTCCACATACACAG	AGCTTCACGAAGGCTCCACATACACAG	AGCTTCACGAAGGCTCCACATACACAG	0	27	2	1	1	0	0	1	54	1981	0.000504796
PP376851.1	LDT_RSV-A_M_1.1	1	GGCAAATATGGAAACATACGTGAACAAGCTTCACGAAGGCTCCACATACACAGCAGCTGTCCAGTACAATGTTCTAGAAAAAG	1	GGCAAATATGGAAACATACGTGAA	GGCAAATATGGAAACATACGTGAA	GGCAAATATGGAAACATACGTGAA	0	24	-1	GCTGTTCAATACAATGTCCTAGAAAAAG	GCTGTCCAGTACAATGTTCTAGAAAAAG	GCTGTTCAATACAATGTCCTAGAAAAAG	3	28	1	AGCTTCACGAAGGCTCCACATACACAG	AGCTTCACGAAGGCTCCACATACACAG	AGCTTCACGAAGGCTCCACATACACAG	0	27	2	0	1	0	0	1	54	1981	0.000504796
PP376851.1	LDT_RSV-B_M_1.1	1	GGCAAATATGGAAACATACGTGAACAAGCTTCACGAAGGCTCCACATACACAGCAGCTGTCCAGTACAATGTTCTAGAAAAAG	1	GGCAAATATGGAAACATACGTGAA	GGCAAATATGGAAACATACGTGAA	GGCAAATATGGAAACATACGTGAA	0	24	1	GCTGTCCAGTACAATGTTCTAGAAAAAG	GCTGTCCAGTACAATGTTCTAGAAAAAG	GCTGTCCAGTACAATGTTCTAGAAAAAG	0	28	1	AGCTTCACGAAGGCTCCACATACACAG	AGCTTCACGAAGGCTCCACATACACAG	AGCTTCACGAAGGCTCCACATACACAG	0	27	2	1	1	0	0	1	54	1981	0.000504796
MK453523.1	LDT_RSV-A_M_1.1	1	GGCAAATATGGAAACATACGTGAACAAGCTTCACGAAGGCTCCACATACACAGCAGCTGTTCAGTACAATGTTCTAGAAAAAG	1	GGCAAATATGGAAACATACGTGAA	GGCAAATATGGAAACATACGTGAA	GGCAAATATGGAAACATACGTGAA	0	24	1	GCTGTTCAATACAATGTCCTAGAAAAAG	GCTGTTCAGTACAATGTTCTAGAAAAAG	GCTGTTCAATACAATGTCCTAGAAAAAG	2	28	1	AGCTTCACGAAGGCTCCACATACACAG	AGCTTCACGAAGGCTCCACATACACAG	AGCTTCACGAAGGCTCCACATACACAG	0	27	2	1	1	0	0	1	57	638	0.0015674
MK453523.1	LDT_RSV-B_M_1.1	1	GGCAAATATGGAAACATACGTGAACAAGCTTCACGAAGGCTCCACATACACAGCAGCTGTTCAGTACAATGTTCTAGAAAAAG	1	GGCAAATATGGAAACATACGTGAA	GGCAAATATGGAAACATACGTGAA	GGCAAATATGGAAACATACGTGAA	0	24	1	GCTGTTCAGTACAATGTTCTAGAAAAAG	GCTGTTCAGTACAATGTTCTAGAAAAAG	GCTGTTCAGTACAATGTTCTAGAAAAAG	0	28	1	AGCTTCACGAAGGCTCCACATACACAG	AGCTTCACGAAGGCTCCACATACACAG	AGCTTCACGAAGGCTCCACATACACAG	0	27	2	1	1	0	0	1	57	638	0.0015674
PP377500.1	LDT_RSV-A_M_1.1	1	GGCAAATATGGAAACATACGTGAACAAGCTTCACGAAGGCTCCACATACACAGCAGCTGTCCAGTACAATGTTCTAGAAAAAG	1	GGCAAATATGGAAACATACGTGAA	GGCAAATATGGAAACATACGTGAA	GGCAAATATGGAAACATACGTGAA	0	24	-1	GCTGTTCAATACAATGTCCTAGAAAAAG	GCTGTCCAGTACAATGTTCTAGAAAAAG	GCTGTTCAATACAATGTCCTAGAAAAAG	3	28	1	AGCTTCACGAAGGCTCCACATACACAG	AGCTTCACGAAGGCTCCACATACACAG	AGCTTCACGAAGGCTCCACATACACAG	0	27	2	0	1	0	0	1	54	1981	0.000504796
PP377500.1	LDT_RSV-B_M_1.1	1	GGCAAATATGGAAACATACGTGAACAAGCTTCACGAAGGCTCCACATACACAGCAGCTGTCCAGTACAATGTTCTAGAAAAAG	1	GGCAAATATGGAAACATACGTGAA	GGCAAATATGGAAACATACGTGAA	GGCAAATATGGAAACATACGTGAA	0	24	1	GCTGTCCAGTACAATGTTCTAGAAAAAG	GCTGTCCAGTACAATGTTCTAGAAAAAG	GCTGTCCAGTACAATGTTCTAGAAAAAG	0	28	1	AGCTTCACGAAGGCTCCACATACACAG	AGCTTCACGAAGGCTCCACATACACAG	AGCTTCACGAAGGCTCCACATACACAG	0	27	2	1	1	0	0	1	54	1981	0.000504796
OZ262349.1	LDT_RSV-A_M_1.1	1	GGCAAATATGGAAACATACGTGAACAAGCTTCACGAAGGCTCCACATACACAGCAGCTGTCCAGTACAATGTTCTAGAAAAAG	1	GGCAAATATGGAAACATACGTGAA	GGCAAATATGGAAACATACGTGAA	GGCAAATATGGAAACATACGTGAA	0	24	-1	GCTGTTCAATACAATGTCCTAGAAAAAG	GCTGTCCAGTACAATGTTCTAGAAAAAG	GCTGTTCAATACAATGTCCTAGAAAAAG	3	28	1	AGCTTCACGAAGGCTCCACATACACAG	AGCTTCACGAAGGCTCCACATACACAG	AGCTTCACGAAGGCTCCACATACACAG	0	27	2	0	1	0	0	1	54	1981	0.000504796
OZ262349.1	LDT_RSV-B_M_1.1	1	GGCAAATATGGAAACATACGTGAACAAGCTTCACGAAGGCTCCACATACACAGCAGCTGTCCAGTACAATGTTCTAGAAAAAG	1	GGCAAATATGGAAACATACGTGAA	GGCAAATATGGAAACATACGTGAA	GGCAAATATGGAAACATACGTGAA	0	24	1	GCTGTCCAGTACAATGTTCTAGAAAAAG	GCTGTCCAGTACAATGTTCTAGAAAAAG	GCTGTCCAGTACAATGTTCTAGAAAAAG	0	28	1	AGCTTCACGAAGGCTCCACATACACAG	AGCTTCACGAAGGCTCCACATACACAG	AGCTTCACGAAGGCTCCACATACACAG	0	27	2	1	1	0	0	1	54	1981	0.000504796
LC861998.1	LDT_RSV-A_M_1.1	1	GGCAAATATGGAAACATACGTGAACAAGCTTCACGAAGGCTCCACATACACAGCAGCTGTCCAGTACAATGTTCTAGAAAAAG	1	GGCAAATATGGAAACATACGTGAA	GGCAAATATGGAAACATACGTGAA	GGCAAATATGGAAACATACGTGAA	0	24	-1	GCTGTTCAATACAATGTCCTAGAAAAAG	GCTGTCCAGTACAATGTTCTAGAAAAAG	GCTGTTCAATACAATGTCCTAGAAAAAG	3	28	1	AGCTTCACGAAGGCTCCACATACACAG	AGCTTCACGAAGGCTCCACATACACAG	AGCTTCACGAAGGCTCCACATACACAG	0	27	2	0	1	0	0	1	54	1981	0.000504796
LC861998.1	LDT_RSV-B_M_1.1	1	GGCAAATATGGAAACATACGTGAACAAGCTTCACGAAGGCTCCACATACACAGCAGCTGTCCAGTACAATGTTCTAGAAAAAG	1	GGCAAATATGGAAACATACGTGAA	GGCAAATATGGAAACATACGTGAA	GGCAAATATGGAAACATACGTGAA	0	24	1	GCTGTCCAGTACAATGTTCTAGAAAAAG	GCTGTCCAGTACAATGTTCTAGAAAAAG	GCTGTCCAGTACAATGTTCTAGAAAAAG	0	28	1	AGCTTCACGAAGGCTCCACATACACAG	AGCTTCACGAAGGCTCCACATACACAG	AGCTTCACGAAGGCTCCACATACACAG	0	27	2	1	1	0	0	1	54	1981	0.000504796
MZ515732.1	LDT_RSV-A_M_1.1	1	GGCAAATATGGAAACATACGTGAACAAGCTTCACGAAGGCTCCACATACACAGCAGCTGTTCAGTACAATGTTCTAGAAAAAG	1	GGCAAATATGGAAACATACGTGAA	GGCAAATATGGAAACATACGTGAA	GGCAAATATGGAAACATACGTGAA	0	24	1	GCTGTTCAATACAATGTCCTAGAAAAAG	GCTGTTCAGTACAATGTTCTAGAAAAAG	GCTGTTCAATACAATGTCCTAGAAAAAG	2	28	1	AGCTTCACGAAGGCTCCACATACACAG	AGCTTCACGAAGGCTCCACATACACAG	AGCTTCACGAAGGCTCCACATACACAG	0	27	2	1	1	0	0	1	57	638	0.0015674
MZ515732.1	LDT_RSV-B_M_1.1	1	GGCAAATATGGAAACATACGTGAACAAGCTTCACGAAGGCTCCACATACACAGCAGCTGTTCAGTACAATGTTCTAGAAAAAG	1	GGCAAATATGGAAACATACGTGAA	GGCAAATATGGAAACATACGTGAA	GGCAAATATGGAAACATACGTGAA	0	24	1	GCTGTTCAGTACAATGTTCTAGAAAAAG	GCTGTTCAGTACAATGTTCTAGAAAAAG	GCTGTTCAGTACAATGTTCTAGAAAAAG	0	28	1	AGCTTCACGAAGGCTCCACATACACAG	AGCTTCACGAAGGCTCCACATACACAG	AGCTTCACGAAGGCTCCACATACACAG	0	27	2	1	1	0	0	1	57	638	0.0015674
OR666605.1	LDT_RSV-A_M_1.1	1	GGCAAATATGGAAACATACGTGAACAAGCTTCACGAAGGCTCCACATACACAGCAGCTGTCCAGTACAATGTTCTAGAAAAAG	1	GGCAAATATGGAAACATACGTGAA	GGCAAATATGGAAACATACGTGAA	GGCAAATATGGAAACATACGTGAA	0	24	-1	GCTGTTCAATACAATGTCCTAGAAAAAG	GCTGTCCAGTACAATGTTCTAGAAAAAG	GCTGTTCAATACAATGTCCTAGAAAAAG	3	28	1	AGCTTCACGAAGGCTCCACATACACAG	AGCTTCACGAAGGCTCCACATACACAG	AGCTTCACGAAGGCTCCACATACACAG	0	27	2	0	1	0	0	1	54	1981	0.000504796
OR666605.1	LDT_RSV-B_M_1.1	1	GGCAAATATGGAAACATACGTGAACAAGCTTCACGAAGGCTCCACATACACAGCAGCTGTCCAGTACAATGTTCTAGAAAAAG	1	GGCAAATATGGAAACATACGTGAA	GGCAAATATGGAAACATACGTGAA	GGCAAATATGGAAACATACGTGAA	0	24	1	GCTGTCCAGTACAATGTTCTAGAAAAAG	GCTGTCCAGTACAATGTTCTAGAAAAAG	GCTGTCCAGTACAATGTTCTAGAAAAAG	0	28	1	AGCTTCACGAAGGCTCCACATACACAG	AGCTTCACGAAGGCTCCACATACACAG	AGCTTCACGAAGGCTCCACATACACAG	0	27	2	1	1	0	0	1	54	1981	0.000504796
PP530248.1	LDT_RSV-A_M_1.1	1	GGCAAATATGGAAACATACGTGAACAAGCTTCACGAAGGCTCCACATACACAGCAGCTGTCCAGTACAATGTTCTAGAAAAAG	1	GGCAAATATGGAAACATACGTGAA	GGCAAATATGGAAACATACGTGAA	GGCAAATATGGAAACATACGTGAA	0	24	-1	GCTGTTCAATACAATGTCCTAGAAAAAG	GCTGTCCAGTACAATGTTCTAGAAAAAG	GCTGTTCAATACAATGTCCTAGAAAAAG	3	28	1	AGCTTCACGAAGGCTCCACATACACAG	AGCTTCACGAAGGCTCCACATACACAG	AGCTTCACGAAGGCTCCACATACACAG	0	27	2	0	1	0	0	1	54	1981	0.000504796
PP530248.1	LDT_RSV-B_M_1.1	1	GGCAAATATGGAAACATACGTGAACAAGCTTCACGAAGGCTCCACATACACAGCAGCTGTCCAGTACAATGTTCTAGAAAAAG	1	GGCAAATATGGAAACATACGTGAA	GGCAAATATGGAAACATACGTGAA	GGCAAATATGGAAACATACGTGAA	0	24	1	GCTGTCCAGTACAATGTTCTAGAAAAAG	GCTGTCCAGTACAATGTTCTAGAAAAAG	GCTGTCCAGTACAATGTTCTAGAAAAAG	0	28	1	AGCTTCACGAAGGCTCCACATACACAG	AGCTTCACGAAGGCTCCACATACACAG	AGCTTCACGAAGGCTCCACATACACAG	0	27	2	1	1	0	0	1	54	1981	0.000504796
OP890342.1	LDT_RSV-A_M_1.1	1	GGCAAATATGGAAACATACGTGAACAAGCTTCACGAAGGCTCCACATACACAGCAGCTGTCCAGTACAATGTTCTAGAAAAAG	1	GGCAAATATGGAAACATACGTGAA	GGCAAATATGGAAACATACGTGAA	GGCAAATATGGAAACATACGTGAA	0	24	-1	GCTGTTCAATACAATGTCCTAGAAAAAG	GCTGTCCAGTACAATGTTCTAGAAAAAG	GCTGTTCAATACAATGTCCTAGAAAAAG	3	28	1	AGCTTCACGAAGGCTCCACATACACAG	AGCTTCACGAAGGCTCCACATACACAG	AGCTTCACGAAGGCTCCACATACACAG	0	27	2	0	1	0	0	1	54	1981	0.000504796
OP890342.1	LDT_RSV-B_M_1.1	1	GGCAAATATGGAAACATACGTGAACAAGCTTCACGAAGGCTCCACATACACAGCAGCTGTCCAGTACAATGTTCTAGAAAAAG	1	GGCAAATATGGAAACATACGTGAA	GGCAAATATGGAAACATACGTGAA	GGCAAATATGGAAACATACGTGAA	0	24	1	GCTGTCCAGTACAATGTTCTAGAAAAAG	GCTGTCCAGTACAATGTTCTAGAAAAAG	GCTGTCCAGTACAATGTTCTAGAAAAAG	0	28	1	AGCTTCACGAAGGCTCCACATACACAG	AGCTTCACGAAGGCTCCACATACACAG	AGCTTCACGAAGGCTCCACATACACAG	0	27	2	1	1	0	0	1	54	1981	0.000504796
MZ515710.1	LDT_RSV-A_M_1.1	1	GGCAAATATGGAAACATACGTGAACAAGCTTCACGAAGGCTCCACATACACAGCAGCTGTCCAGTACAATGTTCTAGAAAAAG	1	GGCAAATATGGAAACATACGTGAA	GGCAAATATGGAAACATACGTGAA	GGCAAATATGGAAACATACGTGAA	0	24	-1	GCTGTTCAATACAATGTCCTAGAAAAAG	GCTGTCCAGTACAATGTTCTAGAAAAAG	GCTGTTCAATACAATGTCCTAGAAAAAG	3	28	1	AGCTTCACGAAGGCTCCACATACACAG	AGCTTCACGAAGGCTCCACATACACAG	AGCTTCACGAAGGCTCCACATACACAG	0	27	2	0	1	0	0	1	54	1981	0.000504796
MZ515710.1	LDT_RSV-B_M_1.1	1	GGCAAATATGGAAACATACGTGAACAAGCTTCACGAAGGCTCCACATACACAGCAGCTGTCCAGTACAATGTTCTAGAAAAAG	1	GGCAAATATGGAAACATACGTGAA	GGCAAATATGGAAACATACGTGAA	GGCAAATATGGAAACATACGTGAA	0	24	1	GCTGTCCAGTACAATGTTCTAGAAAAAG	GCTGTCCAGTACAATGTTCTAGAAAAAG	GCTGTCCAGTACAATGTTCTAGAAAAAG	0	28	1	AGCTTCACGAAGGCTCCACATACACAG	AGCTTCACGAAGGCTCCACATACACAG	AGCTTCACGAAGGCTCCACATACACAG	0	27	2	1	1	0	0	1	54	1981	0.000504796
PP377248.1	LDT_RSV-A_M_1.1	1	GGCAAATATGGAAACATACGTGAACAAGCTTCACGAAGGCTCCACATACACAGCAGCTGTCCAGTACAATGTTCTAGAAAAAG	1	GGCAAATATGGAAACATACGTGAA	GGCAAATATGGAAACATACGTGAA	GGCAAATATGGAAACATACGTGAA	0	24	-1	GCTGTTCAATACAATGTCCTAGAAAAAG	GCTGTCCAGTACAATGTTCTAGAAAAAG	GCTGTTCAATACAATGTCCTAGAAAAAG	3	28	1	AGCTTCACGAAGGCTCCACATACACAG	AGCTTCACGAAGGCTCCACATACACAG	AGCTTCACGAAGGCTCCACATACACAG	0	27	2	0	1	0	0	1	54	1981	0.000504796
PP377248.1	LDT_RSV-B_M_1.1	1	GGCAAATATGGAAACATACGTGAACAAGCTTCACGAAGGCTCCACATACACAGCAGCTGTCCAGTACAATGTTCTAGAAAAAG	1	GGCAAATATGGAAACATACGTGAA	GGCAAATATGGAAACATACGTGAA	GGCAAATATGGAAACATACGTGAA	0	24	1	GCTGTCCAGTACAATGTTCTAGAAAAAG	GCTGTCCAGTACAATGTTCTAGAAAAAG	GCTGTCCAGTACAATGTTCTAGAAAAAG	0	28	1	AGCTTCACGAAGGCTCCACATACACAG	AGCTTCACGAAGGCTCCACATACACAG	AGCTTCACGAAGGCTCCACATACACAG	0	27	2	1	1	0	0	1	54	1981	0.000504796
PP377181.1	LDT_RSV-A_M_1.1	1	GGCAAATATGGAAACATACGTGAACAAGCTTCACGAAGGCTCCACATACACAGCAGCTGTCCAGTACAATGTTCTAGAAAAAG	1	GGCAAATATGGAAACATACGTGAA	GGCAAATATGGAAACATACGTGAA	GGCAAATATGGAAACATACGTGAA	0	24	-1	GCTGTTCAATACAATGTCCTAGAAAAAG	GCTGTCCAGTACAATGTTCTAGAAAAAG	GCTGTTCAATACAATGTCCTAGAAAAAG	3	28	1	AGCTTCACGAAGGCTCCACATACACAG	AGCTTCACGAAGGCTCCACATACACAG	AGCTTCACGAAGGCTCCACATACACAG	0	27	2	0	1	0	0	1	54	1981	0.000504796
PP377181.1	LDT_RSV-B_M_1.1	1	GGCAAATATGGAAACATACGTGAACAAGCTTCACGAAGGCTCCACATACACAGCAGCTGTCCAGTACAATGTTCTAGAAAAAG	1	GGCAAATATGGAAACATACGTGAA	GGCAAATATGGAAACATACGTGAA	GGCAAATATGGAAACATACGTGAA	0	24	1	GCTGTCCAGTACAATGTTCTAGAAAAAG	GCTGTCCAGTACAATGTTCTAGAAAAAG	GCTGTCCAGTACAATGTTCTAGAAAAAG	0	28	1	AGCTTCACGAAGGCTCCACATACACAG	AGCTTCACGAAGGCTCCACATACACAG	AGCTTCACGAAGGCTCCACATACACAG	0	27	2	1	1	0	0	1	54	1981	0.000504796
PP376963.1	LDT_RSV-A_M_1.1	1	GGCAAATATGGAAACATACGTGAACAAGCTTCACGAAGGCTCCACATACACAGCAGCTGTCCAGTACAATGTTCTAGAAAAAG	1	GGCAAATATGGAAACATACGTGAA	GGCAAATATGGAAACATACGTGAA	GGCAAATATGGAAACATACGTGAA	0	24	-1	GCTGTTCAATACAATGTCCTAGAAAAAG	GCTGTCCAGTACAATGTTCTAGAAAAAG	GCTGTTCAATACAATGTCCTAGAAAAAG	3	28	1	AGCTTCACGAAGGCTCCACATACACAG	AGCTTCACGAAGGCTCCACATACACAG	AGCTTCACGAAGGCTCCACATACACAG	0	27	2	0	1	0	0	1	54	1981	0.000504796
PP376963.1	LDT_RSV-B_M_1.1	1	GGCAAATATGGAAACATACGTGAACAAGCTTCACGAAGGCTCCACATACACAGCAGCTGTCCAGTACAATGTTCTAGAAAAAG	1	GGCAAATATGGAAACATACGTGAA	GGCAAATATGGAAACATACGTGAA	GGCAAATATGGAAACATACGTGAA	0	24	1	GCTGTCCAGTACAATGTTCTAGAAAAAG	GCTGTCCAGTACAATGTTCTAGAAAAAG	GCTGTCCAGTACAATGTTCTAGAAAAAG	0	28	1	AGCTTCACGAAGGCTCCACATACACAG	AGCTTCACGAAGGCTCCACATACACAG	AGCTTCACGAAGGCTCCACATACACAG	0	27	2	1	1	0	0	1	54	1981	0.000504796
PP376934.1	LDT_RSV-A_M_1.1	1	GGCAAATATGGAAACATACGTGAACAAGCTTCACGAAGGCTCCACATACACAGCAGCTGTCCAGTACAATGTTCTAGAAAAAG	1	GGCAAATATGGAAACATACGTGAA	GGCAAATATGGAAACATACGTGAA	GGCAAATATGGAAACATACGTGAA	0	24	-1	GCTGTTCAATACAATGTCCTAGAAAAAG	GCTGTCCAGTACAATGTTCTAGAAAAAG	GCTGTTCAATACAATGTCCTAGAAAAAG	3	28	1	AGCTTCACGAAGGCTCCACATACACAG	AGCTTCACGAAGGCTCCACATACACAG	AGCTTCACGAAGGCTCCACATACACAG	0	27	2	0	1	0	0	1	54	1981	0.000504796
PP376934.1	LDT_RSV-B_M_1.1	1	GGCAAATATGGAAACATACGTGAACAAGCTTCACGAAGGCTCCACATACACAGCAGCTGTCCAGTACAATGTTCTAGAAAAAG	1	GGCAAATATGGAAACATACGTGAA	GGCAAATATGGAAACATACGTGAA	GGCAAATATGGAAACATACGTGAA	0	24	1	GCTGTCCAGTACAATGTTCTAGAAAAAG	GCTGTCCAGTACAATGTTCTAGAAAAAG	GCTGTCCAGTACAATGTTCTAGAAAAAG	0	28	1	AGCTTCACGAAGGCTCCACATACACAG	AGCTTCACGAAGGCTCCACATACACAG	AGCTTCACGAAGGCTCCACATACACAG	0	27	2	1	1	0	0	1	54	1981	0.000504796
OQ941710.1	LDT_RSV-A_M_1.1	1	GGCAAATATGGAAACATACGTGAACAAGCTTCACGAAGGCTCCACATACACAGCAGCTGTCCAGTACAATGTTCTAGAAAAAG	1	GGCAAATATGGAAACATACGTGAA	GGCAAATATGGAAACATACGTGAA	GGCAAATATGGAAACATACGTGAA	0	24	-1	GCTGTTCAATACAATGTCCTAGAAAAAG	GCTGTCCAGTACAATGTTCTAGAAAAAG	GCTGTTCAATACAATGTCCTAGAAAAAG	3	28	1	AGCTTCACGAAGGCTCCACATACACAG	AGCTTCACGAAGGCTCCACATACACAG	AGCTTCACGAAGGCTCCACATACACAG	0	27	2	0	1	0	0	1	54	1981	0.000504796
OQ941710.1	LDT_RSV-B_M_1.1	1	GGCAAATATGGAAACATACGTGAACAAGCTTCACGAAGGCTCCACATACACAGCAGCTGTCCAGTACAATGTTCTAGAAAAAG	1	GGCAAATATGGAAACATACGTGAA	GGCAAATATGGAAACATACGTGAA	GGCAAATATGGAAACATACGTGAA	0	24	1	GCTGTCCAGTACAATGTTCTAGAAAAAG	GCTGTCCAGTACAATGTTCTAGAAAAAG	GCTGTCCAGTACAATGTTCTAGAAAAAG	0	28	1	AGCTTCACGAAGGCTCCACATACACAG	AGCTTCACGAAGGCTCCACATACACAG	AGCTTCACGAAGGCTCCACATACACAG	0	27	2	1	1	0	0	1	54	1981	0.000504796
MH594377.1	LDT_RSV-A_M_1.1	1	GGCAAATATGGAAACATACGTGAACAAGCTTCACGAAGGCTCCACATACACAGCAGCTGTTCAGTACAATGTTCTAGAAAAAG	1	GGCAAATATGGAAACATACGTGAA	GGCAAATATGGAAACATACGTGAA	GGCAAATATGGAAACATACGTGAA	0	24	1	GCTGTTCAATACAATGTCCTAGAAAAAG	GCTGTTCAGTACAATGTTCTAGAAAAAG	GCTGTTCAATACAATGTCCTAGAAAAAG	2	28	1	AGCTTCACGAAGGCTCCACATACACAG	AGCTTCACGAAGGCTCCACATACACAG	AGCTTCACGAAGGCTCCACATACACAG	0	27	2	1	1	0	0	1	57	638	0.0015674
MH594377.1	LDT_RSV-B_M_1.1	1	GGCAAATATGGAAACATACGTGAACAAGCTTCACGAAGGCTCCACATACACAGCAGCTGTTCAGTACAATGTTCTAGAAAAAG	1	GGCAAATATGGAAACATACGTGAA	GGCAAATATGGAAACATACGTGAA	GGCAAATATGGAAACATACGTGAA	0	24	1	GCTGTTCAGTACAATGTTCTAGAAAAAG	GCTGTTCAGTACAATGTTCTAGAAAAAG	GCTGTTCAGTACAATGTTCTAGAAAAAG	0	28	1	AGCTTCACGAAGGCTCCACATACACAG	AGCTTCACGAAGGCTCCACATACACAG	AGCTTCACGAAGGCTCCACATACACAG	0	27	2	1	1	0	0	1	57	638	0.0015674
OR666576.1	LDT_RSV-A_M_1.1	1	GGCAAATATGGAAACATACGTGAACAAGCTTCACGAAGGCTCCACATACACAGCAGCTGTCCAGTACAATGTTCTAGAAAAAG	1	GGCAAATATGGAAACATACGTGAA	GGCAAATATGGAAACATACGTGAA	GGCAAATATGGAAACATACGTGAA	0	24	-1	GCTGTTCAATACAATGTCCTAGAAAAAG	GCTGTCCAGTACAATGTTCTAGAAAAAG	GCTGTTCAATACAATGTCCTAGAAAAAG	3	28	1	AGCTTCACGAAGGCTCCACATACACAG	AGCTTCACGAAGGCTCCACATACACAG	AGCTTCACGAAGGCTCCACATACACAG	0	27	2	0	1	0	0	1	54	1981	0.000504796
OR666576.1	LDT_RSV-B_M_1.1	1	GGCAAATATGGAAACATACGTGAACAAGCTTCACGAAGGCTCCACATACACAGCAGCTGTCCAGTACAATGTTCTAGAAAAAG	1	GGCAAATATGGAAACATACGTGAA	GGCAAATATGGAAACATACGTGAA	GGCAAATATGGAAACATACGTGAA	0	24	1	GCTGTCCAGTACAATGTTCTAGAAAAAG	GCTGTCCAGTACAATGTTCTAGAAAAAG	GCTGTCCAGTACAATGTTCTAGAAAAAG	0	28	1	AGCTTCACGAAGGCTCCACATACACAG	AGCTTCACGAAGGCTCCACATACACAG	AGCTTCACGAAGGCTCCACATACACAG	0	27	2	1	1	0	0	1	54	1981	0.000504796
PQ052820.1	LDT_RSV-A_M_1.1	1	GGCAAATATGGAAACATACGTGAACAAGCTTCACGAAGGCTCCACATACACAGCAGCTGTCCAGTACAATGTTCTAGAAAAAG	1	GGCAAATATGGAAACATACGTGAA	GGCAAATATGGAAACATACGTGAA	GGCAAATATGGAAACATACGTGAA	0	24	-1	GCTGTTCAATACAATGTCCTAGAAAAAG	GCTGTCCAGTACAATGTTCTAGAAAAAG	GCTGTTCAATACAATGTCCTAGAAAAAG	3	28	1	AGCTTCACGAAGGCTCCACATACACAG	AGCTTCACGAAGGCTCCACATACACAG	AGCTTCACGAAGGCTCCACATACACAG	0	27	2	0	1	0	0	1	54	1981	0.000504796
PQ052820.1	LDT_RSV-B_M_1.1	1	GGCAAATATGGAAACATACGTGAACAAGCTTCACGAAGGCTCCACATACACAGCAGCTGTCCAGTACAATGTTCTAGAAAAAG	1	GGCAAATATGGAAACATACGTGAA	GGCAAATATGGAAACATACGTGAA	GGCAAATATGGAAACATACGTGAA	0	24	1	GCTGTCCAGTACAATGTTCTAGAAAAAG	GCTGTCCAGTACAATGTTCTAGAAAAAG	GCTGTCCAGTACAATGTTCTAGAAAAAG	0	28	1	AGCTTCACGAAGGCTCCACATACACAG	AGCTTCACGAAGGCTCCACATACACAG	AGCTTCACGAAGGCTCCACATACACAG	0	27	2	1	1	0	0	1	54	1981	0.000504796
OR326772.1	LDT_RSV-A_M_1.1	1	GGCAAATATGGAAACATACGTGAACAAGCTTCACGAAGGCTCCACATACACAGCAGCTGTCCAGTACAATGTTCTAGAAAAAG	1	GGCAAATATGGAAACATACGTGAA	GGCAAATATGGAAACATACGTGAA	GGCAAATATGGAAACATACGTGAA	0	24	-1	GCTGTTCAATACAATGTCCTAGAAAAAG	GCTGTCCAGTACAATGTTCTAGAAAAAG	GCTGTTCAATACAATGTCCTAGAAAAAG	3	28	1	AGCTTCACGAAGGCTCCACATACACAG	AGCTTCACGAAGGCTCCACATACACAG	AGCTTCACGAAGGCTCCACATACACAG	0	27	2	0	1	0	0	1	54	1981	0.000504796
OR326772.1	LDT_RSV-B_M_1.1	1	GGCAAATATGGAAACATACGTGAACAAGCTTCACGAAGGCTCCACATACACAGCAGCTGTCCAGTACAATGTTCTAGAAAAAG	1	GGCAAATATGGAAACATACGTGAA	GGCAAATATGGAAACATACGTGAA	GGCAAATATGGAAACATACGTGAA	0	24	1	GCTGTCCAGTACAATGTTCTAGAAAAAG	GCTGTCCAGTACAATGTTCTAGAAAAAG	GCTGTCCAGTACAATGTTCTAGAAAAAG	0	28	1	AGCTTCACGAAGGCTCCACATACACAG	AGCTTCACGAAGGCTCCACATACACAG	AGCTTCACGAAGGCTCCACATACACAG	0	27	2	1	1	0	0	1	54	1981	0.000504796
OR795270.1	LDT_RSV-A_M_1.1	1	GGCAAATATGGAAACATACGTGAACAAGCTTCACGAAGGCTCCACATACACAGCAGCTGTCCAGTACAATGTTCTAGAAAAAG	1	GGCAAATATGGAAACATACGTGAA	GGCAAATATGGAAACATACGTGAA	GGCAAATATGGAAACATACGTGAA	0	24	-1	GCTGTTCAATACAATGTCCTAGAAAAAG	GCTGTCCAGTACAATGTTCTAGAAAAAG	GCTGTTCAATACAATGTCCTAGAAAAAG	3	28	1	AGCTTCACGAAGGCTCCACATACACAG	AGCTTCACGAAGGCTCCACATACACAG	AGCTTCACGAAGGCTCCACATACACAG	0	27	2	0	1	0	0	1	54	1981	0.000504796
OR795270.1	LDT_RSV-B_M_1.1	1	GGCAAATATGGAAACATACGTGAACAAGCTTCACGAAGGCTCCACATACACAGCAGCTGTCCAGTACAATGTTCTAGAAAAAG	1	GGCAAATATGGAAACATACGTGAA	GGCAAATATGGAAACATACGTGAA	GGCAAATATGGAAACATACGTGAA	0	24	1	GCTGTCCAGTACAATGTTCTAGAAAAAG	GCTGTCCAGTACAATGTTCTAGAAAAAG	GCTGTCCAGTACAATGTTCTAGAAAAAG	0	28	1	AGCTTCACGAAGGCTCCACATACACAG	AGCTTCACGAAGGCTCCACATACACAG	AGCTTCACGAAGGCTCCACATACACAG	0	27	2	1	1	0	0	1	54	1981	0.000504796
MK749906.1	LDT_RSV-A_M_1.1	1	GGCAAATATGGAAACATACGTGAACAAGCTTCACGAAGGCTCCACATACACAGCAGCTGTTCAGTACAATGTTCTAGAAAAAG	1	GGCAAATATGGAAACATACGTGAA	GGCAAATATGGAAACATACGTGAA	GGCAAATATGGAAACATACGTGAA	0	24	1	GCTGTTCAATACAATGTCCTAGAAAAAG	GCTGTTCAGTACAATGTTCTAGAAAAAG	GCTGTTCAATACAATGTCCTAGAAAAAG	2	28	1	AGCTTCACGAAGGCTCCACATACACAG	AGCTTCACGAAGGCTCCACATACACAG	AGCTTCACGAAGGCTCCACATACACAG	0	27	2	1	1	0	0	1	57	638	0.0015674
MK749906.1	LDT_RSV-B_M_1.1	1	GGCAAATATGGAAACATACGTGAACAAGCTTCACGAAGGCTCCACATACACAGCAGCTGTTCAGTACAATGTTCTAGAAAAAG	1	GGCAAATATGGAAACATACGTGAA	GGCAAATATGGAAACATACGTGAA	GGCAAATATGGAAACATACGTGAA	0	24	1	GCTGTTCAGTACAATGTTCTAGAAAAAG	GCTGTTCAGTACAATGTTCTAGAAAAAG	GCTGTTCAGTACAATGTTCTAGAAAAAG	0	28	1	AGCTTCACGAAGGCTCCACATACACAG	AGCTTCACGAAGGCTCCACATACACAG	AGCTTCACGAAGGCTCCACATACACAG	0	27	2	1	1	0	0	1	57	638	0.0015674
MH594380.1	LDT_RSV-A_M_1.1	1	GGCAAATATGGAAACATACGTGAACAAGCTTCACGAAGGCTCCACATACACAGCAGCTGTTCAGTACAATGTTCTAGAAAAAG	1	GGCAAATATGGAAACATACGTGAA	GGCAAATATGGAAACATACGTGAA	GGCAAATATGGAAACATACGTGAA	0	24	1	GCTGTTCAATACAATGTCCTAGAAAAAG	GCTGTTCAGTACAATGTTCTAGAAAAAG	GCTGTTCAATACAATGTCCTAGAAAAAG	2	28	1	AGCTTCACGAAGGCTCCACATACACAG	AGCTTCACGAAGGCTCCACATACACAG	AGCTTCACGAAGGCTCCACATACACAG	0	27	2	1	1	0	0	1	57	638	0.0015674
MH594380.1	LDT_RSV-B_M_1.1	1	GGCAAATATGGAAACATACGTGAACAAGCTTCACGAAGGCTCCACATACACAGCAGCTGTTCAGTACAATGTTCTAGAAAAAG	1	GGCAAATATGGAAACATACGTGAA	GGCAAATATGGAAACATACGTGAA	GGCAAATATGGAAACATACGTGAA	0	24	1	GCTGTTCAGTACAATGTTCTAGAAAAAG	GCTGTTCAGTACAATGTTCTAGAAAAAG	GCTGTTCAGTACAATGTTCTAGAAAAAG	0	28	1	AGCTTCACGAAGGCTCCACATACACAG	AGCTTCACGAAGGCTCCACATACACAG	AGCTTCACGAAGGCTCCACATACACAG	0	27	2	1	1	0	0	1	57	638	0.0015674
PP377194.1	LDT_RSV-A_M_1.1	1	GGCAAATATGGAAACATACGTGAACAAGCTTCACGAAGGCTCCACATACACAGCAGCTGTTCAGTACAATGTTCTAGAAAAAG	1	GGCAAATATGGAAACATACGTGAA	GGCAAATATGGAAACATACGTGAA	GGCAAATATGGAAACATACGTGAA	0	24	1	GCTGTTCAATACAATGTCCTAGAAAAAG	GCTGTTCAGTACAATGTTCTAGAAAAAG	GCTGTTCAATACAATGTCCTAGAAAAAG	2	28	1	AGCTTCACGAAGGCTCCACATACACAG	AGCTTCACGAAGGCTCCACATACACAG	AGCTTCACGAAGGCTCCACATACACAG	0	27	2	1	1	0	0	1	57	638	0.0015674
PP377194.1	LDT_RSV-B_M_1.1	1	GGCAAATATGGAAACATACGTGAACAAGCTTCACGAAGGCTCCACATACACAGCAGCTGTTCAGTACAATGTTCTAGAAAAAG	1	GGCAAATATGGAAACATACGTGAA	GGCAAATATGGAAACATACGTGAA	GGCAAATATGGAAACATACGTGAA	0	24	1	GCTGTTCAGTACAATGTTCTAGAAAAAG	GCTGTTCAGTACAATGTTCTAGAAAAAG	GCTGTTCAGTACAATGTTCTAGAAAAAG	0	28	1	AGCTTCACGAAGGCTCCACATACACAG	AGCTTCACGAAGGCTCCACATACACAG	AGCTTCACGAAGGCTCCACATACACAG	0	27	2	1	1	0	0	1	57	638	0.0015674
PP377056.1	LDT_RSV-A_M_1.1	1	GGCAAATATGGAAACATACGTGAACAAGCTTCACGAAGGCTCCACATACACAGCAGCTGTCCAGTACAATGTTCTAGAAAAAG	1	GGCAAATATGGAAACATACGTGAA	GGCAAATATGGAAACATACGTGAA	GGCAAATATGGAAACATACGTGAA	0	24	-1	GCTGTTCAATACAATGTCCTAGAAAAAG	GCTGTCCAGTACAATGTTCTAGAAAAAG	GCTGTTCAATACAATGTCCTAGAAAAAG	3	28	1	AGCTTCACGAAGGCTCCACATACACAG	AGCTTCACGAAGGCTCCACATACACAG	AGCTTCACGAAGGCTCCACATACACAG	0	27	2	0	1	0	0	1	54	1981	0.000504796
PP377056.1	LDT_RSV-B_M_1.1	1	GGCAAATATGGAAACATACGTGAACAAGCTTCACGAAGGCTCCACATACACAGCAGCTGTCCAGTACAATGTTCTAGAAAAAG	1	GGCAAATATGGAAACATACGTGAA	GGCAAATATGGAAACATACGTGAA	GGCAAATATGGAAACATACGTGAA	0	24	1	GCTGTCCAGTACAATGTTCTAGAAAAAG	GCTGTCCAGTACAATGTTCTAGAAAAAG	GCTGTCCAGTACAATGTTCTAGAAAAAG	0	28	1	AGCTTCACGAAGGCTCCACATACACAG	AGCTTCACGAAGGCTCCACATACACAG	AGCTTCACGAAGGCTCCACATACACAG	0	27	2	1	1	0	0	1	54	1981	0.000504796
OK500262.1	LDT_RSV-A_M_1.1	1	GGCAAATATGGAAACATACGTGAACAAGCTTCACGAAGGCTCCACATACACAGCAGCTGTTCAGTACAATGTTCTAGAAAACC	1	GGCAAATATGGAAACATACGTGAA	GGCAAATATGGAAACATACGTGAA	GGCAAATATGGAAACATACGTGAA	0	24	-1	GCTGTTCAATACAATGTCCTAGAAAAAG	GCTGTTCAGTACAATGTTCTAGAAAACC	GCTGTTCAATACAATGTCCTAGAAAAAG	4	28	1	AGCTTCACGAAGGCTCCACATACACAG	AGCTTCACGAAGGCTCCACATACACAG	AGCTTCACGAAGGCTCCACATACACAG	0	27	2	0	1	0	0	1	25	5	0.2
OK500262.1	LDT_RSV-B_M_1.1	1	GGCAAATATGGAAACATACGTGAACAAGCTTCACGAAGGCTCCACATACACAGCAGCTGTTCAGTACAATGTTCTAGAAAACC	1	GGCAAATATGGAAACATACGTGAA	GGCAAATATGGAAACATACGTGAA	GGCAAATATGGAAACATACGTGAA	0	24	1	GCTGTTCAGTACAATGTTCTAGAAAAAG	GCTGTTCAGTACAATGTTCTAGAAAACC	GCTGTTCAGTACAATGTTCTAGAAAAAG	2	28	1	AGCTTCACGAAGGCTCCACATACACAG	AGCTTCACGAAGGCTCCACATACACAG	AGCTTCACGAAGGCTCCACATACACAG	0	27	2	1	1	0	0	1	25	5	0.2
PP530272.1	LDT_RSV-A_M_1.1	1	GGCAAATATGGAAACATACGTGAACAAGCTTCACGAAGGCTCCACATACACAGCAGCTGTCCAGTACAATGTTCTAGAAAAAG	1	GGCAAATATGGAAACATACGTGAA	GGCAAATATGGAAACATACGTGAA	GGCAAATATGGAAACATACGTGAA	0	24	-1	GCTGTTCAATACAATGTCCTAGAAAAAG	GCTGTCCAGTACAATGTTCTAGAAAAAG	GCTGTTCAATACAATGTCCTAGAAAAAG	3	28	1	AGCTTCACGAAGGCTCCACATACACAG	AGCTTCACGAAGGCTCCACATACACAG	AGCTTCACGAAGGCTCCACATACACAG	0	27	2	0	1	0	0	1	54	1981	0.000504796
PP530272.1	LDT_RSV-B_M_1.1	1	GGCAAATATGGAAACATACGTGAACAAGCTTCACGAAGGCTCCACATACACAGCAGCTGTCCAGTACAATGTTCTAGAAAAAG	1	GGCAAATATGGAAACATACGTGAA	GGCAAATATGGAAACATACGTGAA	GGCAAATATGGAAACATACGTGAA	0	24	1	GCTGTCCAGTACAATGTTCTAGAAAAAG	GCTGTCCAGTACAATGTTCTAGAAAAAG	GCTGTCCAGTACAATGTTCTAGAAAAAG	0	28	1	AGCTTCACGAAGGCTCCACATACACAG	AGCTTCACGAAGGCTCCACATACACAG	AGCTTCACGAAGGCTCCACATACACAG	0	27	2	1	1	0	0	1	54	1981	0.000504796
PV178294.1	LDT_RSV-A_M_1.1	1	GGCAAATATGGAAACATACGTGAACAAGCTTCACGAAGGCTCCACATATACAGCAGCTGTCCAGTACAATGTTCTAGAAAAAG	1	GGCAAATATGGAAACATACGTGAA	GGCAAATATGGAAACATACGTGAA	GGCAAATATGGAAACATACGTGAA	0	24	-1	GCTGTTCAATACAATGTCCTAGAAAAAG	GCTGTCCAGTACAATGTTCTAGAAAAAG	GCTGTTCAATACAATGTCCTAGAAAAAG	3	28	1	AGCTTCACGAAGGCTCCACATACACAG	AGCTTCACGAAGGCTCCACATATACAG	AGCTTCACGAAGGCTCCACATACACAG	1	27	2	0	1	0	0	1	58	21	0.047619
PV178294.1	LDT_RSV-B_M_1.1	1	GGCAAATATGGAAACATACGTGAACAAGCTTCACGAAGGCTCCACATATACAGCAGCTGTCCAGTACAATGTTCTAGAAAAAG	1	GGCAAATATGGAAACATACGTGAA	GGCAAATATGGAAACATACGTGAA	GGCAAATATGGAAACATACGTGAA	0	24	1	GCTGTCCAGTACAATGTTCTAGAAAAAG	GCTGTCCAGTACAATGTTCTAGAAAAAG	GCTGTCCAGTACAATGTTCTAGAAAAAG	0	28	1	AGCTTCACGAAGGCTCCACATACACAG	AGCTTCACGAAGGCTCCACATATACAG	AGCTTCACGAAGGCTCCACATACACAG	1	27	2	1	1	0	0	1	58	21	0.047619
PP974191.1	LDT_RSV-A_M_1.1	1	GGCAAATATGGAAACATACGTGAACAAGCTTCACGAAGGCTCCACATACACAGCAGCTGTCCAGTACAATGTTCTAGAAAAAG	1	GGCAAATATGGAAACATACGTGAA	GGCAAATATGGAAACATACGTGAA	GGCAAATATGGAAACATACGTGAA	0	24	-1	GCTGTTCAATACAATGTCCTAGAAAAAG	GCTGTCCAGTACAATGTTCTAGAAAAAG	GCTGTTCAATACAATGTCCTAGAAAAAG	3	28	1	AGCTTCACGAAGGCTCCACATACACAG	AGCTTCACGAAGGCTCCACATACACAG	AGCTTCACGAAGGCTCCACATACACAG	0	27	2	0	1	0	0	1	54	1981	0.000504796
PP974191.1	LDT_RSV-B_M_1.1	1	GGCAAATATGGAAACATACGTGAACAAGCTTCACGAAGGCTCCACATACACAGCAGCTGTCCAGTACAATGTTCTAGAAAAAG	1	GGCAAATATGGAAACATACGTGAA	GGCAAATATGGAAACATACGTGAA	GGCAAATATGGAAACATACGTGAA	0	24	1	GCTGTCCAGTACAATGTTCTAGAAAAAG	GCTGTCCAGTACAATGTTCTAGAAAAAG	GCTGTCCAGTACAATGTTCTAGAAAAAG	0	28	1	AGCTTCACGAAGGCTCCACATACACAG	AGCTTCACGAAGGCTCCACATACACAG	AGCTTCACGAAGGCTCCACATACACAG	0	27	2	1	1	0	0	1	54	1981	0.000504796
PP530258.1	LDT_RSV-A_M_1.1	1	GGCAAATATGGAAACATACGTGAACAAGCTTCACGAAGGCTCCACATACACAGCAGCTGTCCAGTACAATGTTCTAGAAAAAG	1	GGCAAATATGGAAACATACGTGAA	GGCAAATATGGAAACATACGTGAA	GGCAAATATGGAAACATACGTGAA	0	24	-1	GCTGTTCAATACAATGTCCTAGAAAAAG	GCTGTCCAGTACAATGTTCTAGAAAAAG	GCTGTTCAATACAATGTCCTAGAAAAAG	3	28	1	AGCTTCACGAAGGCTCCACATACACAG	AGCTTCACGAAGGCTCCACATACACAG	AGCTTCACGAAGGCTCCACATACACAG	0	27	2	0	1	0	0	1	54	1981	0.000504796
PP530258.1	LDT_RSV-B_M_1.1	1	GGCAAATATGGAAACATACGTGAACAAGCTTCACGAAGGCTCCACATACACAGCAGCTGTCCAGTACAATGTTCTAGAAAAAG	1	GGCAAATATGGAAACATACGTGAA	GGCAAATATGGAAACATACGTGAA	GGCAAATATGGAAACATACGTGAA	0	24	1	GCTGTCCAGTACAATGTTCTAGAAAAAG	GCTGTCCAGTACAATGTTCTAGAAAAAG	GCTGTCCAGTACAATGTTCTAGAAAAAG	0	28	1	AGCTTCACGAAGGCTCCACATACACAG	AGCTTCACGAAGGCTCCACATACACAG	AGCTTCACGAAGGCTCCACATACACAG	0	27	2	1	1	0	0	1	54	1981	0.000504796
OP965708.1	LDT_RSV-A_M_1.1	1	GGCAAATATGGAAACATACGTGAACAAGCTTCACGAAGGCTCCACATACACAGCAGCTGTCCAGTACAATGTTCTAGAAAAAG	1	GGCAAATATGGAAACATACGTGAA	GGCAAATATGGAAACATACGTGAA	GGCAAATATGGAAACATACGTGAA	0	24	-1	GCTGTTCAATACAATGTCCTAGAAAAAG	GCTGTCCAGTACAATGTTCTAGAAAAAG	GCTGTTCAATACAATGTCCTAGAAAAAG	3	28	1	AGCTTCACGAAGGCTCCACATACACAG	AGCTTCACGAAGGCTCCACATACACAG	AGCTTCACGAAGGCTCCACATACACAG	0	27	2	0	1	0	0	1	54	1981	0.000504796
OP965708.1	LDT_RSV-B_M_1.1	1	GGCAAATATGGAAACATACGTGAACAAGCTTCACGAAGGCTCCACATACACAGCAGCTGTCCAGTACAATGTTCTAGAAAAAG	1	GGCAAATATGGAAACATACGTGAA	GGCAAATATGGAAACATACGTGAA	GGCAAATATGGAAACATACGTGAA	0	24	1	GCTGTCCAGTACAATGTTCTAGAAAAAG	GCTGTCCAGTACAATGTTCTAGAAAAAG	GCTGTCCAGTACAATGTTCTAGAAAAAG	0	28	1	AGCTTCACGAAGGCTCCACATACACAG	AGCTTCACGAAGGCTCCACATACACAG	AGCTTCACGAAGGCTCCACATACACAG	0	27	2	1	1	0	0	1	54	1981	0.000504796
MZ515892.1	LDT_RSV-A_M_1.1	1	GGCAAATATGGAAACATACGTGAACAAGCTTCACGAAGGCTCCACATACACAGCAGCTGTTCAGTACAATGTTCTAGAAAAAG	1	GGCAAATATGGAAACATACGTGAA	GGCAAATATGGAAACATACGTGAA	GGCAAATATGGAAACATACGTGAA	0	24	1	GCTGTTCAATACAATGTCCTAGAAAAAG	GCTGTTCAGTACAATGTTCTAGAAAAAG	GCTGTTCAATACAATGTCCTAGAAAAAG	2	28	1	AGCTTCACGAAGGCTCCACATACACAG	AGCTTCACGAAGGCTCCACATACACAG	AGCTTCACGAAGGCTCCACATACACAG	0	27	2	1	1	0	0	1	57	638	0.0015674
MZ515892.1	LDT_RSV-B_M_1.1	1	GGCAAATATGGAAACATACGTGAACAAGCTTCACGAAGGCTCCACATACACAGCAGCTGTTCAGTACAATGTTCTAGAAAAAG	1	GGCAAATATGGAAACATACGTGAA	GGCAAATATGGAAACATACGTGAA	GGCAAATATGGAAACATACGTGAA	0	24	1	GCTGTTCAGTACAATGTTCTAGAAAAAG	GCTGTTCAGTACAATGTTCTAGAAAAAG	GCTGTTCAGTACAATGTTCTAGAAAAAG	0	28	1	AGCTTCACGAAGGCTCCACATACACAG	AGCTTCACGAAGGCTCCACATACACAG	AGCTTCACGAAGGCTCCACATACACAG	0	27	2	1	1	0	0	1	57	638	0.0015674
PP377297.1	LDT_RSV-A_M_1.1	1	GGCAAATATGGAAACATACGTGAACAAGCTTCACGAAGGCTCCACATACACAGCAGCTGTCCAGTACAATGTTCTAGAAAAAG	1	GGCAAATATGGAAACATACGTGAA	GGCAAATATGGAAACATACGTGAA	GGCAAATATGGAAACATACGTGAA	0	24	-1	GCTGTTCAATACAATGTCCTAGAAAAAG	GCTGTCCAGTACAATGTTCTAGAAAAAG	GCTGTTCAATACAATGTCCTAGAAAAAG	3	28	1	AGCTTCACGAAGGCTCCACATACACAG	AGCTTCACGAAGGCTCCACATACACAG	AGCTTCACGAAGGCTCCACATACACAG	0	27	2	0	1	0	0	1	54	1981	0.000504796
PP377297.1	LDT_RSV-B_M_1.1	1	GGCAAATATGGAAACATACGTGAACAAGCTTCACGAAGGCTCCACATACACAGCAGCTGTCCAGTACAATGTTCTAGAAAAAG	1	GGCAAATATGGAAACATACGTGAA	GGCAAATATGGAAACATACGTGAA	GGCAAATATGGAAACATACGTGAA	0	24	1	GCTGTCCAGTACAATGTTCTAGAAAAAG	GCTGTCCAGTACAATGTTCTAGAAAAAG	GCTGTCCAGTACAATGTTCTAGAAAAAG	0	28	1	AGCTTCACGAAGGCTCCACATACACAG	AGCTTCACGAAGGCTCCACATACACAG	AGCTTCACGAAGGCTCCACATACACAG	0	27	2	1	1	0	0	1	54	1981	0.000504796
PV178203.1	LDT_RSV-A_M_1.1	1	GGCAAATATGGAAACATACGTGAACAAGCTTCACGAAGGCTCCACATACACAGCAGCTGTCCAGTACAATGTTCTAGAAAAAG	1	GGCAAATATGGAAACATACGTGAA	GGCAAATATGGAAACATACGTGAA	GGCAAATATGGAAACATACGTGAA	0	24	-1	GCTGTTCAATACAATGTCCTAGAAAAAG	GCTGTCCAGTACAATGTTCTAGAAAAAG	GCTGTTCAATACAATGTCCTAGAAAAAG	3	28	1	AGCTTCACGAAGGCTCCACATACACAG	AGCTTCACGAAGGCTCCACATACACAG	AGCTTCACGAAGGCTCCACATACACAG	0	27	2	0	1	0	0	1	54	1981	0.000504796
PV178203.1	LDT_RSV-B_M_1.1	1	GGCAAATATGGAAACATACGTGAACAAGCTTCACGAAGGCTCCACATACACAGCAGCTGTCCAGTACAATGTTCTAGAAAAAG	1	GGCAAATATGGAAACATACGTGAA	GGCAAATATGGAAACATACGTGAA	GGCAAATATGGAAACATACGTGAA	0	24	1	GCTGTCCAGTACAATGTTCTAGAAAAAG	GCTGTCCAGTACAATGTTCTAGAAAAAG	GCTGTCCAGTACAATGTTCTAGAAAAAG	0	28	1	AGCTTCACGAAGGCTCCACATACACAG	AGCTTCACGAAGGCTCCACATACACAG	AGCTTCACGAAGGCTCCACATACACAG	0	27	2	1	1	0	0	1	54	1981	0.000504796
PP970156.1	LDT_RSV-A_M_1.1	1	GGCAAATATGGAAACATACGTGAACAAGCTTCACGAAGGCTCCACATACACAGCAGCTGTCCAGTACAATGTTCTAGAAAAAG	1	GGCAAATATGGAAACATACGTGAA	GGCAAATATGGAAACATACGTGAA	GGCAAATATGGAAACATACGTGAA	0	24	-1	GCTGTTCAATACAATGTCCTAGAAAAAG	GCTGTCCAGTACAATGTTCTAGAAAAAG	GCTGTTCAATACAATGTCCTAGAAAAAG	3	28	1	AGCTTCACGAAGGCTCCACATACACAG	AGCTTCACGAAGGCTCCACATACACAG	AGCTTCACGAAGGCTCCACATACACAG	0	27	2	0	1	0	0	1	54	1981	0.000504796
PP970156.1	LDT_RSV-B_M_1.1	1	GGCAAATATGGAAACATACGTGAACAAGCTTCACGAAGGCTCCACATACACAGCAGCTGTCCAGTACAATGTTCTAGAAAAAG	1	GGCAAATATGGAAACATACGTGAA	GGCAAATATGGAAACATACGTGAA	GGCAAATATGGAAACATACGTGAA	0	24	1	GCTGTCCAGTACAATGTTCTAGAAAAAG	GCTGTCCAGTACAATGTTCTAGAAAAAG	GCTGTCCAGTACAATGTTCTAGAAAAAG	0	28	1	AGCTTCACGAAGGCTCCACATACACAG	AGCTTCACGAAGGCTCCACATACACAG	AGCTTCACGAAGGCTCCACATACACAG	0	27	2	1	1	0	0	1	54	1981	0.000504796
PP795108.1	LDT_RSV-A_M_1.1	1	GGCAAATATGGAAACATACGTGAACAAGCTTCACGAAGGCTCCACATACACAGCAGCTGTCCAGTACAATGTTCTAGAAAAAG	1	GGCAAATATGGAAACATACGTGAA	GGCAAATATGGAAACATACGTGAA	GGCAAATATGGAAACATACGTGAA	0	24	-1	GCTGTTCAATACAATGTCCTAGAAAAAG	GCTGTCCAGTACAATGTTCTAGAAAAAG	GCTGTTCAATACAATGTCCTAGAAAAAG	3	28	1	AGCTTCACGAAGGCTCCACATACACAG	AGCTTCACGAAGGCTCCACATACACAG	AGCTTCACGAAGGCTCCACATACACAG	0	27	2	0	1	0	0	1	54	1981	0.000504796
PP795108.1	LDT_RSV-B_M_1.1	1	GGCAAATATGGAAACATACGTGAACAAGCTTCACGAAGGCTCCACATACACAGCAGCTGTCCAGTACAATGTTCTAGAAAAAG	1	GGCAAATATGGAAACATACGTGAA	GGCAAATATGGAAACATACGTGAA	GGCAAATATGGAAACATACGTGAA	0	24	1	GCTGTCCAGTACAATGTTCTAGAAAAAG	GCTGTCCAGTACAATGTTCTAGAAAAAG	GCTGTCCAGTACAATGTTCTAGAAAAAG	0	28	1	AGCTTCACGAAGGCTCCACATACACAG	AGCTTCACGAAGGCTCCACATACACAG	AGCTTCACGAAGGCTCCACATACACAG	0	27	2	1	1	0	0	1	54	1981	0.000504796
ON237170.1	LDT_RSV-A_M_1.1	1	GGCAAATATGGAAACATACGTGAACAAGCTTCACGAAGGCTCCACATACACAGCAGCTGTTCAGTACAATGTTCTAGAAAAAG	1	GGCAAATATGGAAACATACGTGAA	GGCAAATATGGAAACATACGTGAA	GGCAAATATGGAAACATACGTGAA	0	24	1	GCTGTTCAATACAATGTCCTAGAAAAAG	GCTGTTCAGTACAATGTTCTAGAAAAAG	GCTGTTCAATACAATGTCCTAGAAAAAG	2	28	1	AGCTTCACGAAGGCTCCACATACACAG	AGCTTCACGAAGGCTCCACATACACAG	AGCTTCACGAAGGCTCCACATACACAG	0	27	2	1	1	0	0	1	57	638	0.0015674
ON237170.1	LDT_RSV-B_M_1.1	1	GGCAAATATGGAAACATACGTGAACAAGCTTCACGAAGGCTCCACATACACAGCAGCTGTTCAGTACAATGTTCTAGAAAAAG	1	GGCAAATATGGAAACATACGTGAA	GGCAAATATGGAAACATACGTGAA	GGCAAATATGGAAACATACGTGAA	0	24	1	GCTGTTCAGTACAATGTTCTAGAAAAAG	GCTGTTCAGTACAATGTTCTAGAAAAAG	GCTGTTCAGTACAATGTTCTAGAAAAAG	0	28	1	AGCTTCACGAAGGCTCCACATACACAG	AGCTTCACGAAGGCTCCACATACACAG	AGCTTCACGAAGGCTCCACATACACAG	0	27	2	1	1	0	0	1	57	638	0.0015674
PP882677.1	LDT_RSV-A_M_1.1	1	GGCAAATATGGAAACATACGTGAACAAGCTTCACGAAGGCTCCACATACACAGCAGCTGTCCAGTACAATGTTCTAGAAAAAG	1	GGCAAATATGGAAACATACGTGAA	GGCAAATATGGAAACATACGTGAA	GGCAAATATGGAAACATACGTGAA	0	24	-1	GCTGTTCAATACAATGTCCTAGAAAAAG	GCTGTCCAGTACAATGTTCTAGAAAAAG	GCTGTTCAATACAATGTCCTAGAAAAAG	3	28	1	AGCTTCACGAAGGCTCCACATACACAG	AGCTTCACGAAGGCTCCACATACACAG	AGCTTCACGAAGGCTCCACATACACAG	0	27	2	0	1	0	0	1	54	1981	0.000504796
PP882677.1	LDT_RSV-B_M_1.1	1	GGCAAATATGGAAACATACGTGAACAAGCTTCACGAAGGCTCCACATACACAGCAGCTGTCCAGTACAATGTTCTAGAAAAAG	1	GGCAAATATGGAAACATACGTGAA	GGCAAATATGGAAACATACGTGAA	GGCAAATATGGAAACATACGTGAA	0	24	1	GCTGTCCAGTACAATGTTCTAGAAAAAG	GCTGTCCAGTACAATGTTCTAGAAAAAG	GCTGTCCAGTACAATGTTCTAGAAAAAG	0	28	1	AGCTTCACGAAGGCTCCACATACACAG	AGCTTCACGAAGGCTCCACATACACAG	AGCTTCACGAAGGCTCCACATACACAG	0	27	2	1	1	0	0	1	54	1981	0.000504796
OR795261.1	LDT_RSV-A_M_1.1	1	GGCAAATATGGAAACATACGTGAACAAGCTTCACGAAGGCTCCACATACACAGCAGCTGTCCAGTACAATGTTCTAGAAAAAG	1	GGCAAATATGGAAACATACGTGAA	GGCAAATATGGAAACATACGTGAA	GGCAAATATGGAAACATACGTGAA	0	24	-1	GCTGTTCAATACAATGTCCTAGAAAAAG	GCTGTCCAGTACAATGTTCTAGAAAAAG	GCTGTTCAATACAATGTCCTAGAAAAAG	3	28	1	AGCTTCACGAAGGCTCCACATACACAG	AGCTTCACGAAGGCTCCACATACACAG	AGCTTCACGAAGGCTCCACATACACAG	0	27	2	0	1	0	0	1	54	1981	0.000504796
OR795261.1	LDT_RSV-B_M_1.1	1	GGCAAATATGGAAACATACGTGAACAAGCTTCACGAAGGCTCCACATACACAGCAGCTGTCCAGTACAATGTTCTAGAAAAAG	1	GGCAAATATGGAAACATACGTGAA	GGCAAATATGGAAACATACGTGAA	GGCAAATATGGAAACATACGTGAA	0	24	1	GCTGTCCAGTACAATGTTCTAGAAAAAG	GCTGTCCAGTACAATGTTCTAGAAAAAG	GCTGTCCAGTACAATGTTCTAGAAAAAG	0	28	1	AGCTTCACGAAGGCTCCACATACACAG	AGCTTCACGAAGGCTCCACATACACAG	AGCTTCACGAAGGCTCCACATACACAG	0	27	2	1	1	0	0	1	54	1981	0.000504796
MH594437.1	LDT_RSV-A_M_1.1	1	GGCAAATATGGAAACATACGTGAACAAGCTTCACGAAGGCTCCACATACACAGCAGCTGTTCAGTACAATGTTCTAGAAAAAG	1	GGCAAATATGGAAACATACGTGAA	GGCAAATATGGAAACATACGTGAA	GGCAAATATGGAAACATACGTGAA	0	24	1	GCTGTTCAATACAATGTCCTAGAAAAAG	GCTGTTCAGTACAATGTTCTAGAAAAAG	GCTGTTCAATACAATGTCCTAGAAAAAG	2	28	1	AGCTTCACGAAGGCTCCACATACACAG	AGCTTCACGAAGGCTCCACATACACAG	AGCTTCACGAAGGCTCCACATACACAG	0	27	2	1	1	0	0	1	57	638	0.0015674
MH594437.1	LDT_RSV-B_M_1.1	1	GGCAAATATGGAAACATACGTGAACAAGCTTCACGAAGGCTCCACATACACAGCAGCTGTTCAGTACAATGTTCTAGAAAAAG	1	GGCAAATATGGAAACATACGTGAA	GGCAAATATGGAAACATACGTGAA	GGCAAATATGGAAACATACGTGAA	0	24	1	GCTGTTCAGTACAATGTTCTAGAAAAAG	GCTGTTCAGTACAATGTTCTAGAAAAAG	GCTGTTCAGTACAATGTTCTAGAAAAAG	0	28	1	AGCTTCACGAAGGCTCCACATACACAG	AGCTTCACGAAGGCTCCACATACACAG	AGCTTCACGAAGGCTCCACATACACAG	0	27	2	1	1	0	0	1	57	638	0.0015674
ON237183.1	LDT_RSV-A_M_1.1	1	GGCAAATATGGAAACATACGTGAACAAGCTTCACGAAGGCTCCACATACACAGCAGCTGTTCAGTACAATGTTCTAGAAAAAG	1	GGCAAATATGGAAACATACGTGAA	GGCAAATATGGAAACATACGTGAA	GGCAAATATGGAAACATACGTGAA	0	24	1	GCTGTTCAATACAATGTCCTAGAAAAAG	GCTGTTCAGTACAATGTTCTAGAAAAAG	GCTGTTCAATACAATGTCCTAGAAAAAG	2	28	1	AGCTTCACGAAGGCTCCACATACACAG	AGCTTCACGAAGGCTCCACATACACAG	AGCTTCACGAAGGCTCCACATACACAG	0	27	2	1	1	0	0	1	57	638	0.0015674
ON237183.1	LDT_RSV-B_M_1.1	1	GGCAAATATGGAAACATACGTGAACAAGCTTCACGAAGGCTCCACATACACAGCAGCTGTTCAGTACAATGTTCTAGAAAAAG	1	GGCAAATATGGAAACATACGTGAA	GGCAAATATGGAAACATACGTGAA	GGCAAATATGGAAACATACGTGAA	0	24	1	GCTGTTCAGTACAATGTTCTAGAAAAAG	GCTGTTCAGTACAATGTTCTAGAAAAAG	GCTGTTCAGTACAATGTTCTAGAAAAAG	0	28	1	AGCTTCACGAAGGCTCCACATACACAG	AGCTTCACGAAGGCTCCACATACACAG	AGCTTCACGAAGGCTCCACATACACAG	0	27	2	1	1	0	0	1	57	638	0.0015674
PP377273.1	LDT_RSV-A_M_1.1	1	GGCAAATATGGAAACATACGTGAACAAGCTTCACGAAGGCTCCACATACACAGCAGCTGTCCAGTACAATGTTCTAGAAAAAG	1	GGCAAATATGGAAACATACGTGAA	GGCAAATATGGAAACATACGTGAA	GGCAAATATGGAAACATACGTGAA	0	24	-1	GCTGTTCAATACAATGTCCTAGAAAAAG	GCTGTCCAGTACAATGTTCTAGAAAAAG	GCTGTTCAATACAATGTCCTAGAAAAAG	3	28	1	AGCTTCACGAAGGCTCCACATACACAG	AGCTTCACGAAGGCTCCACATACACAG	AGCTTCACGAAGGCTCCACATACACAG	0	27	2	0	1	0	0	1	54	1981	0.000504796
PP377273.1	LDT_RSV-B_M_1.1	1	GGCAAATATGGAAACATACGTGAACAAGCTTCACGAAGGCTCCACATACACAGCAGCTGTCCAGTACAATGTTCTAGAAAAAG	1	GGCAAATATGGAAACATACGTGAA	GGCAAATATGGAAACATACGTGAA	GGCAAATATGGAAACATACGTGAA	0	24	1	GCTGTCCAGTACAATGTTCTAGAAAAAG	GCTGTCCAGTACAATGTTCTAGAAAAAG	GCTGTCCAGTACAATGTTCTAGAAAAAG	0	28	1	AGCTTCACGAAGGCTCCACATACACAG	AGCTTCACGAAGGCTCCACATACACAG	AGCTTCACGAAGGCTCCACATACACAG	0	27	2	1	1	0	0	1	54	1981	0.000504796
MZ515839.1	LDT_RSV-A_M_1.1	1	GGCAAATATGGAAACATACGTGAACAAGCTTCACGAAGGCTCCACATACACAGCAGCTGTCCAGTACAATGTTCTAGAAAAAG	1	GGCAAATATGGAAACATACGTGAA	GGCAAATATGGAAACATACGTGAA	GGCAAATATGGAAACATACGTGAA	0	24	-1	GCTGTTCAATACAATGTCCTAGAAAAAG	GCTGTCCAGTACAATGTTCTAGAAAAAG	GCTGTTCAATACAATGTCCTAGAAAAAG	3	28	1	AGCTTCACGAAGGCTCCACATACACAG	AGCTTCACGAAGGCTCCACATACACAG	AGCTTCACGAAGGCTCCACATACACAG	0	27	2	0	1	0	0	1	54	1981	0.000504796
MZ515839.1	LDT_RSV-B_M_1.1	1	GGCAAATATGGAAACATACGTGAACAAGCTTCACGAAGGCTCCACATACACAGCAGCTGTCCAGTACAATGTTCTAGAAAAAG	1	GGCAAATATGGAAACATACGTGAA	GGCAAATATGGAAACATACGTGAA	GGCAAATATGGAAACATACGTGAA	0	24	1	GCTGTCCAGTACAATGTTCTAGAAAAAG	GCTGTCCAGTACAATGTTCTAGAAAAAG	GCTGTCCAGTACAATGTTCTAGAAAAAG	0	28	1	AGCTTCACGAAGGCTCCACATACACAG	AGCTTCACGAAGGCTCCACATACACAG	AGCTTCACGAAGGCTCCACATACACAG	0	27	2	1	1	0	0	1	54	1981	0.000504796
PP377382.1	LDT_RSV-A_M_1.1	1	GGCAAATATGGAAACATACGTGAACAAGCTTCACGAAGGCTCCACATACACAGCAGCTGTCCAGTACAATGTTCTAGAAAAAG	1	GGCAAATATGGAAACATACGTGAA	GGCAAATATGGAAACATACGTGAA	GGCAAATATGGAAACATACGTGAA	0	24	-1	GCTGTTCAATACAATGTCCTAGAAAAAG	GCTGTCCAGTACAATGTTCTAGAAAAAG	GCTGTTCAATACAATGTCCTAGAAAAAG	3	28	1	AGCTTCACGAAGGCTCCACATACACAG	AGCTTCACGAAGGCTCCACATACACAG	AGCTTCACGAAGGCTCCACATACACAG	0	27	2	0	1	0	0	1	54	1981	0.000504796
PP377382.1	LDT_RSV-B_M_1.1	1	GGCAAATATGGAAACATACGTGAACAAGCTTCACGAAGGCTCCACATACACAGCAGCTGTCCAGTACAATGTTCTAGAAAAAG	1	GGCAAATATGGAAACATACGTGAA	GGCAAATATGGAAACATACGTGAA	GGCAAATATGGAAACATACGTGAA	0	24	1	GCTGTCCAGTACAATGTTCTAGAAAAAG	GCTGTCCAGTACAATGTTCTAGAAAAAG	GCTGTCCAGTACAATGTTCTAGAAAAAG	0	28	1	AGCTTCACGAAGGCTCCACATACACAG	AGCTTCACGAAGGCTCCACATACACAG	AGCTTCACGAAGGCTCCACATACACAG	0	27	2	1	1	0	0	1	54	1981	0.000504796
PP377174.1	LDT_RSV-A_M_1.1	1	GGCAAATATGGAAACATACGTGAACAAGCTTCACGAAGGCTCCACATACACAGCAGCTGTCCAGTACAATGTTCTAGAAAAAG	1	GGCAAATATGGAAACATACGTGAA	GGCAAATATGGAAACATACGTGAA	GGCAAATATGGAAACATACGTGAA	0	24	-1	GCTGTTCAATACAATGTCCTAGAAAAAG	GCTGTCCAGTACAATGTTCTAGAAAAAG	GCTGTTCAATACAATGTCCTAGAAAAAG	3	28	1	AGCTTCACGAAGGCTCCACATACACAG	AGCTTCACGAAGGCTCCACATACACAG	AGCTTCACGAAGGCTCCACATACACAG	0	27	2	0	1	0	0	1	54	1981	0.000504796
PP377174.1	LDT_RSV-B_M_1.1	1	GGCAAATATGGAAACATACGTGAACAAGCTTCACGAAGGCTCCACATACACAGCAGCTGTCCAGTACAATGTTCTAGAAAAAG	1	GGCAAATATGGAAACATACGTGAA	GGCAAATATGGAAACATACGTGAA	GGCAAATATGGAAACATACGTGAA	0	24	1	GCTGTCCAGTACAATGTTCTAGAAAAAG	GCTGTCCAGTACAATGTTCTAGAAAAAG	GCTGTCCAGTACAATGTTCTAGAAAAAG	0	28	1	AGCTTCACGAAGGCTCCACATACACAG	AGCTTCACGAAGGCTCCACATACACAG	AGCTTCACGAAGGCTCCACATACACAG	0	27	2	1	1	0	0	1	54	1981	0.000504796
PP978495.1	LDT_RSV-A_M_1.1	1	GGCAAATATGGAAACATACGTGAACAAGCTTCACGAAGGCTCCACATACACAGCAGCTGTCCAGTACAATGTTCTAGAAAAAG	1	GGCAAATATGGAAACATACGTGAA	GGCAAATATGGAAACATACGTGAA	GGCAAATATGGAAACATACGTGAA	0	24	-1	GCTGTTCAATACAATGTCCTAGAAAAAG	GCTGTCCAGTACAATGTTCTAGAAAAAG	GCTGTTCAATACAATGTCCTAGAAAAAG	3	28	1	AGCTTCACGAAGGCTCCACATACACAG	AGCTTCACGAAGGCTCCACATACACAG	AGCTTCACGAAGGCTCCACATACACAG	0	27	2	0	1	0	0	1	54	1981	0.000504796
PP978495.1	LDT_RSV-B_M_1.1	1	GGCAAATATGGAAACATACGTGAACAAGCTTCACGAAGGCTCCACATACACAGCAGCTGTCCAGTACAATGTTCTAGAAAAAG	1	GGCAAATATGGAAACATACGTGAA	GGCAAATATGGAAACATACGTGAA	GGCAAATATGGAAACATACGTGAA	0	24	1	GCTGTCCAGTACAATGTTCTAGAAAAAG	GCTGTCCAGTACAATGTTCTAGAAAAAG	GCTGTCCAGTACAATGTTCTAGAAAAAG	0	28	1	AGCTTCACGAAGGCTCCACATACACAG	AGCTTCACGAAGGCTCCACATACACAG	AGCTTCACGAAGGCTCCACATACACAG	0	27	2	1	1	0	0	1	54	1981	0.000504796
PP377090.1	LDT_RSV-A_M_1.1	1	GGCAAATATGGAAACATACGTGAACAAGCTTCACGAAGGCTCCACATACACCGCAGCTGTTCAGTACAATGTTCTAGAAAAAG	1	GGCAAATATGGAAACATACGTGAA	GGCAAATATGGAAACATACGTGAA	GGCAAATATGGAAACATACGTGAA	0	24	1	GCTGTTCAATACAATGTCCTAGAAAAAG	GCTGTTCAGTACAATGTTCTAGAAAAAG	GCTGTTCAATACAATGTCCTAGAAAAAG	2	28	1	AGCTTCACGAAGGCTCCACATACACAG	AGCTTCACGAAGGCTCCACATACACCG	AGCTTCACGAAGGCTCCACATACACAG	1	27	2	1	1	0	0	1	27	5	0.2
PP377090.1	LDT_RSV-B_M_1.1	1	GGCAAATATGGAAACATACGTGAACAAGCTTCACGAAGGCTCCACATACACCGCAGCTGTTCAGTACAATGTTCTAGAAAAAG	1	GGCAAATATGGAAACATACGTGAA	GGCAAATATGGAAACATACGTGAA	GGCAAATATGGAAACATACGTGAA	0	24	1	GCTGTTCAGTACAATGTTCTAGAAAAAG	GCTGTTCAGTACAATGTTCTAGAAAAAG	GCTGTTCAGTACAATGTTCTAGAAAAAG	0	28	1	AGCTTCACGAAGGCTCCACATACACAG	AGCTTCACGAAGGCTCCACATACACCG	AGCTTCACGAAGGCTCCACATACACAG	1	27	2	1	1	0	0	1	27	5	0.2
PP376961.1	LDT_RSV-A_M_1.1	1	GGCAAATATGGAAACATACGTGAACAAGCTTCACGAAGGCTCCACATACACAGCAGCTGTCCAGTACAATGTTCTAGAAAAAG	1	GGCAAATATGGAAACATACGTGAA	GGCAAATATGGAAACATACGTGAA	GGCAAATATGGAAACATACGTGAA	0	24	-1	GCTGTTCAATACAATGTCCTAGAAAAAG	GCTGTCCAGTACAATGTTCTAGAAAAAG	GCTGTTCAATACAATGTCCTAGAAAAAG	3	28	1	AGCTTCACGAAGGCTCCACATACACAG	AGCTTCACGAAGGCTCCACATACACAG	AGCTTCACGAAGGCTCCACATACACAG	0	27	2	0	1	0	0	1	54	1981	0.000504796
PP376961.1	LDT_RSV-B_M_1.1	1	GGCAAATATGGAAACATACGTGAACAAGCTTCACGAAGGCTCCACATACACAGCAGCTGTCCAGTACAATGTTCTAGAAAAAG	1	GGCAAATATGGAAACATACGTGAA	GGCAAATATGGAAACATACGTGAA	GGCAAATATGGAAACATACGTGAA	0	24	1	GCTGTCCAGTACAATGTTCTAGAAAAAG	GCTGTCCAGTACAATGTTCTAGAAAAAG	GCTGTCCAGTACAATGTTCTAGAAAAAG	0	28	1	AGCTTCACGAAGGCTCCACATACACAG	AGCTTCACGAAGGCTCCACATACACAG	AGCTTCACGAAGGCTCCACATACACAG	0	27	2	1	1	0	0	1	54	1981	0.000504796
OR466390.1	LDT_RSV-A_M_1.1	1	GGCAAATATGGAAACATACGTGAACAAGCTTCACGAAGGCTCCACATACACAGCAGCTGTTCAGTACAATGTTCTAGAAAAAG	1	GGCAAATATGGAAACATACGTGAA	GGCAAATATGGAAACATACGTGAA	GGCAAATATGGAAACATACGTGAA	0	24	1	GCTGTTCAATACAATGTCCTAGAAAAAG	GCTGTTCAGTACAATGTTCTAGAAAAAG	GCTGTTCAATACAATGTCCTAGAAAAAG	2	28	1	AGCTTCACGAAGGCTCCACATACACAG	AGCTTCACGAAGGCTCCACATACACAG	AGCTTCACGAAGGCTCCACATACACAG	0	27	2	1	1	0	0	1	57	638	0.0015674
OR466390.1	LDT_RSV-B_M_1.1	1	GGCAAATATGGAAACATACGTGAACAAGCTTCACGAAGGCTCCACATACACAGCAGCTGTTCAGTACAATGTTCTAGAAAAAG	1	GGCAAATATGGAAACATACGTGAA	GGCAAATATGGAAACATACGTGAA	GGCAAATATGGAAACATACGTGAA	0	24	1	GCTGTTCAGTACAATGTTCTAGAAAAAG	GCTGTTCAGTACAATGTTCTAGAAAAAG	GCTGTTCAGTACAATGTTCTAGAAAAAG	0	28	1	AGCTTCACGAAGGCTCCACATACACAG	AGCTTCACGAAGGCTCCACATACACAG	AGCTTCACGAAGGCTCCACATACACAG	0	27	2	1	1	0	0	1	57	638	0.0015674
PV178577.1	LDT_RSV-A_M_1.1	1	GGCAAATATGGAAACATACGTGAACAAGCTTCACGAAGGCTCCACATACACAGCAGCTGTCCAGTACAATGTTCTAGAAAAAG	1	GGCAAATATGGAAACATACGTGAA	GGCAAATATGGAAACATACGTGAA	GGCAAATATGGAAACATACGTGAA	0	24	-1	GCTGTTCAATACAATGTCCTAGAAAAAG	GCTGTCCAGTACAATGTTCTAGAAAAAG	GCTGTTCAATACAATGTCCTAGAAAAAG	3	28	1	AGCTTCACGAAGGCTCCACATACACAG	AGCTTCACGAAGGCTCCACATACACAG	AGCTTCACGAAGGCTCCACATACACAG	0	27	2	0	1	0	0	1	54	1981	0.000504796
PV178577.1	LDT_RSV-B_M_1.1	1	GGCAAATATGGAAACATACGTGAACAAGCTTCACGAAGGCTCCACATACACAGCAGCTGTCCAGTACAATGTTCTAGAAAAAG	1	GGCAAATATGGAAACATACGTGAA	GGCAAATATGGAAACATACGTGAA	GGCAAATATGGAAACATACGTGAA	0	24	1	GCTGTCCAGTACAATGTTCTAGAAAAAG	GCTGTCCAGTACAATGTTCTAGAAAAAG	GCTGTCCAGTACAATGTTCTAGAAAAAG	0	28	1	AGCTTCACGAAGGCTCCACATACACAG	AGCTTCACGAAGGCTCCACATACACAG	AGCTTCACGAAGGCTCCACATACACAG	0	27	2	1	1	0	0	1	54	1981	0.000504796
PQ600473.2	LDT_RSV-A_M_1.1	1	GGCAAATATGGAAACATACGTGAACAAGCTTCACGAAGGCTCCACATACACAGCAGCTGTCCAGTACAATGTTCTAGAAAAAG	1	GGCAAATATGGAAACATACGTGAA	GGCAAATATGGAAACATACGTGAA	GGCAAATATGGAAACATACGTGAA	0	24	-1	GCTGTTCAATACAATGTCCTAGAAAAAG	GCTGTCCAGTACAATGTTCTAGAAAAAG	GCTGTTCAATACAATGTCCTAGAAAAAG	3	28	1	AGCTTCACGAAGGCTCCACATACACAG	AGCTTCACGAAGGCTCCACATACACAG	AGCTTCACGAAGGCTCCACATACACAG	0	27	2	0	1	0	0	1	54	1981	0.000504796
PQ600473.2	LDT_RSV-B_M_1.1	1	GGCAAATATGGAAACATACGTGAACAAGCTTCACGAAGGCTCCACATACACAGCAGCTGTCCAGTACAATGTTCTAGAAAAAG	1	GGCAAATATGGAAACATACGTGAA	GGCAAATATGGAAACATACGTGAA	GGCAAATATGGAAACATACGTGAA	0	24	1	GCTGTCCAGTACAATGTTCTAGAAAAAG	GCTGTCCAGTACAATGTTCTAGAAAAAG	GCTGTCCAGTACAATGTTCTAGAAAAAG	0	28	1	AGCTTCACGAAGGCTCCACATACACAG	AGCTTCACGAAGGCTCCACATACACAG	AGCTTCACGAAGGCTCCACATACACAG	0	27	2	1	1	0	0	1	54	1981	0.000504796
OR466395.1	LDT_RSV-A_M_1.1	1	GGCAAATATGGAAACATACGTGAACAAGCTTCACGAAGGCTCCACATACACAGCAGCTGTTCAGTACAATGTTCTAGAAAAAG	1	GGCAAATATGGAAACATACGTGAA	GGCAAATATGGAAACATACGTGAA	GGCAAATATGGAAACATACGTGAA	0	24	1	GCTGTTCAATACAATGTCCTAGAAAAAG	GCTGTTCAGTACAATGTTCTAGAAAAAG	GCTGTTCAATACAATGTCCTAGAAAAAG	2	28	1	AGCTTCACGAAGGCTCCACATACACAG	AGCTTCACGAAGGCTCCACATACACAG	AGCTTCACGAAGGCTCCACATACACAG	0	27	2	1	1	0	0	1	57	638	0.0015674
OR466395.1	LDT_RSV-B_M_1.1	1	GGCAAATATGGAAACATACGTGAACAAGCTTCACGAAGGCTCCACATACACAGCAGCTGTTCAGTACAATGTTCTAGAAAAAG	1	GGCAAATATGGAAACATACGTGAA	GGCAAATATGGAAACATACGTGAA	GGCAAATATGGAAACATACGTGAA	0	24	1	GCTGTTCAGTACAATGTTCTAGAAAAAG	GCTGTTCAGTACAATGTTCTAGAAAAAG	GCTGTTCAGTACAATGTTCTAGAAAAAG	0	28	1	AGCTTCACGAAGGCTCCACATACACAG	AGCTTCACGAAGGCTCCACATACACAG	AGCTTCACGAAGGCTCCACATACACAG	0	27	2	1	1	0	0	1	57	638	0.0015674
OZ262295.1	LDT_RSV-A_M_1.1	1	GGCAAATATGGAAACATACGTGAACAAGCTTCACGAAGGCTCCACATACACAGCAGCTGTCCAGTACAATGTTCTAGAAAAAG	1	GGCAAATATGGAAACATACGTGAA	GGCAAATATGGAAACATACGTGAA	GGCAAATATGGAAACATACGTGAA	0	24	-1	GCTGTTCAATACAATGTCCTAGAAAAAG	GCTGTCCAGTACAATGTTCTAGAAAAAG	GCTGTTCAATACAATGTCCTAGAAAAAG	3	28	1	AGCTTCACGAAGGCTCCACATACACAG	AGCTTCACGAAGGCTCCACATACACAG	AGCTTCACGAAGGCTCCACATACACAG	0	27	2	0	1	0	0	1	54	1981	0.000504796
OZ262295.1	LDT_RSV-B_M_1.1	1	GGCAAATATGGAAACATACGTGAACAAGCTTCACGAAGGCTCCACATACACAGCAGCTGTCCAGTACAATGTTCTAGAAAAAG	1	GGCAAATATGGAAACATACGTGAA	GGCAAATATGGAAACATACGTGAA	GGCAAATATGGAAACATACGTGAA	0	24	1	GCTGTCCAGTACAATGTTCTAGAAAAAG	GCTGTCCAGTACAATGTTCTAGAAAAAG	GCTGTCCAGTACAATGTTCTAGAAAAAG	0	28	1	AGCTTCACGAAGGCTCCACATACACAG	AGCTTCACGAAGGCTCCACATACACAG	AGCTTCACGAAGGCTCCACATACACAG	0	27	2	1	1	0	0	1	54	1981	0.000504796
MZ516089.1	LDT_RSV-A_M_1.1	1	GGCAAATATGGAAACATACGTGAACAAGCTTCACGAAGGCTCCACATACACAGCAGCTGTCCAGTACAATGTTCTAGAAAAAG	1	GGCAAATATGGAAACATACGTGAA	GGCAAATATGGAAACATACGTGAA	GGCAAATATGGAAACATACGTGAA	0	24	-1	GCTGTTCAATACAATGTCCTAGAAAAAG	GCTGTCCAGTACAATGTTCTAGAAAAAG	GCTGTTCAATACAATGTCCTAGAAAAAG	3	28	1	AGCTTCACGAAGGCTCCACATACACAG	AGCTTCACGAAGGCTCCACATACACAG	AGCTTCACGAAGGCTCCACATACACAG	0	27	2	0	1	0	0	1	54	1981	0.000504796
MZ516089.1	LDT_RSV-B_M_1.1	1	GGCAAATATGGAAACATACGTGAACAAGCTTCACGAAGGCTCCACATACACAGCAGCTGTCCAGTACAATGTTCTAGAAAAAG	1	GGCAAATATGGAAACATACGTGAA	GGCAAATATGGAAACATACGTGAA	GGCAAATATGGAAACATACGTGAA	0	24	1	GCTGTCCAGTACAATGTTCTAGAAAAAG	GCTGTCCAGTACAATGTTCTAGAAAAAG	GCTGTCCAGTACAATGTTCTAGAAAAAG	0	28	1	AGCTTCACGAAGGCTCCACATACACAG	AGCTTCACGAAGGCTCCACATACACAG	AGCTTCACGAAGGCTCCACATACACAG	0	27	2	1	1	0	0	1	54	1981	0.000504796
OR666590.1	LDT_RSV-A_M_1.1	1	GGCAAATATGGAAACATACGTGAACAAGCTTCACGAAGGCTCCACATACACAGCAGCTGTCCAGTACAATGTTCTAGAAAAAG	1	GGCAAATATGGAAACATACGTGAA	GGCAAATATGGAAACATACGTGAA	GGCAAATATGGAAACATACGTGAA	0	24	-1	GCTGTTCAATACAATGTCCTAGAAAAAG	GCTGTCCAGTACAATGTTCTAGAAAAAG	GCTGTTCAATACAATGTCCTAGAAAAAG	3	28	1	AGCTTCACGAAGGCTCCACATACACAG	AGCTTCACGAAGGCTCCACATACACAG	AGCTTCACGAAGGCTCCACATACACAG	0	27	2	0	1	0	0	1	54	1981	0.000504796
OR666590.1	LDT_RSV-B_M_1.1	1	GGCAAATATGGAAACATACGTGAACAAGCTTCACGAAGGCTCCACATACACAGCAGCTGTCCAGTACAATGTTCTAGAAAAAG	1	GGCAAATATGGAAACATACGTGAA	GGCAAATATGGAAACATACGTGAA	GGCAAATATGGAAACATACGTGAA	0	24	1	GCTGTCCAGTACAATGTTCTAGAAAAAG	GCTGTCCAGTACAATGTTCTAGAAAAAG	GCTGTCCAGTACAATGTTCTAGAAAAAG	0	28	1	AGCTTCACGAAGGCTCCACATACACAG	AGCTTCACGAAGGCTCCACATACACAG	AGCTTCACGAAGGCTCCACATACACAG	0	27	2	1	1	0	0	1	54	1981	0.000504796
MK749878.1	LDT_RSV-A_M_1.1	1	GGCAAATATGGAAACATACGTGAACAAGCTTCACGAAGGCTCCACATACACAGCAGCTGTTCAGTACAATGTTCTAGAAAAAG	1	GGCAAATATGGAAACATACGTGAA	GGCAAATATGGAAACATACGTGAA	GGCAAATATGGAAACATACGTGAA	0	24	1	GCTGTTCAATACAATGTCCTAGAAAAAG	GCTGTTCAGTACAATGTTCTAGAAAAAG	GCTGTTCAATACAATGTCCTAGAAAAAG	2	28	1	AGCTTCACGAAGGCTCCACATACACAG	AGCTTCACGAAGGCTCCACATACACAG	AGCTTCACGAAGGCTCCACATACACAG	0	27	2	1	1	0	0	1	57	638	0.0015674
MK749878.1	LDT_RSV-B_M_1.1	1	GGCAAATATGGAAACATACGTGAACAAGCTTCACGAAGGCTCCACATACACAGCAGCTGTTCAGTACAATGTTCTAGAAAAAG	1	GGCAAATATGGAAACATACGTGAA	GGCAAATATGGAAACATACGTGAA	GGCAAATATGGAAACATACGTGAA	0	24	1	GCTGTTCAGTACAATGTTCTAGAAAAAG	GCTGTTCAGTACAATGTTCTAGAAAAAG	GCTGTTCAGTACAATGTTCTAGAAAAAG	0	28	1	AGCTTCACGAAGGCTCCACATACACAG	AGCTTCACGAAGGCTCCACATACACAG	AGCTTCACGAAGGCTCCACATACACAG	0	27	2	1	1	0	0	1	57	638	0.0015674
PP411982.1	LDT_RSV-A_M_1.1	1	GGCAAATATGGAAACATACGTGAACAAGCTTCACGAAGGCTCCACATACACAGCAGCTGTCCAGTACAATGTTCTAGAAAAAG	1	GGCAAATATGGAAACATACGTGAA	GGCAAATATGGAAACATACGTGAA	GGCAAATATGGAAACATACGTGAA	0	24	-1	GCTGTTCAATACAATGTCCTAGAAAAAG	GCTGTCCAGTACAATGTTCTAGAAAAAG	GCTGTTCAATACAATGTCCTAGAAAAAG	3	28	1	AGCTTCACGAAGGCTCCACATACACAG	AGCTTCACGAAGGCTCCACATACACAG	AGCTTCACGAAGGCTCCACATACACAG	0	27	2	0	1	0	0	1	54	1981	0.000504796
PP411982.1	LDT_RSV-B_M_1.1	1	GGCAAATATGGAAACATACGTGAACAAGCTTCACGAAGGCTCCACATACACAGCAGCTGTCCAGTACAATGTTCTAGAAAAAG	1	GGCAAATATGGAAACATACGTGAA	GGCAAATATGGAAACATACGTGAA	GGCAAATATGGAAACATACGTGAA	0	24	1	GCTGTCCAGTACAATGTTCTAGAAAAAG	GCTGTCCAGTACAATGTTCTAGAAAAAG	GCTGTCCAGTACAATGTTCTAGAAAAAG	0	28	1	AGCTTCACGAAGGCTCCACATACACAG	AGCTTCACGAAGGCTCCACATACACAG	AGCTTCACGAAGGCTCCACATACACAG	0	27	2	1	1	0	0	1	54	1981	0.000504796
PP377034.1	LDT_RSV-A_M_1.1	1	GGCAAATATGGAAACATACGTGAACAAGCTTCACGAAGGCTCCACATACACAGCAGCTGTCCAGTACAATGTTCTAGAAAAAG	1	GGCAAATATGGAAACATACGTGAA	GGCAAATATGGAAACATACGTGAA	GGCAAATATGGAAACATACGTGAA	0	24	-1	GCTGTTCAATACAATGTCCTAGAAAAAG	GCTGTCCAGTACAATGTTCTAGAAAAAG	GCTGTTCAATACAATGTCCTAGAAAAAG	3	28	1	AGCTTCACGAAGGCTCCACATACACAG	AGCTTCACGAAGGCTCCACATACACAG	AGCTTCACGAAGGCTCCACATACACAG	0	27	2	0	1	0	0	1	54	1981	0.000504796
PP377034.1	LDT_RSV-B_M_1.1	1	GGCAAATATGGAAACATACGTGAACAAGCTTCACGAAGGCTCCACATACACAGCAGCTGTCCAGTACAATGTTCTAGAAAAAG	1	GGCAAATATGGAAACATACGTGAA	GGCAAATATGGAAACATACGTGAA	GGCAAATATGGAAACATACGTGAA	0	24	1	GCTGTCCAGTACAATGTTCTAGAAAAAG	GCTGTCCAGTACAATGTTCTAGAAAAAG	GCTGTCCAGTACAATGTTCTAGAAAAAG	0	28	1	AGCTTCACGAAGGCTCCACATACACAG	AGCTTCACGAAGGCTCCACATACACAG	AGCTTCACGAAGGCTCCACATACACAG	0	27	2	1	1	0	0	1	54	1981	0.000504796
OR915791.1	LDT_RSV-A_M_1.1	1	GGCAAATATGGAAACATACGTGAACAAGCTTCACGAAGGCTCCACATACACAGCAGCTGTCCAGTACAATGTTCTAGAAAAAG	1	GGCAAATATGGAAACATACGTGAA	GGCAAATATGGAAACATACGTGAA	GGCAAATATGGAAACATACGTGAA	0	24	-1	GCTGTTCAATACAATGTCCTAGAAAAAG	GCTGTCCAGTACAATGTTCTAGAAAAAG	GCTGTTCAATACAATGTCCTAGAAAAAG	3	28	1	AGCTTCACGAAGGCTCCACATACACAG	AGCTTCACGAAGGCTCCACATACACAG	AGCTTCACGAAGGCTCCACATACACAG	0	27	2	0	1	0	0	1	54	1981	0.000504796
OR915791.1	LDT_RSV-B_M_1.1	1	GGCAAATATGGAAACATACGTGAACAAGCTTCACGAAGGCTCCACATACACAGCAGCTGTCCAGTACAATGTTCTAGAAAAAG	1	GGCAAATATGGAAACATACGTGAA	GGCAAATATGGAAACATACGTGAA	GGCAAATATGGAAACATACGTGAA	0	24	1	GCTGTCCAGTACAATGTTCTAGAAAAAG	GCTGTCCAGTACAATGTTCTAGAAAAAG	GCTGTCCAGTACAATGTTCTAGAAAAAG	0	28	1	AGCTTCACGAAGGCTCCACATACACAG	AGCTTCACGAAGGCTCCACATACACAG	AGCTTCACGAAGGCTCCACATACACAG	0	27	2	1	1	0	0	1	54	1981	0.000504796
PP377354.1	LDT_RSV-A_M_1.1	1	GGCAAATATGGAAACATACGTGAACAAGCTTCACGAAGGCTCCACATACACAGCAGCTGTCCAGTACAATGTTCTAGAAAAAG	1	GGCAAATATGGAAACATACGTGAA	GGCAAATATGGAAACATACGTGAA	GGCAAATATGGAAACATACGTGAA	0	24	-1	GCTGTTCAATACAATGTCCTAGAAAAAG	GCTGTCCAGTACAATGTTCTAGAAAAAG	GCTGTTCAATACAATGTCCTAGAAAAAG	3	28	1	AGCTTCACGAAGGCTCCACATACACAG	AGCTTCACGAAGGCTCCACATACACAG	AGCTTCACGAAGGCTCCACATACACAG	0	27	2	0	1	0	0	1	54	1981	0.000504796
PP377354.1	LDT_RSV-B_M_1.1	1	GGCAAATATGGAAACATACGTGAACAAGCTTCACGAAGGCTCCACATACACAGCAGCTGTCCAGTACAATGTTCTAGAAAAAG	1	GGCAAATATGGAAACATACGTGAA	GGCAAATATGGAAACATACGTGAA	GGCAAATATGGAAACATACGTGAA	0	24	1	GCTGTCCAGTACAATGTTCTAGAAAAAG	GCTGTCCAGTACAATGTTCTAGAAAAAG	GCTGTCCAGTACAATGTTCTAGAAAAAG	0	28	1	AGCTTCACGAAGGCTCCACATACACAG	AGCTTCACGAAGGCTCCACATACACAG	AGCTTCACGAAGGCTCCACATACACAG	0	27	2	1	1	0	0	1	54	1981	0.000504796
OR795259.1	LDT_RSV-A_M_1.1	1	GGCAAATATGGAAACATACGTGAACAAGCTTCACGAAGGCTCCACATACACAGCAGCTGTCCAGTACAATGTTCTAGAAAAAG	1	GGCAAATATGGAAACATACGTGAA	GGCAAATATGGAAACATACGTGAA	GGCAAATATGGAAACATACGTGAA	0	24	-1	GCTGTTCAATACAATGTCCTAGAAAAAG	GCTGTCCAGTACAATGTTCTAGAAAAAG	GCTGTTCAATACAATGTCCTAGAAAAAG	3	28	1	AGCTTCACGAAGGCTCCACATACACAG	AGCTTCACGAAGGCTCCACATACACAG	AGCTTCACGAAGGCTCCACATACACAG	0	27	2	0	1	0	0	1	54	1981	0.000504796
OR795259.1	LDT_RSV-B_M_1.1	1	GGCAAATATGGAAACATACGTGAACAAGCTTCACGAAGGCTCCACATACACAGCAGCTGTCCAGTACAATGTTCTAGAAAAAG	1	GGCAAATATGGAAACATACGTGAA	GGCAAATATGGAAACATACGTGAA	GGCAAATATGGAAACATACGTGAA	0	24	1	GCTGTCCAGTACAATGTTCTAGAAAAAG	GCTGTCCAGTACAATGTTCTAGAAAAAG	GCTGTCCAGTACAATGTTCTAGAAAAAG	0	28	1	AGCTTCACGAAGGCTCCACATACACAG	AGCTTCACGAAGGCTCCACATACACAG	AGCTTCACGAAGGCTCCACATACACAG	0	27	2	1	1	0	0	1	54	1981	0.000504796
ON237104.1	LDT_RSV-A_M_1.1	1	GGCAAATATGGAAACATACGTGAACAAGCTTCACGAAGGCTCCACATACACAGCAGCTGTTCAGTACAATGTTCTAGAAAAAG	1	GGCAAATATGGAAACATACGTGAA	GGCAAATATGGAAACATACGTGAA	GGCAAATATGGAAACATACGTGAA	0	24	1	GCTGTTCAATACAATGTCCTAGAAAAAG	GCTGTTCAGTACAATGTTCTAGAAAAAG	GCTGTTCAATACAATGTCCTAGAAAAAG	2	28	1	AGCTTCACGAAGGCTCCACATACACAG	AGCTTCACGAAGGCTCCACATACACAG	AGCTTCACGAAGGCTCCACATACACAG	0	27	2	1	1	0	0	1	57	638	0.0015674
ON237104.1	LDT_RSV-B_M_1.1	1	GGCAAATATGGAAACATACGTGAACAAGCTTCACGAAGGCTCCACATACACAGCAGCTGTTCAGTACAATGTTCTAGAAAAAG	1	GGCAAATATGGAAACATACGTGAA	GGCAAATATGGAAACATACGTGAA	GGCAAATATGGAAACATACGTGAA	0	24	1	GCTGTTCAGTACAATGTTCTAGAAAAAG	GCTGTTCAGTACAATGTTCTAGAAAAAG	GCTGTTCAGTACAATGTTCTAGAAAAAG	0	28	1	AGCTTCACGAAGGCTCCACATACACAG	AGCTTCACGAAGGCTCCACATACACAG	AGCTTCACGAAGGCTCCACATACACAG	0	27	2	1	1	0	0	1	57	638	0.0015674
PV262884.1	LDT_RSV-A_M_1.1	1	GGCAAATATGGAAACATACGTGAACAAGCTTCACGAAGGCTCCACATACACAGCAGCTGTCCAGTACAATGTTCTAGAAAAAG	1	GGCAAATATGGAAACATACGTGAA	GGCAAATATGGAAACATACGTGAA	GGCAAATATGGAAACATACGTGAA	0	24	-1	GCTGTTCAATACAATGTCCTAGAAAAAG	GCTGTCCAGTACAATGTTCTAGAAAAAG	GCTGTTCAATACAATGTCCTAGAAAAAG	3	28	1	AGCTTCACGAAGGCTCCACATACACAG	AGCTTCACGAAGGCTCCACATACACAG	AGCTTCACGAAGGCTCCACATACACAG	0	27	2	0	1	0	0	1	54	1981	0.000504796
PV262884.1	LDT_RSV-B_M_1.1	1	GGCAAATATGGAAACATACGTGAACAAGCTTCACGAAGGCTCCACATACACAGCAGCTGTCCAGTACAATGTTCTAGAAAAAG	1	GGCAAATATGGAAACATACGTGAA	GGCAAATATGGAAACATACGTGAA	GGCAAATATGGAAACATACGTGAA	0	24	1	GCTGTCCAGTACAATGTTCTAGAAAAAG	GCTGTCCAGTACAATGTTCTAGAAAAAG	GCTGTCCAGTACAATGTTCTAGAAAAAG	0	28	1	AGCTTCACGAAGGCTCCACATACACAG	AGCTTCACGAAGGCTCCACATACACAG	AGCTTCACGAAGGCTCCACATACACAG	0	27	2	1	1	0	0	1	54	1981	0.000504796
LC816576.1	LDT_RSV-A_M_1.1	1	GGCAAATATGGAAACATACGTGAACAAGCTTCACGAAGGCTCCACATACACAGCAGCTGTCCAGTACAATGTTCTAGAAAAAG	1	GGCAAATATGGAAACATACGTGAA	GGCAAATATGGAAACATACGTGAA	GGCAAATATGGAAACATACGTGAA	0	24	-1	GCTGTTCAATACAATGTCCTAGAAAAAG	GCTGTCCAGTACAATGTTCTAGAAAAAG	GCTGTTCAATACAATGTCCTAGAAAAAG	3	28	1	AGCTTCACGAAGGCTCCACATACACAG	AGCTTCACGAAGGCTCCACATACACAG	AGCTTCACGAAGGCTCCACATACACAG	0	27	2	0	1	0	0	1	54	1981	0.000504796
LC816576.1	LDT_RSV-B_M_1.1	1	GGCAAATATGGAAACATACGTGAACAAGCTTCACGAAGGCTCCACATACACAGCAGCTGTCCAGTACAATGTTCTAGAAAAAG	1	GGCAAATATGGAAACATACGTGAA	GGCAAATATGGAAACATACGTGAA	GGCAAATATGGAAACATACGTGAA	0	24	1	GCTGTCCAGTACAATGTTCTAGAAAAAG	GCTGTCCAGTACAATGTTCTAGAAAAAG	GCTGTCCAGTACAATGTTCTAGAAAAAG	0	28	1	AGCTTCACGAAGGCTCCACATACACAG	AGCTTCACGAAGGCTCCACATACACAG	AGCTTCACGAAGGCTCCACATACACAG	0	27	2	1	1	0	0	1	54	1981	0.000504796
LC866392.1	LDT_RSV-A_M_1.1	1	GGCAAATATGGAAACATACGTGAACAAGCTTCACGAAGGCTCCACATACACAGCAGCTGTCCAGTACAATGTTCTAGAAAAAG	1	GGCAAATATGGAAACATACGTGAA	GGCAAATATGGAAACATACGTGAA	GGCAAATATGGAAACATACGTGAA	0	24	-1	GCTGTTCAATACAATGTCCTAGAAAAAG	GCTGTCCAGTACAATGTTCTAGAAAAAG	GCTGTTCAATACAATGTCCTAGAAAAAG	3	28	1	AGCTTCACGAAGGCTCCACATACACAG	AGCTTCACGAAGGCTCCACATACACAG	AGCTTCACGAAGGCTCCACATACACAG	0	27	2	0	1	0	0	1	54	1981	0.000504796
LC866392.1	LDT_RSV-B_M_1.1	1	GGCAAATATGGAAACATACGTGAACAAGCTTCACGAAGGCTCCACATACACAGCAGCTGTCCAGTACAATGTTCTAGAAAAAG	1	GGCAAATATGGAAACATACGTGAA	GGCAAATATGGAAACATACGTGAA	GGCAAATATGGAAACATACGTGAA	0	24	1	GCTGTCCAGTACAATGTTCTAGAAAAAG	GCTGTCCAGTACAATGTTCTAGAAAAAG	GCTGTCCAGTACAATGTTCTAGAAAAAG	0	28	1	AGCTTCACGAAGGCTCCACATACACAG	AGCTTCACGAAGGCTCCACATACACAG	AGCTTCACGAAGGCTCCACATACACAG	0	27	2	1	1	0	0	1	54	1981	0.000504796
ON237128.1	LDT_RSV-A_M_1.1	1	GGCAAATATGGAAACATACGTGAACAAGCTTCACGAAGGCTCCACATACACAGCAGCTGTTCAGTACAATGTTCTAGAAAAGC	1	GGCAAATATGGAAACATACGTGAA	GGCAAATATGGAAACATACGTGAA	GGCAAATATGGAAACATACGTGAA	0	24	-1	GCTGTTCAATACAATGTCCTAGAAAAAG	GCTGTTCAGTACAATGTTCTAGAAAAGC	GCTGTTCAATACAATGTCCTAGAAAAAG	4	28	1	AGCTTCACGAAGGCTCCACATACACAG	AGCTTCACGAAGGCTCCACATACACAG	AGCTTCACGAAGGCTCCACATACACAG	0	27	2	0	1	0	0	1	24	1	1
ON237128.1	LDT_RSV-B_M_1.1	1	GGCAAATATGGAAACATACGTGAACAAGCTTCACGAAGGCTCCACATACACAGCAGCTGTTCAGTACAATGTTCTAGAAAAGC	1	GGCAAATATGGAAACATACGTGAA	GGCAAATATGGAAACATACGTGAA	GGCAAATATGGAAACATACGTGAA	0	24	1	GCTGTTCAGTACAATGTTCTAGAAAAAG	GCTGTTCAGTACAATGTTCTAGAAAAGC	GCTGTTCAGTACAATGTTCTAGAAAAAG	2	28	1	AGCTTCACGAAGGCTCCACATACACAG	AGCTTCACGAAGGCTCCACATACACAG	AGCTTCACGAAGGCTCCACATACACAG	0	27	2	1	1	0	0	1	24	1	1
PP377170.1	LDT_RSV-A_M_1.1	1	GGCAAATATGGAAACATACGTGAACAAGCTTCACGAAGGCTCCACATACACAGCAGCTGTCCAGTACAATGTTCTAGAAAAAG	1	GGCAAATATGGAAACATACGTGAA	GGCAAATATGGAAACATACGTGAA	GGCAAATATGGAAACATACGTGAA	0	24	-1	GCTGTTCAATACAATGTCCTAGAAAAAG	GCTGTCCAGTACAATGTTCTAGAAAAAG	GCTGTTCAATACAATGTCCTAGAAAAAG	3	28	1	AGCTTCACGAAGGCTCCACATACACAG	AGCTTCACGAAGGCTCCACATACACAG	AGCTTCACGAAGGCTCCACATACACAG	0	27	2	0	1	0	0	1	54	1981	0.000504796
PP377170.1	LDT_RSV-B_M_1.1	1	GGCAAATATGGAAACATACGTGAACAAGCTTCACGAAGGCTCCACATACACAGCAGCTGTCCAGTACAATGTTCTAGAAAAAG	1	GGCAAATATGGAAACATACGTGAA	GGCAAATATGGAAACATACGTGAA	GGCAAATATGGAAACATACGTGAA	0	24	1	GCTGTCCAGTACAATGTTCTAGAAAAAG	GCTGTCCAGTACAATGTTCTAGAAAAAG	GCTGTCCAGTACAATGTTCTAGAAAAAG	0	28	1	AGCTTCACGAAGGCTCCACATACACAG	AGCTTCACGAAGGCTCCACATACACAG	AGCTTCACGAAGGCTCCACATACACAG	0	27	2	1	1	0	0	1	54	1981	0.000504796
OR795244.1	LDT_RSV-A_M_1.1	1	GGCAAATATGGAAACATACGTGAACAAGCTTCACGAAGGCTCCACATACACAGCAGCTGTCCAGTACAATGTTCTAGAAAAAG	1	GGCAAATATGGAAACATACGTGAA	GGCAAATATGGAAACATACGTGAA	GGCAAATATGGAAACATACGTGAA	0	24	-1	GCTGTTCAATACAATGTCCTAGAAAAAG	GCTGTCCAGTACAATGTTCTAGAAAAAG	GCTGTTCAATACAATGTCCTAGAAAAAG	3	28	1	AGCTTCACGAAGGCTCCACATACACAG	AGCTTCACGAAGGCTCCACATACACAG	AGCTTCACGAAGGCTCCACATACACAG	0	27	2	0	1	0	0	1	54	1981	0.000504796
OR795244.1	LDT_RSV-B_M_1.1	1	GGCAAATATGGAAACATACGTGAACAAGCTTCACGAAGGCTCCACATACACAGCAGCTGTCCAGTACAATGTTCTAGAAAAAG	1	GGCAAATATGGAAACATACGTGAA	GGCAAATATGGAAACATACGTGAA	GGCAAATATGGAAACATACGTGAA	0	24	1	GCTGTCCAGTACAATGTTCTAGAAAAAG	GCTGTCCAGTACAATGTTCTAGAAAAAG	GCTGTCCAGTACAATGTTCTAGAAAAAG	0	28	1	AGCTTCACGAAGGCTCCACATACACAG	AGCTTCACGAAGGCTCCACATACACAG	AGCTTCACGAAGGCTCCACATACACAG	0	27	2	1	1	0	0	1	54	1981	0.000504796
OR975311.1	LDT_RSV-A_M_1.1	1	GGCAAATATGGAAACATACGTGAACAAGCTTCACGAAGGCTCCACATACACAGCAGCTGTCCAGTACAATGTTCTAGAAAAAG	1	GGCAAATATGGAAACATACGTGAA	GGCAAATATGGAAACATACGTGAA	GGCAAATATGGAAACATACGTGAA	0	24	-1	GCTGTTCAATACAATGTCCTAGAAAAAG	GCTGTCCAGTACAATGTTCTAGAAAAAG	GCTGTTCAATACAATGTCCTAGAAAAAG	3	28	1	AGCTTCACGAAGGCTCCACATACACAG	AGCTTCACGAAGGCTCCACATACACAG	AGCTTCACGAAGGCTCCACATACACAG	0	27	2	0	1	0	0	1	54	1981	0.000504796
OR975311.1	LDT_RSV-B_M_1.1	1	GGCAAATATGGAAACATACGTGAACAAGCTTCACGAAGGCTCCACATACACAGCAGCTGTCCAGTACAATGTTCTAGAAAAAG	1	GGCAAATATGGAAACATACGTGAA	GGCAAATATGGAAACATACGTGAA	GGCAAATATGGAAACATACGTGAA	0	24	1	GCTGTCCAGTACAATGTTCTAGAAAAAG	GCTGTCCAGTACAATGTTCTAGAAAAAG	GCTGTCCAGTACAATGTTCTAGAAAAAG	0	28	1	AGCTTCACGAAGGCTCCACATACACAG	AGCTTCACGAAGGCTCCACATACACAG	AGCTTCACGAAGGCTCCACATACACAG	0	27	2	1	1	0	0	1	54	1981	0.000504796
OQ101850.2	LDT_RSV-A_M_1.1	1	GGCAAATATGGAAACATACGTGAACAAGCTTCACGAAGGCTCCACATACACAGCAGCTGTCCAGTACAATGTTCTAGAAAAAG	1	GGCAAATATGGAAACATACGTGAA	GGCAAATATGGAAACATACGTGAA	GGCAAATATGGAAACATACGTGAA	0	24	-1	GCTGTTCAATACAATGTCCTAGAAAAAG	GCTGTCCAGTACAATGTTCTAGAAAAAG	GCTGTTCAATACAATGTCCTAGAAAAAG	3	28	1	AGCTTCACGAAGGCTCCACATACACAG	AGCTTCACGAAGGCTCCACATACACAG	AGCTTCACGAAGGCTCCACATACACAG	0	27	2	0	1	0	0	1	54	1981	0.000504796
OQ101850.2	LDT_RSV-B_M_1.1	1	GGCAAATATGGAAACATACGTGAACAAGCTTCACGAAGGCTCCACATACACAGCAGCTGTCCAGTACAATGTTCTAGAAAAAG	1	GGCAAATATGGAAACATACGTGAA	GGCAAATATGGAAACATACGTGAA	GGCAAATATGGAAACATACGTGAA	0	24	1	GCTGTCCAGTACAATGTTCTAGAAAAAG	GCTGTCCAGTACAATGTTCTAGAAAAAG	GCTGTCCAGTACAATGTTCTAGAAAAAG	0	28	1	AGCTTCACGAAGGCTCCACATACACAG	AGCTTCACGAAGGCTCCACATACACAG	AGCTTCACGAAGGCTCCACATACACAG	0	27	2	1	1	0	0	1	54	1981	0.000504796
PQ618110.1	LDT_RSV-A_M_1.1	1	GGCAAATATGGAAACATACGTGAACAAGCTTCACGAAGGCTCCACATACACAGCAGCTGTCCAGTACAATGTTCTAGAAAAAG	1	GGCAAATATGGAAACATACGTGAA	GGCAAATATGGAAACATACGTGAA	GGCAAATATGGAAACATACGTGAA	0	24	-1	GCTGTTCAATACAATGTCCTAGAAAAAG	GCTGTCCAGTACAATGTTCTAGAAAAAG	GCTGTTCAATACAATGTCCTAGAAAAAG	3	28	1	AGCTTCACGAAGGCTCCACATACACAG	AGCTTCACGAAGGCTCCACATACACAG	AGCTTCACGAAGGCTCCACATACACAG	0	27	2	0	1	0	0	1	54	1981	0.000504796
PQ618110.1	LDT_RSV-B_M_1.1	1	GGCAAATATGGAAACATACGTGAACAAGCTTCACGAAGGCTCCACATACACAGCAGCTGTCCAGTACAATGTTCTAGAAAAAG	1	GGCAAATATGGAAACATACGTGAA	GGCAAATATGGAAACATACGTGAA	GGCAAATATGGAAACATACGTGAA	0	24	1	GCTGTCCAGTACAATGTTCTAGAAAAAG	GCTGTCCAGTACAATGTTCTAGAAAAAG	GCTGTCCAGTACAATGTTCTAGAAAAAG	0	28	1	AGCTTCACGAAGGCTCCACATACACAG	AGCTTCACGAAGGCTCCACATACACAG	AGCTTCACGAAGGCTCCACATACACAG	0	27	2	1	1	0	0	1	54	1981	0.000504796
MH594451.1	LDT_RSV-A_M_1.1	1	GGCAAATATGGAAACATACGTGAACAAGCTTCACGAAGGCTCCACATACACAGCAGCTGTTCAGTACAATGTTCTAGAAAAAG	1	GGCAAATATGGAAACATACGTGAA	GGCAAATATGGAAACATACGTGAA	GGCAAATATGGAAACATACGTGAA	0	24	1	GCTGTTCAATACAATGTCCTAGAAAAAG	GCTGTTCAGTACAATGTTCTAGAAAAAG	GCTGTTCAATACAATGTCCTAGAAAAAG	2	28	1	AGCTTCACGAAGGCTCCACATACACAG	AGCTTCACGAAGGCTCCACATACACAG	AGCTTCACGAAGGCTCCACATACACAG	0	27	2	1	1	0	0	1	57	638	0.0015674
MH594451.1	LDT_RSV-B_M_1.1	1	GGCAAATATGGAAACATACGTGAACAAGCTTCACGAAGGCTCCACATACACAGCAGCTGTTCAGTACAATGTTCTAGAAAAAG	1	GGCAAATATGGAAACATACGTGAA	GGCAAATATGGAAACATACGTGAA	GGCAAATATGGAAACATACGTGAA	0	24	1	GCTGTTCAGTACAATGTTCTAGAAAAAG	GCTGTTCAGTACAATGTTCTAGAAAAAG	GCTGTTCAGTACAATGTTCTAGAAAAAG	0	28	1	AGCTTCACGAAGGCTCCACATACACAG	AGCTTCACGAAGGCTCCACATACACAG	AGCTTCACGAAGGCTCCACATACACAG	0	27	2	1	1	0	0	1	57	638	0.0015674
MZ516143.1	LDT_RSV-A_M_1.1	1	GGCAAATATGGAAACATACGTGAACAAGCTTCACGAAGGCTCCACATACACAGCAGCTGTCCAGTACAATGTTCTAGAAAAAG	1	GGCAAATATGGAAACATACGTGAA	GGCAAATATGGAAACATACGTGAA	GGCAAATATGGAAACATACGTGAA	0	24	-1	GCTGTTCAATACAATGTCCTAGAAAAAG	GCTGTCCAGTACAATGTTCTAGAAAAAG	GCTGTTCAATACAATGTCCTAGAAAAAG	3	28	1	AGCTTCACGAAGGCTCCACATACACAG	AGCTTCACGAAGGCTCCACATACACAG	AGCTTCACGAAGGCTCCACATACACAG	0	27	2	0	1	0	0	1	54	1981	0.000504796
MZ516143.1	LDT_RSV-B_M_1.1	1	GGCAAATATGGAAACATACGTGAACAAGCTTCACGAAGGCTCCACATACACAGCAGCTGTCCAGTACAATGTTCTAGAAAAAG	1	GGCAAATATGGAAACATACGTGAA	GGCAAATATGGAAACATACGTGAA	GGCAAATATGGAAACATACGTGAA	0	24	1	GCTGTCCAGTACAATGTTCTAGAAAAAG	GCTGTCCAGTACAATGTTCTAGAAAAAG	GCTGTCCAGTACAATGTTCTAGAAAAAG	0	28	1	AGCTTCACGAAGGCTCCACATACACAG	AGCTTCACGAAGGCTCCACATACACAG	AGCTTCACGAAGGCTCCACATACACAG	0	27	2	1	1	0	0	1	54	1981	0.000504796
PQ638759.1	LDT_RSV-A_M_1.1	1	GGCAAATATGGAAACATACGTGAACAAGCTTCACGAAGGCTCCACATACACAGCAGCTGTCCAGTACAATGTTCTAGAAAAAG	1	GGCAAATATGGAAACATACGTGAA	GGCAAATATGGAAACATACGTGAA	GGCAAATATGGAAACATACGTGAA	0	24	-1	GCTGTTCAATACAATGTCCTAGAAAAAG	GCTGTCCAGTACAATGTTCTAGAAAAAG	GCTGTTCAATACAATGTCCTAGAAAAAG	3	28	1	AGCTTCACGAAGGCTCCACATACACAG	AGCTTCACGAAGGCTCCACATACACAG	AGCTTCACGAAGGCTCCACATACACAG	0	27	2	0	1	0	0	1	54	1981	0.000504796
PQ638759.1	LDT_RSV-B_M_1.1	1	GGCAAATATGGAAACATACGTGAACAAGCTTCACGAAGGCTCCACATACACAGCAGCTGTCCAGTACAATGTTCTAGAAAAAG	1	GGCAAATATGGAAACATACGTGAA	GGCAAATATGGAAACATACGTGAA	GGCAAATATGGAAACATACGTGAA	0	24	1	GCTGTCCAGTACAATGTTCTAGAAAAAG	GCTGTCCAGTACAATGTTCTAGAAAAAG	GCTGTCCAGTACAATGTTCTAGAAAAAG	0	28	1	AGCTTCACGAAGGCTCCACATACACAG	AGCTTCACGAAGGCTCCACATACACAG	AGCTTCACGAAGGCTCCACATACACAG	0	27	2	1	1	0	0	1	54	1981	0.000504796
PP377396.1	LDT_RSV-A_M_1.1	1	GGCAAATATGGAAACATACGTGAACAAGCTTCACGAAGGCTCCACATACACAGCAGCTGTCCAGTATAATGTTCTAGAAAAAG	1	GGCAAATATGGAAACATACGTGAA	GGCAAATATGGAAACATACGTGAA	GGCAAATATGGAAACATACGTGAA	0	24	-1	GCTGTTCAATACAATGTCCTAGAAAAAG	GCTGTCCAGTATAATGTTCTAGAAAAAG	GCTGTTCAATACAATGTCCTAGAAAAAG	4	28	1	AGCTTCACGAAGGCTCCACATACACAG	AGCTTCACGAAGGCTCCACATACACAG	AGCTTCACGAAGGCTCCACATACACAG	0	27	2	0	1	0	0	1	30	11	0.0909091
PP377396.1	LDT_RSV-B_M_1.1	1	GGCAAATATGGAAACATACGTGAACAAGCTTCACGAAGGCTCCACATACACAGCAGCTGTCCAGTATAATGTTCTAGAAAAAG	1	GGCAAATATGGAAACATACGTGAA	GGCAAATATGGAAACATACGTGAA	GGCAAATATGGAAACATACGTGAA	0	24	1	GCTGTCCAGTACAATGTTCTAGAAAAAG	GCTGTCCAGTATAATGTTCTAGAAAAAG	GCTGTCCAGTACAATGTTCTAGAAAAAG	1	28	1	AGCTTCACGAAGGCTCCACATACACAG	AGCTTCACGAAGGCTCCACATACACAG	AGCTTCACGAAGGCTCCACATACACAG	0	27	2	1	1	0	0	1	30	11	0.0909091
PP784970.1	LDT_RSV-A_M_1.1	1	GGCAAATATGGAAACATACGTGAACAAGCTTCACGAAGGCTCCACATACACAGCAGCTGTTCAGTACAATGTTCTAGAAAAAG	1	GGCAAATATGGAAACATACGTGAA	GGCAAATATGGAAACATACGTGAA	GGCAAATATGGAAACATACGTGAA	0	24	1	GCTGTTCAATACAATGTCCTAGAAAAAG	GCTGTTCAGTACAATGTTCTAGAAAAAG	GCTGTTCAATACAATGTCCTAGAAAAAG	2	28	1	AGCTTCACGAAGGCTCCACATACACAG	AGCTTCACGAAGGCTCCACATACACAG	AGCTTCACGAAGGCTCCACATACACAG	0	27	2	1	1	0	0	1	57	638	0.0015674
PP784970.1	LDT_RSV-B_M_1.1	1	GGCAAATATGGAAACATACGTGAACAAGCTTCACGAAGGCTCCACATACACAGCAGCTGTTCAGTACAATGTTCTAGAAAAAG	1	GGCAAATATGGAAACATACGTGAA	GGCAAATATGGAAACATACGTGAA	GGCAAATATGGAAACATACGTGAA	0	24	1	GCTGTTCAGTACAATGTTCTAGAAAAAG	GCTGTTCAGTACAATGTTCTAGAAAAAG	GCTGTTCAGTACAATGTTCTAGAAAAAG	0	28	1	AGCTTCACGAAGGCTCCACATACACAG	AGCTTCACGAAGGCTCCACATACACAG	AGCTTCACGAAGGCTCCACATACACAG	0	27	2	1	1	0	0	1	57	638	0.0015674
PP377349.1	LDT_RSV-A_M_1.1	1	GGCAAATATGGAAACATACGTGAACAAGCTTCACGAAGGCTCCACATACACAGCAGCTGTCCAGTACAATGTTCTAGAAAAAG	1	GGCAAATATGGAAACATACGTGAA	GGCAAATATGGAAACATACGTGAA	GGCAAATATGGAAACATACGTGAA	0	24	-1	GCTGTTCAATACAATGTCCTAGAAAAAG	GCTGTCCAGTACAATGTTCTAGAAAAAG	GCTGTTCAATACAATGTCCTAGAAAAAG	3	28	1	AGCTTCACGAAGGCTCCACATACACAG	AGCTTCACGAAGGCTCCACATACACAG	AGCTTCACGAAGGCTCCACATACACAG	0	27	2	0	1	0	0	1	54	1981	0.000504796
PP377349.1	LDT_RSV-B_M_1.1	1	GGCAAATATGGAAACATACGTGAACAAGCTTCACGAAGGCTCCACATACACAGCAGCTGTCCAGTACAATGTTCTAGAAAAAG	1	GGCAAATATGGAAACATACGTGAA	GGCAAATATGGAAACATACGTGAA	GGCAAATATGGAAACATACGTGAA	0	24	1	GCTGTCCAGTACAATGTTCTAGAAAAAG	GCTGTCCAGTACAATGTTCTAGAAAAAG	GCTGTCCAGTACAATGTTCTAGAAAAAG	0	28	1	AGCTTCACGAAGGCTCCACATACACAG	AGCTTCACGAAGGCTCCACATACACAG	AGCTTCACGAAGGCTCCACATACACAG	0	27	2	1	1	0	0	1	54	1981	0.000504796
OK649685.1	LDT_RSV-A_M_1.1	1	GGCAAATATGGAAACATACGTGAACAAGCTTCACGAAGGCTCCACATACACAGCAGCTGTTCAGTACAATGTTCTAGAAAAAG	1	GGCAAATATGGAAACATACGTGAA	GGCAAATATGGAAACATACGTGAA	GGCAAATATGGAAACATACGTGAA	0	24	1	GCTGTTCAATACAATGTCCTAGAAAAAG	GCTGTTCAGTACAATGTTCTAGAAAAAG	GCTGTTCAATACAATGTCCTAGAAAAAG	2	28	1	AGCTTCACGAAGGCTCCACATACACAG	AGCTTCACGAAGGCTCCACATACACAG	AGCTTCACGAAGGCTCCACATACACAG	0	27	2	1	1	0	0	1	57	638	0.0015674
OK649685.1	LDT_RSV-B_M_1.1	1	GGCAAATATGGAAACATACGTGAACAAGCTTCACGAAGGCTCCACATACACAGCAGCTGTTCAGTACAATGTTCTAGAAAAAG	1	GGCAAATATGGAAACATACGTGAA	GGCAAATATGGAAACATACGTGAA	GGCAAATATGGAAACATACGTGAA	0	24	1	GCTGTTCAGTACAATGTTCTAGAAAAAG	GCTGTTCAGTACAATGTTCTAGAAAAAG	GCTGTTCAGTACAATGTTCTAGAAAAAG	0	28	1	AGCTTCACGAAGGCTCCACATACACAG	AGCTTCACGAAGGCTCCACATACACAG	AGCTTCACGAAGGCTCCACATACACAG	0	27	2	1	1	0	0	1	57	638	0.0015674
PP377092.1	LDT_RSV-A_M_1.1	1	GGCAAATATGGAAACATACGTGAACAAGCTTCACGAAGGCTCCACATACACAGCAGCTGTTCAGTACAATGTTCTAGAAAAAG	1	GGCAAATATGGAAACATACGTGAA	GGCAAATATGGAAACATACGTGAA	GGCAAATATGGAAACATACGTGAA	0	24	1	GCTGTTCAATACAATGTCCTAGAAAAAG	GCTGTTCAGTACAATGTTCTAGAAAAAG	GCTGTTCAATACAATGTCCTAGAAAAAG	2	28	1	AGCTTCACGAAGGCTCCACATACACAG	AGCTTCACGAAGGCTCCACATACACAG	AGCTTCACGAAGGCTCCACATACACAG	0	27	2	1	1	0	0	1	57	638	0.0015674
PP377092.1	LDT_RSV-B_M_1.1	1	GGCAAATATGGAAACATACGTGAACAAGCTTCACGAAGGCTCCACATACACAGCAGCTGTTCAGTACAATGTTCTAGAAAAAG	1	GGCAAATATGGAAACATACGTGAA	GGCAAATATGGAAACATACGTGAA	GGCAAATATGGAAACATACGTGAA	0	24	1	GCTGTTCAGTACAATGTTCTAGAAAAAG	GCTGTTCAGTACAATGTTCTAGAAAAAG	GCTGTTCAGTACAATGTTCTAGAAAAAG	0	28	1	AGCTTCACGAAGGCTCCACATACACAG	AGCTTCACGAAGGCTCCACATACACAG	AGCTTCACGAAGGCTCCACATACACAG	0	27	2	1	1	0	0	1	57	638	0.0015674
ON237131.1	LDT_RSV-A_M_1.1	1	GGCAAATATGGAAACATACGTGAACAAGCTTCACGAAGGCTCCACATACACAGCAGCTGTTCAGTACAATGTTCTAGAAAAAG	1	GGCAAATATGGAAACATACGTGAA	GGCAAATATGGAAACATACGTGAA	GGCAAATATGGAAACATACGTGAA	0	24	1	GCTGTTCAATACAATGTCCTAGAAAAAG	GCTGTTCAGTACAATGTTCTAGAAAAAG	GCTGTTCAATACAATGTCCTAGAAAAAG	2	28	1	AGCTTCACGAAGGCTCCACATACACAG	AGCTTCACGAAGGCTCCACATACACAG	AGCTTCACGAAGGCTCCACATACACAG	0	27	2	1	1	0	0	1	57	638	0.0015674
ON237131.1	LDT_RSV-B_M_1.1	1	GGCAAATATGGAAACATACGTGAACAAGCTTCACGAAGGCTCCACATACACAGCAGCTGTTCAGTACAATGTTCTAGAAAAAG	1	GGCAAATATGGAAACATACGTGAA	GGCAAATATGGAAACATACGTGAA	GGCAAATATGGAAACATACGTGAA	0	24	1	GCTGTTCAGTACAATGTTCTAGAAAAAG	GCTGTTCAGTACAATGTTCTAGAAAAAG	GCTGTTCAGTACAATGTTCTAGAAAAAG	0	28	1	AGCTTCACGAAGGCTCCACATACACAG	AGCTTCACGAAGGCTCCACATACACAG	AGCTTCACGAAGGCTCCACATACACAG	0	27	2	1	1	0	0	1	57	638	0.0015674
PP970143.1	LDT_RSV-A_M_1.1	1	GGCAAATATGGAAACATACGTGAACAAGCTTCACGAAGGCTCCACATACACAGCAGCTGTCCAGTACAATGTTCTAGAAAAAG	1	GGCAAATATGGAAACATACGTGAA	GGCAAATATGGAAACATACGTGAA	GGCAAATATGGAAACATACGTGAA	0	24	-1	GCTGTTCAATACAATGTCCTAGAAAAAG	GCTGTCCAGTACAATGTTCTAGAAAAAG	GCTGTTCAATACAATGTCCTAGAAAAAG	3	28	1	AGCTTCACGAAGGCTCCACATACACAG	AGCTTCACGAAGGCTCCACATACACAG	AGCTTCACGAAGGCTCCACATACACAG	0	27	2	0	1	0	0	1	54	1981	0.000504796
PP970143.1	LDT_RSV-B_M_1.1	1	GGCAAATATGGAAACATACGTGAACAAGCTTCACGAAGGCTCCACATACACAGCAGCTGTCCAGTACAATGTTCTAGAAAAAG	1	GGCAAATATGGAAACATACGTGAA	GGCAAATATGGAAACATACGTGAA	GGCAAATATGGAAACATACGTGAA	0	24	1	GCTGTCCAGTACAATGTTCTAGAAAAAG	GCTGTCCAGTACAATGTTCTAGAAAAAG	GCTGTCCAGTACAATGTTCTAGAAAAAG	0	28	1	AGCTTCACGAAGGCTCCACATACACAG	AGCTTCACGAAGGCTCCACATACACAG	AGCTTCACGAAGGCTCCACATACACAG	0	27	2	1	1	0	0	1	54	1981	0.000504796
MZ515584.1	LDT_RSV-A_M_1.1	1	GGCAAATATGGAAACATACGTGAACAAGCTTCACGAAGGCTCTACATACACAGCAGCTGTCCAGTACAATGTTCTAGAAAAAG	1	GGCAAATATGGAAACATACGTGAA	GGCAAATATGGAAACATACGTGAA	GGCAAATATGGAAACATACGTGAA	0	24	-1	GCTGTTCAATACAATGTCCTAGAAAAAG	GCTGTCCAGTACAATGTTCTAGAAAAAG	GCTGTTCAATACAATGTCCTAGAAAAAG	3	28	1	AGCTTCACGAAGGCTCCACATACACAG	AGCTTCACGAAGGCTCTACATACACAG	AGCTTCACGAAGGCTCCACATACACAG	1	27	2	0	1	0	0	1	3	16	0.0625
MZ515584.1	LDT_RSV-B_M_1.1	1	GGCAAATATGGAAACATACGTGAACAAGCTTCACGAAGGCTCTACATACACAGCAGCTGTCCAGTACAATGTTCTAGAAAAAG	1	GGCAAATATGGAAACATACGTGAA	GGCAAATATGGAAACATACGTGAA	GGCAAATATGGAAACATACGTGAA	0	24	1	GCTGTCCAGTACAATGTTCTAGAAAAAG	GCTGTCCAGTACAATGTTCTAGAAAAAG	GCTGTCCAGTACAATGTTCTAGAAAAAG	0	28	1	AGCTTCACGAAGGCTCCACATACACAG	AGCTTCACGAAGGCTCTACATACACAG	AGCTTCACGAAGGCTCCACATACACAG	1	27	2	1	1	0	0	1	3	16	0.0625
MK749879.1	LDT_RSV-A_M_1.1	1	GGCAAATATGGAAACATACGTGAACAAGCTTCACGAAGGCTCCACATACACAGCAGCTGTTCAGTACAATGTTCTAGAAAAAG	1	GGCAAATATGGAAACATACGTGAA	GGCAAATATGGAAACATACGTGAA	GGCAAATATGGAAACATACGTGAA	0	24	1	GCTGTTCAATACAATGTCCTAGAAAAAG	GCTGTTCAGTACAATGTTCTAGAAAAAG	GCTGTTCAATACAATGTCCTAGAAAAAG	2	28	1	AGCTTCACGAAGGCTCCACATACACAG	AGCTTCACGAAGGCTCCACATACACAG	AGCTTCACGAAGGCTCCACATACACAG	0	27	2	1	1	0	0	1	57	638	0.0015674
MK749879.1	LDT_RSV-B_M_1.1	1	GGCAAATATGGAAACATACGTGAACAAGCTTCACGAAGGCTCCACATACACAGCAGCTGTTCAGTACAATGTTCTAGAAAAAG	1	GGCAAATATGGAAACATACGTGAA	GGCAAATATGGAAACATACGTGAA	GGCAAATATGGAAACATACGTGAA	0	24	1	GCTGTTCAGTACAATGTTCTAGAAAAAG	GCTGTTCAGTACAATGTTCTAGAAAAAG	GCTGTTCAGTACAATGTTCTAGAAAAAG	0	28	1	AGCTTCACGAAGGCTCCACATACACAG	AGCTTCACGAAGGCTCCACATACACAG	AGCTTCACGAAGGCTCCACATACACAG	0	27	2	1	1	0	0	1	57	638	0.0015674
MZ515648.1	LDT_RSV-A_M_1.1	1	GGCAAATATGGAAACATACGTGAACAAGCTTCACGAAGGCTCCACATACACAGCAGCTGTTCAGTACAATGTTCTAGAAAAAG	1	GGCAAATATGGAAACATACGTGAA	GGCAAATATGGAAACATACGTGAA	GGCAAATATGGAAACATACGTGAA	0	24	1	GCTGTTCAATACAATGTCCTAGAAAAAG	GCTGTTCAGTACAATGTTCTAGAAAAAG	GCTGTTCAATACAATGTCCTAGAAAAAG	2	28	1	AGCTTCACGAAGGCTCCACATACACAG	AGCTTCACGAAGGCTCCACATACACAG	AGCTTCACGAAGGCTCCACATACACAG	0	27	2	1	1	0	0	1	57	638	0.0015674
MZ515648.1	LDT_RSV-B_M_1.1	1	GGCAAATATGGAAACATACGTGAACAAGCTTCACGAAGGCTCCACATACACAGCAGCTGTTCAGTACAATGTTCTAGAAAAAG	1	GGCAAATATGGAAACATACGTGAA	GGCAAATATGGAAACATACGTGAA	GGCAAATATGGAAACATACGTGAA	0	24	1	GCTGTTCAGTACAATGTTCTAGAAAAAG	GCTGTTCAGTACAATGTTCTAGAAAAAG	GCTGTTCAGTACAATGTTCTAGAAAAAG	0	28	1	AGCTTCACGAAGGCTCCACATACACAG	AGCTTCACGAAGGCTCCACATACACAG	AGCTTCACGAAGGCTCCACATACACAG	0	27	2	1	1	0	0	1	57	638	0.0015674
MZ515990.1	LDT_RSV-A_M_1.1	1	GGCAAATATGGAAACATACGTGAACAAGCTTCACGAAGGCTCCACATACACAGCAGCTGTCCAGTACAATGTTCTAGAAAAAG	1	GGCAAATATGGAAACATACGTGAA	GGCAAATATGGAAACATACGTGAA	GGCAAATATGGAAACATACGTGAA	0	24	-1	GCTGTTCAATACAATGTCCTAGAAAAAG	GCTGTCCAGTACAATGTTCTAGAAAAAG	GCTGTTCAATACAATGTCCTAGAAAAAG	3	28	1	AGCTTCACGAAGGCTCCACATACACAG	AGCTTCACGAAGGCTCCACATACACAG	AGCTTCACGAAGGCTCCACATACACAG	0	27	2	0	1	0	0	1	54	1981	0.000504796
MZ515990.1	LDT_RSV-B_M_1.1	1	GGCAAATATGGAAACATACGTGAACAAGCTTCACGAAGGCTCCACATACACAGCAGCTGTCCAGTACAATGTTCTAGAAAAAG	1	GGCAAATATGGAAACATACGTGAA	GGCAAATATGGAAACATACGTGAA	GGCAAATATGGAAACATACGTGAA	0	24	1	GCTGTCCAGTACAATGTTCTAGAAAAAG	GCTGTCCAGTACAATGTTCTAGAAAAAG	GCTGTCCAGTACAATGTTCTAGAAAAAG	0	28	1	AGCTTCACGAAGGCTCCACATACACAG	AGCTTCACGAAGGCTCCACATACACAG	AGCTTCACGAAGGCTCCACATACACAG	0	27	2	1	1	0	0	1	54	1981	0.000504796
MZ515637.1	LDT_RSV-A_M_1.1	1	GGCAAATATGGAAACATACGTGAACAAGCTTCACGAAGGCTCCACATACACAGCAGCTGTCCAGTACAATGTTCTAGAAAAAG	1	GGCAAATATGGAAACATACGTGAA	GGCAAATATGGAAACATACGTGAA	GGCAAATATGGAAACATACGTGAA	0	24	-1	GCTGTTCAATACAATGTCCTAGAAAAAG	GCTGTCCAGTACAATGTTCTAGAAAAAG	GCTGTTCAATACAATGTCCTAGAAAAAG	3	28	1	AGCTTCACGAAGGCTCCACATACACAG	AGCTTCACGAAGGCTCCACATACACAG	AGCTTCACGAAGGCTCCACATACACAG	0	27	2	0	1	0	0	1	54	1981	0.000504796
MZ515637.1	LDT_RSV-B_M_1.1	1	GGCAAATATGGAAACATACGTGAACAAGCTTCACGAAGGCTCCACATACACAGCAGCTGTCCAGTACAATGTTCTAGAAAAAG	1	GGCAAATATGGAAACATACGTGAA	GGCAAATATGGAAACATACGTGAA	GGCAAATATGGAAACATACGTGAA	0	24	1	GCTGTCCAGTACAATGTTCTAGAAAAAG	GCTGTCCAGTACAATGTTCTAGAAAAAG	GCTGTCCAGTACAATGTTCTAGAAAAAG	0	28	1	AGCTTCACGAAGGCTCCACATACACAG	AGCTTCACGAAGGCTCCACATACACAG	AGCTTCACGAAGGCTCCACATACACAG	0	27	2	1	1	0	0	1	54	1981	0.000504796
PP377199.1	LDT_RSV-A_M_1.1	1	GGCAAATATGGAAACATACGTGAACAAGCTTCACGAAGGCTCCACATACACAGCAGCTGTCCAGTACAATGTTCTAGAAAAAG	1	GGCAAATATGGAAACATACGTGAA	GGCAAATATGGAAACATACGTGAA	GGCAAATATGGAAACATACGTGAA	0	24	-1	GCTGTTCAATACAATGTCCTAGAAAAAG	GCTGTCCAGTACAATGTTCTAGAAAAAG	GCTGTTCAATACAATGTCCTAGAAAAAG	3	28	1	AGCTTCACGAAGGCTCCACATACACAG	AGCTTCACGAAGGCTCCACATACACAG	AGCTTCACGAAGGCTCCACATACACAG	0	27	2	0	1	0	0	1	54	1981	0.000504796
PP377199.1	LDT_RSV-B_M_1.1	1	GGCAAATATGGAAACATACGTGAACAAGCTTCACGAAGGCTCCACATACACAGCAGCTGTCCAGTACAATGTTCTAGAAAAAG	1	GGCAAATATGGAAACATACGTGAA	GGCAAATATGGAAACATACGTGAA	GGCAAATATGGAAACATACGTGAA	0	24	1	GCTGTCCAGTACAATGTTCTAGAAAAAG	GCTGTCCAGTACAATGTTCTAGAAAAAG	GCTGTCCAGTACAATGTTCTAGAAAAAG	0	28	1	AGCTTCACGAAGGCTCCACATACACAG	AGCTTCACGAAGGCTCCACATACACAG	AGCTTCACGAAGGCTCCACATACACAG	0	27	2	1	1	0	0	1	54	1981	0.000504796
MH594370.1	LDT_RSV-A_M_1.1	1	GGCAAATATGGAAACATACGTGAACAAGCTTCACGAAGGCTCCACATACACAGCAGCTGTTCAGTACAATGTTCTAGAAAAAG	1	GGCAAATATGGAAACATACGTGAA	GGCAAATATGGAAACATACGTGAA	GGCAAATATGGAAACATACGTGAA	0	24	1	GCTGTTCAATACAATGTCCTAGAAAAAG	GCTGTTCAGTACAATGTTCTAGAAAAAG	GCTGTTCAATACAATGTCCTAGAAAAAG	2	28	1	AGCTTCACGAAGGCTCCACATACACAG	AGCTTCACGAAGGCTCCACATACACAG	AGCTTCACGAAGGCTCCACATACACAG	0	27	2	1	1	0	0	1	57	638	0.0015674
MH594370.1	LDT_RSV-B_M_1.1	1	GGCAAATATGGAAACATACGTGAACAAGCTTCACGAAGGCTCCACATACACAGCAGCTGTTCAGTACAATGTTCTAGAAAAAG	1	GGCAAATATGGAAACATACGTGAA	GGCAAATATGGAAACATACGTGAA	GGCAAATATGGAAACATACGTGAA	0	24	1	GCTGTTCAGTACAATGTTCTAGAAAAAG	GCTGTTCAGTACAATGTTCTAGAAAAAG	GCTGTTCAGTACAATGTTCTAGAAAAAG	0	28	1	AGCTTCACGAAGGCTCCACATACACAG	AGCTTCACGAAGGCTCCACATACACAG	AGCTTCACGAAGGCTCCACATACACAG	0	27	2	1	1	0	0	1	57	638	0.0015674
PP974185.1	LDT_RSV-A_M_1.1	1	GGCAAATATGGAAACATACGTGAACAAGCTTCACGAAGGCTCCACATACACAGCAGCTGTCCAGTACAATGTTCTAGAAAAAG	1	GGCAAATATGGAAACATACGTGAA	GGCAAATATGGAAACATACGTGAA	GGCAAATATGGAAACATACGTGAA	0	24	-1	GCTGTTCAATACAATGTCCTAGAAAAAG	GCTGTCCAGTACAATGTTCTAGAAAAAG	GCTGTTCAATACAATGTCCTAGAAAAAG	3	28	1	AGCTTCACGAAGGCTCCACATACACAG	AGCTTCACGAAGGCTCCACATACACAG	AGCTTCACGAAGGCTCCACATACACAG	0	27	2	0	1	0	0	1	54	1981	0.000504796
PP974185.1	LDT_RSV-B_M_1.1	1	GGCAAATATGGAAACATACGTGAACAAGCTTCACGAAGGCTCCACATACACAGCAGCTGTCCAGTACAATGTTCTAGAAAAAG	1	GGCAAATATGGAAACATACGTGAA	GGCAAATATGGAAACATACGTGAA	GGCAAATATGGAAACATACGTGAA	0	24	1	GCTGTCCAGTACAATGTTCTAGAAAAAG	GCTGTCCAGTACAATGTTCTAGAAAAAG	GCTGTCCAGTACAATGTTCTAGAAAAAG	0	28	1	AGCTTCACGAAGGCTCCACATACACAG	AGCTTCACGAAGGCTCCACATACACAG	AGCTTCACGAAGGCTCCACATACACAG	0	27	2	1	1	0	0	1	54	1981	0.000504796
OP699186.2	LDT_RSV-A_M_1.1	1	GGCAAATATGGAAACATACGTGAACAAGCTTCACGAAGGCTCCACATACACAGCAGCTGTCCAGTACAATGTTCTAGAAAAAG	1	GGCAAATATGGAAACATACGTGAA	GGCAAATATGGAAACATACGTGAA	GGCAAATATGGAAACATACGTGAA	0	24	-1	GCTGTTCAATACAATGTCCTAGAAAAAG	GCTGTCCAGTACAATGTTCTAGAAAAAG	GCTGTTCAATACAATGTCCTAGAAAAAG	3	28	1	AGCTTCACGAAGGCTCCACATACACAG	AGCTTCACGAAGGCTCCACATACACAG	AGCTTCACGAAGGCTCCACATACACAG	0	27	2	0	1	0	0	1	54	1981	0.000504796
OP699186.2	LDT_RSV-B_M_1.1	1	GGCAAATATGGAAACATACGTGAACAAGCTTCACGAAGGCTCCACATACACAGCAGCTGTCCAGTACAATGTTCTAGAAAAAG	1	GGCAAATATGGAAACATACGTGAA	GGCAAATATGGAAACATACGTGAA	GGCAAATATGGAAACATACGTGAA	0	24	1	GCTGTCCAGTACAATGTTCTAGAAAAAG	GCTGTCCAGTACAATGTTCTAGAAAAAG	GCTGTCCAGTACAATGTTCTAGAAAAAG	0	28	1	AGCTTCACGAAGGCTCCACATACACAG	AGCTTCACGAAGGCTCCACATACACAG	AGCTTCACGAAGGCTCCACATACACAG	0	27	2	1	1	0	0	1	54	1981	0.000504796
PQ348932.1	LDT_RSV-A_M_1.1	1	GGCAAATATGGAAACATACGTGAACAAGCTTCACGAAGGCTCCACATACACAGCAGCTGTCCAGTACAATGTTCTAGAAAAAG	1	GGCAAATATGGAAACATACGTGAA	GGCAAATATGGAAACATACGTGAA	GGCAAATATGGAAACATACGTGAA	0	24	-1	GCTGTTCAATACAATGTCCTAGAAAAAG	GCTGTCCAGTACAATGTTCTAGAAAAAG	GCTGTTCAATACAATGTCCTAGAAAAAG	3	28	1	AGCTTCACGAAGGCTCCACATACACAG	AGCTTCACGAAGGCTCCACATACACAG	AGCTTCACGAAGGCTCCACATACACAG	0	27	2	0	1	0	0	1	54	1981	0.000504796
PQ348932.1	LDT_RSV-B_M_1.1	1	GGCAAATATGGAAACATACGTGAACAAGCTTCACGAAGGCTCCACATACACAGCAGCTGTCCAGTACAATGTTCTAGAAAAAG	1	GGCAAATATGGAAACATACGTGAA	GGCAAATATGGAAACATACGTGAA	GGCAAATATGGAAACATACGTGAA	0	24	1	GCTGTCCAGTACAATGTTCTAGAAAAAG	GCTGTCCAGTACAATGTTCTAGAAAAAG	GCTGTCCAGTACAATGTTCTAGAAAAAG	0	28	1	AGCTTCACGAAGGCTCCACATACACAG	AGCTTCACGAAGGCTCCACATACACAG	AGCTTCACGAAGGCTCCACATACACAG	0	27	2	1	1	0	0	1	54	1981	0.000504796
PP352388.1	LDT_RSV-A_M_1.1	1	GGCAAATATGGAAACATACGTGAACAAGCTTCACGAAGGCTCCACATACACAGCAGCTGTCCAGTACAATGTTCTAGAAAAAG	1	GGCAAATATGGAAACATACGTGAA	GGCAAATATGGAAACATACGTGAA	GGCAAATATGGAAACATACGTGAA	0	24	-1	GCTGTTCAATACAATGTCCTAGAAAAAG	GCTGTCCAGTACAATGTTCTAGAAAAAG	GCTGTTCAATACAATGTCCTAGAAAAAG	3	28	1	AGCTTCACGAAGGCTCCACATACACAG	AGCTTCACGAAGGCTCCACATACACAG	AGCTTCACGAAGGCTCCACATACACAG	0	27	2	0	1	0	0	1	54	1981	0.000504796
PP352388.1	LDT_RSV-B_M_1.1	1	GGCAAATATGGAAACATACGTGAACAAGCTTCACGAAGGCTCCACATACACAGCAGCTGTCCAGTACAATGTTCTAGAAAAAG	1	GGCAAATATGGAAACATACGTGAA	GGCAAATATGGAAACATACGTGAA	GGCAAATATGGAAACATACGTGAA	0	24	1	GCTGTCCAGTACAATGTTCTAGAAAAAG	GCTGTCCAGTACAATGTTCTAGAAAAAG	GCTGTCCAGTACAATGTTCTAGAAAAAG	0	28	1	AGCTTCACGAAGGCTCCACATACACAG	AGCTTCACGAAGGCTCCACATACACAG	AGCTTCACGAAGGCTCCACATACACAG	0	27	2	1	1	0	0	1	54	1981	0.000504796
PV367364.1	LDT_RSV-A_M_1.1	1	GGCAAATATGGAAACATACGTGAACAAGCTTCACGAAGGCTCCACATACACAGCAGCTGTTCAGTACAATGTTCTAGAAAAAG	1	GGCAAATATGGAAACATACGTGAA	GGCAAATATGGAAACATACGTGAA	GGCAAATATGGAAACATACGTGAA	0	24	1	GCTGTTCAATACAATGTCCTAGAAAAAG	GCTGTTCAGTACAATGTTCTAGAAAAAG	GCTGTTCAATACAATGTCCTAGAAAAAG	2	28	1	AGCTTCACGAAGGCTCCACATACACAG	AGCTTCACGAAGGCTCCACATACACAG	AGCTTCACGAAGGCTCCACATACACAG	0	27	2	1	1	0	0	1	57	638	0.0015674
PV367364.1	LDT_RSV-B_M_1.1	1	GGCAAATATGGAAACATACGTGAACAAGCTTCACGAAGGCTCCACATACACAGCAGCTGTTCAGTACAATGTTCTAGAAAAAG	1	GGCAAATATGGAAACATACGTGAA	GGCAAATATGGAAACATACGTGAA	GGCAAATATGGAAACATACGTGAA	0	24	1	GCTGTTCAGTACAATGTTCTAGAAAAAG	GCTGTTCAGTACAATGTTCTAGAAAAAG	GCTGTTCAGTACAATGTTCTAGAAAAAG	0	28	1	AGCTTCACGAAGGCTCCACATACACAG	AGCTTCACGAAGGCTCCACATACACAG	AGCTTCACGAAGGCTCCACATACACAG	0	27	2	1	1	0	0	1	57	638	0.0015674
PP376980.1	LDT_RSV-A_M_1.1	1	GGCAAATATGGAAACATACGTGAACAAGCTTCACGAAGGCTCCACATACACAGCAGCTGTCCAGTACAATGTTCTAGAAAAAG	1	GGCAAATATGGAAACATACGTGAA	GGCAAATATGGAAACATACGTGAA	GGCAAATATGGAAACATACGTGAA	0	24	-1	GCTGTTCAATACAATGTCCTAGAAAAAG	GCTGTCCAGTACAATGTTCTAGAAAAAG	GCTGTTCAATACAATGTCCTAGAAAAAG	3	28	1	AGCTTCACGAAGGCTCCACATACACAG	AGCTTCACGAAGGCTCCACATACACAG	AGCTTCACGAAGGCTCCACATACACAG	0	27	2	0	1	0	0	1	54	1981	0.000504796
PP376980.1	LDT_RSV-B_M_1.1	1	GGCAAATATGGAAACATACGTGAACAAGCTTCACGAAGGCTCCACATACACAGCAGCTGTCCAGTACAATGTTCTAGAAAAAG	1	GGCAAATATGGAAACATACGTGAA	GGCAAATATGGAAACATACGTGAA	GGCAAATATGGAAACATACGTGAA	0	24	1	GCTGTCCAGTACAATGTTCTAGAAAAAG	GCTGTCCAGTACAATGTTCTAGAAAAAG	GCTGTCCAGTACAATGTTCTAGAAAAAG	0	28	1	AGCTTCACGAAGGCTCCACATACACAG	AGCTTCACGAAGGCTCCACATACACAG	AGCTTCACGAAGGCTCCACATACACAG	0	27	2	1	1	0	0	1	54	1981	0.000504796
OM857385.1	LDT_RSV-A_M_1.1	1	GGCAAATATGGAAACATACGTGAACAAGCTTCACGAAGGCTCCACATACACAGCAGCTGTCCAGTACAATGTTCTAGAAAAAG	1	GGCAAATATGGAAACATACGTGAA	GGCAAATATGGAAACATACGTGAA	GGCAAATATGGAAACATACGTGAA	0	24	-1	GCTGTTCAATACAATGTCCTAGAAAAAG	GCTGTCCAGTACAATGTTCTAGAAAAAG	GCTGTTCAATACAATGTCCTAGAAAAAG	3	28	1	AGCTTCACGAAGGCTCCACATACACAG	AGCTTCACGAAGGCTCCACATACACAG	AGCTTCACGAAGGCTCCACATACACAG	0	27	2	0	1	0	0	1	54	1981	0.000504796
OM857385.1	LDT_RSV-B_M_1.1	1	GGCAAATATGGAAACATACGTGAACAAGCTTCACGAAGGCTCCACATACACAGCAGCTGTCCAGTACAATGTTCTAGAAAAAG	1	GGCAAATATGGAAACATACGTGAA	GGCAAATATGGAAACATACGTGAA	GGCAAATATGGAAACATACGTGAA	0	24	1	GCTGTCCAGTACAATGTTCTAGAAAAAG	GCTGTCCAGTACAATGTTCTAGAAAAAG	GCTGTCCAGTACAATGTTCTAGAAAAAG	0	28	1	AGCTTCACGAAGGCTCCACATACACAG	AGCTTCACGAAGGCTCCACATACACAG	AGCTTCACGAAGGCTCCACATACACAG	0	27	2	1	1	0	0	1	54	1981	0.000504796
PP376856.1	LDT_RSV-A_M_1.1	1	GGCAAATATGGAAACATACGTGAACAAGCTTCACGAAGGCTCCACATACACAGCAGCTGTCCAGTACAATGTTCTAGAAAAAG	1	GGCAAATATGGAAACATACGTGAA	GGCAAATATGGAAACATACGTGAA	GGCAAATATGGAAACATACGTGAA	0	24	-1	GCTGTTCAATACAATGTCCTAGAAAAAG	GCTGTCCAGTACAATGTTCTAGAAAAAG	GCTGTTCAATACAATGTCCTAGAAAAAG	3	28	1	AGCTTCACGAAGGCTCCACATACACAG	AGCTTCACGAAGGCTCCACATACACAG	AGCTTCACGAAGGCTCCACATACACAG	0	27	2	0	1	0	0	1	54	1981	0.000504796
PP376856.1	LDT_RSV-B_M_1.1	1	GGCAAATATGGAAACATACGTGAACAAGCTTCACGAAGGCTCCACATACACAGCAGCTGTCCAGTACAATGTTCTAGAAAAAG	1	GGCAAATATGGAAACATACGTGAA	GGCAAATATGGAAACATACGTGAA	GGCAAATATGGAAACATACGTGAA	0	24	1	GCTGTCCAGTACAATGTTCTAGAAAAAG	GCTGTCCAGTACAATGTTCTAGAAAAAG	GCTGTCCAGTACAATGTTCTAGAAAAAG	0	28	1	AGCTTCACGAAGGCTCCACATACACAG	AGCTTCACGAAGGCTCCACATACACAG	AGCTTCACGAAGGCTCCACATACACAG	0	27	2	1	1	0	0	1	54	1981	0.000504796
PV388306.1	LDT_RSV-A_M_1.1	1	GGCAAATATGGAAACATACGTGAACAAGCTTCACGAAGGCTCCACATACACAGCAGCTGTCCAGTACAATGTTCTAGAAAAAG	1	GGCAAATATGGAAACATACGTGAA	GGCAAATATGGAAACATACGTGAA	GGCAAATATGGAAACATACGTGAA	0	24	-1	GCTGTTCAATACAATGTCCTAGAAAAAG	GCTGTCCAGTACAATGTTCTAGAAAAAG	GCTGTTCAATACAATGTCCTAGAAAAAG	3	28	1	AGCTTCACGAAGGCTCCACATACACAG	AGCTTCACGAAGGCTCCACATACACAG	AGCTTCACGAAGGCTCCACATACACAG	0	27	2	0	1	0	0	1	54	1981	0.000504796
PV388306.1	LDT_RSV-B_M_1.1	1	GGCAAATATGGAAACATACGTGAACAAGCTTCACGAAGGCTCCACATACACAGCAGCTGTCCAGTACAATGTTCTAGAAAAAG	1	GGCAAATATGGAAACATACGTGAA	GGCAAATATGGAAACATACGTGAA	GGCAAATATGGAAACATACGTGAA	0	24	1	GCTGTCCAGTACAATGTTCTAGAAAAAG	GCTGTCCAGTACAATGTTCTAGAAAAAG	GCTGTCCAGTACAATGTTCTAGAAAAAG	0	28	1	AGCTTCACGAAGGCTCCACATACACAG	AGCTTCACGAAGGCTCCACATACACAG	AGCTTCACGAAGGCTCCACATACACAG	0	27	2	1	1	0	0	1	54	1981	0.000504796
OR795215.1	LDT_RSV-A_M_1.1	1	GGCAAATATGGAAACATACGTGAACAAGCTTCACGAAGGCTCCACATACACAGCAGCTGTCCAGTACAATGTTCTAGAAAAAG	1	GGCAAATATGGAAACATACGTGAA	GGCAAATATGGAAACATACGTGAA	GGCAAATATGGAAACATACGTGAA	0	24	-1	GCTGTTCAATACAATGTCCTAGAAAAAG	GCTGTCCAGTACAATGTTCTAGAAAAAG	GCTGTTCAATACAATGTCCTAGAAAAAG	3	28	1	AGCTTCACGAAGGCTCCACATACACAG	AGCTTCACGAAGGCTCCACATACACAG	AGCTTCACGAAGGCTCCACATACACAG	0	27	2	0	1	0	0	1	54	1981	0.000504796
OR795215.1	LDT_RSV-B_M_1.1	1	GGCAAATATGGAAACATACGTGAACAAGCTTCACGAAGGCTCCACATACACAGCAGCTGTCCAGTACAATGTTCTAGAAAAAG	1	GGCAAATATGGAAACATACGTGAA	GGCAAATATGGAAACATACGTGAA	GGCAAATATGGAAACATACGTGAA	0	24	1	GCTGTCCAGTACAATGTTCTAGAAAAAG	GCTGTCCAGTACAATGTTCTAGAAAAAG	GCTGTCCAGTACAATGTTCTAGAAAAAG	0	28	1	AGCTTCACGAAGGCTCCACATACACAG	AGCTTCACGAAGGCTCCACATACACAG	AGCTTCACGAAGGCTCCACATACACAG	0	27	2	1	1	0	0	1	54	1981	0.000504796
KY249674.1	LDT_RSV-A_M_1.1	1	GGCAAATATGGAAACATACGTGAACAAGCTTCACGAAGGCTCCACATACACAGCAGCTGTTCAGTACAATGTTCTAGAAAAAG	1	GGCAAATATGGAAACATACGTGAA	GGCAAATATGGAAACATACGTGAA	GGCAAATATGGAAACATACGTGAA	0	24	1	GCTGTTCAATACAATGTCCTAGAAAAAG	GCTGTTCAGTACAATGTTCTAGAAAAAG	GCTGTTCAATACAATGTCCTAGAAAAAG	2	28	1	AGCTTCACGAAGGCTCCACATACACAG	AGCTTCACGAAGGCTCCACATACACAG	AGCTTCACGAAGGCTCCACATACACAG	0	27	2	1	1	0	0	1	57	638	0.0015674
KY249674.1	LDT_RSV-B_M_1.1	1	GGCAAATATGGAAACATACGTGAACAAGCTTCACGAAGGCTCCACATACACAGCAGCTGTTCAGTACAATGTTCTAGAAAAAG	1	GGCAAATATGGAAACATACGTGAA	GGCAAATATGGAAACATACGTGAA	GGCAAATATGGAAACATACGTGAA	0	24	1	GCTGTTCAGTACAATGTTCTAGAAAAAG	GCTGTTCAGTACAATGTTCTAGAAAAAG	GCTGTTCAGTACAATGTTCTAGAAAAAG	0	28	1	AGCTTCACGAAGGCTCCACATACACAG	AGCTTCACGAAGGCTCCACATACACAG	AGCTTCACGAAGGCTCCACATACACAG	0	27	2	1	1	0	0	1	57	638	0.0015674
PP352402.1	LDT_RSV-A_M_1.1	1	GGCAAATATGGAAACATACGTGAACAAGCTTCACGAAGGCTCCACATACACAGCAGCTGTCCAGTACAATGTTCTAGAAAAAG	1	GGCAAATATGGAAACATACGTGAA	GGCAAATATGGAAACATACGTGAA	GGCAAATATGGAAACATACGTGAA	0	24	-1	GCTGTTCAATACAATGTCCTAGAAAAAG	GCTGTCCAGTACAATGTTCTAGAAAAAG	GCTGTTCAATACAATGTCCTAGAAAAAG	3	28	1	AGCTTCACGAAGGCTCCACATACACAG	AGCTTCACGAAGGCTCCACATACACAG	AGCTTCACGAAGGCTCCACATACACAG	0	27	2	0	1	0	0	1	54	1981	0.000504796
PP352402.1	LDT_RSV-B_M_1.1	1	GGCAAATATGGAAACATACGTGAACAAGCTTCACGAAGGCTCCACATACACAGCAGCTGTCCAGTACAATGTTCTAGAAAAAG	1	GGCAAATATGGAAACATACGTGAA	GGCAAATATGGAAACATACGTGAA	GGCAAATATGGAAACATACGTGAA	0	24	1	GCTGTCCAGTACAATGTTCTAGAAAAAG	GCTGTCCAGTACAATGTTCTAGAAAAAG	GCTGTCCAGTACAATGTTCTAGAAAAAG	0	28	1	AGCTTCACGAAGGCTCCACATACACAG	AGCTTCACGAAGGCTCCACATACACAG	AGCTTCACGAAGGCTCCACATACACAG	0	27	2	1	1	0	0	1	54	1981	0.000504796
PP970142.1	LDT_RSV-A_M_1.1	1	GGCAAATATGGAAACATACGTGAACAAGCTTCACGAAGGCTCCACATACACAGCAGCTGTCCAGTACAATGTTCTAGAAAAAG	1	GGCAAATATGGAAACATACGTGAA	GGCAAATATGGAAACATACGTGAA	GGCAAATATGGAAACATACGTGAA	0	24	-1	GCTGTTCAATACAATGTCCTAGAAAAAG	GCTGTCCAGTACAATGTTCTAGAAAAAG	GCTGTTCAATACAATGTCCTAGAAAAAG	3	28	1	AGCTTCACGAAGGCTCCACATACACAG	AGCTTCACGAAGGCTCCACATACACAG	AGCTTCACGAAGGCTCCACATACACAG	0	27	2	0	1	0	0	1	54	1981	0.000504796
PP970142.1	LDT_RSV-B_M_1.1	1	GGCAAATATGGAAACATACGTGAACAAGCTTCACGAAGGCTCCACATACACAGCAGCTGTCCAGTACAATGTTCTAGAAAAAG	1	GGCAAATATGGAAACATACGTGAA	GGCAAATATGGAAACATACGTGAA	GGCAAATATGGAAACATACGTGAA	0	24	1	GCTGTCCAGTACAATGTTCTAGAAAAAG	GCTGTCCAGTACAATGTTCTAGAAAAAG	GCTGTCCAGTACAATGTTCTAGAAAAAG	0	28	1	AGCTTCACGAAGGCTCCACATACACAG	AGCTTCACGAAGGCTCCACATACACAG	AGCTTCACGAAGGCTCCACATACACAG	0	27	2	1	1	0	0	1	54	1981	0.000504796
OQ101852.2	LDT_RSV-A_M_1.1	1	GGCAAATATGGAAACATACGTGAACAAGCTTCACGAAGGCTCCACATACACAGCAGCTGTCCAGTACAATGTTCTAGAAAAAG	1	GGCAAATATGGAAACATACGTGAA	GGCAAATATGGAAACATACGTGAA	GGCAAATATGGAAACATACGTGAA	0	24	-1	GCTGTTCAATACAATGTCCTAGAAAAAG	GCTGTCCAGTACAATGTTCTAGAAAAAG	GCTGTTCAATACAATGTCCTAGAAAAAG	3	28	1	AGCTTCACGAAGGCTCCACATACACAG	AGCTTCACGAAGGCTCCACATACACAG	AGCTTCACGAAGGCTCCACATACACAG	0	27	2	0	1	0	0	1	54	1981	0.000504796
OQ101852.2	LDT_RSV-B_M_1.1	1	GGCAAATATGGAAACATACGTGAACAAGCTTCACGAAGGCTCCACATACACAGCAGCTGTCCAGTACAATGTTCTAGAAAAAG	1	GGCAAATATGGAAACATACGTGAA	GGCAAATATGGAAACATACGTGAA	GGCAAATATGGAAACATACGTGAA	0	24	1	GCTGTCCAGTACAATGTTCTAGAAAAAG	GCTGTCCAGTACAATGTTCTAGAAAAAG	GCTGTCCAGTACAATGTTCTAGAAAAAG	0	28	1	AGCTTCACGAAGGCTCCACATACACAG	AGCTTCACGAAGGCTCCACATACACAG	AGCTTCACGAAGGCTCCACATACACAG	0	27	2	1	1	0	0	1	54	1981	0.000504796
MH594453.1	LDT_RSV-A_M_1.1	1	GGCAAATATGGAAACATACGTGAACAAGCTTCACGAAGGCTCCACATACACAGCAGCTGTTCAGTACAATGTTCTAGAAAAAG	1	GGCAAATATGGAAACATACGTGAA	GGCAAATATGGAAACATACGTGAA	GGCAAATATGGAAACATACGTGAA	0	24	1	GCTGTTCAATACAATGTCCTAGAAAAAG	GCTGTTCAGTACAATGTTCTAGAAAAAG	GCTGTTCAATACAATGTCCTAGAAAAAG	2	28	1	AGCTTCACGAAGGCTCCACATACACAG	AGCTTCACGAAGGCTCCACATACACAG	AGCTTCACGAAGGCTCCACATACACAG	0	27	2	1	1	0	0	1	57	638	0.0015674
MH594453.1	LDT_RSV-B_M_1.1	1	GGCAAATATGGAAACATACGTGAACAAGCTTCACGAAGGCTCCACATACACAGCAGCTGTTCAGTACAATGTTCTAGAAAAAG	1	GGCAAATATGGAAACATACGTGAA	GGCAAATATGGAAACATACGTGAA	GGCAAATATGGAAACATACGTGAA	0	24	1	GCTGTTCAGTACAATGTTCTAGAAAAAG	GCTGTTCAGTACAATGTTCTAGAAAAAG	GCTGTTCAGTACAATGTTCTAGAAAAAG	0	28	1	AGCTTCACGAAGGCTCCACATACACAG	AGCTTCACGAAGGCTCCACATACACAG	AGCTTCACGAAGGCTCCACATACACAG	0	27	2	1	1	0	0	1	57	638	0.0015674
OK649712.1	LDT_RSV-A_M_1.1	1	GGCAAATATGGAAACATACGTGAACAAGCTTCACGAAGGCTCCACATACACAGCAGCTGTTCAGTACAATGTTCTAGAAAAAG	1	GGCAAATATGGAAACATACGTGAA	GGCAAATATGGAAACATACGTGAA	GGCAAATATGGAAACATACGTGAA	0	24	1	GCTGTTCAATACAATGTCCTAGAAAAAG	GCTGTTCAGTACAATGTTCTAGAAAAAG	GCTGTTCAATACAATGTCCTAGAAAAAG	2	28	1	AGCTTCACGAAGGCTCCACATACACAG	AGCTTCACGAAGGCTCCACATACACAG	AGCTTCACGAAGGCTCCACATACACAG	0	27	2	1	1	0	0	1	57	638	0.0015674
OK649712.1	LDT_RSV-B_M_1.1	1	GGCAAATATGGAAACATACGTGAACAAGCTTCACGAAGGCTCCACATACACAGCAGCTGTTCAGTACAATGTTCTAGAAAAAG	1	GGCAAATATGGAAACATACGTGAA	GGCAAATATGGAAACATACGTGAA	GGCAAATATGGAAACATACGTGAA	0	24	1	GCTGTTCAGTACAATGTTCTAGAAAAAG	GCTGTTCAGTACAATGTTCTAGAAAAAG	GCTGTTCAGTACAATGTTCTAGAAAAAG	0	28	1	AGCTTCACGAAGGCTCCACATACACAG	AGCTTCACGAAGGCTCCACATACACAG	AGCTTCACGAAGGCTCCACATACACAG	0	27	2	1	1	0	0	1	57	638	0.0015674
PP377463.1	LDT_RSV-A_M_1.1	1	GGCAAATATGGAAACATACGTGAACAAGCTTCACGAAGGCTCCACATACACAGCAGCTGTCCAGTACAATGTTCTAGAAAAAG	1	GGCAAATATGGAAACATACGTGAA	GGCAAATATGGAAACATACGTGAA	GGCAAATATGGAAACATACGTGAA	0	24	-1	GCTGTTCAATACAATGTCCTAGAAAAAG	GCTGTCCAGTACAATGTTCTAGAAAAAG	GCTGTTCAATACAATGTCCTAGAAAAAG	3	28	1	AGCTTCACGAAGGCTCCACATACACAG	AGCTTCACGAAGGCTCCACATACACAG	AGCTTCACGAAGGCTCCACATACACAG	0	27	2	0	1	0	0	1	54	1981	0.000504796
PP377463.1	LDT_RSV-B_M_1.1	1	GGCAAATATGGAAACATACGTGAACAAGCTTCACGAAGGCTCCACATACACAGCAGCTGTCCAGTACAATGTTCTAGAAAAAG	1	GGCAAATATGGAAACATACGTGAA	GGCAAATATGGAAACATACGTGAA	GGCAAATATGGAAACATACGTGAA	0	24	1	GCTGTCCAGTACAATGTTCTAGAAAAAG	GCTGTCCAGTACAATGTTCTAGAAAAAG	GCTGTCCAGTACAATGTTCTAGAAAAAG	0	28	1	AGCTTCACGAAGGCTCCACATACACAG	AGCTTCACGAAGGCTCCACATACACAG	AGCTTCACGAAGGCTCCACATACACAG	0	27	2	1	1	0	0	1	54	1981	0.000504796
OZ262203.1	LDT_RSV-A_M_1.1	1	GGCAAATATGGAAACATACGTGAACAAGCTTCACGAAGGCTCCACATACACAGCAGCTGTCCAGTACAATGTTCTAGAAAAAG	1	GGCAAATATGGAAACATACGTGAA	GGCAAATATGGAAACATACGTGAA	GGCAAATATGGAAACATACGTGAA	0	24	-1	GCTGTTCAATACAATGTCCTAGAAAAAG	GCTGTCCAGTACAATGTTCTAGAAAAAG	GCTGTTCAATACAATGTCCTAGAAAAAG	3	28	1	AGCTTCACGAAGGCTCCACATACACAG	AGCTTCACGAAGGCTCCACATACACAG	AGCTTCACGAAGGCTCCACATACACAG	0	27	2	0	1	0	0	1	54	1981	0.000504796
OZ262203.1	LDT_RSV-B_M_1.1	1	GGCAAATATGGAAACATACGTGAACAAGCTTCACGAAGGCTCCACATACACAGCAGCTGTCCAGTACAATGTTCTAGAAAAAG	1	GGCAAATATGGAAACATACGTGAA	GGCAAATATGGAAACATACGTGAA	GGCAAATATGGAAACATACGTGAA	0	24	1	GCTGTCCAGTACAATGTTCTAGAAAAAG	GCTGTCCAGTACAATGTTCTAGAAAAAG	GCTGTCCAGTACAATGTTCTAGAAAAAG	0	28	1	AGCTTCACGAAGGCTCCACATACACAG	AGCTTCACGAAGGCTCCACATACACAG	AGCTTCACGAAGGCTCCACATACACAG	0	27	2	1	1	0	0	1	54	1981	0.000504796
PP376847.1	LDT_RSV-A_M_1.1	1	GGCAAATATGGAAACATACGTGAACAAGCTTCACGAAGGCTCCACATACACAGCAGCTGTCCAGTACAATGTTCTAGAAAAAG	1	GGCAAATATGGAAACATACGTGAA	GGCAAATATGGAAACATACGTGAA	GGCAAATATGGAAACATACGTGAA	0	24	-1	GCTGTTCAATACAATGTCCTAGAAAAAG	GCTGTCCAGTACAATGTTCTAGAAAAAG	GCTGTTCAATACAATGTCCTAGAAAAAG	3	28	1	AGCTTCACGAAGGCTCCACATACACAG	AGCTTCACGAAGGCTCCACATACACAG	AGCTTCACGAAGGCTCCACATACACAG	0	27	2	0	1	0	0	1	54	1981	0.000504796
PP376847.1	LDT_RSV-B_M_1.1	1	GGCAAATATGGAAACATACGTGAACAAGCTTCACGAAGGCTCCACATACACAGCAGCTGTCCAGTACAATGTTCTAGAAAAAG	1	GGCAAATATGGAAACATACGTGAA	GGCAAATATGGAAACATACGTGAA	GGCAAATATGGAAACATACGTGAA	0	24	1	GCTGTCCAGTACAATGTTCTAGAAAAAG	GCTGTCCAGTACAATGTTCTAGAAAAAG	GCTGTCCAGTACAATGTTCTAGAAAAAG	0	28	1	AGCTTCACGAAGGCTCCACATACACAG	AGCTTCACGAAGGCTCCACATACACAG	AGCTTCACGAAGGCTCCACATACACAG	0	27	2	1	1	0	0	1	54	1981	0.000504796
OQ941705.1	LDT_RSV-A_M_1.1	1	GGCAAATATGGAAACATACGTGAACAAGCTTCACGAAGGCTCCACATACACAGCAGCTGTTCAGTACAATGTTCTAGAAAAAG	1	GGCAAATATGGAAACATACGTGAA	GGCAAATATGGAAACATACGTGAA	GGCAAATATGGAAACATACGTGAA	0	24	1	GCTGTTCAATACAATGTCCTAGAAAAAG	GCTGTTCAGTACAATGTTCTAGAAAAAG	GCTGTTCAATACAATGTCCTAGAAAAAG	2	28	1	AGCTTCACGAAGGCTCCACATACACAG	AGCTTCACGAAGGCTCCACATACACAG	AGCTTCACGAAGGCTCCACATACACAG	0	27	2	1	1	0	0	1	57	638	0.0015674
OQ941705.1	LDT_RSV-B_M_1.1	1	GGCAAATATGGAAACATACGTGAACAAGCTTCACGAAGGCTCCACATACACAGCAGCTGTTCAGTACAATGTTCTAGAAAAAG	1	GGCAAATATGGAAACATACGTGAA	GGCAAATATGGAAACATACGTGAA	GGCAAATATGGAAACATACGTGAA	0	24	1	GCTGTTCAGTACAATGTTCTAGAAAAAG	GCTGTTCAGTACAATGTTCTAGAAAAAG	GCTGTTCAGTACAATGTTCTAGAAAAAG	0	28	1	AGCTTCACGAAGGCTCCACATACACAG	AGCTTCACGAAGGCTCCACATACACAG	AGCTTCACGAAGGCTCCACATACACAG	0	27	2	1	1	0	0	1	57	638	0.0015674
PP377032.1	LDT_RSV-A_M_1.1	1	GGCAAATATGGAAACATACGTGAACAAGCTTCACGAAGGCTCCACATACACAGCAGCTGTCCAGTACAATGTTCTAGAAAAAG	1	GGCAAATATGGAAACATACGTGAA	GGCAAATATGGAAACATACGTGAA	GGCAAATATGGAAACATACGTGAA	0	24	-1	GCTGTTCAATACAATGTCCTAGAAAAAG	GCTGTCCAGTACAATGTTCTAGAAAAAG	GCTGTTCAATACAATGTCCTAGAAAAAG	3	28	1	AGCTTCACGAAGGCTCCACATACACAG	AGCTTCACGAAGGCTCCACATACACAG	AGCTTCACGAAGGCTCCACATACACAG	0	27	2	0	1	0	0	1	54	1981	0.000504796
PP377032.1	LDT_RSV-B_M_1.1	1	GGCAAATATGGAAACATACGTGAACAAGCTTCACGAAGGCTCCACATACACAGCAGCTGTCCAGTACAATGTTCTAGAAAAAG	1	GGCAAATATGGAAACATACGTGAA	GGCAAATATGGAAACATACGTGAA	GGCAAATATGGAAACATACGTGAA	0	24	1	GCTGTCCAGTACAATGTTCTAGAAAAAG	GCTGTCCAGTACAATGTTCTAGAAAAAG	GCTGTCCAGTACAATGTTCTAGAAAAAG	0	28	1	AGCTTCACGAAGGCTCCACATACACAG	AGCTTCACGAAGGCTCCACATACACAG	AGCTTCACGAAGGCTCCACATACACAG	0	27	2	1	1	0	0	1	54	1981	0.000504796
OR466366.1	LDT_RSV-A_M_1.1	1	GGCAAATATGGAAACATACGTGAACAAGCTTCACGAAGGCTCCACATACACAGCAGCTGTTCAGTACAATGTTCTAGAAAAAG	1	GGCAAATATGGAAACATACGTGAA	GGCAAATATGGAAACATACGTGAA	GGCAAATATGGAAACATACGTGAA	0	24	1	GCTGTTCAATACAATGTCCTAGAAAAAG	GCTGTTCAGTACAATGTTCTAGAAAAAG	GCTGTTCAATACAATGTCCTAGAAAAAG	2	28	1	AGCTTCACGAAGGCTCCACATACACAG	AGCTTCACGAAGGCTCCACATACACAG	AGCTTCACGAAGGCTCCACATACACAG	0	27	2	1	1	0	0	1	57	638	0.0015674
OR466366.1	LDT_RSV-B_M_1.1	1	GGCAAATATGGAAACATACGTGAACAAGCTTCACGAAGGCTCCACATACACAGCAGCTGTTCAGTACAATGTTCTAGAAAAAG	1	GGCAAATATGGAAACATACGTGAA	GGCAAATATGGAAACATACGTGAA	GGCAAATATGGAAACATACGTGAA	0	24	1	GCTGTTCAGTACAATGTTCTAGAAAAAG	GCTGTTCAGTACAATGTTCTAGAAAAAG	GCTGTTCAGTACAATGTTCTAGAAAAAG	0	28	1	AGCTTCACGAAGGCTCCACATACACAG	AGCTTCACGAAGGCTCCACATACACAG	AGCTTCACGAAGGCTCCACATACACAG	0	27	2	1	1	0	0	1	57	638	0.0015674
PP530259.1	LDT_RSV-A_M_1.1	1	GGCAAATATGGAAACATACGTGAACAAGCTTCACGAAGGCTCCACATACACAGCAGCTGTCCAGTACAATGTTCTAGAAAAAG	1	GGCAAATATGGAAACATACGTGAA	GGCAAATATGGAAACATACGTGAA	GGCAAATATGGAAACATACGTGAA	0	24	-1	GCTGTTCAATACAATGTCCTAGAAAAAG	GCTGTCCAGTACAATGTTCTAGAAAAAG	GCTGTTCAATACAATGTCCTAGAAAAAG	3	28	1	AGCTTCACGAAGGCTCCACATACACAG	AGCTTCACGAAGGCTCCACATACACAG	AGCTTCACGAAGGCTCCACATACACAG	0	27	2	0	1	0	0	1	54	1981	0.000504796
PP530259.1	LDT_RSV-B_M_1.1	1	GGCAAATATGGAAACATACGTGAACAAGCTTCACGAAGGCTCCACATACACAGCAGCTGTCCAGTACAATGTTCTAGAAAAAG	1	GGCAAATATGGAAACATACGTGAA	GGCAAATATGGAAACATACGTGAA	GGCAAATATGGAAACATACGTGAA	0	24	1	GCTGTCCAGTACAATGTTCTAGAAAAAG	GCTGTCCAGTACAATGTTCTAGAAAAAG	GCTGTCCAGTACAATGTTCTAGAAAAAG	0	28	1	AGCTTCACGAAGGCTCCACATACACAG	AGCTTCACGAAGGCTCCACATACACAG	AGCTTCACGAAGGCTCCACATACACAG	0	27	2	1	1	0	0	1	54	1981	0.000504796
PP760400.1	LDT_RSV-A_M_1.1	1	GGCAAATATGGAAACATACGTGAACAAGCTTCACGAAGGCTCCACATACACAGCAGCTGTCCAGTACAATGTTCTAGAAAAAG	1	GGCAAATATGGAAACATACGTGAA	GGCAAATATGGAAACATACGTGAA	GGCAAATATGGAAACATACGTGAA	0	24	-1	GCTGTTCAATACAATGTCCTAGAAAAAG	GCTGTCCAGTACAATGTTCTAGAAAAAG	GCTGTTCAATACAATGTCCTAGAAAAAG	3	28	1	AGCTTCACGAAGGCTCCACATACACAG	AGCTTCACGAAGGCTCCACATACACAG	AGCTTCACGAAGGCTCCACATACACAG	0	27	2	0	1	0	0	1	54	1981	0.000504796
PP760400.1	LDT_RSV-B_M_1.1	1	GGCAAATATGGAAACATACGTGAACAAGCTTCACGAAGGCTCCACATACACAGCAGCTGTCCAGTACAATGTTCTAGAAAAAG	1	GGCAAATATGGAAACATACGTGAA	GGCAAATATGGAAACATACGTGAA	GGCAAATATGGAAACATACGTGAA	0	24	1	GCTGTCCAGTACAATGTTCTAGAAAAAG	GCTGTCCAGTACAATGTTCTAGAAAAAG	GCTGTCCAGTACAATGTTCTAGAAAAAG	0	28	1	AGCTTCACGAAGGCTCCACATACACAG	AGCTTCACGAAGGCTCCACATACACAG	AGCTTCACGAAGGCTCCACATACACAG	0	27	2	1	1	0	0	1	54	1981	0.000504796
PP748775.1	LDT_RSV-A_M_1.1	1	GGCAAATATGGAAACATACGTGAACAAGCTTCACGAAGGCTCCACATACACAGCAGCTGTCCAGTACAATGTTCTAGAAAAAG	1	GGCAAATATGGAAACATACGTGAA	GGCAAATATGGAAACATACGTGAA	GGCAAATATGGAAACATACGTGAA	0	24	-1	GCTGTTCAATACAATGTCCTAGAAAAAG	GCTGTCCAGTACAATGTTCTAGAAAAAG	GCTGTTCAATACAATGTCCTAGAAAAAG	3	28	1	AGCTTCACGAAGGCTCCACATACACAG	AGCTTCACGAAGGCTCCACATACACAG	AGCTTCACGAAGGCTCCACATACACAG	0	27	2	0	1	0	0	1	54	1981	0.000504796
PP748775.1	LDT_RSV-B_M_1.1	1	GGCAAATATGGAAACATACGTGAACAAGCTTCACGAAGGCTCCACATACACAGCAGCTGTCCAGTACAATGTTCTAGAAAAAG	1	GGCAAATATGGAAACATACGTGAA	GGCAAATATGGAAACATACGTGAA	GGCAAATATGGAAACATACGTGAA	0	24	1	GCTGTCCAGTACAATGTTCTAGAAAAAG	GCTGTCCAGTACAATGTTCTAGAAAAAG	GCTGTCCAGTACAATGTTCTAGAAAAAG	0	28	1	AGCTTCACGAAGGCTCCACATACACAG	AGCTTCACGAAGGCTCCACATACACAG	AGCTTCACGAAGGCTCCACATACACAG	0	27	2	1	1	0	0	1	54	1981	0.000504796
OR326809.1	LDT_RSV-A_M_1.1	1	GGCAAATATGGAAACATACGTGAACAAGCTTCACGAAGGCTCCACATACACAGCAGCTGTCCAGTACAATGTTCTAGAAAAAG	1	GGCAAATATGGAAACATACGTGAA	GGCAAATATGGAAACATACGTGAA	GGCAAATATGGAAACATACGTGAA	0	24	-1	GCTGTTCAATACAATGTCCTAGAAAAAG	GCTGTCCAGTACAATGTTCTAGAAAAAG	GCTGTTCAATACAATGTCCTAGAAAAAG	3	28	1	AGCTTCACGAAGGCTCCACATACACAG	AGCTTCACGAAGGCTCCACATACACAG	AGCTTCACGAAGGCTCCACATACACAG	0	27	2	0	1	0	0	1	54	1981	0.000504796
OR326809.1	LDT_RSV-B_M_1.1	1	GGCAAATATGGAAACATACGTGAACAAGCTTCACGAAGGCTCCACATACACAGCAGCTGTCCAGTACAATGTTCTAGAAAAAG	1	GGCAAATATGGAAACATACGTGAA	GGCAAATATGGAAACATACGTGAA	GGCAAATATGGAAACATACGTGAA	0	24	1	GCTGTCCAGTACAATGTTCTAGAAAAAG	GCTGTCCAGTACAATGTTCTAGAAAAAG	GCTGTCCAGTACAATGTTCTAGAAAAAG	0	28	1	AGCTTCACGAAGGCTCCACATACACAG	AGCTTCACGAAGGCTCCACATACACAG	AGCTTCACGAAGGCTCCACATACACAG	0	27	2	1	1	0	0	1	54	1981	0.000504796
MZ515667.1	LDT_RSV-A_M_1.1	1	GGCAAATATGGAAACATACGTGAACAAGCTTCACGAAGGCTCCACATACACAGCAGCTGTCCAGTACAATGTTCTAGAAAAAG	1	GGCAAATATGGAAACATACGTGAA	GGCAAATATGGAAACATACGTGAA	GGCAAATATGGAAACATACGTGAA	0	24	-1	GCTGTTCAATACAATGTCCTAGAAAAAG	GCTGTCCAGTACAATGTTCTAGAAAAAG	GCTGTTCAATACAATGTCCTAGAAAAAG	3	28	1	AGCTTCACGAAGGCTCCACATACACAG	AGCTTCACGAAGGCTCCACATACACAG	AGCTTCACGAAGGCTCCACATACACAG	0	27	2	0	1	0	0	1	54	1981	0.000504796
MZ515667.1	LDT_RSV-B_M_1.1	1	GGCAAATATGGAAACATACGTGAACAAGCTTCACGAAGGCTCCACATACACAGCAGCTGTCCAGTACAATGTTCTAGAAAAAG	1	GGCAAATATGGAAACATACGTGAA	GGCAAATATGGAAACATACGTGAA	GGCAAATATGGAAACATACGTGAA	0	24	1	GCTGTCCAGTACAATGTTCTAGAAAAAG	GCTGTCCAGTACAATGTTCTAGAAAAAG	GCTGTCCAGTACAATGTTCTAGAAAAAG	0	28	1	AGCTTCACGAAGGCTCCACATACACAG	AGCTTCACGAAGGCTCCACATACACAG	AGCTTCACGAAGGCTCCACATACACAG	0	27	2	1	1	0	0	1	54	1981	0.000504796
MZ515843.1	LDT_RSV-A_M_1.1	1	GGCAAATATGGAAACATACGTGAACAAGCTTCACGAAGGCTCCACATACACAGCAGCTGTTCAGTACAATGTTCTAGAAAAAG	1	GGCAAATATGGAAACATACGTGAA	GGCAAATATGGAAACATACGTGAA	GGCAAATATGGAAACATACGTGAA	0	24	1	GCTGTTCAATACAATGTCCTAGAAAAAG	GCTGTTCAGTACAATGTTCTAGAAAAAG	GCTGTTCAATACAATGTCCTAGAAAAAG	2	28	1	AGCTTCACGAAGGCTCCACATACACAG	AGCTTCACGAAGGCTCCACATACACAG	AGCTTCACGAAGGCTCCACATACACAG	0	27	2	1	1	0	0	1	57	638	0.0015674
MZ515843.1	LDT_RSV-B_M_1.1	1	GGCAAATATGGAAACATACGTGAACAAGCTTCACGAAGGCTCCACATACACAGCAGCTGTTCAGTACAATGTTCTAGAAAAAG	1	GGCAAATATGGAAACATACGTGAA	GGCAAATATGGAAACATACGTGAA	GGCAAATATGGAAACATACGTGAA	0	24	1	GCTGTTCAGTACAATGTTCTAGAAAAAG	GCTGTTCAGTACAATGTTCTAGAAAAAG	GCTGTTCAGTACAATGTTCTAGAAAAAG	0	28	1	AGCTTCACGAAGGCTCCACATACACAG	AGCTTCACGAAGGCTCCACATACACAG	AGCTTCACGAAGGCTCCACATACACAG	0	27	2	1	1	0	0	1	57	638	0.0015674
PP377002.1	LDT_RSV-A_M_1.1	1	GGCAAATATGGAAACATACGTGAACAAGCTTCACGAAGGCTCCACATACACAGCAGCTGTCCAGTACAATGTTCTAGAAAAAG	1	GGCAAATATGGAAACATACGTGAA	GGCAAATATGGAAACATACGTGAA	GGCAAATATGGAAACATACGTGAA	0	24	-1	GCTGTTCAATACAATGTCCTAGAAAAAG	GCTGTCCAGTACAATGTTCTAGAAAAAG	GCTGTTCAATACAATGTCCTAGAAAAAG	3	28	1	AGCTTCACGAAGGCTCCACATACACAG	AGCTTCACGAAGGCTCCACATACACAG	AGCTTCACGAAGGCTCCACATACACAG	0	27	2	0	1	0	0	1	54	1981	0.000504796
PP377002.1	LDT_RSV-B_M_1.1	1	GGCAAATATGGAAACATACGTGAACAAGCTTCACGAAGGCTCCACATACACAGCAGCTGTCCAGTACAATGTTCTAGAAAAAG	1	GGCAAATATGGAAACATACGTGAA	GGCAAATATGGAAACATACGTGAA	GGCAAATATGGAAACATACGTGAA	0	24	1	GCTGTCCAGTACAATGTTCTAGAAAAAG	GCTGTCCAGTACAATGTTCTAGAAAAAG	GCTGTCCAGTACAATGTTCTAGAAAAAG	0	28	1	AGCTTCACGAAGGCTCCACATACACAG	AGCTTCACGAAGGCTCCACATACACAG	AGCTTCACGAAGGCTCCACATACACAG	0	27	2	1	1	0	0	1	54	1981	0.000504796
ON237085.1	LDT_RSV-A_M_1.1	1	GGCAAATATGGAAACATACGTGAACAAGCTTCACGAAGGCTCCACATACACAGCAGCTGTTCAGTACAATGTTCTAGAAAAAG	1	GGCAAATATGGAAACATACGTGAA	GGCAAATATGGAAACATACGTGAA	GGCAAATATGGAAACATACGTGAA	0	24	1	GCTGTTCAATACAATGTCCTAGAAAAAG	GCTGTTCAGTACAATGTTCTAGAAAAAG	GCTGTTCAATACAATGTCCTAGAAAAAG	2	28	1	AGCTTCACGAAGGCTCCACATACACAG	AGCTTCACGAAGGCTCCACATACACAG	AGCTTCACGAAGGCTCCACATACACAG	0	27	2	1	1	0	0	1	57	638	0.0015674
ON237085.1	LDT_RSV-B_M_1.1	1	GGCAAATATGGAAACATACGTGAACAAGCTTCACGAAGGCTCCACATACACAGCAGCTGTTCAGTACAATGTTCTAGAAAAAG	1	GGCAAATATGGAAACATACGTGAA	GGCAAATATGGAAACATACGTGAA	GGCAAATATGGAAACATACGTGAA	0	24	1	GCTGTTCAGTACAATGTTCTAGAAAAAG	GCTGTTCAGTACAATGTTCTAGAAAAAG	GCTGTTCAGTACAATGTTCTAGAAAAAG	0	28	1	AGCTTCACGAAGGCTCCACATACACAG	AGCTTCACGAAGGCTCCACATACACAG	AGCTTCACGAAGGCTCCACATACACAG	0	27	2	1	1	0	0	1	57	638	0.0015674
PP377481.1	LDT_RSV-A_M_1.1	1	GGCAAATATGGAAACATACGTGAACAAGCTTCACGAAGGCTCCACATACACAGCAGCTGTCCAGTACAATGTTCTAGAAAAAG	1	GGCAAATATGGAAACATACGTGAA	GGCAAATATGGAAACATACGTGAA	GGCAAATATGGAAACATACGTGAA	0	24	-1	GCTGTTCAATACAATGTCCTAGAAAAAG	GCTGTCCAGTACAATGTTCTAGAAAAAG	GCTGTTCAATACAATGTCCTAGAAAAAG	3	28	1	AGCTTCACGAAGGCTCCACATACACAG	AGCTTCACGAAGGCTCCACATACACAG	AGCTTCACGAAGGCTCCACATACACAG	0	27	2	0	1	0	0	1	54	1981	0.000504796
PP377481.1	LDT_RSV-B_M_1.1	1	GGCAAATATGGAAACATACGTGAACAAGCTTCACGAAGGCTCCACATACACAGCAGCTGTCCAGTACAATGTTCTAGAAAAAG	1	GGCAAATATGGAAACATACGTGAA	GGCAAATATGGAAACATACGTGAA	GGCAAATATGGAAACATACGTGAA	0	24	1	GCTGTCCAGTACAATGTTCTAGAAAAAG	GCTGTCCAGTACAATGTTCTAGAAAAAG	GCTGTCCAGTACAATGTTCTAGAAAAAG	0	28	1	AGCTTCACGAAGGCTCCACATACACAG	AGCTTCACGAAGGCTCCACATACACAG	AGCTTCACGAAGGCTCCACATACACAG	0	27	2	1	1	0	0	1	54	1981	0.000504796
PQ492104.2	LDT_RSV-A_M_1.1	1	GGCAAATATGGAAACATACGTGAACAAGCTTCACGAAGGCTCCACATACACAGCAGCTGTCCAGTACAATGTTCTAGAAAAAG	1	GGCAAATATGGAAACATACGTGAA	GGCAAATATGGAAACATACGTGAA	GGCAAATATGGAAACATACGTGAA	0	24	-1	GCTGTTCAATACAATGTCCTAGAAAAAG	GCTGTCCAGTACAATGTTCTAGAAAAAG	GCTGTTCAATACAATGTCCTAGAAAAAG	3	28	1	AGCTTCACGAAGGCTCCACATACACAG	AGCTTCACGAAGGCTCCACATACACAG	AGCTTCACGAAGGCTCCACATACACAG	0	27	2	0	1	0	0	1	54	1981	0.000504796
PQ492104.2	LDT_RSV-B_M_1.1	1	GGCAAATATGGAAACATACGTGAACAAGCTTCACGAAGGCTCCACATACACAGCAGCTGTCCAGTACAATGTTCTAGAAAAAG	1	GGCAAATATGGAAACATACGTGAA	GGCAAATATGGAAACATACGTGAA	GGCAAATATGGAAACATACGTGAA	0	24	1	GCTGTCCAGTACAATGTTCTAGAAAAAG	GCTGTCCAGTACAATGTTCTAGAAAAAG	GCTGTCCAGTACAATGTTCTAGAAAAAG	0	28	1	AGCTTCACGAAGGCTCCACATACACAG	AGCTTCACGAAGGCTCCACATACACAG	AGCTTCACGAAGGCTCCACATACACAG	0	27	2	1	1	0	0	1	54	1981	0.000504796
ON237207.1	LDT_RSV-A_M_1.1	1	GGCAAATATGGAAACATACGTGAACAAGCTTCACGAAGGCTCCACATACACAGCAGCTGTCCAGTACAATGTTCTAGAAAAAG	1	GGCAAATATGGAAACATACGTGAA	GGCAAATATGGAAACATACGTGAA	GGCAAATATGGAAACATACGTGAA	0	24	-1	GCTGTTCAATACAATGTCCTAGAAAAAG	GCTGTCCAGTACAATGTTCTAGAAAAAG	GCTGTTCAATACAATGTCCTAGAAAAAG	3	28	1	AGCTTCACGAAGGCTCCACATACACAG	AGCTTCACGAAGGCTCCACATACACAG	AGCTTCACGAAGGCTCCACATACACAG	0	27	2	0	1	0	0	1	54	1981	0.000504796
ON237207.1	LDT_RSV-B_M_1.1	1	GGCAAATATGGAAACATACGTGAACAAGCTTCACGAAGGCTCCACATACACAGCAGCTGTCCAGTACAATGTTCTAGAAAAAG	1	GGCAAATATGGAAACATACGTGAA	GGCAAATATGGAAACATACGTGAA	GGCAAATATGGAAACATACGTGAA	0	24	1	GCTGTCCAGTACAATGTTCTAGAAAAAG	GCTGTCCAGTACAATGTTCTAGAAAAAG	GCTGTCCAGTACAATGTTCTAGAAAAAG	0	28	1	AGCTTCACGAAGGCTCCACATACACAG	AGCTTCACGAAGGCTCCACATACACAG	AGCTTCACGAAGGCTCCACATACACAG	0	27	2	1	1	0	0	1	54	1981	0.000504796
KY249675.1	LDT_RSV-A_M_1.1	1	GGCAAATATGGAAACATACGTGAACAAGCTTCACGAAGGCTCCACATACACAGCAGCTGTTCAGTACAATGTTCTAGAAAAAG	1	GGCAAATATGGAAACATACGTGAA	GGCAAATATGGAAACATACGTGAA	GGCAAATATGGAAACATACGTGAA	0	24	1	GCTGTTCAATACAATGTCCTAGAAAAAG	GCTGTTCAGTACAATGTTCTAGAAAAAG	GCTGTTCAATACAATGTCCTAGAAAAAG	2	28	1	AGCTTCACGAAGGCTCCACATACACAG	AGCTTCACGAAGGCTCCACATACACAG	AGCTTCACGAAGGCTCCACATACACAG	0	27	2	1	1	0	0	1	57	638	0.0015674
[truncated: 5,327 more rows]

## Sheet: Analysis
qPCR-Based Laboratory Developed Test (LDT) Inclusivity Calculation Template
Assay:	LDT_RSV of quadruplex LDT_FluA/FluB/RSV/SC2															Date:	2025-09-30
# Screened version 1.0
[truncated: 43 more rows]

## Sheet: Históricos
					Inclusivity by Mutations in Any Region		Inclusivity by Mutations at the 3' End			Clustering													Etiquetas de fila	Overall Inclusivity (%) (Test Level)	Inclusivity by Mutations in Any Region (Target / Assay Level)	Inclusivity by Mutations at the 3' End (Target / Assay Level)	3rd Cluster‡	2nd Cluster‡	1st Cluster‡
[truncated: 7 more rows]
