# Supplementary material for: From Triplex to Quadruplex: Enhancing CDC’s Respiratory qPCR Assay with RSV Detection on Panther Fusion® Open Access™
Source: Microorganisms. 2026 Jan 12;14(1):167. doi: 10.3390/microorganisms14010167 (PMC12844171; doi:10.3390/microorganisms14010167)
Supplement: Supplementary file 1 [file microorganisms-14-00167-s001.zip › File S11. GISAID_RSV A_Inclusivity & Clustering.xlsx]

## Sheet: Summary output
# Reference genome	Positive signal for combination of methods (o = no, 1 = yes)
hRSV/A/New_Zealand/IESR-CF0370/2018|EPI_ISL_19206549|2018-07-02	1
hRSV/A/Zambia/Lusaka-3195/2019|EPI_ISL_17964314|2019-01-11	1
hRSV/A/Germany/un-UMC-26489/2020|EPI_ISL_18061905|2020-02-14	1
hRSV/A/Mozambique/MAP-INS008/2018|EPI_ISL_1647458|2018-04-06	1
hRSV/A/Australia/un-UMC-610102010/2019|EPI_ISL_19049001|2019-05-22	1
hRSV/A/France/un-UMC-330103022/2019|EPI_ISL_19048217|2019-11-25	1
hRSV/A/Spain/un-UMC-340103024/2019|EPI_ISL_19047973|2019-12-31	1
hRSV/A/Spain/CT-HUVH-154904/2019|EPI_ISL_18682336|2019-12-17	1
hRSV/A/Argentina/BA-HNRG-381/2017|EPI_ISL_1074066|2017-07-05	1
hRSV/A/Argentina/BA-HNRG-433/2019|EPI_ISL_15067681|2019-06-06	1
hRSV/A/Taiwan/UMC-886103007/2019|EPI_ISL_19048156|2019-10-22	1
hRSV/A/New_Zealand/IESR-VR1619/2021|EPI_ISL_16960130|2021-08-05	1
hRSV/A/France/ARA-HCL021198074101/2021|EPI_ISL_18789476|2021-11-06	1
hRSV/A/China/CCMU-0817/2019|EPI_ISL_18482728|2019-11-28	1
hRSV/A/United_Kingdom/DP-OX02-8234-D02/2018|EPI_ISL_15753378|2018-11-20	1
hRSV/A/USA/MD-JHRSV503/2019|EPI_ISL_19883873|2019	1
hRSV/A/Canada/un-UMC-25653/2019|EPI_ISL_18061069|2019-11-19	1
hRSV/A/New_Zealand/IESR-HB0526/2017|EPI_ISL_19206425|2017-06-20	1
hRSV/A/Finland/UMC-26354/2020|EPI_ISL_18061770|2020-01-20	1
hRSV/A/Netherlands/un-UMC-26150/2019|EPI_ISL_18061566|2019-12-17	1
hRSV/A/France/un-UMC-26211/2019|EPI_ISL_18061627|2019-11-21	1
hRSV/A/Mozambique/MAP-IR0341/2016|EPI_ISL_17308713|2016-04-27	1
hRSV/A/South_Africa/NICD-R03671/2021|EPI_ISL_12529637|2021-03-12	1
hRSV/A/Australia/un-UMC-26745/2021|EPI_ISL_18062161|2021-01-11	1
hRSV/A/New_Zealand/IESR-HB1552/2016|EPI_ISL_19206304|2016-07-15	1
hRSV/A/Spain/CT-HUVH-544439/2021|EPI_ISL_18682143|2021-05-24	1
hRSV/A/France/ARA-HCL021054497601/2021|EPI_ISL_18789251|2021-03-23	1
hRSV/A/Germany/un-UMC-26480/2020|EPI_ISL_18061896|2020-01-10	1
hRSV/A/France/ARA-HCL021038628001/2021|EPI_ISL_18789197|2021-02-28	1
hRSV/A/USA/IL-NU-091/2018|EPI_ISL_18939528|2018-12	1
hRSV/A/Germany/un-UMC-490103024/2020|EPI_ISL_19048412|2020-03-11	1
hRSV/A/Kenya/KILIFI-WGS-1092-23-11/2012|EPI_ISL_2578665|2012-11-23	1
hRSV/A/Canada/un-UMC-010103020/2019|EPI_ISL_19048344|2019-12-06	1
hRSV/A/South_Africa/NICD-R17845/2020|EPI_ISL_19752983|2020-09-18	1
hRSV/A/Canada/un-UMC-25652/2019|EPI_ISL_18061068|2019-11-04	1
hRSV/A/Mozambique/MAP-IR0077/2020|EPI_ISL_17308692|2020-02-21	1
hRSV/A/Australia/WM3181215/2020|EPI_ISL_2839235|2020-11-13	1
hRSV/A/New_Zealand/IESR-VR0612/2021|EPI_ISL_16959686|2021-06-21	1
hRSV/A/Canada/un-UMC-25621/2018|EPI_ISL_18061037|2018-12-27	1
hRSV/A/France/un-IUMR-PA-D7/2021|EPI_ISL_15750188|2021-04	1
hRSV/A/Scotland/WoSSVC-EXP_09_06/2021|EPI_ISL_18272391|2021-12	1
hRSV/A/New_Zealand/IESR-HB1547/2016|EPI_ISL_19206895|2016-07-15	1
hRSV/A/New_Zealand/IESR-HB0813/2016|EPI_ISL_19206214|2016-06-10	1
hRSV/A/New_Zealand/IESR-VR0314/2021|EPI_ISL_16959543|2021-06-07	1
hRSV/A/South_Africa/NICD-R18933/2020|EPI_ISL_19752977|2020-10-22	1
hRSV/A/Spain/CT-HUVH-546434/2021|EPI_ISL_18682162|2021-05-27	1
hRSV/A/New_Zealand/IESR-HB1373/2016|EPI_ISL_19206875|2016-07-01	1
hRSV/A/USA/MD-JHRSV474/2019|EPI_ISL_19883850|2019	1
hRSV/A/USA/TH-10209/2012|EPI_ISL_2588306|2012-11-28	1
hRSV/A/New_Zealand/IESR-HB1970/2016|EPI_ISL_19206921|2016-08-31	1
hRSV/A/France/un-UMC-330103004/2019|EPI_ISL_19048417|2019-10-21	1
hRSV/A/South_Africa/UMC-270102026/2019|EPI_ISL_19049251|2019-03-28	1
hRSV/A/Italy/SIC-168_47/2021|EPI_ISL_19063393|2021-11-26	1
hRSV/A/New_Zealand/IESR-HB0213/2018|EPI_ISL_19207172|2018-08-27	1
hRSV/A/Japan/UMC-810101003/2017|EPI_ISL_19049229|2017-12-11	1
hRSV/A/United_Kingdom/DP-OX02-8260-D04/2019|EPI_ISL_15753338|2019-11-11	1
hRSV/A/USA/LA2-85/2013|EPI_ISL_2585280|2013-03-04	1
hRSV/A/Russia/un-UMC-25785/2020|EPI_ISL_18061201|2020-02-10	1
hRSV/A/France/ARA-HCL019206782401/2019|EPI_ISL_18789004|2019-12-02	1
hRSV/A/USA/LA2-55/2013|EPI_ISL_2587414|2013-01-24	1
hRSV/A/Netherlands/un-UMC-26146/2019|EPI_ISL_18061562|2019-12-23	1
hRSV/A/USA/TH-10618/2013|EPI_ISL_2585290|2013-06-25	1
hRSV/A/Australia/VIC-RCH022/2019|EPI_ISL_1653965|2019-06-30	1
hRSV/A/USA/PA-PITT-RSV00043/2019|EPI_ISL_19815504|2019-04	1
hRSV/A/England/164720126/2016|EPI_ISL_6494824|2016-11-18	1
hRSV/A/France/un-UMC-26217/2019|EPI_ISL_18061633|2019-11-27	1
hRSV/A/Pakistan/BKMC-01647/2020|EPI_ISL_19137646|2020-03-01	1
hRSV/A/Netherlands/un-DP-UU01A-0172-V02/2019|EPI_ISL_15753517|2019-11-29	1
hRSV/A/Kenya/KILIFI-WGS-1066-28-06/2012|EPI_ISL_2578724|2012-06-28	1
hRSV/A/Morocco/192H-15/2015|EPI_ISL_15120690|2015-02-26	1
hRSV/A/USA/WA-BBI-S23229/2019|EPI_ISL_18143629|2019-11-03	1
hRSV/A/Spain/CT-HUVH-140890/2019|EPI_ISL_18682357|2019-11-23	1
hRSV/A/New_Zealand/IESR-VR1422/2021|EPI_ISL_16960048|2021-06-19	1
hRSV/A/South_Africa/UMC-270101015/2018|EPI_ISL_19048256|2018-03-14	1
hRSV/A/Australia/QLD-RBWH238/2021|EPI_ISL_15774060|2021-03-17	1
hRSV/A/Netherlands/un-UMC-26163/2019|EPI_ISL_18061579|2019-12-11	1
hRSV/A/New_Zealand/IESR-VR0297/2021|EPI_ISL_16959538|2021-05-30	1
hRSV/A/Tunisia/IZSAM-1427-1-65/2021|EPI_ISL_19544360|2021-11-29	1
hRSV/A/South_Africa/UMC-25957/2019|EPI_ISL_18061373|2019-02-27	1
hRSV/A/New_Zealand/IESR-HB1100/2015|EPI_ISL_19206256|2015-09-04	1
hRSV/A/France/ARA-HCL021144714301/2021|EPI_ISL_18789327|2021-08-13	1
hRSV/A/China/WH-WIV-0920n1/2021|EPI_ISL_19888517|2021-09-20	1
hRSV/A/Netherlands/un-UMC-26051/2017|EPI_ISL_18061467|2017-11-03	1
hRSV/A/New_Zealand/IESR-VR0707/2017|EPI_ISL_19207136|2017-06-17	1
hRSV/A/France/ARA-HCL021201447502/2021|EPI_ISL_18789504|2021-11-12	1
hRSV/A/China/ZJ-CDC-16S028/2016|EPI_ISL_19814925|2016-01-25	1
hRSV/A/USA/LA2-49/2013|EPI_ISL_2588349|2013-01-10	1
hRSV/A/China/ZJ-CDC-S076/2016|EPI_ISL_19749520|2016-3-28	1
hRSV/A/Australia/WM3322984/2020|EPI_ISL_2839283|2020-11-27	1
hRSV/A/Finland/UMC-358103017/2020|EPI_ISL_19048352|2020-02-03	1
hRSV/A/France/ARA-HCL021057772701/2021|EPI_ISL_18789261|2021-03-28	1
hRSV/A/USA/WA-BBI-S23304/2020|EPI_ISL_18143703|2020-01-01	1
hRSV/A/New_Zealand/IESR-HB1682/2016|EPI_ISL_19206317|2016-07-26	1
hRSV/A/USA/PA-WU-b26/2015|EPI_ISL_19026312|2015	1
hRSV/A/United_Kingdom/DP-OX02-8492-V01/2018|EPI_ISL_15753497|2018-12-19	1
hRSV/A/Spain/un-DP-SE01A-0172-V02/2020|EPI_ISL_15753429|2020-01-10	1
hRSV/A/England/RE20000014/2020|EPI_ISL_1647409|2020-01-02	1
hRSV/A/Zambia/Lusaka-1117/2018|EPI_ISL_17964338|2018-05-04	1
hRSV/A/Australia/A-NSW-WM4241A-16/2016|EPI_ISL_2578717|2016-09-21	1
hRSV/A/Argentina/BA-HNRG-204/2016|EPI_ISL_1074048|2016-04-05	1
hRSV/A/Philippines/99074/2019|EPI_ISL_12970417|2019-10-19	1
hRSV/A/USA/WA-BBI-S24962/2019|EPI_ISL_19006822|2019-12-27	1
hRSV/A/New_Zealand/IESR-VR0661/2021|EPI_ISL_16959720|2021-06-23	1
hRSV/A/United_Kingdom/DP-OX02-8554-V01/2018|EPI_ISL_15753546|2018-12-01	1
hRSV/A/Australia/9005740/2020|EPI_ISL_2839448|2020-10-29	1
hRSV/A/France/ARA-HCL021046080601/2021|EPI_ISL_18789214|2021-03-10	1
hRSV/A/China/CCMU-0164/2019|EPI_ISL_18482757|2019-01-25	1
hRSV/A/Germany/un-UMC-26483/2020|EPI_ISL_18061899|2020-01-30	1
hRSV/A/USA/WA-BBI-S23345/2020|EPI_ISL_18143639|2020-01-23	1
hRSV/A/England/E19003242/2019|EPI_ISL_11428328|2019-12-16	1
hRSV/A/USA/WA-BBI-S24981/2020|EPI_ISL_19006843|2020-01-11	1
hRSV/A/Kenya/KILIFI-WGS-1247-04-12/2014|EPI_ISL_2582257|2014-12-04	1
hRSV/A/USA/WA-BBI-S25013/2020|EPI_ISL_19006968|2020-02-10	1
hRSV/A/Australia/WM3280473/2020|EPI_ISL_2839269|2020-11-23	1
hRSV/A/France/ARA-HCL020005723301/2020|EPI_ISL_18789118|2020-01-09	1
hRSV/A/South_Africa/UMC-25885/2018|EPI_ISL_18061301|2018-04-05	1
hRSV/A/Australia/VIC-RCH017/2018|EPI_ISL_1834087|2018-02-11	1
hRSV/A/Italy/SIC-87_02/2018|EPI_ISL_19063360|2018-01-08	1
hRSV/A/Australia/A-NSW-WM1079A-16/2016|EPI_ISL_2578767|2016-08-14	1
hRSV/A/Panama/GMIHS-108/2019|EPI_ISL_19568514|2019-09-09	1
hRSV/A/USA/WA-BBI-S24951/2019|EPI_ISL_19006959|2019-12-25	1
hRSV/A/Austria/MUW1228283/2020|EPI_ISL_16533869|2020-02-28	1
hRSV/A/Australia/WM3150792/2020|EPI_ISL_2839206|2020-11-10	1
hRSV/A/Australia/QLD-RBWH230/2021|EPI_ISL_11817071|2021-03-15	1
hRSV/A/Argentina/BA-HNRG-388/2017|EPI_ISL_1074173|2017-07-17	1
hRSV/A/Australia/un-UMC-26743/2021|EPI_ISL_18062159|2021-01-08	1
hRSV/A/Canada/un-UMC-010203008/2019|EPI_ISL_19049041|2019-11-24	1
hRSV/A/USA/un-BCM-121310726A/2013|EPI_ISL_18334195|2013-02-28	1
hRSV/A/New_Zealand/IESR-HB0673/2017|EPI_ISL_19206445|2017-06-29	1
hRSV/A/France/un-UMC-26200/2019|EPI_ISL_18061616|2019-11-05	1
hRSV/A/New_Zealand/NZL-LJRSV74/2011|EPI_ISL_2585275|2011-07-03	1
hRSV/A/USA/WA-BBI-S23292/2019|EPI_ISL_18143638|2019-12-29	1
hRSV/A/New_Zealand/IESR-HB0697/2017|EPI_ISL_19206454|2017-07-03	1
hRSV/A/New_Zealand/IESR-VR0694/2021|EPI_ISL_16959746|2021-06-26	1
hRSV/A/Kenya/KILIFI-WGS-1098-25-11/2012|EPI_ISL_2578687|2012-11-25	1
hRSV/A/South_Africa/UMC-25896/2018|EPI_ISL_18061312|2018-04-11	1
hRSV/A/Australia/A-NSW-WM0737A-16/2016|EPI_ISL_2578715|2016-08-15	1
hRSV/A/New_Zealand/IESR-HB0926/2015|EPI_ISL_19206236|2015-07-08	1
hRSV/A/England/RE20000094/2020|EPI_ISL_1520439|2020-01-28	1
hRSV/A/Finland/UMC-26372/2020|EPI_ISL_18061788|2020-02-05	1
hRSV/A/China/ZJ-CDC-20S014/2020|EPI_ISL_19814993|2020-12-23	1
hRSV/A/Taiwan/UMC-26928/2019|EPI_ISL_18062344|2019-12-10	1
hRSV/A/Italy/SIC-120_06/2019|EPI_ISL_19063403|2019-02-06	1
hRSV/A/Australia/VIC-RCH017/2019|EPI_ISL_1653960|2019-06-30	1
hRSV/A/Argentina/BA-HNRG-415/2018|EPI_ISL_15067677|2018-06-28	1
hRSV/A/Scotland/WoSSVC-EXP_15_03/2021|EPI_ISL_18277076|2021-09	1
hRSV/A/Netherlands/un-UMC-26173/2019|EPI_ISL_18061589|2019-11-13	1
hRSV/A/New_Zealand/IESR-CF0475/2018|EPI_ISL_19207147|2018-07-09	1
hRSV/A/Germany/BY-22-01741/2021|EPI_ISL_17995723|2021-11-19	1
hRSV/A/New_Zealand/IESR-CF0681/2018|EPI_ISL_19207149|2018-07-26	1
hRSV/A/Brazil/un-UMC-550102137/2019|EPI_ISL_19048741|2019-06-12	1
hRSV/A/Australia/A-NSW-WM4754A-16/2016|EPI_ISL_2595712|2016-08-15	1
hRSV/A/New_Zealand/IESR-VR0550/2021|EPI_ISL_16959644|2021-06-24	1
hRSV/A/Spain/CT-HUVH-231189/2015|EPI_ISL_18682085|2015-10-23	1
hRSV/A/Netherlands/un-DP-UU02-0205-V01/2019|EPI_ISL_15753345|2019-12-05	1
hRSV/A/USA/MD-JHRSV495/2019|EPI_ISL_19883866|2019	1
hRSV/A/New_Zealand/IESR-VR0697/2021|EPI_ISL_16959749|2021-06-26	1
hRSV/A/Italy/SIC-15_03/2020|EPI_ISL_19063396|2020-01-13	1
hRSV/A/Canada/un-UMC-010103026/2019|EPI_ISL_19048080|2019-12-11	1
hRSV/A/Scotland/IEE-LO208/2019|EPI_ISL_19442547|2019-12-27	1
hRSV/A/New_Zealand/IESR-VR0262/2021|EPI_ISL_16959533|2021-05-26	1
hRSV/A/China/ZJ-CDC-19S004/2019|EPI_ISL_19814945|2019-03-18	1
hRSV/A/Australia/WM3081844/2020|EPI_ISL_2839254|2020-11-03	1
hRSV/A/China/ZJ-CDC-S058/2018|EPI_ISL_19749528|2018-3-19	1
hRSV/A/France/un-UMC-330103020/2019|EPI_ISL_19049239|2019-11-20	1
hRSV/A/Australia/VIC-RCH109/2021|EPI_ISL_11817108|2021-05-09	1
hRSV/A/Australia/un-UMC-26724/2020|EPI_ISL_18062140|2020-11-28	1
hRSV/A/USA/WA-BBI-S23351/2020|EPI_ISL_18143529|2020-01-31	1
hRSV/A/Canada/un-UMC-25765/2020|EPI_ISL_18061181|2020-02-24	1
hRSV/A/China/ZJ-CDC-S189/2017|EPI_ISL_19749521|2017-10-17	1
hRSV/A/New_Zealand/IESR-VR0555/2021|EPI_ISL_16959648|2021-06-24	1
hRSV/A/Australia/WM3151206/2020|EPI_ISL_2839219|2020-11-10	1
hRSV/A/Netherlands/un-DP-UU01A-0175-V02/2019|EPI_ISL_15753521|2019-12-05	1
hRSV/A/Netherlands/un-DP-UU02-0016-V01/2017|EPI_ISL_15753373|2017-12-14	1
hRSV/A/England/194600343/2019|EPI_ISL_1647386|2019-11-08	1
hRSV/A/France/un-UMC-330103028/2019|EPI_ISL_19048414|2019-11-27	1
hRSV/A/New_Zealand/IESR-VR0583/2021|EPI_ISL_16959665|2021-06-22	1
hRSV/A/Argentina/BA-HNRG-047/2014|EPI_ISL_1074038|2014-06-16	1
hRSV/A/Japan/NU-18RS085iso/2018|EPI_ISL_19860990|2018-11-20	1
hRSV/A/Morocco/66H-14/2014|EPI_ISL_15120671|2014-03-25	1
hRSV/A/Spain/un-DP-SE02-0007-D02/2019|EPI_ISL_15753315|2019-01-18	1
hRSV/A/France/ARA-HCL021057907701/2021|EPI_ISL_18789263|2021-03-28	1
hRSV/A/USA/TH-10464/2013|EPI_ISL_2588371|2013-11-15	1
hRSV/A/USA/WA-BBI-S24982/2020|EPI_ISL_19006870|2020-01-11	1
hRSV/A/USA/WA-BBI-S24964/2019|EPI_ISL_19006896|2019-12-31	1
hRSV/A/South_Africa/NICD-R15346/2020|EPI_ISL_19752974|2020-08-05	1
hRSV/A/Canada/un-UMC-010203039/2020|EPI_ISL_19049212|2020-02-24	1
hRSV/A/Australia/4011388/2020|EPI_ISL_2839440|2020-11-04	1
hRSV/A/New_Zealand/IESR-VR0754/2021|EPI_ISL_16959781|2021-06-25	1
hRSV/A/USA/WA-BBI-S23293/2019|EPI_ISL_18143576|2019-12-27	1
hRSV/A/Australia/P511402/2020|EPI_ISL_2839213|2020-11-27	1
hRSV/A/Scotland/WoSSVC-EXP_08_05/2021|EPI_ISL_18272379|2021-10	1
hRSV/A/South_Africa/UMC-25882/2018|EPI_ISL_18061298|2018-04-04	1
hRSV/A/USA/WA-BBI-S25007/2020|EPI_ISL_19006982|2020-01-27	1
hRSV/A/Argentina/BA-HNRG-359/2017|EPI_ISL_1074106|2017-06-19	1
hRSV/A/New_Zealand/IESR-VR0320/2021|EPI_ISL_16959548|2021-06-06	1
hRSV/A/Russia/un-UMC-25778/2020|EPI_ISL_18061194|2020-02-03	1
hRSV/A/Canada/un-UMC-010203021/2020|EPI_ISL_19048522|2020-01-01	1
hRSV/A/Madagascar/IPM-70429/2021|EPI_ISL_19714761|2021-02-25	1
hRSV/A/Scotland/WoSSVC-EXP_08_02/2021|EPI_ISL_18272376|2021-10	1
hRSV/A/Philippines/CDC-99080/2019|EPI_ISL_17417595|2019-12-10	1
hRSV/A/Netherlands/un-DP-UU02-0154-D05/2019|EPI_ISL_15753491|2019-12-27	1
hRSV/A/France/un-UMC-26182/2018|EPI_ISL_18061598|2018-12-20	1
hRSV/A/South_Africa/UMC-25947/2018|EPI_ISL_18061363|2018-08-31	1
hRSV/A/New_Zealand/IESR-HB0822/2016|EPI_ISL_19206809|2016-06-13	1
hRSV/A/Morocco/197H-15/2015|EPI_ISL_15120682|2015-02-27	1
hRSV/A/South_Korea/UMC-820103001/2020|EPI_ISL_19048087|2020-02-13	1
hRSV/A/New_Zealand/IESR-HB1069/2015|EPI_ISL_19206253|2015-08-25	1
hRSV/A/Spain/un-UMC-26310/2019|EPI_ISL_18061726|2019-12-05	1
hRSV/A/Kenya/KILIFI-WGS-1109-29-11/2012|EPI_ISL_2578689|2012-11-29	1
hRSV/A/England/RE20000102/2020|EPI_ISL_1647418|2020-02-08	1
hRSV/A/Germany/un-UMC-490102008/2019|EPI_ISL_19048900|2019-01-17	1
hRSV/A/New_Zealand/IESR-VR0561/2021|EPI_ISL_16959653|2021-06-24	1
hRSV/A/United_Kingdom/DP-OX02-8663-D04/2018|EPI_ISL_15753413|2018-10-25	1
hRSV/A/USA/WA-BBI-S25187/2019|EPI_ISL_19125802|2019-12-07	1
hRSV/A/New_Zealand/IESR-CF1341/2018|EPI_ISL_19206561|2018-09-17	1
hRSV/A/South_Africa/UMC-270102004/2019|EPI_ISL_19049146|2019-02-15	1
hRSV/A/Japan/UMC-26868/2019|EPI_ISL_18062284|2019-10-30	1
hRSV/A/Australia/VIC-RCH011/2019|EPI_ISL_1653954|2019-05-25	1
hRSV/A/Netherlands/un-DP-UU02-0153-D04/2019|EPI_ISL_15753274|2019-11-28	1
hRSV/A/New_Zealand/IESR-VR1084/2021|EPI_ISL_16959928|2021-06-23	1
hRSV/A/England/125040451/2012|EPI_ISL_6494971|2012-12-07	1
hRSV/A/USA/un-BCM-121310707C/2012|EPI_ISL_18334204|2012-10-12	1
hRSV/A/Canada/un-UMC-010203025/2020|EPI_ISL_19048052|2020-01-08	1
hRSV/A/USA/MD-JHRSV790/2020|EPI_ISL_19884011|2020	1
hRSV/A/Australia/9009560/2021|EPI_ISL_2839397|2021-01-19	1
hRSV/A/New_Zealand/NZL-LJRSV061/2015|EPI_ISL_2544036|2015-06-28	1
hRSV/A/South_Africa/UMC-25976/2019|EPI_ISL_18061392|2019-04-03	1
hRSV/A/USA/MD-JHRSV767/2020|EPI_ISL_19884000|2020	1
hRSV/A/Australia/QLD-RBWH070/2021|EPI_ISL_15774015|2021-02-08	1
hRSV/A/Philippines/CDC-99069/2019|EPI_ISL_17417597|2019-09-09	1
hRSV/A/New_Zealand/IESR-VR0744/2021|EPI_ISL_16959776|2021-06-25	1
hRSV/A/Japan/UMC-26883/2020|EPI_ISL_18062299|2020-01-28	1
hRSV/A/New_Zealand/IESR-VR1594/2021|EPI_ISL_16960115|2021-08-12	1
hRSV/A/New_Zealand/IESR-CF0805/2018|EPI_ISL_19207151|2018-08-08	1
hRSV/A/Canada/un-UMC-25761/2020|EPI_ISL_18061177|2020-02-10	1
hRSV/A/Zambia/Lusaka-4652/2019|EPI_ISL_17964310|2019-02-01	1
hRSV/A/USA/un-BCM-121310723A/2013|EPI_ISL_18334163|2013-01-23	1
hRSV/A/New_Zealand/IESR-VR1155/2021|EPI_ISL_16959949|2021-04-07	1
hRSV/A/Canada/un-UMC-25764/2020|EPI_ISL_18061180|2020-02-20	1
hRSV/A/USA/PA-MGEL-00020/2019|EPI_ISL_19794702|2019-03	1
hRSV/A/New_Zealand/IESR-VR1192/2021|EPI_ISL_16959962|2021-07-05	1
hRSV/A/Argentina/BA-HNRG-455/2021|EPI_ISL_15067693|2021-08-29	1
hRSV/A/France/ARA-HCL021057093201/2021|EPI_ISL_18789259|2021-03-26	1
hRSV/A/Scotland/IEE-453/2021|EPI_ISL_19442507|2021-10-19	1
hRSV/A/Netherlands/un-DP-UU02-0073-V01/2018|EPI_ISL_15753432|2018-12-20	1
hRSV/A/Scotland/WoSSVC-EXP_10_03/2021|EPI_ISL_18272400|2021-12	1
hRSV/A/France/ARA-HCL021198484101/2021|EPI_ISL_18789485|2021-11-07	1
hRSV/A/Australia/P525519/2020|EPI_ISL_2839232|2020-11-30	1
hRSV/A/Australia/TAS-HHR-054592/2021|EPI_ISL_19869525|2021-07-08	1
hRSV/A/Japan/UMC-810101004/2017|EPI_ISL_19048981|2017-12-15	1
hRSV/A/New_Zealand/IESR-VR0689/2021|EPI_ISL_16959743|2021-06-26	1
hRSV/A/Japan/UMC-810103041/2019|EPI_ISL_19049136|2019-12-04	1
hRSV/A/Spain/CT-HUVH-170010/2020|EPI_ISL_18682361|2020-01-10	1
hRSV/A/New_Zealand/IESR-HB0187/2018|EPI_ISL_19207169|2018-07-31	1
hRSV/A/USA/un-BCM-121310727A/2013|EPI_ISL_18334171|2013-03-05	1
hRSV/A/USA/WA-BBI-S24996/2020|EPI_ISL_19006994|2020-01-19	1
hRSV/A/South_Africa/UMC-270102072/2019|EPI_ISL_19048199|2019-06-10	1
hRSV/A/New_Zealand/IESR-HB0329/2017|EPI_ISL_19206987|2017-05-15	1
hRSV/A/Australia/3073/2020|EPI_ISL_2839398|2020-11-20	1
hRSV/A/Spain/CT-HUVH-162757/2019|EPI_ISL_18682247|2019-12-30	1
hRSV/A/Kenya/Kilifi-WGS-1592-07-04/2016|EPI_ISL_2582678|2016-04-07	1
hRSV/A/New_Zealand/IESR-HB1678/2016|EPI_ISL_19206909|2016-07-26	1
hRSV/A/New_Zealand/IESR-VR0617/2021|EPI_ISL_16959690|2021-06-21	1
hRSV/A/England/RE19003252/2019|EPI_ISL_1834167|2019-12-12	1
hRSV/A/China/ZJ-CDC-16S026/2016|EPI_ISL_19814957|2016-02-01	1
hRSV/A/Philippines/99066/2019|EPI_ISL_12970409|2019-08-28	1
hRSV/A/Morocco/194H-15/2015|EPI_ISL_15120681|2015-02-25	1
hRSV/A/China/CCMU-0272/2020|EPI_ISL_18482760|2020-02-10	1
hRSV/A/USA/WA-BBI-S23334/2020|EPI_ISL_18143500|2020-01-17	1
hRSV/A/USA/MD-JHRSV764/2020|EPI_ISL_19883999|2020	1
hRSV/A/France/ARA-HCL021052463701/2021|EPI_ISL_18789243|2021-03-19	1
hRSV/A/Italy/LOM-33/2021|EPI_ISL_18446807|2021-11-21	1
hRSV/A/USA/PA-PITT-RSV00020/2019|EPI_ISL_19815479|2019-03	1
hRSV/A/Morocco/67H-14/2014|EPI_ISL_15120672|2014-03-25	1
hRSV/A/France/un-UMC-26180/2018|EPI_ISL_18061596|2018-12-19	1
hRSV/A/Canada/un-UMC-25677/2020|EPI_ISL_18061093|2020-01-14	1
hRSV/A/New_Zealand/IESR-VR0413/2021|EPI_ISL_16959582|2021-06-09	1
hRSV/A/New_Zealand/IESR-HB0692/2017|EPI_ISL_19206451|2017-07-03	1
hRSV/A/Australia/un-UMC-610103017/2020|EPI_ISL_19048011|2020-11-25	1
hRSV/A/Mongolia/NCCD020/2019|EPI_ISL_2543840|2019-03-26	1
hRSV/A/France/ARA-HCL021124674801/2021|EPI_ISL_18789304|2021-07-09	1
hRSV/A/New_Zealand/IESR-HB0599/2017|EPI_ISL_19206433|2017-06-09	1
hRSV/A/Australia/1643/2021|EPI_ISL_2839199|2021-01-10	1
hRSV/A/Finland/UMC-26388/2020|EPI_ISL_18061804|2020-02-19	1
hRSV/A/Argentina/BA-HNRG-121/2015|EPI_ISL_1074244|2015-05-26	1
hRSV/A/Mozambique/MAP-IR0227/2016|EPI_ISL_17308697|2016-04-06	1
hRSV/A/Spain/CT-HUVH-197036/2015|EPI_ISL_18682317|2015-04-07	1
hRSV/A/Germany/RP-19-01162/2018|EPI_ISL_17995765|2018-12-31	1
hRSV/A/Argentina/HNRG-432/2019|EPI_ISL_15055315|2019-06-06	1
hRSV/A/China/ZJ-CDC-16S076/2016|EPI_ISL_19814960|2016-01-11	1
hRSV/A/Argentina/BA-HNRG-289/2016|EPI_ISL_412857|2016-07-12	1
hRSV/A/Spain/un-UMC-26313/2019|EPI_ISL_18061729|2019-12-16	1
hRSV/A/New_Zealand/IESR-VR1462/2021|EPI_ISL_16960076|2021-06-30	1
hRSV/A/USA/A-TX-012a-2015-WGS/2015|EPI_ISL_2582849|2015	1
hRSV/A/Philippines/99062/2019|EPI_ISL_12970405|2019-08-05	1
hRSV/A/China/CCMU-0508/2019|EPI_ISL_18482785|2019-04-19	1
hRSV/A/Australia/TAS-HHR-054579/2021|EPI_ISL_19869512|2021-03-04	1
hRSV/A/Mozambique/MAP-INS019/2017|EPI_ISL_1647468|2017-02-21	1
hRSV/A/Australia/P527750/2020|EPI_ISL_2839227|2020-11-28	1
hRSV/A/France/ARA-HCL021040265201/2021|EPI_ISL_18789203|2021-03-02	1
hRSV/A/Canada/un-UMC-010202037/2019|EPI_ISL_19048375|2019-03-04	1
hRSV/A/USA/TH-10477/2013|EPI_ISL_2587452|2013-12-05	1
hRSV/A/South_Africa/UMC-270101035/2018|EPI_ISL_19048048|2018-04-09	1
hRSV/A/New_Zealand/IESR-HB0494/2017|EPI_ISL_19207011|2017-06-08	1
hRSV/A/USA/PA-WU-b36/2016|EPI_ISL_19026375|2016	1
hRSV/A/Canada/un-UMC-25636/2019|EPI_ISL_18061052|2019-02-05	1
hRSV/A/New_Zealand/IESR-HB1451/2016|EPI_ISL_19206889|2016-07-08	1
hRSV/A/South_Africa/UMC-26039/2019|EPI_ISL_18061455|2019-08-15	1
hRSV/A/Kenya/KILIFI-WGS-1287-06-01/2015|EPI_ISL_2595655|2015-01-06	1
hRSV/A/Belgium/LMPH-RVRA126/2021|EPI_ISL_19477615|2021	1
hRSV/A/New_Zealand/IESR-HB1028/2015|EPI_ISL_19206247|2015-08-09	1
hRSV/A/Italy/SIC-3_46/2021|EPI_ISL_19063416|2021-11-15	1
hRSV/A/Australia/VIC-RCH004/2020|EPI_ISL_1653946|2020-12-29	1
hRSV/A/France/ARA-HCL021194619301/2021|EPI_ISL_18789448|2021-10-31	1
hRSV/A/Australia/un-UMC-26714/2020|EPI_ISL_18062130|2020-11-13	1
hRSV/A/New_Zealand/IESR-VR1312/2021|EPI_ISL_16960013|2021-07-25	1
hRSV/A/Spain/CT-HUVH-973246/2019|EPI_ISL_18682374|2019-01-27	1
hRSV/A/Brazil/un-UMC-550102142/2019|EPI_ISL_19048409|2019-06-19	1
hRSV/A/Zambia/Lusaka-2141/2019|EPI_ISL_17964373|2019-03-25	1
hRSV/A/New_Zealand/IESR-VR0591/2021|EPI_ISL_16959671|2021-06-22	1
hRSV/A/New_Zealand/IESR-VR1012/2021|EPI_ISL_16959886|2021-07-09	1
hRSV/A/France/ARA-HCL021120538801/2021|EPI_ISL_18789302|2021-07-02	1
hRSV/A/South_Africa/UMC-270101017/2018|EPI_ISL_19049279|2018-03-16	1
hRSV/A/China/ZJ-CDC-S014/2020|EPI_ISL_19749542|2020-2-3	1
hRSV/A/Australia/QLD-RBWH008/2021|EPI_ISL_11817019|2021-01-08	1
hRSV/A/Morocco/1256-17/2017|EPI_ISL_15120778|2017-03-06	1
hRSV/A/USA/WA-UW-005/2020|EPI_ISL_17089184|2020-03	1
hRSV/A/Japan/UMC-810103035/2019|EPI_ISL_19048044|2019-11-04	1
hRSV/A/New_Zealand/IESR-HB0721/2016|EPI_ISL_19206798|2016-05-26	1
hRSV/A/Australia/3012220/2020|EPI_ISL_2839439|2020-12-03	1
hRSV/A/New_Zealand/IESR-HB1707/2016|EPI_ISL_19206911|2016-08-05	1
hRSV/A/Cote_d'Ivoire/IPCI-007/2019|EPI_ISL_6174135|2019-08-02	1
hRSV/A/New_Zealand/IESR-CF1600/2019|EPI_ISL_19207184|2019-07-11	1
hRSV/A/South_Africa/UMC-270102048/2019|EPI_ISL_19048101|2019-04-29	1
hRSV/A/Australia/QLD-RBWH206/2021|EPI_ISL_11817065|2021-03-10	1
hRSV/A/Argentina/BA-HNRG-334/2017|EPI_ISL_1074061|2017-05-31	1
hRSV/A/Australia/VIC-RCH044/2019|EPI_ISL_1653987|2019-12-09	1
hRSV/A/Canada/un-UMC-010103034/2020|EPI_ISL_19048924|2020-02-26	1
hRSV/A/Germany/un-UMC-26471/2019|EPI_ISL_18061887|2019-02-25	1
hRSV/A/Australia/VIC-MMC055/2020|EPI_ISL_2543776|2020-12-30	1
hRSV/A/Argentina/BA-HNRG-338/2017|EPI_ISL_1074256|2017-06-02	1
hRSV/A/Japan/UMC-810103040/2019|EPI_ISL_19048260|2019-11-20	1
hRSV/A/South_Africa/UMC-26026/2019|EPI_ISL_18061442|2019-07-05	1
hRSV/A/South_Africa/NICD-R08614/2019|EPI_ISL_19753008|2019-07-11	1
hRSV/A/New_Zealand/IESR-VR0834/2021|EPI_ISL_16959820|2021-06-26	1
hRSV/A/Spain/un-UMC-26287/2019|EPI_ISL_18061703|2019-02-04	1
hRSV/A/New_Zealand/IESR-HB0872/2016|EPI_ISL_19206227|2016-06-17	1
hRSV/A/Australia/P522722/2020|EPI_ISL_2839217|2020-11-29	1
hRSV/A/New_Zealand/IESR-HB0983/2017|EPI_ISL_19207103|2017-07-19	1
hRSV/A/New_Zealand/IESR-HB1547/2016|EPI_ISL_19206302|2016-07-15	1
hRSV/A/New_Zealand/NZL-LJRSV70/2011|EPI_ISL_2585277|2011-06-23	1
hRSV/A/New_Zealand/IESR-HB0673/2016|EPI_ISL_19206201|2016-05-18	1
hRSV/A/Zambia/Lusaka-2615/2019|EPI_ISL_17964369|2019-03-25	1
hRSV/A/Australia/VIC-RCH020/2021|EPI_ISL_2543793|2021-02-14	1
hRSV/A/Japan/NU-18U014iso/2018|EPI_ISL_19861022|2018-09-12	1
hRSV/A/New_Zealand/IESR-VR0586/2021|EPI_ISL_16959667|2021-06-22	1
hRSV/A/Japan/UMC-810103002/2019|EPI_ISL_19049118|2019-08-20	1
hRSV/A/Australia/VIC-RCH042/2021|EPI_ISL_2543803|2021-02-28	1
hRSV/A/USA/WA-BBI-S23310/2020|EPI_ISL_18143556|2020-01-04	1
hRSV/A/USA/MD-JHRSV502/2019|EPI_ISL_19883872|2019	1
hRSV/A/Canada/un-UMC-25629/2019|EPI_ISL_18061045|2019-01-13	1
hRSV/A/South_Africa/NICD-R04469/2021|EPI_ISL_12529645|2021-03-30	1
hRSV/A/France/ARA-HCL021047940001/2021|EPI_ISL_18789223|2021-03-13	1
hRSV/A/USA/WA-BBI-S23352/2020|EPI_ISL_18143564|2020-02-04	1
hRSV/A/Spain/un-UMC-340103015/2019|EPI_ISL_19048870|2019-12-13	1
hRSV/A/China/CCMU-0079/2019|EPI_ISL_18482792|2019-01-16	1
hRSV/A/USA/WA-BBI-S23252/2019|EPI_ISL_18143508|2019-11-29	1
hRSV/A/France/ARA-HCL021033311701/2021|EPI_ISL_18789180|2021-02-20	1
hRSV/A/France/ARA-HCL019221061001/2019|EPI_ISL_18789047|2019-12-24	1
hRSV/A/New_Zealand/IESR-VR0412/2021|EPI_ISL_16959581|2021-06-08	1
hRSV/A/China/WH-WIV-1026n2/2021|EPI_ISL_19888523|2021-10-26	1
hRSV/A/New_Zealand/IESR-VR1134/2021|EPI_ISL_16959945|2021-07-19	1
hRSV/A/Canada/un-UMC-010103009/2019|EPI_ISL_19049104|2019-11-24	1
hRSV/A/USA/WA-BBI-S23335/2020|EPI_ISL_18143542|2020-01-17	1
hRSV/A/Mongolia/NCCD009/2019|EPI_ISL_2543834|2019-01-18	1
hRSV/A/Australia/VIC-MMC064/2021|EPI_ISL_2543779|2021-01-12	1
hRSV/A/Germany/BE-18-02178/2018|EPI_ISL_17995654|2018-01-22	1
hRSV/A/Mozambique/MAP-IR0070/2019|EPI_ISL_17308691|2019-01-22	1
hRSV/A/Netherlands/un-UMC-310103043/2019|EPI_ISL_19048760|2019-12-10	1
hRSV/A/Zambia/Lusaka-3102/2018|EPI_ISL_17964340|2018-04-18	1
hRSV/A/New_Zealand/IESR-VR0401/2021|EPI_ISL_16959576|2021-06-14	1
hRSV/A/USA/UAMS-DID-016/2016|EPI_ISL_2582653|2016-01-16	1
hRSV/A/Tunisia/IZSAM-1427-1-3/2021|EPI_ISL_19544326|2021-10-22	1
hRSV/A/Morocco/808-18/2018|EPI_ISL_15120783|2018-01-16	1
hRSV/A/New_Zealand/IESR-VR0389/2021|EPI_ISL_16959569|2021-06-12	1
hRSV/A/USA/un-UW-92362/2011|EPI_ISL_18636306|2011	1
hRSV/A/New_Zealand/IESR-HB1707/2016|EPI_ISL_19206318|2016-08-05	1
hRSV/A/Australia/A-NSW-WM1514A-16/2016|EPI_ISL_2595719|2016-11-19	1
hRSV/A/Australia/VIC-RCH027/2018|EPI_ISL_1834089|2018-03-07	1
hRSV/A/England/213390925/2021|EPI_ISL_16714508|2021-08-16	1
hRSV/A/USA/WA-BBI-S24969/2020|EPI_ISL_19006925|2020-01-04	1
hRSV/A/New_Zealand/IESR-HB1352/2016|EPI_ISL_19206277|2016-04-04	1
hRSV/A/Germany/un-UMC-26500/2020|EPI_ISL_18061916|2020-03-11	1
hRSV/A/Morocco/497-16/2016|EPI_ISL_15120703|2016-02-11	1
hRSV/A/Canada/un-UMC-010203030/2020|EPI_ISL_19048777|2020-01-25	1
hRSV/A/Australia/4009301/2020|EPI_ISL_2839405|2020-12-04	1
hRSV/A/Thailand/TH-CB124/2013|EPI_ISL_2595546|2013-11-01	1
hRSV/A/Kenya/KILIFI-WGS-1125-26-12/2012|EPI_ISL_2578675|2012-12-26	1
hRSV/A/New_Zealand/IESR-HB0582/2016|EPI_ISL_19206195|2016-05-05	1
hRSV/A/Australia/P510179/2020|EPI_ISL_2839351|2020-11-19	1
hRSV/A/Australia/VIC-RCH139/2019|EPI_ISL_1834126|2019-08-04	1
hRSV/A/Panama/GMIHS-134/2019|EPI_ISL_19568383|2019-12-13	1
hRSV/A/Spain/un-DP-SE02-0021-D02/2019|EPI_ISL_15753446|2019-12-30	1
hRSV/A/New_Zealand/IESR-VR1370/2021|EPI_ISL_16960025|2021-07-29	1
hRSV/A/Netherlands/un-UMC-310103039/2019|EPI_ISL_19048382|2019-12-11	1
hRSV/A/England/124680747/2012|EPI_ISL_6494954|2012-11-15	1
hRSV/A/China/ZJ-CDC-S026/2016|EPI_ISL_19749518|2016-2-1	1
hRSV/A/United_Kingdom/UMC-26424/2018|EPI_ISL_18061840|2018-11-30	1
hRSV/A/USA/WA-BBI-S25018/2021|EPI_ISL_19006995|2021-09-21	1
hRSV/A/Brazil/un-UMC-550101015/2018|EPI_ISL_19049086|2018-06-26	1
hRSV/A/Australia/QLD-RBWH021/2021|EPI_ISL_11817024|2021-01-17	1
hRSV/A/Japan/UMC-810101011/2018|EPI_ISL_19049099|2018-01-21	1
hRSV/A/Morocco/366-17/2016|EPI_ISL_15120726|2016-12-29	1
hRSV/A/Australia/A-NSW-WM3629A-16/2016|EPI_ISL_2595706|2016-06-07	1
hRSV/A/Brazil/RJ-FIOCRUZ-35011/2020|EPI_ISL_18999153|2020-12-21	1
hRSV/A/USA/MD-JHRSV475/2019|EPI_ISL_19883851|2019	1
hRSV/A/Netherlands/un-DP-UU02-0053-V01/2019|EPI_ISL_15753300|2019-02-13	1
hRSV/A/Spain/CT-HUVH-902268/2019|EPI_ISL_18682303|2019-12-15	1
hRSV/A/USA/MD-JHRSV494/2019|EPI_ISL_19883865|2019	1
hRSV/A/USA/WA-BBI-S23231/2019|EPI_ISL_18143647|2019-11-09	1
hRSV/A/China/CCMU-0213/2019|EPI_ISL_18482717|2019-01-31	1
hRSV/A/Canada/un-UMC-25743/2019|EPI_ISL_18061159|2019-12-14	1
hRSV/A/Scotland/WoSSVC-EXP_09_02/2021|EPI_ISL_18272387|2021-11	1
hRSV/A/Australia/WM3180278/2020|EPI_ISL_2839222|2020-11-13	1
hRSV/A/Germany/RP-22-01320/2021|EPI_ISL_17995719|2021-11-04	1
hRSV/A/Germany/BW-18-00988/2017|EPI_ISL_17995656|2017-11-24	1
hRSV/A/Australia/un-UMC-26647/2018|EPI_ISL_18062063|2018-08-04	1
hRSV/A/New_Zealand/IESR-HB0858/2016|EPI_ISL_19206815|2016-06-19	1
hRSV/A/China/CCMU-0736/2020|EPI_ISL_18482788|2020-11-30	1
hRSV/A/Morocco/888-16/2016|EPI_ISL_15120717|2016-03-15	1
hRSV/A/Brazil/un-UMC-26583/2019|EPI_ISL_18061999|2019-06-04	1
hRSV/A/France/un-IUMR-PE-D12/2021|EPI_ISL_15750191|2021-04	1
hRSV/A/Australia/P510167/2020|EPI_ISL_2839229|2020-11-19	1
hRSV/A/South_Africa/UMC-270102025/2019|EPI_ISL_19048907|2019-03-27	1
hRSV/A/Italy/LOM-9/2021|EPI_ISL_18446803|2021-11-22	1
hRSV/A/France/un-UMC-330103039/2020|EPI_ISL_19048722|2020-01-20	1
hRSV/A/USA/TH-10454/2013|EPI_ISL_2587429|2013-10-07	1
hRSV/A/USA/PA-MGEL-00018/2019|EPI_ISL_19794714|2019-03	1
hRSV/A/Australia/VIC-RCH150/2018|EPI_ISL_1834133|2018-07-28	1
hRSV/A/USA/IL-NU-148/2019|EPI_ISL_18939514|2019-04	1
hRSV/A/USA/IL-NU-088/2018|EPI_ISL_18939360|2018-12	1
hRSV/A/Canada/un-UMC-25619/2018|EPI_ISL_18061035|2018-12-17	1
hRSV/A/United_Kingdom/UMC-440103024/2019|EPI_ISL_19048750|2019-11-21	1
hRSV/A/Netherlands/un-UMC-26097/2018|EPI_ISL_18061513|2018-12-03	1
hRSV/A/Finland/UMC-358103039/2020|EPI_ISL_19048540|2020-02-21	1
hRSV/A/Italy/un-UMC-26406/2020|EPI_ISL_18061822|2020-01-02	1
hRSV/A/Germany/NW-22-01286/2021|EPI_ISL_17995718|2021-10-19	1
hRSV/A/Scotland/IEE-LO441/2021|EPI_ISL_19442705|2021-09-15	1
hRSV/A/Kenya/KILIFI-WGS-1096-24-11/2012|EPI_ISL_2578704|2012-11-24	1
hRSV/A/Canada/un-UMC-25717/2019|EPI_ISL_18061133|2019-03-04	1
hRSV/A/China/WH-WIV-1103n1/2021|EPI_ISL_19888528|2021-11-03	1
hRSV/A/Canada/un-UMC-010103030/2020|EPI_ISL_19049088|2020-01-14	1
hRSV/A/South_Africa/UMC-26015/2019|EPI_ISL_18061431|2019-06-10	1
hRSV/A/Australia/VIC-RCH101/2018|EPI_ISL_1834108|2018-06-25	1
hRSV/A/United_Kingdom/DP-OX02-8566-D04/2018|EPI_ISL_15753298|2018-11-16	1
hRSV/A/Panama/GMIHS-131/2019|EPI_ISL_19568537|2019-12-11	1
hRSV/A/USA/WA-BBI-S23280/2019|EPI_ISL_18143652|2019-12-25	1
hRSV/A/Kenya/KILIFI-WGS-1281-30-12/2014|EPI_ISL_2578711|2014-12-30	1
hRSV/A/Australia/VIC-MMC028/2021|EPI_ISL_2543768|2021-01-05	1
hRSV/A/Japan/UMC-26880/2020|EPI_ISL_18062296|2020-01-17	1
hRSV/A/Japan/UMC-26789/2018|EPI_ISL_18062205|2018-07-20	1
hRSV/A/China/WH-WIV-0818n1/2021|EPI_ISL_19888514|2021-08-18	1
hRSV/A/France/ARA-HCL021048927301/2021|EPI_ISL_18789231|2021-03-15	1
hRSV/A/Australia/VIC-RCH001/2019|EPI_ISL_1653937|2019-07-08	1
hRSV/A/Canada/un-UMC-010103031/2020|EPI_ISL_19049081|2020-02-05	1
hRSV/A/Scotland/IEE-450/2021|EPI_ISL_19442614|2021-09-09	1
hRSV/A/China/CCMU-0076/2019|EPI_ISL_18482749|2019-01-16	1
hRSV/A/United_Kingdom/UMC-440102026/2018|EPI_ISL_19048953|2018-11-30	1
hRSV/A/Morocco/1068-17/2017|EPI_ISL_15120776|2017-02-21	1
hRSV/A/Mongolia/NCCD006/2019|EPI_ISL_2543829|2019-01-15	1
hRSV/A/China/ZJ-CDC-19S018/2019|EPI_ISL_19815014|2019-01-14	1
hRSV/A/Finland/UMC-26378/2020|EPI_ISL_18061794|2020-02-11	1
hRSV/A/Philippines/CDC-99084/2020|EPI_ISL_17417584|2020-01-22	1
hRSV/A/Germany/un-UMC-26444/2019|EPI_ISL_18061860|2019-01-12	1
hRSV/A/France/ARA-HCL020006719601/2020|EPI_ISL_18789120|2020-01-12	1
hRSV/A/New_Zealand/IESR-VR0710/2021|EPI_ISL_16959758|2021-06-27	1
hRSV/A/South_Africa/NICD-R08239/2021|EPI_ISL_11055746|2021-06-01	1
hRSV/A/Australia/QLD-RBWH056/2021|EPI_ISL_11817038|2021-02-03	1
hRSV/A/United_Kingdom/DP-OX01A-8214-V02/2019|EPI_ISL_15753564|2019-11-08	1
hRSV/A/South_Africa/UMC-25977/2019|EPI_ISL_18061393|2019-04-08	1
hRSV/A/Spain/un-UMC-26319/2019|EPI_ISL_18061735|2019-12-27	1
hRSV/A/England/130100156/2012|EPI_ISL_6494979|2012-12-28	1
hRSV/A/South_Africa/NICD-R19317/2020|EPI_ISL_19752978|2020-11-04	1
hRSV/A/Argentina/BA-HNRG-392/2017|EPI_ISL_1074280|2017-07-20	1
hRSV/A/Argentina/BA-HNRG-011r/2016|EPI_ISL_412643|2016-07-20	1
hRSV/A/Netherlands/un-UMC-310101043/2017|EPI_ISL_19048226|2017-12-29	1
hRSV/A/Canada/un-UMC-010102021/2018|EPI_ISL_19048311|2018-12-27	1
hRSV/A/Morocco/1223-18/2018|EPI_ISL_15120782|2018-02-10	1
hRSV/A/New_Zealand/IESR-HB1615/2016|EPI_ISL_19206902|2016-07-19	1
hRSV/A/Spain/un-UMC-340103011/2019|EPI_ISL_19049056|2019-12-09	1
hRSV/A/Australia/VIC-RCH053/2018|EPI_ISL_1834093|2018-04-14	1
hRSV/A/USA/TH-10195/2012|EPI_ISL_2588354|2012-11-02	1
hRSV/A/Netherlands/un-UMC-26149/2019|EPI_ISL_18061565|2019-12-18	1
hRSV/A/Italy/LOM-01028279/2021|EPI_ISL_19742923|2021	1
hRSV/A/Japan/UMC-810103021/2019|EPI_ISL_19049019|2019-10-02	1
hRSV/A/France/ARA-HCL021033785401/2021|EPI_ISL_18789186|2021-02-21	1
hRSV/A/USA/WA-BBI-S24937/2019|EPI_ISL_19006960|2019-12-20	1
hRSV/A/United_Kingdom/DP-OX02-8234-D03/2018|EPI_ISL_15753398|2018-11-21	1
hRSV/A/France/ARA-HCL019223607901/2019|EPI_ISL_18789110|2019-12-30	1
hRSV/A/Zambia/Lusaka-2074/2018|EPI_ISL_17964313|2018-06-15	1
hRSV/A/China/ZJ-CDC-19S003/2019|EPI_ISL_19815000|2019-12-09	1
hRSV/A/Spain/un-UMC-340102016/2019|EPI_ISL_19048908|2019-01-07	1
hRSV/A/Argentina/BA-HNRG-058/2014|EPI_ISL_1074267|2014-06-23	1
hRSV/A/Argentina/BA-HNRG-169/2015|EPI_ISL_1074210|2015-06-30	1
hRSV/A/USA/TH-10147/2012|EPI_ISL_2543979|2012-11-12	1
hRSV/A/Canada/un-UMC-25754/2020|EPI_ISL_18061170|2020-02-22	1
hRSV/A/United_Kingdom/DP-OX02-9175-V01/2019|EPI_ISL_15753336|2019-12-31	1
hRSV/A/South_Africa/UMC-26012/2019|EPI_ISL_18061428|2019-06-03	1
hRSV/A/Morocco/37H-14/2014|EPI_ISL_15120674|2014-02-15	1
hRSV/A/New_Zealand/IESR-VR0567/2021|EPI_ISL_16959656|2021-06-22	1
hRSV/A/New_Zealand/IESR-HB1637/2016|EPI_ISL_19206904|2016-07-18	1
hRSV/A/USA/WA-BBI-S25213/2020|EPI_ISL_19125854|2020-03-09	1
hRSV/A/USA/WA-BBI-S25162/2019|EPI_ISL_19125722|2019-01-21	1
hRSV/A/Netherlands/un-UMC-26175/2019|EPI_ISL_18061591|2019-11-12	1
hRSV/A/Brazil/un-UMC-26581/2019|EPI_ISL_18061997|2019-05-28	1
hRSV/A/Japan/UMC-810103042/2019|EPI_ISL_19048603|2019-12-17	1
hRSV/A/USA/TH-10159/2012|EPI_ISL_2585288|2012-10-19	1
hRSV/A/Philippines/CDC-99085/2020|EPI_ISL_17417592|2020-02-04	1
hRSV/A/England/RS20000579/2020|EPI_ISL_1647419|2020-02-16	1
hRSV/A/Kenya/KILIFI-WGS-1318-08-04/2015|EPI_ISL_2595673|2015-04-08	1
hRSV/A/Brazil/RJ-FIOCRUZ-67797/2021|EPI_ISL_19533102|2021	1
hRSV/A/Brazil/un-UMC-26632/2019|EPI_ISL_18062048|2019-09-18	1
hRSV/A/Philippines/CDC-99068/2019|EPI_ISL_17417591|2019-09-14	1
hRSV/A/Australia/QLD-RBWH190/2021|EPI_ISL_11817062|2021-03-06	1
hRSV/A/USA/IL-NU-207/2020|EPI_ISL_18939505|2020-01	1
hRSV/A/USA/MD-JHRSV585/2018|EPI_ISL_19883916|2018	1
hRSV/A/China/ZJ-CDC-S028/2016|EPI_ISL_19749519|2016-2-8	1
hRSV/A/Philippines/99058/2019|EPI_ISL_12970401|2019-03-04	1
hRSV/A/Japan/UMC-810103046/2020|EPI_ISL_19048079|2020-01-17	1
hRSV/A/Argentina/BA-HNRG-380/2017|EPI_ISL_1074195|2017-07-04	1
hRSV/A/Australia/VIC-RCH067/2021|EPI_ISL_11817091|2021-03-20	1
hRSV/A/USA/PA-MGEL-00045/2019|EPI_ISL_19794730|2019-11	1
hRSV/A/England/195200145/2019|EPI_ISL_1520407|2019-12-20	1
hRSV/A/Russia/un-UMC-070103034/2020|EPI_ISL_19048062|2020-02-25	1
hRSV/A/New_Zealand/IESR-VR1357/2021|EPI_ISL_16960021|2021-07-26	1
hRSV/A/France/ARA-HCL019198282601/2019|EPI_ISL_18788996|2019-11-18	1
hRSV/A/Canada/un-UMC-25697/2018|EPI_ISL_18061113|2018-12-13	1
hRSV/A/Tunisia/IZSAM-1427-1-58/2021|EPI_ISL_19544353|2021-11-25	1
hRSV/A/South_Africa/UMC-270102067/2019|EPI_ISL_19048717|2019-05-31	1
hRSV/A/France/ARA-HCL020044625701/2020|EPI_ISL_18789145|2020-03-09	1
hRSV/A/New_Zealand/IESR-HB1360/2016|EPI_ISL_19206279|2016-06-28	1
hRSV/A/South_Africa/UMC-25866/2018|EPI_ISL_18061282|2018-03-14	1
hRSV/A/New_Zealand/IESR-VR0382/2021|EPI_ISL_16959567|2021-06-11	1
hRSV/A/Argentina/BA-HNRG-218/2016|EPI_ISL_1074273|2016-05-16	1
hRSV/A/Mozambique/MAP-IR1041/2020|EPI_ISL_17308728|2020-04-17	1
hRSV/A/USA/WA-BBI-S23284/2019|EPI_ISL_18143679|2019-12-27	1
hRSV/A/Italy/un-UMC-390103014/2020|EPI_ISL_19048398|2020-01-14	1
hRSV/A/Spain/CT-HUVH-162132/2019|EPI_ISL_18682244|2019-12-28	1
hRSV/A/USA/TH-10283/2012|EPI_ISL_2585323|2012-10-11	1
hRSV/A/USA/WA-BBI-S25017/2020|EPI_ISL_19006853|2020-02-02	1
hRSV/A/France/ARA-HCL021048065901/2021|EPI_ISL_18789224|2021-03-13	1
hRSV/A/Canada/un-UMC-25746/2019|EPI_ISL_18061162|2018-12-31	1
hRSV/A/Australia/un-UMC-26706/2019|EPI_ISL_18062122|2019-06-07	1
hRSV/A/Australia/WM3180542/2020|EPI_ISL_2839246|2020-11-13	1
hRSV/A/USA/TH-10534/2013|EPI_ISL_2587456|2013-08-26	1
hRSV/A/USA/PA-WU-b63/2016|EPI_ISL_19026373|2016	1
hRSV/A/Spain/CT-HUVH-355488/2016|EPI_ISL_18682431|2016-01-30	1
hRSV/A/United_Kingdom/DP-OX02-8566-V01/2018|EPI_ISL_15753537|2018-11-13	1
hRSV/A/China/CCMU-0074/2019|EPI_ISL_18482756|2019-01-16	1
hRSV/A/New_Zealand/IESR-IN0496/2021|EPI_ISL_16959500|2021-06-25	1
hRSV/A/USA/MD-JHRSV827/2020|EPI_ISL_19884035|2020	1
hRSV/A/Finland/UMC-26398/2020|EPI_ISL_18061814|2020-03-11	1
hRSV/A/Finland/UMC-358103006/2020|EPI_ISL_19048982|2020-01-24	1
hRSV/A/Canada/un-UMC-010103001/2019|EPI_ISL_19049196|2019-10-23	1
hRSV/A/Australia/VIC-MMC036/2021|EPI_ISL_18976647|2021-01-04	1
hRSV/A/Australia/un-UMC-26720/2020|EPI_ISL_18062136|2020-11-20	1
hRSV/A/New_Zealand/IESR-HB0766/2018|EPI_ISL_19207203|2018-06-26	1
hRSV/A/Kenya/KILIFI-WGS-1082-10-11/2012|EPI_ISL_2578799|2012-11-10	1
hRSV/A/New_Zealand/IESR-HB1054/2015|EPI_ISL_19206844|2015-08-20	1
hRSV/A/Australia/VIC-RCH013/2019|EPI_ISL_1653956|2019-06-01	1
hRSV/A/South_Africa/NICD-R08238/2021|EPI_ISL_11055745|2021-06-01	1
hRSV/A/New_Zealand/IESR-HB0793/2017|EPI_ISL_19207072|2017-06-30	1
hRSV/A/USA/PA-WU-b42/2016|EPI_ISL_19026314|2016	1
hRSV/A/Australia/P520872/2020|EPI_ISL_2839310|2020-11-27	1
hRSV/A/Australia/VIC-RCH094/2021|EPI_ISL_11817100|2021-04-11	1
hRSV/A/Canada/un-UMC-25657/2019|EPI_ISL_18061073|2019-11-27	1
hRSV/A/Australia/VIC-RCH010/2017|EPI_ISL_1834084|2017-06-02	1
hRSV/A/Russia/un-UMC-070103009/2020|EPI_ISL_19049214|2020-01-27	1
hRSV/A/Brazil/RJ-FIOCRUZ-69552/2021|EPI_ISL_20049128|2021-01-04	1
hRSV/A/England/RE19003253/2019|EPI_ISL_1647406|2019-12-15	1
hRSV/A/Kenya/KILIFI-WGS-1058-08-06/2012|EPI_ISL_2583023|2012-06-08	1
hRSV/A/Australia/un-UMC-26639/2018|EPI_ISL_18062055|2018-07-14	1
hRSV/A/New_Zealand/IESR-VR1215/2021|EPI_ISL_16959975|2021-06-23	1
hRSV/A/Russia/un-UMC-070103023/2020|EPI_ISL_19048580|2020-02-11	1
hRSV/A/Australia/VIC-RCH160/2019|EPI_ISL_1834136|2019-08-18	1
hRSV/A/New_Zealand/IESR-VR1235/2021|EPI_ISL_16959983|2021-06-29	1
hRSV/A/New_Zealand/IESR-HB0775/2017|EPI_ISL_19207067|2017-06-25	1
hRSV/A/Austria/MUW1451208/2021|EPI_ISL_16533871|2021-09-24	1
hRSV/A/USA/WA-BBI-S24972/2020|EPI_ISL_19006964|2020-01-04	1
hRSV/A/New_Zealand/IESR-HB0290/2017|EPI_ISL_19206985|2017-05-23	1
hRSV/A/United_Kingdom/DP-IM02-0006-V01/2018|EPI_ISL_15753450|2018-12-17	1
hRSV/A/France/un-UMC-330102008/2018|EPI_ISL_19049112|2018-12-27	1
hRSV/A/Brazil/un-UMC-550102177/2019|EPI_ISL_19048886|2019-07-29	1
hRSV/A/France/ARA-HCL019208149201/2019|EPI_ISL_18789009|2019-12-03	1
hRSV/A/Canada/un-UMC-010202031/2019|EPI_ISL_19048117|2019-01-22	1
hRSV/A/China/CCMU-0709/2020|EPI_ISL_18482729|2020-11-11	1
hRSV/A/New_Zealand/IESR-VR0322/2021|EPI_ISL_16959549|2021-06-05	1
hRSV/A/South_Africa/UMC-25980/2019|EPI_ISL_18061396|2019-04-12	1
hRSV/A/New_Zealand/IESR-VR0645/2021|EPI_ISL_16959709|2021-06-20	1
hRSV/A/United_Kingdom/UMC-440103002/2019|EPI_ISL_19048373|2019-10-15	1
hRSV/A/Argentina/BA-HNRG-342/2017|EPI_ISL_1074188|2017-06-06	1
hRSV/A/USA/WA-BBI-S23265/2019|EPI_ISL_18143496|2019-12-13	1
hRSV/A/England/174400229/2017|EPI_ISL_732337|2017-10-26	1
hRSV/A/New_Zealand/IESR-VR0587/2021|EPI_ISL_16959668|2021-06-22	1
hRSV/A/Germany/TH-22-00373/2021|EPI_ISL_17995708|2021-10-11	1
hRSV/A/New_Zealand/IESR-HB0820/2016|EPI_ISL_19206215|2016-06-13	1
hRSV/A/USA/MD-JHRSV487/2019|EPI_ISL_19883860|2019	1
hRSV/A/New_Zealand/IESR-HB0424/2015|EPI_ISL_19206776|2015-07-13	1
hRSV/A/Germany/RP-22-01193/2021|EPI_ISL_17995717|2021-11-04	1
hRSV/A/New_Zealand/IESR-VR1503/2021|EPI_ISL_16960101|2021-08-01	1
hRSV/A/Australia/WM3301231/2020|EPI_ISL_2839242|2020-11-25	1
hRSV/A/England/185200100/2018|EPI_ISL_732372|2018-12-21	1
hRSV/A/France/ARA-HCL021124543601/2021|EPI_ISL_18789303|2021-07-08	1
hRSV/A/France/ARA-HCL021192646701/2021|EPI_ISL_18789428|2021-10-27	1
hRSV/A/USA/WA-BBI-S23329/2020|EPI_ISL_18143626|2020-01-13	1
hRSV/A/South_Africa/UMC-26049/2020|EPI_ISL_18061465|2020-03-16	1
hRSV/A/New_Zealand/IESR-HB0456/2017|EPI_ISL_19206412|2017-05-29	1
hRSV/A/France/un-UMC-26188/2019|EPI_ISL_18061604|2019-01-07	1
hRSV/A/New_Zealand/IESR-HB1091/2015|EPI_ISL_19206254|2015-09-03	1
hRSV/A/USA/IL-NU-187/2018|EPI_ISL_18939499|2018-12	1
hRSV/A/Jordan/JOR-D3721/2013|EPI_ISL_2588376|2013-02-11	1
hRSV/A/Brazil/un-UMC-26532/2018|EPI_ISL_18061948|2018-07-02	1
hRSV/A/Mozambique/MAP-IR0615/2019|EPI_ISL_17308725|2019-05-13	1
hRSV/A/United_Kingdom/DP-OX02-9885-V01/2019|EPI_ISL_15753309|2019-12-13	1
hRSV/A/USA/WA-BBI-S24965/2019|EPI_ISL_19006974|2019-12-30	1
hRSV/A/Australia/un-UMC-26750/2021|EPI_ISL_18062166|2020-01-28	1
hRSV/A/Canada/un-UMC-25667/2019|EPI_ISL_18061083|2019-12-06	1
hRSV/A/Australia/VIC-RCH024/2019|EPI_ISL_1653967|2019-07-07	1
hRSV/A/France/ARA-HCL021052781001/2021|EPI_ISL_18789248|2021-03-20	1
hRSV/A/Australia/TAS-HHR-054589/2021|EPI_ISL_19869522|2021-03-18	1
hRSV/A/China/CCMU-0213/2020|EPI_ISL_18482808|2020-02-03	1
hRSV/A/Japan/NU-18RS218iso/2019|EPI_ISL_19860993|2019-02-04	1
hRSV/A/New_Zealand/IESR-CF0261/2016|EPI_ISL_19206746|2016-06-21	1
hRSV/A/New_Zealand/IESR-HB0930/2017|EPI_ISL_19207095|2017-08-15	1
hRSV/A/Panama/ICGES-198/2018|EPI_ISL_19423084|2018-06-14	1
hRSV/A/USA/WA-BBI-S24968/2019|EPI_ISL_19006947|2019-12-30	1
hRSV/A/France/ARA-HCL021024290001/2021|EPI_ISL_18789158|2021-02-06	1
hRSV/A/Japan/NU-18RS053iso/2018|EPI_ISL_19861026|2018-10-09	1
hRSV/A/South_Africa/UMC-270102075/2019|EPI_ISL_19048123|2019-06-19	1
hRSV/A/Netherlands/un-UMC-26092/2018|EPI_ISL_18061508|2018-11-13	1
hRSV/A/Zambia/Lusaka-3938/2018|EPI_ISL_17964360|2018-07-18	1
hRSV/A/Italy/LOM-26/2021|EPI_ISL_18446783|2021-12-01	1
hRSV/A/Finland/UMC-26347/2019|EPI_ISL_18061763|2019-04-08	1
hRSV/A/Morocco/53H-14/2014|EPI_ISL_15120669|2014-03-12	1
hRSV/A/New_Zealand/IESR-VR1201/2021|EPI_ISL_16959969|2021-07-06	1
hRSV/A/France/ARA-HCL021029223901/2021|EPI_ISL_18789168|2021-02-14	1
hRSV/A/Spain/un-DP-SE02-0002-D04/2018|EPI_ISL_15753412|2018-12-27	1
hRSV/A/Russia/460/2018|EPI_ISL_412859|2018-01-18	1
hRSV/A/New_Zealand/IESR-VR1391/2021|EPI_ISL_16960030|2021-06-20	1
hRSV/A/Panama/ICGES-127/2019|EPI_ISL_19423114|2019-11-18	1
hRSV/A/Argentina/BA-HNRG-315/2017|EPI_ISL_1074158|2017-05-15	1
hRSV/A/Argentina/BA-HNRG-385/2017|EPI_ISL_1074214|2017-07-10	1
hRSV/A/New_Zealand/IESR-VR0733/2021|EPI_ISL_16959770|2021-06-24	1
hRSV/A/France/ARA-HCL021136212001/2021|EPI_ISL_18789322|2021-07-28	1
hRSV/A/Tunisia/IZSAM-1427-1-42/2021|EPI_ISL_19544339|2021-11-10	1
hRSV/A/New_Zealand/IESR-HB1217/2016|EPI_ISL_19206268|2016-06-26	1
hRSV/A/Australia/VIC-RCH019/2021|EPI_ISL_2543792|2021-02-14	1
hRSV/A/Spain/CT-HUVH-561920/2021|EPI_ISL_18682340|2021-06-17	1
hRSV/A/Australia/VIC-RCH135/2018|EPI_ISL_1834123|2018-07-14	1
hRSV/A/Netherlands/un-DP-UU02-0167-V01/2020|EPI_ISL_15753439|2020-01-20	1
hRSV/A/Germany/un-UMC-26505/2020|EPI_ISL_18061921|2020-03-23	1
hRSV/A/England/194980352/2019|EPI_ISL_1834153|2019-12-05	1
hRSV/A/England/194860823/2019|EPI_ISL_11428318|2019-11-27	1
hRSV/A/Australia/VIC-RCH047/2019|EPI_ISL_1653990|2019-03-16	1
hRSV/A/USA/A-TX-1043a-WGS/2013|EPI_ISL_2579858|2013-01-11	1
hRSV/A/USA/PA-PITT-RSV00029/2018|EPI_ISL_19815499|2018-01	1
hRSV/A/USA/ACRI-051/2016|EPI_ISL_2595703|2016-03-04	1
hRSV/A/Spain/CT-HUVH-521957/2016|EPI_ISL_18682382|2016-11-25	1
hRSV/A/New_Zealand/IESR-HB0818/2017|EPI_ISL_19206485|2017-08-28	1
hRSV/A/Australia/VIC-RCH120/2017|EPI_ISL_1834117|2017-08-20	1
hRSV/A/Germany/un-UMC-26479/2020|EPI_ISL_18061895|2020-01-06	1
hRSV/A/Netherlands/un-UMC-310103050/2019|EPI_ISL_19048639|2019-11-26	1
hRSV/A/Canada/un-UMC-010103008/2019|EPI_ISL_19048887|2019-11-21	1
hRSV/A/Panama/GMIHS-95/2019|EPI_ISL_19568366|2019-08-08	1
hRSV/A/New_Zealand/IESR-CF1378/2019|EPI_ISL_19206588|2019-07-03	1
hRSV/A/Spain/CT-HUVH-520909/2016|EPI_ISL_18682273|2016-11-23	1
hRSV/A/New_Zealand/IESR-CF2080/2019|EPI_ISL_19206597|2019-09-10	1
hRSV/A/South_Korea/GJ-HERI-06/2018|EPI_ISL_19090974|2018-12-10	1
hRSV/A/South_Korea/UMC-26891/2019|EPI_ISL_18062307|2019-12-04	1
hRSV/A/South_Korea/UMC-26902/2019|EPI_ISL_18062318|2019-12-11	1
hRSV/A/Australia/VIC-RCH142/2019|EPI_ISL_1834129|2019-08-12	1
hRSV/A/England/134840011/2013|EPI_ISL_6494993|2013-11-25	1
hRSV/A/Australia/un-UMC-26691/2019|EPI_ISL_18062107|2019-06-23	1
hRSV/A/USA/LA2-11/2012|EPI_ISL_2587436|2012-12-27	1
hRSV/A/Spain/CT-HUVH-544138/2021|EPI_ISL_18682142|2021-05-24	1
hRSV/A/Australia/VIC-RCH002/2019|EPI_ISL_1653940|2019-05-03	1
hRSV/A/New_Zealand/IESR-VR1418/2021|EPI_ISL_16960045|2021-06-21	1
hRSV/A/USA/A-TX-012b-2015-WGS/2015|EPI_ISL_2582851|2015	1
hRSV/A/United_Kingdom/DP-OX02-8032-D02/2018|EPI_ISL_15753493|2018-11-09	1
hRSV/A/China/WH-WIV-0723n6/2021|EPI_ISL_19888508|2021-07-23	1
hRSV/A/Spain/un-UMC-26312/2019|EPI_ISL_18061728|2019-12-13	1
hRSV/A/China/CCMU-0384/2020|EPI_ISL_18482781|2020-02-28	1
hRSV/A/Japan/UMC-810103050/2020|EPI_ISL_19048281|2020-01-29	1
hRSV/A/New_Zealand/IESR-HB0568/2017|EPI_ISL_19207025|2017-08-01	1
hRSV/A/USA/WA-BBI-S23372/2021|EPI_ISL_18143456|2021-08-18	1
hRSV/A/Pakistan/AIMS-01640/2021|EPI_ISL_19137641|2021-05-03	1
hRSV/A/New_Zealand/IESR-HB2062/2016|EPI_ISL_19206332|2016-09-11	1
hRSV/A/New_Zealand/IESR-VR0919/2021|EPI_ISL_16959847|2021-07-02	1
hRSV/A/France/ARA-HCL021135485901/2021|EPI_ISL_18789321|2021-07-27	1
hRSV/A/Zambia/Lusaka-3215/2019|EPI_ISL_17964320|2019-03-05	1
hRSV/A/Morocco/693-17/2017|EPI_ISL_15120770|2017-01-24	1
hRSV/A/Australia/TAS-HHR-054569/2021|EPI_ISL_19869502|2021-02-02	1
hRSV/A/USA/WA-BBI-S23262/2019|EPI_ISL_18143610|2019-12-09	1
hRSV/A/Finland/UMC-26350/2019|EPI_ISL_18061766|2019-04-30	1
hRSV/A/Germany/un-UMC-490103005/2020|EPI_ISL_19048023|2020-01-29	1
hRSV/A/Kenya/KILIFI-WGS-1249-05-12/2014|EPI_ISL_2578814|2014-12-05	1
hRSV/A/USA/WA-BBI-S24992/2020|EPI_ISL_19006902|2020-01-16	1
hRSV/A/United_Kingdom/DP-OX02-8260-V01/2019|EPI_ISL_15753324|2019-11-08	1
hRSV/A/Germany/RP-22-01987/2021|EPI_ISL_17995751|2021-11-24	1
hRSV/A/New_Zealand/IESR-VR0700/2021|EPI_ISL_16959751|2021-06-25	1
hRSV/A/China/CCMU-18023/2019|EPI_ISL_18482740|2019-12-01	1
hRSV/A/United_Kingdom/DP-OX02-9011-V01/2020|EPI_ISL_15753559|2020-01-03	1
hRSV/A/South_Africa/UMC-25854/2018|EPI_ISL_18061270|2018-02-27	1
hRSV/A/Spain/CT-HUVH-910325/2020|EPI_ISL_18682248|2020-01-01	1
hRSV/A/Japan/NU-18U016iso/2019|EPI_ISL_19861032|2019-03-15	1
hRSV/A/New_Zealand/IESR-VR0548/2021|EPI_ISL_16959642|2021-06-24	1
hRSV/A/Netherlands/un-UMC-310101020/2017|EPI_ISL_19048963|2017-12-15	1
hRSV/A/China/CCMU-0546/2019|EPI_ISL_18482793|2019-05-05	1
hRSV/A/Australia/VIC-RCH007/2020|EPI_ISL_2811729|2020-11-26	1
hRSV/A/New_Zealand/IESR-VR0647/2021|EPI_ISL_16959711|2021-06-20	1
hRSV/A/Australia/VIC-RCH100/2017|EPI_ISL_1834107|2017-08-01	1
hRSV/A/Australia/WM3151688/2020|EPI_ISL_2839196|2020-11-10	1
hRSV/A/Kenya/KILIFI-WGS-1283-31-12/2014|EPI_ISL_2595644|2014-12-31	1
hRSV/A/France/ARA-HCL021126146201/2021|EPI_ISL_18789306|2021-07-07	1
hRSV/A/Scotland/WoSSVC-EXP_09_07/2021|EPI_ISL_18272392|2021-10	1
hRSV/A/USA/WA-BBI-S23242/2019|EPI_ISL_18143675|2019-11-24	1
hRSV/A/USA/MD-JHRSV632/2018|EPI_ISL_19883925|2018	1
hRSV/A/New_Zealand/IESR-VR0677/2021|EPI_ISL_16959734|2021-06-23	1
hRSV/A/Argentina/BA-HNRG-318/2017|EPI_ISL_1074058|2017-05-18	1
hRSV/A/USA/MD-JHRSV481/2019|EPI_ISL_19883856|2019	1
hRSV/A/USA/WA-BBI-S24946/2019|EPI_ISL_19006867|2019-12-23	1
hRSV/A/USA/WA-BBI-S24995/2020|EPI_ISL_19006928|2020-01-19	1
hRSV/A/USA/IL-NU-016/2019|EPI_ISL_18939474|2019-01	1
hRSV/A/New_Zealand/IESR-VR0260/2021|EPI_ISL_16959532|2021-05-25	1
hRSV/A/Morocco/64H-15/2014|EPI_ISL_15120675|2014-12-25	1
hRSV/A/Netherlands/un-DP-UU02-0165-V01/2020|EPI_ISL_15753482|2020-01-07	1
hRSV/A/USA/TH-10594/2013|EPI_ISL_2587357|2013-10-28	1
hRSV/A/Brazil/un-UMC-550101027/2018|EPI_ISL_19048507|2018-07-03	1
hRSV/A/China/CIP-BJ61397/2015|EPI_ISL_19185750|2015	1
hRSV/A/South_Africa/UMC-25950/2019|EPI_ISL_18061366|2019-02-12	1
hRSV/A/Australia/VIC-MMC065/2021|EPI_ISL_2543780|2021-01-12	1
hRSV/A/France/ARA-HCL020215047802/2020|EPI_ISL_18789147|2020-12-27	1
hRSV/A/South_Africa/NICD-R13827/2020|EPI_ISL_19752982|2020-07-22	1
hRSV/A/New_Zealand/IESR-VR1205/2021|EPI_ISL_16959971|2021-07-06	1
hRSV/A/Taiwan/UMC-26922/2019|EPI_ISL_18062338|2019-10-28	1
hRSV/A/USA/WA-BBI-S23359/2020|EPI_ISL_18143672|2020-02-14	1
hRSV/A/USA/WA-BBI-S23269/2019|EPI_ISL_18143636|2019-12-16	1
hRSV/A/China/ZJ-CDC-S042/2019|EPI_ISL_19749540|2019-3-18	1
hRSV/A/China/WH-WIV-0801n4/2021|EPI_ISL_19888509|2021-08-01	1
hRSV/A/Australia/WM3071478/2020|EPI_ISL_2839187|2020-11-02	1
hRSV/A/Netherlands/un-DP-UU02-0154-V01/2019|EPI_ISL_15753562|2019-12-23	1
hRSV/A/Australia/WM3212551/2020|EPI_ISL_2839236|2020-11-16	1
hRSV/A/New_Zealand/IESR-HB1405/2016|EPI_ISL_19206883|2016-06-28	1
hRSV/A/Australia/un-UMC-26658/2018|EPI_ISL_18062074|2018-08-30	1
hRSV/A/Australia/WM3152749/2020|EPI_ISL_2839334|2020-11-10	1
hRSV/A/New_Zealand/IESR-VR0228/2021|EPI_ISL_16959530|2021-05-08	1
hRSV/A/USA/WA-BBI-S24974/2020|EPI_ISL_19006953|2020-01-06	1
hRSV/A/China/CCMU-6689/2019|EPI_ISL_18482753|2019-12-01	1
hRSV/A/New_Zealand/IESR-VR1441/2021|EPI_ISL_16960062|2021-06-17	1
hRSV/A/Zambia/Lusaka-3230/2019|EPI_ISL_17964327|2019-04-18	1
hRSV/A/New_Zealand/IESR-HB0331/2017|EPI_ISL_19206395|2017-05-15	1
hRSV/A/New_Zealand/IESR-HB1613/2016|EPI_ISL_19206901|2016-07-19	1
hRSV/A/Brazil/RS-FIOCRUZ-68514/2021|EPI_ISL_15894985|2021-05-11	1
hRSV/A/France/ARA-HCL019215628001/2019|EPI_ISL_18789031|2019-12-15	1
hRSV/A/Germany/un-UMC-490102018/2019|EPI_ISL_19049123|2019-02-12	1
hRSV/A/Netherlands/un-UMC-26147/2019|EPI_ISL_18061563|2019-12-20	1
hRSV/A/Australia/WM3281572/2020|EPI_ISL_2839339|2020-11-23	1
hRSV/A/Japan/UMC-26850/2019|EPI_ISL_18062266|2019-09-11	1
hRSV/A/New_Zealand/IESR-VR0887/2021|EPI_ISL_16959835|2021-07-04	1
hRSV/A/Germany/NI-17-01795/2017|EPI_ISL_17995647|2017-01-09	1
hRSV/A/Australia/QLD-RBWH287/2021|EPI_ISL_11817083|2021-04-06	1
hRSV/A/USA/PA-WU-b60/2016|EPI_ISL_19026306|2016	1
hRSV/A/Spain/CT-HUVH-531106/2016|EPI_ISL_18682419|2016-12-10	1
hRSV/A/Argentina/BA-HNRG-254/2016|EPI_ISL_1074274|2016-06-10	1
hRSV/A/France/ARA-HCL021062455401/2021|EPI_ISL_18789276|2021-04-03	1
hRSV/A/Australia/VIC-MMC045/2020|EPI_ISL_2543773|2020-12-27	1
hRSV/A/France/ARA-HCL021190431401/2021|EPI_ISL_18789416|2021-10-25	1
hRSV/A/South_Africa/UMC-25869/2018|EPI_ISL_18061285|2018-03-16	1
hRSV/A/Brazil/un-UMC-550102013/2018|EPI_ISL_19048813|2018-08-30	1
hRSV/A/Spain/un-UMC-340102002/2018|EPI_ISL_19048995|2018-12-05	1
hRSV/A/China/ZJ-CDC-S013/2019|EPI_ISL_19749537|2019-1-14	1
hRSV/A/Argentina/BA-HNRG-188/2015|EPI_ISL_1074151|2015-07-22	1
hRSV/A/Finland/UMC-26359/2020|EPI_ISL_18061775|2020-01-24	1
hRSV/A/New_Zealand/IESR-VR1291/2021|EPI_ISL_16960002|2021-07-25	1
hRSV/A/India/MH-ICMR-ARI2198/2021|EPI_ISL_19879240|2021-07-30	1
hRSV/A/Netherlands/un-DP-UU02-0155-D03/2019|EPI_ISL_15753496|2019-12-13	1
hRSV/A/Philippines/CDC-99064/2019|EPI_ISL_17417580|2019-08-19	1
hRSV/A/Scotland/WoSSVC-EXP_10_07/2021|EPI_ISL_18272404|2021-09	1
hRSV/A/Canada/un-UMC-25623/2018|EPI_ISL_18061039|2018-12-31	1
hRSV/A/New_Zealand/IESR-VR1005/2021|EPI_ISL_16959882|2021-07-08	1
hRSV/A/Australia/QLD-RBWH188/2021|EPI_ISL_15774045|2021-03-06	1
hRSV/A/New_Zealand/IESR-VR0323/2021|EPI_ISL_16959550|2021-06-06	1
hRSV/A/Australia/QLD-RBWH142/2021|EPI_ISL_15774030|2021-02-21	1
hRSV/A/Netherlands/un-UMC-26164/2019|EPI_ISL_18061580|2019-12-10	1
hRSV/A/Canada/un-UMC-010203015/2019|EPI_ISL_19048839|2019-12-13	1
hRSV/A/Germany/un-UMC-490103012/2020|EPI_ISL_19048721|2020-02-14	1
hRSV/A/New_Zealand/IESR-VR1609/2021|EPI_ISL_16960125|2021-08-07	1
hRSV/A/USA/PA-WU-b34/2016|EPI_ISL_19026323|2016	1
hRSV/A/New_Zealand/IESR-VR1400/2021|EPI_ISL_16960037|2021-06-20	1
hRSV/A/Brazil/un-UMC-550102189/2019|EPI_ISL_19048862|2019-09-18	1
hRSV/A/Spain/CT-HUVH-212139/2020|EPI_ISL_18682311|2020-03-17	1
hRSV/A/New_Zealand/NZL-LJRSV59/2012|EPI_ISL_2585291|2012-08-01	1
hRSV/A/Australia/TAS-HHR-054571/2021|EPI_ISL_19869504|2021-02-15	1
hRSV/A/Italy/SIC-107_03/2019|EPI_ISL_19063407|2019-01-15	1
hRSV/A/New_Zealand/IESR-CF1864/2019|EPI_ISL_19207189|2019-07-31	1
hRSV/A/Spain/CT-HUVH-169280/2020|EPI_ISL_18682338|2020-01-09	1
hRSV/A/Tunisia/IZSAM-1427-1-31/2021|EPI_ISL_19544328|2021-11-01	1
hRSV/A/Italy/SIC-43_01/2020|EPI_ISL_19063371|2020-01-02	1
hRSV/A/Zambia/Lusaka-3922/2018|EPI_ISL_17964359|2018-04-23	1
hRSV/A/Tunisia/IZSAM-1427-1-28/2021|EPI_ISL_19544325|2021-11-02	1
hRSV/A/China/CCMU-18022/2019|EPI_ISL_18482791|2019-12-01	1
hRSV/A/New_Zealand/IESR-VR0866/2021|EPI_ISL_16959831|2021-06-28	1
hRSV/A/Russia/un-UMC-070103012/2020|EPI_ISL_19048801|2020-01-27	1
hRSV/A/USA/MD-JHRSV496/2019|EPI_ISL_19883867|2019	1
hRSV/A/USA/PA-WU-b15/2015|EPI_ISL_19026308|2015	1
hRSV/A/France/ARA-HCL021047413401/2021|EPI_ISL_18789218|2021-03-12	1
hRSV/A/South_Korea/UMC-26905/2019|EPI_ISL_18062321|2019-12-18	1
hRSV/A/New_Zealand/IESR-HB1357/2016|EPI_ISL_19206871|2016-06-28	1
hRSV/A/Spain/un-DP-SE01A-0146-V02/2019|EPI_ISL_15753419|2019-11-25	1
hRSV/A/Russia/un-UMC-25795/2020|EPI_ISL_18061211|2020-02-25	1
hRSV/A/Mozambique/MAP-INS009/2018|EPI_ISL_1647459|2018-04-17	1
hRSV/A/Spain/CT-HUVH-338842/2016|EPI_ISL_18682269|2016-01-01	1
hRSV/A/Japan/UMC-26753/2017|EPI_ISL_18062169|2017-12-11	1
hRSV/A/New_Zealand/IESR-VR1184/2021|EPI_ISL_16959957|2021-07-16	1
hRSV/A/Canada/un-UMC-25695/2018|EPI_ISL_18061111|2018-12-04	1
hRSV/A/Netherlands/un-UMC-310102039/2018|EPI_ISL_19048328|2018-12-20	1
hRSV/A/USA/PA-PITT-RSV00019/2019|EPI_ISL_19815490|2019-03	1
hRSV/A/Canada/un-UMC-010203037/2020|EPI_ISL_19047993|2020-02-19	1
hRSV/A/Spain/CT-HUVH-541841/2021|EPI_ISL_18682105|2021-05-21	1
hRSV/A/United_Kingdom/DP-OX02-9328-D02/2019|EPI_ISL_15753254|2019-11-24	1
hRSV/A/China/WH-WIV-1102n2/2021|EPI_ISL_19888527|2021-11-02	1
hRSV/A/Netherlands/un-DP-UU02-0070-V01/2018|EPI_ISL_15753479|2018-12-18	1
hRSV/A/USA/LA2_90/2012|EPI_ISL_2588351|2012-12-31	1
hRSV/A/South_Africa/UMC-270102039/2019|EPI_ISL_19048911|2019-04-16	1
hRSV/A/Canada/un-UMC-25680/2020|EPI_ISL_18061096|2020-02-16	1
hRSV/A/Italy/un-UMC-390103011/2020|EPI_ISL_19048915|2020-01-09	1
hRSV/A/Italy/SIC-24_50/2019|EPI_ISL_19063387|2019-12-11	1
hRSV/A/Australia/WM3281795/2020|EPI_ISL_2839202|2020-11-23	1
hRSV/A/Australia/un-UMC-610103050/2021|EPI_ISL_19049017|2021-01-28	1
hRSV/A/New_Zealand/IESR-VR0480/2021|EPI_ISL_16959612|2021-06-17	1
hRSV/A/New_Zealand/IESR-HB0859/2017|EPI_ISL_19207082|2017-07-12	1
hRSV/A/Australia/VIC-RCH010/2019|EPI_ISL_1653953|2019-05-26	1
hRSV/A/New_Zealand/IESR-HB2354/2016|EPI_ISL_19206927|2016-10-10	1
hRSV/A/Netherlands/un-DP-UU02-0092-D04/2018|EPI_ISL_15753558|2018-12-24	1
hRSV/A/Australia/un-UMC-26747/2021|EPI_ISL_18062163|2020-01-21	1
hRSV/A/Germany/HE-20-03531/2020|EPI_ISL_17995698|2020-03-16	1
hRSV/A/New_Zealand/IESR-HB0692/2017|EPI_ISL_19207044|2017-07-03	1
hRSV/A/Spain/un-UMC-340103020/2019|EPI_ISL_19049111|2019-12-24	1
hRSV/A/Panama/ICGES-102/2019|EPI_ISL_19423108|2019-08-23	1
hRSV/A/South_Africa/UMC-25945/2018|EPI_ISL_18061361|2018-08-06	1
hRSV/A/Argentina/HNRG-448/2021|EPI_ISL_15055325|2021-07-19	1
hRSV/A/New_Zealand/IESR-CF2120/2019|EPI_ISL_19207191|2019-09-17	1
hRSV/A/Canada/un-UMC-010102009/2018|EPI_ISL_19048234|2018-12-05	1
hRSV/A/Australia/VIC-RCH041/2017|EPI_ISL_1834091|2017-07-05	1
hRSV/A/South_Africa/UMC-270102017/2019|EPI_ISL_19048164|2019-03-14	1
hRSV/A/New_Zealand/NZL-LJRSV31/2014|EPI_ISL_2588356|2014-06-22	1
hRSV/A/New_Zealand/IESR-VR0721/2021|EPI_ISL_16959764|2021-06-24	1
hRSV/A/USA/A-TX-1043-WGS/2013|EPI_ISL_2579860|2013-01-11	1
hRSV/A/Spain/CT-HUVH-524295/2016|EPI_ISL_18682229|2016-11-29	1
hRSV/A/Italy/SIC-56_04/2019|EPI_ISL_19063411|2019-01-21	1
hRSV/A/Spain/CT-HUVH-538221/2021|EPI_ISL_18682388|2021-05-16	1
hRSV/A/Canada/un-UMC-010102007/2018|EPI_ISL_19048106|2018-12-02	1
hRSV/A/Philippines/CDC-99082/2020|EPI_ISL_17417583|2020-01-02	1
hRSV/A/Italy/SIC-16_52/2019|EPI_ISL_19063394|2019-12-23	1
hRSV/A/Tunisia/IZSAM-1427-1-69/2021|EPI_ISL_19544363|2021-12-01	1
hRSV/A/New_Zealand/NZL-LJRSV38/2013|EPI_ISL_2587400|2013-06-09	1
hRSV/A/New_Zealand/IESR-VR1195/2021|EPI_ISL_16959965|2021-07-06	1
hRSV/A/France/ARA-HCL021197924301/2021|EPI_ISL_18789469|2021-11-05	1
hRSV/A/New_Zealand/IESR-HB1552/2016|EPI_ISL_19206897|2016-07-15	1
hRSV/A/Australia/un-UMC-26641/2018|EPI_ISL_18062057|2018-07-17	1
hRSV/A/Italy/un-UMC-26409/2020|EPI_ISL_18061825|2020-01-14	1
hRSV/A/South_Africa/UMC-25985/2019|EPI_ISL_18061401|2019-04-17	1
hRSV/A/USA/LA2-83/2013|EPI_ISL_2587345|2013-02-26	1
hRSV/A/France/un-UMC-26190/2019|EPI_ISL_18061606|2019-01-18	1
hRSV/A/France/ARA-HCL021003659601/2021|EPI_ISL_18789148|2021-01-07	1
hRSV/A/Argentina/BA-HNRG-134/2015|EPI_ISL_1074043|2015-06-03	1
hRSV/A/USA/LA2-100/2013|EPI_ISL_2588358|2013-01-07	1
hRSV/A/France/un-UMC-26214/2019|EPI_ISL_18061630|2019-11-27	1
hRSV/A/Germany/RP-19-00912/2018|EPI_ISL_17995676|2018-12-09	1
hRSV/A/Italy/SIC-67_06/2018|EPI_ISL_19063364|2018-02-08	1
hRSV/A/New_Zealand/IESR-HB0827/2019|EPI_ISL_19207209|2019-07-22	1
hRSV/A/Thailand/TH-B23576/2017|EPI_ISL_2578803|2017-08-12	1
hRSV/A/USA/MD-JHRSV778/2020|EPI_ISL_19884004|2020	1
hRSV/A/New_Zealand/IESR-HB0839/2016|EPI_ISL_19206812|2016-06-10	1
hRSV/A/New_Zealand/NZL-LJRSV37/2013|EPI_ISL_2587398|2013-05-08	1
hRSV/A/Spain/CT-HUVH-329021/2015|EPI_ISL_18682404|2015-12-15	1
hRSV/A/New_Zealand/IESR-VR0426/2021|EPI_ISL_16959591|2021-06-15	1
hRSV/A/Australia/VIC-RCH151/2018|EPI_ISL_1834134|2018-07-29	1
hRSV/A/South_Africa/NICD-R04354/2021|EPI_ISL_12529644|2021-03-31	1
hRSV/A/USA/TH-10630/2013|EPI_ISL_2587423|2013-10-29	1
hRSV/A/Madagascar/IPM-00905/2020|EPI_ISL_19714726|2020-02-24	1
hRSV/A/Canada/un-UMC-010102031/2019|EPI_ISL_19047995|2019-01-17	1
hRSV/A/Cote_d'Ivoire/IPCI-008/2017|EPI_ISL_2543824|2017-08-20	1
hRSV/A/New_Zealand/IESR-VR0678/2021|EPI_ISL_16959735|2021-06-24	1
hRSV/A/France/un-UMC-330103036/2019|EPI_ISL_19048483|2019-12-12	1
hRSV/A/Australia/QLD-RBWH144/2021|EPI_ISL_15774032|2021-02-22	1
hRSV/A/Australia/un-UMC-26698/2019|EPI_ISL_18062114|2019-07-23	1
hRSV/A/South_Africa/UMC-270102099/2019|EPI_ISL_19048111|2019-08-21	1
hRSV/A/USA/WA-BBI-S25230/2020|EPI_ISL_19125751|2020-02-04	1
hRSV/A/Australia/un-UMC-26737/2021|EPI_ISL_18062153|2021-01-04	1
hRSV/A/USA/WA-BBI-S24920/2019|EPI_ISL_19006826|2019-12-11	1
hRSV/A/Netherlands/un-UMC-26123/2018|EPI_ISL_18061539|2018-12-20	1
hRSV/A/USA/IL-NU-094/2019|EPI_ISL_18939362|2019-01	1
hRSV/A/Argentina/BA-HNRG-382/2017|EPI_ISL_1074112|2017-07-05	1
hRSV/A/Spain/CT-HUVH-168599/2020|EPI_ISL_18682249|2020-01-08	1
hRSV/A/USA/TH-10236/2012|EPI_ISL_2585260|2012-09-12	1
hRSV/A/United_Kingdom/DP-OX02-8773-V01/2018|EPI_ISL_15753514|2018-12-06	1
hRSV/A/Australia/VIC-RCH068/2017|EPI_ISL_1834098|2017-07-20	1
hRSV/A/France/un-UMC-330103030/2019|EPI_ISL_19047984|2019-12-04	1
hRSV/A/Australia/N122610/2020|EPI_ISL_2839300|2020-11-23	1
hRSV/A/Argentina/BA-HNRG-237/2016|EPI_ISL_1074240|2016-05-31	1
hRSV/A/New_Zealand/IESR-HB1375/2016|EPI_ISL_19206876|2016-07-01	1
hRSV/A/Zambia/Lusaka-3103/2018|EPI_ISL_17964330|2018-04-18	1
hRSV/A/New_Zealand/NZL-LJRSV361/2013|EPI_ISL_2544039|2013-05-08	1
hRSV/A/Jordan/JOR-D3633/2012|EPI_ISL_2585284|2012-12-19	1
hRSV/A/USA/WA-BBI-S24984/2020|EPI_ISL_19006821|2020-01-14	1
hRSV/A/Australia/P507350/2020|EPI_ISL_2839302|2020-11-18	1
hRSV/A/South_Korea/GJ-HERI-01/2018|EPI_ISL_19090969|2018-11-15	1
hRSV/A/Netherlands/un-DP-UU01A-0128-V02/2019|EPI_ISL_15753395|2019-12-05	1
hRSV/A/USA/PA-WU-b65/2016|EPI_ISL_19026311|2016	1
hRSV/A/Australia/VIC-RCH016/2019|EPI_ISL_1653959|2019-06-30	1
hRSV/A/New_Zealand/NZL-LJRSV76/2011|EPI_ISL_2585311|2011-07-17	1
hRSV/A/South_Africa/UMC-26024/2019|EPI_ISL_18061440|2019-07-03	1
hRSV/A/Australia/VIC-RCH088/2018|EPI_ISL_1834105|2018-06-11	1
hRSV/A/United_Kingdom/DP-OX02-9843-V01/2019|EPI_ISL_15753316|2019-12-10	1
hRSV/A/Kenya/KILIFI-WGS-1051-24-04/2012|EPI_ISL_2578699|2012-04-24	1
hRSV/A/USA/PA-WU-b30/2016|EPI_ISL_19026376|2016	1
hRSV/A/Beijing/BJCDC-8/2014|EPI_ISL_16982626|2014	1
hRSV/A/New_Zealand/IESR-VR0529/2021|EPI_ISL_16959638|2021-06-14	1
hRSV/A/Pakistan/BKMC-01646/2020|EPI_ISL_19137647|2020-03-01	1
hRSV/A/Kenya/Kilifi-WGS-1591-18-01/2016|EPI_ISL_2595697|2016-01-18	1
hRSV/A/Panama/ICGES-108/2019|EPI_ISL_19423110|2019-09-09	1
hRSV/A/Australia/un-UMC-610103043/2021|EPI_ISL_19048437|2021-01-09	1
hRSV/A/South_Korea/GJ_HERI-11/2020|EPI_ISL_19090979|2020-02-11	1
hRSV/A/Panama/GMIHS-136/2020|EPI_ISL_19568492|2020-01-08	1
hRSV/A/Philippines/CDC-99075/2019|EPI_ISL_17417579|2019-11-04	1
hRSV/A/USA/WA-BBI-S25174/2019|EPI_ISL_19125726|2019-01-09	1
hRSV/A/USA/WA-BBI-S24947/2019|EPI_ISL_19006991|2019-12-23	1
hRSV/A/China/CCMU-WZ17019/2018|EPI_ISL_18482772|2018-01-04	1
hRSV/A/Morocco/57H-13/2012|EPI_ISL_15004435|2012-11-13	1
hRSV/A/France/ARA-HCL021050873301/2021|EPI_ISL_18789238|2021-03-17	1
hRSV/A/Netherlands/un-DP-UU02-0012-V01/2017|EPI_ISL_15753299|2017-12-08	1
hRSV/A/France/ARA-HCL019223028501/2019|EPI_ISL_18789099|2019-12-28	1
hRSV/A/Argentina/BA-HNRG-402/2017|EPI_ISL_1074068|2017-08-30	1
hRSV/A/England/125140188/2012|EPI_ISL_6494976|2012-12-17	1
hRSV/A/Argentina/BA-HNRG-416/2018|EPI_ISL_15067678|2018-06-29	1
hRSV/A/Australia/TAS-HHR-054584/2021|EPI_ISL_19869517|2021-03-08	1
hRSV/A/England/RE19003125/2019|EPI_ISL_1520416|2019-11-13	1
hRSV/A/Netherlands/un-DP-UU02-0045-D04/2018|EPI_ISL_15753301|2018-01-29	1
hRSV/A/Japan/NU-19RS225iso/2020|EPI_ISL_19860985|2020-01-31	1
hRSV/A/USA/PA-WU-H86/2017|EPI_ISL_19026324|2017	1
hRSV/A/USA/WA-BBI-S24944/2019|EPI_ISL_19006997|2019-12-22	1
hRSV/A/Argentina/BA-HNRG-037/2014|EPI_ISL_1074249|2014-06-09	1
hRSV/A/New_Zealand/IESR-VR0753/2021|EPI_ISL_16959780|2021-06-25	1
hRSV/A/New_Zealand/IESR-VR1177/2021|EPI_ISL_16959954|2021-07-13	1
hRSV/A/South_Africa/NICD-R03116/2019|EPI_ISL_19752999|2019-03-28	1
hRSV/A/South_Africa/NICD-R08584/2021|EPI_ISL_11055751|2021-06-08	1
hRSV/A/Argentina/BA-HNRG-172/2015|EPI_ISL_1074145|2015-07-02	1
hRSV/A/China/ZJ-CDC-17S203/2017|EPI_ISL_19814967|2017-11-28	1
hRSV/A/Russia/Novosibirsk-1125Hp/2019|EPI_ISL_2582274|2019-12-02	1
hRSV/A/South_Africa/NICD-R00038/2021|EPI_ISL_11055715|2021-01-05	1
hRSV/A/South_Africa/NICD-R13725/2020|EPI_ISL_19752972|2020-07-16	1
hRSV/A/Zambia/Lusaka-1129/2018|EPI_ISL_17964332|2018-05-29	1
hRSV/A/New_Zealand/IESR-VR1226/2021|EPI_ISL_16959977|2021-06-22	1
hRSV/A/New_Zealand/IESR-HB0897/2016|EPI_ISL_19206822|2016-06-21	1
hRSV/A/Australia/WM3160376/2020|EPI_ISL_2839328|2020-11-11	1
hRSV/A/USA/MD-JHRSV751/2020|EPI_ISL_19883991|2020	1
hRSV/A/France/ARA-HCL021029414701/2021|EPI_ISL_18789170|2021-02-15	1
hRSV/A/Scotland/IEE-LO414/2021|EPI_ISL_19442588|2021-09-06	1
hRSV/A/Netherlands/un-DP-UU02-0055-V01/2018|EPI_ISL_15753415|2018-11-20	1
hRSV/A/Germany/MV-17-03987/2017|EPI_ISL_17995646|2017-02-27	1
hRSV/A/New_Zealand/IESR-CF1749/2019|EPI_ISL_19206593|2019-07-12	1
hRSV/A/France/un-UMC-330102006/2018|EPI_ISL_19048622|2018-12-21	1
hRSV/A/Australia/un-UMC-26689/2019|EPI_ISL_18062105|2019-06-16	1
hRSV/A/Spain/un-DP-SE01A-0160-V02/2019|EPI_ISL_15753535|2019-12-30	1
hRSV/A/Spain/un-DP-SE02-0100-D03/2019|EPI_ISL_15753297|2019-11-28	1
hRSV/A/Kenya/KILIFI-WGS-1093-23-11/2012|EPI_ISL_2595196|2012-11-23	1
hRSV/A/Scotland/WoSSVC-EXP_08_08/2021|EPI_ISL_18272382|2021-09	1
hRSV/A/United_Kingdom/DP-IM02-0006-D02/2018|EPI_ISL_15753442|2018-12-18	1
hRSV/A/Japan/UMC-26877/2019|EPI_ISL_18062293|2019-12-17	1
hRSV/A/Brazil/un-UMC-26616/2019|EPI_ISL_18062032|2019-07-03	1
hRSV/A/New_Zealand/IESR-HB0450/2015|EPI_ISL_19206187|2015-07-24	1
hRSV/A/Brazil/un-UMC-550102161/2019|EPI_ISL_19048798|2019-07-04	1
hRSV/A/Italy/un-UMC-26401/2019|EPI_ISL_18061817|2019-12-15	1
hRSV/A/Brazil/un-UMC-550101024/2018|EPI_ISL_19047998|2018-07-02	1
hRSV/A/New_Zealand/IESR-HB0876/2016|EPI_ISL_19206821|2016-06-17	1
hRSV/A/China/ZJ-CDC-S023/2019|EPI_ISL_19749539|2019-1-25	1
hRSV/A/Australia/VIC-RCH052/2021|EPI_ISL_2543808|2021-03-07	1
hRSV/A/Zambia/Lusaka-1139/2018|EPI_ISL_17964307|2018-07-13	1
hRSV/A/France/ARA-HCL021028226201/2021|EPI_ISL_18789164|2021-02-12	1
hRSV/A/Argentina/BA-HNRG-069/2014|EPI_ISL_1074190|2014-07-03	1
hRSV/A/New_Zealand/IESR-HB1450/2016|EPI_ISL_19206888|2016-07-08	1
hRSV/A/France/un-UMC-330103017/2019|EPI_ISL_19048329|2019-11-19	1
hRSV/A/Panama/GMIHS-97/2019|EPI_ISL_19568436|2019-08-12	1
hRSV/A/England/144960095/2014|EPI_ISL_6494785|2014-12-01	1
hRSV/A/Australia/VIC-MMC064/2020|EPI_ISL_2543778|2020-12-31	1
hRSV/A/Portugal/INSA-38/2021|EPI_ISL_20093559|2021-11-04	1
hRSV/A/New_Zealand/IESR-HB1919/2016|EPI_ISL_19206919|2016-08-24	1
hRSV/A/Mongolia/NCCD028/2019|EPI_ISL_2543842|2019-03-11	1
hRSV/A/Australia/un-UMC-610103026/2020|EPI_ISL_19048291|2020-12-15	1
hRSV/A/France/ARA-HCL021119405401/2021|EPI_ISL_18789301|2021-06-30	1
hRSV/A/China/WH-WIV-0425n8/2021|EPI_ISL_19888494|2021-04-25	1
hRSV/A/Australia/VIC-MMC014/2020|EPI_ISL_2543765|2020-12-19	1
hRSV/A/Mozambique/MAP-IR0345/2019|EPI_ISL_17308715|2019-03-27	1
hRSV/A/Australia/QLD-RBWH291/2021|EPI_ISL_11817086|2021-04-12	1
hRSV/A/Japan/UMC-26881/2020|EPI_ISL_18062297|2020-01-26	1
hRSV/A/Scotland/WoSSVC-EXP_09_01/2021|EPI_ISL_18272386|2021-09	1
hRSV/A/Philippines/CDC-99070/2019|EPI_ISL_17417600|2019-09-23	1
hRSV/A/Spain/CT-HUVH-947989/2018|EPI_ISL_18682240|2018-12-16	1
hRSV/A/New_Zealand/IESR-HB1373/2016|EPI_ISL_19206282|2016-07-01	1
hRSV/A/Australia/VIC-RCH063/2018|EPI_ISL_1834097|2018-04-24	1
hRSV/A/South_Korea/GJ_HERI-09/2019|EPI_ISL_19090977|2019-12-09	1
hRSV/A/New_Zealand/IESR-HB0456/2017|EPI_ISL_19207005|2017-05-29	1
hRSV/A/France/ARA-HCL019175285901/2019|EPI_ISL_18788990|2019-10-10	1
hRSV/A/United_Kingdom/DP-OX02-8433-D04/2018|EPI_ISL_15753289|2018-11-16	1
hRSV/A/Netherlands/un-DP-UU01A-0095-V02/2019|EPI_ISL_15753320|2019-12-02	1
hRSV/A/Australia/un-UMC-610101036/2018|EPI_ISL_19049217|2018-09-17	1
hRSV/A/USA/WA-BBI-S25214/2020|EPI_ISL_19125736|2020-03-10	1
hRSV/A/Australia/QLD-RBWH013/2021|EPI_ISL_15774011|2021-01-13	1
hRSV/A/Brazil/un-UMC-550102109/2019|EPI_ISL_19048904|2019-05-28	1
hRSV/A/Australia/VIC-RCH045/2019|EPI_ISL_1653988|2019-02-11	1
hRSV/A/Argentina/BA-HNRG-314/2017|EPI_ISL_1074259|2017-05-12	1
hRSV/A/New_Zealand/IESR-VR1621/2021|EPI_ISL_16960132|2021-08-04	1
hRSV/A/Canada/un-UMC-25749/2020|EPI_ISL_18061165|2020-01-03	1
hRSV/A/Spain/CT-HUVH-737794/2017|EPI_ISL_18682288|2017-12-14	1
hRSV/A/South_Africa/UMC-270101068/2018|EPI_ISL_19048731|2018-04-20	1
hRSV/A/New_Zealand/IESR-VR0621/2021|EPI_ISL_16959693|2021-06-21	1
hRSV/A/New_Zealand/IESR-HB1105/2015|EPI_ISL_19206850|2015-09-05	1
hRSV/A/Morocco/1174-17/2017|EPI_ISL_15120777|2017-03-02	1
hRSV/A/USA/WA-BBI-S25170/2019|EPI_ISL_19125746|2019-01-31	1
hRSV/A/Tunisia/IZSAM-1427-1-87/2021|EPI_ISL_19544377|2021-11-02	1
hRSV/A/Netherlands/un-DP-UU02-0020-V01/2017|EPI_ISL_15753308|2017-12-19	1
hRSV/A/Germany/un-UMC-490102029/2019|EPI_ISL_19048660|2019-02-25	1
hRSV/A/USA/WA-BBI-S23325/2020|EPI_ISL_18143677|2020-01-08	1
hRSV/A/Kenya/KILIFI-WGS-1308-05-03/2015|EPI_ISL_2582670|2015-03-05	1
hRSV/A/New_Zealand/IESR-HB0070/2017|EPI_ISL_19206965|2017-04-18	1
hRSV/A/South_Africa/UMC-270102007/2019|EPI_ISL_19048346|2019-02-26	1
hRSV/A/New_Zealand/IESR-VR0549/2021|EPI_ISL_16959643|2021-06-23	1
hRSV/A/New_Zealand/IESR-VR1228/2021|EPI_ISL_16959979|2021-06-23	1
hRSV/A/Spain/CT-HUVH-648622/2021|EPI_ISL_18682114|2021-10-14	1
hRSV/A/Pakistan/ICT-64-02315/2021|EPI_ISL_19137650|2021-11-20	1
hRSV/A/Kenya/KILIFI-WGS-1288-07-01/2015|EPI_ISL_2578815|2015-01-07	1
hRSV/A/New_Zealand/IESR-CF0356/2018|EPI_ISL_19207141|2018-06-28	1
hRSV/A/Germany/RP-22-00271/2021|EPI_ISL_17995706|2021-10-07	1
hRSV/A/Australia/WM3341974/2020|EPI_ISL_2839324|2020-11-29	1
hRSV/A/Finland/UMC-358103036/2020|EPI_ISL_19048596|2020-02-19	1
hRSV/A/France/ARA-HCL021033753201/2021|EPI_ISL_18789184|2021-02-21	1
hRSV/A/New_Zealand/IESR-VR1011/2021|EPI_ISL_16959885|2021-07-09	1
hRSV/A/Egypt/KB-CPHL002/2020|EPI_ISL_6208725|2020-01-08	1
hRSV/A/Australia/VIC-RCH048/2021|EPI_ISL_2543805|2021-03-07	1
hRSV/A/USA/WA-BBI-S25225/2020|EPI_ISL_19125769|2020-02-24	1
hRSV/A/Australia/un-UMC-26711/2020|EPI_ISL_18062127|2020-11-04	1
hRSV/A/Panama/ICGES-82/2019|EPI_ISL_19423101|2019-07-03	1
hRSV/A/United_Kingdom/DP-OX03-0094-V02/2018|EPI_ISL_15753258|2018-01-30	1
hRSV/A/France/ARA-HCL020005518901/2020|EPI_ISL_18789117|2020-01-09	1
hRSV/A/Germany/RP-22-01974/2021|EPI_ISL_17995724|2021-11-22	1
hRSV/A/Canada/un-UMC-010202033/2019|EPI_ISL_19048335|2019-01-24	1
hRSV/A/USA/un-BCM-121310737A/2013|EPI_ISL_18334216|2013-12-30	1
hRSV/A/Australia/VIC-RCH062/2019|EPI_ISL_1834096|2019-03-31	1
hRSV/A/Australia/un-UMC-26723/2020|EPI_ISL_18062139|2020-11-26	1
hRSV/A/New_Zealand/IESR-VR0576/2021|EPI_ISL_16959661|2021-06-22	1
hRSV/A/Scotland/IEE-455/2021|EPI_ISL_19442494|2021-10-22	1
hRSV/A/USA/LA2-87/2013|EPI_ISL_2588597|2013-03-01	1
hRSV/A/USA/un-SC0693/2019|EPI_ISL_15772191|2019	1
hRSV/A/England/RE19003122/2019|EPI_ISL_1520413|2019-11-12	1
hRSV/A/Canada/un-UMC-010202017/2018|EPI_ISL_19049162|2018-12-13	1
hRSV/A/USA/un-BCM-121310704A/2012|EPI_ISL_18334178|2012-02-21	1
hRSV/A/Finland/UMC-26396/2020|EPI_ISL_18061812|2020-02-26	1
hRSV/A/USA/TH-10509/2013|EPI_ISL_2585332|2013-10-15	1
hRSV/A/New_Zealand/IESR-HB0203/2017|EPI_ISL_19206383|2017-06-07	1
hRSV/A/Australia/A-NSW-WM3409A-16/2016|EPI_ISL_2582241|2016-09-28	1
hRSV/A/Netherlands/un-UMC-310103026/2019|EPI_ISL_19048024|2019-12-17	1
hRSV/A/New_Zealand/IESR-VR0468/2021|EPI_ISL_19207212|2021-06-15	1
hRSV/A/United_Kingdom/DP-OX01A-8998-V02/2020|EPI_ISL_15753539|2020-01-09	1
hRSV/A/Finland/UMC-26380/2020|EPI_ISL_18061796|2020-02-12	1
hRSV/A/Finland/UMC-26393/2020|EPI_ISL_18061809|2020-02-22	1
hRSV/A/New_Zealand/IESR-VR1481/2021|EPI_ISL_16960088|2021-06-29	1
hRSV/A/New_Zealand/IESR-VR0416/2021|EPI_ISL_16959585|2021-06-08	1
hRSV/A/Argentina/BA-HNRG-275/2016|EPI_ISL_1074168|2016-06-29	1
hRSV/A/New_Zealand/IESR-CF1499/2019|EPI_ISL_19207182|2019-06-26	1
hRSV/A/Japan/UMC-26865/2019|EPI_ISL_18062281|2019-10-24	1
hRSV/A/Argentina/BA-HNRG-448/2021|EPI_ISL_15067690|2021-07-19	1
hRSV/A/France/ARA-HCL021025304601/2021|EPI_ISL_18789161|2021-02-08	1
hRSV/A/Australia/WM3150812/2020|EPI_ISL_2839288|2020-11-10	1
hRSV/A/South_Korea/GJ_HERI-10/2020|EPI_ISL_19090978|2020-02-11	1
hRSV/A/Panama/ICGES-133/2019|EPI_ISL_19423117|2019-12-13	1
hRSV/A/South_Korea/UMC-26909/2020|EPI_ISL_18062325|2020-01-09	1
hRSV/A/France/ARA-HCL021062306602/2021|EPI_ISL_18789275|2021-04-02	1
hRSV/A/New_Zealand/IESR-HB1615/2016|EPI_ISL_19206309|2016-07-19	1
hRSV/A/Spain/CT-HUVH-544118/2021|EPI_ISL_18682107|2021-05-24	1
hRSV/A/Kenya/KILIFI-WGS-1142-21-01/2013|EPI_ISL_2595315|2013-01-21	1
hRSV/A/Mozambique/MAP-INS014/2017|EPI_ISL_1647462|2017-02-14	1
hRSV/A/England/RE19003244/2019|EPI_ISL_1647405|2019-12-06	1
hRSV/A/USA/WA-BBI-S23373/2021|EPI_ISL_18143463|2021-11-11	1
hRSV/A/China/WH-WIV-1103n2/2021|EPI_ISL_19888529|2021-11-03	1
hRSV/A/Netherlands/un-DP-UU01A-0164-V02/2019|EPI_ISL_15753472|2019-12-30	1
hRSV/A/France/un-UMC-26224/2019|EPI_ISL_18061640|2019-12-12	1
hRSV/A/Russia/un-UMC-25786/2020|EPI_ISL_18061202|2020-02-11	1
hRSV/A/China/ZJ-CDC-21S166/2021|EPI_ISL_19814926|2021-10-13	1
hRSV/A/Egypt/KB-CPHL001/2020|EPI_ISL_6208724|2020-01-05	1
hRSV/A/Kenya/KILIFI-WGS-1129-08-01/2013|EPI_ISL_2578773|2013-01-08	1
hRSV/A/Japan/NU-18U001iso/2018|EPI_ISL_19861024|2018-08-01	1
hRSV/A/USA/TH-10533/2013|EPI_ISL_2587421|2013-10-10	1
hRSV/A/Germany/MV-17-02326/2017|EPI_ISL_17995645|2017-01-23	1
hRSV/A/Argentina/HNRG-435/2019|EPI_ISL_15055317|2019-06-11	1
hRSV/A/South_Africa/UMC-25873/2018|EPI_ISL_18061289|2018-03-19	1
hRSV/A/USA/PA-WU-b23/2015|EPI_ISL_19026372|2015	1
hRSV/A/England/195020407/2019|EPI_ISL_1647390|2019-12-06	1
hRSV/A/USA/WA-BBI-S23347/2020|EPI_ISL_18143605|2020-01-26	1
hRSV/A/Argentina/BA-HNRG-432/2019|EPI_ISL_15067680|2019-06-06	1
hRSV/A/USA/WA-BBI-S23354/2020|EPI_ISL_18143447|2020-02-07	1
hRSV/A/New_Zealand/IESR-CF1798/2019|EPI_ISL_19206595|2019-07-30	0
hRSV/A/Mozambique/MAP-INS018/2018|EPI_ISL_1647467|2018-07-10	1
hRSV/A/Argentina/HNRG-453/2021|EPI_ISL_15055327|2021-08-09	1
hRSV/A/Brazil/un-UMC-550102151/2019|EPI_ISL_19049198|2019-06-24	1
hRSV/A/New_Zealand/IESR-HB0175/2015|EPI_ISL_19206164|2015-08-04	1
hRSV/A/Morocco/875-16/2016|EPI_ISL_15120727|2016-03-14	1
hRSV/A/Canada/un-UMC-010203016/2019|EPI_ISL_19048695|2019-12-14	1
hRSV/A/New_Zealand/IESR-HB0437/2015|EPI_ISL_19206185|2015-07-14	1
hRSV/A/New_Zealand/IESR-HB0394/2015|EPI_ISL_19206769|2015-07-13	1
hRSV/A/Netherlands/un-UMC-310103037/2019|EPI_ISL_19049128|2019-12-12	1
hRSV/A/Spain/un-DP-SE02-0018-V01/2019|EPI_ISL_15753356|2019-12-12	1
hRSV/A/Thailand/Ayuttaya-TNIC006/2020|EPI_ISL_2543845|2020-11-04	1
hRSV/A/Russia/Novosibirsk-108Hp/2019|EPI_ISL_2582838|2019-11-28	1
hRSV/A/Netherlands/un-UMC-310103025/2019|EPI_ISL_19048531|2019-12-18	1
hRSV/A/New_Zealand/IESR-HB0820/2017|EPI_ISL_19206486|2017-08-25	1
hRSV/A/USA/WA-BBI-S23232/2019|EPI_ISL_18143592|2019-11-10	1
hRSV/A/Morocco/169H-15/2015|EPI_ISL_15120680|2015-02-10	1
hRSV/A/England/RE19003149/2019|EPI_ISL_1520426|2019-11-22	1
hRSV/A/New_Zealand/IESR-CF1035/2017|EPI_ISL_19206347|2017-07-17	1
hRSV/A/USA/WA-BBI-S25208/2020|EPI_ISL_19125843|2020-02-29	1
hRSV/A/England/RE20000013/2019|EPI_ISL_1834171|2019-12-31	1
hRSV/A/Tunisia/IZSAM-1427-1-51/2021|EPI_ISL_19544348|2021-11-17	1
hRSV/A/Germany/un-UMC-490103019/2020|EPI_ISL_19049234|2020-02-15	1
hRSV/A/England/RE19003148/2019|EPI_ISL_1647401|2019-11-20	1
hRSV/A/Morocco/119H-15/2015|EPI_ISL_15120678|2015-01-07	1
hRSV/A/Taiwan/UMC-26914/2019|EPI_ISL_18062330|2019-10-11	1
hRSV/A/Canada/un-UMC-25679/2020|EPI_ISL_18061095|2020-02-06	1
hRSV/A/Netherlands/un-DP-UU02-0087-V01/2018|EPI_ISL_15753268|2018-12-14	1
hRSV/A/Spain/CT-HUVH-141621/2015|EPI_ISL_18682262|2015-01-02	1
hRSV/A/China/HB-48869/2021|EPI_ISL_6268624|2021-02-04	1
hRSV/A/Australia/WM3145009/2020|EPI_ISL_2839207|2020-11-09	1
hRSV/A/South_Africa/UMC-25970/2019|EPI_ISL_18061386|2019-03-26	1
hRSV/A/France/ARA-HCL021171154101/2021|EPI_ISL_18789339|2021-09-24	1
hRSV/A/Australia/un-UMC-610103015/2020|EPI_ISL_19049121|2020-11-20	1
hRSV/A/England/RE20000012/2020|EPI_ISL_1647408|2020-01-01	1
hRSV/A/Philippines/CDC-99079/2019|EPI_ISL_17417581|2019-12-07	1
hRSV/A/Thailand/Ayuttaya-TNIC015/2020|EPI_ISL_2543847|2020-11-10	1
hRSV/A/Argentina/BA-HNRG-240/2016|EPI_ISL_1074139|2016-06-01	1
hRSV/A/Italy/LOM-43/2021|EPI_ISL_18446800|2021-11-24	1
hRSV/A/Germany/BE-19-02773/2019|EPI_ISL_17995657|2019-02-20	1
hRSV/A/USA/WA-BBI-S23235/2019|EPI_ISL_18143517|2019-11-18	1
hRSV/A/Kenya/KILIFI-WGS-1274-21-12/2014|EPI_ISL_2595640|2014-12-21	1
hRSV/A/Brazil/RJ-FIOCRUZ-69553/2021|EPI_ISL_20049129|2021-01-08	1
hRSV/A/China/ZJ-CDC-17S221/2017|EPI_ISL_19814959|2017-10-17	1
hRSV/A/New_Zealand/IESR-VR0473/2021|EPI_ISL_16959605|2021-06-17	1
hRSV/A/England/RE20000027/2020|EPI_ISL_1647414|2020-01-09	1
hRSV/A/New_Zealand/IESR-HB0600/2017|EPI_ISL_19206434|2017-06-10	1
hRSV/A/Australia/un-UMC-610103034/2021|EPI_ISL_19048172|2021-01-03	1
hRSV/A/South_Korea/UMC-26895/2019|EPI_ISL_18062311|2019-12-06	1
hRSV/A/Australia/QLD-RBWH025/2021|EPI_ISL_15773991|2021-01-21	1
hRSV/A/New_Zealand/IESR-HB0795/2017|EPI_ISL_19207073|2017-07-01	1
hRSV/A/Spain/un-DP-SE01A-0141-V02/2019|EPI_ISL_15753524|2019-12-31	1
hRSV/A/China/ZJ-CDC-S152/2021|EPI_ISL_19749548|2021-11-17	1
hRSV/A/Australia/un-UMC-26649/2018|EPI_ISL_18062065|2018-08-12	1
hRSV/A/Canada/un-UMC-010102037/2019|EPI_ISL_19048093|2019-02-05	1
hRSV/A/England/RE19003151/2019|EPI_ISL_1834166|2019-11-02	1
hRSV/A/Australia/TAS-HHR-054580/2021|EPI_ISL_19869513|2021-03-04	1
hRSV/A/Philippines/CDC-99072/2019|EPI_ISL_17417578|2019-10-08	1
hRSV/A/USA/WA-BBI-S24979/2020|EPI_ISL_19006845|2020-01-09	1
hRSV/A/Australia/QLD-RBWH015/2021|EPI_ISL_11817021|2021-01-13	1
hRSV/A/Spain/CT-HUVH-123418/2014|EPI_ISL_18682365|2014-11-30	1
hRSV/A/Finland/UMC-26335/2019|EPI_ISL_18061751|2019-02-18	1
hRSV/A/Canada/un-UMC-25618/2018|EPI_ISL_18061034|2018-12-18	1
hRSV/A/Australia/P515852/2020|EPI_ISL_2839233|2020-11-28	1
hRSV/A/Canada/un-UMC-25605/2018|EPI_ISL_18061021|2018-11-27	1
hRSV/A/France/ARA-HCL021057349001/2021|EPI_ISL_18789260|2021-03-26	1
hRSV/A/France/ARA-HCL019217081201/2019|EPI_ISL_18789036|2019-12-17	1
hRSV/A/Russia/un-UMC-070103030/2020|EPI_ISL_19048897|2020-02-18	1
hRSV/A/Canada/un-UMC-25604/2018|EPI_ISL_18061020|2018-11-27	1
hRSV/A/Brazil/un-UMC-550102100/2019|EPI_ISL_19048380|2019-04-23	1
hRSV/A/Australia/QLD-RBWH182/2021|EPI_ISL_15774043|2021-03-04	1
hRSV/A/Australia/5009934/2021|EPI_ISL_2839401|2021-01-04	1
hRSV/A/Canada/un-UMC-010203018/2019|EPI_ISL_19049265|2019-12-27	1
hRSV/A/United_Kingdom/DP-OX02-8703-V01/2019|EPI_ISL_15753480|2019-11-21	1
hRSV/A/New_Zealand/IESR-HB0885/2017|EPI_ISL_19206492|2017-09-05	1
hRSV/A/South_Africa/UMC-25918/2018|EPI_ISL_18061334|2018-03-29	1
hRSV/A/Australia/QLD-RBWH268/2021|EPI_ISL_15774070|2021-03-28	1
hRSV/A/New_Zealand/IESR-VR0622/2021|EPI_ISL_16959694|2021-06-21	1
hRSV/A/USA/un-BCM-121310714A/2013|EPI_ISL_18334230|2013-01-10	1
hRSV/A/Argentina/UNLP-HNRG-468/2019|EPI_ISL_19898485|2019-06-11	1
hRSV/A/Australia/VIC-RCH047/2021|EPI_ISL_2543804|2021-03-04	1
hRSV/A/Spain/CT-HUVH-556614/2021|EPI_ISL_18682109|2021-06-10	1
hRSV/A/Japan/NU-21U094iso/2021|EPI_ISL_19709882|2021-11-13	1
hRSV/A/New_Zealand/IESR-HB0827/2019|EPI_ISL_19206616|2019-07-22	1
hRSV/A/Argentina/BA-HNRG-032/2014|EPI_ISL_1074208|2014-06-04	1
hRSV/A/Kenya/KILIFI-WGS-1090-19-11/2012|EPI_ISL_2578685|2012-11-19	1
hRSV/A/Japan/UMC-810101008/2018|EPI_ISL_19048562|2018-01-11	1
hRSV/A/New_Zealand/IESR-VR0594/2021|EPI_ISL_16959673|2021-06-23	1
hRSV/A/Finland/UMC-358103042/2020|EPI_ISL_19048416|2020-02-25	1
hRSV/A/France/ARA-HCL021045867401/2021|EPI_ISL_18789213|2021-03-10	1
hRSV/A/France/ARA-HCL019196863401/2019|EPI_ISL_18788995|2019-11-15	1
hRSV/A/Australia/VIC-RCH145/2018|EPI_ISL_1834131|2018-07-21	1
hRSV/A/Mozambique/MAP-IR0304/2016|EPI_ISL_17308706|2016-04-18	1
hRSV/A/Mongolia/NCCD014/2019|EPI_ISL_2543837|2019-01-30	1
hRSV/A/South_Korea/UMC-820103045/2019|EPI_ISL_19048613|2019-12-11	1
hRSV/A/New_Zealand/IESR-HB1105/2015|EPI_ISL_19206257|2015-09-05	1
hRSV/A/New_Zealand/IESR-HB0253/2017|EPI_ISL_19206387|2017-05-08	1
hRSV/A/New_Zealand/IESR-VR0589/2021|EPI_ISL_16959670|2021-06-22	1
hRSV/A/South_Africa/NICD-R04582/2021|EPI_ISL_12529648|2021-04-08	1
hRSV/A/Germany/TH-21-06292/2021|EPI_ISL_17995730|2021-08-17	1
hRSV/A/New_Zealand/IESR-HB0083/2018|EPI_ISL_19207199|2018-08-12	1
hRSV/A/New_Zealand/IESR-HB0661/2016|EPI_ISL_19206200|2016-05-16	1
hRSV/A/Morocco/700-17/2017|EPI_ISL_16905445|2017-01-23	1
hRSV/A/South_Africa/UMC-25858/2018|EPI_ISL_18061274|2018-03-06	1
hRSV/A/New_Zealand/IESR-VR0686/2021|EPI_ISL_16959741|2021-06-22	1
hRSV/A/Australia/un-UMC-610101032/2018|EPI_ISL_19048652|2018-08-30	1
hRSV/A/USA/LA2-62/2013|EPI_ISL_2588290|2013-01-23	1
hRSV/A/China/WH-WIV-1110n2/2021|EPI_ISL_19888537|2021-11-10	1
hRSV/A/Australia/A-NSW-WM0644C-14/2014|EPI_ISL_2595607|2014-08-19	1
hRSV/A/USA/WA-BBI-S24924/2019|EPI_ISL_19006897|2019-12-14	1
hRSV/A/Spain/CT-HUVH-781762/2018|EPI_ISL_18682329|2018-02-20	1
hRSV/A/Argentina/BA-HNRG-377/2017|EPI_ISL_1074146|2017-06-30	1
hRSV/A/Brazil/un-UMC-26607/2019|EPI_ISL_18062023|2019-06-19	1
hRSV/A/South_Africa/NICD-R03651/2021|EPI_ISL_12529634|2021-03-09	1
hRSV/A/Panama/GMIHS-107/2019|EPI_ISL_19568565|2019-09-06	1
hRSV/A/USA/PA-WU-b2/2015|EPI_ISL_19026320|2015	1
hRSV/A/Netherlands/un-DP-UU02-0217-V01/2019|EPI_ISL_15753528|2019-12-18	1
hRSV/A/Spain/CT-HUVH-128077/2014|EPI_ISL_18682343|2014-12-09	1
hRSV/A/New_Zealand/IESR-VR0917/2021|EPI_ISL_16959846|2021-07-02	1
hRSV/A/USA/LA2-97/2013|EPI_ISL_2544022|2013-01-31	1
hRSV/A/Germany/un-UMC-490103027/2020|EPI_ISL_19048442|2020-03-17	1
hRSV/A/USA/WA-BBI-S23332/2020|EPI_ISL_18143624|2020-01-14	1
hRSV/A/USA/WA-BBI-S24953/2019|EPI_ISL_19006894|2019-12-26	1
hRSV/A/Australia/un-UMC-26741/2021|EPI_ISL_18062157|2021-01-06	1
hRSV/A/Canada/un-UMC-25608/2018|EPI_ISL_18061024|2018-12-02	1
hRSV/A/Scotland/WoSSVC-EXP_10_05/2021|EPI_ISL_18272402|2021-10	1
hRSV/A/France/ARA-HCL019188939101/2019|EPI_ISL_18788993|2019-11-01	1
hRSV/A/Japan/UMC-810103049/2020|EPI_ISL_19049161|2020-01-28	1
hRSV/A/Panama/ICGES-93/2019|EPI_ISL_19423105|2019-08-05	1
hRSV/A/Zambia/Lusaka-1218/2019|EPI_ISL_17964352|2019-04-04	1
hRSV/A/USA/WA-BBI-S25206/2020|EPI_ISL_19125727|2020-02-25	1
hRSV/A/New_Zealand/IESR-HB0591/2016|EPI_ISL_19206196|2016-05-04	1
hRSV/A/Australia/un-UMC-26725/2020|EPI_ISL_18062141|2020-11-29	1
hRSV/A/USA/un-BCM-121310703A/2012|EPI_ISL_18334215|2012-02-13	1
hRSV/A/France/un-IUMR-PE-D17/2021|EPI_ISL_15750189|2021-04	1
hRSV/A/England/RE19003141/2019|EPI_ISL_1520424|2019-12-05	1
hRSV/A/Australia/WM3081573/2020|EPI_ISL_2839275|2020-11-03	1
hRSV/A/South_Africa/UMC-25889/2018|EPI_ISL_18061305|2018-04-09	1
hRSV/A/USA/TH-10651/2013|EPI_ISL_2585327|2013-12-02	1
hRSV/A/Canada/un-UMC-25693/2018|EPI_ISL_18061109|2018-12-01	1
hRSV/A/Australia/A-NSW-WM1008A-13/2013|EPI_ISL_2595477|2013-05-31	1
hRSV/A/New_Zealand/IESR-VR0296/2021|EPI_ISL_16959537|2021-06-03	1
hRSV/A/China/CCMU-0065/2020|EPI_ISL_18482751|2020-01-17	1
hRSV/A/Panama/GMIHS-203/2018|EPI_ISL_19568423|2018-08-16	1
hRSV/A/Russia/un-UMC-25773/2020|EPI_ISL_18061189|2020-01-27	1
hRSV/A/South_Africa/UMC-25921/2018|EPI_ISL_18061337|2018-05-02	1
hRSV/A/Kenya/KILIFI-WGS-1032-07-03/2012|EPI_ISL_2578680|2012-03-07	1
hRSV/A/Australia/WM3131917/2020|EPI_ISL_2839201|2020-11-08	1
hRSV/A/England/RE19003137/2019|EPI_ISL_1520422|2019-12-04	1
hRSV/A/Panama/ICGES-97/2019|EPI_ISL_19423107|2019-08-12	1
hRSV/A/France/un-UMC-330103031/2019|EPI_ISL_19048836|2019-12-04	1
hRSV/A/New_Zealand/IESR-VR1311/2021|EPI_ISL_16960012|2021-07-24	1
hRSV/A/Netherlands/un-UMC-26074/2018|EPI_ISL_18061490|2018-01-04	1
hRSV/A/France/un-IUMR-PE-D14/2021|EPI_ISL_15750190|2021-04	1
hRSV/A/Argentina/HNRG-413/2018|EPI_ISL_15055311|2018-06-18	1
hRSV/A/Argentina/BA-HNRG-353/2017|EPI_ISL_1074120|2017-06-14	1
hRSV/A/Brazil/un-UMC-550102154/2019|EPI_ISL_19048920|2019-06-27	1
hRSV/A/New_Zealand/IESR-HB0494/2016|EPI_ISL_19206783|2016-04-04	1
hRSV/A/Australia/A-NSW-WM3453A-13/2013|EPI_ISL_2578679|2013-07-08	1
hRSV/A/Zambia/Lusaka-1103/2018|EPI_ISL_17964315|2018-04-05	1
hRSV/A/Germany/un-UMC-26487/2020|EPI_ISL_18061903|2020-02-10	1
hRSV/A/Australia/QLD-RBWH173/2021|EPI_ISL_15774038|2021-03-01	1
hRSV/A/Morocco/88H-15/2014|EPI_ISL_15120676|2014-12-31	1
hRSV/A/Zambia/Lusaka-1704/2018|EPI_ISL_17964337|2018-08-05	1
hRSV/A/USA/LA2-94/2013|EPI_ISL_2587406|2013-01-10	1
hRSV/A/USA/WA-BBI-S23337/2020|EPI_ISL_18143648|2020-01-14	1
hRSV/A/China/ZJ-CDC-S005/2019|EPI_ISL_19749536|2019-1-3	1
hRSV/A/England/174820321/2017|EPI_ISL_732347|2017-11-27	1
hRSV/A/Japan/NU-21RS028iso/2021|EPI_ISL_19709910|2021-11-01	1
hRSV/A/New_Zealand/IESR-VR0415/2021|EPI_ISL_16959584|2021-06-09	1
hRSV/A/Scotland/IEE-445/2021|EPI_ISL_19442515|2021-10-16	1
hRSV/A/Kenya/Kilifi-WGS-1585-17-02/2016|EPI_ISL_2578734|2016-02-17	1
hRSV/A/Australia/un-UMC-26678/2019|EPI_ISL_18062094|2019-05-24	1
hRSV/A/South_Africa/UMC-25995/2019|EPI_ISL_18061411|2019-05-06	1
hRSV/A/Australia/un-UMC-26693/2019|EPI_ISL_18062109|2019-06-26	1
hRSV/A/USA/WA-BBI-S23264/2019|EPI_ISL_18143531|2019-12-14	1
hRSV/A/New_Zealand/IESR-HB1118/2015|EPI_ISL_19206258|2015-09-10	1
hRSV/A/Australia/QLD-RBWH228/2021|EPI_ISL_15774058|2021-03-15	1
hRSV/A/Japan/UMC-810101013/2018|EPI_ISL_19048604|2018-02-02	1
hRSV/A/Kenya/KILIFI-WGS-1246-26-11/2014|EPI_ISL_2578818|2014-11-26	1
hRSV/A/Australia/WM3221617/2020|EPI_ISL_2839258|2020-11-17	1
hRSV/A/USA/WA-UW-2c2b1/2019|EPI_ISL_19519290|2019-12-20	1
hRSV/A/Germany/un-UMC-26509/2020|EPI_ISL_18061925|2020-03-31	1
hRSV/A/France/un-UMC-26189/2019|EPI_ISL_18061605|2019-01-07	1
hRSV/A/France/un-UMC-26219/2019|EPI_ISL_18061635|2019-12-04	1
hRSV/A/USA/MD-JHRSV634/2018|EPI_ISL_19883927|2018	1
hRSV/A/Australia/VIC-RCH096/2021|EPI_ISL_11817102|2021-04-17	1
hRSV/A/Mozambique/MAP-IR0508/2016|EPI_ISL_17308722|2016-06-21	1
hRSV/A/Germany/un-UMC-26481/2020|EPI_ISL_18061897|2020-01-20	1
hRSV/A/Madagascar/IPM-01262/2020|EPI_ISL_19714730|2020-03-12	1
hRSV/A/USA/WA-BBI-S25217/2020|EPI_ISL_19125827|2020-02-28	1
hRSV/A/USA/WA-BBI-S24945/2019|EPI_ISL_19006873|2019-12-22	1
hRSV/A/New_Zealand/IESR-HB1033/2017|EPI_ISL_19207121|2017-08-02	1
hRSV/A/Australia/A-NSW-WM1254A-16/2016|EPI_ISL_2578788|2016-07-31	1
hRSV/A/Spain/un-UMC-340102008/2018|EPI_ISL_19048475|2018-12-24	1
hRSV/A/Spain/un-UMC-26260/2018|EPI_ISL_18061676|2018-12-05	1
hRSV/A/Italy/un-UMC-390103004/2019|EPI_ISL_19048858|2019-12-18	1
hRSV/A/Australia/VIC-RCH187/2018|EPI_ISL_1834146|2018-11-11	1
hRSV/A/Spain/un-DP-SE02-0003-V01/2019|EPI_ISL_15753363|2019-01-03	1
hRSV/A/Australia/un-UMC-610103029/2020|EPI_ISL_19048351|2020-12-17	1
hRSV/A/Germany/un-UMC-26466/2019|EPI_ISL_18061882|2019-02-18	1
hRSV/A/USA/un-BCM-121310733A/2013|EPI_ISL_18334176|2013-03-26	1
hRSV/A/New_Zealand/IESR-CF0709/2016|EPI_ISL_19206753|2016-09-01	1
hRSV/A/Argentina/BA-HNRG-217/2016|EPI_ISL_1074034|2016-05-16	1
hRSV/A/Spain/CT-HUVH-935390/2018|EPI_ISL_18682332|2018-11-24	1
hRSV/A/Australia/VIC-RCH020/2019|EPI_ISL_1653963|2019-06-30	1
hRSV/A/Spain/un-DP-SE02-0002-V01/2018|EPI_ISL_15753288|2018-12-24	1
hRSV/A/Brazil/un-UMC-26628/2019|EPI_ISL_18062044|2019-08-01	1
hRSV/A/Kenya/KILIFI-WGS-1163-15-10/2013|EPI_ISL_2595541|2013-10-15	1
hRSV/A/Argentina/BA-HNRG-369/2017|EPI_ISL_1074246|2017-06-26	1
hRSV/A/Italy/SIC-55_47/2021|EPI_ISL_19063365|2021-11-22	1
hRSV/A/Australia/P535659/2020|EPI_ISL_2839197|2020-12-04	1
hRSV/A/Australia/VIC-RCH072/2019|EPI_ISL_1834101|2019-05-13	1
hRSV/A/China/ZJ-CDC-20S118/2020|EPI_ISL_19815008|2020-02-03	1
hRSV/A/Spain/un-DP-SE01A-0077-V02/2019|EPI_ISL_15753400|2019-01-02	1
hRSV/A/Tunisia/IZSAM-1427-1-50/2021|EPI_ISL_19544347|2021-11-18	1
hRSV/A/Germany/HE-22-01933/2021|EPI_ISL_17995750|2021-11-25	1
hRSV/A/Finland/UMC-26374/2020|EPI_ISL_18061790|2020-02-07	1
hRSV/A/United_Kingdom/DP-OX02-8663-V01/2018|EPI_ISL_15753440|2018-10-22	1
hRSV/A/Australia/un-UMC-610103008/2020|EPI_ISL_19048690|2020-11-13	1
hRSV/A/Argentina/BA-HNRG-397/2017|EPI_ISL_1074281|2017-07-31	1
hRSV/A/Australia/un-UMC-26730/2020|EPI_ISL_18062146|2020-12-15	1
hRSV/A/New_Zealand/IESR-HB0394/2015|EPI_ISL_19206176|2015-07-13	1
hRSV/A/USA/WA-BBI-S23260/2019|EPI_ISL_18143699|2019-12-04	1
hRSV/A/Mozambique/MAP-IR0149/2016|EPI_ISL_17308694|2016-03-18	1
hRSV/A/USA/PA-PITT-RSV00036/2018|EPI_ISL_19815486|2018-12	1
hRSV/A/Mozambique/MAP-INS015/2018|EPI_ISL_1647464|2018-06-07	1
hRSV/A/Russia/un-UMC-25793/2020|EPI_ISL_18061209|2020-02-18	1
hRSV/A/USA/WA-BBI-S23271/2019|EPI_ISL_18143572|2019-12-19	1
hRSV/A/Finland/UMC-26351/2019|EPI_ISL_18061767|2019-05-02	1
hRSV/A/Japan/UMC-26848/2019|EPI_ISL_18062264|2019-09-06	1
hRSV/A/Spain/un-UMC-26307/2019|EPI_ISL_18061723|2019-12-02	1
hRSV/A/USA/MD-JHRSV614/2018|EPI_ISL_19883921|2018	1
hRSV/A/New_Zealand/IESR-HB0793/2017|EPI_ISL_19206479|2017-06-30	1
hRSV/A/Argentina/BA-HNRG-453/2021|EPI_ISL_15067692|2021-08-09	1
hRSV/A/Argentina/BA-HNRG-125/2015|EPI_ISL_1074042|2015-05-29	1
hRSV/A/Spain/un-DP-SE01A-0163-V02/2019|EPI_ISL_15753371|2019-12-09	1
hRSV/A/Canada/un-UMC-010102010/2018|EPI_ISL_19047962|2018-12-09	1
hRSV/A/New_Zealand/IESR-HB1381/2016|EPI_ISL_19206286|2016-07-01	1
hRSV/A/France/ARA-HCL019207862501/2019|EPI_ISL_18789008|2019-12-03	1
hRSV/A/France/ARA-HCL021026367501/2021|EPI_ISL_18789162|2021-02-10	1
hRSV/A/Canada/un-UMC-010203035/2020|EPI_ISL_19049194|2020-02-10	1
hRSV/A/South_Africa/UMC-270101048/2018|EPI_ISL_19048447|2018-04-13	1
hRSV/A/Philippines/TBp-13-044/2013|EPI_ISL_2543940|2013-01-28	1
hRSV/A/USA/WA-BBI-S25172/2019|EPI_ISL_19125737|2019-02-02	1
hRSV/A/Australia/un-UMC-610103037/2021|EPI_ISL_19048688|2021-01-05	1
hRSV/A/Germany/NW-21-06819/2021|EPI_ISL_17995732|2021-09-09	1
hRSV/A/France/ARA-HCL021030105201/2021|EPI_ISL_18789171|2021-02-15	1
hRSV/A/Spain/un-UMC-340103016/2019|EPI_ISL_19048269|2019-12-16	1
hRSV/A/China/ZJ-CDC-S221/2017|EPI_ISL_19749526|2017-12-7	1
hRSV/A/USA/WA-BBI-S25173/2019|EPI_ISL_19125818|2019-01-03	1
hRSV/A/Pakistan/BKMC-01643/2021|EPI_ISL_19137645|2021-01-28	1
hRSV/A/USA/WA-BBI-S23303/2020|EPI_ISL_18143528|2020-01-03	1
hRSV/A/South_Africa/UMC-25992/2019|EPI_ISL_18061408|2019-04-29	1
hRSV/A/USA/PA-MGEL-00044/2019|EPI_ISL_19794729|2019-11	1
hRSV/A/Australia/VIC-RCH031/2018|EPI_ISL_1834090|2018-03-13	1
hRSV/A/New_Zealand/IESR-HB0290/2017|EPI_ISL_19206392|2017-05-23	1
hRSV/A/Australia/A-NSW-WM3458A-14/2014|EPI_ISL_2582227|2014-08-13	1
hRSV/A/China/CCMU-17100/2017|EPI_ISL_18482719|2017-10-26	1
hRSV/A/New_Zealand/IESR-VR0476/2021|EPI_ISL_16959608|2021-06-17	1
hRSV/A/Italy/LOM-27/2021|EPI_ISL_18446793|2021-11-26	1
hRSV/A/France/un-UMC-26216/2019|EPI_ISL_18061632|2019-11-27	1
hRSV/A/New_Zealand/IESR-HB0807/2016|EPI_ISL_19206806|2016-06-08	1
hRSV/A/Brazil/un-UMC-26577/2019|EPI_ISL_18061993|2019-04-25	1
hRSV/A/Mozambique/MAP-IR0555/2019|EPI_ISL_17308724|2019-05-07	1
hRSV/A/USA/WA-BBI-S24999/2020|EPI_ISL_19006975|2020-01-24	1
hRSV/A/USA/WA-BBI-S25008/2020|EPI_ISL_19006824|2020-01-27	1
hRSV/A/Australia/VIC-RCH033/2019|EPI_ISL_1653976|2019-08-11	1
hRSV/A/New_Zealand/NZL-LJRSV18/2014|EPI_ISL_2585313|2014-02-12	1
hRSV/A/New_Zealand/IESR-HB0568/2017|EPI_ISL_19206432|2017-08-01	1
hRSV/A/Canada/un-UMC-25755/2020|EPI_ISL_18061171|2020-01-24	1
hRSV/A/Zambia/Lusaka-1112/2018|EPI_ISL_17964309|2018-04-27	1
hRSV/A/Mongolia/NCCD004/2019|EPI_ISL_2543827|2019-01-07	1
hRSV/A/Netherlands/un-UMC-310101001/2017|EPI_ISL_19048936|2017-11-03	1
hRSV/A/England/RE19003255/2019|EPI_ISL_1520432|2019-12-13	1
hRSV/A/France/ARA-HCL021025035301/2021|EPI_ISL_18789160|2021-02-08	1
hRSV/A/Spain/un-UMC-26292/2019|EPI_ISL_18061708|2019-02-18	1
hRSV/A/New_Zealand/IESR-VR0666/2021|EPI_ISL_16959724|2021-06-22	1
hRSV/A/United_Kingdom/DP-OX02-8513-D03/2018|EPI_ISL_15753405|2018-11-15	1
hRSV/A/Australia/VIC-MMC033/2020|EPI_ISL_2543769|2020-12-21	1
hRSV/A/Argentina/HNRG-443/2021|EPI_ISL_15055324|2021-05-31	1
hRSV/A/France/ARA-HCL019223017401/2019|EPI_ISL_18789098|2019-12-28	1
hRSV/A/Zambia/Lusaka-4073/2018|EPI_ISL_17964323|2018-04-24	1
hRSV/A/New_Zealand/IESR-VR0467/2021|EPI_ISL_16959603|2021-06-15	1
hRSV/A/New_Zealand/IESR-HB0203/2017|EPI_ISL_19206976|2017-06-07	1
hRSV/A/France/ARA-HCL021191595601/2021|EPI_ISL_18789420|2021-10-26	1
hRSV/A/England/195080594/2019|EPI_ISL_1520395|2019-12-11	1
hRSV/A/New_Zealand/IESR-HH3035/2021|EPI_ISL_16959495|2021-07-27	1
hRSV/A/United_Kingdom/DP-OX02-8234-V01/2018|EPI_ISL_15753277|2018-11-19	1
hRSV/A/USA/MD-JHRSV535/2019|EPI_ISL_19883897|2019	1
hRSV/A/Russia/un-UMC-25805/2020|EPI_ISL_18061221|2020-03-17	1
hRSV/A/USA/A-TX-010b-2014-WGS/2014|EPI_ISL_2578714|2014-11-24	1
hRSV/A/Philippines/99087/2020|EPI_ISL_12970428|2020-03-09	1
hRSV/A/New_Zealand/IESR-VR0729/2021|EPI_ISL_16959767|2021-06-24	1
hRSV/A/New_Zealand/IESR-HB1173/2016|EPI_ISL_19206265|2016-06-25	1
hRSV/A/Italy/LOM-4/2021|EPI_ISL_18446788|2021-11-29	1
hRSV/A/USA/MD-JHRSV483/2019|EPI_ISL_19883857|2019	1
hRSV/A/Australia/QLD-RBWH181/2021|EPI_ISL_15774042|2021-03-04	1
hRSV/A/France/ARA-HCL021051776301/2021|EPI_ISL_18789241|2021-03-18	1
hRSV/A/Australia/VIC-RCH054/2018|EPI_ISL_1834094|2018-04-14	1
hRSV/A/New_Zealand/IESR-HB0666/2017|EPI_ISL_19206443|2017-06-26	1
hRSV/A/United_Kingdom/DP-OX02-8086-V01/2019|EPI_ISL_15753323|2019-11-20	1
hRSV/A/England/134780029/2013|EPI_ISL_6494992|2013-11-20	1
hRSV/A/Germany/RP-22-01361/2021|EPI_ISL_17995721|2021-11-07	1
hRSV/A/Spain/CT-HUVH-123216/2014|EPI_ISL_18682221|2014-11-29	1
hRSV/A/Spain/un-UMC-340103028/2020|EPI_ISL_19048872|2020-01-16	1
hRSV/A/Germany/un-UMC-490103022/2020|EPI_ISL_19048574|2020-03-10	1
hRSV/A/South_Africa/UMC-270102011/2019|EPI_ISL_19049164|2019-03-05	1
hRSV/A/Australia/un-UMC-610103045/2021|EPI_ISL_19047989|2021-01-19	1
hRSV/A/China/CCMU-0073/2019|EPI_ISL_18482775|2019-01-15	1
hRSV/A/Argentina/BA-HNRG-452/2021|EPI_ISL_15067691|2021-08-03	1
hRSV/A/Argentina/BA-HNRG-440/2019|EPI_ISL_15067686|2019-07-29	1
hRSV/A/USA/WA-BBI-S25009/2020|EPI_ISL_19006839|2020-01-28	1
hRSV/A/Japan/UMC-26857/2019|EPI_ISL_18062273|2019-10-02	1
hRSV/A/Netherlands/un-DP-UU02-0202-V01/2019|EPI_ISL_15753454|2019-11-21	1
hRSV/A/Australia/un-UMC-610103024/2020|EPI_ISL_19048635|2020-12-14	1
hRSV/A/China/WH-WIV-0926n3/2021|EPI_ISL_19888518|2021-09-26	1
hRSV/A/Germany/RP-22-00553/2021|EPI_ISL_17995709|2021-10-15	1
hRSV/A/Australia/un-UMC-26718/2020|EPI_ISL_18062134|2020-11-17	1
hRSV/A/Germany/RP-20-02702/2020|EPI_ISL_17995637|2020-02-24	1
hRSV/A/USA/TH-10487/2013|EPI_ISL_2585329|2013-10-16	1
hRSV/A/Kenya/KILIFI-WGS-1271-18-12/2014|EPI_ISL_2582669|2014-12-18	1
hRSV/A/France/ARA-HCL019216724901/2019|EPI_ISL_18789033|2019-12-17	1
hRSV/A/New_Zealand/IESR-VR0509/2021|EPI_ISL_16959627|2021-06-15	1
hRSV/A/Germany/NW-22-01517/2021|EPI_ISL_17995749|2021-11-11	1
hRSV/A/New_Zealand/IESR-VR1231/2021|EPI_ISL_16959981|2021-06-28	1
hRSV/A/Spain/CT-HUVH-520737/2016|EPI_ISL_18682319|2016-11-23	1
hRSV/A/New_Zealand/IESR-VR0507/2021|EPI_ISL_16959625|2021-06-18	1
hRSV/A/Netherlands/un-UMC-26108/2018|EPI_ISL_18061524|2018-12-12	1
hRSV/A/Scotland/IEE-LO178/2019|EPI_ISL_19442503|2019-12-22	1
hRSV/A/Brazil/un-UMC-26576/2019|EPI_ISL_18061992|2019-04-23	1
hRSV/A/USA/WA-BBI-S23316/2020|EPI_ISL_18143640|2020-01-05	1
hRSV/A/England/154640011/2015|EPI_ISL_6494800|2015-11-09	1
hRSV/A/Australia/VIC-RCH021/2019|EPI_ISL_1653964|2019-06-29	1
hRSV/A/USA/WA-BBI-S25168/2019|EPI_ISL_19125785|2019-01-29	1
hRSV/A/USA/WA-BBI-S25014/2020|EPI_ISL_19006935|2020-02-09	1
hRSV/A/Kenya/KILIFI-WGS-1298-31-01/2015|EPI_ISL_2595661|2015-01-31	1
hRSV/A/Brazil/un-UMC-550101050/2018|EPI_ISL_19048146|2018-07-30	1
hRSV/A/South_Africa/UMC-270102054/2019|EPI_ISL_19048171|2019-05-10	1
hRSV/A/Spain/CT-HUVH-539923/2021|EPI_ISL_18682103|2021-05-19	1
hRSV/A/New_Zealand/IESR-HB0700/2017|EPI_ISL_19207049|2017-07-05	1
hRSV/A/Canada/un-UMC-010102003/2018|EPI_ISL_19048727|2018-11-28	1
hRSV/A/Australia/un-UMC-610102034/2019|EPI_ISL_19049024|2019-06-28	1
hRSV/A/Australia/A-NSW-WM3837A-14/2014|EPI_ISL_2595609|2014-09-02	1
hRSV/A/South_Africa/UMC-270102041/2019|EPI_ISL_19048204|2019-04-17	1
hRSV/A/New_Zealand/IESR-HB2009/2016|EPI_ISL_19206331|2016-09-03	1
hRSV/A/USA/WA-BBI-S24986/2020|EPI_ISL_19006891|2020-01-15	1
hRSV/A/England/RE20000010/2019|EPI_ISL_1647407|2019-12-29	1
hRSV/A/USA/IL-NU-224/2020|EPI_ISL_18939400|2020-01	1
hRSV/A/Japan/UMC-810103027/2019|EPI_ISL_19048749|2019-10-21	1
hRSV/A/Netherlands/un-DP-UU02-0003-D02/2017|EPI_ISL_15753431|2017-11-15	1
hRSV/A/Spain/CT-HUVH-169155/2020|EPI_ISL_18682309|2020-01-09	1
hRSV/A/Australia/un-UMC-610103038/2021|EPI_ISL_19048290|2021-01-05	1
hRSV/A/USA/PA-MGEL-00029/2018|EPI_ISL_19794721|2018-01	1
hRSV/A/Philippines/99076/2019|EPI_ISL_12970419|2019-11-09	1
hRSV/A/Italy/un-UMC-26402/2019|EPI_ISL_18061818|2019-12-15	1
hRSV/A/New_Zealand/IESR-HB1710/2016|EPI_ISL_19206912|2016-08-08	1
hRSV/A/Germany/MV-21-07026/2021|EPI_ISL_17995733|2021-09-20	1
hRSV/A/Germany/NW-22-00668/2021|EPI_ISL_17995710|2021-10-20	1
hRSV/A/Australia/P514323/2020|EPI_ISL_2839304|2020-11-23	1
hRSV/A/South_Africa/UMC-270102058/2019|EPI_ISL_19048563|2019-05-17	1
hRSV/A/Finland/UMC-358101020/2018|EPI_ISL_19048230|2018-01-24	1
hRSV/A/USA/WA-BBI-S23336/2020|EPI_ISL_18143643|2020-01-17	1
hRSV/A/New_Zealand/IESR-CF1499/2019|EPI_ISL_19206589|2019-06-26	1
hRSV/A/Japan/UMC-26855/2019|EPI_ISL_18062271|2019-09-25	1
hRSV/A/Russia/un-UMC-25772/2020|EPI_ISL_18061188|2020-01-27	1
hRSV/A/Panama/ICGES-205/2018|EPI_ISL_19423092|2018-09-07	1
hRSV/A/South_Korea/GJ-HERI-07/2019|EPI_ISL_19090975|2019-04-02	1
hRSV/A/Mozambique/MAP-INS001/2018|EPI_ISL_1647456|2018-02-28	1
hRSV/A/Spain/un-UMC-26322/2020|EPI_ISL_18061738|2020-01-10	1
hRSV/A/Japan/NU-18U033iso/2019|EPI_ISL_19861006|2019-06-06	1
hRSV/A/Australia/VIC-RCH015/2019|EPI_ISL_1653958|2019-06-30	1
hRSV/A/Canada/un-UMC-25611/2018|EPI_ISL_18061027|2018-12-09	1
hRSV/A/USA/WA-BBI-S24960/2019|EPI_ISL_19006980|2019-12-29	1
hRSV/A/Germany/BE-20-00993/2019|EPI_ISL_17995663|2019-12-16	1
hRSV/A/United_Kingdom/UMC-26436/2019|EPI_ISL_18061852|2019-12-02	1
hRSV/A/Australia/8010547/2020|EPI_ISL_2839410|2020-11-18	1
hRSV/A/United_Kingdom/DP-OX02-9970-V01/2019|EPI_ISL_15753326|2019-12-15	1
hRSV/A/New_Zealand/IESR-VR0438/2021|EPI_ISL_16959595|2021-06-08	1
hRSV/A/Argentina/ARG-012/2015|EPI_ISL_2588828|2015-06-10	1
hRSV/A/Mexico/un-UMC-26516/2020|EPI_ISL_18061932|2020-02-09	1
hRSV/A/Australia/un-UMC-26739/2021|EPI_ISL_18062155|2021-01-05	1
hRSV/A/New_Zealand/IESR-HB0661/2016|EPI_ISL_19206793|2016-05-16	1
hRSV/A/Italy/LOM-18/2021|EPI_ISL_18446797|2021-11-24	1
hRSV/A/France/ARA-HCL021038347101/2021|EPI_ISL_18789196|2021-02-27	1
hRSV/A/England/RE19003124/2019|EPI_ISL_1520415|2019-11-30	1
hRSV/A/Canada/un-UMC-25742/2019|EPI_ISL_18061158|2019-12-13	1
hRSV/A/Argentina/BA-HNRG-372/2017|EPI_ISL_1074157|2017-06-27	1
hRSV/A/Japan/UMC-810103039/2019|EPI_ISL_19048630|2019-11-18	1
hRSV/A/Germany/RP-19-02168/2019|EPI_ISL_17995761|2019-02-02	1
hRSV/A/USA/WA-BBI-S24997/2020|EPI_ISL_19006906|2020-01-19	1
hRSV/A/Argentina/BA-HNRG-350/2017|EPI_ISL_1074255|2017-06-12	1
hRSV/A/USA/WA-BBI-S23249/2019|EPI_ISL_18143490|2019-11-29	1
hRSV/A/Japan/UMC-26755/2017|EPI_ISL_18062171|2017-12-18	1
hRSV/A/England/195160214/2019|EPI_ISL_1520402|2019-12-16	1
hRSV/A/France/ARA-HCL019215593201/2019|EPI_ISL_18789030|2019-12-15	1
hRSV/A/France/ARA-HCL021059702101/2021|EPI_ISL_18789269|2021-03-30	1
hRSV/A/USA/un-BCM-121310734A/2013|EPI_ISL_18334173|2013-11-26	1
hRSV/A/Kenya/KILIFI-WGS-1153-12-03/2013|EPI_ISL_2578776|2013-03-12	1
hRSV/A/New_Zealand/IESR-HB1488/2016|EPI_ISL_19206298|2016-07-07	1
hRSV/A/USA/PA-WU-b66/2016|EPI_ISL_19026321|2016	1
hRSV/A/France/ARA-HCL021183596501/2021|EPI_ISL_18789376|2021-10-13	1
hRSV/A/South_Africa/UMC-25938/2018|EPI_ISL_18061354|2018-06-15	1
hRSV/A/Panama/GMIHS-133/2019|EPI_ISL_19568512|2019-12-13	1
hRSV/A/Australia/un-UMC-26735/2020|EPI_ISL_18062151|2020-12-22	1
hRSV/A/Germany/RP-19-02171/2019|EPI_ISL_17995766|2019-02-04	1
hRSV/A/Germany/RP-21-07357/2021|EPI_ISL_17995704|2021-09-25	1
hRSV/A/New_Zealand/IESR-HB0707/2017|EPI_ISL_19207053|2017-07-07	1
hRSV/A/Kenya/KILIFI-WGS-1286-04-01/2015|EPI_ISL_2595654|2015-01-04	1
hRSV/A/Netherlands/un-UMC-310102021/2018|EPI_ISL_19049066|2018-12-12	1
hRSV/A/Australia/WM3303286/2020|EPI_ISL_2839198|2020-11-25	1
hRSV/A/England/135140098/2013|EPI_ISL_6494997|2013-12-12	1
hRSV/A/New_Zealand/IESR-HB1287/2016|EPI_ISL_19206274|2016-06-29	1
hRSV/A/New_Zealand/IESR-CF1341/2018|EPI_ISL_19207154|2018-09-17	1
hRSV/A/pangolin/un-BIME021T/2018|EPI_ISL_15750841|2018	1
hRSV/A/Canada/un-UMC-010103002/2019|EPI_ISL_19048386|2019-10-20	1
hRSV/A/Panama/ICGES-142/2020|EPI_ISL_19423124|2020-01-17	1
hRSV/A/South_Africa/UMC-270101021/2018|EPI_ISL_19048196|2018-03-19	1
hRSV/A/Argentina/HNRG-436/2019|EPI_ISL_15055318|2019-06-21	1
hRSV/A/New_Zealand/IESR-HB0424/2015|EPI_ISL_19206183|2015-07-13	1
hRSV/A/USA/WA-BBI-S24938/2019|EPI_ISL_19006827|2019-12-21	1
hRSV/A/United_Kingdom/UMC-26429/2019|EPI_ISL_18061845|2019-10-15	1
hRSV/A/China/WH-WIV-0611n3/2021|EPI_ISL_19888497|2021-06-11	1
hRSV/A/New_Zealand/IESR-HB0876/2016|EPI_ISL_19206228|2016-06-17	1
hRSV/A/Kenya/KILIFI-WGS-1091-22-11/2012|EPI_ISL_2578686|2012-11-22	1
hRSV/A/England/RE19003139/2019|EPI_ISL_1647397|2019-12-01	1
hRSV/A/France/un-UMC-26210/2019|EPI_ISL_18061626|2019-11-20	1
hRSV/A/Japan/NU-18U024iso/2019|EPI_ISL_19860982|2019-05-20	1
hRSV/A/Pakistan/AIMS-01639/2021|EPI_ISL_19137644|2021-02-19	1
hRSV/A/Spain/CT-HUVH-716398/2017|EPI_ISL_18682283|2017-11-07	1
hRSV/A/South_Africa/UMC-270102079/2019|EPI_ISL_19048012|2019-06-28	1
hRSV/A/France/ARA-HCL021143245601/2021|EPI_ISL_18789324|2021-08-10	1
hRSV/A/New_Zealand/IESR-VR0266/2021|EPI_ISL_16959536|2021-05-24	1
hRSV/A/USA/WA-BBI-S23247/2019|EPI_ISL_18143494|2019-11-29	1
hRSV/A/Mozambique/MAP-IR0296/2016|EPI_ISL_17308704|2016-04-18	1
hRSV/A/Spain/CT-HUVH-368802/2016|EPI_ISL_18682090|2016-02-22	1
hRSV/A/South_Africa/NICD-R18371/2020|EPI_ISL_19752981|2020-10-08	1
hRSV/A/Germany/NI-22-02018/2021|EPI_ISL_17995752|2021-11-26	1
hRSV/A/France/ARA-HCL020011577001/2020|EPI_ISL_18789126|2020-01-19	1
hRSV/A/South_Africa/UMC-26023/2019|EPI_ISL_18061439|2019-07-03	1
hRSV/A/USA/WA-BBI-S23277/2019|EPI_ISL_18143520|2019-12-20	1
hRSV/A/Philippines/99068/2019|EPI_ISL_12970411|2019-09-14	1
hRSV/A/United_Kingdom/DP-OX02-8566-D02/2018|EPI_ISL_15753364|2018-11-14	1
hRSV/A/France/un-UMC-26194/2019|EPI_ISL_18061610|2019-10-21	1
hRSV/A/France/ARA-HCL019217377401/2019|EPI_ISL_18789038|2019-12-17	1
hRSV/A/Australia/VIC-RCH083/2017|EPI_ISL_1834103|2017-07-26	1
hRSV/A/France/ARA-HCL021181054601/2021|EPI_ISL_18789365|2021-10-10	1
hRSV/A/Germany/un-UMC-26460/2019|EPI_ISL_18061876|2019-02-12	1
hRSV/A/USA/WA-BBI-S23294/2019|EPI_ISL_18143623|2019-12-29	1
hRSV/A/Mozambique/MAP-INS016/2018|EPI_ISL_1647465|2018-05-30	1
hRSV/A/USA/MD-JHRSV757/2020|EPI_ISL_19883995|2020	1
hRSV/A/New_Zealand/IESR-HB0196/2017|EPI_ISL_19206974|2017-06-09	1
hRSV/A/China/ZJ-CDC-S337/2018|EPI_ISL_19749533|2018-12-17	1
hRSV/A/New_Zealand/IESR-VR0740/2021|EPI_ISL_16959774|2021-06-23	1
hRSV/A/United_Kingdom/UMC-26426/2018|EPI_ISL_18061842|2018-12-20	1
hRSV/A/South_Africa/UMC-25891/2018|EPI_ISL_18061307|2018-04-06	1
hRSV/A/France/ARA-HCL021179103101/2021|EPI_ISL_18789358|2021-10-07	1
hRSV/A/United_Kingdom/DP-OX02-8584-V01/2019|EPI_ISL_15753259|2019-11-07	1
hRSV/A/Australia/A-NSW-WM1585A-16/2016|EPI_ISL_2582253|2016-11-19	1
hRSV/A/France/ARA-HCL019220130501/2019|EPI_ISL_18789045|2019-12-22	1
hRSV/A/Zambia/Lusaka-3939/2018|EPI_ISL_17964363|2018-07-18	1
hRSV/A/Germany/un-UMC-490103035/2020|EPI_ISL_19048723|2020-03-31	1
hRSV/A/Mozambique/MAP-IR0064/2020|EPI_ISL_17308689|2020-02-18	1
hRSV/A/Canada/un-UMC-25747/2020|EPI_ISL_18061163|2020-01-01	1
hRSV/A/USA/WA-BBI-S24939/2019|EPI_ISL_19006885|2019-12-20	1
hRSV/A/South_Africa/NICD-R00917/2021|EPI_ISL_11055717|2021-01-21	1
hRSV/A/Kenya/KILIFI-WGS-1162-12-10/2013|EPI_ISL_2595540|2013-10-12	1
hRSV/A/Germany/SH-13-05911/2013|EPI_ISL_17995635|2013-04-29	1
hRSV/A/USA/WA-BBI-S24928/2019|EPI_ISL_19006842|2019-12-15	1
hRSV/A/USA/PA-WU-H82/2017|EPI_ISL_19026309|2017	1
hRSV/A/USA/LA2-15/2012|EPI_ISL_2588292|2012-12-10	1
hRSV/A/Canada/un-UMC-010202010/2018|EPI_ISL_19049186|2018-11-24	1
hRSV/A/United_Kingdom/DP-OX02-8054-D02/2018|EPI_ISL_15753464|2018-11-23	1
hRSV/A/France/ARA-HCL020013511202/2020|EPI_ISL_18789127|2020-01-21	1
hRSV/A/USA/PA-PITT-RSV00021/2019|EPI_ISL_19815474|2019-04	1
hRSV/A/France/ARA-HCL021048103801/2021|EPI_ISL_18789226|2021-03-14	1
hRSV/A/New_Zealand/IESR-HB0253/2017|EPI_ISL_19206980|2017-05-08	1
hRSV/A/England/194660604/2019|EPI_ISL_1647388|2019-11-12	1
hRSV/A/United_Kingdom/DP-OX02-8608-V01/2018|EPI_ISL_15753389|2018-11-20	1
hRSV/A/South_Africa/NICD-R08391/2021|EPI_ISL_11055749|2021-06-07	1
hRSV/A/France/ARA-HCL021039681901/2021|EPI_ISL_18789200|2021-03-02	1
hRSV/A/Netherlands/un-DP-UU01A-0148-V02/2019|EPI_ISL_15753284|2019-11-21	1
hRSV/A/England/125100323/2012|EPI_ISL_6494974|2012-12-14	1
hRSV/A/USA/A-TX-029b-WGS/2012|EPI_ISL_2595160|2012-10-26	1
hRSV/A/New_Zealand/IESR-VR0606/2021|EPI_ISL_16959681|2021-06-23	1
hRSV/A/Japan/UMC-810103010/2019|EPI_ISL_19048161|2019-09-04	1
hRSV/A/Australia/un-UMC-610103025/2020|EPI_ISL_19048873|2020-12-15	1
hRSV/A/New_Zealand/IESR-HB1451/2016|EPI_ISL_19206296|2016-07-08	1
hRSV/A/USA/A-TX-034-WGS/2012|EPI_ISL_2578692|2012-11-13	1
hRSV/A/Australia/WM3171598/2020|EPI_ISL_2839248|2020-11-12	1
hRSV/A/Philippines/99085/2020|EPI_ISL_12970427|2020-02-04	1
hRSV/A/Germany/un-UMC-26493/2020|EPI_ISL_18061909|2020-03-04	1
hRSV/A/Russia/un-UMC-070103045/2020|EPI_ISL_19048236|2020-03-17	1
hRSV/A/USA/WA-BBI-S23266/2019|EPI_ISL_18143600|2019-12-14	1
hRSV/A/France/ARA-HCL021066947701/2021|EPI_ISL_18789287|2021-04-10	1
hRSV/A/Zambia/Lusaka-3204/2019|EPI_ISL_17964319|2019-02-14	1
hRSV/A/France/ARA-HCL021192616401/2021|EPI_ISL_18789427|2021-10-27	1
hRSV/A/Scotland/WoSSVC-EXP_08_03/2021|EPI_ISL_18272377|2021-11	1
hRSV/A/New_Zealand/IESR-VR1233/2021|EPI_ISL_16959982|2021-06-28	1
hRSV/A/USA/WA-BBI-S23239/2019|EPI_ISL_18143614|2019-11-20	1
hRSV/A/France/un-UMC-330103007/2019|EPI_ISL_19048430|2019-10-30	1
hRSV/A/Australia/VIC-RCH078/2021|EPI_ISL_11817095|2021-03-29	1
hRSV/A/Australia/A-NSW-WM1339A-16/2016|EPI_ISL_2582239|2016-09-30	1
hRSV/A/New_Zealand/IESR-VR1470/2021|EPI_ISL_16960084|2021-06-30	1
hRSV/A/Argentina/BA-HNRG-320/2017|EPI_ISL_1074169|2017-05-19	1
hRSV/A/USA/WA-BBI-S23362/2020|EPI_ISL_18143651|2020-02-16	1
hRSV/A/Spain/CT-HUVH-122125/2015|EPI_ISL_18682225|2015-02-02	1
hRSV/A/Netherlands/un-DP-UU02-0213-V01/2019|EPI_ISL_15753420|2019-12-14	1
hRSV/A/Australia/TAS-HHR-054588/2021|EPI_ISL_19869521|2021-03-17	1
hRSV/A/Russia/un-UMC-25782/2020|EPI_ISL_18061198|2020-02-04	1
hRSV/A/Finland/UMC-358102021/2019|EPI_ISL_19049059|2019-04-15	1
hRSV/A/France/ARA-HCL020014952201/2020|EPI_ISL_18789128|2020-01-24	1
hRSV/A/Brazil/un-UMC-26538/2018|EPI_ISL_18061954|2018-07-04	1
hRSV/A/Philippines/99065/2019|EPI_ISL_12970408|2019-08-25	1
hRSV/A/France/un-UMC-26186/2018|EPI_ISL_18061602|2018-12-27	1
hRSV/A/Portugal/INSA-6/2020|EPI_ISL_20093555|2021-10-02	1
hRSV/A/China/ZJ-CDC-S003/2019|EPI_ISL_19749534|2019-1-3	1
hRSV/A/Spain/CT-HUVH-325681/2015|EPI_ISL_18682438|2015-12-09	1
hRSV/A/Australia/un-UMC-26748/2021|EPI_ISL_18062164|2021-01-25	1
hRSV/A/Canada/un-UMC-25673/2019|EPI_ISL_18061089|2019-12-11	1
hRSV/A/Russia/un-UMC-25775/2020|EPI_ISL_18061191|2020-01-27	1
hRSV/A/USA/MD-JHRSV779/2020|EPI_ISL_19884005|2020	1
hRSV/A/Portugal/INSA-37/2021|EPI_ISL_20093558|2021-10-15	1
hRSV/A/China/ZJ-CDC-21S161/2021|EPI_ISL_19814933|2021-12-01	1
hRSV/A/South_Korea/GJ-HERI-05/2018|EPI_ISL_19090973|2018-10-29	1
hRSV/A/Australia/un-UMC-26732/2020|EPI_ISL_18062148|2020-12-15	1
hRSV/A/South_Korea/GJ-HERI-02/2018|EPI_ISL_19090970|2018-07-16	1
hRSV/A/Japan/UMC-26751/2017|EPI_ISL_18062167|2017-12-11	1
hRSV/A/Germany/RP-16-01800/2016|EPI_ISL_17995641|2016-02-02	1
hRSV/A/Russia/un-8-62Hp/2020|EPI_ISL_15753577|2020-01-30	1
hRSV/A/Germany/RP-20-02704/2020|EPI_ISL_17995691|2020-02-24	1
hRSV/A/Australia/QLD-RBWH014/2021|EPI_ISL_15774012|2021-01-13	1
hRSV/A/Panama/GMIHS-85/2019|EPI_ISL_19568461|2019-07-15	1
hRSV/A/Australia/WM3301586/2020|EPI_ISL_2839205|2020-11-25	1
hRSV/A/USA/IL-NU-241/2019|EPI_ISL_18939381|2019-01	1
hRSV/A/South_Africa/UMC-25901/2018|EPI_ISL_18061317|2018-04-16	1
hRSV/A/Australia/VIC-RCH004/2018|EPI_ISL_1834083|2018-01-12	1
hRSV/A/Argentina/HNRG-439/2019|EPI_ISL_15055320|2019-07-25	1
hRSV/A/England/RE20000024/2020|EPI_ISL_1834172|2020-01-03	1
hRSV/A/Australia/1008347/2021|EPI_ISL_2839411|2021-02-01	1
hRSV/A/Belgium/LMPH-RVRA080/2019|EPI_ISL_19477676|2019	1
hRSV/A/USA/WA-BBI-S25016/2020|EPI_ISL_19006888|2020-02-10	1
hRSV/A/Canada/un-UMC-25630/2019|EPI_ISL_18061046|2019-01-17	1
hRSV/A/Australia/WM3291066/2020|EPI_ISL_2839313|2020-11-24	1
hRSV/A/South_Africa/UMC-25920/2018|EPI_ISL_18061336|2018-04-30	1
hRSV/A/Australia/VIC-VIDRL002/2018|EPI_ISL_4602779|2018-07-25	1
hRSV/A/USA/MD-JHRSV516/2019|EPI_ISL_19883882|2019	1
hRSV/A/China/CCMU-0062/2019|EPI_ISL_18482813|2019-01-15	1
hRSV/A/South_Africa/UMC-270101072/2018|EPI_ISL_19048198|2018-04-30	1
hRSV/A/Mozambique/MAP-IR0449/2016|EPI_ISL_17308720|2016-06-06	1
hRSV/A/New_Zealand/IESR-HB0077/2017|EPI_ISL_19206376|2017-04-26	1
hRSV/A/New_Zealand/IESR-HB0915/2015|EPI_ISL_19206827|2015-07-03	1
hRSV/A/Canada/un-UMC-25720/2019|EPI_ISL_18061136|2019-03-06	1
hRSV/A/New_Zealand/IESR-HB1061/2015|EPI_ISL_19206252|2015-08-23	1
hRSV/A/Australia/VIC-RCH042/2019|EPI_ISL_1653985|2019-11-04	1
hRSV/A/Finland/UMC-26348/2019|EPI_ISL_18061764|2019-04-15	1
hRSV/A/Spain/CT-HUVH-491920/2016|EPI_ISL_18682272|2016-10-03	1
hRSV/A/Netherlands/un-DP-UU01A-0076-V02/2019|EPI_ISL_15753515|2019-11-22	1
hRSV/A/New_Zealand/IESR-VR1145/2021|EPI_ISL_16959946|2021-07-20	1
hRSV/A/USA/TH-10085/2012|EPI_ISL_2587471|2012-11-21	1
hRSV/A/Australia/VIC-RCH063/2021|EPI_ISL_11817090|2021-03-14	1
hRSV/A/United_Kingdom/DP-OX02-8433-V01/2018|EPI_ISL_15753342|2018-11-13	1
hRSV/A/Spain/un-UMC-26308/2019|EPI_ISL_18061724|2019-12-05	1
hRSV/A/USA/LA2-90/2012|EPI_ISL_2588352|2012-12-31	1
hRSV/A/New_Zealand/IESR-HB0865/2016|EPI_ISL_19206225|2016-06-18	1
hRSV/A/South_Africa/UMC-26017/2019|EPI_ISL_18061433|2019-06-13	1
hRSV/A/Taiwan/UMC-886103008/2019|EPI_ISL_19049007|2019-10-25	1
hRSV/A/Germany/un-UMC-490103028/2020|EPI_ISL_19048679|2020-03-18	1
hRSV/A/France/ARA-HCL020011277501/2020|EPI_ISL_18789123|2020-01-18	1
hRSV/A/Australia/VIC-MMC070/2021|EPI_ISL_18976656|2021-01-13	1
hRSV/A/New_Zealand/IESR-VR1004/2021|EPI_ISL_16959881|2021-07-08	1
hRSV/A/Morocco/160H-15/2015|EPI_ISL_15120679|2015-02-03	1
hRSV/A/New_Zealand/IESR-VR0951/2021|EPI_ISL_16959858|2021-07-03	1
hRSV/A/Panama/GMIHS-205/2018|EPI_ISL_19568496|2018-09-07	1
hRSV/A/Netherlands/un-DP-UU01A-0126-V02/2019|EPI_ISL_15753490|2019-12-13	1
hRSV/A/Zambia/Lusaka-1953/2018|EPI_ISL_17964347|2018-05-24	1
hRSV/A/New_Zealand/IESR-HB1454/2016|EPI_ISL_19206297|2016-07-09	1
hRSV/A/France/ARA-HCL021183647002/2021|EPI_ISL_18789378|2021-10-14	1
hRSV/A/New_Zealand/IESR-HB1454/2016|EPI_ISL_19206890|2016-07-09	1
hRSV/A/USA/un-BCM-121310711A/2012|EPI_ISL_18334194|2012-12-13	1
hRSV/A/Argentina/BA-HNRG-105/2015|EPI_ISL_1074040|2015-04-27	1
hRSV/A/USA/un-BCM-121310736A/2013|EPI_ISL_18334169|2013-12-27	1
hRSV/A/Philippines/CDC-99066/2019|EPI_ISL_17417602|2019-08-28	1
hRSV/A/Scotland/IEE-LO70/2019|EPI_ISL_19442570|2019-12-09	1
hRSV/A/Netherlands/un-UMC-310103048/2019|EPI_ISL_19048524|2019-11-29	1
hRSV/A/Philippines/CDC-99076/2019|EPI_ISL_17417599|2019-11-09	1
hRSV/A/USA/WA-BBI-S24929/2019|EPI_ISL_19006971|2019-12-17	1
hRSV/A/Australia/QLD-RBWH060/2021|EPI_ISL_11817039|2021-02-04	1
hRSV/A/Russia/un-UMC-25797/2020|EPI_ISL_18061213|2020-02-25	1
hRSV/A/Australia/TAS-HHR-054572/2021|EPI_ISL_19869505|2021-02-17	1
hRSV/A/Russia/un-UMC-070103033/2020|EPI_ISL_19048189|2020-02-25	1
hRSV/A/South_Africa/UMC-270102062/2019|EPI_ISL_19047990|2019-05-24	1
hRSV/A/England/174460397/2017|EPI_ISL_732338|2017-10-30	1
hRSV/A/Argentina/HNRG-437/2019|EPI_ISL_15055319|2019-06-19	1
hRSV/A/China/CCMU-WZ17058/2018|EPI_ISL_18482773|2018-02-01	1
hRSV/A/Philippines/99073/2019|EPI_ISL_12970416|2019-10-15	1
hRSV/A/Canada/un-UMC-25711/2019|EPI_ISL_18061127|2019-01-22	1
hRSV/A/Australia/QLD-RBWH073/2021|EPI_ISL_11817045|2021-02-08	1
hRSV/A/USA/WA-BBI-S23241/2019|EPI_ISL_18143695|2019-11-25	1
hRSV/A/Australia/A-NSW-WM3790A-15/2015|EPI_ISL_2582646|2015-07-08	1
hRSV/A/France/un-UMC-330103019/2019|EPI_ISL_19048107|2019-11-20	1
hRSV/A/France/ARA-HCL021126709102/2021|EPI_ISL_18789309|2021-07-12	1
hRSV/A/France/ARA-HCL021191774501/2021|EPI_ISL_18789424|2021-10-26	1
hRSV/A/Spain/un-UMC-26273/2019|EPI_ISL_18061689|2019-01-07	1
hRSV/A/Nicaragua/NIC-IIIn-16-0250-01NT/2016|EPI_ISL_2595717|2016-09-30	1
hRSV/A/South_Africa/UMC-26038/2019|EPI_ISL_18061454|2019-08-06	1
hRSV/A/New_Zealand/IESR-HB0858/2016|EPI_ISL_19206222|2016-06-19	1
hRSV/A/Australia/un-UMC-26717/2020|EPI_ISL_18062133|2020-11-15	1
hRSV/A/Argentina/BA-HNRG-264/2016|EPI_ISL_1074140|2016-06-21	1
hRSV/A/Germany/RP-19-01507/2019|EPI_ISL_17995678|2019-01-14	1
hRSV/A/Germany/RP-20-02660/2020|EPI_ISL_17995689|2020-02-22	1
hRSV/A/Tunisia/IZSAM-1427-1-36/2021|EPI_ISL_19544333|2021-11-08	1
hRSV/A/New_Zealand/IESR-VR0259/2021|EPI_ISL_16959531|2021-05-24	1
hRSV/A/New_Zealand/IESR-HB0885/2017|EPI_ISL_19207085|2017-09-05	1
hRSV/A/Australia/QLD-RBWH198/2021|EPI_ISL_15774050|2021-03-08	1
hRSV/A/Spain/CT-HUVH-148010/2015|EPI_ISL_18682263|2015-01-13	1
hRSV/A/USA/TH-10366/2013|EPI_ISL_2587440|2013-10-02	1
hRSV/A/Morocco/242-17/2016|EPI_ISL_15120721|2016-12-14	1
hRSV/A/New_Zealand/IESR-VR1283/2021|EPI_ISL_16959999|2021-07-23	1
hRSV/A/France/un-UMC-26207/2019|EPI_ISL_18061623|2019-11-19	1
hRSV/A/USA/MD-JHRSV555/2019|EPI_ISL_19883914|2019	1
hRSV/A/South_Korea/UMC-820103050/2019|EPI_ISL_19048993|2019-12-18	1
hRSV/A/New_Zealand/IESR-VR1448/2021|EPI_ISL_16960068|2021-06-27	1
hRSV/A/Australia/TAS-HHR-054567/2021|EPI_ISL_19869500|2021-01-26	1
hRSV/A/USA/WA-BBI-S24967/2020|EPI_ISL_19006860|2020-01-02	1
hRSV/A/Australia/QLD-RBWH067/2021|EPI_ISL_11817042|2021-02-07	1
hRSV/A/Australia/WM3202528/2020|EPI_ISL_2839224|2020-11-15	1
hRSV/A/New_Zealand/IESR-HB1145/2017|EPI_ISL_19207127|2017-12-15	1
hRSV/A/Spain/un-DP-SE01A-0110-V02/2019|EPI_ISL_15753263|2019-12-09	1
hRSV/A/USA/PA-WU-b32/2016|EPI_ISL_19026322|2016	1
hRSV/A/USA/TH-10110/2012|EPI_ISL_2587159|2012-08-08	1
hRSV/A/South_Africa/NICD-R08385/2021|EPI_ISL_11055748|2021-06-07	1
hRSV/A/South_Africa/NICD-R03115/2019|EPI_ISL_19753004|2019-03-29	1
hRSV/A/Madagascar/IPM-00798/2020|EPI_ISL_19714725|2020-02-09	1
hRSV/A/USA/WA-BBI-S23236/2019|EPI_ISL_18143694|2019-11-18	1
hRSV/A/New_Zealand/IESR-VR0609/2021|EPI_ISL_16959683|2021-06-21	1
hRSV/A/New_Zealand/IESR-VR1070/2021|EPI_ISL_16959924|2021-07-22	1
hRSV/A/New_Zealand/IESR-VR0663/2021|EPI_ISL_16959722|2021-06-23	1
hRSV/A/Australia/WM3220890/2020|EPI_ISL_2839252|2020-11-17	1
hRSV/A/Japan/UMC-810103033/2019|EPI_ISL_19047963|2019-10-30	1
hRSV/A/USA/TH-10305/2013|EPI_ISL_2588380|2013-03-07	1
hRSV/A/France/ARA-HCL021041570601/2021|EPI_ISL_18789204|2021-03-04	1
hRSV/A/USA/PA-PITT-RSV00041/2019|EPI_ISL_19815477|2019-01	1
hRSV/A/United_Kingdom/UMC-440102033/2018|EPI_ISL_19048215|2018-12-20	1
hRSV/A/USA/WA-BBI-S23296/2019|EPI_ISL_18143611|2019-12-29	1
hRSV/A/New_Zealand/IESR-HB0822/2016|EPI_ISL_19206216|2016-06-13	1
hRSV/A/England/RE19003130/2019|EPI_ISL_1520418|2019-12-04	1
hRSV/A/New_Zealand/IESR-VR0518/2021|EPI_ISL_16959634|2021-06-20	1
hRSV/A/Finland/UMC-25818/2017|EPI_ISL_18061234|2017-12-28	1
hRSV/A/New_Zealand/IESR-HB0983/2017|EPI_ISL_19206510|2017-07-19	1
hRSV/A/New_Zealand/IESR-HB0780/2017|EPI_ISL_19206475|2017-06-27	1
hRSV/A/New_Zealand/IESR-VR1429/2021|EPI_ISL_16960054|2021-06-19	1
hRSV/A/Australia/un-UMC-26667/2018|EPI_ISL_18062083|2018-09-19	1
hRSV/A/New_Zealand/IESR-VR0956/2021|EPI_ISL_16959861|2021-07-03	1
hRSV/A/Spain/CT-HUVH-543539/2021|EPI_ISL_18682161|2021-05-23	1
hRSV/A/Finland/UMC-358103002/2020|EPI_ISL_19048026|2020-01-21	1
hRSV/A/USA/WA-BBI-S23301/2019|EPI_ISL_18143578|2019-12-27	1
hRSV/A/South_Africa/NICD-R19466/2020|EPI_ISL_19752979|2020-11-06	1
hRSV/A/Germany/RP-15-01353/2014|EPI_ISL_17995675|2014-12-27	1
hRSV/A/Australia/un-WIMR-68/2017|EPI_ISL_18090692|2017-01-01	1
hRSV/A/Australia/A-NSW-WM1670A-16/2016|EPI_ISL_2582841|2016-07-31	1
hRSV/A/China/CCMU-0212/2019|EPI_ISL_18482778|2019-01-31	1
hRSV/A/France/ARA-HCL021056626101/2021|EPI_ISL_18789257|2021-03-25	1
hRSV/A/Panama/GMIHS-127/2019|EPI_ISL_19568583|2019-11-18	1
hRSV/A/Netherlands/un-DP-UU02-0161-D04/2019|EPI_ISL_15753552|2019-12-27	1
hRSV/A/South_Africa/UMC-25988/2019|EPI_ISL_18061404|2019-04-24	1
hRSV/A/Zambia/Lusaka-1708/2018|EPI_ISL_17964329|2018-08-11	1
hRSV/A/Australia/P517150/2020|EPI_ISL_2839306|2020-11-22	1
hRSV/A/Netherlands/un-UMC-26081/2018|EPI_ISL_18061497|2018-01-16	1
hRSV/A/England/140220141/2014|EPI_ISL_6495007|2014-01-03	1
hRSV/A/England/200260431/2020|EPI_ISL_1520412|2020-01-07	1
hRSV/A/USA/LA2-76/2013|EPI_ISL_2595321|2013-01-24	1
hRSV/A/Australia/un-UMC-26694/2019|EPI_ISL_18062110|2019-06-26	1
hRSV/A/USA/IL-NU-200/2019|EPI_ISL_18939502|2019-01	1
hRSV/A/New_Zealand/IESR-VR1445/2021|EPI_ISL_16960065|2021-06-27	1
hRSV/A/Panama/GMIHS-214/2018|EPI_ISL_19568459|2018-01-30	1
hRSV/A/China/CCMU-BCH18261/2018|EPI_ISL_18482805|2018-12-29	1
hRSV/A/Australia/6003147/2020|EPI_ISL_2839406|2020-12-06	1
hRSV/A/South_Africa/UMC-25915/2018|EPI_ISL_18061331|2018-03-27	1
hRSV/A/New_Zealand/IESR-VR1446/2021|EPI_ISL_16960066|2021-06-27	1
hRSV/A/USA/MD-JHRSV750/2020|EPI_ISL_19883990|2020	1
hRSV/A/USA/WA-BBI-S25216/2020|EPI_ISL_19125765|2020-03-02	1
hRSV/A/France/ARA-HCL021064220901/2021|EPI_ISL_18789283|2021-04-07	1
hRSV/A/New_Zealand/IESR-HB1970/2016|EPI_ISL_19206328|2016-08-31	1
hRSV/A/Zambia/Lusaka-4573/2018|EPI_ISL_17964342|2018-04-27	1
hRSV/A/England/200181040/2019|EPI_ISL_1520411|2019-12-30	1
hRSV/A/Argentina/BA-HNRG-354/2017|EPI_ISL_1074064|2017-06-15	1
hRSV/A/Australia/3002027/2021|EPI_ISL_2839445|2021-01-22	1
hRSV/A/Australia/QLD-RBWH034/2021|EPI_ISL_11817027|2021-01-26	1
hRSV/A/New_Zealand/IESR-HB2009/2016|EPI_ISL_19206924|2016-09-03	1
hRSV/A/England/124940513/2012|EPI_ISL_6494966|2012-12-04	1
hRSV/A/New_Zealand/IESR-VR0563/2021|EPI_ISL_16959655|2021-06-22	1
hRSV/A/England/RE19003143/2019|EPI_ISL_1647399|2019-11-12	1
hRSV/A/South_Africa/UMC-26048/2020|EPI_ISL_18061464|2020-01-20	1
hRSV/A/USA/un-BCM-121310731A/2013|EPI_ISL_18334221|2013-03-19	1
hRSV/A/Australia/A-NSW-WM1825A-16/2016|EPI_ISL_2595709|2016-07-31	1
hRSV/A/USA/WA-BBI-S23234/2019|EPI_ISL_18143609|2019-11-17	1
hRSV/A/Netherlands/un-DP-UU02-0058-V01/2018|EPI_ISL_15753527|2018-12-03	1
hRSV/A/South_Africa/UMC-270101092/2018|EPI_ISL_19049057|2018-06-26	1
hRSV/A/Argentina/ARG-001sanger/2015|EPI_ISL_2544051|2015-04-30	1
hRSV/A/South_Africa/UMC-270101022/2018|EPI_ISL_19048286|2018-03-20	1
hRSV/A/Panama/GMIHS-102/2019|EPI_ISL_19568389|2019-08-23	1
hRSV/A/New_Zealand/IESR-HB1047/2017|EPI_ISL_19206532|2017-08-07	1
hRSV/A/Japan/NU-21RS030iso/2021|EPI_ISL_19709855|2021-11-11	1
hRSV/A/Netherlands/un-DP-UU02-0203-V01/2019|EPI_ISL_15753307|2019-11-27	1
hRSV/A/China/CCMU-0077/2019|EPI_ISL_18482820|2019-01-16	1
hRSV/A/New_Zealand/IESR-HB0786/2016|EPI_ISL_19206211|2016-06-03	1
hRSV/A/Spain/CT-HUVH-147394/2019|EPI_ISL_18682335|2019-12-04	1
hRSV/A/England/194560609/2019|EPI_ISL_1520382|2019-11-06	1
hRSV/A/New_Zealand/IESR-VR0615/2021|EPI_ISL_16959688|2021-06-21	1
hRSV/A/China/ZJ-CDC-S313/2018|EPI_ISL_19749531|2018-11-19	1
hRSV/A/Russia/un-UMC-25767/2019|EPI_ISL_18061183|2019-12-09	1
hRSV/A/Australia/WM3101273/2020|EPI_ISL_2839341|2020-11-05	1
hRSV/A/Germany/BE-16-00842/2015|EPI_ISL_17995640|2015-12-14	1
hRSV/A/England/RE19003236/2019|EPI_ISL_1520428|2019-12-05	1
hRSV/A/Germany/BE-19-01267/2019|EPI_ISL_17995655|2019-01-09	1
hRSV/A/New_Zealand/IESR-HB1069/2015|EPI_ISL_19206846|2015-08-25	1
hRSV/A/New_Zealand/IESR-VR0632/2021|EPI_ISL_16959700|2021-06-21	1
hRSV/A/Pakistan/AIMS-01633/2021|EPI_ISL_19137638|2021-03-15	1
hRSV/A/France/un-UMC-330102010/2019|EPI_ISL_19048360|2019-01-07	1
hRSV/A/Spain/CT-HUVH-525031/2016|EPI_ISL_18682407|2016-11-30	1
hRSV/A/Tunisia/IZSAM-1427-1-1/2021|EPI_ISL_19544309|2021-10-22	1
hRSV/A/New_Zealand/IESR-VR1614/2021|EPI_ISL_16960129|2021-08-06	1
hRSV/A/Panama/GMIHS-83/2019|EPI_ISL_19568568|2019-07-03	1
hRSV/A/France/ARA-HCL021019663801/2021|EPI_ISL_18789154|2021-01-30	1
hRSV/A/Finland/UMC-26391/2020|EPI_ISL_18061807|2020-02-21	1
hRSV/A/Taiwan/UMC-886103004/2019|EPI_ISL_19048400|2019-10-18	1
hRSV/A/Argentina/BA-HNRG-419/2018|EPI_ISL_15067679|2018-07-11	1
hRSV/A/England/194980363/2019|EPI_ISL_1834154|2019-12-05	1
hRSV/A/Australia/VIC-RCH036/2019|EPI_ISL_1653979|2019-08-09	1
hRSV/A/France/un-UMC-330103014/2019|EPI_ISL_19048824|2019-11-18	1
hRSV/A/USA/WA-BBI-S23258/2019|EPI_ISL_18143657|2019-12-02	1
hRSV/A/France/un-UMC-330103021/2019|EPI_ISL_19048976|2019-11-21	1
hRSV/A/Spain/un-DP-SE01A-0106-V02/2020|EPI_ISL_15753486|2020-01-15	1
hRSV/A/Russia/un-UMC-070103004/2019|EPI_ISL_19048213|2019-12-18	1
hRSV/A/Italy/SIC-247_07/2020|EPI_ISL_19063386|2020-02-14	1
hRSV/A/USA/PA-PITT-RSV00048/2019|EPI_ISL_19815494|2019-12	1
hRSV/A/England/174680287/2017|EPI_ISL_732344|2017-11-15	1
hRSV/A/China/CCMU-0070/2019|EPI_ISL_18482718|2019-01-15	1
hRSV/A/Philippines/CDC-99058/2019|EPI_ISL_17417586|2019-03-04	1
hRSV/A/Australia/QLD-RBWH026/2021|EPI_ISL_11817026|2021-01-22	1
hRSV/A/Australia/QLD-RBWH075/2021|EPI_ISL_11817046|2021-02-09	1
hRSV/A/USA/WA-BBI-S24978/2020|EPI_ISL_19006938|2020-01-11	1
hRSV/A/New_Zealand/IESR-HB1710/2016|EPI_ISL_19206319|2016-08-08	1
hRSV/A/USA/WA-BBI-S24933/2019|EPI_ISL_19006913|2019-12-19	1
hRSV/A/Argentina/BA-HNRG-236/2016|EPI_ISL_1074138|2016-05-31	1
hRSV/A/USA/MD-JHRSV547/2019|EPI_ISL_19883907|2019	1
hRSV/A/Australia/VIC-RCH100/2021|EPI_ISL_11817105|2021-04-18	1
hRSV/A/USA/WA-BBI-S23307/2020|EPI_ISL_18143486|2020-01-03	1
hRSV/A/Australia/P527755/2020|EPI_ISL_2839215|2020-11-28	1
hRSV/A/Spain/CT-HUVH-523563/2021|EPI_ISL_18682171|2021-04-27	1
hRSV/A/New_Zealand/IESR-VR0607/2021|EPI_ISL_16959682|2021-06-21	1
hRSV/A/France/ARA-HCL020021894901/2020|EPI_ISL_18789136|2020-02-04	1
hRSV/A/United_Kingdom/DP-OX02-8663-D03/2018|EPI_ISL_15753423|2018-10-24	1
hRSV/A/USA/IL-NU-044/2019|EPI_ISL_18939494|2019-01	1
hRSV/A/England/RE20000002/2019|EPI_ISL_1520436|2019-12-17	1
hRSV/A/Australia/VIC-RCH040/2019|EPI_ISL_1653983|2019-09-01	1
hRSV/A/Brazil/un-UMC-26597/2019|EPI_ISL_18062013|2019-06-11	1
hRSV/A/Spain/CT-HUVH-139180/2019|EPI_ISL_18682356|2019-11-20	1
hRSV/A/Canada/un-UMC-010203006/2019|EPI_ISL_19048942|2019-11-23	1
hRSV/A/Australia/un-UMC-26702/2019|EPI_ISL_18062118|2019-08-11	1
hRSV/A/New_Zealand/NZL-LJRSV14/2015|EPI_ISL_2587383|2015-07-09	1
hRSV/A/England/164400049/2016|EPI_ISL_6494816|2016-10-28	1
hRSV/A/Argentina/BA-HNRG-442/2021|EPI_ISL_15067688|2021-05-05	1
hRSV/A/Argentina/BA-HNRG-016/2014|EPI_ISL_412858|2014-05-23	1
hRSV/A/Canada/un-UMC-25651/2019|EPI_ISL_18061067|2019-10-20	1
hRSV/A/Spain/un-DP-SE02-0102-V01/2019|EPI_ISL_15753303|2019-12-19	1
hRSV/A/South_Korea/GJ-HERI-08/2019|EPI_ISL_19090976|2019-11-11	1
hRSV/A/South_Africa/UMC-26027/2019|EPI_ISL_18061443|2019-07-09	1
hRSV/A/Australia/QLD-RBWH197/2021|EPI_ISL_15774049|2021-03-08	1
hRSV/A/Argentina/PAIS-ALM-5/2023|EPI_ISL_19500964|2020-03-23	1
hRSV/A/Canada/un-UMC-25738/2019|EPI_ISL_18061154|2019-12-04	1
hRSV/A/New_Zealand/IESR-VR1073/2021|EPI_ISL_16959927|2021-07-22	1
hRSV/A/France/un-IUMR-PC-D0/2021|EPI_ISL_15750187|2021-04	1
hRSV/A/Spain/un-DP-SE01A-0119-V02/2019|EPI_ISL_15753325|2019-12-03	1
hRSV/A/New_Zealand/IESR-VR1068/2021|EPI_ISL_16959922|2021-07-22	1
hRSV/A/Australia/A-NSW-WM1236A-12/2012|EPI_ISL_2582226|2012-08-06	1
hRSV/A/France/ARA-HCL021048521701/2021|EPI_ISL_18789228|2021-03-15	1
hRSV/A/New_Zealand/IESR-HB0535/2017|EPI_ISL_19206426|2017-06-25	1
hRSV/A/Australia/VIC-MMC019/2021|EPI_ISL_2989613|2021-01-03	1
hRSV/A/Netherlands/un-UMC-310103023/2019|EPI_ISL_19048473|2019-12-20	1
hRSV/A/France/ARA-HCL020006588301/2020|EPI_ISL_18789119|2020-01-11	1
hRSV/A/New_Zealand/IESR-VR0728/2021|EPI_ISL_16959766|2021-06-24	1
hRSV/A/Scotland/IEE-LO12/2019|EPI_ISL_19442707|2019-12-03	1
hRSV/A/South_Korea/GJ-HERI-04/2018|EPI_ISL_19090972|2018-10-03	1
hRSV/A/Mozambique/MAP-IR0341/2019|EPI_ISL_17308714|2019-03-29	1
hRSV/A/Tunisia/IZSAM-1427-1-16/2021|EPI_ISL_19544316|2021-10-28	1
hRSV/A/Brazil/un-UMC-550102138/2019|EPI_ISL_19048804|2019-06-12	1
hRSV/A/Australia/un-UMC-26701/2019|EPI_ISL_18062117|2019-08-04	1
hRSV/A/Australia/VIC-RCH023/2019|EPI_ISL_1653966|2019-07-01	1
hRSV/A/South_Africa/UMC-26040/2019|EPI_ISL_18061456|2019-08-21	1
hRSV/A/Kenya/KILIFI-WGS-1089-19-11/2012|EPI_ISL_2595192|2012-11-19	1
hRSV/A/Spain/CT-HUVH-921110/2018|EPI_ISL_18682170|2018-10-30	1
hRSV/A/Spain/CT-HUVH-565085/2021|EPI_ISL_18682412|2021-06-21	1
hRSV/A/Australia/VIC-RCH001/2021|EPI_ISL_1653939|2021-01-02	1
hRSV/A/Canada/un-UMC-010102023/2018|EPI_ISL_19048282|2018-12-31	1
hRSV/A/Spain/un-UMC-340102048/2019|EPI_ISL_19048854|2019-03-18	1
hRSV/A/United_Kingdom/DP-OX02-8382-D02/2018|EPI_ISL_15753355|2018-11-21	1
hRSV/A/England/135220342/2013|EPI_ISL_6495001|2013-12-19	1
hRSV/A/England/RE20000029/2020|EPI_ISL_1647415|2020-01-10	1
hRSV/A/USA/LA2-95/2013|EPI_ISL_2585259|2013-02-19	1
hRSV/A/England/214640633/2021|EPI_ISL_16714565|2021-11-15	1
hRSV/A/Philippines/99072/2019|EPI_ISL_12970415|2019-10-08	1
hRSV/A/Thailand/TH-B18247/2016|EPI_ISL_2582906|2016-09-04	1
hRSV/A/Pakistan/AIMS-01625/2021|EPI_ISL_19137640|2021-03-25	1
hRSV/A/South_Africa/UMC-25969/2019|EPI_ISL_18061385|2019-03-22	1
hRSV/A/USA/WA-BBI-S24977/2020|EPI_ISL_19006864|2020-01-11	1
hRSV/A/South_Africa/UMC-25865/2018|EPI_ISL_18061281|2018-03-12	1
hRSV/A/USA/MD-JHRSV499/2019|EPI_ISL_19883869|2019	1
hRSV/A/Netherlands/un-DP-UU02-0038-V01/2018|EPI_ISL_15753455|2018-01-12	1
hRSV/A/United_Kingdom/DP-OX02-8031-V01/2019|EPI_ISL_15753502|2019-11-28	1
hRSV/A/USA/WA-BBI-S23374/2021|EPI_ISL_18143522|2021-11-11	1
hRSV/A/England/RE20000101/2020|EPI_ISL_1647417|2020-02-07	1
hRSV/A/New_Zealand/IESR-VR0554/2021|EPI_ISL_16959647|2021-06-23	1
hRSV/A/Canada/un-UMC-010102011/2018|EPI_ISL_19048467|2018-12-09	1
hRSV/A/Australia/VIC-RCH049/2019|EPI_ISL_1653992|2019-04-15	1
hRSV/A/England/RS20000581/2020|EPI_ISL_1647421|2020-02-04	1
hRSV/A/United_Kingdom/DP-OX02-9571-V01/2019|EPI_ISL_15753563|2019-12-15	1
hRSV/A/Japan/UMC-26762/2018|EPI_ISL_18062178|2018-02-02	1
hRSV/A/France/ARA-HCL019223456401/2019|EPI_ISL_18789109|2019-12-29	1
hRSV/A/USA/un-BCM-121310729A/2013|EPI_ISL_18334225|2013-03-07	1
hRSV/A/USA/TH-10210/2012|EPI_ISL_2588355|2012-09-28	1
hRSV/A/Japan/NU-20RS202/2021|EPI_ISL_19709937|2021-07-17	1
hRSV/A/USA/WA-BBI-S23275/2019|EPI_ISL_18143622|2019-12-22	1
hRSV/A/USA/WA-BBI-S23313/2020|EPI_ISL_18143539|2020-01-07	1
hRSV/A/France/ARA-HCL021047854101/2021|EPI_ISL_18789222|2021-03-13	1
hRSV/A/USA/WA-BBI-S24906/2020|EPI_ISL_19006849|2020-02-07	1
hRSV/A/USA/TH-10508/2013|EPI_ISL_2588375|2013-10-15	1
hRSV/A/Australia/VIC-RCH180/2018|EPI_ISL_1834141|2018-11-30	1
hRSV/A/France/ARA-HCL021111745401/2021|EPI_ISL_18789300|2021-06-18	1
hRSV/A/Australia/un-UMC-26719/2020|EPI_ISL_18062135|2020-11-17	1
hRSV/A/Canada/un-UMC-25666/2019|EPI_ISL_18061082|2019-12-04	1
hRSV/A/New_Zealand/IESR-HB0601/2017|EPI_ISL_19206435|2017-06-10	1
hRSV/A/South_Africa/UMC-270101065/2018|EPI_ISL_19049154|2018-03-28	1
hRSV/A/Spain/CT-HUVH-163213/2019|EPI_ISL_18682246|2019-12-30	1
hRSV/A/New_Zealand/IESR-VR0379/2021|EPI_ISL_16959564|2021-06-10	1
hRSV/A/New_Zealand/IESR-VR0745/2021|EPI_ISL_16959777|2021-06-26	1
hRSV/A/Germany/BE-20-02684/2020|EPI_ISL_17995665|2020-02-21	1
hRSV/A/Australia/QLD-RBWH227/2021|EPI_ISL_11817069|2021-03-15	1
hRSV/A/New_Zealand/IESR-HB1091/2015|EPI_ISL_19206847|2015-09-03	1
hRSV/A/Australia/un-UMC-610103004/2020|EPI_ISL_19048068|2020-10-22	1
hRSV/A/Australia/WM3111229/2020|EPI_ISL_2839332|2020-11-06	1
hRSV/A/South_Africa/UMC-270102032/2019|EPI_ISL_19048673|2019-04-08	1
hRSV/A/New_Zealand/IESR-HB0786/2016|EPI_ISL_19206804|2016-06-03	1
hRSV/A/New_Zealand/IESR-VR1432/2021|EPI_ISL_16960055|2021-06-18	1
hRSV/A/Japan/NU-19U012iso/2019|EPI_ISL_19860999|2019-08-06	1
hRSV/A/New_Zealand/IESR-VR0552/2021|EPI_ISL_16959645|2021-06-24	1
hRSV/A/New_Zealand/IESR-HB1360/2016|EPI_ISL_19206872|2016-06-28	1
hRSV/A/USA/MD-JHRSV462/2019|EPI_ISL_19883842|2019	1
hRSV/A/Germany/un-UMC-490103016/2020|EPI_ISL_19049126|2020-02-24	1
hRSV/A/Finland/UMC-358101014/2018|EPI_ISL_19049271|2018-01-13	1
hRSV/A/Australia/A-NSW-WM2111B-14/2014|EPI_ISL_2595605|2014-08-06	1
hRSV/A/Australia/A-NSW-WM4313A-16/2016|EPI_ISL_2582251|2016-09-19	1
hRSV/A/USA/WA-BBI-S25200/2020|EPI_ISL_19125823|2020-02-16	1
hRSV/A/Italy/LOM-40/2021|EPI_ISL_18446791|2021-11-27	1
hRSV/A/France/ARA-HCL019215164101/2019|EPI_ISL_18789026|2019-12-13	1
hRSV/A/Australia/TAS-HHR-054581/2021|EPI_ISL_19869514|2021-03-04	1
hRSV/A/China/CCMU-0115/2020|EPI_ISL_18482759|2020-01-26	1
hRSV/A/New_Zealand/IESR-VR0673/2021|EPI_ISL_16959731|2021-06-26	1
hRSV/A/Canada/un-UMC-25664/2019|EPI_ISL_18061080|2019-12-03	1
hRSV/A/Germany/RP-22-00723/2021|EPI_ISL_17995711|2021-10-21	1
hRSV/A/Spain/un-UMC-26268/2018|EPI_ISL_18061684|2018-12-27	1
hRSV/A/Argentina/BA-HNRG-379/2017|EPI_ISL_1074277|2017-07-03	1
hRSV/A/Scotland/WoSSVC-EXP_01_01/2021|EPI_ISL_18277132|2021-09	1
hRSV/A/USA/TH-10470/2013|EPI_ISL_2587355|2013-06-19	1
hRSV/A/Australia/un-UMC-610103007/2020|EPI_ISL_19049236|2020-11-08	1
hRSV/A/New_Zealand/IESR-HB0396/2015|EPI_ISL_19206177|2015-07-16	1
hRSV/A/South_Korea/UMC-820103052/2019|EPI_ISL_19048971|2019-12-18	1
hRSV/A/Argentina/BA-HNRG-311/2017|EPI_ISL_1074056|2017-05-10	1
hRSV/A/Australia/TAS-HHR-054565/2021|EPI_ISL_19869498|2021-01-02	1
hRSV/A/Mozambique/MAP-IR0280/2019|EPI_ISL_17308700|2019-03-20	1
hRSV/A/Mongolia/NCCD007/2019|EPI_ISL_2543831|2019-01-15	1
hRSV/A/Germany/RP-22-00203/2021|EPI_ISL_17995705|2021-10-05	1
hRSV/A/Argentina/HNRG-442/2021|EPI_ISL_15055323|2021-05-05	1
hRSV/A/USA/WA-BBI-S25178/2018|EPI_ISL_19125749|2018-12-30	1
hRSV/A/England/150140099/2014|EPI_ISL_6494796|2014-12-31	1
hRSV/A/Panama/GMIHS-198/2018|EPI_ISL_19568475|2018-06-14	1
hRSV/A/New_Zealand/IESR-HB0605/2017|EPI_ISL_19206437|2017-06-12	1
hRSV/A/France/ARA-HCL021033978502/2021|EPI_ISL_18789188|2021-02-22	1
hRSV/A/France/ARA-HCL021190216601/2021|EPI_ISL_18789415|2021-10-24	1
hRSV/A/South_Africa/UMC-25856/2018|EPI_ISL_18061272|2018-02-28	1
hRSV/A/New_Zealand/IESR-HB1430/2016|EPI_ISL_19206293|2016-07-05	1
hRSV/A/Kenya/KILIFI-WGS-1060-11-06/2012|EPI_ISL_2583024|2012-06-11	1
hRSV/A/Austria/MUW1446022/2021|EPI_ISL_16533870|2021-09-09	1
hRSV/A/Netherlands/un-UMC-26118/2018|EPI_ISL_18061534|2018-12-18	1
hRSV/A/France/un-IUMR-PG-D5/2021|EPI_ISL_15750198|2021-04	1
hRSV/A/Spain/un-DP-SE01A-0108-V02/2019|EPI_ISL_15753372|2019-12-19	1
[truncated: 9,677 more rows]

## Sheet: Cluster output
# Method	Cluster number	Reference	Amplicon sequence
LDT_RSV-B_M_1.1	0	hRSV/A/United_Kingdom/DP-OX02-8917-V01/2019|EPI_ISL_15753386|2019-11-12	GGCAAATATGGAAACGTACGTGAATAAACTTCACGAGGGCTCCACATACACAGCTGCTGTTCAATACAATGTCCTAGAAAGAG
LDT_RSV-B_M_1.1	0	hRSV/A/England/195100342/2019|EPI_ISL_1520396|2019-12-13	GGCAAATATGGAAACGTACGTGAATAAACTTCACGAGGGCTCCACATACACAGCTGCTGTTCAATACAATGTCCTAGAAAGAG
LDT_RSV-B_M_1.1	0	hRSV/A/United_Kingdom/DP-OX02-9011-V01/2020|EPI_ISL_15753559|2020-01-03	GGCAAATATGGAAACGTACGTGAATAAACTTCACGAGGGCTCCACATACACAGCTGCTGTTCAATACAATGTCCTAGAAAGAG
LDT_RSV-B_M_1.1	0	hRSV/A/United_Kingdom/DP-OX02-9175-V01/2019|EPI_ISL_15753336|2019-12-31	GGCAAATATGGAAACGTACGTGAATAAACTTCACGAGGGCTCCACATACACAGCTGCTGTTCAATACAATGTCCTAGAAAGAG
LDT_RSV-B_M_1.1	0	hRSV/A/United_Kingdom/DP-OX01A-8998-V02/2020|EPI_ISL_15753539|2020-01-09	GGCAAATATGGAAACGTACGTGAATAAACTTCACGAGGGCTCCACATACACAGCTGCTGTTCAATACAATGTCCTAGAAAGAG
LDT_RSV-B_M_1.1	1	hRSV/A/USA/MD-JHRSV780/2020|EPI_ISL_19884006|2020	GGCAAATATGGAAACATACGTGAACAAACTTCACGAAGGCTCCACATACACAGCTGCTGTCCAATACAATGTCCTAGAAAAAG
LDT_RSV-B_M_1.1	2	hRSV/A/Brazil/RS-FIOCRUZ-68533/2021|EPI_ISL_15894996|2021-06-05	GGCAAATATGGAAACATACGTGAACAAACTTCACGAGGGCTCCACATACACAGCAGCTGTTCAATACAATGTACTAGAAAAAG
LDT_RSV-B_M_1.1	2	hRSV/A/Brazil/RS-FIOCRUZ-68524/2021|EPI_ISL_15894991|2021-05-20	GGCAAATATGGAAACATACGTGAACAAACTTCACGAGGGCTCCACATACACAGCAGCTGTTCAATACAATGTACTAGAAAAAG
LDT_RSV-B_M_1.1	2	hRSV/A/Brazil/RS-FIOCRUZ-68468/2021|EPI_ISL_15894972|2021-03-16	GGCAAATATGGAAACATACGTGAACAAACTTCACGAGGGCTCCACATACACAGCAGCTGTTCAATACAATGTACTAGAAAAAG
LDT_RSV-B_M_1.1	3	hRSV/A/England/140200258/2014|EPI_ISL_6495004|2014-01-06	GGCAAATATGGAAACATACGTGAATAAACTTCACGAGGGCTCCACATATACAGCAGCTGTTCAATACAATGTCCTAGAAAAAG
LDT_RSV-B_M_1.1	4	hRSV/A/Australia/WM3160376/2020|EPI_ISL_2839328|2020-11-11	GGCAAATATGGAAACATACGTGAACAAACTTCACGAGGGTTCCACATACACAGCTGCTGTTCAATACAATGTCCTAGAAAAAG
LDT_RSV-B_M_1.1	4	hRSV/A/Australia/VIC-RCH083/2017|EPI_ISL_1834103|2017-07-26	GGCAAATATGGAAACATACGTGAACAAACTTCACGAGGGTTCCACATACACAGCTGCTGTTCAATACAATGTCCTAGAAAAAG
LDT_RSV-B_M_1.1	5	hRSV/A/Australia/WM3341974/2020|EPI_ISL_2839324|2020-11-29	GGCAAATATGGAAACATACGTGAACAAACTTTACGAGGGCTCCACATACACAGCTGCTGTTCAATACAATGTCCTAGAAAAAG
LDT_RSV-B_M_1.1	6	hRSV/A/USA/TH-10534/2013|EPI_ISL_2587456|2013-08-26	GGCAAATATGGAAACATACGTGAACAAACTTCACGAGGGCTCCACATACACAGCCGCTGTTCAATACAATGTCCTAGAAAAAG
LDT_RSV-B_M_1.1	7	hRSV/A/USA/MD-JHRSV536/2019|EPI_ISL_19883898|2019	GGCAAATATGGAAACGTACGTGAATAAACTTCACGAGGGCTCCACATACACAGCTGCTGTTCAATACAATGTCCTAGAGAAAG
LDT_RSV-B_M_1.1	8	hRSV/A/Argentina/BA-HNRG-397/2017|EPI_ISL_1074281|2017-07-31	GGCAAATATGGARACATACGTGAATAAACTTCACGAGGGCTCCACATACACAGCTGCTGTTCAATACAATGTCCTAGAAAAAG
LDT_RSV-B_M_1.1	9	hRSV/A/Japan/NU-19RS020iso/2019|EPI_ISL_19861002|2019-08-26	GGCAAATATGGAAACATACGTGAATAAACTTCACGAAGGCTCCACATACACAGCTGCTGTTCAATATAATGTCCTAGAAAAAG
LDT_RSV-B_M_1.1	10	hRSV/A/Finland/UMC-358103044/2020|EPI_ISL_19048877|2020-02-26	GGCAAATATGGAAACATACGTGAACAAACTTCACGAGGGCTCCACATACACAGCTGCTGTTCAATACAATATCCTAGAAAAAG
LDT_RSV-B_M_1.1	10	hRSV/A/Finland/UMC-26396/2020|EPI_ISL_18061812|2020-02-26	GGCAAATATGGAAACATACGTGAACAAACTTCACGAGGGCTCCACATACACAGCTGCTGTTCAATACAATATCCTAGAAAAAG
LDT_RSV-B_M_1.1	11	hRSV/A/USA/WA-BBI-S23296/2019|EPI_ISL_18143611|2019-12-29	GGCAAATATGGAAACATACGTGAACAAACTTCACGAGGGCTCCACATACACAGCTGCTGTTCAATACAATGTCCTAGAAAGAG
LDT_RSV-B_M_1.1	12	hRSV/A/Australia/A-NSW-WM2906A-14/2014|EPI_ISL_2595608|2014-08-29	GGCAAATATGGAAACATACGTGAACAAACTTCACGAGGGCTCCACATACACAGCGGCTGTTCAATACAATGTCCTAGAAAAAG
LDT_RSV-B_M_1.1	12	hRSV/A/Australia/A-NSW-WM3837A-14/2014|EPI_ISL_2595609|2014-09-02	GGCAAATATGGAAACATACGTGAACAAACTTCACGAGGGCTCCACATACACAGCGGCTGTTCAATACAATGTCCTAGAAAAAG
LDT_RSV-B_M_1.1	13	hRSV/A/Kenya/KILIFI-WGS-1089-19-11/2012|EPI_ISL_2595192|2012-11-19	GGCAAATATGGAAACATACGTGAATAAACTTCACGAGGGCTCCACATACACAGCTGCTGTTCAATACAATGTCCTAGAAAAAG
LDT_RSV-B_M_1.1	13	hRSV/A/Spain/CT-HUVH-921110/2018|EPI_ISL_18682170|2018-10-30	GGCAAATATGGAAACATACGTGAATAAACTTCACGAGGGCTCCACATACACAGCTGCTGTTCAATACAATGTCCTAGAAAAAG
LDT_RSV-B_M_1.1	13	hRSV/A/South_Africa/UMC-26040/2019|EPI_ISL_18061456|2019-08-21	GGCAAATATGGAAACATACGTGAATAAACTTCACGAGGGCTCCACATACACAGCTGCTGTTCAATACAATGTCCTAGAAAAAG
LDT_RSV-B_M_1.1	13	hRSV/A/Australia/VIC-RCH023/2019|EPI_ISL_1653966|2019-07-01	GGCAAATATGGAAACATACGTGAATAAACTTCACGAGGGCTCCACATACACAGCTGCTGTTCAATACAATGTCCTAGAAAAAG
LDT_RSV-B_M_1.1	13	hRSV/A/England/135220342/2013|EPI_ISL_6495001|2013-12-19	GGCAAATATGGAAACATACGTGAATAAACTTCACGAGGGCTCCACATACACAGCTGCTGTTCAATACAATGTCCTAGAAAAAG
LDT_RSV-B_M_1.1	13	hRSV/A/England/RE20000029/2020|EPI_ISL_1647415|2020-01-10	GGCAAATATGGAAACATACGTGAATAAACTTCACGAGGGCTCCACATACACAGCTGCTGTTCAATACAATGTCCTAGAAAAAG
LDT_RSV-B_M_1.1	13	hRSV/A/Spain/CT-HUVH-565085/2021|EPI_ISL_18682412|2021-06-21	GGCAAATATGGAAACATACGTGAATAAACTTCACGAGGGCTCCACATACACAGCTGCTGTTCAATACAATGTCCTAGAAAAAG
LDT_RSV-B_M_1.1	13	hRSV/A/Canada/un-UMC-010102023/2018|EPI_ISL_19048282|2018-12-31	GGCAAATATGGAAACATACGTGAATAAACTTCACGAGGGCTCCACATACACAGCTGCTGTTCAATACAATGTCCTAGAAAAAG
LDT_RSV-B_M_1.1	13	hRSV/A/Spain/un-UMC-340102048/2019|EPI_ISL_19048854|2019-03-18	GGCAAATATGGAAACATACGTGAATAAACTTCACGAGGGCTCCACATACACAGCTGCTGTTCAATACAATGTCCTAGAAAAAG
LDT_RSV-B_M_1.1	13	hRSV/A/United_Kingdom/DP-OX02-8382-D02/2018|EPI_ISL_15753355|2018-11-21	GGCAAATATGGAAACATACGTGAATAAACTTCACGAGGGCTCCACATACACAGCTGCTGTTCAATACAATGTCCTAGAAAAAG
LDT_RSV-B_M_1.1	13	hRSV/A/New_Zealand/IESR-VR0728/2021|EPI_ISL_16959766|2021-06-24	GGCAAATATGGAAACATACGTGAATAAACTTCACGAGGGCTCCACATACACAGCTGCTGTTCAATACAATGTCCTAGAAAAAG
LDT_RSV-B_M_1.1	13	hRSV/A/Australia/VIC-MMC019/2021|EPI_ISL_2989613|2021-01-03	GGCAAATATGGAAACATACGTGAATAAACTTCACGAGGGCTCCACATACACAGCTGCTGTTCAATACAATGTCCTAGAAAAAG
LDT_RSV-B_M_1.1	13	hRSV/A/Netherlands/un-UMC-310103023/2019|EPI_ISL_19048473|2019-12-20	GGCAAATATGGAAACATACGTGAATAAACTTCACGAGGGCTCCACATACACAGCTGCTGTTCAATACAATGTCCTAGAAAAAG
LDT_RSV-B_M_1.1	13	hRSV/A/France/ARA-HCL020006588301/2020|EPI_ISL_18789119|2020-01-11	GGCAAATATGGAAACATACGTGAATAAACTTCACGAGGGCTCCACATACACAGCTGCTGTTCAATACAATGTCCTAGAAAAAG
LDT_RSV-B_M_1.1	13	hRSV/A/Australia/un-UMC-26701/2019|EPI_ISL_18062117|2019-08-04	GGCAAATATGGAAACATACGTGAATAAACTTCACGAGGGCTCCACATACACAGCTGCTGTTCAATACAATGTCCTAGAAAAAG
LDT_RSV-B_M_1.1	13	hRSV/A/Scotland/IEE-LO12/2019|EPI_ISL_19442707|2019-12-03	GGCAAATATGGAAACATACGTGAATAAACTTCACGAGGGCTCCACATACACAGCTGCTGTTCAATACAATGTCCTAGAAAAAG
LDT_RSV-B_M_1.1	13	hRSV/A/South_Korea/GJ-HERI-04/2018|EPI_ISL_19090972|2018-10-03	GGCAAATATGGAAACATACGTGAATAAACTTCACGAGGGCTCCACATACACAGCTGCTGTTCAATACAATGTCCTAGAAAAAG
LDT_RSV-B_M_1.1	13	hRSV/A/Mozambique/MAP-IR0341/2019|EPI_ISL_17308714|2019-03-29	GGCAAATATGGAAACATACGTGAATAAACTTCACGAGGGCTCCACATACACAGCTGCTGTTCAATACAATGTCCTAGAAAAAG
LDT_RSV-B_M_1.1	13	hRSV/A/Tunisia/IZSAM-1427-1-16/2021|EPI_ISL_19544316|2021-10-28	GGCAAATATGGAAACATACGTGAATAAACTTCACGAGGGCTCCACATACACAGCTGCTGTTCAATACAATGTCCTAGAAAAAG
LDT_RSV-B_M_1.1	13	hRSV/A/Netherlands/un-DP-UU02-0038-V01/2018|EPI_ISL_15753455|2018-01-12	GGCAAATATGGAAACATACGTGAATAAACTTCACGAGGGCTCCACATACACAGCTGCTGTTCAATACAATGTCCTAGAAAAAG
LDT_RSV-B_M_1.1	13	hRSV/A/United_Kingdom/DP-OX02-8031-V01/2019|EPI_ISL_15753502|2019-11-28	GGCAAATATGGAAACATACGTGAATAAACTTCACGAGGGCTCCACATACACAGCTGCTGTTCAATACAATGTCCTAGAAAAAG
LDT_RSV-B_M_1.1	13	hRSV/A/USA/WA-BBI-S23374/2021|EPI_ISL_18143522|2021-11-11	GGCAAATATGGAAACATACGTGAATAAACTTCACGAGGGCTCCACATACACAGCTGCTGTTCAATACAATGTCCTAGAAAAAG
LDT_RSV-B_M_1.1	13	hRSV/A/England/RE20000101/2020|EPI_ISL_1647417|2020-02-07	GGCAAATATGGAAACATACGTGAATAAACTTCACGAGGGCTCCACATACACAGCTGCTGTTCAATACAATGTCCTAGAAAAAG
LDT_RSV-B_M_1.1	13	hRSV/A/New_Zealand/IESR-VR0554/2021|EPI_ISL_16959647|2021-06-23	GGCAAATATGGAAACATACGTGAATAAACTTCACGAGGGCTCCACATACACAGCTGCTGTTCAATACAATGTCCTAGAAAAAG
LDT_RSV-B_M_1.1	13	hRSV/A/USA/LA2-95/2013|EPI_ISL_2585259|2013-02-19	GGCAAATATGGAAACATACGTGAATAAACTTCACGAGGGCTCCACATACACAGCTGCTGTTCAATACAATGTCCTAGAAAAAG
LDT_RSV-B_M_1.1	13	hRSV/A/England/214640633/2021|EPI_ISL_16714565|2021-11-15	GGCAAATATGGAAACATACGTGAATAAACTTCACGAGGGCTCCACATACACAGCTGCTGTTCAATACAATGTCCTAGAAAAAG
LDT_RSV-B_M_1.1	13	hRSV/A/South_Africa/UMC-25865/2018|EPI_ISL_18061281|2018-03-12	GGCAAATATGGAAACATACGTGAATAAACTTCACGAGGGCTCCACATACACAGCTGCTGTTCAATACAATGTCCTAGAAAAAG
LDT_RSV-B_M_1.1	13	hRSV/A/USA/MD-JHRSV499/2019|EPI_ISL_19883869|2019	GGCAAATATGGAAACATACGTGAATAAACTTCACGAGGGCTCCACATACACAGCTGCTGTTCAATACAATGTCCTAGAAAAAG
LDT_RSV-B_M_1.1	13	hRSV/A/South_Africa/UMC-25969/2019|EPI_ISL_18061385|2019-03-22	GGCAAATATGGAAACATACGTGAATAAACTTCACGAGGGCTCCACATACACAGCTGCTGTTCAATACAATGTCCTAGAAAAAG
LDT_RSV-B_M_1.1	13	hRSV/A/USA/WA-BBI-S24977/2020|EPI_ISL_19006864|2020-01-11	GGCAAATATGGAAACATACGTGAATAAACTTCACGAGGGCTCCACATACACAGCTGCTGTTCAATACAATGTCCTAGAAAAAG
LDT_RSV-B_M_1.1	13	hRSV/A/France/ARA-HCL021047854101/2021|EPI_ISL_18789222|2021-03-13	GGCAAATATGGAAACATACGTGAATAAACTTCACGAGGGCTCCACATACACAGCTGCTGTTCAATACAATGTCCTAGAAAAAG
LDT_RSV-B_M_1.1	13	hRSV/A/USA/WA-BBI-S23313/2020|EPI_ISL_18143539|2020-01-07	GGCAAATATGGAAACATACGTGAATAAACTTCACGAGGGCTCCACATACACAGCTGCTGTTCAATACAATGTCCTAGAAAAAG
LDT_RSV-B_M_1.1	13	hRSV/A/USA/WA-BBI-S24906/2020|EPI_ISL_19006849|2020-02-07	GGCAAATATGGAAACATACGTGAATAAACTTCACGAGGGCTCCACATACACAGCTGCTGTTCAATACAATGTCCTAGAAAAAG
LDT_RSV-B_M_1.1	13	hRSV/A/USA/TH-10508/2013|EPI_ISL_2588375|2013-10-15	GGCAAATATGGAAACATACGTGAATAAACTTCACGAGGGCTCCACATACACAGCTGCTGTTCAATACAATGTCCTAGAAAAAG
LDT_RSV-B_M_1.1	13	hRSV/A/USA/WA-BBI-S23275/2019|EPI_ISL_18143622|2019-12-22	GGCAAATATGGAAACATACGTGAATAAACTTCACGAGGGCTCCACATACACAGCTGCTGTTCAATACAATGTCCTAGAAAAAG
LDT_RSV-B_M_1.1	13	hRSV/A/Canada/un-UMC-25666/2019|EPI_ISL_18061082|2019-12-04	GGCAAATATGGAAACATACGTGAATAAACTTCACGAGGGCTCCACATACACAGCTGCTGTTCAATACAATGTCCTAGAAAAAG
LDT_RSV-B_M_1.1	13	hRSV/A/Australia/VIC-RCH180/2018|EPI_ISL_1834141|2018-11-30	GGCAAATATGGAAACATACGTGAATAAACTTCACGAGGGCTCCACATACACAGCTGCTGTTCAATACAATGTCCTAGAAAAAG
LDT_RSV-B_M_1.1	13	hRSV/A/France/ARA-HCL021111745401/2021|EPI_ISL_18789300|2021-06-18	GGCAAATATGGAAACATACGTGAATAAACTTCACGAGGGCTCCACATACACAGCTGCTGTTCAATACAATGTCCTAGAAAAAG
LDT_RSV-B_M_1.1	13	hRSV/A/Canada/un-UMC-010102011/2018|EPI_ISL_19048467|2018-12-09	GGCAAATATGGAAACATACGTGAATAAACTTCACGAGGGCTCCACATACACAGCTGCTGTTCAATACAATGTCCTAGAAAAAG
LDT_RSV-B_M_1.1	13	hRSV/A/Australia/VIC-RCH049/2019|EPI_ISL_1653992|2019-04-15	GGCAAATATGGAAACATACGTGAATAAACTTCACGAGGGCTCCACATACACAGCTGCTGTTCAATACAATGTCCTAGAAAAAG
LDT_RSV-B_M_1.1	13	hRSV/A/England/RS20000581/2020|EPI_ISL_1647421|2020-02-04	GGCAAATATGGAAACATACGTGAATAAACTTCACGAGGGCTCCACATACACAGCTGCTGTTCAATACAATGTCCTAGAAAAAG
LDT_RSV-B_M_1.1	13	hRSV/A/USA/un-BCM-121310729A/2013|EPI_ISL_18334225|2013-03-07	GGCAAATATGGAAACATACGTGAATAAACTTCACGAGGGCTCCACATACACAGCTGCTGTTCAATACAATGTCCTAGAAAAAG
LDT_RSV-B_M_1.1	13	hRSV/A/USA/TH-10210/2012|EPI_ISL_2588355|2012-09-28	GGCAAATATGGAAACATACGTGAATAAACTTCACGAGGGCTCCACATACACAGCTGCTGTTCAATACAATGTCCTAGAAAAAG
LDT_RSV-B_M_1.1	13	hRSV/A/Japan/NU-20RS202/2021|EPI_ISL_19709937|2021-07-17	GGCAAATATGGAAACATACGTGAATAAACTTCACGAGGGCTCCACATACACAGCTGCTGTTCAATACAATGTCCTAGAAAAAG
LDT_RSV-B_M_1.1	13	hRSV/A/United_Kingdom/DP-OX02-9571-V01/2019|EPI_ISL_15753563|2019-12-15	GGCAAATATGGAAACATACGTGAATAAACTTCACGAGGGCTCCACATACACAGCTGCTGTTCAATACAATGTCCTAGAAAAAG
LDT_RSV-B_M_1.1	13	hRSV/A/Japan/UMC-26762/2018|EPI_ISL_18062178|2018-02-02	GGCAAATATGGAAACATACGTGAATAAACTTCACGAGGGCTCCACATACACAGCTGCTGTTCAATACAATGTCCTAGAAAAAG
LDT_RSV-B_M_1.1	13	hRSV/A/New_Zealand/IESR-HB1360/2016|EPI_ISL_19206872|2016-06-28	GGCAAATATGGAAACATACGTGAATAAACTTCACGAGGGCTCCACATACACAGCTGCTGTTCAATACAATGTCCTAGAAAAAG
LDT_RSV-B_M_1.1	13	hRSV/A/USA/MD-JHRSV462/2019|EPI_ISL_19883842|2019	GGCAAATATGGAAACATACGTGAATAAACTTCACGAGGGCTCCACATACACAGCTGCTGTTCAATACAATGTCCTAGAAAAAG
LDT_RSV-B_M_1.1	13	hRSV/A/Finland/UMC-358101014/2018|EPI_ISL_19049271|2018-01-13	GGCAAATATGGAAACATACGTGAATAAACTTCACGAGGGCTCCACATACACAGCTGCTGTTCAATACAATGTCCTAGAAAAAG
LDT_RSV-B_M_1.1	13	hRSV/A/Australia/A-NSW-WM2111B-14/2014|EPI_ISL_2595605|2014-08-06	GGCAAATATGGAAACATACGTGAATAAACTTCACGAGGGCTCCACATACACAGCTGCTGTTCAATACAATGTCCTAGAAAAAG
LDT_RSV-B_M_1.1	13	hRSV/A/Australia/A-NSW-WM4313A-16/2016|EPI_ISL_2582251|2016-09-19	GGCAAATATGGAAACATACGTGAATAAACTTCACGAGGGCTCCACATACACAGCTGCTGTTCAATACAATGTCCTAGAAAAAG
LDT_RSV-B_M_1.1	13	hRSV/A/South_Africa/UMC-270102032/2019|EPI_ISL_19048673|2019-04-08	GGCAAATATGGAAACATACGTGAATAAACTTCACGAGGGCTCCACATACACAGCTGCTGTTCAATACAATGTCCTAGAAAAAG
LDT_RSV-B_M_1.1	13	hRSV/A/New_Zealand/IESR-HB0786/2016|EPI_ISL_19206804|2016-06-03	GGCAAATATGGAAACATACGTGAATAAACTTCACGAGGGCTCCACATACACAGCTGCTGTTCAATACAATGTCCTAGAAAAAG
LDT_RSV-B_M_1.1	13	hRSV/A/Japan/NU-19U012iso/2019|EPI_ISL_19860999|2019-08-06	GGCAAATATGGAAACATACGTGAATAAACTTCACGAGGGCTCCACATACACAGCTGCTGTTCAATACAATGTCCTAGAAAAAG
LDT_RSV-B_M_1.1	13	hRSV/A/New_Zealand/IESR-VR1432/2021|EPI_ISL_16960055|2021-06-18	GGCAAATATGGAAACATACGTGAATAAACTTCACGAGGGCTCCACATACACAGCTGCTGTTCAATACAATGTCCTAGAAAAAG
LDT_RSV-B_M_1.1	13	hRSV/A/New_Zealand/IESR-VR0552/2021|EPI_ISL_16959645|2021-06-24	GGCAAATATGGAAACATACGTGAATAAACTTCACGAGGGCTCCACATACACAGCTGCTGTTCAATACAATGTCCTAGAAAAAG
LDT_RSV-B_M_1.1	13	hRSV/A/USA/WA-BBI-S25200/2020|EPI_ISL_19125823|2020-02-16	GGCAAATATGGAAACATACGTGAATAAACTTCACGAGGGCTCCACATACACAGCTGCTGTTCAATACAATGTCCTAGAAAAAG
LDT_RSV-B_M_1.1	13	hRSV/A/Italy/LOM-40/2021|EPI_ISL_18446791|2021-11-27	GGCAAATATGGAAACATACGTGAATAAACTTCACGAGGGCTCCACATACACAGCTGCTGTTCAATACAATGTCCTAGAAAAAG
LDT_RSV-B_M_1.1	13	hRSV/A/New_Zealand/IESR-VR0379/2021|EPI_ISL_16959564|2021-06-10	GGCAAATATGGAAACATACGTGAATAAACTTCACGAGGGCTCCACATACACAGCTGCTGTTCAATACAATGTCCTAGAAAAAG
LDT_RSV-B_M_1.1	13	hRSV/A/New_Zealand/IESR-VR0745/2021|EPI_ISL_16959777|2021-06-26	GGCAAATATGGAAACATACGTGAATAAACTTCACGAGGGCTCCACATACACAGCTGCTGTTCAATACAATGTCCTAGAAAAAG
LDT_RSV-B_M_1.1	13	hRSV/A/New_Zealand/IESR-HB0601/2017|EPI_ISL_19206435|2017-06-10	GGCAAATATGGAAACATACGTGAATAAACTTCACGAGGGCTCCACATACACAGCTGCTGTTCAATACAATGTCCTAGAAAAAG
LDT_RSV-B_M_1.1	13	hRSV/A/South_Africa/UMC-270101065/2018|EPI_ISL_19049154|2018-03-28	GGCAAATATGGAAACATACGTGAATAAACTTCACGAGGGCTCCACATACACAGCTGCTGTTCAATACAATGTCCTAGAAAAAG
LDT_RSV-B_M_1.1	13	hRSV/A/Spain/CT-HUVH-163213/2019|EPI_ISL_18682246|2019-12-30	GGCAAATATGGAAACATACGTGAATAAACTTCACGAGGGCTCCACATACACAGCTGCTGTTCAATACAATGTCCTAGAAAAAG
LDT_RSV-B_M_1.1	13	hRSV/A/New_Zealand/IESR-HB1091/2015|EPI_ISL_19206847|2015-09-03	GGCAAATATGGAAACATACGTGAATAAACTTCACGAGGGCTCCACATACACAGCTGCTGTTCAATACAATGTCCTAGAAAAAG
LDT_RSV-B_M_1.1	13	hRSV/A/Germany/BE-20-02684/2020|EPI_ISL_17995665|2020-02-21	GGCAAATATGGAAACATACGTGAATAAACTTCACGAGGGCTCCACATACACAGCTGCTGTTCAATACAATGTCCTAGAAAAAG
LDT_RSV-B_M_1.1	13	hRSV/A/Australia/QLD-RBWH227/2021|EPI_ISL_11817069|2021-03-15	GGCAAATATGGAAACATACGTGAATAAACTTCACGAGGGCTCCACATACACAGCTGCTGTTCAATACAATGTCCTAGAAAAAG
LDT_RSV-B_M_1.1	13	hRSV/A/Australia/WM3101273/2020|EPI_ISL_2839341|2020-11-05	GGCAAATATGGAAACATACGTGAATAAACTTCACGAGGGCTCCACATACACAGCTGCTGTTCAATACAATGTCCTAGAAAAAG
LDT_RSV-B_M_1.1	13	hRSV/A/England/RE19003236/2019|EPI_ISL_1520428|2019-12-05	GGCAAATATGGAAACATACGTGAATAAACTTCACGAGGGCTCCACATACACAGCTGCTGTTCAATACAATGTCCTAGAAAAAG
LDT_RSV-B_M_1.1	13	hRSV/A/Germany/BE-19-01267/2019|EPI_ISL_17995655|2019-01-09	GGCAAATATGGAAACATACGTGAATAAACTTCACGAGGGCTCCACATACACAGCTGCTGTTCAATACAATGTCCTAGAAAAAG
LDT_RSV-B_M_1.1	13	hRSV/A/Russia/un-UMC-25767/2019|EPI_ISL_18061183|2019-12-09	GGCAAATATGGAAACATACGTGAATAAACTTCACGAGGGCTCCACATACACAGCTGCTGTTCAATACAATGTCCTAGAAAAAG
LDT_RSV-B_M_1.1	13	hRSV/A/New_Zealand/IESR-VR0632/2021|EPI_ISL_16959700|2021-06-21	GGCAAATATGGAAACATACGTGAATAAACTTCACGAGGGCTCCACATACACAGCTGCTGTTCAATACAATGTCCTAGAAAAAG
LDT_RSV-B_M_1.1	13	hRSV/A/New_Zealand/IESR-HB1069/2015|EPI_ISL_19206846|2015-08-25	GGCAAATATGGAAACATACGTGAATAAACTTCACGAGGGCTCCACATACACAGCTGCTGTTCAATACAATGTCCTAGAAAAAG
LDT_RSV-B_M_1.1	13	hRSV/A/China/CCMU-0077/2019|EPI_ISL_18482820|2019-01-16	GGCAAATATGGAAACATACGTGAATAAACTTCACGAGGGCTCCACATACACAGCTGCTGTTCAATACAATGTCCTAGAAAAAG
LDT_RSV-B_M_1.1	13	hRSV/A/Netherlands/un-DP-UU02-0203-V01/2019|EPI_ISL_15753307|2019-11-27	GGCAAATATGGAAACATACGTGAATAAACTTCACGAGGGCTCCACATACACAGCTGCTGTTCAATACAATGTCCTAGAAAAAG
LDT_RSV-B_M_1.1	13	hRSV/A/New_Zealand/IESR-HB0786/2016|EPI_ISL_19206211|2016-06-03	GGCAAATATGGAAACATACGTGAATAAACTTCACGAGGGCTCCACATACACAGCTGCTGTTCAATACAATGTCCTAGAAAAAG
LDT_RSV-B_M_1.1	13	hRSV/A/Spain/CT-HUVH-147394/2019|EPI_ISL_18682335|2019-12-04	GGCAAATATGGAAACATACGTGAATAAACTTCACGAGGGCTCCACATACACAGCTGCTGTTCAATACAATGTCCTAGAAAAAG
LDT_RSV-B_M_1.1	13	hRSV/A/Panama/GMIHS-102/2019|EPI_ISL_19568389|2019-08-23	GGCAAATATGGAAACATACGTGAATAAACTTCACGAGGGCTCCACATACACAGCTGCTGTTCAATACAATGTCCTAGAAAAAG
LDT_RSV-B_M_1.1	13	hRSV/A/South_Africa/UMC-270101022/2018|EPI_ISL_19048286|2018-03-20	GGCAAATATGGAAACATACGTGAATAAACTTCACGAGGGCTCCACATACACAGCTGCTGTTCAATACAATGTCCTAGAAAAAG
LDT_RSV-B_M_1.1	13	hRSV/A/New_Zealand/IESR-HB1047/2017|EPI_ISL_19206532|2017-08-07	GGCAAATATGGAAACATACGTGAATAAACTTCACGAGGGCTCCACATACACAGCTGCTGTTCAATACAATGTCCTAGAAAAAG
LDT_RSV-B_M_1.1	13	hRSV/A/Japan/NU-21RS030iso/2021|EPI_ISL_19709855|2021-11-11	GGCAAATATGGAAACATACGTGAATAAACTTCACGAGGGCTCCACATACACAGCTGCTGTTCAATACAATGTCCTAGAAAAAG
LDT_RSV-B_M_1.1	13	hRSV/A/New_Zealand/IESR-VR0615/2021|EPI_ISL_16959688|2021-06-21	GGCAAATATGGAAACATACGTGAATAAACTTCACGAGGGCTCCACATACACAGCTGCTGTTCAATACAATGTCCTAGAAAAAG
LDT_RSV-B_M_1.1	13	hRSV/A/China/ZJ-CDC-S313/2018|EPI_ISL_19749531|2018-11-19	GGCAAATATGGAAACATACGTGAATAAACTTCACGAGGGCTCCACATACACAGCTGCTGTTCAATACAATGTCCTAGAAAAAG
LDT_RSV-B_M_1.1	13	hRSV/A/England/194560609/2019|EPI_ISL_1520382|2019-11-06	GGCAAATATGGAAACATACGTGAATAAACTTCACGAGGGCTCCACATACACAGCTGCTGTTCAATACAATGTCCTAGAAAAAG
LDT_RSV-B_M_1.1	13	hRSV/A/Spain/un-DP-SE01A-0106-V02/2020|EPI_ISL_15753486|2020-01-15	GGCAAATATGGAAACATACGTGAATAAACTTCACGAGGGCTCCACATACACAGCTGCTGTTCAATACAATGTCCTAGAAAAAG
LDT_RSV-B_M_1.1	13	hRSV/A/Russia/un-UMC-070103004/2019|EPI_ISL_19048213|2019-12-18	GGCAAATATGGAAACATACGTGAATAAACTTCACGAGGGCTCCACATACACAGCTGCTGTTCAATACAATGTCCTAGAAAAAG
LDT_RSV-B_M_1.1	13	hRSV/A/Italy/SIC-247_07/2020|EPI_ISL_19063386|2020-02-14	GGCAAATATGGAAACATACGTGAATAAACTTCACGAGGGCTCCACATACACAGCTGCTGTTCAATACAATGTCCTAGAAAAAG
LDT_RSV-B_M_1.1	13	hRSV/A/England/174680287/2017|EPI_ISL_732344|2017-11-15	GGCAAATATGGAAACATACGTGAATAAACTTCACGAGGGCTCCACATACACAGCTGCTGTTCAATACAATGTCCTAGAAAAAG
LDT_RSV-B_M_1.1	13	hRSV/A/USA/PA-PITT-RSV00048/2019|EPI_ISL_19815494|2019-12	GGCAAATATGGAAACATACGTGAATAAACTTCACGAGGGCTCCACATACACAGCTGCTGTTCAATACAATGTCCTAGAAAAAG
LDT_RSV-B_M_1.1	13	hRSV/A/France/un-UMC-330103021/2019|EPI_ISL_19048976|2019-11-21	GGCAAATATGGAAACATACGTGAATAAACTTCACGAGGGCTCCACATACACAGCTGCTGTTCAATACAATGTCCTAGAAAAAG
LDT_RSV-B_M_1.1	13	hRSV/A/France/un-UMC-330103014/2019|EPI_ISL_19048824|2019-11-18	GGCAAATATGGAAACATACGTGAATAAACTTCACGAGGGCTCCACATACACAGCTGCTGTTCAATACAATGTCCTAGAAAAAG
LDT_RSV-B_M_1.1	13	hRSV/A/Philippines/CDC-99058/2019|EPI_ISL_17417586|2019-03-04	GGCAAATATGGAAACATACGTGAATAAACTTCACGAGGGCTCCACATACACAGCTGCTGTTCAATACAATGTCCTAGAAAAAG
LDT_RSV-B_M_1.1	13	hRSV/A/China/CCMU-0070/2019|EPI_ISL_18482718|2019-01-15	GGCAAATATGGAAACATACGTGAATAAACTTCACGAGGGCTCCACATACACAGCTGCTGTTCAATACAATGTCCTAGAAAAAG
LDT_RSV-B_M_1.1	13	hRSV/A/Tunisia/IZSAM-1427-1-1/2021|EPI_ISL_19544309|2021-10-22	GGCAAATATGGAAACATACGTGAATAAACTTCACGAGGGCTCCACATACACAGCTGCTGTTCAATACAATGTCCTAGAAAAAG
LDT_RSV-B_M_1.1	13	hRSV/A/New_Zealand/IESR-VR1614/2021|EPI_ISL_16960129|2021-08-06	GGCAAATATGGAAACATACGTGAATAAACTTCACGAGGGCTCCACATACACAGCTGCTGTTCAATACAATGTCCTAGAAAAAG
LDT_RSV-B_M_1.1	13	hRSV/A/France/un-UMC-330102010/2019|EPI_ISL_19048360|2019-01-07	GGCAAATATGGAAACATACGTGAATAAACTTCACGAGGGCTCCACATACACAGCTGCTGTTCAATACAATGTCCTAGAAAAAG
LDT_RSV-B_M_1.1	13	hRSV/A/England/194980363/2019|EPI_ISL_1834154|2019-12-05	GGCAAATATGGAAACATACGTGAATAAACTTCACGAGGGCTCCACATACACAGCTGCTGTTCAATACAATGTCCTAGAAAAAG
LDT_RSV-B_M_1.1	13	hRSV/A/Argentina/BA-HNRG-419/2018|EPI_ISL_15067679|2018-07-11	GGCAAATATGGAAACATACGTGAATAAACTTCACGAGGGCTCCACATACACAGCTGCTGTTCAATACAATGTCCTAGAAAAAG
LDT_RSV-B_M_1.1	13	hRSV/A/Australia/VIC-RCH036/2019|EPI_ISL_1653979|2019-08-09	GGCAAATATGGAAACATACGTGAATAAACTTCACGAGGGCTCCACATACACAGCTGCTGTTCAATACAATGTCCTAGAAAAAG
LDT_RSV-B_M_1.1	13	hRSV/A/France/ARA-HCL021019663801/2021|EPI_ISL_18789154|2021-01-30	GGCAAATATGGAAACATACGTGAATAAACTTCACGAGGGCTCCACATACACAGCTGCTGTTCAATACAATGTCCTAGAAAAAG
LDT_RSV-B_M_1.1	13	hRSV/A/Finland/UMC-26391/2020|EPI_ISL_18061807|2020-02-21	GGCAAATATGGAAACATACGTGAATAAACTTCACGAGGGCTCCACATACACAGCTGCTGTTCAATACAATGTCCTAGAAAAAG
LDT_RSV-B_M_1.1	13	hRSV/A/Taiwan/UMC-886103004/2019|EPI_ISL_19048400|2019-10-18	GGCAAATATGGAAACATACGTGAATAAACTTCACGAGGGCTCCACATACACAGCTGCTGTTCAATACAATGTCCTAGAAAAAG
LDT_RSV-B_M_1.1	13	hRSV/A/Australia/VIC-RCH040/2019|EPI_ISL_1653983|2019-09-01	GGCAAATATGGAAACATACGTGAATAAACTTCACGAGGGCTCCACATACACAGCTGCTGTTCAATACAATGTCCTAGAAAAAG
LDT_RSV-B_M_1.1	13	hRSV/A/Spain/CT-HUVH-139180/2019|EPI_ISL_18682356|2019-11-20	GGCAAATATGGAAACATACGTGAATAAACTTCACGAGGGCTCCACATACACAGCTGCTGTTCAATACAATGTCCTAGAAAAAG
LDT_RSV-B_M_1.1	13	hRSV/A/Canada/un-UMC-010203006/2019|EPI_ISL_19048942|2019-11-23	GGCAAATATGGAAACATACGTGAATAAACTTCACGAGGGCTCCACATACACAGCTGCTGTTCAATACAATGTCCTAGAAAAAG
LDT_RSV-B_M_1.1	13	hRSV/A/Brazil/un-UMC-26597/2019|EPI_ISL_18062013|2019-06-11	GGCAAATATGGAAACATACGTGAATAAACTTCACGAGGGCTCCACATACACAGCTGCTGTTCAATACAATGTCCTAGAAAAAG
LDT_RSV-B_M_1.1	13	hRSV/A/France/ARA-HCL020021894901/2020|EPI_ISL_18789136|2020-02-04	GGCAAATATGGAAACATACGTGAATAAACTTCACGAGGGCTCCACATACACAGCTGCTGTTCAATACAATGTCCTAGAAAAAG
LDT_RSV-B_M_1.1	13	hRSV/A/New_Zealand/IESR-VR0607/2021|EPI_ISL_16959682|2021-06-21	GGCAAATATGGAAACATACGTGAATAAACTTCACGAGGGCTCCACATACACAGCTGCTGTTCAATACAATGTCCTAGAAAAAG
LDT_RSV-B_M_1.1	13	hRSV/A/United_Kingdom/DP-OX02-8663-D03/2018|EPI_ISL_15753423|2018-10-24	GGCAAATATGGAAACATACGTGAATAAACTTCACGAGGGCTCCACATACACAGCTGCTGTTCAATACAATGTCCTAGAAAAAG
LDT_RSV-B_M_1.1	13	hRSV/A/USA/IL-NU-044/2019|EPI_ISL_18939494|2019-01	GGCAAATATGGAAACATACGTGAATAAACTTCACGAGGGCTCCACATACACAGCTGCTGTTCAATACAATGTCCTAGAAAAAG
LDT_RSV-B_M_1.1	13	hRSV/A/England/RE20000002/2019|EPI_ISL_1520436|2019-12-17	GGCAAATATGGAAACATACGTGAATAAACTTCACGAGGGCTCCACATACACAGCTGCTGTTCAATACAATGTCCTAGAAAAAG
LDT_RSV-B_M_1.1	13	hRSV/A/Argentina/BA-HNRG-442/2021|EPI_ISL_15067688|2021-05-05	GGCAAATATGGAAACATACGTGAATAAACTTCACGAGGGCTCCACATACACAGCTGCTGTTCAATACAATGTCCTAGAAAAAG
LDT_RSV-B_M_1.1	13	hRSV/A/England/164400049/2016|EPI_ISL_6494816|2016-10-28	GGCAAATATGGAAACATACGTGAATAAACTTCACGAGGGCTCCACATACACAGCTGCTGTTCAATACAATGTCCTAGAAAAAG
LDT_RSV-B_M_1.1	13	hRSV/A/Argentina/BA-HNRG-016/2014|EPI_ISL_412858|2014-05-23	GGCAAATATGGAAACATACGTGAATAAACTTCACGAGGGCTCCACATACACAGCTGCTGTTCAATACAATGTCCTAGAAAAAG
LDT_RSV-B_M_1.1	13	hRSV/A/Canada/un-UMC-25651/2019|EPI_ISL_18061067|2019-10-20	GGCAAATATGGAAACATACGTGAATAAACTTCACGAGGGCTCCACATACACAGCTGCTGTTCAATACAATGTCCTAGAAAAAG
LDT_RSV-B_M_1.1	13	hRSV/A/Spain/un-DP-SE02-0102-V01/2019|EPI_ISL_15753303|2019-12-19	GGCAAATATGGAAACATACGTGAATAAACTTCACGAGGGCTCCACATACACAGCTGCTGTTCAATACAATGTCCTAGAAAAAG
LDT_RSV-B_M_1.1	13	hRSV/A/New_Zealand/NZL-LJRSV14/2015|EPI_ISL_2587383|2015-07-09	GGCAAATATGGAAACATACGTGAATAAACTTCACGAGGGCTCCACATACACAGCTGCTGTTCAATACAATGTCCTAGAAAAAG
LDT_RSV-B_M_1.1	13	hRSV/A/Australia/QLD-RBWH075/2021|EPI_ISL_11817046|2021-02-09	GGCAAATATGGAAACATACGTGAATAAACTTCACGAGGGCTCCACATACACAGCTGCTGTTCAATACAATGTCCTAGAAAAAG
LDT_RSV-B_M_1.1	13	hRSV/A/New_Zealand/IESR-HB1710/2016|EPI_ISL_19206319|2016-08-08	GGCAAATATGGAAACATACGTGAATAAACTTCACGAGGGCTCCACATACACAGCTGCTGTTCAATACAATGTCCTAGAAAAAG
LDT_RSV-B_M_1.1	13	hRSV/A/Australia/QLD-RBWH026/2021|EPI_ISL_11817026|2021-01-22	GGCAAATATGGAAACATACGTGAATAAACTTCACGAGGGCTCCACATACACAGCTGCTGTTCAATACAATGTCCTAGAAAAAG
LDT_RSV-B_M_1.1	13	hRSV/A/Australia/VIC-RCH100/2021|EPI_ISL_11817105|2021-04-18	GGCAAATATGGAAACATACGTGAATAAACTTCACGAGGGCTCCACATACACAGCTGCTGTTCAATACAATGTCCTAGAAAAAG
LDT_RSV-B_M_1.1	13	hRSV/A/USA/WA-BBI-S23307/2020|EPI_ISL_18143486|2020-01-03	GGCAAATATGGAAACATACGTGAATAAACTTCACGAGGGCTCCACATACACAGCTGCTGTTCAATACAATGTCCTAGAAAAAG
LDT_RSV-B_M_1.1	13	hRSV/A/Spain/CT-HUVH-523563/2021|EPI_ISL_18682171|2021-04-27	GGCAAATATGGAAACATACGTGAATAAACTTCACGAGGGCTCCACATACACAGCTGCTGTTCAATACAATGTCCTAGAAAAAG
LDT_RSV-B_M_1.1	13	hRSV/A/Argentina/BA-HNRG-236/2016|EPI_ISL_1074138|2016-05-31	GGCAAATATGGAAACATACGTGAATAAACTTCACGAGGGCTCCACATACACAGCTGCTGTTCAATACAATGTCCTAGAAAAAG
LDT_RSV-B_M_1.1	13	hRSV/A/Spain/un-DP-SE01A-0119-V02/2019|EPI_ISL_15753325|2019-12-03	GGCAAATATGGAAACATACGTGAATAAACTTCACGAGGGCTCCACATACACAGCTGCTGTTCAATACAATGTCCTAGAAAAAG
LDT_RSV-B_M_1.1	13	hRSV/A/New_Zealand/IESR-VR1068/2021|EPI_ISL_16959922|2021-07-22	GGCAAATATGGAAACATACGTGAATAAACTTCACGAGGGCTCCACATACACAGCTGCTGTTCAATACAATGTCCTAGAAAAAG
LDT_RSV-B_M_1.1	13	hRSV/A/France/ARA-HCL021048521701/2021|EPI_ISL_18789228|2021-03-15	GGCAAATATGGAAACATACGTGAATAAACTTCACGAGGGCTCCACATACACAGCTGCTGTTCAATACAATGTCCTAGAAAAAG
LDT_RSV-B_M_1.1	13	hRSV/A/New_Zealand/IESR-HB0535/2017|EPI_ISL_19206426|2017-06-25	GGCAAATATGGAAACATACGTGAATAAACTTCACGAGGGCTCCACATACACAGCTGCTGTTCAATACAATGTCCTAGAAAAAG
LDT_RSV-B_M_1.1	13	hRSV/A/Australia/QLD-RBWH197/2021|EPI_ISL_15774049|2021-03-08	GGCAAATATGGAAACATACGTGAATAAACTTCACGAGGGCTCCACATACACAGCTGCTGTTCAATACAATGTCCTAGAAAAAG
LDT_RSV-B_M_1.1	13	hRSV/A/Argentina/PAIS-ALM-5/2023|EPI_ISL_19500964|2020-03-23	GGCAAATATGGAAACATACGTGAATAAACTTCACGAGGGCTCCACATACACAGCTGCTGTTCAATACAATGTCCTAGAAAAAG
LDT_RSV-B_M_1.1	13	hRSV/A/South_Africa/UMC-26027/2019|EPI_ISL_18061443|2019-07-09	GGCAAATATGGAAACATACGTGAATAAACTTCACGAGGGCTCCACATACACAGCTGCTGTTCAATACAATGTCCTAGAAAAAG
LDT_RSV-B_M_1.1	13	hRSV/A/South_Korea/GJ-HERI-08/2019|EPI_ISL_19090976|2019-11-11	GGCAAATATGGAAACATACGTGAATAAACTTCACGAGGGCTCCACATACACAGCTGCTGTTCAATACAATGTCCTAGAAAAAG
LDT_RSV-B_M_1.1	13	hRSV/A/Canada/un-UMC-25738/2019|EPI_ISL_18061154|2019-12-04	GGCAAATATGGAAACATACGTGAATAAACTTCACGAGGGCTCCACATACACAGCTGCTGTTCAATACAATGTCCTAGAAAAAG
LDT_RSV-B_M_1.1	13	hRSV/A/France/un-IUMR-PC-D0/2021|EPI_ISL_15750187|2021-04	GGCAAATATGGAAACATACGTGAATAAACTTCACGAGGGCTCCACATACACAGCTGCTGTTCAATACAATGTCCTAGAAAAAG
LDT_RSV-B_M_1.1	13	hRSV/A/Argentina/BA-HNRG-075/2014|EPI_ISL_1074124|2014-07-14	GGCAAATATGGAAACATACGTGAATAAACTTCACGAGGGCTCCACATACACAGCTGCTGTTCAATACAATGTCCTAGAAAAAG
LDT_RSV-B_M_1.1	13	hRSV/A/South_Africa/UMC-26006/2019|EPI_ISL_18061422|2019-05-24	GGCAAATATGGAAACATACGTGAATAAACTTCACGAGGGCTCCACATACACAGCTGCTGTTCAATACAATGTCCTAGAAAAAG
LDT_RSV-B_M_1.1	13	hRSV/A/Madagascar/IPM-00267/2014|EPI_ISL_413222|2014-01-29	GGCAAATATGGAAACATACGTGAATAAACTTCACGAGGGCTCCACATACACAGCTGCTGTTCAATACAATGTCCTAGAAAAAG
LDT_RSV-B_M_1.1	13	hRSV/A/Canada/un-UMC-010203010/2019|EPI_ISL_19048948|2019-11-28	GGCAAATATGGAAACATACGTGAATAAACTTCACGAGGGCTCCACATACACAGCTGCTGTTCAATACAATGTCCTAGAAAAAG
LDT_RSV-B_M_1.1	13	hRSV/A/Argentina/BA-HNRG-028/2014|EPI_ISL_1074183|2014-06-02	GGCAAATATGGAAACATACGTGAATAAACTTCACGAGGGCTCCACATACACAGCTGCTGTTCAATACAATGTCCTAGAAAAAG
LDT_RSV-B_M_1.1	13	hRSV/A/USA/LA2-98/2013|EPI_ISL_2585319|2013-01-31	GGCAAATATGGAAACATACGTGAATAAACTTCACGAGGGCTCCACATACACAGCTGCTGTTCAATACAATGTCCTAGAAAAAG
LDT_RSV-B_M_1.1	13	hRSV/A/South_Africa/UMC-26018/2019|EPI_ISL_18061434|2019-06-19	GGCAAATATGGAAACATACGTGAATAAACTTCACGAGGGCTCCACATACACAGCTGCTGTTCAATACAATGTCCTAGAAAAAG
LDT_RSV-B_M_1.1	13	hRSV/A/Argentina/BA-HNRG-399/2017|EPI_ISL_1074067|2017-08-08	GGCAAATATGGAAACATACGTGAATAAACTTCACGAGGGCTCCACATACACAGCTGCTGTTCAATACAATGTCCTAGAAAAAG
LDT_RSV-B_M_1.1	13	hRSV/A/South_Africa/UMC-270102021/2019|EPI_ISL_19049038|2019-03-22	GGCAAATATGGAAACATACGTGAATAAACTTCACGAGGGCTCCACATACACAGCTGCTGTTCAATACAATGTCCTAGAAAAAG
LDT_RSV-B_M_1.1	13	hRSV/A/New_Zealand/IESR-VR0958/2021|EPI_ISL_16959863|2021-07-04	GGCAAATATGGAAACATACGTGAATAAACTTCACGAGGGCTCCACATACACAGCTGCTGTTCAATACAATGTCCTAGAAAAAG
LDT_RSV-B_M_1.1	13	hRSV/A/Spain/un-DP-SE02-0007-D04/2019|EPI_ISL_15753292|2019-01-20	GGCAAATATGGAAACATACGTGAATAAACTTCACGAGGGCTCCACATACACAGCTGCTGTTCAATACAATGTCCTAGAAAAAG
LDT_RSV-B_M_1.1	13	hRSV/A/Japan/NU-20RS027iso/2021|EPI_ISL_19709907|2021-05-06	GGCAAATATGGAAACATACGTGAATAAACTTCACGAGGGCTCCACATACACAGCTGCTGTTCAATACAATGTCCTAGAAAAAG
LDT_RSV-B_M_1.1	13	hRSV/A/Morocco/36H-14/2014|EPI_ISL_15120668|2014-02-14	GGCAAATATGGAAACATACGTGAATAAACTTCACGAGGGCTCCACATACACAGCTGCTGTTCAATACAATGTCCTAGAAAAAG
LDT_RSV-B_M_1.1	13	hRSV/A/Spain/un-UMC-340103038/2020|EPI_ISL_19048781|2020-02-28	GGCAAATATGGAAACATACGTGAATAAACTTCACGAGGGCTCCACATACACAGCTGCTGTTCAATACAATGTCCTAGAAAAAG
LDT_RSV-B_M_1.1	13	hRSV/A/New_Zealand/IESR-VR0672/2021|EPI_ISL_16959730|2021-06-20	GGCAAATATGGAAACATACGTGAATAAACTTCACGAGGGCTCCACATACACAGCTGCTGTTCAATACAATGTCCTAGAAAAAG
LDT_RSV-B_M_1.1	13	hRSV/A/Germany/un-UMC-490103033/2020|EPI_ISL_19048889|2020-03-30	GGCAAATATGGAAACATACGTGAATAAACTTCACGAGGGCTCCACATACACAGCTGCTGTTCAATACAATGTCCTAGAAAAAG
LDT_RSV-B_M_1.1	13	hRSV/A/France/ARA-HCL021187253201/2021|EPI_ISL_18789395|2021-10-19	GGCAAATATGGAAACATACGTGAATAAACTTCACGAGGGCTCCACATACACAGCTGCTGTTCAATACAATGTCCTAGAAAAAG
LDT_RSV-B_M_1.1	13	hRSV/A/New_Zealand/IESR-VR0675/2021|EPI_ISL_16959732|2021-06-24	GGCAAATATGGAAACATACGTGAATAAACTTCACGAGGGCTCCACATACACAGCTGCTGTTCAATACAATGTCCTAGAAAAAG
LDT_RSV-B_M_1.1	13	hRSV/A/New_Zealand/IESR-HB0083/2018|EPI_ISL_19206606|2018-08-12	GGCAAATATGGAAACATACGTGAATAAACTTCACGAGGGCTCCACATACACAGCTGCTGTTCAATACAATGTCCTAGAAAAAG
LDT_RSV-B_M_1.1	13	hRSV/A/New_Zealand/IESR-VR1270/2021|EPI_ISL_16959995|2021-07-22	GGCAAATATGGAAACATACGTGAATAAACTTCACGAGGGCTCCACATACACAGCTGCTGTTCAATACAATGTCCTAGAAAAAG
LDT_RSV-B_M_1.1	13	hRSV/A/New_Zealand/IESR-VR0376/2021|EPI_ISL_16959563|2021-06-11	GGCAAATATGGAAACATACGTGAATAAACTTCACGAGGGCTCCACATACACAGCTGCTGTTCAATACAATGTCCTAGAAAAAG
LDT_RSV-B_M_1.1	13	hRSV/A/USA/TH-10506/2014|EPI_ISL_2587362|2014-01-08	GGCAAATATGGAAACATACGTGAATAAACTTCACGAGGGCTCCACATACACAGCTGCTGTTCAATACAATGTCCTAGAAAAAG
LDT_RSV-B_M_1.1	13	hRSV/A/Netherlands/un-DP-UU02-0090-V01/2018|EPI_ISL_15753435|2018-12-20	GGCAAATATGGAAACATACGTGAATAAACTTCACGAGGGCTCCACATACACAGCTGCTGTTCAATACAATGTCCTAGAAAAAG
LDT_RSV-B_M_1.1	13	hRSV/A/New_Zealand/IESR-HB1124/2015|EPI_ISL_19206261|2015-09-12	GGCAAATATGGAAACATACGTGAATAAACTTCACGAGGGCTCCACATACACAGCTGCTGTTCAATACAATGTCCTAGAAAAAG
LDT_RSV-B_M_1.1	13	hRSV/A/New_Zealand/IESR-HB1377/2016|EPI_ISL_19206877|2016-07-01	GGCAAATATGGAAACATACGTGAATAAACTTCACGAGGGCTCCACATACACAGCTGCTGTTCAATACAATGTCCTAGAAAAAG
LDT_RSV-B_M_1.1	13	hRSV/A/USA/A-TX-032b-WGS/2012|EPI_ISL_2595182|2012-11-06	GGCAAATATGGAAACATACGTGAATAAACTTCACGAGGGCTCCACATACACAGCTGCTGTTCAATACAATGTCCTAGAAAAAG
LDT_RSV-B_M_1.1	13	hRSV/A/Panama/ICGES-95/2019|EPI_ISL_19423106|2019-08-08	GGCAAATATGGAAACATACGTGAATAAACTTCACGAGGGCTCCACATACACAGCTGCTGTTCAATACAATGTCCTAGAAAAAG
LDT_RSV-B_M_1.1	13	hRSV/A/Japan/UMC-810103038/2019|EPI_ISL_19048098|2019-11-18	GGCAAATATGGAAACATACGTGAATAAACTTCACGAGGGCTCCACATACACAGCTGCTGTTCAATACAATGTCCTAGAAAAAG
LDT_RSV-B_M_1.1	13	hRSV/A/New_Zealand/IESR-HB1613/2016|EPI_ISL_19206308|2016-07-19	GGCAAATATGGAAACATACGTGAATAAACTTCACGAGGGCTCCACATACACAGCTGCTGTTCAATACAATGTCCTAGAAAAAG
LDT_RSV-B_M_1.1	13	hRSV/A/Taiwan/UMC-26923/2019|EPI_ISL_18062339|2019-11-12	GGCAAATATGGAAACATACGTGAATAAACTTCACGAGGGCTCCACATACACAGCTGCTGTTCAATACAATGTCCTAGAAAAAG
LDT_RSV-B_M_1.1	13	hRSV/A/Canada/un-UMC-010203029/2020|EPI_ISL_19048008|2020-01-24	GGCAAATATGGAAACATACGTGAATAAACTTCACGAGGGCTCCACATACACAGCTGCTGTTCAATACAATGTCCTAGAAAAAG
LDT_RSV-B_M_1.1	13	hRSV/A/Spain/CT-HUVH-716851/2017|EPI_ISL_18682284|2017-11-08	GGCAAATATGGAAACATACGTGAATAAACTTCACGAGGGCTCCACATACACAGCTGCTGTTCAATACAATGTCCTAGAAAAAG
LDT_RSV-B_M_1.1	13	hRSV/A/France/ARA-HCL020003024701/2020|EPI_ISL_18789114|2020-01-06	GGCAAATATGGAAACATACGTGAATAAACTTCACGAGGGCTCCACATACACAGCTGCTGTTCAATACAATGTCCTAGAAAAAG
LDT_RSV-B_M_1.1	13	hRSV/A/New_Zealand/IESR-HB0886/2017|EPI_ISL_19207086|2017-08-07	GGCAAATATGGAAACATACGTGAATAAACTTCACGAGGGCTCCACATACACAGCTGCTGTTCAATACAATGTCCTAGAAAAAG
LDT_RSV-B_M_1.1	13	hRSV/A/Spain/CT-HUVH-170979/2020|EPI_ISL_18682376|2020-01-12	GGCAAATATGGAAACATACGTGAATAAACTTCACGAGGGCTCCACATACACAGCTGCTGTTCAATACAATGTCCTAGAAAAAG
LDT_RSV-B_M_1.1	13	hRSV/A/France/ARA-HCL021059812501/2021|EPI_ISL_18789272|2021-03-31	GGCAAATATGGAAACATACGTGAATAAACTTCACGAGGGCTCCACATACACAGCTGCTGTTCAATACAATGTCCTAGAAAAAG
LDT_RSV-B_M_1.1	13	hRSV/A/France/un-UMC-26221/2019|EPI_ISL_18061637|2019-12-06	GGCAAATATGGAAACATACGTGAATAAACTTCACGAGGGCTCCACATACACAGCTGCTGTTCAATACAATGTCCTAGAAAAAG
LDT_RSV-B_M_1.1	13	hRSV/A/Mozambique/MAP-IR0332/2019|EPI_ISL_17308711|2019-03-29	GGCAAATATGGAAACATACGTGAATAAACTTCACGAGGGCTCCACATACACAGCTGCTGTTCAATACAATGTCCTAGAAAAAG
LDT_RSV-B_M_1.1	13	hRSV/A/South_Africa/UMC-25890/2018|EPI_ISL_18061306|2018-04-10	GGCAAATATGGAAACATACGTGAATAAACTTCACGAGGGCTCCACATACACAGCTGCTGTTCAATACAATGTCCTAGAAAAAG
LDT_RSV-B_M_1.1	13	hRSV/A/New_Zealand/IESR-HB2142/2016|EPI_ISL_19206926|2016-09-13	GGCAAATATGGAAACATACGTGAATAAACTTCACGAGGGCTCCACATACACAGCTGCTGTTCAATACAATGTCCTAGAAAAAG
LDT_RSV-B_M_1.1	13	hRSV/A/United_Kingdom/DP-OX02-8497-V01/2018|EPI_ISL_15753388|2018-12-18	GGCAAATATGGAAACATACGTGAATAAACTTCACGAGGGCTCCACATACACAGCTGCTGTTCAATACAATGTCCTAGAAAAAG
LDT_RSV-B_M_1.1	13	hRSV/A/New_Zealand/IESR-HB1219/2016|EPI_ISL_19206269|2016-06-29	GGCAAATATGGAAACATACGTGAATAAACTTCACGAGGGCTCCACATACACAGCTGCTGTTCAATACAATGTCCTAGAAAAAG
LDT_RSV-B_M_1.1	13	hRSV/A/New_Zealand/NZL-LJRSV04/2015|EPI_ISL_2585312|2015-06-22	GGCAAATATGGAAACATACGTGAATAAACTTCACGAGGGCTCCACATACACAGCTGCTGTTCAATACAATGTCCTAGAAAAAG
LDT_RSV-B_M_1.1	13	hRSV/A/Germany/BY-22-00774/2021|EPI_ISL_17995742|2021-10-22	GGCAAATATGGAAACATACGTGAATAAACTTCACGAGGGCTCCACATACACAGCTGCTGTTCAATACAATGTCCTAGAAAAAG
LDT_RSV-B_M_1.1	13	hRSV/A/Australia/TAS-HHR-054593/2021|EPI_ISL_19869526|2021-07-08	GGCAAATATGGAAACATACGTGAATAAACTTCACGAGGGCTCCACATACACAGCTGCTGTTCAATACAATGTCCTAGAAAAAG
LDT_RSV-B_M_1.1	13	hRSV/A/South_Africa/UMC-270102043/2019|EPI_ISL_19049105|2019-04-23	GGCAAATATGGAAACATACGTGAATAAACTTCACGAGGGCTCCACATACACAGCTGCTGTTCAATACAATGTCCTAGAAAAAG
LDT_RSV-B_M_1.1	13	hRSV/A/China/CCMU-6818/2019|EPI_ISL_18482766|2019-12-01	GGCAAATATGGAAACATACGTGAATAAACTTCACGAGGGCTCCACATACACAGCTGCTGTTCAATACAATGTCCTAGAAAAAG
LDT_RSV-B_M_1.1	13	hRSV/A/Spain/un-DP-SE01A-0186-V02/2020|EPI_ISL_15753327|2020-01-07	GGCAAATATGGAAACATACGTGAATAAACTTCACGAGGGCTCCACATACACAGCTGCTGTTCAATACAATGTCCTAGAAAAAG
LDT_RSV-B_M_1.1	13	hRSV/A/USA/TH-10287/2012|EPI_ISL_2543973|2012-10-02	GGCAAATATGGAAACATACGTGAATAAACTTCACGAGGGCTCCACATACACAGCTGCTGTTCAATACAATGTCCTAGAAAAAG
LDT_RSV-B_M_1.1	13	hRSV/A/New_Zealand/IESR-HB0560/2016|EPI_ISL_19206194|2016-05-02	GGCAAATATGGAAACATACGTGAATAAACTTCACGAGGGCTCCACATACACAGCTGCTGTTCAATACAATGTCCTAGAAAAAG
LDT_RSV-B_M_1.1	13	hRSV/A/Argentina/BA-HNRG-436/2019|EPI_ISL_15067683|2019-06-21	GGCAAATATGGAAACATACGTGAATAAACTTCACGAGGGCTCCACATACACAGCTGCTGTTCAATACAATGTCCTAGAAAAAG
LDT_RSV-B_M_1.1	13	hRSV/A/Italy/LOM-31/2021|EPI_ISL_18446798|2021-11-24	GGCAAATATGGAAACATACGTGAATAAACTTCACGAGGGCTCCACATACACAGCTGCTGTTCAATACAATGTCCTAGAAAAAG
LDT_RSV-B_M_1.1	13	hRSV/A/Australia/VIC-RCH014/2019|EPI_ISL_1653957|2019-06-23	GGCAAATATGGAAACATACGTGAATAAACTTCACGAGGGCTCCACATACACAGCTGCTGTTCAATACAATGTCCTAGAAAAAG
LDT_RSV-B_M_1.1	13	hRSV/A/USA/WA-BBI-S23365/2020|EPI_ISL_18143655|2020-02-16	GGCAAATATGGAAACATACGTGAATAAACTTCACGAGGGCTCCACATACACAGCTGCTGTTCAATACAATGTCCTAGAAAAAG
LDT_RSV-B_M_1.1	13	hRSV/A/China/ZJ-CDC-19S005/2019|EPI_ISL_19815012|2019-01-25	GGCAAATATGGAAACATACGTGAATAAACTTCACGAGGGCTCCACATACACAGCTGCTGTTCAATACAATGTCCTAGAAAAAG
LDT_RSV-B_M_1.1	13	hRSV/A/USA/WA-BBI-S24927/2019|EPI_ISL_19006847|2019-12-15	GGCAAATATGGAAACATACGTGAATAAACTTCACGAGGGCTCCACATACACAGCTGCTGTTCAATACAATGTCCTAGAAAAAG
LDT_RSV-B_M_1.1	13	hRSV/A/Canada/un-UMC-010203028/2020|EPI_ISL_19049101|2020-01-22	GGCAAATATGGAAACATACGTGAATAAACTTCACGAGGGCTCCACATACACAGCTGCTGTTCAATACAATGTCCTAGAAAAAG
LDT_RSV-B_M_1.1	13	hRSV/A/Japan/UMC-810103007/2019|EPI_ISL_19048783|2019-09-02	GGCAAATATGGAAACATACGTGAATAAACTTCACGAGGGCTCCACATACACAGCTGCTGTTCAATACAATGTCCTAGAAAAAG
LDT_RSV-B_M_1.1	13	hRSV/A/Australia/WM3071531/2020|EPI_ISL_2839186|2020-11-02	GGCAAATATGGAAACATACGTGAATAAACTTCACGAGGGCTCCACATACACAGCTGCTGTTCAATACAATGTCCTAGAAAAAG
LDT_RSV-B_M_1.1	13	hRSV/A/Australia/P511846/2020|EPI_ISL_2839228|2020-11-20	GGCAAATATGGAAACATACGTGAATAAACTTCACGAGGGCTCCACATACACAGCTGCTGTTCAATACAATGTCCTAGAAAAAG
LDT_RSV-B_M_1.1	13	hRSV/A/USA/PA-PITT-RSV00045/2019|EPI_ISL_19815470|2019-11	GGCAAATATGGAAACATACGTGAATAAACTTCACGAGGGCTCCACATACACAGCTGCTGTTCAATACAATGTCCTAGAAAAAG
LDT_RSV-B_M_1.1	13	hRSV/A/Argentina/PAIS-ALM-17/2023|EPI_ISL_19500950|2020-05-25	GGCAAATATGGAAACATACGTGAATAAACTTCACGAGGGCTCCACATACACAGCTGCTGTTCAATACAATGTCCTAGAAAAAG
LDT_RSV-B_M_1.1	13	hRSV/A/Kenya/KILIFI-WGS-1038-23-03/2012|EPI_ISL_2574728|2012-03-23	GGCAAATATGGAAACATACGTGAATAAACTTCACGAGGGCTCCACATACACAGCTGCTGTTCAATACAATGTCCTAGAAAAAG
LDT_RSV-B_M_1.1	13	hRSV/A/New_Zealand/IESR-HB0396/2015|EPI_ISL_19206177|2015-07-16	GGCAAATATGGAAACATACGTGAATAAACTTCACGAGGGCTCCACATACACAGCTGCTGTTCAATACAATGTCCTAGAAAAAG
LDT_RSV-B_M_1.1	13	hRSV/A/South_Korea/UMC-820103052/2019|EPI_ISL_19048971|2019-12-18	GGCAAATATGGAAACATACGTGAATAAACTTCACGAGGGCTCCACATACACAGCTGCTGTTCAATACAATGTCCTAGAAAAAG
LDT_RSV-B_M_1.1	13	hRSV/A/USA/TH-10470/2013|EPI_ISL_2587355|2013-06-19	GGCAAATATGGAAACATACGTGAATAAACTTCACGAGGGCTCCACATACACAGCTGCTGTTCAATACAATGTCCTAGAAAAAG
LDT_RSV-B_M_1.1	13	hRSV/A/Germany/RP-22-00203/2021|EPI_ISL_17995705|2021-10-05	GGCAAATATGGAAACATACGTGAATAAACTTCACGAGGGCTCCACATACACAGCTGCTGTTCAATACAATGTCCTAGAAAAAG
LDT_RSV-B_M_1.1	13	hRSV/A/Mongolia/NCCD007/2019|EPI_ISL_2543831|2019-01-15	GGCAAATATGGAAACATACGTGAATAAACTTCACGAGGGCTCCACATACACAGCTGCTGTTCAATACAATGTCCTAGAAAAAG
LDT_RSV-B_M_1.1	13	hRSV/A/Argentina/BA-HNRG-311/2017|EPI_ISL_1074056|2017-05-10	GGCAAATATGGAAACATACGTGAATAAACTTCACGAGGGCTCCACATACACAGCTGCTGTTCAATACAATGTCCTAGAAAAAG
LDT_RSV-B_M_1.1	13	hRSV/A/Mozambique/MAP-IR0280/2019|EPI_ISL_17308700|2019-03-20	GGCAAATATGGAAACATACGTGAATAAACTTCACGAGGGCTCCACATACACAGCTGCTGTTCAATACAATGTCCTAGAAAAAG
LDT_RSV-B_M_1.1	13	hRSV/A/Germany/RP-22-00723/2021|EPI_ISL_17995711|2021-10-21	GGCAAATATGGAAACATACGTGAATAAACTTCACGAGGGCTCCACATACACAGCTGCTGTTCAATACAATGTCCTAGAAAAAG
LDT_RSV-B_M_1.1	13	hRSV/A/Spain/un-UMC-26268/2018|EPI_ISL_18061684|2018-12-27	GGCAAATATGGAAACATACGTGAATAAACTTCACGAGGGCTCCACATACACAGCTGCTGTTCAATACAATGTCCTAGAAAAAG
LDT_RSV-B_M_1.1	13	hRSV/A/France/ARA-HCL019215164101/2019|EPI_ISL_18789026|2019-12-13	GGCAAATATGGAAACATACGTGAATAAACTTCACGAGGGCTCCACATACACAGCTGCTGTTCAATACAATGTCCTAGAAAAAG
LDT_RSV-B_M_1.1	13	hRSV/A/China/CCMU-0115/2020|EPI_ISL_18482759|2020-01-26	GGCAAATATGGAAACATACGTGAATAAACTTCACGAGGGCTCCACATACACAGCTGCTGTTCAATACAATGTCCTAGAAAAAG
LDT_RSV-B_M_1.1	13	hRSV/A/New_Zealand/IESR-VR0673/2021|EPI_ISL_16959731|2021-06-26	GGCAAATATGGAAACATACGTGAATAAACTTCACGAGGGCTCCACATACACAGCTGCTGTTCAATACAATGTCCTAGAAAAAG
LDT_RSV-B_M_1.1	13	hRSV/A/Canada/un-UMC-25664/2019|EPI_ISL_18061080|2019-12-03	GGCAAATATGGAAACATACGTGAATAAACTTCACGAGGGCTCCACATACACAGCTGCTGTTCAATACAATGTCCTAGAAAAAG
LDT_RSV-B_M_1.1	13	hRSV/A/Scotland/WoSSVC-EXP_01_01/2021|EPI_ISL_18277132|2021-09	GGCAAATATGGAAACATACGTGAATAAACTTCACGAGGGCTCCACATACACAGCTGCTGTTCAATACAATGTCCTAGAAAAAG
LDT_RSV-B_M_1.1	13	hRSV/A/Netherlands/un-UMC-310101062/2018|EPI_ISL_19048663|2018-01-16	GGCAAATATGGAAACATACGTGAATAAACTTCACGAGGGCTCCACATACACAGCTGCTGTTCAATACAATGTCCTAGAAAAAG
LDT_RSV-B_M_1.1	13	hRSV/A/New_Zealand/IESR-VR0871/2021|EPI_ISL_16959833|2021-06-26	GGCAAATATGGAAACATACGTGAATAAACTTCACGAGGGCTCCACATACACAGCTGCTGTTCAATACAATGTCCTAGAAAAAG
LDT_RSV-B_M_1.1	13	hRSV/A/Spain/un-DP-SE01A-0108-V02/2019|EPI_ISL_15753372|2019-12-19	GGCAAATATGGAAACATACGTGAATAAACTTCACGAGGGCTCCACATACACAGCTGCTGTTCAATACAATGTCCTAGAAAAAG
LDT_RSV-B_M_1.1	13	hRSV/A/USA/TH-10280P/2013|EPI_ISL_2543983|2013-02-26	GGCAAATATGGAAACATACGTGAATAAACTTCACGAGGGCTCCACATACACAGCTGCTGTTCAATACAATGTCCTAGAAAAAG
LDT_RSV-B_M_1.1	13	hRSV/A/Germany/RP-20-03551/2020|EPI_ISL_17995699|2020-03-16	GGCAAATATGGAAACATACGTGAATAAACTTCACGAGGGCTCCACATACACAGCTGCTGTTCAATACAATGTCCTAGAAAAAG
LDT_RSV-B_M_1.1	13	hRSV/A/USA/WA-BBI-S24936/2019|EPI_ISL_19006915|2019-12-19	GGCAAATATGGAAACATACGTGAATAAACTTCACGAGGGCTCCACATACACAGCTGCTGTTCAATACAATGTCCTAGAAAAAG
LDT_RSV-B_M_1.1	13	hRSV/A/Tunisia/IZSAM-1427-1-57/2021|EPI_ISL_19544352|2021-11-22	GGCAAATATGGAAACATACGTGAATAAACTTCACGAGGGCTCCACATACACAGCTGCTGTTCAATACAATGTCCTAGAAAAAG
LDT_RSV-B_M_1.1	13	hRSV/A/Australia/VIC-RCH098/2021|EPI_ISL_11817104|2021-04-13	GGCAAATATGGAAACATACGTGAATAAACTTCACGAGGGCTCCACATACACAGCTGCTGTTCAATACAATGTCCTAGAAAAAG
LDT_RSV-B_M_1.1	13	hRSV/A/Morocco/1505-19/2019|EPI_ISL_15120785|2019-02-08	GGCAAATATGGAAACATACGTGAATAAACTTCACGAGGGCTCCACATACACAGCTGCTGTTCAATACAATGTCCTAGAAAAAG
LDT_RSV-B_M_1.1	13	hRSV/A/Cote_d'Ivoire/IPCI-014/2019|EPI_ISL_5522630|2019-08-27	GGCAAATATGGAAACATACGTGAATAAACTTCACGAGGGCTCCACATACACAGCTGCTGTTCAATACAATGTCCTAGAAAAAG
LDT_RSV-B_M_1.1	13	hRSV/A/France/ARA-HCL021033978502/2021|EPI_ISL_18789188|2021-02-22	GGCAAATATGGAAACATACGTGAATAAACTTCACGAGGGCTCCACATACACAGCTGCTGTTCAATACAATGTCCTAGAAAAAG
LDT_RSV-B_M_1.1	13	hRSV/A/Argentina/HNRG-442/2021|EPI_ISL_15055323|2021-05-05	GGCAAATATGGAAACATACGTGAATAAACTTCACGAGGGCTCCACATACACAGCTGCTGTTCAATACAATGTCCTAGAAAAAG
LDT_RSV-B_M_1.1	13	hRSV/A/USA/WA-BBI-S25178/2018|EPI_ISL_19125749|2018-12-30	GGCAAATATGGAAACATACGTGAATAAACTTCACGAGGGCTCCACATACACAGCTGCTGTTCAATACAATGTCCTAGAAAAAG
LDT_RSV-B_M_1.1	13	hRSV/A/England/150140099/2014|EPI_ISL_6494796|2014-12-31	GGCAAATATGGAAACATACGTGAATAAACTTCACGAGGGCTCCACATACACAGCTGCTGTTCAATACAATGTCCTAGAAAAAG
LDT_RSV-B_M_1.1	13	hRSV/A/Panama/GMIHS-198/2018|EPI_ISL_19568475|2018-06-14	GGCAAATATGGAAACATACGTGAATAAACTTCACGAGGGCTCCACATACACAGCTGCTGTTCAATACAATGTCCTAGAAAAAG
LDT_RSV-B_M_1.1	13	hRSV/A/Netherlands/un-UMC-26118/2018|EPI_ISL_18061534|2018-12-18	GGCAAATATGGAAACATACGTGAATAAACTTCACGAGGGCTCCACATACACAGCTGCTGTTCAATACAATGTCCTAGAAAAAG
LDT_RSV-B_M_1.1	13	hRSV/A/Austria/MUW1446022/2021|EPI_ISL_16533870|2021-09-09	GGCAAATATGGAAACATACGTGAATAAACTTCACGAGGGCTCCACATACACAGCTGCTGTTCAATACAATGTCCTAGAAAAAG
LDT_RSV-B_M_1.1	13	hRSV/A/France/un-IUMR-PG-D5/2021|EPI_ISL_15750198|2021-04	GGCAAATATGGAAACATACGTGAATAAACTTCACGAGGGCTCCACATACACAGCTGCTGTTCAATACAATGTCCTAGAAAAAG
LDT_RSV-B_M_1.1	13	hRSV/A/South_Africa/UMC-25856/2018|EPI_ISL_18061272|2018-02-28	GGCAAATATGGAAACATACGTGAATAAACTTCACGAGGGCTCCACATACACAGCTGCTGTTCAATACAATGTCCTAGAAAAAG
LDT_RSV-B_M_1.1	13	hRSV/A/France/ARA-HCL021190216601/2021|EPI_ISL_18789415|2021-10-24	GGCAAATATGGAAACATACGTGAATAAACTTCACGAGGGCTCCACATACACAGCTGCTGTTCAATACAATGTCCTAGAAAAAG
LDT_RSV-B_M_1.1	13	hRSV/A/Kenya/KILIFI-WGS-1060-11-06/2012|EPI_ISL_2583024|2012-06-11	GGCAAATATGGAAACATACGTGAATAAACTTCACGAGGGCTCCACATACACAGCTGCTGTTCAATACAATGTCCTAGAAAAAG
LDT_RSV-B_M_1.1	13	hRSV/A/New_Zealand/IESR-HB1430/2016|EPI_ISL_19206293|2016-07-05	GGCAAATATGGAAACATACGTGAATAAACTTCACGAGGGCTCCACATACACAGCTGCTGTTCAATACAATGTCCTAGAAAAAG
LDT_RSV-B_M_1.1	13	hRSV/A/Japan/UMC-26852/2019|EPI_ISL_18062268|2019-09-13	GGCAAATATGGAAACATACGTGAATAAACTTCACGAGGGCTCCACATACACAGCTGCTGTTCAATACAATGTCCTAGAAAAAG
LDT_RSV-B_M_1.1	13	hRSV/A/Argentina/BA-HNRG-343/2017|EPI_ISL_1074156|2017-06-07	GGCAAATATGGAAACATACGTGAATAAACTTCACGAGGGCTCCACATACACAGCTGCTGTTCAATACAATGTCCTAGAAAAAG
LDT_RSV-B_M_1.1	13	hRSV/A/United_Kingdom/DP-OX02-9801-V01/2019|EPI_ISL_15753370|2019-12-13	GGCAAATATGGAAACATACGTGAATAAACTTCACGAGGGCTCCACATACACAGCTGCTGTTCAATACAATGTCCTAGAAAAAG
LDT_RSV-B_M_1.1	13	hRSV/A/USA/IL-NU-128/2019|EPI_ISL_18939527|2019-03	GGCAAATATGGAAACATACGTGAATAAACTTCACGAGGGCTCCACATACACAGCTGCTGTTCAATACAATGTCCTAGAAAAAG
LDT_RSV-B_M_1.1	13	hRSV/A/Spain/CT-HUVH-177169/2013|EPI_ISL_18682315|2013-11-29	GGCAAATATGGAAACATACGTGAATAAACTTCACGAGGGCTCCACATACACAGCTGCTGTTCAATACAATGTCCTAGAAAAAG
LDT_RSV-B_M_1.1	13	hRSV/A/France/ARA-HCL021129320901/2021|EPI_ISL_18789315|2021-07-17	GGCAAATATGGAAACATACGTGAATAAACTTCACGAGGGCTCCACATACACAGCTGCTGTTCAATACAATGTCCTAGAAAAAG
LDT_RSV-B_M_1.1	13	hRSV/A/Mozambique/MAP-IR0041/2019|EPI_ISL_17308687|2019-01-17	GGCAAATATGGAAACATACGTGAATAAACTTCACGAGGGCTCCACATACACAGCTGCTGTTCAATACAATGTCCTAGAAAAAG
LDT_RSV-B_M_1.1	13	hRSV/A/Kenya/KILIFI-WGS-1061-13-06/2012|EPI_ISL_2578721|2012-06-13	GGCAAATATGGAAACATACGTGAATAAACTTCACGAGGGCTCCACATACACAGCTGCTGTTCAATACAATGTCCTAGAAAAAG
LDT_RSV-B_M_1.1	13	hRSV/A/South_Africa/UMC-25864/2018|EPI_ISL_18061280|2018-03-13	GGCAAATATGGAAACATACGTGAATAAACTTCACGAGGGCTCCACATACACAGCTGCTGTTCAATACAATGTCCTAGAAAAAG
LDT_RSV-B_M_1.1	13	hRSV/A/Russia/un-UMC-070103008/2020|EPI_ISL_19048138|2020-01-27	GGCAAATATGGAAACATACGTGAATAAACTTCACGAGGGCTCCACATACACAGCTGCTGTTCAATACAATGTCCTAGAAAAAG
LDT_RSV-B_M_1.1	13	hRSV/A/France/ARA-HCL021133876102/2021|EPI_ISL_18789320|2021-07-25	GGCAAATATGGAAACATACGTGAATAAACTTCACGAGGGCTCCACATACACAGCTGCTGTTCAATACAATGTCCTAGAAAAAG
LDT_RSV-B_M_1.1	13	hRSV/A/Taiwan/UMC-26924/2019|EPI_ISL_18062340|2019-11-13	GGCAAATATGGAAACATACGTGAATAAACTTCACGAGGGCTCCACATACACAGCTGCTGTTCAATACAATGTCCTAGAAAAAG
LDT_RSV-B_M_1.1	13	hRSV/A/USA/TH-10109/2012|EPI_ISL_2588365|2012-10-05	GGCAAATATGGAAACATACGTGAATAAACTTCACGAGGGCTCCACATACACAGCTGCTGTTCAATACAATGTCCTAGAAAAAG
LDT_RSV-B_M_1.1	13	hRSV/A/Australia/VIC-MMC053/2020|EPI_ISL_2543774|2020-12-30	GGCAAATATGGAAACATACGTGAATAAACTTCACGAGGGCTCCACATACACAGCTGCTGTTCAATACAATGTCCTAGAAAAAG
LDT_RSV-B_M_1.1	13	hRSV/A/USA/TH-10387/2013|EPI_ISL_2587442|2013-07-09	GGCAAATATGGAAACATACGTGAATAAACTTCACGAGGGCTCCACATACACAGCTGCTGTTCAATACAATGTCCTAGAAAAAG
LDT_RSV-B_M_1.1	13	hRSV/A/Brazil/un-UMC-550102145/2019|EPI_ISL_19048214|2019-06-24	GGCAAATATGGAAACATACGTGAATAAACTTCACGAGGGCTCCACATACACAGCTGCTGTTCAATACAATGTCCTAGAAAAAG
LDT_RSV-B_M_1.1	13	hRSV/A/Italy/SIC-105_02/2019|EPI_ISL_19063415|2019-01-10	GGCAAATATGGAAACATACGTGAATAAACTTCACGAGGGCTCCACATACACAGCTGCTGTTCAATACAATGTCCTAGAAAAAG
LDT_RSV-B_M_1.1	13	hRSV/A/New_Zealand/IESR-HB0926/2015|EPI_ISL_19206829|2015-07-08	GGCAAATATGGAAACATACGTGAATAAACTTCACGAGGGCTCCACATACACAGCTGCTGTTCAATACAATGTCCTAGAAAAAG
LDT_RSV-B_M_1.1	13	hRSV/A/New_Zealand/IESR-HB1405/2016|EPI_ISL_19206290|2016-06-28	GGCAAATATGGAAACATACGTGAATAAACTTCACGAGGGCTCCACATACACAGCTGCTGTTCAATACAATGTCCTAGAAAAAG
LDT_RSV-B_M_1.1	13	hRSV/A/China/ZJ-CDC-S131/2021|EPI_ISL_19749547|2021-10-13	GGCAAATATGGAAACATACGTGAATAAACTTCACGAGGGCTCCACATACACAGCTGCTGTTCAATACAATGTCCTAGAAAAAG
LDT_RSV-B_M_1.1	13	hRSV/A/Japan/UMC-26882/2020|EPI_ISL_18062298|2020-01-27	GGCAAATATGGAAACATACGTGAATAAACTTCACGAGGGCTCCACATACACAGCTGCTGTTCAATACAATGTCCTAGAAAAAG
LDT_RSV-B_M_1.1	13	hRSV/A/Japan/UMC-810103012/2019|EPI_ISL_19048516|2019-09-06	GGCAAATATGGAAACATACGTGAATAAACTTCACGAGGGCTCCACATACACAGCTGCTGTTCAATACAATGTCCTAGAAAAAG
LDT_RSV-B_M_1.1	13	hRSV/A/Spain/CT-HUVH-166966/2020|EPI_ISL_18682308|2020-01-06	GGCAAATATGGAAACATACGTGAATAAACTTCACGAGGGCTCCACATACACAGCTGCTGTTCAATACAATGTCCTAGAAAAAG
LDT_RSV-B_M_1.1	13	hRSV/A/Australia/VIC-RCH101/2021|EPI_ISL_11817106|2021-04-18	GGCAAATATGGAAACATACGTGAATAAACTTCACGAGGGCTCCACATACACAGCTGCTGTTCAATACAATGTCCTAGAAAAAG
LDT_RSV-B_M_1.1	13	hRSV/A/England/RE19003239/2019|EPI_ISL_1520429|2019-12-10	GGCAAATATGGAAACATACGTGAATAAACTTCACGAGGGCTCCACATACACAGCTGCTGTTCAATACAATGTCCTAGAAAAAG
LDT_RSV-B_M_1.1	13	hRSV/A/New_Zealand/IESR-VR0573/2021|EPI_ISL_16959659|2021-06-23	GGCAAATATGGAAACATACGTGAATAAACTTCACGAGGGCTCCACATACACAGCTGCTGTTCAATACAATGTCCTAGAAAAAG
LDT_RSV-B_M_1.1	13	hRSV/A/New_Zealand/IESR-HB0196/2017|EPI_ISL_19206381|2017-06-09	GGCAAATATGGAAACATACGTGAATAAACTTCACGAGGGCTCCACATACACAGCTGCTGTTCAATACAATGTCCTAGAAAAAG
LDT_RSV-B_M_1.1	13	hRSV/A/Tunisia/IZSAM-1427-1-47/2021|EPI_ISL_19544343|2021-11-15	GGCAAATATGGAAACATACGTGAATAAACTTCACGAGGGCTCCACATACACAGCTGCTGTTCAATACAATGTCCTAGAAAAAG
LDT_RSV-B_M_1.1	13	hRSV/A/Japan/UMC-810103037/2019|EPI_ISL_19048284|2019-11-14	GGCAAATATGGAAACATACGTGAATAAACTTCACGAGGGCTCCACATACACAGCTGCTGTTCAATACAATGTCCTAGAAAAAG
LDT_RSV-B_M_1.1	13	hRSV/A/Scotland/IEE-LO6/2019|EPI_ISL_19442685|2019-12-02	GGCAAATATGGAAACATACGTGAATAAACTTCACGAGGGCTCCACATACACAGCTGCTGTTCAATACAATGTCCTAGAAAAAG
LDT_RSV-B_M_1.1	13	hRSV/A/Australia/QLD-RBWH143/2021|EPI_ISL_15774031|2021-02-22	GGCAAATATGGAAACATACGTGAATAAACTTCACGAGGGCTCCACATACACAGCTGCTGTTCAATACAATGTCCTAGAAAAAG
LDT_RSV-B_M_1.1	13	hRSV/A/USA/PA-MGEL-00043/2019|EPI_ISL_19794728|2019-04	GGCAAATATGGAAACATACGTGAATAAACTTCACGAGGGCTCCACATACACAGCTGCTGTTCAATACAATGTCCTAGAAAAAG
LDT_RSV-B_M_1.1	13	hRSV/A/Netherlands/un-DP-UU02-0163-V01/2019|EPI_ISL_15753362|2019-12-27	GGCAAATATGGAAACATACGTGAATAAACTTCACGAGGGCTCCACATACACAGCTGCTGTTCAATACAATGTCCTAGAAAAAG
LDT_RSV-B_M_1.1	13	hRSV/A/England/145240248/2014|EPI_ISL_6494794|2014-12-24	GGCAAATATGGAAACATACGTGAATAAACTTCACGAGGGCTCCACATACACAGCTGCTGTTCAATACAATGTCCTAGAAAAAG
LDT_RSV-B_M_1.1	13	hRSV/A/France/un-UMC-330103024/2019|EPI_ISL_19048667|2019-11-27	GGCAAATATGGAAACATACGTGAATAAACTTCACGAGGGCTCCACATACACAGCTGCTGTTCAATACAATGTCCTAGAAAAAG
LDT_RSV-B_M_1.1	13	hRSV/A/Morocco/59-13/2012|EPI_ISL_15004433|2012-11-26	GGCAAATATGGAAACATACGTGAATAAACTTCACGAGGGCTCCACATACACAGCTGCTGTTCAATACAATGTCCTAGAAAAAG
LDT_RSV-B_M_1.1	13	hRSV/A/South_Africa/UMC-270101001/2018|EPI_ISL_19049266|2018-02-27	GGCAAATATGGAAACATACGTGAATAAACTTCACGAGGGCTCCACATACACAGCTGCTGTTCAATACAATGTCCTAGAAAAAG
LDT_RSV-B_M_1.1	13	hRSV/A/Australia/WM3321824/2020|EPI_ISL_2839203|2020-11-27	GGCAAATATGGAAACATACGTGAATAAACTTCACGAGGGCTCCACATACACAGCTGCTGTTCAATACAATGTCCTAGAAAAAG
LDT_RSV-B_M_1.1	13	hRSV/A/New_Zealand/IESR-HB1118/2015|EPI_ISL_19206851|2015-09-10	GGCAAATATGGAAACATACGTGAATAAACTTCACGAGGGCTCCACATACACAGCTGCTGTTCAATACAATGTCCTAGAAAAAG
LDT_RSV-B_M_1.1	13	hRSV/A/South_Africa/UMC-25914/2018|EPI_ISL_18061330|2018-03-26	GGCAAATATGGAAACATACGTGAATAAACTTCACGAGGGCTCCACATACACAGCTGCTGTTCAATACAATGTCCTAGAAAAAG
LDT_RSV-B_M_1.1	13	hRSV/A/Japan/UMC-26759/2018|EPI_ISL_18062175|2018-01-19	GGCAAATATGGAAACATACGTGAATAAACTTCACGAGGGCTCCACATACACAGCTGCTGTTCAATACAATGTCCTAGAAAAAG
LDT_RSV-B_M_1.1	13	hRSV/A/Zambia/Lusaka-1937/2018|EPI_ISL_17964366|2018-04-28	GGCAAATATGGAAACATACGTGAATAAACTTCACGAGGGCTCCACATACACAGCTGCTGTTCAATACAATGTCCTAGAAAAAG
LDT_RSV-B_M_1.1	13	hRSV/A/USA/WA-BBI-S23230/2019|EPI_ISL_18143460|2019-11-03	GGCAAATATGGAAACATACGTGAATAAACTTCACGAGGGCTCCACATACACAGCTGCTGTTCAATACAATGTCCTAGAAAAAG
LDT_RSV-B_M_1.1	13	hRSV/A/France/ARA-HCL021181155701/2021|EPI_ISL_18789366|2021-10-11	GGCAAATATGGAAACATACGTGAATAAACTTCACGAGGGCTCCACATACACAGCTGCTGTTCAATACAATGTCCTAGAAAAAG
LDT_RSV-B_M_1.1	13	hRSV/A/New_Zealand/IESR-VR0985/2021|EPI_ISL_16959873|2021-07-10	GGCAAATATGGAAACATACGTGAATAAACTTCACGAGGGCTCCACATACACAGCTGCTGTTCAATACAATGTCCTAGAAAAAG
LDT_RSV-B_M_1.1	13	hRSV/A/France/ARA-HCL021039531901/2021|EPI_ISL_18789199|2021-03-01	GGCAAATATGGAAACATACGTGAATAAACTTCACGAGGGCTCCACATACACAGCTGCTGTTCAATACAATGTCCTAGAAAAAG
LDT_RSV-B_M_1.1	13	hRSV/A/Nicaragua/NIC-IIIn-16-0242-01NT/2016|EPI_ISL_2582230|2016-10-04	GGCAAATATGGAAACATACGTGAATAAACTTCACGAGGGCTCCACATACACAGCTGCTGTTCAATACAATGTCCTAGAAAAAG
LDT_RSV-B_M_1.1	13	hRSV/A/New_Zealand/IESR-VR0300/2021|EPI_ISL_16959541|2021-06-01	GGCAAATATGGAAACATACGTGAATAAACTTCACGAGGGCTCCACATACACAGCTGCTGTTCAATACAATGTCCTAGAAAAAG
LDT_RSV-B_M_1.1	13	hRSV/A/South_Africa/UMC-25859/2018|EPI_ISL_18061275|2018-03-06	GGCAAATATGGAAACATACGTGAATAAACTTCACGAGGGCTCCACATACACAGCTGCTGTTCAATACAATGTCCTAGAAAAAG
LDT_RSV-B_M_1.1	13	hRSV/A/South_Africa/NICD-R08590/2021|EPI_ISL_11055753|2021-06-10	GGCAAATATGGAAACATACGTGAATAAACTTCACGAGGGCTCCACATACACAGCTGCTGTTCAATACAATGTCCTAGAAAAAG
LDT_RSV-B_M_1.1	13	hRSV/A/Spain/un-DP-SE01A-0107-V02/2020|EPI_ISL_15753358|2020-01-08	GGCAAATATGGAAACATACGTGAATAAACTTCACGAGGGCTCCACATACACAGCTGCTGTTCAATACAATGTCCTAGAAAAAG
LDT_RSV-B_M_1.1	13	hRSV/A/USA/IL-NU-194/2019|EPI_ISL_18939387|2019-01	GGCAAATATGGAAACATACGTGAATAAACTTCACGAGGGCTCCACATACACAGCTGCTGTTCAATACAATGTCCTAGAAAAAG
LDT_RSV-B_M_1.1	13	hRSV/A/China/CCMU-6809/2019|EPI_ISL_18482797|2019-12-01	GGCAAATATGGAAACATACGTGAATAAACTTCACGAGGGCTCCACATACACAGCTGCTGTTCAATACAATGTCCTAGAAAAAG
LDT_RSV-B_M_1.1	13	hRSV/A/Germany/RP-22-00983/2021|EPI_ISL_17995714|2021-10-27	GGCAAATATGGAAACATACGTGAATAAACTTCACGAGGGCTCCACATACACAGCTGCTGTTCAATACAATGTCCTAGAAAAAG
LDT_RSV-B_M_1.1	13	hRSV/A/Canada/un-UMC-010103017/2019|EPI_ISL_19048786|2019-12-03	GGCAAATATGGAAACATACGTGAATAAACTTCACGAGGGCTCCACATACACAGCTGCTGTTCAATACAATGTCCTAGAAAAAG
LDT_RSV-B_M_1.1	13	hRSV/A/Brazil/un-UMC-550101023/2018|EPI_ISL_19049092|2018-07-02	GGCAAATATGGAAACATACGTGAATAAACTTCACGAGGGCTCCACATACACAGCTGCTGTTCAATACAATGTCCTAGAAAAAG
LDT_RSV-B_M_1.1	13	hRSV/A/New_Zealand/IESR-HB0133/2018|EPI_ISL_19206567|2018-07-05	GGCAAATATGGAAACATACGTGAATAAACTTCACGAGGGCTCCACATACACAGCTGCTGTTCAATACAATGTCCTAGAAAAAG
LDT_RSV-B_M_1.1	13	hRSV/A/Argentina/BA-HNRG-186/2015|EPI_ISL_1074211|2015-07-20	GGCAAATATGGAAACATACGTGAATAAACTTCACGAGGGCTCCACATACACAGCTGCTGTTCAATACAATGTCCTAGAAAAAG
LDT_RSV-B_M_1.1	13	hRSV/A/New_Zealand/IESR-HB1381/2016|EPI_ISL_19206879|2016-07-01	GGCAAATATGGAAACATACGTGAATAAACTTCACGAGGGCTCCACATACACAGCTGCTGTTCAATACAATGTCCTAGAAAAAG
LDT_RSV-B_M_1.1	13	hRSV/A/Scotland/IEE-LO476/2021|EPI_ISL_19442579|2021-09-23	GGCAAATATGGAAACATACGTGAATAAACTTCACGAGGGCTCCACATACACAGCTGCTGTTCAATACAATGTCCTAGAAAAAG
LDT_RSV-B_M_1.1	13	hRSV/A/New_Zealand/IESR-VR0658/2021|EPI_ISL_16959719|2021-06-23	GGCAAATATGGAAACATACGTGAATAAACTTCACGAGGGCTCCACATACACAGCTGCTGTTCAATACAATGTCCTAGAAAAAG
LDT_RSV-B_M_1.1	13	hRSV/A/United_Kingdom/DP-OX02-9355-V01/2019|EPI_ISL_15753266|2019-12-31	GGCAAATATGGAAACATACGTGAATAAACTTCACGAGGGCTCCACATACACAGCTGCTGTTCAATACAATGTCCTAGAAAAAG
LDT_RSV-B_M_1.1	13	hRSV/A/Netherlands/un-DP-UU02-0017-V01/2017|EPI_ISL_15753269|2017-12-15	GGCAAATATGGAAACATACGTGAATAAACTTCACGAGGGCTCCACATACACAGCTGCTGTTCAATACAATGTCCTAGAAAAAG
LDT_RSV-B_M_1.1	13	hRSV/A/Brazil/RS-FIOCRUZ-68561/2021|EPI_ISL_15895008|2021-06-18	GGCAAATATGGAAACATACGTGAATAAACTTCACGAGGGCTCCACATACACAGCTGCTGTTCAATACAATGTCCTAGAAAAAG
LDT_RSV-B_M_1.1	13	hRSV/A/New_Zealand/NZL-LJRSV12/2015|EPI_ISL_2585307|2015-07-08	GGCAAATATGGAAACATACGTGAATAAACTTCACGAGGGCTCCACATACACAGCTGCTGTTCAATACAATGTCCTAGAAAAAG
LDT_RSV-B_M_1.1	13	hRSV/A/Australia/P520445/2020|EPI_ISL_2839190|2020-11-26	GGCAAATATGGAAACATACGTGAATAAACTTCACGAGGGCTCCACATACACAGCTGCTGTTCAATACAATGTCCTAGAAAAAG
LDT_RSV-B_M_1.1	13	hRSV/A/South_Africa/NICD-R01265/2019|EPI_ISL_19753002|2019-02-21	GGCAAATATGGAAACATACGTGAATAAACTTCACGAGGGCTCCACATACACAGCTGCTGTTCAATACAATGTCCTAGAAAAAG
LDT_RSV-B_M_1.1	13	hRSV/A/Canada/un-UMC-010102013/2018|EPI_ISL_19048056|2018-12-17	GGCAAATATGGAAACATACGTGAATAAACTTCACGAGGGCTCCACATACACAGCTGCTGTTCAATACAATGTCCTAGAAAAAG
LDT_RSV-B_M_1.1	13	hRSV/A/England/160400024/2016|EPI_ISL_6494811|2016-01-21	GGCAAATATGGAAACATACGTGAATAAACTTCACGAGGGCTCCACATACACAGCTGCTGTTCAATACAATGTCCTAGAAAAAG
LDT_RSV-B_M_1.1	13	hRSV/A/United_Kingdom/DP-OX02-8663-D02/2018|EPI_ISL_15753380|2018-10-23	GGCAAATATGGAAACATACGTGAATAAACTTCACGAGGGCTCCACATACACAGCTGCTGTTCAATACAATGTCCTAGAAAAAG
LDT_RSV-B_M_1.1	13	hRSV/A/New_Zealand/IESR-HB0331/2015|EPI_ISL_19206763|2015-07-29	GGCAAATATGGAAACATACGTGAATAAACTTCACGAGGGCTCCACATACACAGCTGCTGTTCAATACAATGTCCTAGAAAAAG
LDT_RSV-B_M_1.1	13	hRSV/A/Australia/VIC-RCH030/2021|EPI_ISL_2543797|2021-02-22	GGCAAATATGGAAACATACGTGAATAAACTTCACGAGGGCTCCACATACACAGCTGCTGTTCAATACAATGTCCTAGAAAAAG
LDT_RSV-B_M_1.1	13	hRSV/A/South_Africa/UMC-25952/2019|EPI_ISL_18061368|2019-02-15	GGCAAATATGGAAACATACGTGAATAAACTTCACGAGGGCTCCACATACACAGCTGCTGTTCAATACAATGTCCTAGAAAAAG
LDT_RSV-B_M_1.1	13	hRSV/A/China/CCMU-0132/2020|EPI_ISL_18482819|2020-02-04	GGCAAATATGGAAACATACGTGAATAAACTTCACGAGGGCTCCACATACACAGCTGCTGTTCAATACAATGTCCTAGAAAAAG
LDT_RSV-B_M_1.1	13	hRSV/A/Thailand/TH-B18177/2016|EPI_ISL_2595713|2016-09-01	GGCAAATATGGAAACATACGTGAATAAACTTCACGAGGGCTCCACATACACAGCTGCTGTTCAATACAATGTCCTAGAAAAAG
LDT_RSV-B_M_1.1	13	hRSV/A/New_Zealand/IESR-HB1047/2017|EPI_ISL_19207125|2017-08-07	GGCAAATATGGAAACATACGTGAATAAACTTCACGAGGGCTCCACATACACAGCTGCTGTTCAATACAATGTCCTAGAAAAAG
LDT_RSV-B_M_1.1	13	hRSV/A/USA/WA-BBI-S25164/2019|EPI_ISL_19125740|2019-02-26	GGCAAATATGGAAACATACGTGAATAAACTTCACGAGGGCTCCACATACACAGCTGCTGTTCAATACAATGTCCTAGAAAAAG
LDT_RSV-B_M_1.1	13	hRSV/A/New_Zealand/NZL-LJRSV39/2013|EPI_ISL_2587402|2013-06-11	GGCAAATATGGAAACATACGTGAATAAACTTCACGAGGGCTCCACATACACAGCTGCTGTTCAATACAATGTCCTAGAAAAAG
LDT_RSV-B_M_1.1	13	hRSV/A/New_Zealand/IESR-VR0482/2021|EPI_ISL_16959613|2021-06-17	GGCAAATATGGAAACATACGTGAATAAACTTCACGAGGGCTCCACATACACAGCTGCTGTTCAATACAATGTCCTAGAAAAAG
LDT_RSV-B_M_1.1	13	hRSV/A/South_Africa/UMC-25899/2018|EPI_ISL_18061315|2018-04-13	GGCAAATATGGAAACATACGTGAATAAACTTCACGAGGGCTCCACATACACAGCTGCTGTTCAATACAATGTCCTAGAAAAAG
LDT_RSV-B_M_1.1	13	hRSV/A/England/164680285/2016|EPI_ISL_6494821|2016-11-16	GGCAAATATGGAAACATACGTGAATAAACTTCACGAGGGCTCCACATACACAGCTGCTGTTCAATACAATGTCCTAGAAAAAG
LDT_RSV-B_M_1.1	13	hRSV/A/Italy/SIC-29_52/2017|EPI_ISL_19063380|2017-12-27	GGCAAATATGGAAACATACGTGAATAAACTTCACGAGGGCTCCACATACACAGCTGCTGTTCAATACAATGTCCTAGAAAAAG
LDT_RSV-B_M_1.1	13	hRSV/A/Canada/un-UMC-25633/2019|EPI_ISL_18061049|2019-01-28	GGCAAATATGGAAACATACGTGAATAAACTTCACGAGGGCTCCACATACACAGCTGCTGTTCAATACAATGTCCTAGAAAAAG
LDT_RSV-B_M_1.1	13	hRSV/A/Australia/QLD-RBWH114/2021|EPI_ISL_11817051|2021-02-15	GGCAAATATGGAAACATACGTGAATAAACTTCACGAGGGCTCCACATACACAGCTGCTGTTCAATACAATGTCCTAGAAAAAG
LDT_RSV-B_M_1.1	13	hRSV/A/China/ZJ-CDC-21S180/2021|EPI_ISL_19814929|2021-02-10	GGCAAATATGGAAACATACGTGAATAAACTTCACGAGGGCTCCACATACACAGCTGCTGTTCAATACAATGTCCTAGAAAAAG
LDT_RSV-B_M_1.1	13	hRSV/A/Netherlands/un-DP-UU02-0040-D03/2018|EPI_ISL_15753523|2018-01-18	GGCAAATATGGAAACATACGTGAATAAACTTCACGAGGGCTCCACATACACAGCTGCTGTTCAATACAATGTCCTAGAAAAAG
LDT_RSV-B_M_1.1	13	hRSV/A/Japan/UMC-810101001/2017|EPI_ISL_19048237|2017-12-11	GGCAAATATGGAAACATACGTGAATAAACTTCACGAGGGCTCCACATACACAGCTGCTGTTCAATACAATGTCCTAGAAAAAG
LDT_RSV-B_M_1.1	13	hRSV/A/Japan/NU-19RS101iso/2019|EPI_ISL_19861011|2019-10-26	GGCAAATATGGAAACATACGTGAATAAACTTCACGAGGGCTCCACATACACAGCTGCTGTTCAATACAATGTCCTAGAAAAAG
LDT_RSV-B_M_1.1	13	hRSV/A/New_Zealand/IESR-VR0602/2021|EPI_ISL_19207213|2021-06-23	GGCAAATATGGAAACATACGTGAATAAACTTCACGAGGGCTCCACATACACAGCTGCTGTTCAATACAATGTCCTAGAAAAAG
LDT_RSV-B_M_1.1	13	hRSV/A/Netherlands/un-UMC-26085/2018|EPI_ISL_18061501|2018-01-26	GGCAAATATGGAAACATACGTGAATAAACTTCACGAGGGCTCCACATACACAGCTGCTGTTCAATACAATGTCCTAGAAAAAG
LDT_RSV-B_M_1.1	13	hRSV/A/China/ZJ-CDC-S016/2016|EPI_ISL_19749517|2016-1-25	GGCAAATATGGAAACATACGTGAATAAACTTCACGAGGGCTCCACATACACAGCTGCTGTTCAATACAATGTCCTAGAAAAAG
LDT_RSV-B_M_1.1	13	hRSV/A/Taiwan/UMC-26925/2019|EPI_ISL_18062341|2019-11-19	GGCAAATATGGAAACATACGTGAATAAACTTCACGAGGGCTCCACATACACAGCTGCTGTTCAATACAATGTCCTAGAAAAAG
LDT_RSV-B_M_1.1	13	hRSV/A/USA/un-BCM-121310713A/2012|EPI_ISL_18334179|2012-12-17	GGCAAATATGGAAACATACGTGAATAAACTTCACGAGGGCTCCACATACACAGCTGCTGTTCAATACAATGTCCTAGAAAAAG
LDT_RSV-B_M_1.1	13	hRSV/A/Canada/un-UMC-25616/2018|EPI_ISL_18061032|2018-12-18	GGCAAATATGGAAACATACGTGAATAAACTTCACGAGGGCTCCACATACACAGCTGCTGTTCAATACAATGTCCTAGAAAAAG
LDT_RSV-B_M_1.1	13	hRSV/A/Argentina/BA-HNRG-200/2015|EPI_ISL_1074047|2015-08-12	GGCAAATATGGAAACATACGTGAATAAACTTCACGAGGGCTCCACATACACAGCTGCTGTTCAATACAATGTCCTAGAAAAAG
LDT_RSV-B_M_1.1	13	hRSV/A/England/RE19003145/2019|EPI_ISL_1520425|2019-11-29	GGCAAATATGGAAACATACGTGAATAAACTTCACGAGGGCTCCACATACACAGCTGCTGTTCAATACAATGTCCTAGAAAAAG
LDT_RSV-B_M_1.1	13	hRSV/A/New_Zealand/IESR-HB0897/2016|EPI_ISL_19206229|2016-06-21	GGCAAATATGGAAACATACGTGAATAAACTTCACGAGGGCTCCACATACACAGCTGCTGTTCAATACAATGTCCTAGAAAAAG
LDT_RSV-B_M_1.1	13	hRSV/A/Brazil/RJ-FIOCRUZ-69481/2021|EPI_ISL_17559466|2021-03-19	GGCAAATATGGAAACATACGTGAATAAACTTCACGAGGGCTCCACATACACAGCTGCTGTTCAATACAATGTCCTAGAAAAAG
LDT_RSV-B_M_1.1	13	hRSV/A/Spain/CT-HUVH-180125/2020|EPI_ISL_18682387|2020-01-27	GGCAAATATGGAAACATACGTGAATAAACTTCACGAGGGCTCCACATACACAGCTGCTGTTCAATACAATGTCCTAGAAAAAG
LDT_RSV-B_M_1.1	13	hRSV/A/Philippines/CDC-99077/2019|EPI_ISL_17417589|2019-11-20	GGCAAATATGGAAACATACGTGAATAAACTTCACGAGGGCTCCACATACACAGCTGCTGTTCAATACAATGTCCTAGAAAAAG
LDT_RSV-B_M_1.1	13	hRSV/A/France/ARA-HCL020029972701/2020|EPI_ISL_18789140|2020-02-15	GGCAAATATGGAAACATACGTGAATAAACTTCACGAGGGCTCCACATACACAGCTGCTGTTCAATACAATGTCCTAGAAAAAG
LDT_RSV-B_M_1.1	13	hRSV/A/Japan/UMC-26863/2019|EPI_ISL_18062279|2019-10-21	GGCAAATATGGAAACATACGTGAATAAACTTCACGAGGGCTCCACATACACAGCTGCTGTTCAATACAATGTCCTAGAAAAAG
LDT_RSV-B_M_1.1	13	hRSV/A/Germany/RP-20-01833/2020|EPI_ISL_17995679|2020-01-28	GGCAAATATGGAAACATACGTGAATAAACTTCACGAGGGCTCCACATACACAGCTGCTGTTCAATACAATGTCCTAGAAAAAG
LDT_RSV-B_M_1.1	13	hRSV/A/Germany/BW-14-01559/2014|EPI_ISL_17995669|2014-02-03	GGCAAATATGGAAACATACGTGAATAAACTTCACGAGGGCTCCACATACACAGCTGCTGTTCAATACAATGTCCTAGAAAAAG
LDT_RSV-B_M_1.1	13	hRSV/A/China/CCMU-6039/2019|EPI_ISL_18482779|2019-12-01	GGCAAATATGGAAACATACGTGAATAAACTTCACGAGGGCTCCACATACACAGCTGCTGTTCAATACAATGTCCTAGAAAAAG
LDT_RSV-B_M_1.1	13	hRSV/A/South_Africa/UMC-25917/2018|EPI_ISL_18061333|2018-03-28	GGCAAATATGGAAACATACGTGAATAAACTTCACGAGGGCTCCACATACACAGCTGCTGTTCAATACAATGTCCTAGAAAAAG
LDT_RSV-B_M_1.1	13	hRSV/A/New_Zealand/IESR-VR1433/2021|EPI_ISL_16960056|2021-06-17	GGCAAATATGGAAACATACGTGAATAAACTTCACGAGGGCTCCACATACACAGCTGCTGTTCAATACAATGTCCTAGAAAAAG
LDT_RSV-B_M_1.1	13	hRSV/A/France/ARA-HCL021049347301/2021|EPI_ISL_18789233|2021-03-15	GGCAAATATGGAAACATACGTGAATAAACTTCACGAGGGCTCCACATACACAGCTGCTGTTCAATACAATGTCCTAGAAAAAG
LDT_RSV-B_M_1.1	13	hRSV/A/Australia/VIC-RCH046/2019|EPI_ISL_1653989|2019-02-10	GGCAAATATGGAAACATACGTGAATAAACTTCACGAGGGCTCCACATACACAGCTGCTGTTCAATACAATGTCCTAGAAAAAG
LDT_RSV-B_M_1.1	13	hRSV/A/Brazil/un-UMC-26615/2019|EPI_ISL_18062031|2019-07-02	GGCAAATATGGAAACATACGTGAATAAACTTCACGAGGGCTCCACATACACAGCTGCTGTTCAATACAATGTCCTAGAAAAAG
LDT_RSV-B_M_1.1	13	hRSV/A/Japan/UMC-810101010/2018|EPI_ISL_19048433|2018-01-19	GGCAAATATGGAAACATACGTGAATAAACTTCACGAGGGCTCCACATACACAGCTGCTGTTCAATACAATGTCCTAGAAAAAG
LDT_RSV-B_M_1.1	13	hRSV/A/South_Africa/UMC-25996/2019|EPI_ISL_18061412|2019-05-09	GGCAAATATGGAAACATACGTGAATAAACTTCACGAGGGCTCCACATACACAGCTGCTGTTCAATACAATGTCCTAGAAAAAG
LDT_RSV-B_M_1.1	13	hRSV/A/France/ARA-HCL020003007701/2020|EPI_ISL_18789113|2020-01-07	GGCAAATATGGAAACATACGTGAATAAACTTCACGAGGGCTCCACATACACAGCTGCTGTTCAATACAATGTCCTAGAAAAAG
LDT_RSV-B_M_1.1	13	hRSV/A/New_Zealand/IESR-HB1919/2016|EPI_ISL_19206326|2016-08-24	GGCAAATATGGAAACATACGTGAATAAACTTCACGAGGGCTCCACATACACAGCTGCTGTTCAATACAATGTCCTAGAAAAAG
LDT_RSV-B_M_1.1	13	hRSV/A/Australia/VIC-RCH025/2019|EPI_ISL_1653968|2019-07-07	GGCAAATATGGAAACATACGTGAATAAACTTCACGAGGGCTCCACATACACAGCTGCTGTTCAATACAATGTCCTAGAAAAAG
LDT_RSV-B_M_1.1	13	hRSV/A/France/ARA-HCL019207436601/2019|EPI_ISL_18789005|2019-12-02	GGCAAATATGGAAACATACGTGAATAAACTTCACGAGGGCTCCACATACACAGCTGCTGTTCAATACAATGTCCTAGAAAAAG
LDT_RSV-B_M_1.1	13	hRSV/A/USA/WA-BBI-S23323/2020|EPI_ISL_18143499|2020-01-08	GGCAAATATGGAAACATACGTGAATAAACTTCACGAGGGCTCCACATACACAGCTGCTGTTCAATACAATGTCCTAGAAAAAG
LDT_RSV-B_M_1.1	13	hRSV/A/South_Africa/UMC-25942/2018|EPI_ISL_18061358|2018-07-11	GGCAAATATGGAAACATACGTGAATAAACTTCACGAGGGCTCCACATACACAGCTGCTGTTCAATACAATGTCCTAGAAAAAG
LDT_RSV-B_M_1.1	13	hRSV/A/Japan/NU-21RS031iso/2021|EPI_ISL_19709875|2021-11-11	GGCAAATATGGAAACATACGTGAATAAACTTCACGAGGGCTCCACATACACAGCTGCTGTTCAATACAATGTCCTAGAAAAAG
LDT_RSV-B_M_1.1	13	hRSV/A/Netherlands/un-DP-UU01A-0134-V02/2019|EPI_ISL_15753525|2019-12-13	GGCAAATATGGAAACATACGTGAATAAACTTCACGAGGGCTCCACATACACAGCTGCTGTTCAATACAATGTCCTAGAAAAAG
LDT_RSV-B_M_1.1	13	hRSV/A/China/CCMU-0008/2020|EPI_ISL_18482800|2020-01-03	GGCAAATATGGAAACATACGTGAATAAACTTCACGAGGGCTCCACATACACAGCTGCTGTTCAATACAATGTCCTAGAAAAAG
LDT_RSV-B_M_1.1	13	hRSV/A/USA/WA-BBI-S25015/2020|EPI_ISL_19006983|2020-02-10	GGCAAATATGGAAACATACGTGAATAAACTTCACGAGGGCTCCACATACACAGCTGCTGTTCAATACAATGTCCTAGAAAAAG
LDT_RSV-B_M_1.1	13	hRSV/A/USA/MD-JHRSV607/2018|EPI_ISL_19883920|2018	GGCAAATATGGAAACATACGTGAATAAACTTCACGAGGGCTCCACATACACAGCTGCTGTTCAATACAATGTCCTAGAAAAAG
LDT_RSV-B_M_1.1	13	hRSV/A/Japan/UMC-26757/2018|EPI_ISL_18062173|2018-01-11	GGCAAATATGGAAACATACGTGAATAAACTTCACGAGGGCTCCACATACACAGCTGCTGTTCAATACAATGTCCTAGAAAAAG
LDT_RSV-B_M_1.1	13	hRSV/A/South_Africa/NICD-R04181/2021|EPI_ISL_12529643|2021-03-25	GGCAAATATGGAAACATACGTGAATAAACTTCACGAGGGCTCCACATACACAGCTGCTGTTCAATACAATGTCCTAGAAAAAG
LDT_RSV-B_M_1.1	13	hRSV/A/Kenya/KILIFI-WGS-1305-21-02/2015|EPI_ISL_2595665|2015-02-21	GGCAAATATGGAAACATACGTGAATAAACTTCACGAGGGCTCCACATACACAGCTGCTGTTCAATACAATGTCCTAGAAAAAG
LDT_RSV-B_M_1.1	13	hRSV/A/South_Africa/NICD-R04108/2021|EPI_ISL_11055740|2021-03-23	GGCAAATATGGAAACATACGTGAATAAACTTCACGAGGGCTCCACATACACAGCTGCTGTTCAATACAATGTCCTAGAAAAAG
LDT_RSV-B_M_1.1	13	hRSV/A/China/ZJ-CDC-19S042/2019|EPI_ISL_19814983|2019-01-03	GGCAAATATGGAAACATACGTGAATAAACTTCACGAGGGCTCCACATACACAGCTGCTGTTCAATACAATGTCCTAGAAAAAG
LDT_RSV-B_M_1.1	13	hRSV/A/Spain/CT-HUVH-958737/2019|EPI_ISL_18682421|2019-01-04	GGCAAATATGGAAACATACGTGAATAAACTTCACGAGGGCTCCACATACACAGCTGCTGTTCAATACAATGTCCTAGAAAAAG
LDT_RSV-B_M_1.1	13	hRSV/A/Argentina/BA-HNRG-006/2014|EPI_ISL_1074248|2014-05-12	GGCAAATATGGAAACATACGTGAATAAACTTCACGAGGGCTCCACATACACAGCTGCTGTTCAATACAATGTCCTAGAAAAAG
LDT_RSV-B_M_1.1	13	hRSV/A/United_Kingdom/DP-OX02-8017-V01/2019|EPI_ISL_15753568|2019-11-27	GGCAAATATGGAAACATACGTGAATAAACTTCACGAGGGCTCCACATACACAGCTGCTGTTCAATACAATGTCCTAGAAAAAG
LDT_RSV-B_M_1.1	13	hRSV/A/Germany/RP-19-01063/2018|EPI_ISL_17995659|2018-12-17	GGCAAATATGGAAACATACGTGAATAAACTTCACGAGGGCTCCACATACACAGCTGCTGTTCAATACAATGTCCTAGAAAAAG
LDT_RSV-B_M_1.1	13	hRSV/A/Italy/SIC-26_01/2020|EPI_ISL_19063383|2020-01-02	GGCAAATATGGAAACATACGTGAATAAACTTCACGAGGGCTCCACATACACAGCTGCTGTTCAATACAATGTCCTAGAAAAAG
LDT_RSV-B_M_1.1	13	hRSV/A/Kenya/KILIFI-WGS-1113-03-12/2012|EPI_ISL_2578708|2012-12-03	GGCAAATATGGAAACATACGTGAATAAACTTCACGAGGGCTCCACATACACAGCTGCTGTTCAATACAATGTCCTAGAAAAAG
LDT_RSV-B_M_1.1	13	hRSV/A/USA/LA2-106/2012|EPI_ISL_2588360|2012-12-31	GGCAAATATGGAAACATACGTGAATAAACTTCACGAGGGCTCCACATACACAGCTGCTGTTCAATACAATGTCCTAGAAAAAG
LDT_RSV-B_M_1.1	13	hRSV/A/New_Zealand/IESR-VR1016/2021|EPI_ISL_16959889|2021-07-09	GGCAAATATGGAAACATACGTGAATAAACTTCACGAGGGCTCCACATACACAGCTGCTGTTCAATACAATGTCCTAGAAAAAG
LDT_RSV-B_M_1.1	13	hRSV/A/Panama/ICGES-90/2019|EPI_ISL_19423104|2019-07-30	GGCAAATATGGAAACATACGTGAATAAACTTCACGAGGGCTCCACATACACAGCTGCTGTTCAATACAATGTCCTAGAAAAAG
LDT_RSV-B_M_1.1	13	hRSV/A/New_Zealand/IESR-HB1230/2016|EPI_ISL_19206271|2016-06-24	GGCAAATATGGAAACATACGTGAATAAACTTCACGAGGGCTCCACATACACAGCTGCTGTTCAATACAATGTCCTAGAAAAAG
LDT_RSV-B_M_1.1	13	hRSV/A/South_Africa/UMC-25861/2018|EPI_ISL_18061277|2018-03-08	GGCAAATATGGAAACATACGTGAATAAACTTCACGAGGGCTCCACATACACAGCTGCTGTTCAATACAATGTCCTAGAAAAAG
LDT_RSV-B_M_1.1	13	hRSV/A/Australia/WM3323284/2020|EPI_ISL_2839223|2020-11-27	GGCAAATATGGAAACATACGTGAATAAACTTCACGAGGGCTCCACATACACAGCTGCTGTTCAATACAATGTCCTAGAAAAAG
LDT_RSV-B_M_1.1	13	hRSV/A/China/CCMU-0255/2020|EPI_ISL_18482765|2020-02-06	GGCAAATATGGAAACATACGTGAATAAACTTCACGAGGGCTCCACATACACAGCTGCTGTTCAATACAATGTCCTAGAAAAAG
LDT_RSV-B_M_1.1	13	hRSV/A/China/CCMU-0286/2020|EPI_ISL_18482735|2020-02-11	GGCAAATATGGAAACATACGTGAATAAACTTCACGAGGGCTCCACATACACAGCTGCTGTTCAATACAATGTCCTAGAAAAAG
LDT_RSV-B_M_1.1	13	hRSV/A/New_Zealand/IESR-HB1217/2016|EPI_ISL_19206861|2016-06-26	GGCAAATATGGAAACATACGTGAATAAACTTCACGAGGGCTCCACATACACAGCTGCTGTTCAATACAATGTCCTAGAAAAAG
LDT_RSV-B_M_1.1	13	hRSV/A/France/ARA-HCL021069961601/2021|EPI_ISL_18789288|2021-04-15	GGCAAATATGGAAACATACGTGAATAAACTTCACGAGGGCTCCACATACACAGCTGCTGTTCAATACAATGTCCTAGAAAAAG
LDT_RSV-B_M_1.1	13	hRSV/A/New_Zealand/NZL-LJRSV33/2014|EPI_ISL_2585267|2014-06-28	GGCAAATATGGAAACATACGTGAATAAACTTCACGAGGGCTCCACATACACAGCTGCTGTTCAATACAATGTCCTAGAAAAAG
LDT_RSV-B_M_1.1	13	hRSV/A/Japan/NU-19RS125iso/2019|EPI_ISL_19861012|2019-12-23	GGCAAATATGGAAACATACGTGAATAAACTTCACGAGGGCTCCACATACACAGCTGCTGTTCAATACAATGTCCTAGAAAAAG
LDT_RSV-B_M_1.1	13	hRSV/A/Germany/BW-22-00946/2021|EPI_ISL_17995745|2021-10-26	GGCAAATATGGAAACATACGTGAATAAACTTCACGAGGGCTCCACATACACAGCTGCTGTTCAATACAATGTCCTAGAAAAAG
LDT_RSV-B_M_1.1	13	hRSV/A/Scotland/IEE-LO76/2019|EPI_ISL_19442449|2019-12-11	GGCAAATATGGAAACATACGTGAATAAACTTCACGAGGGCTCCACATACACAGCTGCTGTTCAATACAATGTCCTAGAAAAAG
LDT_RSV-B_M_1.1	13	hRSV/A/USA/TH-10272/2012|EPI_ISL_2585309|2012-10-02	GGCAAATATGGAAACATACGTGAATAAACTTCACGAGGGCTCCACATACACAGCTGCTGTTCAATACAATGTCCTAGAAAAAG
LDT_RSV-B_M_1.1	13	hRSV/A/South_Africa/UMC-270101087/2018|EPI_ISL_19048038|2018-05-24	GGCAAATATGGAAACATACGTGAATAAACTTCACGAGGGCTCCACATACACAGCTGCTGTTCAATACAATGTCCTAGAAAAAG
LDT_RSV-B_M_1.1	13	hRSV/A/Australia/VIC-RCH009/2019|EPI_ISL_1653952|2019-05-26	GGCAAATATGGAAACATACGTGAATAAACTTCACGAGGGCTCCACATACACAGCTGCTGTTCAATACAATGTCCTAGAAAAAG
LDT_RSV-B_M_1.1	13	hRSV/A/South_Africa/UMC-270102035/2019|EPI_ISL_19049120|2019-04-11	GGCAAATATGGAAACATACGTGAATAAACTTCACGAGGGCTCCACATACACAGCTGCTGTTCAATACAATGTCCTAGAAAAAG
LDT_RSV-B_M_1.1	13	hRSV/A/Kenya/Kilifi-WGS-1582-01-04/2014|EPI_ISL_2578801|2014-04-01	GGCAAATATGGAAACATACGTGAATAAACTTCACGAGGGCTCCACATACACAGCTGCTGTTCAATACAATGTCCTAGAAAAAG
LDT_RSV-B_M_1.1	13	hRSV/A/Australia/VIC-RCH073/2018|EPI_ISL_1834102|2018-04-30	GGCAAATATGGAAACATACGTGAATAAACTTCACGAGGGCTCCACATACACAGCTGCTGTTCAATACAATGTCCTAGAAAAAG
LDT_RSV-B_M_1.1	13	hRSV/A/Italy/LOM-35/2021|EPI_ISL_18446799|2021-11-24	GGCAAATATGGAAACATACGTGAATAAACTTCACGAGGGCTCCACATACACAGCTGCTGTTCAATACAATGTCCTAGAAAAAG
LDT_RSV-B_M_1.1	13	hRSV/A/USA/PA-MGEL-00019/2019|EPI_ISL_19794715|2019-03	GGCAAATATGGAAACATACGTGAATAAACTTCACGAGGGCTCCACATACACAGCTGCTGTTCAATACAATGTCCTAGAAAAAG
LDT_RSV-B_M_1.1	13	hRSV/A/USA/WA-BBI-S23356/2020|EPI_ISL_18143711|2020-02-10	GGCAAATATGGAAACATACGTGAATAAACTTCACGAGGGCTCCACATACACAGCTGCTGTTCAATACAATGTCCTAGAAAAAG
LDT_RSV-B_M_1.1	13	hRSV/A/New_Zealand/IESR-VR1403/2021|EPI_ISL_16960038|2021-06-12	GGCAAATATGGAAACATACGTGAATAAACTTCACGAGGGCTCCACATACACAGCTGCTGTTCAATACAATGTCCTAGAAAAAG
LDT_RSV-B_M_1.1	13	hRSV/A/England/164700059/2016|EPI_ISL_6494823|2016-11-21	GGCAAATATGGAAACATACGTGAATAAACTTCACGAGGGCTCCACATACACAGCTGCTGTTCAATACAATGTCCTAGAAAAAG
LDT_RSV-B_M_1.1	13	hRSV/A/Japan/UMC-810103031/2019|EPI_ISL_19048607|2019-10-24	GGCAAATATGGAAACATACGTGAATAAACTTCACGAGGGCTCCACATACACAGCTGCTGTTCAATACAATGTCCTAGAAAAAG
LDT_RSV-B_M_1.1	13	hRSV/A/Scotland/IEE-LO277/2020|EPI_ISL_19442488|2020-01-06	GGCAAATATGGAAACATACGTGAATAAACTTCACGAGGGCTCCACATACACAGCTGCTGTTCAATACAATGTCCTAGAAAAAG
LDT_RSV-B_M_1.1	13	hRSV/A/USA/IL-NU-046/2019|EPI_ISL_18939434|2019-01	GGCAAATATGGAAACATACGTGAATAAACTTCACGAGGGCTCCACATACACAGCTGCTGTTCAATACAATGTCCTAGAAAAAG
LDT_RSV-B_M_1.1	13	hRSV/A/Scotland/IEE-LO35/2019|EPI_ISL_19442418|2019-12-05	GGCAAATATGGAAACATACGTGAATAAACTTCACGAGGGCTCCACATACACAGCTGCTGTTCAATACAATGTCCTAGAAAAAG
LDT_RSV-B_M_1.1	13	hRSV/A/Spain/CT-HUVH-532913/2016|EPI_ISL_18682278|2016-12-14	GGCAAATATGGAAACATACGTGAATAAACTTCACGAGGGCTCCACATACACAGCTGCTGTTCAATACAATGTCCTAGAAAAAG
LDT_RSV-B_M_1.1	13	hRSV/A/England/134640740/2013|EPI_ISL_6494988|2013-11-11	GGCAAATATGGAAACATACGTGAATAAACTTCACGAGGGCTCCACATACACAGCTGCTGTTCAATACAATGTCCTAGAAAAAG
LDT_RSV-B_M_1.1	13	hRSV/A/Canada/un-UMC-25670/2019|EPI_ISL_18061086|2019-12-14	GGCAAATATGGAAACATACGTGAATAAACTTCACGAGGGCTCCACATACACAGCTGCTGTTCAATACAATGTCCTAGAAAAAG
LDT_RSV-B_M_1.1	13	hRSV/A/New_Zealand/IESR-VR0888/2021|EPI_ISL_16959836|2021-07-04	GGCAAATATGGAAACATACGTGAATAAACTTCACGAGGGCTCCACATACACAGCTGCTGTTCAATACAATGTCCTAGAAAAAG
LDT_RSV-B_M_1.1	13	hRSV/A/USA/TH-10603/2013|EPI_ISL_2543977|2013-11-25	GGCAAATATGGAAACATACGTGAATAAACTTCACGAGGGCTCCACATACACAGCTGCTGTTCAATACAATGTCCTAGAAAAAG
LDT_RSV-B_M_1.1	13	hRSV/A/Argentina/BA-HNRG-097/2014|EPI_ISL_1074105|2014-08-27	GGCAAATATGGAAACATACGTGAATAAACTTCACGAGGGCTCCACATACACAGCTGCTGTTCAATACAATGTCCTAGAAAAAG
LDT_RSV-B_M_1.1	13	hRSV/A/France/ARA-HCL021196978501/2021|EPI_ISL_18789462|2021-11-04	GGCAAATATGGAAACATACGTGAATAAACTTCACGAGGGCTCCACATACACAGCTGCTGTTCAATACAATGTCCTAGAAAAAG
LDT_RSV-B_M_1.1	13	hRSV/A/United_Kingdom/DP-OX02-9767-D09/2020|EPI_ISL_15753509|2020-01-31	GGCAAATATGGAAACATACGTGAATAAACTTCACGAGGGCTCCACATACACAGCTGCTGTTCAATACAATGTCCTAGAAAAAG
LDT_RSV-B_M_1.1	13	hRSV/A/Argentina/BA-HNRG-033/2014|EPI_ISL_1074194|2014-06-04	GGCAAATATGGAAACATACGTGAATAAACTTCACGAGGGCTCCACATACACAGCTGCTGTTCAATACAATGTCCTAGAAAAAG
LDT_RSV-B_M_1.1	13	hRSV/A/Japan/UMC-810101022/2018|EPI_ISL_19048739|2018-03-15	GGCAAATATGGAAACATACGTGAATAAACTTCACGAGGGCTCCACATACACAGCTGCTGTTCAATACAATGTCCTAGAAAAAG
LDT_RSV-B_M_1.1	13	hRSV/A/New_Zealand/IESR-HB0382/2015|EPI_ISL_19206768|2015-07-27	GGCAAATATGGAAACATACGTGAATAAACTTCACGAGGGCTCCACATACACAGCTGCTGTTCAATACAATGTCCTAGAAAAAG
LDT_RSV-B_M_1.1	13	hRSV/A/Zambia/Lusaka-1936/2018|EPI_ISL_17964333|2018-04-28	GGCAAATATGGAAACATACGTGAATAAACTTCACGAGGGCTCCACATACACAGCTGCTGTTCAATACAATGTCCTAGAAAAAG
LDT_RSV-B_M_1.1	13	hRSV/A/Argentina/BA-HNRG-221/2016|EPI_ISL_1074149|2016-05-19	GGCAAATATGGAAACATACGTGAATAAACTTCACGAGGGCTCCACATACACAGCTGCTGTTCAATACAATGTCCTAGAAAAAG
LDT_RSV-B_M_1.1	13	hRSV/A/France/ARA-HCL021187374301/2021|EPI_ISL_18789398|2021-10-20	GGCAAATATGGAAACATACGTGAATAAACTTCACGAGGGCTCCACATACACAGCTGCTGTTCAATACAATGTCCTAGAAAAAG
LDT_RSV-B_M_1.1	13	hRSV/A/Australia/QLD-RBWH105/2021|EPI_ISL_15774024|2021-02-15	GGCAAATATGGAAACATACGTGAATAAACTTCACGAGGGCTCCACATACACAGCTGCTGTTCAATACAATGTCCTAGAAAAAG
LDT_RSV-B_M_1.1	13	hRSV/A/Scotland/IEE-LO419/2021|EPI_ISL_19442689|2021-09-07	GGCAAATATGGAAACATACGTGAATAAACTTCACGAGGGCTCCACATACACAGCTGCTGTTCAATACAATGTCCTAGAAAAAG
LDT_RSV-B_M_1.1	13	hRSV/A/USA/WA-BBI-S23227/2019|EPI_ISL_18143478|2019-10-21	GGCAAATATGGAAACATACGTGAATAAACTTCACGAGGGCTCCACATACACAGCTGCTGTTCAATACAATGTCCTAGAAAAAG
LDT_RSV-B_M_1.1	13	hRSV/A/China/CCMU-0085/2019|EPI_ISL_18482807|2019-01-17	GGCAAATATGGAAACATACGTGAATAAACTTCACGAGGGCTCCACATACACAGCTGCTGTTCAATACAATGTCCTAGAAAAAG
LDT_RSV-B_M_1.1	13	hRSV/A/South_Africa/UMC-25886/2018|EPI_ISL_18061302|2018-04-11	GGCAAATATGGAAACATACGTGAATAAACTTCACGAGGGCTCCACATACACAGCTGCTGTTCAATACAATGTCCTAGAAAAAG
LDT_RSV-B_M_1.1	13	hRSV/A/USA/WA-BBI-S24991/2020|EPI_ISL_19006836|2020-01-17	GGCAAATATGGAAACATACGTGAATAAACTTCACGAGGGCTCCACATACACAGCTGCTGTTCAATACAATGTCCTAGAAAAAG
LDT_RSV-B_M_1.1	13	hRSV/A/Argentina/BA-HNRG-357/2017|EPI_ISL_1074126|2017-06-16	GGCAAATATGGAAACATACGTGAATAAACTTCACGAGGGCTCCACATACACAGCTGCTGTTCAATACAATGTCCTAGAAAAAG
LDT_RSV-B_M_1.1	13	hRSV/A/Japan/NU-20RS165iso/2021|EPI_ISL_19709914|2021-06-21	GGCAAATATGGAAACATACGTGAATAAACTTCACGAGGGCTCCACATACACAGCTGCTGTTCAATACAATGTCCTAGAAAAAG
LDT_RSV-B_M_1.1	13	hRSV/A/Germany/HB-22-02048/2021|EPI_ISL_17995754|2021-11-26	GGCAAATATGGAAACATACGTGAATAAACTTCACGAGGGCTCCACATACACAGCTGCTGTTCAATACAATGTCCTAGAAAAAG
LDT_RSV-B_M_1.1	13	hRSV/A/Australia/QLD-RBWH217/2021|EPI_ISL_15774054|2021-03-11	GGCAAATATGGAAACATACGTGAATAAACTTCACGAGGGCTCCACATACACAGCTGCTGTTCAATACAATGTCCTAGAAAAAG
LDT_RSV-B_M_1.1	13	hRSV/A/Argentina/ARG-001/2015|EPI_ISL_2588818|2015-04-30	GGCAAATATGGAAACATACGTGAATAAACTTCACGAGGGCTCCACATACACAGCTGCTGTTCAATACAATGTCCTAGAAAAAG
LDT_RSV-B_M_1.1	13	hRSV/A/New_Zealand/IESR-VR0501/2021|EPI_ISL_16959622|2021-06-14	GGCAAATATGGAAACATACGTGAATAAACTTCACGAGGGCTCCACATACACAGCTGCTGTTCAATACAATGTCCTAGAAAAAG
LDT_RSV-B_M_1.1	13	hRSV/A/Spain/un-UMC-340102044/2019|EPI_ISL_19048195|2019-02-20	GGCAAATATGGAAACATACGTGAATAAACTTCACGAGGGCTCCACATACACAGCTGCTGTTCAATACAATGTCCTAGAAAAAG
LDT_RSV-B_M_1.1	13	hRSV/A/Germany/NI-20-01906/2020|EPI_ISL_17995680|2020-01-31	GGCAAATATGGAAACATACGTGAATAAACTTCACGAGGGCTCCACATACACAGCTGCTGTTCAATACAATGTCCTAGAAAAAG
LDT_RSV-B_M_1.1	13	hRSV/A/Argentina/HNRG-403/2018|EPI_ISL_15055310|2018-05-04	GGCAAATATGGAAACATACGTGAATAAACTTCACGAGGGCTCCACATACACAGCTGCTGTTCAATACAATGTCCTAGAAAAAG
LDT_RSV-B_M_1.1	13	hRSV/A/South_Korea/UMC-26901/2019|EPI_ISL_18062317|2019-12-11	GGCAAATATGGAAACATACGTGAATAAACTTCACGAGGGCTCCACATACACAGCTGCTGTTCAATACAATGTCCTAGAAAAAG
LDT_RSV-B_M_1.1	13	hRSV/A/France/ARA-HCL021051428101/2021|EPI_ISL_18789240|2021-03-18	GGCAAATATGGAAACATACGTGAATAAACTTCACGAGGGCTCCACATACACAGCTGCTGTTCAATACAATGTCCTAGAAAAAG
LDT_RSV-B_M_1.1	13	hRSV/A/Germany/un-UMC-26485/2020|EPI_ISL_18061901|2020-02-05	GGCAAATATGGAAACATACGTGAATAAACTTCACGAGGGCTCCACATACACAGCTGCTGTTCAATACAATGTCCTAGAAAAAG
LDT_RSV-B_M_1.1	13	hRSV/A/New_Zealand/IESR-HB0450/2015|EPI_ISL_19206780|2015-07-24	GGCAAATATGGAAACATACGTGAATAAACTTCACGAGGGCTCCACATACACAGCTGCTGTTCAATACAATGTCCTAGAAAAAG
LDT_RSV-B_M_1.1	13	hRSV/A/Italy/LOM-1/2021|EPI_ISL_18446805|2021-11-21	GGCAAATATGGAAACATACGTGAATAAACTTCACGAGGGCTCCACATACACAGCTGCTGTTCAATACAATGTCCTAGAAAAAG
LDT_RSV-B_M_1.1	13	hRSV/A/Canada/un-UMC-010203005/2019|EPI_ISL_19048462|2019-11-22	GGCAAATATGGAAACATACGTGAATAAACTTCACGAGGGCTCCACATACACAGCTGCTGTTCAATACAATGTCCTAGAAAAAG
LDT_RSV-B_M_1.1	13	hRSV/A/New_Zealand/IESR-HB0091/2018|EPI_ISL_19207200|2018-08-14	GGCAAATATGGAAACATACGTGAATAAACTTCACGAGGGCTCCACATACACAGCTGCTGTTCAATACAATGTCCTAGAAAAAG
LDT_RSV-B_M_1.1	13	hRSV/A/Australia/un-UMC-26682/2019|EPI_ISL_18062098|2019-06-01	GGCAAATATGGAAACATACGTGAATAAACTTCACGAGGGCTCCACATACACAGCTGCTGTTCAATACAATGTCCTAGAAAAAG
LDT_RSV-B_M_1.1	13	hRSV/A/New_Zealand/IESR-HB1033/2017|EPI_ISL_19206528|2017-08-02	GGCAAATATGGAAACATACGTGAATAAACTTCACGAGGGCTCCACATACACAGCTGCTGTTCAATACAATGTCCTAGAAAAAG
LDT_RSV-B_M_1.1	13	hRSV/A/Argentina/BA-HNRG-413/2018|EPI_ISL_15067676|2018-06-18	GGCAAATATGGAAACATACGTGAATAAACTTCACGAGGGCTCCACATACACAGCTGCTGTTCAATACAATGTCCTAGAAAAAG
LDT_RSV-B_M_1.1	13	hRSV/A/France/ARA-HCL021046930301/2021|EPI_ISL_18789217|2021-03-11	GGCAAATATGGAAACATACGTGAATAAACTTCACGAGGGCTCCACATACACAGCTGCTGTTCAATACAATGTCCTAGAAAAAG
LDT_RSV-B_M_1.1	13	hRSV/A/Australia/QLD-RBWH286/2021|EPI_ISL_11817082|2021-04-06	GGCAAATATGGAAACATACGTGAATAAACTTCACGAGGGCTCCACATACACAGCTGCTGTTCAATACAATGTCCTAGAAAAAG
LDT_RSV-B_M_1.1	13	hRSV/A/Argentina/BA-HNRG-080/2014|EPI_ISL_1074187|2014-07-28	GGCAAATATGGAAACATACGTGAATAAACTTCACGAGGGCTCCACATACACAGCTGCTGTTCAATACAATGTCCTAGAAAAAG
LDT_RSV-B_M_1.1	13	hRSV/A/Germany/TH-18-05868/2018|EPI_ISL_17995648|2018-04-10	GGCAAATATGGAAACATACGTGAATAAACTTCACGAGGGCTCCACATACACAGCTGCTGTTCAATACAATGTCCTAGAAAAAG
LDT_RSV-B_M_1.1	13	hRSV/A/France/ARA-HCL019215110701/2019|EPI_ISL_18789022|2019-12-13	GGCAAATATGGAAACATACGTGAATAAACTTCACGAGGGCTCCACATACACAGCTGCTGTTCAATACAATGTCCTAGAAAAAG
LDT_RSV-B_M_1.1	13	hRSV/A/New_Zealand/IESR-VR0657/2021|EPI_ISL_16959718|2021-06-23	GGCAAATATGGAAACATACGTGAATAAACTTCACGAGGGCTCCACATACACAGCTGCTGTTCAATACAATGTCCTAGAAAAAG
LDT_RSV-B_M_1.1	13	hRSV/A/New_Zealand/IESR-VR0600/2021|EPI_ISL_16959677|2021-06-23	GGCAAATATGGAAACATACGTGAATAAACTTCACGAGGGCTCCACATACACAGCTGCTGTTCAATACAATGTCCTAGAAAAAG
LDT_RSV-B_M_1.1	13	hRSV/A/Australia/VIC-RCH003/2020|EPI_ISL_1653944|2020-12-28	GGCAAATATGGAAACATACGTGAATAAACTTCACGAGGGCTCCACATACACAGCTGCTGTTCAATACAATGTCCTAGAAAAAG
LDT_RSV-B_M_1.1	13	hRSV/A/New_Zealand/IESR-HB0410/2015|EPI_ISL_19206180|2015-07-13	GGCAAATATGGAAACATACGTGAATAAACTTCACGAGGGCTCCACATACACAGCTGCTGTTCAATACAATGTCCTAGAAAAAG
LDT_RSV-B_M_1.1	13	hRSV/A/Australia/VIC-RCH002/2020|EPI_ISL_1653941|2020-12-20	GGCAAATATGGAAACATACGTGAATAAACTTCACGAGGGCTCCACATACACAGCTGCTGTTCAATACAATGTCCTAGAAAAAG
LDT_RSV-B_M_1.1	13	hRSV/A/Germany/NI-15-04041/2015|EPI_ISL_17995673|2015-03-05	GGCAAATATGGAAACATACGTGAATAAACTTCACGAGGGCTCCACATACACAGCTGCTGTTCAATACAATGTCCTAGAAAAAG
LDT_RSV-B_M_1.1	13	hRSV/A/USA/WA-UW-95752/2021|EPI_ISL_16132328|2021-12	GGCAAATATGGAAACATACGTGAATAAACTTCACGAGGGCTCCACATACACAGCTGCTGTTCAATACAATGTCCTAGAAAAAG
LDT_RSV-B_M_1.1	13	hRSV/A/New_Zealand/IESR-VR0639/2021|EPI_ISL_16959706|2021-06-20	GGCAAATATGGAAACATACGTGAATAAACTTCACGAGGGCTCCACATACACAGCTGCTGTTCAATACAATGTCCTAGAAAAAG
LDT_RSV-B_M_1.1	13	hRSV/A/United_Kingdom/DP-OX01A-8438-V02/2019|EPI_ISL_15753379|2019-11-14	GGCAAATATGGAAACATACGTGAATAAACTTCACGAGGGCTCCACATACACAGCTGCTGTTCAATACAATGTCCTAGAAAAAG
LDT_RSV-B_M_1.1	13	hRSV/A/New_Zealand/IESR-VR0477/2021|EPI_ISL_16959609|2021-06-16	GGCAAATATGGAAACATACGTGAATAAACTTCACGAGGGCTCCACATACACAGCTGCTGTTCAATACAATGTCCTAGAAAAAG
LDT_RSV-B_M_1.1	13	hRSV/A/New_Zealand/IESR-VR0669/2021|EPI_ISL_16959727|2021-06-27	GGCAAATATGGAAACATACGTGAATAAACTTCACGAGGGCTCCACATACACAGCTGCTGTTCAATACAATGTCCTAGAAAAAG
LDT_RSV-B_M_1.1	13	hRSV/A/France/ARA-HCL021167660301/2021|EPI_ISL_18789334|2021-09-19	GGCAAATATGGAAACATACGTGAATAAACTTCACGAGGGCTCCACATACACAGCTGCTGTTCAATACAATGTCCTAGAAAAAG
LDT_RSV-B_M_1.1	13	hRSV/A/South_Africa/UMC-25935/2018|EPI_ISL_18061351|2018-05-24	GGCAAATATGGAAACATACGTGAATAAACTTCACGAGGGCTCCACATACACAGCTGCTGTTCAATACAATGTCCTAGAAAAAG
LDT_RSV-B_M_1.1	13	hRSV/A/Mozambique/MAP-INS011/2018|EPI_ISL_1647460|2018-05-10	GGCAAATATGGAAACATACGTGAATAAACTTCACGAGGGCTCCACATACACAGCTGCTGTTCAATACAATGTCCTAGAAAAAG
LDT_RSV-B_M_1.1	13	hRSV/A/Australia/VIC-RCH010/2018|EPI_ISL_1834085|2018-01-23	GGCAAATATGGAAACATACGTGAATAAACTTCACGAGGGCTCCACATACACAGCTGCTGTTCAATACAATGTCCTAGAAAAAG
LDT_RSV-B_M_1.1	13	hRSV/A/Pakistan/BKMC-01627/2021|EPI_ISL_19137642|2021-09-03	GGCAAATATGGAAACATACGTGAATAAACTTCACGAGGGCTCCACATACACAGCTGCTGTTCAATACAATGTCCTAGAAAAAG
LDT_RSV-B_M_1.1	13	hRSV/A/England/124840860/2012|EPI_ISL_6494963|2012-11-27	GGCAAATATGGAAACATACGTGAATAAACTTCACGAGGGCTCCACATACACAGCTGCTGTTCAATACAATGTCCTAGAAAAAG
LDT_RSV-B_M_1.1	13	hRSV/A/New_Zealand/IESR-HB0329/2017|EPI_ISL_19206394|2017-05-15	GGCAAATATGGAAACATACGTGAATAAACTTCACGAGGGCTCCACATACACAGCTGCTGTTCAATACAATGTCCTAGAAAAAG
LDT_RSV-B_M_1.1	13	hRSV/A/England/RE20000023/2020|EPI_ISL_1647412|2020-01-06	GGCAAATATGGAAACATACGTGAATAAACTTCACGAGGGCTCCACATACACAGCTGCTGTTCAATACAATGTCCTAGAAAAAG
LDT_RSV-B_M_1.1	13	hRSV/A/New_Zealand/IESR-HB0795/2017|EPI_ISL_19206480|2017-07-01	GGCAAATATGGAAACATACGTGAATAAACTTCACGAGGGCTCCACATACACAGCTGCTGTTCAATACAATGTCCTAGAAAAAG
LDT_RSV-B_M_1.1	13	hRSV/A/USA/TH-10629/2013|EPI_ISL_2587447|2013-10-01	GGCAAATATGGAAACATACGTGAATAAACTTCACGAGGGCTCCACATACACAGCTGCTGTTCAATACAATGTCCTAGAAAAAG
LDT_RSV-B_M_1.1	13	hRSV/A/USA/MD-JHRSV799/2020|EPI_ISL_19884016|2020	GGCAAATATGGAAACATACGTGAATAAACTTCACGAGGGCTCCACATACACAGCTGCTGTTCAATACAATGTCCTAGAAAAAG
LDT_RSV-B_M_1.1	13	hRSV/A/New_Zealand/IESR-VR1013/2021|EPI_ISL_16959887|2021-07-09	GGCAAATATGGAAACATACGTGAATAAACTTCACGAGGGCTCCACATACACAGCTGCTGTTCAATACAATGTCCTAGAAAAAG
LDT_RSV-B_M_1.1	13	hRSV/A/Netherlands/un-DP-UU01A-0141-V02/2019|EPI_ISL_15753350|2019-12-04	GGCAAATATGGAAACATACGTGAATAAACTTCACGAGGGCTCCACATACACAGCTGCTGTTCAATACAATGTCCTAGAAAAAG
LDT_RSV-B_M_1.1	13	hRSV/A/United_Kingdom/DP-OX02-8811-V01/2018|EPI_ISL_15753569|2018-12-06	GGCAAATATGGAAACATACGTGAATAAACTTCACGAGGGCTCCACATACACAGCTGCTGTTCAATACAATGTCCTAGAAAAAG
LDT_RSV-B_M_1.1	13	hRSV/A/Japan/UMC-26842/2019|EPI_ISL_18062258|2019-08-20	GGCAAATATGGAAACATACGTGAATAAACTTCACGAGGGCTCCACATACACAGCTGCTGTTCAATACAATGTCCTAGAAAAAG
LDT_RSV-B_M_1.1	13	hRSV/A/Japan/NU-19U010iso/2019|EPI_ISL_19861008|2019-08-06	GGCAAATATGGAAACATACGTGAATAAACTTCACGAGGGCTCCACATACACAGCTGCTGTTCAATACAATGTCCTAGAAAAAG
LDT_RSV-B_M_1.1	13	hRSV/A/United_Kingdom/DP-OX02-8086-D03/2019|EPI_ISL_15753282|2019-11-22	GGCAAATATGGAAACATACGTGAATAAACTTCACGAGGGCTCCACATACACAGCTGCTGTTCAATACAATGTCCTAGAAAAAG
LDT_RSV-B_M_1.1	13	hRSV/A/Spain/CT-HUVH-998341/2019|EPI_ISL_18682095|2019-03-07	GGCAAATATGGAAACATACGTGAATAAACTTCACGAGGGCTCCACATACACAGCTGCTGTTCAATACAATGTCCTAGAAAAAG
LDT_RSV-B_M_1.1	13	hRSV/A/South_Africa/UMC-26033/2019|EPI_ISL_18061449|2019-07-17	GGCAAATATGGAAACATACGTGAATAAACTTCACGAGGGCTCCACATACACAGCTGCTGTTCAATACAATGTCCTAGAAAAAG
LDT_RSV-B_M_1.1	13	hRSV/A/Australia/VIC-MMC054/2020|EPI_ISL_2543775|2020-12-30	GGCAAATATGGAAACATACGTGAATAAACTTCACGAGGGCTCCACATACACAGCTGCTGTTCAATACAATGTCCTAGAAAAAG
LDT_RSV-B_M_1.1	13	hRSV/A/Germany/un-UMC-490103004/2020|EPI_ISL_19048257|2020-01-20	GGCAAATATGGAAACATACGTGAATAAACTTCACGAGGGCTCCACATACACAGCTGCTGTTCAATACAATGTCCTAGAAAAAG
LDT_RSV-B_M_1.1	13	hRSV/A/Japan/UMC-810103020/2019|EPI_ISL_19048770|2019-09-27	GGCAAATATGGAAACATACGTGAATAAACTTCACGAGGGCTCCACATACACAGCTGCTGTTCAATACAATGTCCTAGAAAAAG
LDT_RSV-B_M_1.1	13	hRSV/A/South_Africa/NICD-R03866/2021|EPI_ISL_12529640|2021-03-15	GGCAAATATGGAAACATACGTGAATAAACTTCACGAGGGCTCCACATACACAGCTGCTGTTCAATACAATGTCCTAGAAAAAG
LDT_RSV-B_M_1.1	13	hRSV/A/United_Kingdom/UMC-440103039/2019|EPI_ISL_19049015|2019-12-09	GGCAAATATGGAAACATACGTGAATAAACTTCACGAGGGCTCCACATACACAGCTGCTGTTCAATACAATGTCCTAGAAAAAG
LDT_RSV-B_M_1.1	13	hRSV/A/Kenya/KILIFI-WGS-1095-24-11/2012|EPI_ISL_2595197|2012-11-24	GGCAAATATGGAAACATACGTGAATAAACTTCACGAGGGCTCCACATACACAGCTGCTGTTCAATACAATGTCCTAGAAAAAG
LDT_RSV-B_M_1.1	13	hRSV/A/New_Zealand/IESR-HB0775/2017|EPI_ISL_19206474|2017-06-25	GGCAAATATGGAAACATACGTGAATAAACTTCACGAGGGCTCCACATACACAGCTGCTGTTCAATACAATGTCCTAGAAAAAG
LDT_RSV-B_M_1.1	13	hRSV/A/Argentina/BA-HNRG-294/2016|EPI_ISL_1074052|2016-07-25	GGCAAATATGGAAACATACGTGAATAAACTTCACGAGGGCTCCACATACACAGCTGCTGTTCAATACAATGTCCTAGAAAAAG
LDT_RSV-B_M_1.1	13	hRSV/A/South_Africa/UMC-25900/2018|EPI_ISL_18061316|2018-04-13	GGCAAATATGGAAACATACGTGAATAAACTTCACGAGGGCTCCACATACACAGCTGCTGTTCAATACAATGTCCTAGAAAAAG
LDT_RSV-B_M_1.1	13	hRSV/A/Thailand/CMI-6/2020|EPI_ISL_11019782|2020-03-31	GGCAAATATGGAAACATACGTGAATAAACTTCACGAGGGCTCCACATACACAGCTGCTGTTCAATACAATGTCCTAGAAAAAG
LDT_RSV-B_M_1.1	13	hRSV/A/Netherlands/un-DP-UU02-0057-V01/2018|EPI_ISL_15753302|2018-11-29	GGCAAATATGGAAACATACGTGAATAAACTTCACGAGGGCTCCACATACACAGCTGCTGTTCAATACAATGTCCTAGAAAAAG
LDT_RSV-B_M_1.1	13	hRSV/A/Germany/un-UMC-490103029/2020|EPI_ISL_19048279|2020-03-23	GGCAAATATGGAAACATACGTGAATAAACTTCACGAGGGCTCCACATACACAGCTGCTGTTCAATACAATGTCCTAGAAAAAG
LDT_RSV-B_M_1.1	13	hRSV/A/Netherlands/un-DP-UU01A-0093-V02/2019|EPI_ISL_15753295|2019-11-25	GGCAAATATGGAAACATACGTGAATAAACTTCACGAGGGCTCCACATACACAGCTGCTGTTCAATACAATGTCCTAGAAAAAG
LDT_RSV-B_M_1.1	13	hRSV/A/Australia/VIC-RCH035/2019|EPI_ISL_1653978|2019-08-10	GGCAAATATGGAAACATACGTGAATAAACTTCACGAGGGCTCCACATACACAGCTGCTGTTCAATACAATGTCCTAGAAAAAG
LDT_RSV-B_M_1.1	13	hRSV/A/Canada/un-UMC-25613/2018|EPI_ISL_18061029|2018-12-17	GGCAAATATGGAAACATACGTGAATAAACTTCACGAGGGCTCCACATACACAGCTGCTGTTCAATACAATGTCCTAGAAAAAG
LDT_RSV-B_M_1.1	13	hRSV/A/South_Africa/UMC-270101090/2018|EPI_ISL_19049020|2018-06-15	GGCAAATATGGAAACATACGTGAATAAACTTCACGAGGGCTCCACATACACAGCTGCTGTTCAATACAATGTCCTAGAAAAAG
LDT_RSV-B_M_1.1	13	hRSV/A/Nicaragua/NIC-IIIn-16-0214-01NT/2016|EPI_ISL_2578777|2016-10-11	GGCAAATATGGAAACATACGTGAATAAACTTCACGAGGGCTCCACATACACAGCTGCTGTTCAATACAATGTCCTAGAAAAAG
LDT_RSV-B_M_1.1	13	hRSV/A/USA/MD-JHRSV795/2020|EPI_ISL_19884014|2020	GGCAAATATGGAAACATACGTGAATAAACTTCACGAGGGCTCCACATACACAGCTGCTGTTCAATACAATGTCCTAGAAAAAG
LDT_RSV-B_M_1.1	13	hRSV/A/Spain/un-UMC-340102036/2019|EPI_ISL_19048557|2019-02-04	GGCAAATATGGAAACATACGTGAATAAACTTCACGAGGGCTCCACATACACAGCTGCTGTTCAATACAATGTCCTAGAAAAAG
LDT_RSV-B_M_1.1	13	hRSV/A/India/MH-ICMR-ARI2263/2021|EPI_ISL_19879238|2021-08-17	GGCAAATATGGAAACATACGTGAATAAACTTCACGAGGGCTCCACATACACAGCTGCTGTTCAATACAATGTCCTAGAAAAAG
LDT_RSV-B_M_1.1	13	hRSV/A/Cote_d'Ivoire/IPCI-023/2019|EPI_ISL_2543812|2019-10-21	GGCAAATATGGAAACATACGTGAATAAACTTCACGAGGGCTCCACATACACAGCTGCTGTTCAATACAATGTCCTAGAAAAAG
LDT_RSV-B_M_1.1	13	hRSV/A/Germany/BE-14-02165/2014|EPI_ISL_17995671|2014-02-21	GGCAAATATGGAAACATACGTGAATAAACTTCACGAGGGCTCCACATACACAGCTGCTGTTCAATACAATGTCCTAGAAAAAG
LDT_RSV-B_M_1.1	13	hRSV/A/Argentina/BA-HNRG-178/2015|EPI_ISL_1074167|2015-07-08	GGCAAATATGGAAACATACGTGAATAAACTTCACGAGGGCTCCACATACACAGCTGCTGTTCAATACAATGTCCTAGAAAAAG
LDT_RSV-B_M_1.1	13	hRSV/A/Japan/NU-19U005iso/2019|EPI_ISL_19861021|2019-08-02	GGCAAATATGGAAACATACGTGAATAAACTTCACGAGGGCTCCACATACACAGCTGCTGTTCAATACAATGTCCTAGAAAAAG
LDT_RSV-B_M_1.1	13	hRSV/A/New_Zealand/IESR-VR0559/2021|EPI_ISL_16959652|2021-06-24	GGCAAATATGGAAACATACGTGAATAAACTTCACGAGGGCTCCACATACACAGCTGCTGTTCAATACAATGTCCTAGAAAAAG
LDT_RSV-B_M_1.1	13	hRSV/A/Japan/UMC-26884/2020|EPI_ISL_18062300|2020-01-29	GGCAAATATGGAAACATACGTGAATAAACTTCACGAGGGCTCCACATACACAGCTGCTGTTCAATACAATGTCCTAGAAAAAG
LDT_RSV-B_M_1.1	13	hRSV/A/Brazil/RS-FIOCRUZ-68592/2021|EPI_ISL_19533110|2021-08-06	GGCAAATATGGAAACATACGTGAATAAACTTCACGAGGGCTCCACATACACAGCTGCTGTTCAATACAATGTCCTAGAAAAAG
LDT_RSV-B_M_1.1	13	hRSV/A/New_Zealand/NZL-LJRSV28/2014|EPI_ISL_2585269|2014-06-11	GGCAAATATGGAAACATACGTGAATAAACTTCACGAGGGCTCCACATACACAGCTGCTGTTCAATACAATGTCCTAGAAAAAG
LDT_RSV-B_M_1.1	13	hRSV/A/Australia/QLD-RBWH107/2021|EPI_ISL_15774026|2021-02-15	GGCAAATATGGAAACATACGTGAATAAACTTCACGAGGGCTCCACATACACAGCTGCTGTTCAATACAATGTCCTAGAAAAAG
LDT_RSV-B_M_1.1	13	hRSV/A/Argentina/BA-HNRG-330/2017|EPI_ISL_1074137|2017-05-29	GGCAAATATGGAAACATACGTGAATAAACTTCACGAGGGCTCCACATACACAGCTGCTGTTCAATACAATGTCCTAGAAAAAG
LDT_RSV-B_M_1.1	13	hRSV/A/Canada/un-UMC-25732/2019|EPI_ISL_18061148|2019-11-22	GGCAAATATGGAAACATACGTGAATAAACTTCACGAGGGCTCCACATACACAGCTGCTGTTCAATACAATGTCCTAGAAAAAG
LDT_RSV-B_M_1.1	13	hRSV/A/USA/UAMS-DID-021/2016|EPI_ISL_2595699|2016-01-19	GGCAAATATGGAAACATACGTGAATAAACTTCACGAGGGCTCCACATACACAGCTGCTGTTCAATACAATGTCCTAGAAAAAG
LDT_RSV-B_M_1.1	13	hRSV/A/Australia/TAS-HHR-054590/2021|EPI_ISL_19869523|2021-03-20	GGCAAATATGGAAACATACGTGAATAAACTTCACGAGGGCTCCACATACACAGCTGCTGTTCAATACAATGTCCTAGAAAAAG
LDT_RSV-B_M_1.1	13	hRSV/A/New_Zealand/IESR-HB0905/2017|EPI_ISL_19206496|2017-08-12	GGCAAATATGGAAACATACGTGAATAAACTTCACGAGGGCTCCACATACACAGCTGCTGTTCAATACAATGTCCTAGAAAAAG
LDT_RSV-B_M_1.1	13	hRSV/A/South_Africa/UMC-270101062/2018|EPI_ISL_19048819|2018-03-26	GGCAAATATGGAAACATACGTGAATAAACTTCACGAGGGCTCCACATACACAGCTGCTGTTCAATACAATGTCCTAGAAAAAG
LDT_RSV-B_M_1.1	13	hRSV/A/Japan/NU-21U100iso/2021|EPI_ISL_19709935|2021-11-20	GGCAAATATGGAAACATACGTGAATAAACTTCACGAGGGCTCCACATACACAGCTGCTGTTCAATACAATGTCCTAGAAAAAG
LDT_RSV-B_M_1.1	13	hRSV/A/Canada/un-UMC-25741/2019|EPI_ISL_18061157|2019-12-11	GGCAAATATGGAAACATACGTGAATAAACTTCACGAGGGCTCCACATACACAGCTGCTGTTCAATACAATGTCCTAGAAAAAG
LDT_RSV-B_M_1.1	13	hRSV/A/USA/WA-BBI-S25183/2019|EPI_ISL_19125760|2019-11-05	GGCAAATATGGAAACATACGTGAATAAACTTCACGAGGGCTCCACATACACAGCTGCTGTTCAATACAATGTCCTAGAAAAAG
LDT_RSV-B_M_1.1	13	hRSV/A/Kenya/KILIFI-WGS-1315-01-04/2015|EPI_ISL_2595672|2015-04-01	GGCAAATATGGAAACATACGTGAATAAACTTCACGAGGGCTCCACATACACAGCTGCTGTTCAATACAATGTCCTAGAAAAAG
LDT_RSV-B_M_1.1	13	hRSV/A/Australia/VIC-RCH169/2018|EPI_ISL_1834139|2018-08-26	GGCAAATATGGAAACATACGTGAATAAACTTCACGAGGGCTCCACATACACAGCTGCTGTTCAATACAATGTCCTAGAAAAAG
LDT_RSV-B_M_1.1	13	hRSV/A/Argentina/UNLP-HNRG-470/2019|EPI_ISL_19898487|2019-06-24	GGCAAATATGGAAACATACGTGAATAAACTTCACGAGGGCTCCACATACACAGCTGCTGTTCAATACAATGTCCTAGAAAAAG
LDT_RSV-B_M_1.1	13	hRSV/A/Thailand/Ayuttaya-TNIC013/2020|EPI_ISL_2543846|2020-11-05	GGCAAATATGGAAACATACGTGAATAAACTTCACGAGGGCTCCACATACACAGCTGCTGTTCAATACAATGTCCTAGAAAAAG
LDT_RSV-B_M_1.1	13	hRSV/A/Kenya/KILIFI-WGS-1077-31-10/2012|EPI_ISL_2578700|2012-10-31	GGCAAATATGGAAACATACGTGAATAAACTTCACGAGGGCTCCACATACACAGCTGCTGTTCAATACAATGTCCTAGAAAAAG
LDT_RSV-B_M_1.1	13	hRSV/A/New_Zealand/IESR-VR1305/2021|EPI_ISL_16960010|2021-07-25	GGCAAATATGGAAACATACGTGAATAAACTTCACGAGGGCTCCACATACACAGCTGCTGTTCAATACAATGTCCTAGAAAAAG
LDT_RSV-B_M_1.1	13	hRSV/A/Spain/CT-HUVH-325808/2015|EPI_ISL_18682268|2015-12-09	GGCAAATATGGAAACATACGTGAATAAACTTCACGAGGGCTCCACATACACAGCTGCTGTTCAATACAATGTCCTAGAAAAAG
LDT_RSV-B_M_1.1	13	hRSV/A/South_Africa/UMC-270102081/2019|EPI_ISL_19048647|2019-07-03	GGCAAATATGGAAACATACGTGAATAAACTTCACGAGGGCTCCACATACACAGCTGCTGTTCAATACAATGTCCTAGAAAAAG
LDT_RSV-B_M_1.1	13	hRSV/A/Australia/WM3101170/2020|EPI_ISL_2839358|2020-11-05	GGCAAATATGGAAACATACGTGAATAAACTTCACGAGGGCTCCACATACACAGCTGCTGTTCAATACAATGTCCTAGAAAAAG
LDT_RSV-B_M_1.1	13	hRSV/A/South_Africa/UMC-25940/2018|EPI_ISL_18061356|2018-06-26	GGCAAATATGGAAACATACGTGAATAAACTTCACGAGGGCTCCACATACACAGCTGCTGTTCAATACAATGTCCTAGAAAAAG
LDT_RSV-B_M_1.1	13	hRSV/A/New_Zealand/IESR-VR1460/2021|EPI_ISL_16960074|2021-06-28	GGCAAATATGGAAACATACGTGAATAAACTTCACGAGGGCTCCACATACACAGCTGCTGTTCAATACAATGTCCTAGAAAAAG
LDT_RSV-B_M_1.1	13	hRSV/A/Brazil/RJ-FIOCRUZ-34514/2020|EPI_ISL_19533101|2020	GGCAAATATGGAAACATACGTGAATAAACTTCACGAGGGCTCCACATACACAGCTGCTGTTCAATACAATGTCCTAGAAAAAG
LDT_RSV-B_M_1.1	13	hRSV/A/Netherlands/un-UMC-26172/2019|EPI_ISL_18061588|2019-11-19	GGCAAATATGGAAACATACGTGAATAAACTTCACGAGGGCTCCACATACACAGCTGCTGTTCAATACAATGTCCTAGAAAAAG
LDT_RSV-B_M_1.1	13	hRSV/A/Morocco/85-17/2016|EPI_ISL_15120719|2016-11-09	GGCAAATATGGAAACATACGTGAATAAACTTCACGAGGGCTCCACATACACAGCTGCTGTTCAATACAATGTCCTAGAAAAAG
LDT_RSV-B_M_1.1	13	hRSV/A/South_Africa/UMC-270101007/2018|EPI_ISL_19048795|2018-03-06	GGCAAATATGGAAACATACGTGAATAAACTTCACGAGGGCTCCACATACACAGCTGCTGTTCAATACAATGTCCTAGAAAAAG
LDT_RSV-B_M_1.1	13	hRSV/A/Argentina/BA-HNRG-328/2017|EPI_ISL_1074059|2017-05-29	GGCAAATATGGAAACATACGTGAATAAACTTCACGAGGGCTCCACATACACAGCTGCTGTTCAATACAATGTCCTAGAAAAAG
LDT_RSV-B_M_1.1	13	hRSV/A/New_Zealand/IESR-HB1205/2017|EPI_ISL_19206538|2017-07-19	GGCAAATATGGAAACATACGTGAATAAACTTCACGAGGGCTCCACATACACAGCTGCTGTTCAATACAATGTCCTAGAAAAAG
LDT_RSV-B_M_1.1	13	hRSV/A/USA/WA-BBI-S23342/2020|EPI_ISL_18143615|2020-01-19	GGCAAATATGGAAACATACGTGAATAAACTTCACGAGGGCTCCACATACACAGCTGCTGTTCAATACAATGTCCTAGAAAAAG
LDT_RSV-B_M_1.1	13	hRSV/A/Germany/un-UMC-26481/2020|EPI_ISL_18061897|2020-01-20	GGCAAATATGGAAACATACGTGAATAAACTTCACGAGGGCTCCACATACACAGCTGCTGTTCAATACAATGTCCTAGAAAAAG
LDT_RSV-B_M_1.1	13	hRSV/A/Mozambique/MAP-IR0508/2016|EPI_ISL_17308722|2016-06-21	GGCAAATATGGAAACATACGTGAATAAACTTCACGAGGGCTCCACATACACAGCTGCTGTTCAATACAATGTCCTAGAAAAAG
LDT_RSV-B_M_1.1	13	hRSV/A/New_Zealand/IESR-HB1033/2017|EPI_ISL_19207121|2017-08-02	GGCAAATATGGAAACATACGTGAATAAACTTCACGAGGGCTCCACATACACAGCTGCTGTTCAATACAATGTCCTAGAAAAAG
LDT_RSV-B_M_1.1	13	hRSV/A/USA/WA-BBI-S25217/2020|EPI_ISL_19125827|2020-02-28	GGCAAATATGGAAACATACGTGAATAAACTTCACGAGGGCTCCACATACACAGCTGCTGTTCAATACAATGTCCTAGAAAAAG
LDT_RSV-B_M_1.1	13	hRSV/A/Madagascar/IPM-01262/2020|EPI_ISL_19714730|2020-03-12	GGCAAATATGGAAACATACGTGAATAAACTTCACGAGGGCTCCACATACACAGCTGCTGTTCAATACAATGTCCTAGAAAAAG
LDT_RSV-B_M_1.1	13	hRSV/A/USA/WA-BBI-S24945/2019|EPI_ISL_19006873|2019-12-22	GGCAAATATGGAAACATACGTGAATAAACTTCACGAGGGCTCCACATACACAGCTGCTGTTCAATACAATGTCCTAGAAAAAG
LDT_RSV-B_M_1.1	13	hRSV/A/Australia/un-UMC-26678/2019|EPI_ISL_18062094|2019-05-24	GGCAAATATGGAAACATACGTGAATAAACTTCACGAGGGCTCCACATACACAGCTGCTGTTCAATACAATGTCCTAGAAAAAG
LDT_RSV-B_M_1.1	13	hRSV/A/South_Africa/UMC-25995/2019|EPI_ISL_18061411|2019-05-06	GGCAAATATGGAAACATACGTGAATAAACTTCACGAGGGCTCCACATACACAGCTGCTGTTCAATACAATGTCCTAGAAAAAG
LDT_RSV-B_M_1.1	13	hRSV/A/Australia/un-UMC-26693/2019|EPI_ISL_18062109|2019-06-26	GGCAAATATGGAAACATACGTGAATAAACTTCACGAGGGCTCCACATACACAGCTGCTGTTCAATACAATGTCCTAGAAAAAG
LDT_RSV-B_M_1.1	13	hRSV/A/USA/WA-BBI-S23264/2019|EPI_ISL_18143531|2019-12-14	GGCAAATATGGAAACATACGTGAATAAACTTCACGAGGGCTCCACATACACAGCTGCTGTTCAATACAATGTCCTAGAAAAAG
LDT_RSV-B_M_1.1	13	hRSV/A/Kenya/Kilifi-WGS-1585-17-02/2016|EPI_ISL_2578734|2016-02-17	GGCAAATATGGAAACATACGTGAATAAACTTCACGAGGGCTCCACATACACAGCTGCTGTTCAATACAATGTCCTAGAAAAAG
LDT_RSV-B_M_1.1	13	hRSV/A/France/un-UMC-26189/2019|EPI_ISL_18061605|2019-01-07	GGCAAATATGGAAACATACGTGAATAAACTTCACGAGGGCTCCACATACACAGCTGCTGTTCAATACAATGTCCTAGAAAAAG
LDT_RSV-B_M_1.1	13	hRSV/A/Germany/un-UMC-26509/2020|EPI_ISL_18061925|2020-03-31	GGCAAATATGGAAACATACGTGAATAAACTTCACGAGGGCTCCACATACACAGCTGCTGTTCAATACAATGTCCTAGAAAAAG
LDT_RSV-B_M_1.1	13	hRSV/A/USA/WA-UW-2c2b1/2019|EPI_ISL_19519290|2019-12-20	GGCAAATATGGAAACATACGTGAATAAACTTCACGAGGGCTCCACATACACAGCTGCTGTTCAATACAATGTCCTAGAAAAAG
LDT_RSV-B_M_1.1	13	hRSV/A/USA/MD-JHRSV634/2018|EPI_ISL_19883927|2018	GGCAAATATGGAAACATACGTGAATAAACTTCACGAGGGCTCCACATACACAGCTGCTGTTCAATACAATGTCCTAGAAAAAG
LDT_RSV-B_M_1.1	13	hRSV/A/France/un-UMC-26219/2019|EPI_ISL_18061635|2019-12-04	GGCAAATATGGAAACATACGTGAATAAACTTCACGAGGGCTCCACATACACAGCTGCTGTTCAATACAATGTCCTAGAAAAAG
LDT_RSV-B_M_1.1	13	hRSV/A/Australia/VIC-RCH096/2021|EPI_ISL_11817102|2021-04-17	GGCAAATATGGAAACATACGTGAATAAACTTCACGAGGGCTCCACATACACAGCTGCTGTTCAATACAATGTCCTAGAAAAAG
LDT_RSV-B_M_1.1	13	hRSV/A/New_Zealand/IESR-HB1118/2015|EPI_ISL_19206258|2015-09-10	GGCAAATATGGAAACATACGTGAATAAACTTCACGAGGGCTCCACATACACAGCTGCTGTTCAATACAATGTCCTAGAAAAAG
LDT_RSV-B_M_1.1	13	hRSV/A/Japan/UMC-810101013/2018|EPI_ISL_19048604|2018-02-02	GGCAAATATGGAAACATACGTGAATAAACTTCACGAGGGCTCCACATACACAGCTGCTGTTCAATACAATGTCCTAGAAAAAG
LDT_RSV-B_M_1.1	13	hRSV/A/Australia/QLD-RBWH228/2021|EPI_ISL_15774058|2021-03-15	GGCAAATATGGAAACATACGTGAATAAACTTCACGAGGGCTCCACATACACAGCTGCTGTTCAATACAATGTCCTAGAAAAAG
LDT_RSV-B_M_1.1	13	hRSV/A/Kenya/KILIFI-WGS-1246-26-11/2014|EPI_ISL_2578818|2014-11-26	GGCAAATATGGAAACATACGTGAATAAACTTCACGAGGGCTCCACATACACAGCTGCTGTTCAATACAATGTCCTAGAAAAAG
LDT_RSV-B_M_1.1	13	hRSV/A/Australia/WM3221617/2020|EPI_ISL_2839258|2020-11-17	GGCAAATATGGAAACATACGTGAATAAACTTCACGAGGGCTCCACATACACAGCTGCTGTTCAATACAATGTCCTAGAAAAAG
LDT_RSV-B_M_1.1	13	hRSV/A/Australia/P535659/2020|EPI_ISL_2839197|2020-12-04	GGCAAATATGGAAACATACGTGAATAAACTTCACGAGGGCTCCACATACACAGCTGCTGTTCAATACAATGTCCTAGAAAAAG
LDT_RSV-B_M_1.1	13	hRSV/A/Australia/VIC-RCH020/2019|EPI_ISL_1653963|2019-06-30	GGCAAATATGGAAACATACGTGAATAAACTTCACGAGGGCTCCACATACACAGCTGCTGTTCAATACAATGTCCTAGAAAAAG
LDT_RSV-B_M_1.1	13	hRSV/A/Spain/CT-HUVH-935390/2018|EPI_ISL_18682332|2018-11-24	GGCAAATATGGAAACATACGTGAATAAACTTCACGAGGGCTCCACATACACAGCTGCTGTTCAATACAATGTCCTAGAAAAAG
LDT_RSV-B_M_1.1	13	hRSV/A/New_Zealand/IESR-CF0709/2016|EPI_ISL_19206753|2016-09-01	GGCAAATATGGAAACATACGTGAATAAACTTCACGAGGGCTCCACATACACAGCTGCTGTTCAATACAATGTCCTAGAAAAAG
LDT_RSV-B_M_1.1	13	hRSV/A/Argentina/BA-HNRG-217/2016|EPI_ISL_1074034|2016-05-16	GGCAAATATGGAAACATACGTGAATAAACTTCACGAGGGCTCCACATACACAGCTGCTGTTCAATACAATGTCCTAGAAAAAG
LDT_RSV-B_M_1.1	13	hRSV/A/Kenya/KILIFI-WGS-1163-15-10/2013|EPI_ISL_2595541|2013-10-15	GGCAAATATGGAAACATACGTGAATAAACTTCACGAGGGCTCCACATACACAGCTGCTGTTCAATACAATGTCCTAGAAAAAG
LDT_RSV-B_M_1.1	13	hRSV/A/Brazil/un-UMC-26628/2019|EPI_ISL_18062044|2019-08-01	GGCAAATATGGAAACATACGTGAATAAACTTCACGAGGGCTCCACATACACAGCTGCTGTTCAATACAATGTCCTAGAAAAAG
LDT_RSV-B_M_1.1	13	hRSV/A/Spain/un-DP-SE02-0002-V01/2018|EPI_ISL_15753288|2018-12-24	GGCAAATATGGAAACATACGTGAATAAACTTCACGAGGGCTCCACATACACAGCTGCTGTTCAATACAATGTCCTAGAAAAAG
LDT_RSV-B_M_1.1	13	hRSV/A/Argentina/BA-HNRG-369/2017|EPI_ISL_1074246|2017-06-26	GGCAAATATGGAAACATACGTGAATAAACTTCACGAGGGCTCCACATACACAGCTGCTGTTCAATACAATGTCCTAGAAAAAG
LDT_RSV-B_M_1.1	13	hRSV/A/Italy/SIC-55_47/2021|EPI_ISL_19063365|2021-11-22	GGCAAATATGGAAACATACGTGAATAAACTTCACGAGGGCTCCACATACACAGCTGCTGTTCAATACAATGTCCTAGAAAAAG
LDT_RSV-B_M_1.1	13	hRSV/A/Spain/un-DP-SE01A-0077-V02/2019|EPI_ISL_15753400|2019-01-02	GGCAAATATGGAAACATACGTGAATAAACTTCACGAGGGCTCCACATACACAGCTGCTGTTCAATACAATGTCCTAGAAAAAG
LDT_RSV-B_M_1.1	13	hRSV/A/Tunisia/IZSAM-1427-1-50/2021|EPI_ISL_19544347|2021-11-18	GGCAAATATGGAAACATACGTGAATAAACTTCACGAGGGCTCCACATACACAGCTGCTGTTCAATACAATGTCCTAGAAAAAG
LDT_RSV-B_M_1.1	13	hRSV/A/Germany/HE-22-01933/2021|EPI_ISL_17995750|2021-11-25	GGCAAATATGGAAACATACGTGAATAAACTTCACGAGGGCTCCACATACACAGCTGCTGTTCAATACAATGTCCTAGAAAAAG
LDT_RSV-B_M_1.1	13	hRSV/A/Australia/VIC-RCH072/2019|EPI_ISL_1834101|2019-05-13	GGCAAATATGGAAACATACGTGAATAAACTTCACGAGGGCTCCACATACACAGCTGCTGTTCAATACAATGTCCTAGAAAAAG
LDT_RSV-B_M_1.1	13	hRSV/A/China/ZJ-CDC-20S118/2020|EPI_ISL_19815008|2020-02-03	GGCAAATATGGAAACATACGTGAATAAACTTCACGAGGGCTCCACATACACAGCTGCTGTTCAATACAATGTCCTAGAAAAAG
LDT_RSV-B_M_1.1	13	hRSV/A/Italy/un-UMC-390103004/2019|EPI_ISL_19048858|2019-12-18	GGCAAATATGGAAACATACGTGAATAAACTTCACGAGGGCTCCACATACACAGCTGCTGTTCAATACAATGTCCTAGAAAAAG
LDT_RSV-B_M_1.1	13	hRSV/A/Australia/A-NSW-WM1254A-16/2016|EPI_ISL_2578788|2016-07-31	GGCAAATATGGAAACATACGTGAATAAACTTCACGAGGGCTCCACATACACAGCTGCTGTTCAATACAATGTCCTAGAAAAAG
LDT_RSV-B_M_1.1	13	hRSV/A/Spain/un-UMC-340102008/2018|EPI_ISL_19048475|2018-12-24	GGCAAATATGGAAACATACGTGAATAAACTTCACGAGGGCTCCACATACACAGCTGCTGTTCAATACAATGTCCTAGAAAAAG
LDT_RSV-B_M_1.1	13	hRSV/A/Spain/un-UMC-26260/2018|EPI_ISL_18061676|2018-12-05	GGCAAATATGGAAACATACGTGAATAAACTTCACGAGGGCTCCACATACACAGCTGCTGTTCAATACAATGTCCTAGAAAAAG
LDT_RSV-B_M_1.1	13	hRSV/A/Spain/un-DP-SE02-0003-V01/2019|EPI_ISL_15753363|2019-01-03	GGCAAATATGGAAACATACGTGAATAAACTTCACGAGGGCTCCACATACACAGCTGCTGTTCAATACAATGTCCTAGAAAAAG
LDT_RSV-B_M_1.1	13	hRSV/A/USA/un-BCM-121310733A/2013|EPI_ISL_18334176|2013-03-26	GGCAAATATGGAAACATACGTGAATAAACTTCACGAGGGCTCCACATACACAGCTGCTGTTCAATACAATGTCCTAGAAAAAG
LDT_RSV-B_M_1.1	13	hRSV/A/Australia/VIC-RCH187/2018|EPI_ISL_1834146|2018-11-11	GGCAAATATGGAAACATACGTGAATAAACTTCACGAGGGCTCCACATACACAGCTGCTGTTCAATACAATGTCCTAGAAAAAG
LDT_RSV-B_M_1.1	13	hRSV/A/New_Zealand/IESR-HB0793/2017|EPI_ISL_19206479|2017-06-30	GGCAAATATGGAAACATACGTGAATAAACTTCACGAGGGCTCCACATACACAGCTGCTGTTCAATACAATGTCCTAGAAAAAG
LDT_RSV-B_M_1.1	13	hRSV/A/Japan/UMC-26848/2019|EPI_ISL_18062264|2019-09-06	GGCAAATATGGAAACATACGTGAATAAACTTCACGAGGGCTCCACATACACAGCTGCTGTTCAATACAATGTCCTAGAAAAAG
LDT_RSV-B_M_1.1	13	hRSV/A/Spain/un-UMC-26307/2019|EPI_ISL_18061723|2019-12-02	GGCAAATATGGAAACATACGTGAATAAACTTCACGAGGGCTCCACATACACAGCTGCTGTTCAATACAATGTCCTAGAAAAAG
LDT_RSV-B_M_1.1	13	hRSV/A/Argentina/BA-HNRG-453/2021|EPI_ISL_15067692|2021-08-09	GGCAAATATGGAAACATACGTGAATAAACTTCACGAGGGCTCCACATACACAGCTGCTGTTCAATACAATGTCCTAGAAAAAG
LDT_RSV-B_M_1.1	13	hRSV/A/Argentina/BA-HNRG-125/2015|EPI_ISL_1074042|2015-05-29	GGCAAATATGGAAACATACGTGAATAAACTTCACGAGGGCTCCACATACACAGCTGCTGTTCAATACAATGTCCTAGAAAAAG
LDT_RSV-B_M_1.1	13	hRSV/A/United_Kingdom/DP-OX02-8663-V01/2018|EPI_ISL_15753440|2018-10-22	GGCAAATATGGAAACATACGTGAATAAACTTCACGAGGGCTCCACATACACAGCTGCTGTTCAATACAATGTCCTAGAAAAAG
LDT_RSV-B_M_1.1	13	hRSV/A/USA/PA-PITT-RSV00036/2018|EPI_ISL_19815486|2018-12	GGCAAATATGGAAACATACGTGAATAAACTTCACGAGGGCTCCACATACACAGCTGCTGTTCAATACAATGTCCTAGAAAAAG
LDT_RSV-B_M_1.1	13	hRSV/A/Mozambique/MAP-INS015/2018|EPI_ISL_1647464|2018-06-07	GGCAAATATGGAAACATACGTGAATAAACTTCACGAGGGCTCCACATACACAGCTGCTGTTCAATACAATGTCCTAGAAAAAG
LDT_RSV-B_M_1.1	13	hRSV/A/Finland/UMC-26351/2019|EPI_ISL_18061767|2019-05-02	GGCAAATATGGAAACATACGTGAATAAACTTCACGAGGGCTCCACATACACAGCTGCTGTTCAATACAATGTCCTAGAAAAAG
LDT_RSV-B_M_1.1	13	hRSV/A/New_Zealand/IESR-HB0394/2015|EPI_ISL_19206176|2015-07-13	GGCAAATATGGAAACATACGTGAATAAACTTCACGAGGGCTCCACATACACAGCTGCTGTTCAATACAATGTCCTAGAAAAAG
LDT_RSV-B_M_1.1	13	hRSV/A/USA/WA-BBI-S23260/2019|EPI_ISL_18143699|2019-12-04	GGCAAATATGGAAACATACGTGAATAAACTTCACGAGGGCTCCACATACACAGCTGCTGTTCAATACAATGTCCTAGAAAAAG
LDT_RSV-B_M_1.1	13	hRSV/A/Mozambique/MAP-IR0149/2016|EPI_ISL_17308694|2016-03-18	GGCAAATATGGAAACATACGTGAATAAACTTCACGAGGGCTCCACATACACAGCTGCTGTTCAATACAATGTCCTAGAAAAAG
LDT_RSV-B_M_1.1	13	hRSV/A/Spain/un-UMC-340103016/2019|EPI_ISL_19048269|2019-12-16	GGCAAATATGGAAACATACGTGAATAAACTTCACGAGGGCTCCACATACACAGCTGCTGTTCAATACAATGTCCTAGAAAAAG
LDT_RSV-B_M_1.1	13	hRSV/A/China/ZJ-CDC-S221/2017|EPI_ISL_19749526|2017-12-7	GGCAAATATGGAAACATACGTGAATAAACTTCACGAGGGCTCCACATACACAGCTGCTGTTCAATACAATGTCCTAGAAAAAG
LDT_RSV-B_M_1.1	13	hRSV/A/USA/WA-BBI-S25173/2019|EPI_ISL_19125818|2019-01-03	GGCAAATATGGAAACATACGTGAATAAACTTCACGAGGGCTCCACATACACAGCTGCTGTTCAATACAATGTCCTAGAAAAAG
LDT_RSV-B_M_1.1	13	hRSV/A/Germany/NW-21-06819/2021|EPI_ISL_17995732|2021-09-09	GGCAAATATGGAAACATACGTGAATAAACTTCACGAGGGCTCCACATACACAGCTGCTGTTCAATACAATGTCCTAGAAAAAG
LDT_RSV-B_M_1.1	13	hRSV/A/France/ARA-HCL021030105201/2021|EPI_ISL_18789171|2021-02-15	GGCAAATATGGAAACATACGTGAATAAACTTCACGAGGGCTCCACATACACAGCTGCTGTTCAATACAATGTCCTAGAAAAAG
LDT_RSV-B_M_1.1	13	hRSV/A/Pakistan/BKMC-01643/2021|EPI_ISL_19137645|2021-01-28	GGCAAATATGGAAACATACGTGAATAAACTTCACGAGGGCTCCACATACACAGCTGCTGTTCAATACAATGTCCTAGAAAAAG
LDT_RSV-B_M_1.1	13	hRSV/A/France/ARA-HCL019207862501/2019|EPI_ISL_18789008|2019-12-03	GGCAAATATGGAAACATACGTGAATAAACTTCACGAGGGCTCCACATACACAGCTGCTGTTCAATACAATGTCCTAGAAAAAG
LDT_RSV-B_M_1.1	13	hRSV/A/New_Zealand/IESR-HB1381/2016|EPI_ISL_19206286|2016-07-01	GGCAAATATGGAAACATACGTGAATAAACTTCACGAGGGCTCCACATACACAGCTGCTGTTCAATACAATGTCCTAGAAAAAG
LDT_RSV-B_M_1.1	13	hRSV/A/France/ARA-HCL021026367501/2021|EPI_ISL_18789162|2021-02-10	GGCAAATATGGAAACATACGTGAATAAACTTCACGAGGGCTCCACATACACAGCTGCTGTTCAATACAATGTCCTAGAAAAAG
LDT_RSV-B_M_1.1	13	hRSV/A/Canada/un-UMC-010102010/2018|EPI_ISL_19047962|2018-12-09	GGCAAATATGGAAACATACGTGAATAAACTTCACGAGGGCTCCACATACACAGCTGCTGTTCAATACAATGTCCTAGAAAAAG
LDT_RSV-B_M_1.1	13	hRSV/A/USA/WA-BBI-S25172/2019|EPI_ISL_19125737|2019-02-02	GGCAAATATGGAAACATACGTGAATAAACTTCACGAGGGCTCCACATACACAGCTGCTGTTCAATACAATGTCCTAGAAAAAG
LDT_RSV-B_M_1.1	13	hRSV/A/South_Africa/UMC-270101048/2018|EPI_ISL_19048447|2018-04-13	GGCAAATATGGAAACATACGTGAATAAACTTCACGAGGGCTCCACATACACAGCTGCTGTTCAATACAATGTCCTAGAAAAAG
LDT_RSV-B_M_1.1	13	hRSV/A/Philippines/TBp-13-044/2013|EPI_ISL_2543940|2013-01-28	GGCAAATATGGAAACATACGTGAATAAACTTCACGAGGGCTCCACATACACAGCTGCTGTTCAATACAATGTCCTAGAAAAAG
LDT_RSV-B_M_1.1	13	hRSV/A/Mozambique/MAP-IR0304/2016|EPI_ISL_17308706|2016-04-18	GGCAAATATGGAAACATACGTGAATAAACTTCACGAGGGCTCCACATACACAGCTGCTGTTCAATACAATGTCCTAGAAAAAG
LDT_RSV-B_M_1.1	13	hRSV/A/South_Korea/UMC-820103045/2019|EPI_ISL_19048613|2019-12-11	GGCAAATATGGAAACATACGTGAATAAACTTCACGAGGGCTCCACATACACAGCTGCTGTTCAATACAATGTCCTAGAAAAAG
LDT_RSV-B_M_1.1	13	hRSV/A/Mongolia/NCCD014/2019|EPI_ISL_2543837|2019-01-30	GGCAAATATGGAAACATACGTGAATAAACTTCACGAGGGCTCCACATACACAGCTGCTGTTCAATACAATGTCCTAGAAAAAG
LDT_RSV-B_M_1.1	13	hRSV/A/New_Zealand/IESR-HB1105/2015|EPI_ISL_19206257|2015-09-05	GGCAAATATGGAAACATACGTGAATAAACTTCACGAGGGCTCCACATACACAGCTGCTGTTCAATACAATGTCCTAGAAAAAG
LDT_RSV-B_M_1.1	13	hRSV/A/Australia/VIC-RCH145/2018|EPI_ISL_1834131|2018-07-21	GGCAAATATGGAAACATACGTGAATAAACTTCACGAGGGCTCCACATACACAGCTGCTGTTCAATACAATGTCCTAGAAAAAG
LDT_RSV-B_M_1.1	13	hRSV/A/New_Zealand/IESR-HB0083/2018|EPI_ISL_19207199|2018-08-12	GGCAAATATGGAAACATACGTGAATAAACTTCACGAGGGCTCCACATACACAGCTGCTGTTCAATACAATGTCCTAGAAAAAG
LDT_RSV-B_M_1.1	13	hRSV/A/New_Zealand/IESR-HB0661/2016|EPI_ISL_19206200|2016-05-16	GGCAAATATGGAAACATACGTGAATAAACTTCACGAGGGCTCCACATACACAGCTGCTGTTCAATACAATGTCCTAGAAAAAG
LDT_RSV-B_M_1.1	13	hRSV/A/New_Zealand/IESR-VR0589/2021|EPI_ISL_16959670|2021-06-22	GGCAAATATGGAAACATACGTGAATAAACTTCACGAGGGCTCCACATACACAGCTGCTGTTCAATACAATGTCCTAGAAAAAG
LDT_RSV-B_M_1.1	13	hRSV/A/South_Africa/NICD-R04582/2021|EPI_ISL_12529648|2021-04-08	GGCAAATATGGAAACATACGTGAATAAACTTCACGAGGGCTCCACATACACAGCTGCTGTTCAATACAATGTCCTAGAAAAAG
LDT_RSV-B_M_1.1	13	hRSV/A/Germany/TH-21-06292/2021|EPI_ISL_17995730|2021-08-17	GGCAAATATGGAAACATACGTGAATAAACTTCACGAGGGCTCCACATACACAGCTGCTGTTCAATACAATGTCCTAGAAAAAG
LDT_RSV-B_M_1.1	13	hRSV/A/New_Zealand/IESR-HB0827/2019|EPI_ISL_19206616|2019-07-22	GGCAAATATGGAAACATACGTGAATAAACTTCACGAGGGCTCCACATACACAGCTGCTGTTCAATACAATGTCCTAGAAAAAG
LDT_RSV-B_M_1.1	13	hRSV/A/Spain/CT-HUVH-556614/2021|EPI_ISL_18682109|2021-06-10	GGCAAATATGGAAACATACGTGAATAAACTTCACGAGGGCTCCACATACACAGCTGCTGTTCAATACAATGTCCTAGAAAAAG
LDT_RSV-B_M_1.1	13	hRSV/A/Japan/NU-21U094iso/2021|EPI_ISL_19709882|2021-11-13	GGCAAATATGGAAACATACGTGAATAAACTTCACGAGGGCTCCACATACACAGCTGCTGTTCAATACAATGTCCTAGAAAAAG
LDT_RSV-B_M_1.1	13	hRSV/A/New_Zealand/IESR-VR0594/2021|EPI_ISL_16959673|2021-06-23	GGCAAATATGGAAACATACGTGAATAAACTTCACGAGGGCTCCACATACACAGCTGCTGTTCAATACAATGTCCTAGAAAAAG
LDT_RSV-B_M_1.1	13	hRSV/A/Japan/UMC-810101008/2018|EPI_ISL_19048562|2018-01-11	GGCAAATATGGAAACATACGTGAATAAACTTCACGAGGGCTCCACATACACAGCTGCTGTTCAATACAATGTCCTAGAAAAAG
LDT_RSV-B_M_1.1	13	hRSV/A/France/ARA-HCL021045867401/2021|EPI_ISL_18789213|2021-03-10	GGCAAATATGGAAACATACGTGAATAAACTTCACGAGGGCTCCACATACACAGCTGCTGTTCAATACAATGTCCTAGAAAAAG
LDT_RSV-B_M_1.1	13	hRSV/A/Argentina/BA-HNRG-032/2014|EPI_ISL_1074208|2014-06-04	GGCAAATATGGAAACATACGTGAATAAACTTCACGAGGGCTCCACATACACAGCTGCTGTTCAATACAATGTCCTAGAAAAAG
LDT_RSV-B_M_1.1	13	hRSV/A/South_Africa/NICD-R03651/2021|EPI_ISL_12529634|2021-03-09	GGCAAATATGGAAACATACGTGAATAAACTTCACGAGGGCTCCACATACACAGCTGCTGTTCAATACAATGTCCTAGAAAAAG
LDT_RSV-B_M_1.1	13	hRSV/A/Panama/GMIHS-107/2019|EPI_ISL_19568565|2019-09-06	GGCAAATATGGAAACATACGTGAATAAACTTCACGAGGGCTCCACATACACAGCTGCTGTTCAATACAATGTCCTAGAAAAAG
LDT_RSV-B_M_1.1	13	hRSV/A/USA/PA-WU-b2/2015|EPI_ISL_19026320|2015	GGCAAATATGGAAACATACGTGAATAAACTTCACGAGGGCTCCACATACACAGCTGCTGTTCAATACAATGTCCTAGAAAAAG
LDT_RSV-B_M_1.1	13	hRSV/A/New_Zealand/IESR-VR0917/2021|EPI_ISL_16959846|2021-07-02	GGCAAATATGGAAACATACGTGAATAAACTTCACGAGGGCTCCACATACACAGCTGCTGTTCAATACAATGTCCTAGAAAAAG
LDT_RSV-B_M_1.1	13	hRSV/A/Spain/CT-HUVH-128077/2014|EPI_ISL_18682343|2014-12-09	GGCAAATATGGAAACATACGTGAATAAACTTCACGAGGGCTCCACATACACAGCTGCTGTTCAATACAATGTCCTAGAAAAAG
LDT_RSV-B_M_1.1	13	hRSV/A/France/ARA-HCL019188939101/2019|EPI_ISL_18788993|2019-11-01	GGCAAATATGGAAACATACGTGAATAAACTTCACGAGGGCTCCACATACACAGCTGCTGTTCAATACAATGTCCTAGAAAAAG
LDT_RSV-B_M_1.1	13	hRSV/A/Germany/un-UMC-490103027/2020|EPI_ISL_19048442|2020-03-17	GGCAAATATGGAAACATACGTGAATAAACTTCACGAGGGCTCCACATACACAGCTGCTGTTCAATACAATGTCCTAGAAAAAG
LDT_RSV-B_M_1.1	13	hRSV/A/USA/WA-BBI-S23332/2020|EPI_ISL_18143624|2020-01-14	GGCAAATATGGAAACATACGTGAATAAACTTCACGAGGGCTCCACATACACAGCTGCTGTTCAATACAATGTCCTAGAAAAAG
LDT_RSV-B_M_1.1	13	hRSV/A/Canada/un-UMC-25608/2018|EPI_ISL_18061024|2018-12-02	GGCAAATATGGAAACATACGTGAATAAACTTCACGAGGGCTCCACATACACAGCTGCTGTTCAATACAATGTCCTAGAAAAAG
LDT_RSV-B_M_1.1	13	hRSV/A/South_Africa/UMC-25858/2018|EPI_ISL_18061274|2018-03-06	GGCAAATATGGAAACATACGTGAATAAACTTCACGAGGGCTCCACATACACAGCTGCTGTTCAATACAATGTCCTAGAAAAAG
LDT_RSV-B_M_1.1	13	hRSV/A/Morocco/700-17/2017|EPI_ISL_16905445|2017-01-23	GGCAAATATGGAAACATACGTGAATAAACTTCACGAGGGCTCCACATACACAGCTGCTGTTCAATACAATGTCCTAGAAAAAG
LDT_RSV-B_M_1.1	13	hRSV/A/USA/WA-BBI-S24924/2019|EPI_ISL_19006897|2019-12-14	GGCAAATATGGAAACATACGTGAATAAACTTCACGAGGGCTCCACATACACAGCTGCTGTTCAATACAATGTCCTAGAAAAAG
LDT_RSV-B_M_1.1	13	hRSV/A/Spain/CT-HUVH-781762/2018|EPI_ISL_18682329|2018-02-20	GGCAAATATGGAAACATACGTGAATAAACTTCACGAGGGCTCCACATACACAGCTGCTGTTCAATACAATGTCCTAGAAAAAG
LDT_RSV-B_M_1.1	13	hRSV/A/Argentina/BA-HNRG-377/2017|EPI_ISL_1074146|2017-06-30	GGCAAATATGGAAACATACGTGAATAAACTTCACGAGGGCTCCACATACACAGCTGCTGTTCAATACAATGTCCTAGAAAAAG
LDT_RSV-B_M_1.1	13	hRSV/A/Brazil/un-UMC-26607/2019|EPI_ISL_18062023|2019-06-19	GGCAAATATGGAAACATACGTGAATAAACTTCACGAGGGCTCCACATACACAGCTGCTGTTCAATACAATGTCCTAGAAAAAG
LDT_RSV-B_M_1.1	13	hRSV/A/China/WH-WIV-1110n2/2021|EPI_ISL_19888537|2021-11-10	GGCAAATATGGAAACATACGTGAATAAACTTCACGAGGGCTCCACATACACAGCTGCTGTTCAATACAATGTCCTAGAAAAAG
LDT_RSV-B_M_1.1	13	hRSV/A/Australia/un-UMC-610101032/2018|EPI_ISL_19048652|2018-08-30	GGCAAATATGGAAACATACGTGAATAAACTTCACGAGGGCTCCACATACACAGCTGCTGTTCAATACAATGTCCTAGAAAAAG
LDT_RSV-B_M_1.1	13	hRSV/A/USA/LA2-62/2013|EPI_ISL_2588290|2013-01-23	GGCAAATATGGAAACATACGTGAATAAACTTCACGAGGGCTCCACATACACAGCTGCTGTTCAATACAATGTCCTAGAAAAAG
LDT_RSV-B_M_1.1	13	hRSV/A/Australia/A-NSW-WM0644C-14/2014|EPI_ISL_2595607|2014-08-19	GGCAAATATGGAAACATACGTGAATAAACTTCACGAGGGCTCCACATACACAGCTGCTGTTCAATACAATGTCCTAGAAAAAG
LDT_RSV-B_M_1.1	13	hRSV/A/Australia/A-NSW-WM1008A-13/2013|EPI_ISL_2595477|2013-05-31	GGCAAATATGGAAACATACGTGAATAAACTTCACGAGGGCTCCACATACACAGCTGCTGTTCAATACAATGTCCTAGAAAAAG
LDT_RSV-B_M_1.1	13	hRSV/A/China/CCMU-0065/2020|EPI_ISL_18482751|2020-01-17	GGCAAATATGGAAACATACGTGAATAAACTTCACGAGGGCTCCACATACACAGCTGCTGTTCAATACAATGTCCTAGAAAAAG
LDT_RSV-B_M_1.1	13	hRSV/A/New_Zealand/IESR-VR0296/2021|EPI_ISL_16959537|2021-06-03	GGCAAATATGGAAACATACGTGAATAAACTTCACGAGGGCTCCACATACACAGCTGCTGTTCAATACAATGTCCTAGAAAAAG
LDT_RSV-B_M_1.1	13	hRSV/A/Russia/un-UMC-25773/2020|EPI_ISL_18061189|2020-01-27	GGCAAATATGGAAACATACGTGAATAAACTTCACGAGGGCTCCACATACACAGCTGCTGTTCAATACAATGTCCTAGAAAAAG
LDT_RSV-B_M_1.1	13	hRSV/A/Panama/GMIHS-203/2018|EPI_ISL_19568423|2018-08-16	GGCAAATATGGAAACATACGTGAATAAACTTCACGAGGGCTCCACATACACAGCTGCTGTTCAATACAATGTCCTAGAAAAAG
LDT_RSV-B_M_1.1	13	hRSV/A/South_Africa/UMC-25921/2018|EPI_ISL_18061337|2018-05-02	GGCAAATATGGAAACATACGTGAATAAACTTCACGAGGGCTCCACATACACAGCTGCTGTTCAATACAATGTCCTAGAAAAAG
LDT_RSV-B_M_1.1	13	hRSV/A/Australia/WM3131917/2020|EPI_ISL_2839201|2020-11-08	GGCAAATATGGAAACATACGTGAATAAACTTCACGAGGGCTCCACATACACAGCTGCTGTTCAATACAATGTCCTAGAAAAAG
LDT_RSV-B_M_1.1	13	hRSV/A/England/RE19003137/2019|EPI_ISL_1520422|2019-12-04	GGCAAATATGGAAACATACGTGAATAAACTTCACGAGGGCTCCACATACACAGCTGCTGTTCAATACAATGTCCTAGAAAAAG
LDT_RSV-B_M_1.1	13	hRSV/A/Japan/UMC-810103049/2020|EPI_ISL_19049161|2020-01-28	GGCAAATATGGAAACATACGTGAATAAACTTCACGAGGGCTCCACATACACAGCTGCTGTTCAATACAATGTCCTAGAAAAAG
LDT_RSV-B_M_1.1	13	hRSV/A/South_Africa/UMC-25889/2018|EPI_ISL_18061305|2018-04-09	GGCAAATATGGAAACATACGTGAATAAACTTCACGAGGGCTCCACATACACAGCTGCTGTTCAATACAATGTCCTAGAAAAAG
LDT_RSV-B_M_1.1	13	hRSV/A/USA/TH-10651/2013|EPI_ISL_2585327|2013-12-02	GGCAAATATGGAAACATACGTGAATAAACTTCACGAGGGCTCCACATACACAGCTGCTGTTCAATACAATGTCCTAGAAAAAG
LDT_RSV-B_M_1.1	13	hRSV/A/Zambia/Lusaka-1218/2019|EPI_ISL_17964352|2019-04-04	GGCAAATATGGAAACATACGTGAATAAACTTCACGAGGGCTCCACATACACAGCTGCTGTTCAATACAATGTCCTAGAAAAAG
LDT_RSV-B_M_1.1	13	hRSV/A/New_Zealand/IESR-HB0591/2016|EPI_ISL_19206196|2016-05-04	GGCAAATATGGAAACATACGTGAATAAACTTCACGAGGGCTCCACATACACAGCTGCTGTTCAATACAATGTCCTAGAAAAAG
LDT_RSV-B_M_1.1	13	hRSV/A/USA/WA-BBI-S25206/2020|EPI_ISL_19125727|2020-02-25	GGCAAATATGGAAACATACGTGAATAAACTTCACGAGGGCTCCACATACACAGCTGCTGTTCAATACAATGTCCTAGAAAAAG
LDT_RSV-B_M_1.1	13	hRSV/A/England/RE19003141/2019|EPI_ISL_1520424|2019-12-05	GGCAAATATGGAAACATACGTGAATAAACTTCACGAGGGCTCCACATACACAGCTGCTGTTCAATACAATGTCCTAGAAAAAG
LDT_RSV-B_M_1.1	13	hRSV/A/France/un-IUMR-PE-D17/2021|EPI_ISL_15750189|2021-04	GGCAAATATGGAAACATACGTGAATAAACTTCACGAGGGCTCCACATACACAGCTGCTGTTCAATACAATGTCCTAGAAAAAG
LDT_RSV-B_M_1.1	13	hRSV/A/USA/un-BCM-121310703A/2012|EPI_ISL_18334215|2012-02-13	GGCAAATATGGAAACATACGTGAATAAACTTCACGAGGGCTCCACATACACAGCTGCTGTTCAATACAATGTCCTAGAAAAAG
LDT_RSV-B_M_1.1	13	hRSV/A/USA/WA-BBI-S23337/2020|EPI_ISL_18143648|2020-01-14	GGCAAATATGGAAACATACGTGAATAAACTTCACGAGGGCTCCACATACACAGCTGCTGTTCAATACAATGTCCTAGAAAAAG
LDT_RSV-B_M_1.1	13	hRSV/A/England/174820321/2017|EPI_ISL_732347|2017-11-27	GGCAAATATGGAAACATACGTGAATAAACTTCACGAGGGCTCCACATACACAGCTGCTGTTCAATACAATGTCCTAGAAAAAG
LDT_RSV-B_M_1.1	13	hRSV/A/China/ZJ-CDC-S005/2019|EPI_ISL_19749536|2019-1-3	GGCAAATATGGAAACATACGTGAATAAACTTCACGAGGGCTCCACATACACAGCTGCTGTTCAATACAATGTCCTAGAAAAAG
LDT_RSV-B_M_1.1	13	hRSV/A/Morocco/88H-15/2014|EPI_ISL_15120676|2014-12-31	GGCAAATATGGAAACATACGTGAATAAACTTCACGAGGGCTCCACATACACAGCTGCTGTTCAATACAATGTCCTAGAAAAAG
LDT_RSV-B_M_1.1	13	hRSV/A/Zambia/Lusaka-1704/2018|EPI_ISL_17964337|2018-08-05	GGCAAATATGGAAACATACGTGAATAAACTTCACGAGGGCTCCACATACACAGCTGCTGTTCAATACAATGTCCTAGAAAAAG
LDT_RSV-B_M_1.1	13	hRSV/A/USA/LA2-94/2013|EPI_ISL_2587406|2013-01-10	GGCAAATATGGAAACATACGTGAATAAACTTCACGAGGGCTCCACATACACAGCTGCTGTTCAATACAATGTCCTAGAAAAAG
LDT_RSV-B_M_1.1	13	hRSV/A/Japan/NU-21RS028iso/2021|EPI_ISL_19709910|2021-11-01	GGCAAATATGGAAACATACGTGAATAAACTTCACGAGGGCTCCACATACACAGCTGCTGTTCAATACAATGTCCTAGAAAAAG
LDT_RSV-B_M_1.1	13	hRSV/A/New_Zealand/IESR-VR0415/2021|EPI_ISL_16959584|2021-06-09	GGCAAATATGGAAACATACGTGAATAAACTTCACGAGGGCTCCACATACACAGCTGCTGTTCAATACAATGTCCTAGAAAAAG
LDT_RSV-B_M_1.1	13	hRSV/A/France/un-IUMR-PE-D14/2021|EPI_ISL_15750190|2021-04	GGCAAATATGGAAACATACGTGAATAAACTTCACGAGGGCTCCACATACACAGCTGCTGTTCAATACAATGTCCTAGAAAAAG
LDT_RSV-B_M_1.1	13	hRSV/A/Argentina/HNRG-413/2018|EPI_ISL_15055311|2018-06-18	GGCAAATATGGAAACATACGTGAATAAACTTCACGAGGGCTCCACATACACAGCTGCTGTTCAATACAATGTCCTAGAAAAAG
LDT_RSV-B_M_1.1	13	hRSV/A/Panama/ICGES-97/2019|EPI_ISL_19423107|2019-08-12	GGCAAATATGGAAACATACGTGAATAAACTTCACGAGGGCTCCACATACACAGCTGCTGTTCAATACAATGTCCTAGAAAAAG
LDT_RSV-B_M_1.1	13	hRSV/A/France/un-UMC-330103031/2019|EPI_ISL_19048836|2019-12-04	GGCAAATATGGAAACATACGTGAATAAACTTCACGAGGGCTCCACATACACAGCTGCTGTTCAATACAATGTCCTAGAAAAAG
LDT_RSV-B_M_1.1	13	hRSV/A/New_Zealand/IESR-VR1311/2021|EPI_ISL_16960012|2021-07-24	GGCAAATATGGAAACATACGTGAATAAACTTCACGAGGGCTCCACATACACAGCTGCTGTTCAATACAATGTCCTAGAAAAAG
LDT_RSV-B_M_1.1	13	hRSV/A/Netherlands/un-UMC-26074/2018|EPI_ISL_18061490|2018-01-04	GGCAAATATGGAAACATACGTGAATAAACTTCACGAGGGCTCCACATACACAGCTGCTGTTCAATACAATGTCCTAGAAAAAG
LDT_RSV-B_M_1.1	13	hRSV/A/New_Zealand/IESR-HB0494/2016|EPI_ISL_19206783|2016-04-04	GGCAAATATGGAAACATACGTGAATAAACTTCACGAGGGCTCCACATACACAGCTGCTGTTCAATACAATGTCCTAGAAAAAG
LDT_RSV-B_M_1.1	13	hRSV/A/Australia/A-NSW-WM3453A-13/2013|EPI_ISL_2578679|2013-07-08	GGCAAATATGGAAACATACGTGAATAAACTTCACGAGGGCTCCACATACACAGCTGCTGTTCAATACAATGTCCTAGAAAAAG
LDT_RSV-B_M_1.1	13	hRSV/A/Germany/un-UMC-26487/2020|EPI_ISL_18061903|2020-02-10	GGCAAATATGGAAACATACGTGAATAAACTTCACGAGGGCTCCACATACACAGCTGCTGTTCAATACAATGTCCTAGAAAAAG
LDT_RSV-B_M_1.1	13	hRSV/A/Zambia/Lusaka-1103/2018|EPI_ISL_17964315|2018-04-05	GGCAAATATGGAAACATACGTGAATAAACTTCACGAGGGCTCCACATACACAGCTGCTGTTCAATACAATGTCCTAGAAAAAG
LDT_RSV-B_M_1.1	13	hRSV/A/Australia/QLD-RBWH173/2021|EPI_ISL_15774038|2021-03-01	GGCAAATATGGAAACATACGTGAATAAACTTCACGAGGGCTCCACATACACAGCTGCTGTTCAATACAATGTCCTAGAAAAAG
LDT_RSV-B_M_1.1	13	hRSV/A/Argentina/BA-HNRG-353/2017|EPI_ISL_1074120|2017-06-14	GGCAAATATGGAAACATACGTGAATAAACTTCACGAGGGCTCCACATACACAGCTGCTGTTCAATACAATGTCCTAGAAAAAG
LDT_RSV-B_M_1.1	13	hRSV/A/Germany/RP-22-00553/2021|EPI_ISL_17995709|2021-10-15	GGCAAATATGGAAACATACGTGAATAAACTTCACGAGGGCTCCACATACACAGCTGCTGTTCAATACAATGTCCTAGAAAAAG
LDT_RSV-B_M_1.1	13	hRSV/A/Germany/RP-20-02702/2020|EPI_ISL_17995637|2020-02-24	GGCAAATATGGAAACATACGTGAATAAACTTCACGAGGGCTCCACATACACAGCTGCTGTTCAATACAATGTCCTAGAAAAAG
LDT_RSV-B_M_1.1	13	hRSV/A/USA/TH-10487/2013|EPI_ISL_2585329|2013-10-16	GGCAAATATGGAAACATACGTGAATAAACTTCACGAGGGCTCCACATACACAGCTGCTGTTCAATACAATGTCCTAGAAAAAG
LDT_RSV-B_M_1.1	13	hRSV/A/Kenya/KILIFI-WGS-1271-18-12/2014|EPI_ISL_2582669|2014-12-18	GGCAAATATGGAAACATACGTGAATAAACTTCACGAGGGCTCCACATACACAGCTGCTGTTCAATACAATGTCCTAGAAAAAG
LDT_RSV-B_M_1.1	13	hRSV/A/New_Zealand/IESR-VR0509/2021|EPI_ISL_16959627|2021-06-15	GGCAAATATGGAAACATACGTGAATAAACTTCACGAGGGCTCCACATACACAGCTGCTGTTCAATACAATGTCCTAGAAAAAG
LDT_RSV-B_M_1.1	13	hRSV/A/Germany/NW-22-01517/2021|EPI_ISL_17995749|2021-11-11	GGCAAATATGGAAACATACGTGAATAAACTTCACGAGGGCTCCACATACACAGCTGCTGTTCAATACAATGTCCTAGAAAAAG
LDT_RSV-B_M_1.1	13	hRSV/A/Japan/UMC-26857/2019|EPI_ISL_18062273|2019-10-02	GGCAAATATGGAAACATACGTGAATAAACTTCACGAGGGCTCCACATACACAGCTGCTGTTCAATACAATGTCCTAGAAAAAG
LDT_RSV-B_M_1.1	13	hRSV/A/Netherlands/un-DP-UU02-0202-V01/2019|EPI_ISL_15753454|2019-11-21	GGCAAATATGGAAACATACGTGAATAAACTTCACGAGGGCTCCACATACACAGCTGCTGTTCAATACAATGTCCTAGAAAAAG
LDT_RSV-B_M_1.1	13	hRSV/A/USA/WA-BBI-S25168/2019|EPI_ISL_19125785|2019-01-29	GGCAAATATGGAAACATACGTGAATAAACTTCACGAGGGCTCCACATACACAGCTGCTGTTCAATACAATGTCCTAGAAAAAG
LDT_RSV-B_M_1.1	13	hRSV/A/England/154640011/2015|EPI_ISL_6494800|2015-11-09	GGCAAATATGGAAACATACGTGAATAAACTTCACGAGGGCTCCACATACACAGCTGCTGTTCAATACAATGTCCTAGAAAAAG
LDT_RSV-B_M_1.1	13	hRSV/A/Australia/VIC-RCH021/2019|EPI_ISL_1653964|2019-06-29	GGCAAATATGGAAACATACGTGAATAAACTTCACGAGGGCTCCACATACACAGCTGCTGTTCAATACAATGTCCTAGAAAAAG
LDT_RSV-B_M_1.1	13	hRSV/A/South_Africa/UMC-270102054/2019|EPI_ISL_19048171|2019-05-10	GGCAAATATGGAAACATACGTGAATAAACTTCACGAGGGCTCCACATACACAGCTGCTGTTCAATACAATGTCCTAGAAAAAG
LDT_RSV-B_M_1.1	13	hRSV/A/Spain/CT-HUVH-539923/2021|EPI_ISL_18682103|2021-05-19	GGCAAATATGGAAACATACGTGAATAAACTTCACGAGGGCTCCACATACACAGCTGCTGTTCAATACAATGTCCTAGAAAAAG
LDT_RSV-B_M_1.1	13	hRSV/A/Kenya/KILIFI-WGS-1298-31-01/2015|EPI_ISL_2595661|2015-01-31	GGCAAATATGGAAACATACGTGAATAAACTTCACGAGGGCTCCACATACACAGCTGCTGTTCAATACAATGTCCTAGAAAAAG
LDT_RSV-B_M_1.1	13	hRSV/A/Brazil/un-UMC-550101050/2018|EPI_ISL_19048146|2018-07-30	GGCAAATATGGAAACATACGTGAATAAACTTCACGAGGGCTCCACATACACAGCTGCTGTTCAATACAATGTCCTAGAAAAAG
LDT_RSV-B_M_1.1	13	hRSV/A/Spain/CT-HUVH-520737/2016|EPI_ISL_18682319|2016-11-23	GGCAAATATGGAAACATACGTGAATAAACTTCACGAGGGCTCCACATACACAGCTGCTGTTCAATACAATGTCCTAGAAAAAG
LDT_RSV-B_M_1.1	13	hRSV/A/New_Zealand/IESR-VR0507/2021|EPI_ISL_16959625|2021-06-18	GGCAAATATGGAAACATACGTGAATAAACTTCACGAGGGCTCCACATACACAGCTGCTGTTCAATACAATGTCCTAGAAAAAG
LDT_RSV-B_M_1.1	13	hRSV/A/Netherlands/un-UMC-26108/2018|EPI_ISL_18061524|2018-12-12	GGCAAATATGGAAACATACGTGAATAAACTTCACGAGGGCTCCACATACACAGCTGCTGTTCAATACAATGTCCTAGAAAAAG
LDT_RSV-B_M_1.1	13	hRSV/A/Scotland/IEE-LO178/2019|EPI_ISL_19442503|2019-12-22	GGCAAATATGGAAACATACGTGAATAAACTTCACGAGGGCTCCACATACACAGCTGCTGTTCAATACAATGTCCTAGAAAAAG
LDT_RSV-B_M_1.1	13	hRSV/A/Brazil/un-UMC-26576/2019|EPI_ISL_18061992|2019-04-23	GGCAAATATGGAAACATACGTGAATAAACTTCACGAGGGCTCCACATACACAGCTGCTGTTCAATACAATGTCCTAGAAAAAG
LDT_RSV-B_M_1.1	13	hRSV/A/Spain/CT-HUVH-169155/2020|EPI_ISL_18682309|2020-01-09	GGCAAATATGGAAACATACGTGAATAAACTTCACGAGGGCTCCACATACACAGCTGCTGTTCAATACAATGTCCTAGAAAAAG
LDT_RSV-B_M_1.1	13	hRSV/A/Netherlands/un-DP-UU02-0003-D02/2017|EPI_ISL_15753431|2017-11-15	GGCAAATATGGAAACATACGTGAATAAACTTCACGAGGGCTCCACATACACAGCTGCTGTTCAATACAATGTCCTAGAAAAAG
LDT_RSV-B_M_1.1	13	hRSV/A/Germany/MV-21-07026/2021|EPI_ISL_17995733|2021-09-20	GGCAAATATGGAAACATACGTGAATAAACTTCACGAGGGCTCCACATACACAGCTGCTGTTCAATACAATGTCCTAGAAAAAG
LDT_RSV-B_M_1.1	13	hRSV/A/New_Zealand/IESR-HB1710/2016|EPI_ISL_19206912|2016-08-08	GGCAAATATGGAAACATACGTGAATAAACTTCACGAGGGCTCCACATACACAGCTGCTGTTCAATACAATGTCCTAGAAAAAG
LDT_RSV-B_M_1.1	13	hRSV/A/Germany/NW-22-00668/2021|EPI_ISL_17995710|2021-10-20	GGCAAATATGGAAACATACGTGAATAAACTTCACGAGGGCTCCACATACACAGCTGCTGTTCAATACAATGTCCTAGAAAAAG
LDT_RSV-B_M_1.1	13	hRSV/A/Australia/P514323/2020|EPI_ISL_2839304|2020-11-23	GGCAAATATGGAAACATACGTGAATAAACTTCACGAGGGCTCCACATACACAGCTGCTGTTCAATACAATGTCCTAGAAAAAG
LDT_RSV-B_M_1.1	13	hRSV/A/Finland/UMC-358101020/2018|EPI_ISL_19048230|2018-01-24	GGCAAATATGGAAACATACGTGAATAAACTTCACGAGGGCTCCACATACACAGCTGCTGTTCAATACAATGTCCTAGAAAAAG
LDT_RSV-B_M_1.1	13	hRSV/A/South_Africa/UMC-270102058/2019|EPI_ISL_19048563|2019-05-17	GGCAAATATGGAAACATACGTGAATAAACTTCACGAGGGCTCCACATACACAGCTGCTGTTCAATACAATGTCCTAGAAAAAG
LDT_RSV-B_M_1.1	13	hRSV/A/New_Zealand/IESR-CF1499/2019|EPI_ISL_19206589|2019-06-26	GGCAAATATGGAAACATACGTGAATAAACTTCACGAGGGCTCCACATACACAGCTGCTGTTCAATACAATGTCCTAGAAAAAG
LDT_RSV-B_M_1.1	13	hRSV/A/USA/WA-BBI-S23336/2020|EPI_ISL_18143643|2020-01-17	GGCAAATATGGAAACATACGTGAATAAACTTCACGAGGGCTCCACATACACAGCTGCTGTTCAATACAATGTCCTAGAAAAAG
LDT_RSV-B_M_1.1	13	hRSV/A/USA/PA-MGEL-00029/2018|EPI_ISL_19794721|2018-01	GGCAAATATGGAAACATACGTGAATAAACTTCACGAGGGCTCCACATACACAGCTGCTGTTCAATACAATGTCCTAGAAAAAG
LDT_RSV-B_M_1.1	13	hRSV/A/Italy/un-UMC-26402/2019|EPI_ISL_18061818|2019-12-15	GGCAAATATGGAAACATACGTGAATAAACTTCACGAGGGCTCCACATACACAGCTGCTGTTCAATACAATGTCCTAGAAAAAG
LDT_RSV-B_M_1.1	13	hRSV/A/Philippines/99076/2019|EPI_ISL_12970419|2019-11-09	GGCAAATATGGAAACATACGTGAATAAACTTCACGAGGGCTCCACATACACAGCTGCTGTTCAATACAATGTCCTAGAAAAAG
LDT_RSV-B_M_1.1	13	hRSV/A/New_Zealand/IESR-HB0700/2017|EPI_ISL_19207049|2017-07-05	GGCAAATATGGAAACATACGTGAATAAACTTCACGAGGGCTCCACATACACAGCTGCTGTTCAATACAATGTCCTAGAAAAAG
LDT_RSV-B_M_1.1	13	hRSV/A/Canada/un-UMC-010102003/2018|EPI_ISL_19048727|2018-11-28	GGCAAATATGGAAACATACGTGAATAAACTTCACGAGGGCTCCACATACACAGCTGCTGTTCAATACAATGTCCTAGAAAAAG
LDT_RSV-B_M_1.1	13	hRSV/A/Australia/un-UMC-610102034/2019|EPI_ISL_19049024|2019-06-28	GGCAAATATGGAAACATACGTGAATAAACTTCACGAGGGCTCCACATACACAGCTGCTGTTCAATACAATGTCCTAGAAAAAG
LDT_RSV-B_M_1.1	13	hRSV/A/England/RE20000010/2019|EPI_ISL_1647407|2019-12-29	GGCAAATATGGAAACATACGTGAATAAACTTCACGAGGGCTCCACATACACAGCTGCTGTTCAATACAATGTCCTAGAAAAAG
LDT_RSV-B_M_1.1	13	hRSV/A/Japan/UMC-810103027/2019|EPI_ISL_19048749|2019-10-21	GGCAAATATGGAAACATACGTGAATAAACTTCACGAGGGCTCCACATACACAGCTGCTGTTCAATACAATGTCCTAGAAAAAG
LDT_RSV-B_M_1.1	13	hRSV/A/South_Africa/UMC-270102041/2019|EPI_ISL_19048204|2019-04-17	GGCAAATATGGAAACATACGTGAATAAACTTCACGAGGGCTCCACATACACAGCTGCTGTTCAATACAATGTCCTAGAAAAAG
LDT_RSV-B_M_1.1	13	hRSV/A/USA/WA-BBI-S24986/2020|EPI_ISL_19006891|2020-01-15	GGCAAATATGGAAACATACGTGAATAAACTTCACGAGGGCTCCACATACACAGCTGCTGTTCAATACAATGTCCTAGAAAAAG
LDT_RSV-B_M_1.1	13	hRSV/A/New_Zealand/IESR-HB2009/2016|EPI_ISL_19206331|2016-09-03	GGCAAATATGGAAACATACGTGAATAAACTTCACGAGGGCTCCACATACACAGCTGCTGTTCAATACAATGTCCTAGAAAAAG
LDT_RSV-B_M_1.1	13	hRSV/A/Germany/BE-20-00993/2019|EPI_ISL_17995663|2019-12-16	GGCAAATATGGAAACATACGTGAATAAACTTCACGAGGGCTCCACATACACAGCTGCTGTTCAATACAATGTCCTAGAAAAAG
LDT_RSV-B_M_1.1	13	hRSV/A/USA/WA-BBI-S24960/2019|EPI_ISL_19006980|2019-12-29	GGCAAATATGGAAACATACGTGAATAAACTTCACGAGGGCTCCACATACACAGCTGCTGTTCAATACAATGTCCTAGAAAAAG
LDT_RSV-B_M_1.1	13	hRSV/A/United_Kingdom/UMC-26436/2019|EPI_ISL_18061852|2019-12-02	GGCAAATATGGAAACATACGTGAATAAACTTCACGAGGGCTCCACATACACAGCTGCTGTTCAATACAATGTCCTAGAAAAAG
LDT_RSV-B_M_1.1	13	hRSV/A/United_Kingdom/DP-OX02-9970-V01/2019|EPI_ISL_15753326|2019-12-15	GGCAAATATGGAAACATACGTGAATAAACTTCACGAGGGCTCCACATACACAGCTGCTGTTCAATACAATGTCCTAGAAAAAG
LDT_RSV-B_M_1.1	13	hRSV/A/New_Zealand/IESR-HB0661/2016|EPI_ISL_19206793|2016-05-16	GGCAAATATGGAAACATACGTGAATAAACTTCACGAGGGCTCCACATACACAGCTGCTGTTCAATACAATGTCCTAGAAAAAG
LDT_RSV-B_M_1.1	13	hRSV/A/Italy/LOM-18/2021|EPI_ISL_18446797|2021-11-24	GGCAAATATGGAAACATACGTGAATAAACTTCACGAGGGCTCCACATACACAGCTGCTGTTCAATACAATGTCCTAGAAAAAG
LDT_RSV-B_M_1.1	13	hRSV/A/Argentina/ARG-012/2015|EPI_ISL_2588828|2015-06-10	GGCAAATATGGAAACATACGTGAATAAACTTCACGAGGGCTCCACATACACAGCTGCTGTTCAATACAATGTCCTAGAAAAAG
LDT_RSV-B_M_1.1	13	hRSV/A/New_Zealand/IESR-VR0438/2021|EPI_ISL_16959595|2021-06-08	GGCAAATATGGAAACATACGTGAATAAACTTCACGAGGGCTCCACATACACAGCTGCTGTTCAATACAATGTCCTAGAAAAAG
LDT_RSV-B_M_1.1	13	hRSV/A/Mexico/un-UMC-26516/2020|EPI_ISL_18061932|2020-02-09	GGCAAATATGGAAACATACGTGAATAAACTTCACGAGGGCTCCACATACACAGCTGCTGTTCAATACAATGTCCTAGAAAAAG
LDT_RSV-B_M_1.1	13	hRSV/A/South_Korea/GJ-HERI-07/2019|EPI_ISL_19090975|2019-04-02	GGCAAATATGGAAACATACGTGAATAAACTTCACGAGGGCTCCACATACACAGCTGCTGTTCAATACAATGTCCTAGAAAAAG
LDT_RSV-B_M_1.1	13	hRSV/A/Japan/UMC-26855/2019|EPI_ISL_18062271|2019-09-25	GGCAAATATGGAAACATACGTGAATAAACTTCACGAGGGCTCCACATACACAGCTGCTGTTCAATACAATGTCCTAGAAAAAG
LDT_RSV-B_M_1.1	13	hRSV/A/Russia/un-UMC-25772/2020|EPI_ISL_18061188|2020-01-27	GGCAAATATGGAAACATACGTGAATAAACTTCACGAGGGCTCCACATACACAGCTGCTGTTCAATACAATGTCCTAGAAAAAG
LDT_RSV-B_M_1.1	13	hRSV/A/Panama/ICGES-205/2018|EPI_ISL_19423092|2018-09-07	GGCAAATATGGAAACATACGTGAATAAACTTCACGAGGGCTCCACATACACAGCTGCTGTTCAATACAATGTCCTAGAAAAAG
LDT_RSV-B_M_1.1	13	hRSV/A/Canada/un-UMC-25611/2018|EPI_ISL_18061027|2018-12-09	GGCAAATATGGAAACATACGTGAATAAACTTCACGAGGGCTCCACATACACAGCTGCTGTTCAATACAATGTCCTAGAAAAAG
LDT_RSV-B_M_1.1	13	hRSV/A/Japan/NU-18U033iso/2019|EPI_ISL_19861006|2019-06-06	GGCAAATATGGAAACATACGTGAATAAACTTCACGAGGGCTCCACATACACAGCTGCTGTTCAATACAATGTCCTAGAAAAAG
LDT_RSV-B_M_1.1	13	hRSV/A/Spain/un-UMC-26322/2020|EPI_ISL_18061738|2020-01-10	GGCAAATATGGAAACATACGTGAATAAACTTCACGAGGGCTCCACATACACAGCTGCTGTTCAATACAATGTCCTAGAAAAAG
LDT_RSV-B_M_1.1	13	hRSV/A/Australia/VIC-RCH015/2019|EPI_ISL_1653958|2019-06-30	GGCAAATATGGAAACATACGTGAATAAACTTCACGAGGGCTCCACATACACAGCTGCTGTTCAATACAATGTCCTAGAAAAAG
LDT_RSV-B_M_1.1	13	hRSV/A/USA/WA-BBI-S24999/2020|EPI_ISL_19006975|2020-01-24	GGCAAATATGGAAACATACGTGAATAAACTTCACGAGGGCTCCACATACACAGCTGCTGTTCAATACAATGTCCTAGAAAAAG
LDT_RSV-B_M_1.1	13	hRSV/A/USA/WA-BBI-S25008/2020|EPI_ISL_19006824|2020-01-27	GGCAAATATGGAAACATACGTGAATAAACTTCACGAGGGCTCCACATACACAGCTGCTGTTCAATACAATGTCCTAGAAAAAG
LDT_RSV-B_M_1.1	13	hRSV/A/Australia/VIC-RCH033/2019|EPI_ISL_1653976|2019-08-11	GGCAAATATGGAAACATACGTGAATAAACTTCACGAGGGCTCCACATACACAGCTGCTGTTCAATACAATGTCCTAGAAAAAG
LDT_RSV-B_M_1.1	13	hRSV/A/New_Zealand/NZL-LJRSV18/2014|EPI_ISL_2585313|2014-02-12	GGCAAATATGGAAACATACGTGAATAAACTTCACGAGGGCTCCACATACACAGCTGCTGTTCAATACAATGTCCTAGAAAAAG
LDT_RSV-B_M_1.1	13	hRSV/A/Mozambique/MAP-IR0555/2019|EPI_ISL_17308724|2019-05-07	GGCAAATATGGAAACATACGTGAATAAACTTCACGAGGGCTCCACATACACAGCTGCTGTTCAATACAATGTCCTAGAAAAAG
LDT_RSV-B_M_1.1	13	hRSV/A/Netherlands/un-UMC-310101001/2017|EPI_ISL_19048936|2017-11-03	GGCAAATATGGAAACATACGTGAATAAACTTCACGAGGGCTCCACATACACAGCTGCTGTTCAATACAATGTCCTAGAAAAAG
LDT_RSV-B_M_1.1	13	hRSV/A/England/RE19003255/2019|EPI_ISL_1520432|2019-12-13	GGCAAATATGGAAACATACGTGAATAAACTTCACGAGGGCTCCACATACACAGCTGCTGTTCAATACAATGTCCTAGAAAAAG
LDT_RSV-B_M_1.1	13	hRSV/A/France/ARA-HCL021025035301/2021|EPI_ISL_18789160|2021-02-08	GGCAAATATGGAAACATACGTGAATAAACTTCACGAGGGCTCCACATACACAGCTGCTGTTCAATACAATGTCCTAGAAAAAG
LDT_RSV-B_M_1.1	13	hRSV/A/Canada/un-UMC-25755/2020|EPI_ISL_18061171|2020-01-24	GGCAAATATGGAAACATACGTGAATAAACTTCACGAGGGCTCCACATACACAGCTGCTGTTCAATACAATGTCCTAGAAAAAG
LDT_RSV-B_M_1.1	13	hRSV/A/Zambia/Lusaka-1112/2018|EPI_ISL_17964309|2018-04-27	GGCAAATATGGAAACATACGTGAATAAACTTCACGAGGGCTCCACATACACAGCTGCTGTTCAATACAATGTCCTAGAAAAAG
LDT_RSV-B_M_1.1	13	hRSV/A/Australia/A-NSW-WM3458A-14/2014|EPI_ISL_2582227|2014-08-13	GGCAAATATGGAAACATACGTGAATAAACTTCACGAGGGCTCCACATACACAGCTGCTGTTCAATACAATGTCCTAGAAAAAG
LDT_RSV-B_M_1.1	13	hRSV/A/China/CCMU-17100/2017|EPI_ISL_18482719|2017-10-26	GGCAAATATGGAAACATACGTGAATAAACTTCACGAGGGCTCCACATACACAGCTGCTGTTCAATACAATGTCCTAGAAAAAG
LDT_RSV-B_M_1.1	13	hRSV/A/New_Zealand/IESR-VR0476/2021|EPI_ISL_16959608|2021-06-17	GGCAAATATGGAAACATACGTGAATAAACTTCACGAGGGCTCCACATACACAGCTGCTGTTCAATACAATGTCCTAGAAAAAG
LDT_RSV-B_M_1.1	13	hRSV/A/Italy/LOM-27/2021|EPI_ISL_18446793|2021-11-26	GGCAAATATGGAAACATACGTGAATAAACTTCACGAGGGCTCCACATACACAGCTGCTGTTCAATACAATGTCCTAGAAAAAG
LDT_RSV-B_M_1.1	13	hRSV/A/South_Africa/UMC-25992/2019|EPI_ISL_18061408|2019-04-29	GGCAAATATGGAAACATACGTGAATAAACTTCACGAGGGCTCCACATACACAGCTGCTGTTCAATACAATGTCCTAGAAAAAG
LDT_RSV-B_M_1.1	13	hRSV/A/Australia/VIC-RCH031/2018|EPI_ISL_1834090|2018-03-13	GGCAAATATGGAAACATACGTGAATAAACTTCACGAGGGCTCCACATACACAGCTGCTGTTCAATACAATGTCCTAGAAAAAG
LDT_RSV-B_M_1.1	13	hRSV/A/New_Zealand/IESR-HB0290/2017|EPI_ISL_19206392|2017-05-23	GGCAAATATGGAAACATACGTGAATAAACTTCACGAGGGCTCCACATACACAGCTGCTGTTCAATACAATGTCCTAGAAAAAG
LDT_RSV-B_M_1.1	13	hRSV/A/Brazil/un-UMC-26577/2019|EPI_ISL_18061993|2019-04-25	GGCAAATATGGAAACATACGTGAATAAACTTCACGAGGGCTCCACATACACAGCTGCTGTTCAATACAATGTCCTAGAAAAAG
LDT_RSV-B_M_1.1	13	hRSV/A/France/un-UMC-26216/2019|EPI_ISL_18061632|2019-11-27	GGCAAATATGGAAACATACGTGAATAAACTTCACGAGGGCTCCACATACACAGCTGCTGTTCAATACAATGTCCTAGAAAAAG
LDT_RSV-B_M_1.1	13	hRSV/A/New_Zealand/IESR-HB0807/2016|EPI_ISL_19206806|2016-06-08	GGCAAATATGGAAACATACGTGAATAAACTTCACGAGGGCTCCACATACACAGCTGCTGTTCAATACAATGTCCTAGAAAAAG
LDT_RSV-B_M_1.1	13	hRSV/A/France/ARA-HCL019223017401/2019|EPI_ISL_18789098|2019-12-28	GGCAAATATGGAAACATACGTGAATAAACTTCACGAGGGCTCCACATACACAGCTGCTGTTCAATACAATGTCCTAGAAAAAG
LDT_RSV-B_M_1.1	13	hRSV/A/Argentina/HNRG-443/2021|EPI_ISL_15055324|2021-05-31	GGCAAATATGGAAACATACGTGAATAAACTTCACGAGGGCTCCACATACACAGCTGCTGTTCAATACAATGTCCTAGAAAAAG
LDT_RSV-B_M_1.1	13	hRSV/A/Zambia/Lusaka-4073/2018|EPI_ISL_17964323|2018-04-24	GGCAAATATGGAAACATACGTGAATAAACTTCACGAGGGCTCCACATACACAGCTGCTGTTCAATACAATGTCCTAGAAAAAG
LDT_RSV-B_M_1.1	13	hRSV/A/New_Zealand/IESR-VR0467/2021|EPI_ISL_16959603|2021-06-15	GGCAAATATGGAAACATACGTGAATAAACTTCACGAGGGCTCCACATACACAGCTGCTGTTCAATACAATGTCCTAGAAAAAG
LDT_RSV-B_M_1.1	13	hRSV/A/New_Zealand/IESR-HB0203/2017|EPI_ISL_19206976|2017-06-07	GGCAAATATGGAAACATACGTGAATAAACTTCACGAGGGCTCCACATACACAGCTGCTGTTCAATACAATGTCCTAGAAAAAG
LDT_RSV-B_M_1.1	13	hRSV/A/Spain/un-UMC-26292/2019|EPI_ISL_18061708|2019-02-18	GGCAAATATGGAAACATACGTGAATAAACTTCACGAGGGCTCCACATACACAGCTGCTGTTCAATACAATGTCCTAGAAAAAG
LDT_RSV-B_M_1.1	13	hRSV/A/New_Zealand/IESR-VR0666/2021|EPI_ISL_16959724|2021-06-22	GGCAAATATGGAAACATACGTGAATAAACTTCACGAGGGCTCCACATACACAGCTGCTGTTCAATACAATGTCCTAGAAAAAG
LDT_RSV-B_M_1.1	13	hRSV/A/United_Kingdom/DP-OX02-8513-D03/2018|EPI_ISL_15753405|2018-11-15	GGCAAATATGGAAACATACGTGAATAAACTTCACGAGGGCTCCACATACACAGCTGCTGTTCAATACAATGTCCTAGAAAAAG
LDT_RSV-B_M_1.1	13	hRSV/A/USA/A-TX-010b-2014-WGS/2014|EPI_ISL_2578714|2014-11-24	GGCAAATATGGAAACATACGTGAATAAACTTCACGAGGGCTCCACATACACAGCTGCTGTTCAATACAATGTCCTAGAAAAAG
LDT_RSV-B_M_1.1	13	hRSV/A/Philippines/99087/2020|EPI_ISL_12970428|2020-03-09	GGCAAATATGGAAACATACGTGAATAAACTTCACGAGGGCTCCACATACACAGCTGCTGTTCAATACAATGTCCTAGAAAAAG
LDT_RSV-B_M_1.1	13	hRSV/A/New_Zealand/IESR-VR0729/2021|EPI_ISL_16959767|2021-06-24	GGCAAATATGGAAACATACGTGAATAAACTTCACGAGGGCTCCACATACACAGCTGCTGTTCAATACAATGTCCTAGAAAAAG
LDT_RSV-B_M_1.1	13	hRSV/A/Italy/LOM-4/2021|EPI_ISL_18446788|2021-11-29	GGCAAATATGGAAACATACGTGAATAAACTTCACGAGGGCTCCACATACACAGCTGCTGTTCAATACAATGTCCTAGAAAAAG
LDT_RSV-B_M_1.1	13	hRSV/A/USA/MD-JHRSV483/2019|EPI_ISL_19883857|2019	GGCAAATATGGAAACATACGTGAATAAACTTCACGAGGGCTCCACATACACAGCTGCTGTTCAATACAATGTCCTAGAAAAAG
LDT_RSV-B_M_1.1	13	hRSV/A/Australia/QLD-RBWH181/2021|EPI_ISL_15774042|2021-03-04	GGCAAATATGGAAACATACGTGAATAAACTTCACGAGGGCTCCACATACACAGCTGCTGTTCAATACAATGTCCTAGAAAAAG
LDT_RSV-B_M_1.1	13	hRSV/A/New_Zealand/IESR-HB1173/2016|EPI_ISL_19206265|2016-06-25	GGCAAATATGGAAACATACGTGAATAAACTTCACGAGGGCTCCACATACACAGCTGCTGTTCAATACAATGTCCTAGAAAAAG
LDT_RSV-B_M_1.1	13	hRSV/A/France/ARA-HCL021191595601/2021|EPI_ISL_18789420|2021-10-26	GGCAAATATGGAAACATACGTGAATAAACTTCACGAGGGCTCCACATACACAGCTGCTGTTCAATACAATGTCCTAGAAAAAG
LDT_RSV-B_M_1.1	13	hRSV/A/England/195080594/2019|EPI_ISL_1520395|2019-12-11	GGCAAATATGGAAACATACGTGAATAAACTTCACGAGGGCTCCACATACACAGCTGCTGTTCAATACAATGTCCTAGAAAAAG
LDT_RSV-B_M_1.1	13	hRSV/A/New_Zealand/IESR-HH3035/2021|EPI_ISL_16959495|2021-07-27	GGCAAATATGGAAACATACGTGAATAAACTTCACGAGGGCTCCACATACACAGCTGCTGTTCAATACAATGTCCTAGAAAAAG
LDT_RSV-B_M_1.1	13	hRSV/A/USA/MD-JHRSV535/2019|EPI_ISL_19883897|2019	GGCAAATATGGAAACATACGTGAATAAACTTCACGAGGGCTCCACATACACAGCTGCTGTTCAATACAATGTCCTAGAAAAAG
LDT_RSV-B_M_1.1	13	hRSV/A/Russia/un-UMC-25805/2020|EPI_ISL_18061221|2020-03-17	GGCAAATATGGAAACATACGTGAATAAACTTCACGAGGGCTCCACATACACAGCTGCTGTTCAATACAATGTCCTAGAAAAAG
LDT_RSV-B_M_1.1	13	hRSV/A/United_Kingdom/DP-OX02-8234-V01/2018|EPI_ISL_15753277|2018-11-19	GGCAAATATGGAAACATACGTGAATAAACTTCACGAGGGCTCCACATACACAGCTGCTGTTCAATACAATGTCCTAGAAAAAG
LDT_RSV-B_M_1.1	13	hRSV/A/Spain/CT-HUVH-123216/2014|EPI_ISL_18682221|2014-11-29	GGCAAATATGGAAACATACGTGAATAAACTTCACGAGGGCTCCACATACACAGCTGCTGTTCAATACAATGTCCTAGAAAAAG
LDT_RSV-B_M_1.1	13	hRSV/A/Germany/RP-22-01361/2021|EPI_ISL_17995721|2021-11-07	GGCAAATATGGAAACATACGTGAATAAACTTCACGAGGGCTCCACATACACAGCTGCTGTTCAATACAATGTCCTAGAAAAAG
LDT_RSV-B_M_1.1	13	hRSV/A/Germany/un-UMC-490103022/2020|EPI_ISL_19048574|2020-03-10	GGCAAATATGGAAACATACGTGAATAAACTTCACGAGGGCTCCACATACACAGCTGCTGTTCAATACAATGTCCTAGAAAAAG
LDT_RSV-B_M_1.1	13	hRSV/A/South_Africa/UMC-270102011/2019|EPI_ISL_19049164|2019-03-05	GGCAAATATGGAAACATACGTGAATAAACTTCACGAGGGCTCCACATACACAGCTGCTGTTCAATACAATGTCCTAGAAAAAG
LDT_RSV-B_M_1.1	13	hRSV/A/United_Kingdom/DP-OX02-8086-V01/2019|EPI_ISL_15753323|2019-11-20	GGCAAATATGGAAACATACGTGAATAAACTTCACGAGGGCTCCACATACACAGCTGCTGTTCAATACAATGTCCTAGAAAAAG
LDT_RSV-B_M_1.1	13	hRSV/A/Argentina/BA-HNRG-452/2021|EPI_ISL_15067691|2021-08-03	GGCAAATATGGAAACATACGTGAATAAACTTCACGAGGGCTCCACATACACAGCTGCTGTTCAATACAATGTCCTAGAAAAAG
LDT_RSV-B_M_1.1	13	hRSV/A/Argentina/BA-HNRG-440/2019|EPI_ISL_15067686|2019-07-29	GGCAAATATGGAAACATACGTGAATAAACTTCACGAGGGCTCCACATACACAGCTGCTGTTCAATACAATGTCCTAGAAAAAG
LDT_RSV-B_M_1.1	13	hRSV/A/USA/WA-BBI-S25009/2020|EPI_ISL_19006839|2020-01-28	GGCAAATATGGAAACATACGTGAATAAACTTCACGAGGGCTCCACATACACAGCTGCTGTTCAATACAATGTCCTAGAAAAAG
LDT_RSV-B_M_1.1	13	hRSV/A/China/CCMU-0073/2019|EPI_ISL_18482775|2019-01-15	GGCAAATATGGAAACATACGTGAATAAACTTCACGAGGGCTCCACATACACAGCTGCTGTTCAATACAATGTCCTAGAAAAAG
LDT_RSV-B_M_1.1	13	hRSV/A/France/ARA-HCL021051776301/2021|EPI_ISL_18789241|2021-03-18	GGCAAATATGGAAACATACGTGAATAAACTTCACGAGGGCTCCACATACACAGCTGCTGTTCAATACAATGTCCTAGAAAAAG
LDT_RSV-B_M_1.1	13	hRSV/A/Australia/VIC-RCH054/2018|EPI_ISL_1834094|2018-04-14	GGCAAATATGGAAACATACGTGAATAAACTTCACGAGGGCTCCACATACACAGCTGCTGTTCAATACAATGTCCTAGAAAAAG
LDT_RSV-B_M_1.1	13	hRSV/A/England/194660604/2019|EPI_ISL_1647388|2019-11-12	GGCAAATATGGAAACATACGTGAATAAACTTCACGAGGGCTCCACATACACAGCTGCTGTTCAATACAATGTCCTAGAAAAAG
LDT_RSV-B_M_1.1	13	hRSV/A/United_Kingdom/DP-OX02-8054-D02/2018|EPI_ISL_15753464|2018-11-23	GGCAAATATGGAAACATACGTGAATAAACTTCACGAGGGCTCCACATACACAGCTGCTGTTCAATACAATGTCCTAGAAAAAG
LDT_RSV-B_M_1.1	13	hRSV/A/USA/PA-PITT-RSV00021/2019|EPI_ISL_19815474|2019-04	GGCAAATATGGAAACATACGTGAATAAACTTCACGAGGGCTCCACATACACAGCTGCTGTTCAATACAATGTCCTAGAAAAAG
LDT_RSV-B_M_1.1	13	hRSV/A/France/ARA-HCL021048103801/2021|EPI_ISL_18789226|2021-03-14	GGCAAATATGGAAACATACGTGAATAAACTTCACGAGGGCTCCACATACACAGCTGCTGTTCAATACAATGTCCTAGAAAAAG
LDT_RSV-B_M_1.1	13	hRSV/A/United_Kingdom/DP-OX02-8608-V01/2018|EPI_ISL_15753389|2018-11-20	GGCAAATATGGAAACATACGTGAATAAACTTCACGAGGGCTCCACATACACAGCTGCTGTTCAATACAATGTCCTAGAAAAAG
LDT_RSV-B_M_1.1	13	hRSV/A/Germany/SH-13-05911/2013|EPI_ISL_17995635|2013-04-29	GGCAAATATGGAAACATACGTGAATAAACTTCACGAGGGCTCCACATACACAGCTGCTGTTCAATACAATGTCCTAGAAAAAG
LDT_RSV-B_M_1.1	13	hRSV/A/Kenya/KILIFI-WGS-1162-12-10/2013|EPI_ISL_2595540|2013-10-12	GGCAAATATGGAAACATACGTGAATAAACTTCACGAGGGCTCCACATACACAGCTGCTGTTCAATACAATGTCCTAGAAAAAG
LDT_RSV-B_M_1.1	13	hRSV/A/USA/PA-WU-H82/2017|EPI_ISL_19026309|2017	GGCAAATATGGAAACATACGTGAATAAACTTCACGAGGGCTCCACATACACAGCTGCTGTTCAATACAATGTCCTAGAAAAAG
LDT_RSV-B_M_1.1	13	hRSV/A/USA/LA2-15/2012|EPI_ISL_2588292|2012-12-10	GGCAAATATGGAAACATACGTGAATAAACTTCACGAGGGCTCCACATACACAGCTGCTGTTCAATACAATGTCCTAGAAAAAG
LDT_RSV-B_M_1.1	13	hRSV/A/France/ARA-HCL021066947701/2021|EPI_ISL_18789287|2021-04-10	GGCAAATATGGAAACATACGTGAATAAACTTCACGAGGGCTCCACATACACAGCTGCTGTTCAATACAATGTCCTAGAAAAAG
LDT_RSV-B_M_1.1	13	hRSV/A/Philippines/99085/2020|EPI_ISL_12970427|2020-02-04	GGCAAATATGGAAACATACGTGAATAAACTTCACGAGGGCTCCACATACACAGCTGCTGTTCAATACAATGTCCTAGAAAAAG
LDT_RSV-B_M_1.1	13	hRSV/A/Russia/un-UMC-070103045/2020|EPI_ISL_19048236|2020-03-17	GGCAAATATGGAAACATACGTGAATAAACTTCACGAGGGCTCCACATACACAGCTGCTGTTCAATACAATGTCCTAGAAAAAG
LDT_RSV-B_M_1.1	13	hRSV/A/Scotland/WoSSVC-EXP_08_03/2021|EPI_ISL_18272377|2021-11	GGCAAATATGGAAACATACGTGAATAAACTTCACGAGGGCTCCACATACACAGCTGCTGTTCAATACAATGTCCTAGAAAAAG
LDT_RSV-B_M_1.1	13	hRSV/A/USA/WA-BBI-S23239/2019|EPI_ISL_18143614|2019-11-20	GGCAAATATGGAAACATACGTGAATAAACTTCACGAGGGCTCCACATACACAGCTGCTGTTCAATACAATGTCCTAGAAAAAG
LDT_RSV-B_M_1.1	13	hRSV/A/France/ARA-HCL021192616401/2021|EPI_ISL_18789427|2021-10-27	GGCAAATATGGAAACATACGTGAATAAACTTCACGAGGGCTCCACATACACAGCTGCTGTTCAATACAATGTCCTAGAAAAAG
LDT_RSV-B_M_1.1	13	hRSV/A/South_Africa/NICD-R08391/2021|EPI_ISL_11055749|2021-06-07	GGCAAATATGGAAACATACGTGAATAAACTTCACGAGGGCTCCACATACACAGCTGCTGTTCAATACAATGTCCTAGAAAAAG
LDT_RSV-B_M_1.1	13	hRSV/A/New_Zealand/IESR-VR0606/2021|EPI_ISL_16959681|2021-06-23	GGCAAATATGGAAACATACGTGAATAAACTTCACGAGGGCTCCACATACACAGCTGCTGTTCAATACAATGTCCTAGAAAAAG
LDT_RSV-B_M_1.1	13	hRSV/A/Japan/UMC-810103010/2019|EPI_ISL_19048161|2019-09-04	GGCAAATATGGAAACATACGTGAATAAACTTCACGAGGGCTCCACATACACAGCTGCTGTTCAATACAATGTCCTAGAAAAAG
LDT_RSV-B_M_1.1	13	hRSV/A/New_Zealand/IESR-HB1451/2016|EPI_ISL_19206296|2016-07-08	GGCAAATATGGAAACATACGTGAATAAACTTCACGAGGGCTCCACATACACAGCTGCTGTTCAATACAATGTCCTAGAAAAAG
LDT_RSV-B_M_1.1	13	hRSV/A/USA/A-TX-034-WGS/2012|EPI_ISL_2578692|2012-11-13	GGCAAATATGGAAACATACGTGAATAAACTTCACGAGGGCTCCACATACACAGCTGCTGTTCAATACAATGTCCTAGAAAAAG
LDT_RSV-B_M_1.1	13	hRSV/A/France/ARA-HCL021039681901/2021|EPI_ISL_18789200|2021-03-02	GGCAAATATGGAAACATACGTGAATAAACTTCACGAGGGCTCCACATACACAGCTGCTGTTCAATACAATGTCCTAGAAAAAG
LDT_RSV-B_M_1.1	13	hRSV/A/Netherlands/un-DP-UU01A-0148-V02/2019|EPI_ISL_15753284|2019-11-21	GGCAAATATGGAAACATACGTGAATAAACTTCACGAGGGCTCCACATACACAGCTGCTGTTCAATACAATGTCCTAGAAAAAG
LDT_RSV-B_M_1.1	13	hRSV/A/USA/A-TX-029b-WGS/2012|EPI_ISL_2595160|2012-10-26	GGCAAATATGGAAACATACGTGAATAAACTTCACGAGGGCTCCACATACACAGCTGCTGTTCAATACAATGTCCTAGAAAAAG
LDT_RSV-B_M_1.1	13	hRSV/A/England/125100323/2012|EPI_ISL_6494974|2012-12-14	GGCAAATATGGAAACATACGTGAATAAACTTCACGAGGGCTCCACATACACAGCTGCTGTTCAATACAATGTCCTAGAAAAAG
LDT_RSV-B_M_1.1	13	hRSV/A/Spain/CT-HUVH-325681/2015|EPI_ISL_18682438|2015-12-09	GGCAAATATGGAAACATACGTGAATAAACTTCACGAGGGCTCCACATACACAGCTGCTGTTCAATACAATGTCCTAGAAAAAG
LDT_RSV-B_M_1.1	13	hRSV/A/France/ARA-HCL020014952201/2020|EPI_ISL_18789128|2020-01-24	GGCAAATATGGAAACATACGTGAATAAACTTCACGAGGGCTCCACATACACAGCTGCTGTTCAATACAATGTCCTAGAAAAAG
LDT_RSV-B_M_1.1	13	hRSV/A/Brazil/un-UMC-26538/2018|EPI_ISL_18061954|2018-07-04	GGCAAATATGGAAACATACGTGAATAAACTTCACGAGGGCTCCACATACACAGCTGCTGTTCAATACAATGTCCTAGAAAAAG
LDT_RSV-B_M_1.1	13	hRSV/A/France/un-UMC-26186/2018|EPI_ISL_18061602|2018-12-27	GGCAAATATGGAAACATACGTGAATAAACTTCACGAGGGCTCCACATACACAGCTGCTGTTCAATACAATGTCCTAGAAAAAG
LDT_RSV-B_M_1.1	13	hRSV/A/China/ZJ-CDC-S003/2019|EPI_ISL_19749534|2019-1-3	GGCAAATATGGAAACATACGTGAATAAACTTCACGAGGGCTCCACATACACAGCTGCTGTTCAATACAATGTCCTAGAAAAAG
LDT_RSV-B_M_1.1	13	hRSV/A/USA/MD-JHRSV779/2020|EPI_ISL_19884005|2020	GGCAAATATGGAAACATACGTGAATAAACTTCACGAGGGCTCCACATACACAGCTGCTGTTCAATACAATGTCCTAGAAAAAG
LDT_RSV-B_M_1.1	13	hRSV/A/Canada/un-UMC-25673/2019|EPI_ISL_18061089|2019-12-11	GGCAAATATGGAAACATACGTGAATAAACTTCACGAGGGCTCCACATACACAGCTGCTGTTCAATACAATGTCCTAGAAAAAG
LDT_RSV-B_M_1.1	13	hRSV/A/Russia/un-UMC-25775/2020|EPI_ISL_18061191|2020-01-27	GGCAAATATGGAAACATACGTGAATAAACTTCACGAGGGCTCCACATACACAGCTGCTGTTCAATACAATGTCCTAGAAAAAG
LDT_RSV-B_M_1.1	13	hRSV/A/Australia/TAS-HHR-054588/2021|EPI_ISL_19869521|2021-03-17	GGCAAATATGGAAACATACGTGAATAAACTTCACGAGGGCTCCACATACACAGCTGCTGTTCAATACAATGTCCTAGAAAAAG
LDT_RSV-B_M_1.1	13	hRSV/A/Netherlands/un-DP-UU02-0213-V01/2019|EPI_ISL_15753420|2019-12-14	GGCAAATATGGAAACATACGTGAATAAACTTCACGAGGGCTCCACATACACAGCTGCTGTTCAATACAATGTCCTAGAAAAAG
LDT_RSV-B_M_1.1	13	hRSV/A/Spain/CT-HUVH-122125/2015|EPI_ISL_18682225|2015-02-02	GGCAAATATGGAAACATACGTGAATAAACTTCACGAGGGCTCCACATACACAGCTGCTGTTCAATACAATGTCCTAGAAAAAG
LDT_RSV-B_M_1.1	13	hRSV/A/France/un-UMC-330103007/2019|EPI_ISL_19048430|2019-10-30	GGCAAATATGGAAACATACGTGAATAAACTTCACGAGGGCTCCACATACACAGCTGCTGTTCAATACAATGTCCTAGAAAAAG
LDT_RSV-B_M_1.1	13	hRSV/A/Australia/A-NSW-WM1339A-16/2016|EPI_ISL_2582239|2016-09-30	GGCAAATATGGAAACATACGTGAATAAACTTCACGAGGGCTCCACATACACAGCTGCTGTTCAATACAATGTCCTAGAAAAAG
LDT_RSV-B_M_1.1	13	hRSV/A/Australia/VIC-RCH078/2021|EPI_ISL_11817095|2021-03-29	GGCAAATATGGAAACATACGTGAATAAACTTCACGAGGGCTCCACATACACAGCTGCTGTTCAATACAATGTCCTAGAAAAAG
LDT_RSV-B_M_1.1	13	hRSV/A/New_Zealand/IESR-VR1470/2021|EPI_ISL_16960084|2021-06-30	GGCAAATATGGAAACATACGTGAATAAACTTCACGAGGGCTCCACATACACAGCTGCTGTTCAATACAATGTCCTAGAAAAAG
LDT_RSV-B_M_1.1	13	hRSV/A/Argentina/BA-HNRG-320/2017|EPI_ISL_1074169|2017-05-19	GGCAAATATGGAAACATACGTGAATAAACTTCACGAGGGCTCCACATACACAGCTGCTGTTCAATACAATGTCCTAGAAAAAG
LDT_RSV-B_M_1.1	13	hRSV/A/Russia/un-UMC-25782/2020|EPI_ISL_18061198|2020-02-04	GGCAAATATGGAAACATACGTGAATAAACTTCACGAGGGCTCCACATACACAGCTGCTGTTCAATACAATGTCCTAGAAAAAG
LDT_RSV-B_M_1.1	13	hRSV/A/Australia/VIC-RCH004/2018|EPI_ISL_1834083|2018-01-12	GGCAAATATGGAAACATACGTGAATAAACTTCACGAGGGCTCCACATACACAGCTGCTGTTCAATACAATGTCCTAGAAAAAG
LDT_RSV-B_M_1.1	13	hRSV/A/England/RE20000024/2020|EPI_ISL_1834172|2020-01-03	GGCAAATATGGAAACATACGTGAATAAACTTCACGAGGGCTCCACATACACAGCTGCTGTTCAATACAATGTCCTAGAAAAAG
LDT_RSV-B_M_1.1	13	hRSV/A/Argentina/HNRG-439/2019|EPI_ISL_15055320|2019-07-25	GGCAAATATGGAAACATACGTGAATAAACTTCACGAGGGCTCCACATACACAGCTGCTGTTCAATACAATGTCCTAGAAAAAG
LDT_RSV-B_M_1.1	13	hRSV/A/South_Africa/UMC-25920/2018|EPI_ISL_18061336|2018-04-30	GGCAAATATGGAAACATACGTGAATAAACTTCACGAGGGCTCCACATACACAGCTGCTGTTCAATACAATGTCCTAGAAAAAG
LDT_RSV-B_M_1.1	13	hRSV/A/Australia/VIC-VIDRL002/2018|EPI_ISL_4602779|2018-07-25	GGCAAATATGGAAACATACGTGAATAAACTTCACGAGGGCTCCACATACACAGCTGCTGTTCAATACAATGTCCTAGAAAAAG
LDT_RSV-B_M_1.1	13	hRSV/A/USA/MD-JHRSV516/2019|EPI_ISL_19883882|2019	GGCAAATATGGAAACATACGTGAATAAACTTCACGAGGGCTCCACATACACAGCTGCTGTTCAATACAATGTCCTAGAAAAAG
LDT_RSV-B_M_1.1	13	hRSV/A/Belgium/LMPH-RVRA080/2019|EPI_ISL_19477676|2019	GGCAAATATGGAAACATACGTGAATAAACTTCACGAGGGCTCCACATACACAGCTGCTGTTCAATACAATGTCCTAGAAAAAG
LDT_RSV-B_M_1.1	13	hRSV/A/Canada/un-UMC-25630/2019|EPI_ISL_18061046|2019-01-17	GGCAAATATGGAAACATACGTGAATAAACTTCACGAGGGCTCCACATACACAGCTGCTGTTCAATACAATGTCCTAGAAAAAG
LDT_RSV-B_M_1.1	13	hRSV/A/Australia/WM3291066/2020|EPI_ISL_2839313|2020-11-24	GGCAAATATGGAAACATACGTGAATAAACTTCACGAGGGCTCCACATACACAGCTGCTGTTCAATACAATGTCCTAGAAAAAG
LDT_RSV-B_M_1.1	13	hRSV/A/South_Korea/GJ-HERI-05/2018|EPI_ISL_19090973|2018-10-29	GGCAAATATGGAAACATACGTGAATAAACTTCACGAGGGCTCCACATACACAGCTGCTGTTCAATACAATGTCCTAGAAAAAG
LDT_RSV-B_M_1.1	13	hRSV/A/South_Korea/GJ-HERI-02/2018|EPI_ISL_19090970|2018-07-16	GGCAAATATGGAAACATACGTGAATAAACTTCACGAGGGCTCCACATACACAGCTGCTGTTCAATACAATGTCCTAGAAAAAG
LDT_RSV-B_M_1.1	13	hRSV/A/China/ZJ-CDC-21S161/2021|EPI_ISL_19814933|2021-12-01	GGCAAATATGGAAACATACGTGAATAAACTTCACGAGGGCTCCACATACACAGCTGCTGTTCAATACAATGTCCTAGAAAAAG
LDT_RSV-B_M_1.1	13	hRSV/A/Australia/QLD-RBWH014/2021|EPI_ISL_15774012|2021-01-13	GGCAAATATGGAAACATACGTGAATAAACTTCACGAGGGCTCCACATACACAGCTGCTGTTCAATACAATGTCCTAGAAAAAG
LDT_RSV-B_M_1.1	13	hRSV/A/USA/IL-NU-241/2019|EPI_ISL_18939381|2019-01	GGCAAATATGGAAACATACGTGAATAAACTTCACGAGGGCTCCACATACACAGCTGCTGTTCAATACAATGTCCTAGAAAAAG
LDT_RSV-B_M_1.1	13	hRSV/A/South_Africa/UMC-25901/2018|EPI_ISL_18061317|2018-04-16	GGCAAATATGGAAACATACGTGAATAAACTTCACGAGGGCTCCACATACACAGCTGCTGTTCAATACAATGTCCTAGAAAAAG
LDT_RSV-B_M_1.1	13	hRSV/A/Japan/UMC-26751/2017|EPI_ISL_18062167|2017-12-11	GGCAAATATGGAAACATACGTGAATAAACTTCACGAGGGCTCCACATACACAGCTGCTGTTCAATACAATGTCCTAGAAAAAG
LDT_RSV-B_M_1.1	13	hRSV/A/Germany/RP-16-01800/2016|EPI_ISL_17995641|2016-02-02	GGCAAATATGGAAACATACGTGAATAAACTTCACGAGGGCTCCACATACACAGCTGCTGTTCAATACAATGTCCTAGAAAAAG
LDT_RSV-B_M_1.1	13	hRSV/A/Russia/un-8-62Hp/2020|EPI_ISL_15753577|2020-01-30	GGCAAATATGGAAACATACGTGAATAAACTTCACGAGGGCTCCACATACACAGCTGCTGTTCAATACAATGTCCTAGAAAAAG
LDT_RSV-B_M_1.1	13	hRSV/A/Germany/RP-20-02704/2020|EPI_ISL_17995691|2020-02-24	GGCAAATATGGAAACATACGTGAATAAACTTCACGAGGGCTCCACATACACAGCTGCTGTTCAATACAATGTCCTAGAAAAAG
LDT_RSV-B_M_1.1	13	hRSV/A/France/ARA-HCL021059702101/2021|EPI_ISL_18789269|2021-03-30	GGCAAATATGGAAACATACGTGAATAAACTTCACGAGGGCTCCACATACACAGCTGCTGTTCAATACAATGTCCTAGAAAAAG
LDT_RSV-B_M_1.1	13	hRSV/A/USA/un-BCM-121310734A/2013|EPI_ISL_18334173|2013-11-26	GGCAAATATGGAAACATACGTGAATAAACTTCACGAGGGCTCCACATACACAGCTGCTGTTCAATACAATGTCCTAGAAAAAG
LDT_RSV-B_M_1.1	13	hRSV/A/Kenya/KILIFI-WGS-1153-12-03/2013|EPI_ISL_2578776|2013-03-12	GGCAAATATGGAAACATACGTGAATAAACTTCACGAGGGCTCCACATACACAGCTGCTGTTCAATACAATGTCCTAGAAAAAG
LDT_RSV-B_M_1.1	13	hRSV/A/France/ARA-HCL019215593201/2019|EPI_ISL_18789030|2019-12-15	GGCAAATATGGAAACATACGTGAATAAACTTCACGAGGGCTCCACATACACAGCTGCTGTTCAATACAATGTCCTAGAAAAAG
LDT_RSV-B_M_1.1	13	hRSV/A/England/195160214/2019|EPI_ISL_1520402|2019-12-16	GGCAAATATGGAAACATACGTGAATAAACTTCACGAGGGCTCCACATACACAGCTGCTGTTCAATACAATGTCCTAGAAAAAG
LDT_RSV-B_M_1.1	13	hRSV/A/France/ARA-HCL021183596501/2021|EPI_ISL_18789376|2021-10-13	GGCAAATATGGAAACATACGTGAATAAACTTCACGAGGGCTCCACATACACAGCTGCTGTTCAATACAATGTCCTAGAAAAAG
LDT_RSV-B_M_1.1	13	hRSV/A/New_Zealand/IESR-HB1488/2016|EPI_ISL_19206298|2016-07-07	GGCAAATATGGAAACATACGTGAATAAACTTCACGAGGGCTCCACATACACAGCTGCTGTTCAATACAATGTCCTAGAAAAAG
LDT_RSV-B_M_1.1	13	hRSV/A/Germany/RP-19-02168/2019|EPI_ISL_17995761|2019-02-02	GGCAAATATGGAAACATACGTGAATAAACTTCACGAGGGCTCCACATACACAGCTGCTGTTCAATACAATGTCCTAGAAAAAG
LDT_RSV-B_M_1.1	13	hRSV/A/Japan/UMC-810103039/2019|EPI_ISL_19048630|2019-11-18	GGCAAATATGGAAACATACGTGAATAAACTTCACGAGGGCTCCACATACACAGCTGCTGTTCAATACAATGTCCTAGAAAAAG
LDT_RSV-B_M_1.1	13	hRSV/A/France/ARA-HCL021038347101/2021|EPI_ISL_18789196|2021-02-27	GGCAAATATGGAAACATACGTGAATAAACTTCACGAGGGCTCCACATACACAGCTGCTGTTCAATACAATGTCCTAGAAAAAG
LDT_RSV-B_M_1.1	13	hRSV/A/England/RE19003124/2019|EPI_ISL_1520415|2019-11-30	GGCAAATATGGAAACATACGTGAATAAACTTCACGAGGGCTCCACATACACAGCTGCTGTTCAATACAATGTCCTAGAAAAAG
LDT_RSV-B_M_1.1	13	hRSV/A/Canada/un-UMC-25742/2019|EPI_ISL_18061158|2019-12-13	GGCAAATATGGAAACATACGTGAATAAACTTCACGAGGGCTCCACATACACAGCTGCTGTTCAATACAATGTCCTAGAAAAAG
LDT_RSV-B_M_1.1	13	hRSV/A/Japan/UMC-26755/2017|EPI_ISL_18062171|2017-12-18	GGCAAATATGGAAACATACGTGAATAAACTTCACGAGGGCTCCACATACACAGCTGCTGTTCAATACAATGTCCTAGAAAAAG
LDT_RSV-B_M_1.1	13	hRSV/A/Argentina/BA-HNRG-350/2017|EPI_ISL_1074255|2017-06-12	GGCAAATATGGAAACATACGTGAATAAACTTCACGAGGGCTCCACATACACAGCTGCTGTTCAATACAATGTCCTAGAAAAAG
LDT_RSV-B_M_1.1	13	hRSV/A/Argentina/HNRG-436/2019|EPI_ISL_15055318|2019-06-21	GGCAAATATGGAAACATACGTGAATAAACTTCACGAGGGCTCCACATACACAGCTGCTGTTCAATACAATGTCCTAGAAAAAG
LDT_RSV-B_M_1.1	13	hRSV/A/New_Zealand/IESR-HB0424/2015|EPI_ISL_19206183|2015-07-13	GGCAAATATGGAAACATACGTGAATAAACTTCACGAGGGCTCCACATACACAGCTGCTGTTCAATACAATGTCCTAGAAAAAG
LDT_RSV-B_M_1.1	13	hRSV/A/Panama/ICGES-142/2020|EPI_ISL_19423124|2020-01-17	GGCAAATATGGAAACATACGTGAATAAACTTCACGAGGGCTCCACATACACAGCTGCTGTTCAATACAATGTCCTAGAAAAAG
LDT_RSV-B_M_1.1	13	hRSV/A/South_Africa/UMC-270101021/2018|EPI_ISL_19048196|2018-03-19	GGCAAATATGGAAACATACGTGAATAAACTTCACGAGGGCTCCACATACACAGCTGCTGTTCAATACAATGTCCTAGAAAAAG
LDT_RSV-B_M_1.1	13	hRSV/A/New_Zealand/IESR-HB0876/2016|EPI_ISL_19206228|2016-06-17	GGCAAATATGGAAACATACGTGAATAAACTTCACGAGGGCTCCACATACACAGCTGCTGTTCAATACAATGTCCTAGAAAAAG
LDT_RSV-B_M_1.1	13	hRSV/A/England/RE19003139/2019|EPI_ISL_1647397|2019-12-01	GGCAAATATGGAAACATACGTGAATAAACTTCACGAGGGCTCCACATACACAGCTGCTGTTCAATACAATGTCCTAGAAAAAG
LDT_RSV-B_M_1.1	13	hRSV/A/France/un-UMC-26210/2019|EPI_ISL_18061626|2019-11-20	GGCAAATATGGAAACATACGTGAATAAACTTCACGAGGGCTCCACATACACAGCTGCTGTTCAATACAATGTCCTAGAAAAAG
LDT_RSV-B_M_1.1	13	hRSV/A/Japan/NU-18U024iso/2019|EPI_ISL_19860982|2019-05-20	GGCAAATATGGAAACATACGTGAATAAACTTCACGAGGGCTCCACATACACAGCTGCTGTTCAATACAATGTCCTAGAAAAAG
LDT_RSV-B_M_1.1	13	hRSV/A/United_Kingdom/UMC-26429/2019|EPI_ISL_18061845|2019-10-15	GGCAAATATGGAAACATACGTGAATAAACTTCACGAGGGCTCCACATACACAGCTGCTGTTCAATACAATGTCCTAGAAAAAG
LDT_RSV-B_M_1.1	13	hRSV/A/China/WH-WIV-0611n3/2021|EPI_ISL_19888497|2021-06-11	GGCAAATATGGAAACATACGTGAATAAACTTCACGAGGGCTCCACATACACAGCTGCTGTTCAATACAATGTCCTAGAAAAAG
LDT_RSV-B_M_1.1	13	hRSV/A/Germany/RP-21-07357/2021|EPI_ISL_17995704|2021-09-25	GGCAAATATGGAAACATACGTGAATAAACTTCACGAGGGCTCCACATACACAGCTGCTGTTCAATACAATGTCCTAGAAAAAG
LDT_RSV-B_M_1.1	13	hRSV/A/New_Zealand/IESR-HB0707/2017|EPI_ISL_19207053|2017-07-07	GGCAAATATGGAAACATACGTGAATAAACTTCACGAGGGCTCCACATACACAGCTGCTGTTCAATACAATGTCCTAGAAAAAG
LDT_RSV-B_M_1.1	13	hRSV/A/Kenya/KILIFI-WGS-1286-04-01/2015|EPI_ISL_2595654|2015-01-04	GGCAAATATGGAAACATACGTGAATAAACTTCACGAGGGCTCCACATACACAGCTGCTGTTCAATACAATGTCCTAGAAAAAG
LDT_RSV-B_M_1.1	13	hRSV/A/Netherlands/un-UMC-310102021/2018|EPI_ISL_19049066|2018-12-12	GGCAAATATGGAAACATACGTGAATAAACTTCACGAGGGCTCCACATACACAGCTGCTGTTCAATACAATGTCCTAGAAAAAG
LDT_RSV-B_M_1.1	13	hRSV/A/England/135140098/2013|EPI_ISL_6494997|2013-12-12	GGCAAATATGGAAACATACGTGAATAAACTTCACGAGGGCTCCACATACACAGCTGCTGTTCAATACAATGTCCTAGAAAAAG
LDT_RSV-B_M_1.1	13	hRSV/A/New_Zealand/IESR-HB1287/2016|EPI_ISL_19206274|2016-06-29	GGCAAATATGGAAACATACGTGAATAAACTTCACGAGGGCTCCACATACACAGCTGCTGTTCAATACAATGTCCTAGAAAAAG
LDT_RSV-B_M_1.1	13	hRSV/A/Panama/GMIHS-133/2019|EPI_ISL_19568512|2019-12-13	GGCAAATATGGAAACATACGTGAATAAACTTCACGAGGGCTCCACATACACAGCTGCTGTTCAATACAATGTCCTAGAAAAAG
LDT_RSV-B_M_1.1	13	hRSV/A/South_Africa/UMC-25938/2018|EPI_ISL_18061354|2018-06-15	GGCAAATATGGAAACATACGTGAATAAACTTCACGAGGGCTCCACATACACAGCTGCTGTTCAATACAATGTCCTAGAAAAAG
LDT_RSV-B_M_1.1	13	hRSV/A/Germany/RP-19-02171/2019|EPI_ISL_17995766|2019-02-04	GGCAAATATGGAAACATACGTGAATAAACTTCACGAGGGCTCCACATACACAGCTGCTGTTCAATACAATGTCCTAGAAAAAG
LDT_RSV-B_M_1.1	13	hRSV/A/pangolin/un-BIME021T/2018|EPI_ISL_15750841|2018	GGCAAATATGGAAACATACGTGAATAAACTTCACGAGGGCTCCACATACACAGCTGCTGTTCAATACAATGTCCTAGAAAAAG
LDT_RSV-B_M_1.1	13	hRSV/A/Canada/un-UMC-010103002/2019|EPI_ISL_19048386|2019-10-20	GGCAAATATGGAAACATACGTGAATAAACTTCACGAGGGCTCCACATACACAGCTGCTGTTCAATACAATGTCCTAGAAAAAG
LDT_RSV-B_M_1.1	13	hRSV/A/Philippines/99068/2019|EPI_ISL_12970411|2019-09-14	GGCAAATATGGAAACATACGTGAATAAACTTCACGAGGGCTCCACATACACAGCTGCTGTTCAATACAATGTCCTAGAAAAAG
LDT_RSV-B_M_1.1	13	hRSV/A/France/ARA-HCL020011577001/2020|EPI_ISL_18789126|2020-01-19	GGCAAATATGGAAACATACGTGAATAAACTTCACGAGGGCTCCACATACACAGCTGCTGTTCAATACAATGTCCTAGAAAAAG
LDT_RSV-B_M_1.1	13	hRSV/A/South_Africa/UMC-26023/2019|EPI_ISL_18061439|2019-07-03	GGCAAATATGGAAACATACGTGAATAAACTTCACGAGGGCTCCACATACACAGCTGCTGTTCAATACAATGTCCTAGAAAAAG
LDT_RSV-B_M_1.1	13	hRSV/A/France/ARA-HCL021181054601/2021|EPI_ISL_18789365|2021-10-10	GGCAAATATGGAAACATACGTGAATAAACTTCACGAGGGCTCCACATACACAGCTGCTGTTCAATACAATGTCCTAGAAAAAG
LDT_RSV-B_M_1.1	13	hRSV/A/United_Kingdom/DP-OX02-8566-D02/2018|EPI_ISL_15753364|2018-11-14	GGCAAATATGGAAACATACGTGAATAAACTTCACGAGGGCTCCACATACACAGCTGCTGTTCAATACAATGTCCTAGAAAAAG
LDT_RSV-B_M_1.1	13	hRSV/A/France/ARA-HCL019217377401/2019|EPI_ISL_18789038|2019-12-17	GGCAAATATGGAAACATACGTGAATAAACTTCACGAGGGCTCCACATACACAGCTGCTGTTCAATACAATGTCCTAGAAAAAG
LDT_RSV-B_M_1.1	13	hRSV/A/France/un-UMC-26194/2019|EPI_ISL_18061610|2019-10-21	GGCAAATATGGAAACATACGTGAATAAACTTCACGAGGGCTCCACATACACAGCTGCTGTTCAATACAATGTCCTAGAAAAAG
LDT_RSV-B_M_1.1	13	hRSV/A/New_Zealand/IESR-VR0266/2021|EPI_ISL_16959536|2021-05-24	GGCAAATATGGAAACATACGTGAATAAACTTCACGAGGGCTCCACATACACAGCTGCTGTTCAATACAATGTCCTAGAAAAAG
LDT_RSV-B_M_1.1	13	hRSV/A/France/ARA-HCL021143245601/2021|EPI_ISL_18789324|2021-08-10	GGCAAATATGGAAACATACGTGAATAAACTTCACGAGGGCTCCACATACACAGCTGCTGTTCAATACAATGTCCTAGAAAAAG
LDT_RSV-B_M_1.1	13	hRSV/A/Pakistan/AIMS-01639/2021|EPI_ISL_19137644|2021-02-19	GGCAAATATGGAAACATACGTGAATAAACTTCACGAGGGCTCCACATACACAGCTGCTGTTCAATACAATGTCCTAGAAAAAG
LDT_RSV-B_M_1.1	13	hRSV/A/Spain/CT-HUVH-716398/2017|EPI_ISL_18682283|2017-11-07	GGCAAATATGGAAACATACGTGAATAAACTTCACGAGGGCTCCACATACACAGCTGCTGTTCAATACAATGTCCTAGAAAAAG
LDT_RSV-B_M_1.1	13	hRSV/A/South_Africa/UMC-270102079/2019|EPI_ISL_19048012|2019-06-28	GGCAAATATGGAAACATACGTGAATAAACTTCACGAGGGCTCCACATACACAGCTGCTGTTCAATACAATGTCCTAGAAAAAG
LDT_RSV-B_M_1.1	13	hRSV/A/Spain/CT-HUVH-368802/2016|EPI_ISL_18682090|2016-02-22	GGCAAATATGGAAACATACGTGAATAAACTTCACGAGGGCTCCACATACACAGCTGCTGTTCAATACAATGTCCTAGAAAAAG
LDT_RSV-B_M_1.1	13	hRSV/A/South_Africa/NICD-R18371/2020|EPI_ISL_19752981|2020-10-08	GGCAAATATGGAAACATACGTGAATAAACTTCACGAGGGCTCCACATACACAGCTGCTGTTCAATACAATGTCCTAGAAAAAG
LDT_RSV-B_M_1.1	13	hRSV/A/Germany/NI-22-02018/2021|EPI_ISL_17995752|2021-11-26	GGCAAATATGGAAACATACGTGAATAAACTTCACGAGGGCTCCACATACACAGCTGCTGTTCAATACAATGTCCTAGAAAAAG
LDT_RSV-B_M_1.1	13	hRSV/A/Mozambique/MAP-IR0296/2016|EPI_ISL_17308704|2016-04-18	GGCAAATATGGAAACATACGTGAATAAACTTCACGAGGGCTCCACATACACAGCTGCTGTTCAATACAATGTCCTAGAAAAAG
LDT_RSV-B_M_1.1	13	hRSV/A/United_Kingdom/DP-OX02-8584-V01/2019|EPI_ISL_15753259|2019-11-07	GGCAAATATGGAAACATACGTGAATAAACTTCACGAGGGCTCCACATACACAGCTGCTGTTCAATACAATGTCCTAGAAAAAG
LDT_RSV-B_M_1.1	13	hRSV/A/Australia/A-NSW-WM1585A-16/2016|EPI_ISL_2582253|2016-11-19	GGCAAATATGGAAACATACGTGAATAAACTTCACGAGGGCTCCACATACACAGCTGCTGTTCAATACAATGTCCTAGAAAAAG
LDT_RSV-B_M_1.1	13	hRSV/A/France/ARA-HCL019220130501/2019|EPI_ISL_18789045|2019-12-22	GGCAAATATGGAAACATACGTGAATAAACTTCACGAGGGCTCCACATACACAGCTGCTGTTCAATACAATGTCCTAGAAAAAG
LDT_RSV-B_M_1.1	13	hRSV/A/South_Africa/UMC-25891/2018|EPI_ISL_18061307|2018-04-06	GGCAAATATGGAAACATACGTGAATAAACTTCACGAGGGCTCCACATACACAGCTGCTGTTCAATACAATGTCCTAGAAAAAG
LDT_RSV-B_M_1.1	13	hRSV/A/France/ARA-HCL021179103101/2021|EPI_ISL_18789358|2021-10-07	GGCAAATATGGAAACATACGTGAATAAACTTCACGAGGGCTCCACATACACAGCTGCTGTTCAATACAATGTCCTAGAAAAAG
LDT_RSV-B_M_1.1	13	hRSV/A/South_Africa/NICD-R00917/2021|EPI_ISL_11055717|2021-01-21	GGCAAATATGGAAACATACGTGAATAAACTTCACGAGGGCTCCACATACACAGCTGCTGTTCAATACAATGTCCTAGAAAAAG
LDT_RSV-B_M_1.1	13	hRSV/A/Germany/un-UMC-490103035/2020|EPI_ISL_19048723|2020-03-31	GGCAAATATGGAAACATACGTGAATAAACTTCACGAGGGCTCCACATACACAGCTGCTGTTCAATACAATGTCCTAGAAAAAG
LDT_RSV-B_M_1.1	13	hRSV/A/Mozambique/MAP-IR0064/2020|EPI_ISL_17308689|2020-02-18	GGCAAATATGGAAACATACGTGAATAAACTTCACGAGGGCTCCACATACACAGCTGCTGTTCAATACAATGTCCTAGAAAAAG
LDT_RSV-B_M_1.1	13	hRSV/A/USA/MD-JHRSV757/2020|EPI_ISL_19883995|2020	GGCAAATATGGAAACATACGTGAATAAACTTCACGAGGGCTCCACATACACAGCTGCTGTTCAATACAATGTCCTAGAAAAAG
LDT_RSV-B_M_1.1	13	hRSV/A/New_Zealand/IESR-HB0196/2017|EPI_ISL_19206974|2017-06-09	GGCAAATATGGAAACATACGTGAATAAACTTCACGAGGGCTCCACATACACAGCTGCTGTTCAATACAATGTCCTAGAAAAAG
LDT_RSV-B_M_1.1	13	hRSV/A/Germany/un-UMC-26460/2019|EPI_ISL_18061876|2019-02-12	GGCAAATATGGAAACATACGTGAATAAACTTCACGAGGGCTCCACATACACAGCTGCTGTTCAATACAATGTCCTAGAAAAAG
LDT_RSV-B_M_1.1	13	hRSV/A/USA/WA-BBI-S23294/2019|EPI_ISL_18143623|2019-12-29	GGCAAATATGGAAACATACGTGAATAAACTTCACGAGGGCTCCACATACACAGCTGCTGTTCAATACAATGTCCTAGAAAAAG
LDT_RSV-B_M_1.1	13	hRSV/A/Mozambique/MAP-INS016/2018|EPI_ISL_1647465|2018-05-30	GGCAAATATGGAAACATACGTGAATAAACTTCACGAGGGCTCCACATACACAGCTGCTGTTCAATACAATGTCCTAGAAAAAG
LDT_RSV-B_M_1.1	13	hRSV/A/China/ZJ-CDC-S337/2018|EPI_ISL_19749533|2018-12-17	GGCAAATATGGAAACATACGTGAATAAACTTCACGAGGGCTCCACATACACAGCTGCTGTTCAATACAATGTCCTAGAAAAAG
LDT_RSV-B_M_1.1	13	hRSV/A/New_Zealand/IESR-VR0740/2021|EPI_ISL_16959774|2021-06-23	GGCAAATATGGAAACATACGTGAATAAACTTCACGAGGGCTCCACATACACAGCTGCTGTTCAATACAATGTCCTAGAAAAAG
LDT_RSV-B_M_1.1	13	hRSV/A/New_Zealand/IESR-VR0609/2021|EPI_ISL_16959683|2021-06-21	GGCAAATATGGAAACATACGTGAATAAACTTCACGAGGGCTCCACATACACAGCTGCTGTTCAATACAATGTCCTAGAAAAAG
LDT_RSV-B_M_1.1	13	hRSV/A/New_Zealand/IESR-VR0663/2021|EPI_ISL_16959722|2021-06-23	GGCAAATATGGAAACATACGTGAATAAACTTCACGAGGGCTCCACATACACAGCTGCTGTTCAATACAATGTCCTAGAAAAAG
LDT_RSV-B_M_1.1	13	hRSV/A/Madagascar/IPM-00798/2020|EPI_ISL_19714725|2020-02-09	GGCAAATATGGAAACATACGTGAATAAACTTCACGAGGGCTCCACATACACAGCTGCTGTTCAATACAATGTCCTAGAAAAAG
LDT_RSV-B_M_1.1	13	hRSV/A/France/ARA-HCL021041570601/2021|EPI_ISL_18789204|2021-03-04	GGCAAATATGGAAACATACGTGAATAAACTTCACGAGGGCTCCACATACACAGCTGCTGTTCAATACAATGTCCTAGAAAAAG
LDT_RSV-B_M_1.1	13	hRSV/A/USA/PA-PITT-RSV00041/2019|EPI_ISL_19815477|2019-01	GGCAAATATGGAAACATACGTGAATAAACTTCACGAGGGCTCCACATACACAGCTGCTGTTCAATACAATGTCCTAGAAAAAG
LDT_RSV-B_M_1.1	13	hRSV/A/Japan/UMC-810103033/2019|EPI_ISL_19047963|2019-10-30	GGCAAATATGGAAACATACGTGAATAAACTTCACGAGGGCTCCACATACACAGCTGCTGTTCAATACAATGTCCTAGAAAAAG
LDT_RSV-B_M_1.1	13	hRSV/A/USA/TH-10305/2013|EPI_ISL_2588380|2013-03-07	GGCAAATATGGAAACATACGTGAATAAACTTCACGAGGGCTCCACATACACAGCTGCTGTTCAATACAATGTCCTAGAAAAAG
LDT_RSV-B_M_1.1	13	hRSV/A/Australia/QLD-RBWH067/2021|EPI_ISL_11817042|2021-02-07	GGCAAATATGGAAACATACGTGAATAAACTTCACGAGGGCTCCACATACACAGCTGCTGTTCAATACAATGTCCTAGAAAAAG
LDT_RSV-B_M_1.1	13	hRSV/A/Australia/WM3202528/2020|EPI_ISL_2839224|2020-11-15	GGCAAATATGGAAACATACGTGAATAAACTTCACGAGGGCTCCACATACACAGCTGCTGTTCAATACAATGTCCTAGAAAAAG
LDT_RSV-B_M_1.1	13	hRSV/A/New_Zealand/IESR-HB1145/2017|EPI_ISL_19207127|2017-12-15	GGCAAATATGGAAACATACGTGAATAAACTTCACGAGGGCTCCACATACACAGCTGCTGTTCAATACAATGTCCTAGAAAAAG
LDT_RSV-B_M_1.1	13	hRSV/A/USA/WA-BBI-S24967/2020|EPI_ISL_19006860|2020-01-02	GGCAAATATGGAAACATACGTGAATAAACTTCACGAGGGCTCCACATACACAGCTGCTGTTCAATACAATGTCCTAGAAAAAG
LDT_RSV-B_M_1.1	13	hRSV/A/USA/TH-10110/2012|EPI_ISL_2587159|2012-08-08	GGCAAATATGGAAACATACGTGAATAAACTTCACGAGGGCTCCACATACACAGCTGCTGTTCAATACAATGTCCTAGAAAAAG
LDT_RSV-B_M_1.1	13	hRSV/A/USA/PA-WU-b32/2016|EPI_ISL_19026322|2016	GGCAAATATGGAAACATACGTGAATAAACTTCACGAGGGCTCCACATACACAGCTGCTGTTCAATACAATGTCCTAGAAAAAG
LDT_RSV-B_M_1.1	13	hRSV/A/South_Africa/NICD-R08385/2021|EPI_ISL_11055748|2021-06-07	GGCAAATATGGAAACATACGTGAATAAACTTCACGAGGGCTCCACATACACAGCTGCTGTTCAATACAATGTCCTAGAAAAAG
LDT_RSV-B_M_1.1	13	hRSV/A/South_Africa/NICD-R03115/2019|EPI_ISL_19753004|2019-03-29	GGCAAATATGGAAACATACGTGAATAAACTTCACGAGGGCTCCACATACACAGCTGCTGTTCAATACAATGTCCTAGAAAAAG
LDT_RSV-B_M_1.1	13	hRSV/A/Spain/un-DP-SE01A-0110-V02/2019|EPI_ISL_15753263|2019-12-09	GGCAAATATGGAAACATACGTGAATAAACTTCACGAGGGCTCCACATACACAGCTGCTGTTCAATACAATGTCCTAGAAAAAG
LDT_RSV-B_M_1.1	13	hRSV/A/Spain/CT-HUVH-543539/2021|EPI_ISL_18682161|2021-05-23	GGCAAATATGGAAACATACGTGAATAAACTTCACGAGGGCTCCACATACACAGCTGCTGTTCAATACAATGTCCTAGAAAAAG
LDT_RSV-B_M_1.1	13	hRSV/A/Australia/un-UMC-26667/2018|EPI_ISL_18062083|2018-09-19	GGCAAATATGGAAACATACGTGAATAAACTTCACGAGGGCTCCACATACACAGCTGCTGTTCAATACAATGTCCTAGAAAAAG
LDT_RSV-B_M_1.1	13	hRSV/A/South_Africa/NICD-R19466/2020|EPI_ISL_19752979|2020-11-06	GGCAAATATGGAAACATACGTGAATAAACTTCACGAGGGCTCCACATACACAGCTGCTGTTCAATACAATGTCCTAGAAAAAG
LDT_RSV-B_M_1.1	13	hRSV/A/England/RE19003130/2019|EPI_ISL_1520418|2019-12-04	GGCAAATATGGAAACATACGTGAATAAACTTCACGAGGGCTCCACATACACAGCTGCTGTTCAATACAATGTCCTAGAAAAAG
LDT_RSV-B_M_1.1	13	hRSV/A/New_Zealand/IESR-HB0822/2016|EPI_ISL_19206216|2016-06-13	GGCAAATATGGAAACATACGTGAATAAACTTCACGAGGGCTCCACATACACAGCTGCTGTTCAATACAATGTCCTAGAAAAAG
LDT_RSV-B_M_1.1	13	hRSV/A/New_Zealand/IESR-HB0983/2017|EPI_ISL_19206510|2017-07-19	GGCAAATATGGAAACATACGTGAATAAACTTCACGAGGGCTCCACATACACAGCTGCTGTTCAATACAATGTCCTAGAAAAAG
LDT_RSV-B_M_1.1	13	hRSV/A/New_Zealand/IESR-HB0780/2017|EPI_ISL_19206475|2017-06-27	GGCAAATATGGAAACATACGTGAATAAACTTCACGAGGGCTCCACATACACAGCTGCTGTTCAATACAATGTCCTAGAAAAAG
LDT_RSV-B_M_1.1	13	hRSV/A/New_Zealand/IESR-VR1429/2021|EPI_ISL_16960054|2021-06-19	GGCAAATATGGAAACATACGTGAATAAACTTCACGAGGGCTCCACATACACAGCTGCTGTTCAATACAATGTCCTAGAAAAAG
LDT_RSV-B_M_1.1	13	hRSV/A/New_Zealand/IESR-VR0518/2021|EPI_ISL_16959634|2021-06-20	GGCAAATATGGAAACATACGTGAATAAACTTCACGAGGGCTCCACATACACAGCTGCTGTTCAATACAATGTCCTAGAAAAAG
LDT_RSV-B_M_1.1	13	hRSV/A/Finland/UMC-25818/2017|EPI_ISL_18061234|2017-12-28	GGCAAATATGGAAACATACGTGAATAAACTTCACGAGGGCTCCACATACACAGCTGCTGTTCAATACAATGTCCTAGAAAAAG
LDT_RSV-B_M_1.1	13	hRSV/A/England/140220141/2014|EPI_ISL_6495007|2014-01-03	GGCAAATATGGAAACATACGTGAATAAACTTCACGAGGGCTCCACATACACAGCTGCTGTTCAATACAATGTCCTAGAAAAAG
LDT_RSV-B_M_1.1	13	hRSV/A/Netherlands/un-UMC-26081/2018|EPI_ISL_18061497|2018-01-16	GGCAAATATGGAAACATACGTGAATAAACTTCACGAGGGCTCCACATACACAGCTGCTGTTCAATACAATGTCCTAGAAAAAG
LDT_RSV-B_M_1.1	13	hRSV/A/New_Zealand/IESR-VR1445/2021|EPI_ISL_16960065|2021-06-27	GGCAAATATGGAAACATACGTGAATAAACTTCACGAGGGCTCCACATACACAGCTGCTGTTCAATACAATGTCCTAGAAAAAG
LDT_RSV-B_M_1.1	13	hRSV/A/Panama/GMIHS-214/2018|EPI_ISL_19568459|2018-01-30	GGCAAATATGGAAACATACGTGAATAAACTTCACGAGGGCTCCACATACACAGCTGCTGTTCAATACAATGTCCTAGAAAAAG
LDT_RSV-B_M_1.1	13	hRSV/A/China/CCMU-BCH18261/2018|EPI_ISL_18482805|2018-12-29	GGCAAATATGGAAACATACGTGAATAAACTTCACGAGGGCTCCACATACACAGCTGCTGTTCAATACAATGTCCTAGAAAAAG
LDT_RSV-B_M_1.1	13	hRSV/A/Australia/un-UMC-26694/2019|EPI_ISL_18062110|2019-06-26	GGCAAATATGGAAACATACGTGAATAAACTTCACGAGGGCTCCACATACACAGCTGCTGTTCAATACAATGTCCTAGAAAAAG
LDT_RSV-B_M_1.1	13	hRSV/A/USA/IL-NU-200/2019|EPI_ISL_18939502|2019-01	GGCAAATATGGAAACATACGTGAATAAACTTCACGAGGGCTCCACATACACAGCTGCTGTTCAATACAATGTCCTAGAAAAAG
LDT_RSV-B_M_1.1	13	hRSV/A/China/CCMU-0212/2019|EPI_ISL_18482778|2019-01-31	GGCAAATATGGAAACATACGTGAATAAACTTCACGAGGGCTCCACATACACAGCTGCTGTTCAATACAATGTCCTAGAAAAAG
LDT_RSV-B_M_1.1	13	hRSV/A/Australia/A-NSW-WM1670A-16/2016|EPI_ISL_2582841|2016-07-31	GGCAAATATGGAAACATACGTGAATAAACTTCACGAGGGCTCCACATACACAGCTGCTGTTCAATACAATGTCCTAGAAAAAG
LDT_RSV-B_M_1.1	13	hRSV/A/Australia/un-WIMR-68/2017|EPI_ISL_18090692|2017-01-01	GGCAAATATGGAAACATACGTGAATAAACTTCACGAGGGCTCCACATACACAGCTGCTGTTCAATACAATGTCCTAGAAAAAG
LDT_RSV-B_M_1.1	13	hRSV/A/Zambia/Lusaka-1708/2018|EPI_ISL_17964329|2018-08-11	GGCAAATATGGAAACATACGTGAATAAACTTCACGAGGGCTCCACATACACAGCTGCTGTTCAATACAATGTCCTAGAAAAAG
LDT_RSV-B_M_1.1	13	hRSV/A/Australia/P517150/2020|EPI_ISL_2839306|2020-11-22	GGCAAATATGGAAACATACGTGAATAAACTTCACGAGGGCTCCACATACACAGCTGCTGTTCAATACAATGTCCTAGAAAAAG
LDT_RSV-B_M_1.1	13	hRSV/A/Panama/GMIHS-127/2019|EPI_ISL_19568583|2019-11-18	GGCAAATATGGAAACATACGTGAATAAACTTCACGAGGGCTCCACATACACAGCTGCTGTTCAATACAATGTCCTAGAAAAAG
LDT_RSV-B_M_1.1	13	hRSV/A/France/ARA-HCL021056626101/2021|EPI_ISL_18789257|2021-03-25	GGCAAATATGGAAACATACGTGAATAAACTTCACGAGGGCTCCACATACACAGCTGCTGTTCAATACAATGTCCTAGAAAAAG
LDT_RSV-B_M_1.1	13	hRSV/A/South_Africa/UMC-25988/2019|EPI_ISL_18061404|2019-04-24	GGCAAATATGGAAACATACGTGAATAAACTTCACGAGGGCTCCACATACACAGCTGCTGTTCAATACAATGTCCTAGAAAAAG
LDT_RSV-B_M_1.1	13	hRSV/A/Netherlands/un-DP-UU02-0161-D04/2019|EPI_ISL_15753552|2019-12-27	GGCAAATATGGAAACATACGTGAATAAACTTCACGAGGGCTCCACATACACAGCTGCTGTTCAATACAATGTCCTAGAAAAAG
LDT_RSV-B_M_1.1	13	hRSV/A/New_Zealand/IESR-VR0563/2021|EPI_ISL_16959655|2021-06-22	GGCAAATATGGAAACATACGTGAATAAACTTCACGAGGGCTCCACATACACAGCTGCTGTTCAATACAATGTCCTAGAAAAAG
LDT_RSV-B_M_1.1	13	hRSV/A/England/RE19003143/2019|EPI_ISL_1647399|2019-11-12	GGCAAATATGGAAACATACGTGAATAAACTTCACGAGGGCTCCACATACACAGCTGCTGTTCAATACAATGTCCTAGAAAAAG
LDT_RSV-B_M_1.1	13	hRSV/A/Australia/QLD-RBWH034/2021|EPI_ISL_11817027|2021-01-26	GGCAAATATGGAAACATACGTGAATAAACTTCACGAGGGCTCCACATACACAGCTGCTGTTCAATACAATGTCCTAGAAAAAG
LDT_RSV-B_M_1.1	13	hRSV/A/New_Zealand/IESR-HB2009/2016|EPI_ISL_19206924|2016-09-03	GGCAAATATGGAAACATACGTGAATAAACTTCACGAGGGCTCCACATACACAGCTGCTGTTCAATACAATGTCCTAGAAAAAG
LDT_RSV-B_M_1.1	13	hRSV/A/England/124940513/2012|EPI_ISL_6494966|2012-12-04	GGCAAATATGGAAACATACGTGAATAAACTTCACGAGGGCTCCACATACACAGCTGCTGTTCAATACAATGTCCTAGAAAAAG
LDT_RSV-B_M_1.1	13	hRSV/A/Australia/A-NSW-WM1825A-16/2016|EPI_ISL_2595709|2016-07-31	GGCAAATATGGAAACATACGTGAATAAACTTCACGAGGGCTCCACATACACAGCTGCTGTTCAATACAATGTCCTAGAAAAAG
LDT_RSV-B_M_1.1	13	hRSV/A/USA/un-BCM-121310731A/2013|EPI_ISL_18334221|2013-03-19	GGCAAATATGGAAACATACGTGAATAAACTTCACGAGGGCTCCACATACACAGCTGCTGTTCAATACAATGTCCTAGAAAAAG
LDT_RSV-B_M_1.1	13	hRSV/A/South_Africa/UMC-270101092/2018|EPI_ISL_19049057|2018-06-26	GGCAAATATGGAAACATACGTGAATAAACTTCACGAGGGCTCCACATACACAGCTGCTGTTCAATACAATGTCCTAGAAAAAG
LDT_RSV-B_M_1.1	13	hRSV/A/Netherlands/un-DP-UU02-0058-V01/2018|EPI_ISL_15753527|2018-12-03	GGCAAATATGGAAACATACGTGAATAAACTTCACGAGGGCTCCACATACACAGCTGCTGTTCAATACAATGTCCTAGAAAAAG
LDT_RSV-B_M_1.1	13	hRSV/A/Argentina/ARG-001sanger/2015|EPI_ISL_2544051|2015-04-30	GGCAAATATGGAAACATACGTGAATAAACTTCACGAGGGCTCCACATACACAGCTGCTGTTCAATACAATGTCCTAGAAAAAG
LDT_RSV-B_M_1.1	13	hRSV/A/USA/MD-JHRSV750/2020|EPI_ISL_19883990|2020	GGCAAATATGGAAACATACGTGAATAAACTTCACGAGGGCTCCACATACACAGCTGCTGTTCAATACAATGTCCTAGAAAAAG
LDT_RSV-B_M_1.1	13	hRSV/A/South_Africa/UMC-25915/2018|EPI_ISL_18061331|2018-03-27	GGCAAATATGGAAACATACGTGAATAAACTTCACGAGGGCTCCACATACACAGCTGCTGTTCAATACAATGTCCTAGAAAAAG
LDT_RSV-B_M_1.1	13	hRSV/A/New_Zealand/IESR-VR1446/2021|EPI_ISL_16960066|2021-06-27	GGCAAATATGGAAACATACGTGAATAAACTTCACGAGGGCTCCACATACACAGCTGCTGTTCAATACAATGTCCTAGAAAAAG
LDT_RSV-B_M_1.1	13	hRSV/A/Argentina/BA-HNRG-354/2017|EPI_ISL_1074064|2017-06-15	GGCAAATATGGAAACATACGTGAATAAACTTCACGAGGGCTCCACATACACAGCTGCTGTTCAATACAATGTCCTAGAAAAAG
LDT_RSV-B_M_1.1	13	hRSV/A/France/ARA-HCL021064220901/2021|EPI_ISL_18789283|2021-04-07	GGCAAATATGGAAACATACGTGAATAAACTTCACGAGGGCTCCACATACACAGCTGCTGTTCAATACAATGTCCTAGAAAAAG
LDT_RSV-B_M_1.1	13	hRSV/A/New_Zealand/IESR-HB1970/2016|EPI_ISL_19206328|2016-08-31	GGCAAATATGGAAACATACGTGAATAAACTTCACGAGGGCTCCACATACACAGCTGCTGTTCAATACAATGTCCTAGAAAAAG
LDT_RSV-B_M_1.1	13	hRSV/A/Spain/un-UMC-26308/2019|EPI_ISL_18061724|2019-12-05	GGCAAATATGGAAACATACGTGAATAAACTTCACGAGGGCTCCACATACACAGCTGCTGTTCAATACAATGTCCTAGAAAAAG
LDT_RSV-B_M_1.1	13	hRSV/A/USA/LA2-90/2012|EPI_ISL_2588352|2012-12-31	GGCAAATATGGAAACATACGTGAATAAACTTCACGAGGGCTCCACATACACAGCTGCTGTTCAATACAATGTCCTAGAAAAAG
LDT_RSV-B_M_1.1	13	hRSV/A/New_Zealand/IESR-HB0865/2016|EPI_ISL_19206225|2016-06-18	GGCAAATATGGAAACATACGTGAATAAACTTCACGAGGGCTCCACATACACAGCTGCTGTTCAATACAATGTCCTAGAAAAAG
LDT_RSV-B_M_1.1	13	hRSV/A/South_Africa/UMC-26017/2019|EPI_ISL_18061433|2019-06-13	GGCAAATATGGAAACATACGTGAATAAACTTCACGAGGGCTCCACATACACAGCTGCTGTTCAATACAATGTCCTAGAAAAAG
LDT_RSV-B_M_1.1	13	hRSV/A/Australia/VIC-RCH063/2021|EPI_ISL_11817090|2021-03-14	GGCAAATATGGAAACATACGTGAATAAACTTCACGAGGGCTCCACATACACAGCTGCTGTTCAATACAATGTCCTAGAAAAAG
LDT_RSV-B_M_1.1	13	hRSV/A/United_Kingdom/DP-OX02-8433-V01/2018|EPI_ISL_15753342|2018-11-13	GGCAAATATGGAAACATACGTGAATAAACTTCACGAGGGCTCCACATACACAGCTGCTGTTCAATACAATGTCCTAGAAAAAG
LDT_RSV-B_M_1.1	13	hRSV/A/Taiwan/UMC-886103008/2019|EPI_ISL_19049007|2019-10-25	GGCAAATATGGAAACATACGTGAATAAACTTCACGAGGGCTCCACATACACAGCTGCTGTTCAATACAATGTCCTAGAAAAAG
LDT_RSV-B_M_1.1	13	hRSV/A/Germany/un-UMC-490103028/2020|EPI_ISL_19048679|2020-03-18	GGCAAATATGGAAACATACGTGAATAAACTTCACGAGGGCTCCACATACACAGCTGCTGTTCAATACAATGTCCTAGAAAAAG
LDT_RSV-B_M_1.1	13	hRSV/A/Mozambique/MAP-IR0449/2016|EPI_ISL_17308720|2016-06-06	GGCAAATATGGAAACATACGTGAATAAACTTCACGAGGGCTCCACATACACAGCTGCTGTTCAATACAATGTCCTAGAAAAAG
LDT_RSV-B_M_1.1	13	hRSV/A/New_Zealand/IESR-HB0915/2015|EPI_ISL_19206827|2015-07-03	GGCAAATATGGAAACATACGTGAATAAACTTCACGAGGGCTCCACATACACAGCTGCTGTTCAATACAATGTCCTAGAAAAAG
LDT_RSV-B_M_1.1	13	hRSV/A/New_Zealand/IESR-HB1061/2015|EPI_ISL_19206252|2015-08-23	GGCAAATATGGAAACATACGTGAATAAACTTCACGAGGGCTCCACATACACAGCTGCTGTTCAATACAATGTCCTAGAAAAAG
LDT_RSV-B_M_1.1	13	hRSV/A/China/CCMU-0062/2019|EPI_ISL_18482813|2019-01-15	GGCAAATATGGAAACATACGTGAATAAACTTCACGAGGGCTCCACATACACAGCTGCTGTTCAATACAATGTCCTAGAAAAAG
LDT_RSV-B_M_1.1	13	hRSV/A/South_Africa/UMC-270101072/2018|EPI_ISL_19048198|2018-04-30	GGCAAATATGGAAACATACGTGAATAAACTTCACGAGGGCTCCACATACACAGCTGCTGTTCAATACAATGTCCTAGAAAAAG
LDT_RSV-B_M_1.1	13	hRSV/A/Netherlands/un-DP-UU01A-0076-V02/2019|EPI_ISL_15753515|2019-11-22	GGCAAATATGGAAACATACGTGAATAAACTTCACGAGGGCTCCACATACACAGCTGCTGTTCAATACAATGTCCTAGAAAAAG
LDT_RSV-B_M_1.1	13	hRSV/A/Spain/CT-HUVH-491920/2016|EPI_ISL_18682272|2016-10-03	GGCAAATATGGAAACATACGTGAATAAACTTCACGAGGGCTCCACATACACAGCTGCTGTTCAATACAATGTCCTAGAAAAAG
LDT_RSV-B_M_1.1	13	hRSV/A/New_Zealand/IESR-VR1145/2021|EPI_ISL_16959946|2021-07-20	GGCAAATATGGAAACATACGTGAATAAACTTCACGAGGGCTCCACATACACAGCTGCTGTTCAATACAATGTCCTAGAAAAAG
LDT_RSV-B_M_1.1	13	hRSV/A/Philippines/CDC-99066/2019|EPI_ISL_17417602|2019-08-28	GGCAAATATGGAAACATACGTGAATAAACTTCACGAGGGCTCCACATACACAGCTGCTGTTCAATACAATGTCCTAGAAAAAG
LDT_RSV-B_M_1.1	13	hRSV/A/New_Zealand/IESR-HB1454/2016|EPI_ISL_19206890|2016-07-09	GGCAAATATGGAAACATACGTGAATAAACTTCACGAGGGCTCCACATACACAGCTGCTGTTCAATACAATGTCCTAGAAAAAG
LDT_RSV-B_M_1.1	13	hRSV/A/France/ARA-HCL021183647002/2021|EPI_ISL_18789378|2021-10-14	GGCAAATATGGAAACATACGTGAATAAACTTCACGAGGGCTCCACATACACAGCTGCTGTTCAATACAATGTCCTAGAAAAAG
LDT_RSV-B_M_1.1	13	hRSV/A/USA/un-BCM-121310711A/2012|EPI_ISL_18334194|2012-12-13	GGCAAATATGGAAACATACGTGAATAAACTTCACGAGGGCTCCACATACACAGCTGCTGTTCAATACAATGTCCTAGAAAAAG
LDT_RSV-B_M_1.1	13	hRSV/A/Argentina/BA-HNRG-105/2015|EPI_ISL_1074040|2015-04-27	GGCAAATATGGAAACATACGTGAATAAACTTCACGAGGGCTCCACATACACAGCTGCTGTTCAATACAATGTCCTAGAAAAAG
LDT_RSV-B_M_1.1	13	hRSV/A/Australia/QLD-RBWH060/2021|EPI_ISL_11817039|2021-02-04	GGCAAATATGGAAACATACGTGAATAAACTTCACGAGGGCTCCACATACACAGCTGCTGTTCAATACAATGTCCTAGAAAAAG
LDT_RSV-B_M_1.1	13	hRSV/A/Scotland/IEE-LO70/2019|EPI_ISL_19442570|2019-12-09	GGCAAATATGGAAACATACGTGAATAAACTTCACGAGGGCTCCACATACACAGCTGCTGTTCAATACAATGTCCTAGAAAAAG
LDT_RSV-B_M_1.1	13	hRSV/A/Netherlands/un-UMC-310103048/2019|EPI_ISL_19048524|2019-11-29	GGCAAATATGGAAACATACGTGAATAAACTTCACGAGGGCTCCACATACACAGCTGCTGTTCAATACAATGTCCTAGAAAAAG
LDT_RSV-B_M_1.1	13	hRSV/A/Philippines/CDC-99076/2019|EPI_ISL_17417599|2019-11-09	GGCAAATATGGAAACATACGTGAATAAACTTCACGAGGGCTCCACATACACAGCTGCTGTTCAATACAATGTCCTAGAAAAAG
LDT_RSV-B_M_1.1	13	hRSV/A/New_Zealand/IESR-VR1004/2021|EPI_ISL_16959881|2021-07-08	GGCAAATATGGAAACATACGTGAATAAACTTCACGAGGGCTCCACATACACAGCTGCTGTTCAATACAATGTCCTAGAAAAAG
LDT_RSV-B_M_1.1	13	hRSV/A/Morocco/160H-15/2015|EPI_ISL_15120679|2015-02-03	GGCAAATATGGAAACATACGTGAATAAACTTCACGAGGGCTCCACATACACAGCTGCTGTTCAATACAATGTCCTAGAAAAAG
LDT_RSV-B_M_1.1	13	hRSV/A/Zambia/Lusaka-1953/2018|EPI_ISL_17964347|2018-05-24	GGCAAATATGGAAACATACGTGAATAAACTTCACGAGGGCTCCACATACACAGCTGCTGTTCAATACAATGTCCTAGAAAAAG
LDT_RSV-B_M_1.1	13	hRSV/A/New_Zealand/IESR-HB1454/2016|EPI_ISL_19206297|2016-07-09	GGCAAATATGGAAACATACGTGAATAAACTTCACGAGGGCTCCACATACACAGCTGCTGTTCAATACAATGTCCTAGAAAAAG
LDT_RSV-B_M_1.1	13	hRSV/A/Panama/GMIHS-205/2018|EPI_ISL_19568496|2018-09-07	GGCAAATATGGAAACATACGTGAATAAACTTCACGAGGGCTCCACATACACAGCTGCTGTTCAATACAATGTCCTAGAAAAAG
LDT_RSV-B_M_1.1	13	hRSV/A/Netherlands/un-DP-UU01A-0126-V02/2019|EPI_ISL_15753490|2019-12-13	GGCAAATATGGAAACATACGTGAATAAACTTCACGAGGGCTCCACATACACAGCTGCTGTTCAATACAATGTCCTAGAAAAAG
LDT_RSV-B_M_1.1	13	hRSV/A/Australia/A-NSW-WM3790A-15/2015|EPI_ISL_2582646|2015-07-08	GGCAAATATGGAAACATACGTGAATAAACTTCACGAGGGCTCCACATACACAGCTGCTGTTCAATACAATGTCCTAGAAAAAG
LDT_RSV-B_M_1.1	13	hRSV/A/France/un-UMC-330103019/2019|EPI_ISL_19048107|2019-11-20	GGCAAATATGGAAACATACGTGAATAAACTTCACGAGGGCTCCACATACACAGCTGCTGTTCAATACAATGTCCTAGAAAAAG
LDT_RSV-B_M_1.1	13	hRSV/A/France/ARA-HCL021191774501/2021|EPI_ISL_18789424|2021-10-26	GGCAAATATGGAAACATACGTGAATAAACTTCACGAGGGCTCCACATACACAGCTGCTGTTCAATACAATGTCCTAGAAAAAG
LDT_RSV-B_M_1.1	13	hRSV/A/Spain/un-UMC-26273/2019|EPI_ISL_18061689|2019-01-07	GGCAAATATGGAAACATACGTGAATAAACTTCACGAGGGCTCCACATACACAGCTGCTGTTCAATACAATGTCCTAGAAAAAG
LDT_RSV-B_M_1.1	13	hRSV/A/France/ARA-HCL021126709102/2021|EPI_ISL_18789309|2021-07-12	GGCAAATATGGAAACATACGTGAATAAACTTCACGAGGGCTCCACATACACAGCTGCTGTTCAATACAATGTCCTAGAAAAAG
LDT_RSV-B_M_1.1	13	hRSV/A/Nicaragua/NIC-IIIn-16-0250-01NT/2016|EPI_ISL_2595717|2016-09-30	GGCAAATATGGAAACATACGTGAATAAACTTCACGAGGGCTCCACATACACAGCTGCTGTTCAATACAATGTCCTAGAAAAAG
LDT_RSV-B_M_1.1	13	hRSV/A/New_Zealand/IESR-HB0858/2016|EPI_ISL_19206222|2016-06-19	GGCAAATATGGAAACATACGTGAATAAACTTCACGAGGGCTCCACATACACAGCTGCTGTTCAATACAATGTCCTAGAAAAAG
LDT_RSV-B_M_1.1	13	hRSV/A/South_Africa/UMC-26038/2019|EPI_ISL_18061454|2019-08-06	GGCAAATATGGAAACATACGTGAATAAACTTCACGAGGGCTCCACATACACAGCTGCTGTTCAATACAATGTCCTAGAAAAAG
LDT_RSV-B_M_1.1	13	hRSV/A/South_Africa/UMC-270102062/2019|EPI_ISL_19047990|2019-05-24	GGCAAATATGGAAACATACGTGAATAAACTTCACGAGGGCTCCACATACACAGCTGCTGTTCAATACAATGTCCTAGAAAAAG
LDT_RSV-B_M_1.1	13	hRSV/A/England/174460397/2017|EPI_ISL_732338|2017-10-30	GGCAAATATGGAAACATACGTGAATAAACTTCACGAGGGCTCCACATACACAGCTGCTGTTCAATACAATGTCCTAGAAAAAG
LDT_RSV-B_M_1.1	13	hRSV/A/Russia/un-UMC-070103033/2020|EPI_ISL_19048189|2020-02-25	GGCAAATATGGAAACATACGTGAATAAACTTCACGAGGGCTCCACATACACAGCTGCTGTTCAATACAATGTCCTAGAAAAAG
LDT_RSV-B_M_1.1	13	hRSV/A/Australia/QLD-RBWH073/2021|EPI_ISL_11817045|2021-02-08	GGCAAATATGGAAACATACGTGAATAAACTTCACGAGGGCTCCACATACACAGCTGCTGTTCAATACAATGTCCTAGAAAAAG
LDT_RSV-B_M_1.1	13	hRSV/A/Philippines/99073/2019|EPI_ISL_12970416|2019-10-15	GGCAAATATGGAAACATACGTGAATAAACTTCACGAGGGCTCCACATACACAGCTGCTGTTCAATACAATGTCCTAGAAAAAG
LDT_RSV-B_M_1.1	13	hRSV/A/China/CCMU-WZ17058/2018|EPI_ISL_18482773|2018-02-01	GGCAAATATGGAAACATACGTGAATAAACTTCACGAGGGCTCCACATACACAGCTGCTGTTCAATACAATGTCCTAGAAAAAG
LDT_RSV-B_M_1.1	13	hRSV/A/Australia/QLD-RBWH198/2021|EPI_ISL_15774050|2021-03-08	GGCAAATATGGAAACATACGTGAATAAACTTCACGAGGGCTCCACATACACAGCTGCTGTTCAATACAATGTCCTAGAAAAAG
LDT_RSV-B_M_1.1	13	hRSV/A/USA/MD-JHRSV555/2019|EPI_ISL_19883914|2019	GGCAAATATGGAAACATACGTGAATAAACTTCACGAGGGCTCCACATACACAGCTGCTGTTCAATACAATGTCCTAGAAAAAG
LDT_RSV-B_M_1.1	13	hRSV/A/South_Korea/UMC-820103050/2019|EPI_ISL_19048993|2019-12-18	GGCAAATATGGAAACATACGTGAATAAACTTCACGAGGGCTCCACATACACAGCTGCTGTTCAATACAATGTCCTAGAAAAAG
LDT_RSV-B_M_1.1	13	hRSV/A/Australia/TAS-HHR-054567/2021|EPI_ISL_19869500|2021-01-26	GGCAAATATGGAAACATACGTGAATAAACTTCACGAGGGCTCCACATACACAGCTGCTGTTCAATACAATGTCCTAGAAAAAG
LDT_RSV-B_M_1.1	13	hRSV/A/New_Zealand/IESR-VR1448/2021|EPI_ISL_16960068|2021-06-27	GGCAAATATGGAAACATACGTGAATAAACTTCACGAGGGCTCCACATACACAGCTGCTGTTCAATACAATGTCCTAGAAAAAG
LDT_RSV-B_M_1.1	13	hRSV/A/Spain/CT-HUVH-148010/2015|EPI_ISL_18682263|2015-01-13	GGCAAATATGGAAACATACGTGAATAAACTTCACGAGGGCTCCACATACACAGCTGCTGTTCAATACAATGTCCTAGAAAAAG
LDT_RSV-B_M_1.1	13	hRSV/A/USA/TH-10366/2013|EPI_ISL_2587440|2013-10-02	GGCAAATATGGAAACATACGTGAATAAACTTCACGAGGGCTCCACATACACAGCTGCTGTTCAATACAATGTCCTAGAAAAAG
LDT_RSV-B_M_1.1	13	hRSV/A/Morocco/242-17/2016|EPI_ISL_15120721|2016-12-14	GGCAAATATGGAAACATACGTGAATAAACTTCACGAGGGCTCCACATACACAGCTGCTGTTCAATACAATGTCCTAGAAAAAG
LDT_RSV-B_M_1.1	13	hRSV/A/Germany/RP-19-01507/2019|EPI_ISL_17995678|2019-01-14	GGCAAATATGGAAACATACGTGAATAAACTTCACGAGGGCTCCACATACACAGCTGCTGTTCAATACAATGTCCTAGAAAAAG
LDT_RSV-B_M_1.1	13	hRSV/A/Argentina/BA-HNRG-264/2016|EPI_ISL_1074140|2016-06-21	GGCAAATATGGAAACATACGTGAATAAACTTCACGAGGGCTCCACATACACAGCTGCTGTTCAATACAATGTCCTAGAAAAAG
LDT_RSV-B_M_1.1	13	hRSV/A/Germany/RP-20-02660/2020|EPI_ISL_17995689|2020-02-22	GGCAAATATGGAAACATACGTGAATAAACTTCACGAGGGCTCCACATACACAGCTGCTGTTCAATACAATGTCCTAGAAAAAG
LDT_RSV-B_M_1.1	13	hRSV/A/New_Zealand/IESR-VR0259/2021|EPI_ISL_16959531|2021-05-24	GGCAAATATGGAAACATACGTGAATAAACTTCACGAGGGCTCCACATACACAGCTGCTGTTCAATACAATGTCCTAGAAAAAG
LDT_RSV-B_M_1.1	13	hRSV/A/USA/ACRI-051/2016|EPI_ISL_2595703|2016-03-04	GGCAAATATGGAAACATACGTGAATAAACTTCACGAGGGCTCCACATACACAGCTGCTGTTCAATACAATGTCCTAGAAAAAG
LDT_RSV-B_M_1.1	13	hRSV/A/USA/PA-PITT-RSV00029/2018|EPI_ISL_19815499|2018-01	GGCAAATATGGAAACATACGTGAATAAACTTCACGAGGGCTCCACATACACAGCTGCTGTTCAATACAATGTCCTAGAAAAAG
LDT_RSV-B_M_1.1	13	hRSV/A/Spain/CT-HUVH-521957/2016|EPI_ISL_18682382|2016-11-25	GGCAAATATGGAAACATACGTGAATAAACTTCACGAGGGCTCCACATACACAGCTGCTGTTCAATACAATGTCCTAGAAAAAG
LDT_RSV-B_M_1.1	13	hRSV/A/Australia/VIC-RCH047/2019|EPI_ISL_1653990|2019-03-16	GGCAAATATGGAAACATACGTGAATAAACTTCACGAGGGCTCCACATACACAGCTGCTGTTCAATACAATGTCCTAGAAAAAG
LDT_RSV-B_M_1.1	13	hRSV/A/Tunisia/IZSAM-1427-1-42/2021|EPI_ISL_19544339|2021-11-10	GGCAAATATGGAAACATACGTGAATAAACTTCACGAGGGCTCCACATACACAGCTGCTGTTCAATACAATGTCCTAGAAAAAG
LDT_RSV-B_M_1.1	13	hRSV/A/New_Zealand/IESR-HB1217/2016|EPI_ISL_19206268|2016-06-26	GGCAAATATGGAAACATACGTGAATAAACTTCACGAGGGCTCCACATACACAGCTGCTGTTCAATACAATGTCCTAGAAAAAG
LDT_RSV-B_M_1.1	13	hRSV/A/Argentina/BA-HNRG-385/2017|EPI_ISL_1074214|2017-07-10	GGCAAATATGGAAACATACGTGAATAAACTTCACGAGGGCTCCACATACACAGCTGCTGTTCAATACAATGTCCTAGAAAAAG
LDT_RSV-B_M_1.1	13	hRSV/A/New_Zealand/IESR-VR0733/2021|EPI_ISL_16959770|2021-06-24	GGCAAATATGGAAACATACGTGAATAAACTTCACGAGGGCTCCACATACACAGCTGCTGTTCAATACAATGTCCTAGAAAAAG
LDT_RSV-B_M_1.1	13	hRSV/A/France/ARA-HCL021136212001/2021|EPI_ISL_18789322|2021-07-28	GGCAAATATGGAAACATACGTGAATAAACTTCACGAGGGCTCCACATACACAGCTGCTGTTCAATACAATGTCCTAGAAAAAG
LDT_RSV-B_M_1.1	13	hRSV/A/Germany/un-UMC-26505/2020|EPI_ISL_18061921|2020-03-23	GGCAAATATGGAAACATACGTGAATAAACTTCACGAGGGCTCCACATACACAGCTGCTGTTCAATACAATGTCCTAGAAAAAG
LDT_RSV-B_M_1.1	13	hRSV/A/Netherlands/un-DP-UU02-0167-V01/2020|EPI_ISL_15753439|2020-01-20	GGCAAATATGGAAACATACGTGAATAAACTTCACGAGGGCTCCACATACACAGCTGCTGTTCAATACAATGTCCTAGAAAAAG
LDT_RSV-B_M_1.1	13	hRSV/A/England/194980352/2019|EPI_ISL_1834153|2019-12-05	GGCAAATATGGAAACATACGTGAATAAACTTCACGAGGGCTCCACATACACAGCTGCTGTTCAATACAATGTCCTAGAAAAAG
LDT_RSV-B_M_1.1	13	hRSV/A/England/194860823/2019|EPI_ISL_11428318|2019-11-27	GGCAAATATGGAAACATACGTGAATAAACTTCACGAGGGCTCCACATACACAGCTGCTGTTCAATACAATGTCCTAGAAAAAG
LDT_RSV-B_M_1.1	13	hRSV/A/Australia/VIC-RCH019/2021|EPI_ISL_2543792|2021-02-14	GGCAAATATGGAAACATACGTGAATAAACTTCACGAGGGCTCCACATACACAGCTGCTGTTCAATACAATGTCCTAGAAAAAG
LDT_RSV-B_M_1.1	13	hRSV/A/Spain/CT-HUVH-561920/2021|EPI_ISL_18682340|2021-06-17	GGCAAATATGGAAACATACGTGAATAAACTTCACGAGGGCTCCACATACACAGCTGCTGTTCAATACAATGTCCTAGAAAAAG
LDT_RSV-B_M_1.1	13	hRSV/A/Australia/VIC-RCH135/2018|EPI_ISL_1834123|2018-07-14	GGCAAATATGGAAACATACGTGAATAAACTTCACGAGGGCTCCACATACACAGCTGCTGTTCAATACAATGTCCTAGAAAAAG
LDT_RSV-B_M_1.1	13	hRSV/A/South_Korea/UMC-26891/2019|EPI_ISL_18062307|2019-12-04	GGCAAATATGGAAACATACGTGAATAAACTTCACGAGGGCTCCACATACACAGCTGCTGTTCAATACAATGTCCTAGAAAAAG
LDT_RSV-B_M_1.1	13	hRSV/A/South_Korea/UMC-26902/2019|EPI_ISL_18062318|2019-12-11	GGCAAATATGGAAACATACGTGAATAAACTTCACGAGGGCTCCACATACACAGCTGCTGTTCAATACAATGTCCTAGAAAAAG
LDT_RSV-B_M_1.1	13	hRSV/A/New_Zealand/IESR-CF2080/2019|EPI_ISL_19206597|2019-09-10	GGCAAATATGGAAACATACGTGAATAAACTTCACGAGGGCTCCACATACACAGCTGCTGTTCAATACAATGTCCTAGAAAAAG
LDT_RSV-B_M_1.1	13	hRSV/A/South_Korea/GJ-HERI-06/2018|EPI_ISL_19090974|2018-12-10	GGCAAATATGGAAACATACGTGAATAAACTTCACGAGGGCTCCACATACACAGCTGCTGTTCAATACAATGTCCTAGAAAAAG
LDT_RSV-B_M_1.1	13	hRSV/A/Spain/CT-HUVH-544138/2021|EPI_ISL_18682142|2021-05-24	GGCAAATATGGAAACATACGTGAATAAACTTCACGAGGGCTCCACATACACAGCTGCTGTTCAATACAATGTCCTAGAAAAAG
LDT_RSV-B_M_1.1	13	hRSV/A/Australia/VIC-RCH142/2019|EPI_ISL_1834129|2019-08-12	GGCAAATATGGAAACATACGTGAATAAACTTCACGAGGGCTCCACATACACAGCTGCTGTTCAATACAATGTCCTAGAAAAAG
LDT_RSV-B_M_1.1	13	hRSV/A/England/134840011/2013|EPI_ISL_6494993|2013-11-25	GGCAAATATGGAAACATACGTGAATAAACTTCACGAGGGCTCCACATACACAGCTGCTGTTCAATACAATGTCCTAGAAAAAG
LDT_RSV-B_M_1.1	13	hRSV/A/Germany/un-UMC-26479/2020|EPI_ISL_18061895|2020-01-06	GGCAAATATGGAAACATACGTGAATAAACTTCACGAGGGCTCCACATACACAGCTGCTGTTCAATACAATGTCCTAGAAAAAG
LDT_RSV-B_M_1.1	13	hRSV/A/Netherlands/un-UMC-310103050/2019|EPI_ISL_19048639|2019-11-26	GGCAAATATGGAAACATACGTGAATAAACTTCACGAGGGCTCCACATACACAGCTGCTGTTCAATACAATGTCCTAGAAAAAG
LDT_RSV-B_M_1.1	13	hRSV/A/Panama/GMIHS-95/2019|EPI_ISL_19568366|2019-08-08	GGCAAATATGGAAACATACGTGAATAAACTTCACGAGGGCTCCACATACACAGCTGCTGTTCAATACAATGTCCTAGAAAAAG
LDT_RSV-B_M_1.1	13	hRSV/A/New_Zealand/IESR-CF1378/2019|EPI_ISL_19206588|2019-07-03	GGCAAATATGGAAACATACGTGAATAAACTTCACGAGGGCTCCACATACACAGCTGCTGTTCAATACAATGTCCTAGAAAAAG
LDT_RSV-B_M_1.1	13	hRSV/A/Spain/CT-HUVH-520909/2016|EPI_ISL_18682273|2016-11-23	GGCAAATATGGAAACATACGTGAATAAACTTCACGAGGGCTCCACATACACAGCTGCTGTTCAATACAATGTCCTAGAAAAAG
LDT_RSV-B_M_1.1	13	hRSV/A/Finland/UMC-26350/2019|EPI_ISL_18061766|2019-04-30	GGCAAATATGGAAACATACGTGAATAAACTTCACGAGGGCTCCACATACACAGCTGCTGTTCAATACAATGTCCTAGAAAAAG
LDT_RSV-B_M_1.1	13	hRSV/A/Kenya/KILIFI-WGS-1249-05-12/2014|EPI_ISL_2578814|2014-12-05	GGCAAATATGGAAACATACGTGAATAAACTTCACGAGGGCTCCACATACACAGCTGCTGTTCAATACAATGTCCTAGAAAAAG
LDT_RSV-B_M_1.1	13	hRSV/A/Germany/un-UMC-490103005/2020|EPI_ISL_19048023|2020-01-29	GGCAAATATGGAAACATACGTGAATAAACTTCACGAGGGCTCCACATACACAGCTGCTGTTCAATACAATGTCCTAGAAAAAG
LDT_RSV-B_M_1.1	13	hRSV/A/Pakistan/AIMS-01640/2021|EPI_ISL_19137641|2021-05-03	GGCAAATATGGAAACATACGTGAATAAACTTCACGAGGGCTCCACATACACAGCTGCTGTTCAATACAATGTCCTAGAAAAAG
LDT_RSV-B_M_1.1	13	hRSV/A/USA/WA-BBI-S23372/2021|EPI_ISL_18143456|2021-08-18	GGCAAATATGGAAACATACGTGAATAAACTTCACGAGGGCTCCACATACACAGCTGCTGTTCAATACAATGTCCTAGAAAAAG
LDT_RSV-B_M_1.1	13	hRSV/A/New_Zealand/IESR-HB2062/2016|EPI_ISL_19206332|2016-09-11	GGCAAATATGGAAACATACGTGAATAAACTTCACGAGGGCTCCACATACACAGCTGCTGTTCAATACAATGTCCTAGAAAAAG
LDT_RSV-B_M_1.1	13	hRSV/A/France/ARA-HCL021135485901/2021|EPI_ISL_18789321|2021-07-27	GGCAAATATGGAAACATACGTGAATAAACTTCACGAGGGCTCCACATACACAGCTGCTGTTCAATACAATGTCCTAGAAAAAG
LDT_RSV-B_M_1.1	13	hRSV/A/Morocco/693-17/2017|EPI_ISL_15120770|2017-01-24	GGCAAATATGGAAACATACGTGAATAAACTTCACGAGGGCTCCACATACACAGCTGCTGTTCAATACAATGTCCTAGAAAAAG
LDT_RSV-B_M_1.1	13	hRSV/A/Zambia/Lusaka-3215/2019|EPI_ISL_17964320|2019-03-05	GGCAAATATGGAAACATACGTGAATAAACTTCACGAGGGCTCCACATACACAGCTGCTGTTCAATACAATGTCCTAGAAAAAG
LDT_RSV-B_M_1.1	13	hRSV/A/Australia/TAS-HHR-054569/2021|EPI_ISL_19869502|2021-02-02	GGCAAATATGGAAACATACGTGAATAAACTTCACGAGGGCTCCACATACACAGCTGCTGTTCAATACAATGTCCTAGAAAAAG
LDT_RSV-B_M_1.1	13	hRSV/A/New_Zealand/IESR-VR0700/2021|EPI_ISL_16959751|2021-06-25	GGCAAATATGGAAACATACGTGAATAAACTTCACGAGGGCTCCACATACACAGCTGCTGTTCAATACAATGTCCTAGAAAAAG
LDT_RSV-B_M_1.1	13	hRSV/A/Germany/RP-22-01987/2021|EPI_ISL_17995751|2021-11-24	GGCAAATATGGAAACATACGTGAATAAACTTCACGAGGGCTCCACATACACAGCTGCTGTTCAATACAATGTCCTAGAAAAAG
LDT_RSV-B_M_1.1	13	hRSV/A/New_Zealand/IESR-VR1418/2021|EPI_ISL_16960045|2021-06-21	GGCAAATATGGAAACATACGTGAATAAACTTCACGAGGGCTCCACATACACAGCTGCTGTTCAATACAATGTCCTAGAAAAAG
LDT_RSV-B_M_1.1	13	hRSV/A/USA/A-TX-012b-2015-WGS/2015|EPI_ISL_2582851|2015	GGCAAATATGGAAACATACGTGAATAAACTTCACGAGGGCTCCACATACACAGCTGCTGTTCAATACAATGTCCTAGAAAAAG
LDT_RSV-B_M_1.1	13	hRSV/A/United_Kingdom/DP-OX02-8032-D02/2018|EPI_ISL_15753493|2018-11-09	GGCAAATATGGAAACATACGTGAATAAACTTCACGAGGGCTCCACATACACAGCTGCTGTTCAATACAATGTCCTAGAAAAAG
LDT_RSV-B_M_1.1	13	hRSV/A/Australia/VIC-RCH002/2019|EPI_ISL_1653940|2019-05-03	GGCAAATATGGAAACATACGTGAATAAACTTCACGAGGGCTCCACATACACAGCTGCTGTTCAATACAATGTCCTAGAAAAAG
LDT_RSV-B_M_1.1	13	hRSV/A/Japan/UMC-810103050/2020|EPI_ISL_19048281|2020-01-29	GGCAAATATGGAAACATACGTGAATAAACTTCACGAGGGCTCCACATACACAGCTGCTGTTCAATACAATGTCCTAGAAAAAG
LDT_RSV-B_M_1.1	13	hRSV/A/China/WH-WIV-0723n6/2021|EPI_ISL_19888508|2021-07-23	GGCAAATATGGAAACATACGTGAATAAACTTCACGAGGGCTCCACATACACAGCTGCTGTTCAATACAATGTCCTAGAAAAAG
LDT_RSV-B_M_1.1	13	hRSV/A/Spain/un-UMC-26312/2019|EPI_ISL_18061728|2019-12-13	GGCAAATATGGAAACATACGTGAATAAACTTCACGAGGGCTCCACATACACAGCTGCTGTTCAATACAATGTCCTAGAAAAAG
LDT_RSV-B_M_1.1	13	hRSV/A/China/CCMU-0384/2020|EPI_ISL_18482781|2020-02-28	GGCAAATATGGAAACATACGTGAATAAACTTCACGAGGGCTCCACATACACAGCTGCTGTTCAATACAATGTCCTAGAAAAAG
LDT_RSV-B_M_1.1	13	hRSV/A/Kenya/KILIFI-WGS-1283-31-12/2014|EPI_ISL_2595644|2014-12-31	GGCAAATATGGAAACATACGTGAATAAACTTCACGAGGGCTCCACATACACAGCTGCTGTTCAATACAATGTCCTAGAAAAAG
LDT_RSV-B_M_1.1	13	hRSV/A/China/CCMU-0546/2019|EPI_ISL_18482793|2019-05-05	GGCAAATATGGAAACATACGTGAATAAACTTCACGAGGGCTCCACATACACAGCTGCTGTTCAATACAATGTCCTAGAAAAAG
LDT_RSV-B_M_1.1	13	hRSV/A/Australia/VIC-RCH007/2020|EPI_ISL_2811729|2020-11-26	GGCAAATATGGAAACATACGTGAATAAACTTCACGAGGGCTCCACATACACAGCTGCTGTTCAATACAATGTCCTAGAAAAAG
LDT_RSV-B_M_1.1	13	hRSV/A/Australia/WM3151688/2020|EPI_ISL_2839196|2020-11-10	GGCAAATATGGAAACATACGTGAATAAACTTCACGAGGGCTCCACATACACAGCTGCTGTTCAATACAATGTCCTAGAAAAAG
LDT_RSV-B_M_1.1	13	hRSV/A/Australia/VIC-RCH100/2017|EPI_ISL_1834107|2017-08-01	GGCAAATATGGAAACATACGTGAATAAACTTCACGAGGGCTCCACATACACAGCTGCTGTTCAATACAATGTCCTAGAAAAAG
LDT_RSV-B_M_1.1	13	hRSV/A/New_Zealand/IESR-VR0647/2021|EPI_ISL_16959711|2021-06-20	GGCAAATATGGAAACATACGTGAATAAACTTCACGAGGGCTCCACATACACAGCTGCTGTTCAATACAATGTCCTAGAAAAAG
LDT_RSV-B_M_1.1	13	hRSV/A/USA/MD-JHRSV632/2018|EPI_ISL_19883925|2018	GGCAAATATGGAAACATACGTGAATAAACTTCACGAGGGCTCCACATACACAGCTGCTGTTCAATACAATGTCCTAGAAAAAG
LDT_RSV-B_M_1.1	13	hRSV/A/Argentina/BA-HNRG-318/2017|EPI_ISL_1074058|2017-05-18	GGCAAATATGGAAACATACGTGAATAAACTTCACGAGGGCTCCACATACACAGCTGCTGTTCAATACAATGTCCTAGAAAAAG
LDT_RSV-B_M_1.1	13	hRSV/A/New_Zealand/IESR-VR0677/2021|EPI_ISL_16959734|2021-06-23	GGCAAATATGGAAACATACGTGAATAAACTTCACGAGGGCTCCACATACACAGCTGCTGTTCAATACAATGTCCTAGAAAAAG
LDT_RSV-B_M_1.1	13	hRSV/A/Scotland/WoSSVC-EXP_09_07/2021|EPI_ISL_18272392|2021-10	GGCAAATATGGAAACATACGTGAATAAACTTCACGAGGGCTCCACATACACAGCTGCTGTTCAATACAATGTCCTAGAAAAAG
LDT_RSV-B_M_1.1	13	hRSV/A/France/ARA-HCL021126146201/2021|EPI_ISL_18789306|2021-07-07	GGCAAATATGGAAACATACGTGAATAAACTTCACGAGGGCTCCACATACACAGCTGCTGTTCAATACAATGTCCTAGAAAAAG
LDT_RSV-B_M_1.1	13	hRSV/A/South_Africa/UMC-25854/2018|EPI_ISL_18061270|2018-02-27	GGCAAATATGGAAACATACGTGAATAAACTTCACGAGGGCTCCACATACACAGCTGCTGTTCAATACAATGTCCTAGAAAAAG
LDT_RSV-B_M_1.1	13	hRSV/A/Netherlands/un-UMC-310101020/2017|EPI_ISL_19048963|2017-12-15	GGCAAATATGGAAACATACGTGAATAAACTTCACGAGGGCTCCACATACACAGCTGCTGTTCAATACAATGTCCTAGAAAAAG
LDT_RSV-B_M_1.1	13	hRSV/A/Spain/CT-HUVH-910325/2020|EPI_ISL_18682248|2020-01-01	GGCAAATATGGAAACATACGTGAATAAACTTCACGAGGGCTCCACATACACAGCTGCTGTTCAATACAATGTCCTAGAAAAAG
LDT_RSV-B_M_1.1	13	hRSV/A/Japan/NU-18U016iso/2019|EPI_ISL_19861032|2019-03-15	GGCAAATATGGAAACATACGTGAATAAACTTCACGAGGGCTCCACATACACAGCTGCTGTTCAATACAATGTCCTAGAAAAAG
LDT_RSV-B_M_1.1	13	hRSV/A/New_Zealand/IESR-VR0548/2021|EPI_ISL_16959642|2021-06-24	GGCAAATATGGAAACATACGTGAATAAACTTCACGAGGGCTCCACATACACAGCTGCTGTTCAATACAATGTCCTAGAAAAAG
LDT_RSV-B_M_1.1	13	hRSV/A/Russia/un-UMC-070103023/2020|EPI_ISL_19048580|2020-02-11	GGCAAATATGGAAACATACGTGAATAAACTTCACGAGGGCTCCACATACACAGCTGCTGTTCAATACAATGTCCTAGAAAAAG
LDT_RSV-B_M_1.1	13	hRSV/A/Kenya/KILIFI-WGS-1058-08-06/2012|EPI_ISL_2583023|2012-06-08	GGCAAATATGGAAACATACGTGAATAAACTTCACGAGGGCTCCACATACACAGCTGCTGTTCAATACAATGTCCTAGAAAAAG
LDT_RSV-B_M_1.1	13	hRSV/A/Australia/un-UMC-26639/2018|EPI_ISL_18062055|2018-07-14	GGCAAATATGGAAACATACGTGAATAAACTTCACGAGGGCTCCACATACACAGCTGCTGTTCAATACAATGTCCTAGAAAAAG
LDT_RSV-B_M_1.1	13	hRSV/A/New_Zealand/IESR-VR1215/2021|EPI_ISL_16959975|2021-06-23	GGCAAATATGGAAACATACGTGAATAAACTTCACGAGGGCTCCACATACACAGCTGCTGTTCAATACAATGTCCTAGAAAAAG
LDT_RSV-B_M_1.1	13	hRSV/A/Austria/MUW1451208/2021|EPI_ISL_16533871|2021-09-24	GGCAAATATGGAAACATACGTGAATAAACTTCACGAGGGCTCCACATACACAGCTGCTGTTCAATACAATGTCCTAGAAAAAG
LDT_RSV-B_M_1.1	13	hRSV/A/New_Zealand/IESR-HB0290/2017|EPI_ISL_19206985|2017-05-23	GGCAAATATGGAAACATACGTGAATAAACTTCACGAGGGCTCCACATACACAGCTGCTGTTCAATACAATGTCCTAGAAAAAG
LDT_RSV-B_M_1.1	13	hRSV/A/New_Zealand/IESR-HB0775/2017|EPI_ISL_19207067|2017-06-25	GGCAAATATGGAAACATACGTGAATAAACTTCACGAGGGCTCCACATACACAGCTGCTGTTCAATACAATGTCCTAGAAAAAG
LDT_RSV-B_M_1.1	13	hRSV/A/Brazil/RJ-FIOCRUZ-69552/2021|EPI_ISL_20049128|2021-01-04	GGCAAATATGGAAACATACGTGAATAAACTTCACGAGGGCTCCACATACACAGCTGCTGTTCAATACAATGTCCTAGAAAAAG
LDT_RSV-B_M_1.1	13	hRSV/A/Russia/un-UMC-070103009/2020|EPI_ISL_19049214|2020-01-27	GGCAAATATGGAAACATACGTGAATAAACTTCACGAGGGCTCCACATACACAGCTGCTGTTCAATACAATGTCCTAGAAAAAG
LDT_RSV-B_M_1.1	13	hRSV/A/Australia/VIC-RCH010/2017|EPI_ISL_1834084|2017-06-02	GGCAAATATGGAAACATACGTGAATAAACTTCACGAGGGCTCCACATACACAGCTGCTGTTCAATACAATGTCCTAGAAAAAG
LDT_RSV-B_M_1.1	13	hRSV/A/England/RE19003253/2019|EPI_ISL_1647406|2019-12-15	GGCAAATATGGAAACATACGTGAATAAACTTCACGAGGGCTCCACATACACAGCTGCTGTTCAATACAATGTCCTAGAAAAAG
LDT_RSV-B_M_1.1	13	hRSV/A/Argentina/BA-HNRG-342/2017|EPI_ISL_1074188|2017-06-06	GGCAAATATGGAAACATACGTGAATAAACTTCACGAGGGCTCCACATACACAGCTGCTGTTCAATACAATGTCCTAGAAAAAG
LDT_RSV-B_M_1.1	13	hRSV/A/United_Kingdom/UMC-440103002/2019|EPI_ISL_19048373|2019-10-15	GGCAAATATGGAAACATACGTGAATAAACTTCACGAGGGCTCCACATACACAGCTGCTGTTCAATACAATGTCCTAGAAAAAG
LDT_RSV-B_M_1.1	13	hRSV/A/USA/WA-BBI-S23265/2019|EPI_ISL_18143496|2019-12-13	GGCAAATATGGAAACATACGTGAATAAACTTCACGAGGGCTCCACATACACAGCTGCTGTTCAATACAATGTCCTAGAAAAAG
LDT_RSV-B_M_1.1	13	hRSV/A/South_Africa/UMC-25980/2019|EPI_ISL_18061396|2019-04-12	GGCAAATATGGAAACATACGTGAATAAACTTCACGAGGGCTCCACATACACAGCTGCTGTTCAATACAATGTCCTAGAAAAAG
LDT_RSV-B_M_1.1	13	hRSV/A/New_Zealand/IESR-VR0645/2021|EPI_ISL_16959709|2021-06-20	GGCAAATATGGAAACATACGTGAATAAACTTCACGAGGGCTCCACATACACAGCTGCTGTTCAATACAATGTCCTAGAAAAAG
LDT_RSV-B_M_1.1	13	hRSV/A/USA/MD-JHRSV487/2019|EPI_ISL_19883860|2019	GGCAAATATGGAAACATACGTGAATAAACTTCACGAGGGCTCCACATACACAGCTGCTGTTCAATACAATGTCCTAGAAAAAG
LDT_RSV-B_M_1.1	13	hRSV/A/New_Zealand/IESR-HB0424/2015|EPI_ISL_19206776|2015-07-13	GGCAAATATGGAAACATACGTGAATAAACTTCACGAGGGCTCCACATACACAGCTGCTGTTCAATACAATGTCCTAGAAAAAG
LDT_RSV-B_M_1.1	13	hRSV/A/New_Zealand/IESR-VR1503/2021|EPI_ISL_16960101|2021-08-01	GGCAAATATGGAAACATACGTGAATAAACTTCACGAGGGCTCCACATACACAGCTGCTGTTCAATACAATGTCCTAGAAAAAG
LDT_RSV-B_M_1.1	13	hRSV/A/Germany/RP-22-01193/2021|EPI_ISL_17995717|2021-11-04	GGCAAATATGGAAACATACGTGAATAAACTTCACGAGGGCTCCACATACACAGCTGCTGTTCAATACAATGTCCTAGAAAAAG
LDT_RSV-B_M_1.1	13	hRSV/A/New_Zealand/IESR-VR0587/2021|EPI_ISL_16959668|2021-06-22	GGCAAATATGGAAACATACGTGAATAAACTTCACGAGGGCTCCACATACACAGCTGCTGTTCAATACAATGTCCTAGAAAAAG
LDT_RSV-B_M_1.1	13	hRSV/A/Germany/TH-22-00373/2021|EPI_ISL_17995708|2021-10-11	GGCAAATATGGAAACATACGTGAATAAACTTCACGAGGGCTCCACATACACAGCTGCTGTTCAATACAATGTCCTAGAAAAAG
LDT_RSV-B_M_1.1	13	hRSV/A/New_Zealand/IESR-HB0820/2016|EPI_ISL_19206215|2016-06-13	GGCAAATATGGAAACATACGTGAATAAACTTCACGAGGGCTCCACATACACAGCTGCTGTTCAATACAATGTCCTAGAAAAAG
LDT_RSV-B_M_1.1	13	hRSV/A/France/ARA-HCL019208149201/2019|EPI_ISL_18789009|2019-12-03	GGCAAATATGGAAACATACGTGAATAAACTTCACGAGGGCTCCACATACACAGCTGCTGTTCAATACAATGTCCTAGAAAAAG
LDT_RSV-B_M_1.1	13	hRSV/A/United_Kingdom/DP-IM02-0006-V01/2018|EPI_ISL_15753450|2018-12-17	GGCAAATATGGAAACATACGTGAATAAACTTCACGAGGGCTCCACATACACAGCTGCTGTTCAATACAATGTCCTAGAAAAAG
LDT_RSV-B_M_1.1	13	hRSV/A/France/un-UMC-330102008/2018|EPI_ISL_19049112|2018-12-27	GGCAAATATGGAAACATACGTGAATAAACTTCACGAGGGCTCCACATACACAGCTGCTGTTCAATACAATGTCCTAGAAAAAG
LDT_RSV-B_M_1.1	13	hRSV/A/New_Zealand/IESR-VR0322/2021|EPI_ISL_16959549|2021-06-05	GGCAAATATGGAAACATACGTGAATAAACTTCACGAGGGCTCCACATACACAGCTGCTGTTCAATACAATGTCCTAGAAAAAG
LDT_RSV-B_M_1.1	13	hRSV/A/China/CCMU-0709/2020|EPI_ISL_18482729|2020-11-11	GGCAAATATGGAAACATACGTGAATAAACTTCACGAGGGCTCCACATACACAGCTGCTGTTCAATACAATGTCCTAGAAAAAG
LDT_RSV-B_M_1.1	13	hRSV/A/Brazil/un-UMC-26532/2018|EPI_ISL_18061948|2018-07-02	GGCAAATATGGAAACATACGTGAATAAACTTCACGAGGGCTCCACATACACAGCTGCTGTTCAATACAATGTCCTAGAAAAAG
LDT_RSV-B_M_1.1	13	hRSV/A/United_Kingdom/DP-OX02-9885-V01/2019|EPI_ISL_15753309|2019-12-13	GGCAAATATGGAAACATACGTGAATAAACTTCACGAGGGCTCCACATACACAGCTGCTGTTCAATACAATGTCCTAGAAAAAG
LDT_RSV-B_M_1.1	13	hRSV/A/France/ARA-HCL021052781001/2021|EPI_ISL_18789248|2021-03-20	GGCAAATATGGAAACATACGTGAATAAACTTCACGAGGGCTCCACATACACAGCTGCTGTTCAATACAATGTCCTAGAAAAAG
LDT_RSV-B_M_1.1	13	hRSV/A/England/185200100/2018|EPI_ISL_732372|2018-12-21	GGCAAATATGGAAACATACGTGAATAAACTTCACGAGGGCTCCACATACACAGCTGCTGTTCAATACAATGTCCTAGAAAAAG
LDT_RSV-B_M_1.1	13	hRSV/A/France/ARA-HCL021124543601/2021|EPI_ISL_18789303|2021-07-08	GGCAAATATGGAAACATACGTGAATAAACTTCACGAGGGCTCCACATACACAGCTGCTGTTCAATACAATGTCCTAGAAAAAG
LDT_RSV-B_M_1.1	13	hRSV/A/France/ARA-HCL021192646701/2021|EPI_ISL_18789428|2021-10-27	GGCAAATATGGAAACATACGTGAATAAACTTCACGAGGGCTCCACATACACAGCTGCTGTTCAATACAATGTCCTAGAAAAAG
LDT_RSV-B_M_1.1	13	hRSV/A/USA/IL-NU-187/2018|EPI_ISL_18939499|2018-12	GGCAAATATGGAAACATACGTGAATAAACTTCACGAGGGCTCCACATACACAGCTGCTGTTCAATACAATGTCCTAGAAAAAG
LDT_RSV-B_M_1.1	13	hRSV/A/New_Zealand/IESR-HB1091/2015|EPI_ISL_19206254|2015-09-03	GGCAAATATGGAAACATACGTGAATAAACTTCACGAGGGCTCCACATACACAGCTGCTGTTCAATACAATGTCCTAGAAAAAG
LDT_RSV-B_M_1.1	13	hRSV/A/New_Zealand/IESR-HB0456/2017|EPI_ISL_19206412|2017-05-29	GGCAAATATGGAAACATACGTGAATAAACTTCACGAGGGCTCCACATACACAGCTGCTGTTCAATACAATGTCCTAGAAAAAG
LDT_RSV-B_M_1.1	13	hRSV/A/South_Africa/UMC-26049/2020|EPI_ISL_18061465|2020-03-16	GGCAAATATGGAAACATACGTGAATAAACTTCACGAGGGCTCCACATACACAGCTGCTGTTCAATACAATGTCCTAGAAAAAG
LDT_RSV-B_M_1.1	13	hRSV/A/France/un-UMC-26188/2019|EPI_ISL_18061604|2019-01-07	GGCAAATATGGAAACATACGTGAATAAACTTCACGAGGGCTCCACATACACAGCTGCTGTTCAATACAATGTCCTAGAAAAAG
LDT_RSV-B_M_1.1	13	hRSV/A/Morocco/53H-14/2014|EPI_ISL_15120669|2014-03-12	GGCAAATATGGAAACATACGTGAATAAACTTCACGAGGGCTCCACATACACAGCTGCTGTTCAATACAATGTCCTAGAAAAAG
LDT_RSV-B_M_1.1	13	hRSV/A/Italy/LOM-26/2021|EPI_ISL_18446783|2021-12-01	GGCAAATATGGAAACATACGTGAATAAACTTCACGAGGGCTCCACATACACAGCTGCTGTTCAATACAATGTCCTAGAAAAAG
LDT_RSV-B_M_1.1	13	hRSV/A/Panama/ICGES-127/2019|EPI_ISL_19423114|2019-11-18	GGCAAATATGGAAACATACGTGAATAAACTTCACGAGGGCTCCACATACACAGCTGCTGTTCAATACAATGTCCTAGAAAAAG
LDT_RSV-B_M_1.1	13	hRSV/A/Argentina/BA-HNRG-315/2017|EPI_ISL_1074158|2017-05-15	GGCAAATATGGAAACATACGTGAATAAACTTCACGAGGGCTCCACATACACAGCTGCTGTTCAATACAATGTCCTAGAAAAAG
LDT_RSV-B_M_1.1	13	hRSV/A/France/ARA-HCL021029223901/2021|EPI_ISL_18789168|2021-02-14	GGCAAATATGGAAACATACGTGAATAAACTTCACGAGGGCTCCACATACACAGCTGCTGTTCAATACAATGTCCTAGAAAAAG
LDT_RSV-B_M_1.1	13	hRSV/A/Spain/un-DP-SE02-0002-D04/2018|EPI_ISL_15753412|2018-12-27	GGCAAATATGGAAACATACGTGAATAAACTTCACGAGGGCTCCACATACACAGCTGCTGTTCAATACAATGTCCTAGAAAAAG
LDT_RSV-B_M_1.1	13	hRSV/A/New_Zealand/IESR-VR1391/2021|EPI_ISL_16960030|2021-06-20	GGCAAATATGGAAACATACGTGAATAAACTTCACGAGGGCTCCACATACACAGCTGCTGTTCAATACAATGTCCTAGAAAAAG
LDT_RSV-B_M_1.1	13	hRSV/A/Russia/460/2018|EPI_ISL_412859|2018-01-18	GGCAAATATGGAAACATACGTGAATAAACTTCACGAGGGCTCCACATACACAGCTGCTGTTCAATACAATGTCCTAGAAAAAG
LDT_RSV-B_M_1.1	13	hRSV/A/Japan/NU-18RS218iso/2019|EPI_ISL_19860993|2019-02-04	GGCAAATATGGAAACATACGTGAATAAACTTCACGAGGGCTCCACATACACAGCTGCTGTTCAATACAATGTCCTAGAAAAAG
LDT_RSV-B_M_1.1	13	hRSV/A/New_Zealand/IESR-CF0261/2016|EPI_ISL_19206746|2016-06-21	GGCAAATATGGAAACATACGTGAATAAACTTCACGAGGGCTCCACATACACAGCTGCTGTTCAATACAATGTCCTAGAAAAAG
LDT_RSV-B_M_1.1	13	hRSV/A/Australia/TAS-HHR-054589/2021|EPI_ISL_19869522|2021-03-18	GGCAAATATGGAAACATACGTGAATAAACTTCACGAGGGCTCCACATACACAGCTGCTGTTCAATACAATGTCCTAGAAAAAG
LDT_RSV-B_M_1.1	13	hRSV/A/China/CCMU-0213/2020|EPI_ISL_18482808|2020-02-03	GGCAAATATGGAAACATACGTGAATAAACTTCACGAGGGCTCCACATACACAGCTGCTGTTCAATACAATGTCCTAGAAAAAG
LDT_RSV-B_M_1.1	13	hRSV/A/Netherlands/un-UMC-26092/2018|EPI_ISL_18061508|2018-11-13	GGCAAATATGGAAACATACGTGAATAAACTTCACGAGGGCTCCACATACACAGCTGCTGTTCAATACAATGTCCTAGAAAAAG
LDT_RSV-B_M_1.1	13	hRSV/A/Panama/ICGES-198/2018|EPI_ISL_19423084|2018-06-14	GGCAAATATGGAAACATACGTGAATAAACTTCACGAGGGCTCCACATACACAGCTGCTGTTCAATACAATGTCCTAGAAAAAG
LDT_RSV-B_M_1.1	13	hRSV/A/New_Zealand/IESR-HB0930/2017|EPI_ISL_19207095|2017-08-15	GGCAAATATGGAAACATACGTGAATAAACTTCACGAGGGCTCCACATACACAGCTGCTGTTCAATACAATGTCCTAGAAAAAG
LDT_RSV-B_M_1.1	13	hRSV/A/France/ARA-HCL021024290001/2021|EPI_ISL_18789158|2021-02-06	GGCAAATATGGAAACATACGTGAATAAACTTCACGAGGGCTCCACATACACAGCTGCTGTTCAATACAATGTCCTAGAAAAAG
LDT_RSV-B_M_1.1	13	hRSV/A/USA/WA-BBI-S24968/2019|EPI_ISL_19006947|2019-12-30	GGCAAATATGGAAACATACGTGAATAAACTTCACGAGGGCTCCACATACACAGCTGCTGTTCAATACAATGTCCTAGAAAAAG
LDT_RSV-B_M_1.1	13	hRSV/A/Japan/NU-18RS053iso/2018|EPI_ISL_19861026|2018-10-09	GGCAAATATGGAAACATACGTGAATAAACTTCACGAGGGCTCCACATACACAGCTGCTGTTCAATACAATGTCCTAGAAAAAG
LDT_RSV-B_M_1.1	13	hRSV/A/South_Africa/UMC-270102075/2019|EPI_ISL_19048123|2019-06-19	GGCAAATATGGAAACATACGTGAATAAACTTCACGAGGGCTCCACATACACAGCTGCTGTTCAATACAATGTCCTAGAAAAAG
LDT_RSV-B_M_1.1	13	hRSV/A/China/WH-WIV-1102n2/2021|EPI_ISL_19888527|2021-11-02	GGCAAATATGGAAACATACGTGAATAAACTTCACGAGGGCTCCACATACACAGCTGCTGTTCAATACAATGTCCTAGAAAAAG
LDT_RSV-B_M_1.1	13	hRSV/A/Netherlands/un-DP-UU02-0070-V01/2018|EPI_ISL_15753479|2018-12-18	GGCAAATATGGAAACATACGTGAATAAACTTCACGAGGGCTCCACATACACAGCTGCTGTTCAATACAATGTCCTAGAAAAAG
LDT_RSV-B_M_1.1	13	hRSV/A/South_Africa/UMC-270102039/2019|EPI_ISL_19048911|2019-04-16	GGCAAATATGGAAACATACGTGAATAAACTTCACGAGGGCTCCACATACACAGCTGCTGTTCAATACAATGTCCTAGAAAAAG
LDT_RSV-B_M_1.1	13	hRSV/A/USA/LA2_90/2012|EPI_ISL_2588351|2012-12-31	GGCAAATATGGAAACATACGTGAATAAACTTCACGAGGGCTCCACATACACAGCTGCTGTTCAATACAATGTCCTAGAAAAAG
LDT_RSV-B_M_1.1	13	hRSV/A/Italy/un-UMC-390103011/2020|EPI_ISL_19048915|2020-01-09	GGCAAATATGGAAACATACGTGAATAAACTTCACGAGGGCTCCACATACACAGCTGCTGTTCAATACAATGTCCTAGAAAAAG
LDT_RSV-B_M_1.1	13	hRSV/A/Canada/un-UMC-25680/2020|EPI_ISL_18061096|2020-02-16	GGCAAATATGGAAACATACGTGAATAAACTTCACGAGGGCTCCACATACACAGCTGCTGTTCAATACAATGTCCTAGAAAAAG
LDT_RSV-B_M_1.1	13	hRSV/A/Japan/UMC-26753/2017|EPI_ISL_18062169|2017-12-11	GGCAAATATGGAAACATACGTGAATAAACTTCACGAGGGCTCCACATACACAGCTGCTGTTCAATACAATGTCCTAGAAAAAG
LDT_RSV-B_M_1.1	13	hRSV/A/New_Zealand/IESR-VR1184/2021|EPI_ISL_16959957|2021-07-16	GGCAAATATGGAAACATACGTGAATAAACTTCACGAGGGCTCCACATACACAGCTGCTGTTCAATACAATGTCCTAGAAAAAG
LDT_RSV-B_M_1.1	13	hRSV/A/Mozambique/MAP-INS009/2018|EPI_ISL_1647459|2018-04-17	GGCAAATATGGAAACATACGTGAATAAACTTCACGAGGGCTCCACATACACAGCTGCTGTTCAATACAATGTCCTAGAAAAAG
LDT_RSV-B_M_1.1	13	hRSV/A/Spain/CT-HUVH-338842/2016|EPI_ISL_18682269|2016-01-01	GGCAAATATGGAAACATACGTGAATAAACTTCACGAGGGCTCCACATACACAGCTGCTGTTCAATACAATGTCCTAGAAAAAG
LDT_RSV-B_M_1.1	13	hRSV/A/Spain/CT-HUVH-541841/2021|EPI_ISL_18682105|2021-05-21	GGCAAATATGGAAACATACGTGAATAAACTTCACGAGGGCTCCACATACACAGCTGCTGTTCAATACAATGTCCTAGAAAAAG
LDT_RSV-B_M_1.1	13	hRSV/A/Canada/un-UMC-010203037/2020|EPI_ISL_19047993|2020-02-19	GGCAAATATGGAAACATACGTGAATAAACTTCACGAGGGCTCCACATACACAGCTGCTGTTCAATACAATGTCCTAGAAAAAG
LDT_RSV-B_M_1.1	13	hRSV/A/Netherlands/un-UMC-310102039/2018|EPI_ISL_19048328|2018-12-20	GGCAAATATGGAAACATACGTGAATAAACTTCACGAGGGCTCCACATACACAGCTGCTGTTCAATACAATGTCCTAGAAAAAG
LDT_RSV-B_M_1.1	13	hRSV/A/USA/PA-PITT-RSV00019/2019|EPI_ISL_19815490|2019-03	GGCAAATATGGAAACATACGTGAATAAACTTCACGAGGGCTCCACATACACAGCTGCTGTTCAATACAATGTCCTAGAAAAAG
LDT_RSV-B_M_1.1	13	hRSV/A/New_Zealand/IESR-HB2354/2016|EPI_ISL_19206927|2016-10-10	GGCAAATATGGAAACATACGTGAATAAACTTCACGAGGGCTCCACATACACAGCTGCTGTTCAATACAATGTCCTAGAAAAAG
LDT_RSV-B_M_1.1	13	hRSV/A/Netherlands/un-DP-UU02-0092-D04/2018|EPI_ISL_15753558|2018-12-24	GGCAAATATGGAAACATACGTGAATAAACTTCACGAGGGCTCCACATACACAGCTGCTGTTCAATACAATGTCCTAGAAAAAG
LDT_RSV-B_M_1.1	13	hRSV/A/Germany/HE-20-03531/2020|EPI_ISL_17995698|2020-03-16	GGCAAATATGGAAACATACGTGAATAAACTTCACGAGGGCTCCACATACACAGCTGCTGTTCAATACAATGTCCTAGAAAAAG
LDT_RSV-B_M_1.1	13	hRSV/A/Australia/VIC-RCH010/2019|EPI_ISL_1653953|2019-05-26	GGCAAATATGGAAACATACGTGAATAAACTTCACGAGGGCTCCACATACACAGCTGCTGTTCAATACAATGTCCTAGAAAAAG
LDT_RSV-B_M_1.1	13	hRSV/A/New_Zealand/IESR-VR0480/2021|EPI_ISL_16959612|2021-06-17	GGCAAATATGGAAACATACGTGAATAAACTTCACGAGGGCTCCACATACACAGCTGCTGTTCAATACAATGTCCTAGAAAAAG
LDT_RSV-B_M_1.1	13	hRSV/A/New_Zealand/IESR-HB0859/2017|EPI_ISL_19207082|2017-07-12	GGCAAATATGGAAACATACGTGAATAAACTTCACGAGGGCTCCACATACACAGCTGCTGTTCAATACAATGTCCTAGAAAAAG
LDT_RSV-B_M_1.1	13	hRSV/A/South_Africa/UMC-270102017/2019|EPI_ISL_19048164|2019-03-14	GGCAAATATGGAAACATACGTGAATAAACTTCACGAGGGCTCCACATACACAGCTGCTGTTCAATACAATGTCCTAGAAAAAG
LDT_RSV-B_M_1.1	13	hRSV/A/New_Zealand/IESR-VR0721/2021|EPI_ISL_16959764|2021-06-24	GGCAAATATGGAAACATACGTGAATAAACTTCACGAGGGCTCCACATACACAGCTGCTGTTCAATACAATGTCCTAGAAAAAG
LDT_RSV-B_M_1.1	13	hRSV/A/New_Zealand/NZL-LJRSV31/2014|EPI_ISL_2588356|2014-06-22	GGCAAATATGGAAACATACGTGAATAAACTTCACGAGGGCTCCACATACACAGCTGCTGTTCAATACAATGTCCTAGAAAAAG
LDT_RSV-B_M_1.1	13	hRSV/A/South_Africa/UMC-25945/2018|EPI_ISL_18061361|2018-08-06	GGCAAATATGGAAACATACGTGAATAAACTTCACGAGGGCTCCACATACACAGCTGCTGTTCAATACAATGTCCTAGAAAAAG
LDT_RSV-B_M_1.1	13	hRSV/A/Argentina/HNRG-448/2021|EPI_ISL_15055325|2021-07-19	GGCAAATATGGAAACATACGTGAATAAACTTCACGAGGGCTCCACATACACAGCTGCTGTTCAATACAATGTCCTAGAAAAAG
LDT_RSV-B_M_1.1	13	hRSV/A/Spain/un-UMC-340103020/2019|EPI_ISL_19049111|2019-12-24	GGCAAATATGGAAACATACGTGAATAAACTTCACGAGGGCTCCACATACACAGCTGCTGTTCAATACAATGTCCTAGAAAAAG
LDT_RSV-B_M_1.1	13	hRSV/A/Panama/ICGES-102/2019|EPI_ISL_19423108|2019-08-23	GGCAAATATGGAAACATACGTGAATAAACTTCACGAGGGCTCCACATACACAGCTGCTGTTCAATACAATGTCCTAGAAAAAG
LDT_RSV-B_M_1.1	13	hRSV/A/New_Zealand/IESR-CF2120/2019|EPI_ISL_19207191|2019-09-17	GGCAAATATGGAAACATACGTGAATAAACTTCACGAGGGCTCCACATACACAGCTGCTGTTCAATACAATGTCCTAGAAAAAG
LDT_RSV-B_M_1.1	13	hRSV/A/Canada/un-UMC-010102009/2018|EPI_ISL_19048234|2018-12-05	GGCAAATATGGAAACATACGTGAATAAACTTCACGAGGGCTCCACATACACAGCTGCTGTTCAATACAATGTCCTAGAAAAAG
LDT_RSV-B_M_1.1	13	hRSV/A/Australia/VIC-RCH041/2017|EPI_ISL_1834091|2017-07-05	GGCAAATATGGAAACATACGTGAATAAACTTCACGAGGGCTCCACATACACAGCTGCTGTTCAATACAATGTCCTAGAAAAAG
LDT_RSV-B_M_1.1	13	hRSV/A/New_Zealand/IESR-VR1195/2021|EPI_ISL_16959965|2021-07-06	GGCAAATATGGAAACATACGTGAATAAACTTCACGAGGGCTCCACATACACAGCTGCTGTTCAATACAATGTCCTAGAAAAAG
LDT_RSV-B_M_1.1	13	hRSV/A/France/ARA-HCL021197924301/2021|EPI_ISL_18789469|2021-11-05	GGCAAATATGGAAACATACGTGAATAAACTTCACGAGGGCTCCACATACACAGCTGCTGTTCAATACAATGTCCTAGAAAAAG
LDT_RSV-B_M_1.1	13	hRSV/A/Philippines/CDC-99082/2020|EPI_ISL_17417583|2020-01-02	GGCAAATATGGAAACATACGTGAATAAACTTCACGAGGGCTCCACATACACAGCTGCTGTTCAATACAATGTCCTAGAAAAAG
LDT_RSV-B_M_1.1	13	hRSV/A/Spain/CT-HUVH-524295/2016|EPI_ISL_18682229|2016-11-29	GGCAAATATGGAAACATACGTGAATAAACTTCACGAGGGCTCCACATACACAGCTGCTGTTCAATACAATGTCCTAGAAAAAG
LDT_RSV-B_M_1.1	13	hRSV/A/Italy/SIC-56_04/2019|EPI_ISL_19063411|2019-01-21	GGCAAATATGGAAACATACGTGAATAAACTTCACGAGGGCTCCACATACACAGCTGCTGTTCAATACAATGTCCTAGAAAAAG
LDT_RSV-B_M_1.1	13	hRSV/A/Canada/un-UMC-010102007/2018|EPI_ISL_19048106|2018-12-02	GGCAAATATGGAAACATACGTGAATAAACTTCACGAGGGCTCCACATACACAGCTGCTGTTCAATACAATGTCCTAGAAAAAG
LDT_RSV-B_M_1.1	13	hRSV/A/New_Zealand/NZL-LJRSV38/2013|EPI_ISL_2587400|2013-06-09	GGCAAATATGGAAACATACGTGAATAAACTTCACGAGGGCTCCACATACACAGCTGCTGTTCAATACAATGTCCTAGAAAAAG
LDT_RSV-B_M_1.1	13	hRSV/A/China/WH-WIV-0801n4/2021|EPI_ISL_19888509|2021-08-01	GGCAAATATGGAAACATACGTGAATAAACTTCACGAGGGCTCCACATACACAGCTGCTGTTCAATACAATGTCCTAGAAAAAG
LDT_RSV-B_M_1.1	13	hRSV/A/Australia/WM3071478/2020|EPI_ISL_2839187|2020-11-02	GGCAAATATGGAAACATACGTGAATAAACTTCACGAGGGCTCCACATACACAGCTGCTGTTCAATACAATGTCCTAGAAAAAG
LDT_RSV-B_M_1.1	13	hRSV/A/Netherlands/un-DP-UU02-0154-V01/2019|EPI_ISL_15753562|2019-12-23	GGCAAATATGGAAACATACGTGAATAAACTTCACGAGGGCTCCACATACACAGCTGCTGTTCAATACAATGTCCTAGAAAAAG
LDT_RSV-B_M_1.1	13	hRSV/A/New_Zealand/IESR-HB1405/2016|EPI_ISL_19206883|2016-06-28	GGCAAATATGGAAACATACGTGAATAAACTTCACGAGGGCTCCACATACACAGCTGCTGTTCAATACAATGTCCTAGAAAAAG
LDT_RSV-B_M_1.1	13	hRSV/A/Australia/WM3212551/2020|EPI_ISL_2839236|2020-11-16	GGCAAATATGGAAACATACGTGAATAAACTTCACGAGGGCTCCACATACACAGCTGCTGTTCAATACAATGTCCTAGAAAAAG
LDT_RSV-B_M_1.1	13	hRSV/A/France/ARA-HCL020215047802/2020|EPI_ISL_18789147|2020-12-27	GGCAAATATGGAAACATACGTGAATAAACTTCACGAGGGCTCCACATACACAGCTGCTGTTCAATACAATGTCCTAGAAAAAG
LDT_RSV-B_M_1.1	13	hRSV/A/South_Africa/NICD-R13827/2020|EPI_ISL_19752982|2020-07-22	GGCAAATATGGAAACATACGTGAATAAACTTCACGAGGGCTCCACATACACAGCTGCTGTTCAATACAATGTCCTAGAAAAAG
LDT_RSV-B_M_1.1	13	hRSV/A/China/ZJ-CDC-S042/2019|EPI_ISL_19749540|2019-3-18	GGCAAATATGGAAACATACGTGAATAAACTTCACGAGGGCTCCACATACACAGCTGCTGTTCAATACAATGTCCTAGAAAAAG
LDT_RSV-B_M_1.1	13	hRSV/A/USA/WA-BBI-S23269/2019|EPI_ISL_18143636|2019-12-16	GGCAAATATGGAAACATACGTGAATAAACTTCACGAGGGCTCCACATACACAGCTGCTGTTCAATACAATGTCCTAGAAAAAG
LDT_RSV-B_M_1.1	13	hRSV/A/China/CCMU-6689/2019|EPI_ISL_18482753|2019-12-01	GGCAAATATGGAAACATACGTGAATAAACTTCACGAGGGCTCCACATACACAGCTGCTGTTCAATACAATGTCCTAGAAAAAG
LDT_RSV-B_M_1.1	13	hRSV/A/USA/WA-BBI-S24974/2020|EPI_ISL_19006953|2020-01-06	GGCAAATATGGAAACATACGTGAATAAACTTCACGAGGGCTCCACATACACAGCTGCTGTTCAATACAATGTCCTAGAAAAAG
LDT_RSV-B_M_1.1	13	hRSV/A/Australia/un-UMC-26658/2018|EPI_ISL_18062074|2018-08-30	GGCAAATATGGAAACATACGTGAATAAACTTCACGAGGGCTCCACATACACAGCTGCTGTTCAATACAATGTCCTAGAAAAAG
LDT_RSV-B_M_1.1	13	hRSV/A/New_Zealand/IESR-VR0260/2021|EPI_ISL_16959532|2021-05-25	GGCAAATATGGAAACATACGTGAATAAACTTCACGAGGGCTCCACATACACAGCTGCTGTTCAATACAATGTCCTAGAAAAAG
LDT_RSV-B_M_1.1	13	hRSV/A/USA/IL-NU-016/2019|EPI_ISL_18939474|2019-01	GGCAAATATGGAAACATACGTGAATAAACTTCACGAGGGCTCCACATACACAGCTGCTGTTCAATACAATGTCCTAGAAAAAG
LDT_RSV-B_M_1.1	13	hRSV/A/USA/TH-10594/2013|EPI_ISL_2587357|2013-10-28	GGCAAATATGGAAACATACGTGAATAAACTTCACGAGGGCTCCACATACACAGCTGCTGTTCAATACAATGTCCTAGAAAAAG
LDT_RSV-B_M_1.1	13	hRSV/A/Brazil/un-UMC-550101027/2018|EPI_ISL_19048507|2018-07-03	GGCAAATATGGAAACATACGTGAATAAACTTCACGAGGGCTCCACATACACAGCTGCTGTTCAATACAATGTCCTAGAAAAAG
LDT_RSV-B_M_1.1	13	hRSV/A/South_Africa/UMC-25950/2019|EPI_ISL_18061366|2019-02-12	GGCAAATATGGAAACATACGTGAATAAACTTCACGAGGGCTCCACATACACAGCTGCTGTTCAATACAATGTCCTAGAAAAAG
LDT_RSV-B_M_1.1	13	hRSV/A/China/CIP-BJ61397/2015|EPI_ISL_19185750|2015	GGCAAATATGGAAACATACGTGAATAAACTTCACGAGGGCTCCACATACACAGCTGCTGTTCAATACAATGTCCTAGAAAAAG
LDT_RSV-B_M_1.1	13	hRSV/A/Australia/VIC-MMC065/2021|EPI_ISL_2543780|2021-01-12	GGCAAATATGGAAACATACGTGAATAAACTTCACGAGGGCTCCACATACACAGCTGCTGTTCAATACAATGTCCTAGAAAAAG
LDT_RSV-B_M_1.1	13	hRSV/A/Morocco/64H-15/2014|EPI_ISL_15120675|2014-12-25	GGCAAATATGGAAACATACGTGAATAAACTTCACGAGGGCTCCACATACACAGCTGCTGTTCAATACAATGTCCTAGAAAAAG
LDT_RSV-B_M_1.1	13	hRSV/A/Netherlands/un-DP-UU02-0165-V01/2020|EPI_ISL_15753482|2020-01-07	GGCAAATATGGAAACATACGTGAATAAACTTCACGAGGGCTCCACATACACAGCTGCTGTTCAATACAATGTCCTAGAAAAAG
LDT_RSV-B_M_1.1	13	hRSV/A/France/ARA-HCL021062455401/2021|EPI_ISL_18789276|2021-04-03	GGCAAATATGGAAACATACGTGAATAAACTTCACGAGGGCTCCACATACACAGCTGCTGTTCAATACAATGTCCTAGAAAAAG
LDT_RSV-B_M_1.1	13	hRSV/A/Argentina/BA-HNRG-254/2016|EPI_ISL_1074274|2016-06-10	GGCAAATATGGAAACATACGTGAATAAACTTCACGAGGGCTCCACATACACAGCTGCTGTTCAATACAATGTCCTAGAAAAAG
LDT_RSV-B_M_1.1	13	hRSV/A/Germany/NI-17-01795/2017|EPI_ISL_17995647|2017-01-09	GGCAAATATGGAAACATACGTGAATAAACTTCACGAGGGCTCCACATACACAGCTGCTGTTCAATACAATGTCCTAGAAAAAG
LDT_RSV-B_M_1.1	13	hRSV/A/Australia/QLD-RBWH287/2021|EPI_ISL_11817083|2021-04-06	GGCAAATATGGAAACATACGTGAATAAACTTCACGAGGGCTCCACATACACAGCTGCTGTTCAATACAATGTCCTAGAAAAAG
LDT_RSV-B_M_1.1	13	hRSV/A/USA/PA-WU-b60/2016|EPI_ISL_19026306|2016	GGCAAATATGGAAACATACGTGAATAAACTTCACGAGGGCTCCACATACACAGCTGCTGTTCAATACAATGTCCTAGAAAAAG
LDT_RSV-B_M_1.1	13	hRSV/A/Spain/CT-HUVH-531106/2016|EPI_ISL_18682419|2016-12-10	GGCAAATATGGAAACATACGTGAATAAACTTCACGAGGGCTCCACATACACAGCTGCTGTTCAATACAATGTCCTAGAAAAAG
LDT_RSV-B_M_1.1	13	hRSV/A/Brazil/un-UMC-550102013/2018|EPI_ISL_19048813|2018-08-30	GGCAAATATGGAAACATACGTGAATAAACTTCACGAGGGCTCCACATACACAGCTGCTGTTCAATACAATGTCCTAGAAAAAG
LDT_RSV-B_M_1.1	13	hRSV/A/Spain/un-UMC-340102002/2018|EPI_ISL_19048995|2018-12-05	GGCAAATATGGAAACATACGTGAATAAACTTCACGAGGGCTCCACATACACAGCTGCTGTTCAATACAATGTCCTAGAAAAAG
LDT_RSV-B_M_1.1	13	hRSV/A/China/ZJ-CDC-S013/2019|EPI_ISL_19749537|2019-1-14	GGCAAATATGGAAACATACGTGAATAAACTTCACGAGGGCTCCACATACACAGCTGCTGTTCAATACAATGTCCTAGAAAAAG
LDT_RSV-B_M_1.1	13	hRSV/A/Finland/UMC-26359/2020|EPI_ISL_18061775|2020-01-24	GGCAAATATGGAAACATACGTGAATAAACTTCACGAGGGCTCCACATACACAGCTGCTGTTCAATACAATGTCCTAGAAAAAG
LDT_RSV-B_M_1.1	13	hRSV/A/Argentina/BA-HNRG-188/2015|EPI_ISL_1074151|2015-07-22	GGCAAATATGGAAACATACGTGAATAAACTTCACGAGGGCTCCACATACACAGCTGCTGTTCAATACAATGTCCTAGAAAAAG
LDT_RSV-B_M_1.1	13	hRSV/A/New_Zealand/IESR-VR1291/2021|EPI_ISL_16960002|2021-07-25	GGCAAATATGGAAACATACGTGAATAAACTTCACGAGGGCTCCACATACACAGCTGCTGTTCAATACAATGTCCTAGAAAAAG
LDT_RSV-B_M_1.1	13	hRSV/A/France/ARA-HCL021190431401/2021|EPI_ISL_18789416|2021-10-25	GGCAAATATGGAAACATACGTGAATAAACTTCACGAGGGCTCCACATACACAGCTGCTGTTCAATACAATGTCCTAGAAAAAG
LDT_RSV-B_M_1.1	13	hRSV/A/Australia/VIC-MMC045/2020|EPI_ISL_2543773|2020-12-27	GGCAAATATGGAAACATACGTGAATAAACTTCACGAGGGCTCCACATACACAGCTGCTGTTCAATACAATGTCCTAGAAAAAG
LDT_RSV-B_M_1.1	13	hRSV/A/South_Africa/UMC-25869/2018|EPI_ISL_18061285|2018-03-16	GGCAAATATGGAAACATACGTGAATAAACTTCACGAGGGCTCCACATACACAGCTGCTGTTCAATACAATGTCCTAGAAAAAG
LDT_RSV-B_M_1.1	13	hRSV/A/New_Zealand/IESR-HB1613/2016|EPI_ISL_19206901|2016-07-19	GGCAAATATGGAAACATACGTGAATAAACTTCACGAGGGCTCCACATACACAGCTGCTGTTCAATACAATGTCCTAGAAAAAG
LDT_RSV-B_M_1.1	13	hRSV/A/Brazil/RS-FIOCRUZ-68514/2021|EPI_ISL_15894985|2021-05-11	GGCAAATATGGAAACATACGTGAATAAACTTCACGAGGGCTCCACATACACAGCTGCTGTTCAATACAATGTCCTAGAAAAAG
LDT_RSV-B_M_1.1	13	hRSV/A/France/ARA-HCL019215628001/2019|EPI_ISL_18789031|2019-12-15	GGCAAATATGGAAACATACGTGAATAAACTTCACGAGGGCTCCACATACACAGCTGCTGTTCAATACAATGTCCTAGAAAAAG
LDT_RSV-B_M_1.1	13	hRSV/A/New_Zealand/IESR-VR1441/2021|EPI_ISL_16960062|2021-06-17	GGCAAATATGGAAACATACGTGAATAAACTTCACGAGGGCTCCACATACACAGCTGCTGTTCAATACAATGTCCTAGAAAAAG
LDT_RSV-B_M_1.1	13	hRSV/A/New_Zealand/IESR-VR0887/2021|EPI_ISL_16959835|2021-07-04	GGCAAATATGGAAACATACGTGAATAAACTTCACGAGGGCTCCACATACACAGCTGCTGTTCAATACAATGTCCTAGAAAAAG
LDT_RSV-B_M_1.1	13	hRSV/A/Japan/UMC-26850/2019|EPI_ISL_18062266|2019-09-11	GGCAAATATGGAAACATACGTGAATAAACTTCACGAGGGCTCCACATACACAGCTGCTGTTCAATACAATGTCCTAGAAAAAG
LDT_RSV-B_M_1.1	13	hRSV/A/Germany/un-UMC-490102018/2019|EPI_ISL_19049123|2019-02-12	GGCAAATATGGAAACATACGTGAATAAACTTCACGAGGGCTCCACATACACAGCTGCTGTTCAATACAATGTCCTAGAAAAAG
LDT_RSV-B_M_1.1	13	hRSV/A/Netherlands/un-UMC-26147/2019|EPI_ISL_18061563|2019-12-20	GGCAAATATGGAAACATACGTGAATAAACTTCACGAGGGCTCCACATACACAGCTGCTGTTCAATACAATGTCCTAGAAAAAG
LDT_RSV-B_M_1.1	13	hRSV/A/Australia/QLD-RBWH142/2021|EPI_ISL_15774030|2021-02-21	GGCAAATATGGAAACATACGTGAATAAACTTCACGAGGGCTCCACATACACAGCTGCTGTTCAATACAATGTCCTAGAAAAAG
LDT_RSV-B_M_1.1	13	hRSV/A/Netherlands/un-UMC-26164/2019|EPI_ISL_18061580|2019-12-10	GGCAAATATGGAAACATACGTGAATAAACTTCACGAGGGCTCCACATACACAGCTGCTGTTCAATACAATGTCCTAGAAAAAG
LDT_RSV-B_M_1.1	13	hRSV/A/Canada/un-UMC-010203015/2019|EPI_ISL_19048839|2019-12-13	GGCAAATATGGAAACATACGTGAATAAACTTCACGAGGGCTCCACATACACAGCTGCTGTTCAATACAATGTCCTAGAAAAAG
LDT_RSV-B_M_1.1	13	hRSV/A/Australia/QLD-RBWH188/2021|EPI_ISL_15774045|2021-03-06	GGCAAATATGGAAACATACGTGAATAAACTTCACGAGGGCTCCACATACACAGCTGCTGTTCAATACAATGTCCTAGAAAAAG
LDT_RSV-B_M_1.1	13	hRSV/A/New_Zealand/IESR-VR0323/2021|EPI_ISL_16959550|2021-06-06	GGCAAATATGGAAACATACGTGAATAAACTTCACGAGGGCTCCACATACACAGCTGCTGTTCAATACAATGTCCTAGAAAAAG
LDT_RSV-B_M_1.1	13	hRSV/A/New_Zealand/NZL-LJRSV59/2012|EPI_ISL_2585291|2012-08-01	GGCAAATATGGAAACATACGTGAATAAACTTCACGAGGGCTCCACATACACAGCTGCTGTTCAATACAATGTCCTAGAAAAAG
LDT_RSV-B_M_1.1	13	hRSV/A/Spain/CT-HUVH-212139/2020|EPI_ISL_18682311|2020-03-17	GGCAAATATGGAAACATACGTGAATAAACTTCACGAGGGCTCCACATACACAGCTGCTGTTCAATACAATGTCCTAGAAAAAG
LDT_RSV-B_M_1.1	13	hRSV/A/New_Zealand/IESR-VR1609/2021|EPI_ISL_16960125|2021-08-07	GGCAAATATGGAAACATACGTGAATAAACTTCACGAGGGCTCCACATACACAGCTGCTGTTCAATACAATGTCCTAGAAAAAG
LDT_RSV-B_M_1.1	13	hRSV/A/Germany/un-UMC-490103012/2020|EPI_ISL_19048721|2020-02-14	GGCAAATATGGAAACATACGTGAATAAACTTCACGAGGGCTCCACATACACAGCTGCTGTTCAATACAATGTCCTAGAAAAAG
LDT_RSV-B_M_1.1	13	hRSV/A/USA/PA-WU-b34/2016|EPI_ISL_19026323|2016	GGCAAATATGGAAACATACGTGAATAAACTTCACGAGGGCTCCACATACACAGCTGCTGTTCAATACAATGTCCTAGAAAAAG
LDT_RSV-B_M_1.1	13	hRSV/A/New_Zealand/IESR-VR1400/2021|EPI_ISL_16960037|2021-06-20	GGCAAATATGGAAACATACGTGAATAAACTTCACGAGGGCTCCACATACACAGCTGCTGTTCAATACAATGTCCTAGAAAAAG
LDT_RSV-B_M_1.1	13	hRSV/A/Netherlands/un-DP-UU02-0155-D03/2019|EPI_ISL_15753496|2019-12-13	GGCAAATATGGAAACATACGTGAATAAACTTCACGAGGGCTCCACATACACAGCTGCTGTTCAATACAATGTCCTAGAAAAAG
LDT_RSV-B_M_1.1	13	hRSV/A/Philippines/CDC-99064/2019|EPI_ISL_17417580|2019-08-19	GGCAAATATGGAAACATACGTGAATAAACTTCACGAGGGCTCCACATACACAGCTGCTGTTCAATACAATGTCCTAGAAAAAG
LDT_RSV-B_M_1.1	13	hRSV/A/Canada/un-UMC-25623/2018|EPI_ISL_18061039|2018-12-31	GGCAAATATGGAAACATACGTGAATAAACTTCACGAGGGCTCCACATACACAGCTGCTGTTCAATACAATGTCCTAGAAAAAG
LDT_RSV-B_M_1.1	13	hRSV/A/New_Zealand/IESR-VR1005/2021|EPI_ISL_16959882|2021-07-08	GGCAAATATGGAAACATACGTGAATAAACTTCACGAGGGCTCCACATACACAGCTGCTGTTCAATACAATGTCCTAGAAAAAG
LDT_RSV-B_M_1.1	13	hRSV/A/Scotland/WoSSVC-EXP_10_07/2021|EPI_ISL_18272404|2021-09	GGCAAATATGGAAACATACGTGAATAAACTTCACGAGGGCTCCACATACACAGCTGCTGTTCAATACAATGTCCTAGAAAAAG
LDT_RSV-B_M_1.1	13	hRSV/A/China/CCMU-18022/2019|EPI_ISL_18482791|2019-12-01	GGCAAATATGGAAACATACGTGAATAAACTTCACGAGGGCTCCACATACACAGCTGCTGTTCAATACAATGTCCTAGAAAAAG
LDT_RSV-B_M_1.1	13	hRSV/A/New_Zealand/IESR-VR0866/2021|EPI_ISL_16959831|2021-06-28	GGCAAATATGGAAACATACGTGAATAAACTTCACGAGGGCTCCACATACACAGCTGCTGTTCAATACAATGTCCTAGAAAAAG
LDT_RSV-B_M_1.1	13	hRSV/A/USA/MD-JHRSV496/2019|EPI_ISL_19883867|2019	GGCAAATATGGAAACATACGTGAATAAACTTCACGAGGGCTCCACATACACAGCTGCTGTTCAATACAATGTCCTAGAAAAAG
LDT_RSV-B_M_1.1	13	hRSV/A/Russia/un-UMC-070103012/2020|EPI_ISL_19048801|2020-01-27	GGCAAATATGGAAACATACGTGAATAAACTTCACGAGGGCTCCACATACACAGCTGCTGTTCAATACAATGTCCTAGAAAAAG
LDT_RSV-B_M_1.1	13	hRSV/A/Zambia/Lusaka-3922/2018|EPI_ISL_17964359|2018-04-23	GGCAAATATGGAAACATACGTGAATAAACTTCACGAGGGCTCCACATACACAGCTGCTGTTCAATACAATGTCCTAGAAAAAG
LDT_RSV-B_M_1.1	13	hRSV/A/South_Korea/UMC-26905/2019|EPI_ISL_18062321|2019-12-18	GGCAAATATGGAAACATACGTGAATAAACTTCACGAGGGCTCCACATACACAGCTGCTGTTCAATACAATGTCCTAGAAAAAG
LDT_RSV-B_M_1.1	13	hRSV/A/New_Zealand/IESR-HB1357/2016|EPI_ISL_19206871|2016-06-28	GGCAAATATGGAAACATACGTGAATAAACTTCACGAGGGCTCCACATACACAGCTGCTGTTCAATACAATGTCCTAGAAAAAG
LDT_RSV-B_M_1.1	13	hRSV/A/Spain/un-DP-SE01A-0146-V02/2019|EPI_ISL_15753419|2019-11-25	GGCAAATATGGAAACATACGTGAATAAACTTCACGAGGGCTCCACATACACAGCTGCTGTTCAATACAATGTCCTAGAAAAAG
LDT_RSV-B_M_1.1	13	hRSV/A/Russia/un-UMC-25795/2020|EPI_ISL_18061211|2020-02-25	GGCAAATATGGAAACATACGTGAATAAACTTCACGAGGGCTCCACATACACAGCTGCTGTTCAATACAATGTCCTAGAAAAAG
LDT_RSV-B_M_1.1	13	hRSV/A/USA/PA-WU-b15/2015|EPI_ISL_19026308|2015	GGCAAATATGGAAACATACGTGAATAAACTTCACGAGGGCTCCACATACACAGCTGCTGTTCAATACAATGTCCTAGAAAAAG
LDT_RSV-B_M_1.1	13	hRSV/A/France/ARA-HCL021047413401/2021|EPI_ISL_18789218|2021-03-12	GGCAAATATGGAAACATACGTGAATAAACTTCACGAGGGCTCCACATACACAGCTGCTGTTCAATACAATGTCCTAGAAAAAG
LDT_RSV-B_M_1.1	13	hRSV/A/New_Zealand/IESR-CF1864/2019|EPI_ISL_19207189|2019-07-31	GGCAAATATGGAAACATACGTGAATAAACTTCACGAGGGCTCCACATACACAGCTGCTGTTCAATACAATGTCCTAGAAAAAG
LDT_RSV-B_M_1.1	13	hRSV/A/Spain/CT-HUVH-169280/2020|EPI_ISL_18682338|2020-01-09	GGCAAATATGGAAACATACGTGAATAAACTTCACGAGGGCTCCACATACACAGCTGCTGTTCAATACAATGTCCTAGAAAAAG
LDT_RSV-B_M_1.1	13	hRSV/A/Australia/TAS-HHR-054571/2021|EPI_ISL_19869504|2021-02-15	GGCAAATATGGAAACATACGTGAATAAACTTCACGAGGGCTCCACATACACAGCTGCTGTTCAATACAATGTCCTAGAAAAAG
LDT_RSV-B_M_1.1	13	hRSV/A/Italy/SIC-107_03/2019|EPI_ISL_19063407|2019-01-15	GGCAAATATGGAAACATACGTGAATAAACTTCACGAGGGCTCCACATACACAGCTGCTGTTCAATACAATGTCCTAGAAAAAG
LDT_RSV-B_M_1.1	13	hRSV/A/Tunisia/IZSAM-1427-1-31/2021|EPI_ISL_19544328|2021-11-01	GGCAAATATGGAAACATACGTGAATAAACTTCACGAGGGCTCCACATACACAGCTGCTGTTCAATACAATGTCCTAGAAAAAG
LDT_RSV-B_M_1.1	13	hRSV/A/Argentina/BA-HNRG-037/2014|EPI_ISL_1074249|2014-06-09	GGCAAATATGGAAACATACGTGAATAAACTTCACGAGGGCTCCACATACACAGCTGCTGTTCAATACAATGTCCTAGAAAAAG
LDT_RSV-B_M_1.1	13	hRSV/A/New_Zealand/IESR-VR1177/2021|EPI_ISL_16959954|2021-07-13	GGCAAATATGGAAACATACGTGAATAAACTTCACGAGGGCTCCACATACACAGCTGCTGTTCAATACAATGTCCTAGAAAAAG
LDT_RSV-B_M_1.1	13	hRSV/A/USA/WA-BBI-S24944/2019|EPI_ISL_19006997|2019-12-22	GGCAAATATGGAAACATACGTGAATAAACTTCACGAGGGCTCCACATACACAGCTGCTGTTCAATACAATGTCCTAGAAAAAG
LDT_RSV-B_M_1.1	13	hRSV/A/South_Africa/NICD-R13725/2020|EPI_ISL_19752972|2020-07-16	GGCAAATATGGAAACATACGTGAATAAACTTCACGAGGGCTCCACATACACAGCTGCTGTTCAATACAATGTCCTAGAAAAAG
LDT_RSV-B_M_1.1	13	hRSV/A/South_Africa/NICD-R00038/2021|EPI_ISL_11055715|2021-01-05	GGCAAATATGGAAACATACGTGAATAAACTTCACGAGGGCTCCACATACACAGCTGCTGTTCAATACAATGTCCTAGAAAAAG
LDT_RSV-B_M_1.1	13	hRSV/A/South_Africa/NICD-R03116/2019|EPI_ISL_19752999|2019-03-28	GGCAAATATGGAAACATACGTGAATAAACTTCACGAGGGCTCCACATACACAGCTGCTGTTCAATACAATGTCCTAGAAAAAG
LDT_RSV-B_M_1.1	13	hRSV/A/South_Africa/NICD-R08584/2021|EPI_ISL_11055751|2021-06-08	GGCAAATATGGAAACATACGTGAATAAACTTCACGAGGGCTCCACATACACAGCTGCTGTTCAATACAATGTCCTAGAAAAAG
LDT_RSV-B_M_1.1	13	hRSV/A/China/ZJ-CDC-17S203/2017|EPI_ISL_19814967|2017-11-28	GGCAAATATGGAAACATACGTGAATAAACTTCACGAGGGCTCCACATACACAGCTGCTGTTCAATACAATGTCCTAGAAAAAG
LDT_RSV-B_M_1.1	13	hRSV/A/Argentina/BA-HNRG-172/2015|EPI_ISL_1074145|2015-07-02	GGCAAATATGGAAACATACGTGAATAAACTTCACGAGGGCTCCACATACACAGCTGCTGTTCAATACAATGTCCTAGAAAAAG
LDT_RSV-B_M_1.1	13	hRSV/A/England/125140188/2012|EPI_ISL_6494976|2012-12-17	GGCAAATATGGAAACATACGTGAATAAACTTCACGAGGGCTCCACATACACAGCTGCTGTTCAATACAATGTCCTAGAAAAAG
LDT_RSV-B_M_1.1	13	hRSV/A/Argentina/BA-HNRG-416/2018|EPI_ISL_15067678|2018-06-29	GGCAAATATGGAAACATACGTGAATAAACTTCACGAGGGCTCCACATACACAGCTGCTGTTCAATACAATGTCCTAGAAAAAG
LDT_RSV-B_M_1.1	13	hRSV/A/France/ARA-HCL019223028501/2019|EPI_ISL_18789099|2019-12-28	GGCAAATATGGAAACATACGTGAATAAACTTCACGAGGGCTCCACATACACAGCTGCTGTTCAATACAATGTCCTAGAAAAAG
LDT_RSV-B_M_1.1	13	hRSV/A/Argentina/BA-HNRG-402/2017|EPI_ISL_1074068|2017-08-30	GGCAAATATGGAAACATACGTGAATAAACTTCACGAGGGCTCCACATACACAGCTGCTGTTCAATACAATGTCCTAGAAAAAG
LDT_RSV-B_M_1.1	13	hRSV/A/Japan/NU-19RS225iso/2020|EPI_ISL_19860985|2020-01-31	GGCAAATATGGAAACATACGTGAATAAACTTCACGAGGGCTCCACATACACAGCTGCTGTTCAATACAATGTCCTAGAAAAAG
LDT_RSV-B_M_1.1	13	hRSV/A/Netherlands/un-DP-UU02-0045-D04/2018|EPI_ISL_15753301|2018-01-29	GGCAAATATGGAAACATACGTGAATAAACTTCACGAGGGCTCCACATACACAGCTGCTGTTCAATACAATGTCCTAGAAAAAG
LDT_RSV-B_M_1.1	13	hRSV/A/USA/PA-WU-H86/2017|EPI_ISL_19026324|2017	GGCAAATATGGAAACATACGTGAATAAACTTCACGAGGGCTCCACATACACAGCTGCTGTTCAATACAATGTCCTAGAAAAAG
LDT_RSV-B_M_1.1	13	hRSV/A/England/RE19003125/2019|EPI_ISL_1520416|2019-11-13	GGCAAATATGGAAACATACGTGAATAAACTTCACGAGGGCTCCACATACACAGCTGCTGTTCAATACAATGTCCTAGAAAAAG
LDT_RSV-B_M_1.1	13	hRSV/A/Spain/un-DP-SE02-0100-D03/2019|EPI_ISL_15753297|2019-11-28	GGCAAATATGGAAACATACGTGAATAAACTTCACGAGGGCTCCACATACACAGCTGCTGTTCAATACAATGTCCTAGAAAAAG
LDT_RSV-B_M_1.1	13	hRSV/A/Kenya/KILIFI-WGS-1093-23-11/2012|EPI_ISL_2595196|2012-11-23	GGCAAATATGGAAACATACGTGAATAAACTTCACGAGGGCTCCACATACACAGCTGCTGTTCAATACAATGTCCTAGAAAAAG
LDT_RSV-B_M_1.1	13	hRSV/A/Spain/un-DP-SE01A-0160-V02/2019|EPI_ISL_15753535|2019-12-30	GGCAAATATGGAAACATACGTGAATAAACTTCACGAGGGCTCCACATACACAGCTGCTGTTCAATACAATGTCCTAGAAAAAG
LDT_RSV-B_M_1.1	13	hRSV/A/Brazil/un-UMC-26616/2019|EPI_ISL_18062032|2019-07-03	GGCAAATATGGAAACATACGTGAATAAACTTCACGAGGGCTCCACATACACAGCTGCTGTTCAATACAATGTCCTAGAAAAAG
LDT_RSV-B_M_1.1	13	hRSV/A/New_Zealand/IESR-HB0450/2015|EPI_ISL_19206187|2015-07-24	GGCAAATATGGAAACATACGTGAATAAACTTCACGAGGGCTCCACATACACAGCTGCTGTTCAATACAATGTCCTAGAAAAAG
LDT_RSV-B_M_1.1	13	hRSV/A/Italy/un-UMC-26401/2019|EPI_ISL_18061817|2019-12-15	GGCAAATATGGAAACATACGTGAATAAACTTCACGAGGGCTCCACATACACAGCTGCTGTTCAATACAATGTCCTAGAAAAAG
LDT_RSV-B_M_1.1	13	hRSV/A/Brazil/un-UMC-550102161/2019|EPI_ISL_19048798|2019-07-04	GGCAAATATGGAAACATACGTGAATAAACTTCACGAGGGCTCCACATACACAGCTGCTGTTCAATACAATGTCCTAGAAAAAG
LDT_RSV-B_M_1.1	13	hRSV/A/Scotland/WoSSVC-EXP_08_08/2021|EPI_ISL_18272382|2021-09	GGCAAATATGGAAACATACGTGAATAAACTTCACGAGGGCTCCACATACACAGCTGCTGTTCAATACAATGTCCTAGAAAAAG
LDT_RSV-B_M_1.1	13	hRSV/A/United_Kingdom/DP-IM02-0006-D02/2018|EPI_ISL_15753442|2018-12-18	GGCAAATATGGAAACATACGTGAATAAACTTCACGAGGGCTCCACATACACAGCTGCTGTTCAATACAATGTCCTAGAAAAAG
LDT_RSV-B_M_1.1	13	hRSV/A/Japan/UMC-26877/2019|EPI_ISL_18062293|2019-12-17	GGCAAATATGGAAACATACGTGAATAAACTTCACGAGGGCTCCACATACACAGCTGCTGTTCAATACAATGTCCTAGAAAAAG
LDT_RSV-B_M_1.1	13	hRSV/A/USA/MD-JHRSV751/2020|EPI_ISL_19883991|2020	GGCAAATATGGAAACATACGTGAATAAACTTCACGAGGGCTCCACATACACAGCTGCTGTTCAATACAATGTCCTAGAAAAAG
LDT_RSV-B_M_1.1	13	hRSV/A/New_Zealand/IESR-HB0897/2016|EPI_ISL_19206822|2016-06-21	GGCAAATATGGAAACATACGTGAATAAACTTCACGAGGGCTCCACATACACAGCTGCTGTTCAATACAATGTCCTAGAAAAAG
LDT_RSV-B_M_1.1	13	hRSV/A/New_Zealand/IESR-CF1749/2019|EPI_ISL_19206593|2019-07-12	GGCAAATATGGAAACATACGTGAATAAACTTCACGAGGGCTCCACATACACAGCTGCTGTTCAATACAATGTCCTAGAAAAAG
LDT_RSV-B_M_1.1	13	hRSV/A/France/ARA-HCL021029414701/2021|EPI_ISL_18789170|2021-02-15	GGCAAATATGGAAACATACGTGAATAAACTTCACGAGGGCTCCACATACACAGCTGCTGTTCAATACAATGTCCTAGAAAAAG
LDT_RSV-B_M_1.1	13	hRSV/A/Scotland/IEE-LO414/2021|EPI_ISL_19442588|2021-09-06	GGCAAATATGGAAACATACGTGAATAAACTTCACGAGGGCTCCACATACACAGCTGCTGTTCAATACAATGTCCTAGAAAAAG
LDT_RSV-B_M_1.1	13	hRSV/A/Germany/MV-17-03987/2017|EPI_ISL_17995646|2017-02-27	GGCAAATATGGAAACATACGTGAATAAACTTCACGAGGGCTCCACATACACAGCTGCTGTTCAATACAATGTCCTAGAAAAAG
LDT_RSV-B_M_1.1	13	hRSV/A/Netherlands/un-DP-UU02-0055-V01/2018|EPI_ISL_15753415|2018-11-20	GGCAAATATGGAAACATACGTGAATAAACTTCACGAGGGCTCCACATACACAGCTGCTGTTCAATACAATGTCCTAGAAAAAG
LDT_RSV-B_M_1.1	13	hRSV/A/Portugal/INSA-38/2021|EPI_ISL_20093559|2021-11-04	GGCAAATATGGAAACATACGTGAATAAACTTCACGAGGGCTCCACATACACAGCTGCTGTTCAATACAATGTCCTAGAAAAAG
LDT_RSV-B_M_1.1	13	hRSV/A/Australia/VIC-MMC064/2020|EPI_ISL_2543778|2020-12-31	GGCAAATATGGAAACATACGTGAATAAACTTCACGAGGGCTCCACATACACAGCTGCTGTTCAATACAATGTCCTAGAAAAAG
LDT_RSV-B_M_1.1	13	hRSV/A/New_Zealand/IESR-HB1919/2016|EPI_ISL_19206919|2016-08-24	GGCAAATATGGAAACATACGTGAATAAACTTCACGAGGGCTCCACATACACAGCTGCTGTTCAATACAATGTCCTAGAAAAAG
LDT_RSV-B_M_1.1	13	hRSV/A/France/ARA-HCL021119405401/2021|EPI_ISL_18789301|2021-06-30	GGCAAATATGGAAACATACGTGAATAAACTTCACGAGGGCTCCACATACACAGCTGCTGTTCAATACAATGTCCTAGAAAAAG
LDT_RSV-B_M_1.1	13	hRSV/A/Mongolia/NCCD028/2019|EPI_ISL_2543842|2019-03-11	GGCAAATATGGAAACATACGTGAATAAACTTCACGAGGGCTCCACATACACAGCTGCTGTTCAATACAATGTCCTAGAAAAAG
LDT_RSV-B_M_1.1	13	hRSV/A/China/WH-WIV-0425n8/2021|EPI_ISL_19888494|2021-04-25	GGCAAATATGGAAACATACGTGAATAAACTTCACGAGGGCTCCACATACACAGCTGCTGTTCAATACAATGTCCTAGAAAAAG
LDT_RSV-B_M_1.1	13	hRSV/A/Panama/GMIHS-97/2019|EPI_ISL_19568436|2019-08-12	GGCAAATATGGAAACATACGTGAATAAACTTCACGAGGGCTCCACATACACAGCTGCTGTTCAATACAATGTCCTAGAAAAAG
LDT_RSV-B_M_1.1	13	hRSV/A/England/144960095/2014|EPI_ISL_6494785|2014-12-01	GGCAAATATGGAAACATACGTGAATAAACTTCACGAGGGCTCCACATACACAGCTGCTGTTCAATACAATGTCCTAGAAAAAG
LDT_RSV-B_M_1.1	13	hRSV/A/Australia/VIC-MMC014/2020|EPI_ISL_2543765|2020-12-19	GGCAAATATGGAAACATACGTGAATAAACTTCACGAGGGCTCCACATACACAGCTGCTGTTCAATACAATGTCCTAGAAAAAG
LDT_RSV-B_M_1.1	13	hRSV/A/New_Zealand/IESR-HB0876/2016|EPI_ISL_19206821|2016-06-17	GGCAAATATGGAAACATACGTGAATAAACTTCACGAGGGCTCCACATACACAGCTGCTGTTCAATACAATGTCCTAGAAAAAG
LDT_RSV-B_M_1.1	13	hRSV/A/Australia/VIC-RCH052/2021|EPI_ISL_2543808|2021-03-07	GGCAAATATGGAAACATACGTGAATAAACTTCACGAGGGCTCCACATACACAGCTGCTGTTCAATACAATGTCCTAGAAAAAG
LDT_RSV-B_M_1.1	13	hRSV/A/Brazil/un-UMC-550101024/2018|EPI_ISL_19047998|2018-07-02	GGCAAATATGGAAACATACGTGAATAAACTTCACGAGGGCTCCACATACACAGCTGCTGTTCAATACAATGTCCTAGAAAAAG
LDT_RSV-B_M_1.1	13	hRSV/A/France/ARA-HCL021028226201/2021|EPI_ISL_18789164|2021-02-12	GGCAAATATGGAAACATACGTGAATAAACTTCACGAGGGCTCCACATACACAGCTGCTGTTCAATACAATGTCCTAGAAAAAG
LDT_RSV-B_M_1.1	13	hRSV/A/Argentina/BA-HNRG-069/2014|EPI_ISL_1074190|2014-07-03	GGCAAATATGGAAACATACGTGAATAAACTTCACGAGGGCTCCACATACACAGCTGCTGTTCAATACAATGTCCTAGAAAAAG
LDT_RSV-B_M_1.1	13	hRSV/A/New_Zealand/IESR-HB1450/2016|EPI_ISL_19206888|2016-07-08	GGCAAATATGGAAACATACGTGAATAAACTTCACGAGGGCTCCACATACACAGCTGCTGTTCAATACAATGTCCTAGAAAAAG
LDT_RSV-B_M_1.1	13	hRSV/A/France/ARA-HCL019175285901/2019|EPI_ISL_18788990|2019-10-10	GGCAAATATGGAAACATACGTGAATAAACTTCACGAGGGCTCCACATACACAGCTGCTGTTCAATACAATGTCCTAGAAAAAG
LDT_RSV-B_M_1.1	13	hRSV/A/New_Zealand/IESR-HB0456/2017|EPI_ISL_19207005|2017-05-29	GGCAAATATGGAAACATACGTGAATAAACTTCACGAGGGCTCCACATACACAGCTGCTGTTCAATACAATGTCCTAGAAAAAG
LDT_RSV-B_M_1.1	13	hRSV/A/Australia/un-UMC-610101036/2018|EPI_ISL_19049217|2018-09-17	GGCAAATATGGAAACATACGTGAATAAACTTCACGAGGGCTCCACATACACAGCTGCTGTTCAATACAATGTCCTAGAAAAAG
LDT_RSV-B_M_1.1	13	hRSV/A/United_Kingdom/DP-OX02-8433-D04/2018|EPI_ISL_15753289|2018-11-16	GGCAAATATGGAAACATACGTGAATAAACTTCACGAGGGCTCCACATACACAGCTGCTGTTCAATACAATGTCCTAGAAAAAG
LDT_RSV-B_M_1.1	13	hRSV/A/Netherlands/un-DP-UU01A-0095-V02/2019|EPI_ISL_15753320|2019-12-02	GGCAAATATGGAAACATACGTGAATAAACTTCACGAGGGCTCCACATACACAGCTGCTGTTCAATACAATGTCCTAGAAAAAG
LDT_RSV-B_M_1.1	13	hRSV/A/Philippines/CDC-99070/2019|EPI_ISL_17417600|2019-09-23	GGCAAATATGGAAACATACGTGAATAAACTTCACGAGGGCTCCACATACACAGCTGCTGTTCAATACAATGTCCTAGAAAAAG
LDT_RSV-B_M_1.1	13	hRSV/A/Spain/CT-HUVH-947989/2018|EPI_ISL_18682240|2018-12-16	GGCAAATATGGAAACATACGTGAATAAACTTCACGAGGGCTCCACATACACAGCTGCTGTTCAATACAATGTCCTAGAAAAAG
LDT_RSV-B_M_1.1	13	hRSV/A/Japan/UMC-26881/2020|EPI_ISL_18062297|2020-01-26	GGCAAATATGGAAACATACGTGAATAAACTTCACGAGGGCTCCACATACACAGCTGCTGTTCAATACAATGTCCTAGAAAAAG
LDT_RSV-B_M_1.1	13	hRSV/A/Scotland/WoSSVC-EXP_09_01/2021|EPI_ISL_18272386|2021-09	GGCAAATATGGAAACATACGTGAATAAACTTCACGAGGGCTCCACATACACAGCTGCTGTTCAATACAATGTCCTAGAAAAAG
LDT_RSV-B_M_1.1	13	hRSV/A/Australia/VIC-RCH063/2018|EPI_ISL_1834097|2018-04-24	GGCAAATATGGAAACATACGTGAATAAACTTCACGAGGGCTCCACATACACAGCTGCTGTTCAATACAATGTCCTAGAAAAAG
LDT_RSV-B_M_1.1	13	hRSV/A/South_Korea/GJ_HERI-09/2019|EPI_ISL_19090977|2019-12-09	GGCAAATATGGAAACATACGTGAATAAACTTCACGAGGGCTCCACATACACAGCTGCTGTTCAATACAATGTCCTAGAAAAAG
LDT_RSV-B_M_1.1	13	hRSV/A/New_Zealand/IESR-HB1373/2016|EPI_ISL_19206282|2016-07-01	GGCAAATATGGAAACATACGTGAATAAACTTCACGAGGGCTCCACATACACAGCTGCTGTTCAATACAATGTCCTAGAAAAAG
LDT_RSV-B_M_1.1	13	hRSV/A/USA/LA2-100/2013|EPI_ISL_2588358|2013-01-07	GGCAAATATGGAAACATACGTGAATAAACTTCACGAGGGCTCCACATACACAGCTGCTGTTCAATACAATGTCCTAGAAAAAG
LDT_RSV-B_M_1.1	13	hRSV/A/France/un-UMC-26190/2019|EPI_ISL_18061606|2019-01-18	GGCAAATATGGAAACATACGTGAATAAACTTCACGAGGGCTCCACATACACAGCTGCTGTTCAATACAATGTCCTAGAAAAAG
LDT_RSV-B_M_1.1	13	hRSV/A/France/ARA-HCL021003659601/2021|EPI_ISL_18789148|2021-01-07	GGCAAATATGGAAACATACGTGAATAAACTTCACGAGGGCTCCACATACACAGCTGCTGTTCAATACAATGTCCTAGAAAAAG
LDT_RSV-B_M_1.1	13	hRSV/A/Germany/RP-19-00912/2018|EPI_ISL_17995676|2018-12-09	GGCAAATATGGAAACATACGTGAATAAACTTCACGAGGGCTCCACATACACAGCTGCTGTTCAATACAATGTCCTAGAAAAAG
LDT_RSV-B_M_1.1	13	hRSV/A/France/un-UMC-26214/2019|EPI_ISL_18061630|2019-11-27	GGCAAATATGGAAACATACGTGAATAAACTTCACGAGGGCTCCACATACACAGCTGCTGTTCAATACAATGTCCTAGAAAAAG
LDT_RSV-B_M_1.1	13	hRSV/A/Australia/un-UMC-26641/2018|EPI_ISL_18062057|2018-07-17	GGCAAATATGGAAACATACGTGAATAAACTTCACGAGGGCTCCACATACACAGCTGCTGTTCAATACAATGTCCTAGAAAAAG
LDT_RSV-B_M_1.1	13	hRSV/A/New_Zealand/IESR-HB1552/2016|EPI_ISL_19206897|2016-07-15	GGCAAATATGGAAACATACGTGAATAAACTTCACGAGGGCTCCACATACACAGCTGCTGTTCAATACAATGTCCTAGAAAAAG
LDT_RSV-B_M_1.1	13	hRSV/A/Italy/un-UMC-26409/2020|EPI_ISL_18061825|2020-01-14	GGCAAATATGGAAACATACGTGAATAAACTTCACGAGGGCTCCACATACACAGCTGCTGTTCAATACAATGTCCTAGAAAAAG
LDT_RSV-B_M_1.1	13	hRSV/A/South_Africa/UMC-25985/2019|EPI_ISL_18061401|2019-04-17	GGCAAATATGGAAACATACGTGAATAAACTTCACGAGGGCTCCACATACACAGCTGCTGTTCAATACAATGTCCTAGAAAAAG
LDT_RSV-B_M_1.1	13	hRSV/A/USA/LA2-83/2013|EPI_ISL_2587345|2013-02-26	GGCAAATATGGAAACATACGTGAATAAACTTCACGAGGGCTCCACATACACAGCTGCTGTTCAATACAATGTCCTAGAAAAAG
LDT_RSV-B_M_1.1	13	hRSV/A/Cote_d'Ivoire/IPCI-008/2017|EPI_ISL_2543824|2017-08-20	GGCAAATATGGAAACATACGTGAATAAACTTCACGAGGGCTCCACATACACAGCTGCTGTTCAATACAATGTCCTAGAAAAAG
LDT_RSV-B_M_1.1	13	hRSV/A/New_Zealand/IESR-VR0678/2021|EPI_ISL_16959735|2021-06-24	GGCAAATATGGAAACATACGTGAATAAACTTCACGAGGGCTCCACATACACAGCTGCTGTTCAATACAATGTCCTAGAAAAAG
LDT_RSV-B_M_1.1	13	hRSV/A/Australia/QLD-RBWH144/2021|EPI_ISL_15774032|2021-02-22	GGCAAATATGGAAACATACGTGAATAAACTTCACGAGGGCTCCACATACACAGCTGCTGTTCAATACAATGTCCTAGAAAAAG
LDT_RSV-B_M_1.1	13	hRSV/A/France/un-UMC-330103036/2019|EPI_ISL_19048483|2019-12-12	GGCAAATATGGAAACATACGTGAATAAACTTCACGAGGGCTCCACATACACAGCTGCTGTTCAATACAATGTCCTAGAAAAAG
LDT_RSV-B_M_1.1	13	hRSV/A/South_Africa/UMC-270102099/2019|EPI_ISL_19048111|2019-08-21	GGCAAATATGGAAACATACGTGAATAAACTTCACGAGGGCTCCACATACACAGCTGCTGTTCAATACAATGTCCTAGAAAAAG
LDT_RSV-B_M_1.1	13	hRSV/A/Argentina/BA-HNRG-382/2017|EPI_ISL_1074112|2017-07-05	GGCAAATATGGAAACATACGTGAATAAACTTCACGAGGGCTCCACATACACAGCTGCTGTTCAATACAATGTCCTAGAAAAAG
LDT_RSV-B_M_1.1	13	hRSV/A/Netherlands/un-UMC-26123/2018|EPI_ISL_18061539|2018-12-20	GGCAAATATGGAAACATACGTGAATAAACTTCACGAGGGCTCCACATACACAGCTGCTGTTCAATACAATGTCCTAGAAAAAG
LDT_RSV-B_M_1.1	13	hRSV/A/USA/IL-NU-094/2019|EPI_ISL_18939362|2019-01	GGCAAATATGGAAACATACGTGAATAAACTTCACGAGGGCTCCACATACACAGCTGCTGTTCAATACAATGTCCTAGAAAAAG
LDT_RSV-B_M_1.1	13	hRSV/A/Thailand/TH-B23576/2017|EPI_ISL_2578803|2017-08-12	GGCAAATATGGAAACATACGTGAATAAACTTCACGAGGGCTCCACATACACAGCTGCTGTTCAATACAATGTCCTAGAAAAAG
LDT_RSV-B_M_1.1	13	hRSV/A/New_Zealand/IESR-HB0827/2019|EPI_ISL_19207209|2019-07-22	GGCAAATATGGAAACATACGTGAATAAACTTCACGAGGGCTCCACATACACAGCTGCTGTTCAATACAATGTCCTAGAAAAAG
LDT_RSV-B_M_1.1	13	hRSV/A/Italy/SIC-67_06/2018|EPI_ISL_19063364|2018-02-08	GGCAAATATGGAAACATACGTGAATAAACTTCACGAGGGCTCCACATACACAGCTGCTGTTCAATACAATGTCCTAGAAAAAG
LDT_RSV-B_M_1.1	13	hRSV/A/South_Africa/NICD-R04354/2021|EPI_ISL_12529644|2021-03-31	GGCAAATATGGAAACATACGTGAATAAACTTCACGAGGGCTCCACATACACAGCTGCTGTTCAATACAATGTCCTAGAAAAAG
LDT_RSV-B_M_1.1	13	hRSV/A/USA/TH-10630/2013|EPI_ISL_2587423|2013-10-29	GGCAAATATGGAAACATACGTGAATAAACTTCACGAGGGCTCCACATACACAGCTGCTGTTCAATACAATGTCCTAGAAAAAG
LDT_RSV-B_M_1.1	13	hRSV/A/Canada/un-UMC-010102031/2019|EPI_ISL_19047995|2019-01-17	GGCAAATATGGAAACATACGTGAATAAACTTCACGAGGGCTCCACATACACAGCTGCTGTTCAATACAATGTCCTAGAAAAAG
LDT_RSV-B_M_1.1	13	hRSV/A/Madagascar/IPM-00905/2020|EPI_ISL_19714726|2020-02-24	GGCAAATATGGAAACATACGTGAATAAACTTCACGAGGGCTCCACATACACAGCTGCTGTTCAATACAATGTCCTAGAAAAAG
LDT_RSV-B_M_1.1	13	hRSV/A/Spain/CT-HUVH-329021/2015|EPI_ISL_18682404|2015-12-15	GGCAAATATGGAAACATACGTGAATAAACTTCACGAGGGCTCCACATACACAGCTGCTGTTCAATACAATGTCCTAGAAAAAG
LDT_RSV-B_M_1.1	13	hRSV/A/New_Zealand/NZL-LJRSV37/2013|EPI_ISL_2587398|2013-05-08	GGCAAATATGGAAACATACGTGAATAAACTTCACGAGGGCTCCACATACACAGCTGCTGTTCAATACAATGTCCTAGAAAAAG
LDT_RSV-B_M_1.1	13	hRSV/A/New_Zealand/IESR-HB0839/2016|EPI_ISL_19206812|2016-06-10	GGCAAATATGGAAACATACGTGAATAAACTTCACGAGGGCTCCACATACACAGCTGCTGTTCAATACAATGTCCTAGAAAAAG
LDT_RSV-B_M_1.1	13	hRSV/A/New_Zealand/IESR-VR0426/2021|EPI_ISL_16959591|2021-06-15	GGCAAATATGGAAACATACGTGAATAAACTTCACGAGGGCTCCACATACACAGCTGCTGTTCAATACAATGTCCTAGAAAAAG
LDT_RSV-B_M_1.1	13	hRSV/A/Jordan/JOR-D3633/2012|EPI_ISL_2585284|2012-12-19	GGCAAATATGGAAACATACGTGAATAAACTTCACGAGGGCTCCACATACACAGCTGCTGTTCAATACAATGTCCTAGAAAAAG
LDT_RSV-B_M_1.1	13	hRSV/A/Australia/P507350/2020|EPI_ISL_2839302|2020-11-18	GGCAAATATGGAAACATACGTGAATAAACTTCACGAGGGCTCCACATACACAGCTGCTGTTCAATACAATGTCCTAGAAAAAG
LDT_RSV-B_M_1.1	13	hRSV/A/USA/WA-BBI-S24984/2020|EPI_ISL_19006821|2020-01-14	GGCAAATATGGAAACATACGTGAATAAACTTCACGAGGGCTCCACATACACAGCTGCTGTTCAATACAATGTCCTAGAAAAAG
LDT_RSV-B_M_1.1	13	hRSV/A/New_Zealand/NZL-LJRSV361/2013|EPI_ISL_2544039|2013-05-08	GGCAAATATGGAAACATACGTGAATAAACTTCACGAGGGCTCCACATACACAGCTGCTGTTCAATACAATGTCCTAGAAAAAG
LDT_RSV-B_M_1.1	13	hRSV/A/Australia/VIC-RCH016/2019|EPI_ISL_1653959|2019-06-30	GGCAAATATGGAAACATACGTGAATAAACTTCACGAGGGCTCCACATACACAGCTGCTGTTCAATACAATGTCCTAGAAAAAG
LDT_RSV-B_M_1.1	13	hRSV/A/Australia/VIC-RCH088/2018|EPI_ISL_1834105|2018-06-11	GGCAAATATGGAAACATACGTGAATAAACTTCACGAGGGCTCCACATACACAGCTGCTGTTCAATACAATGTCCTAGAAAAAG
LDT_RSV-B_M_1.1	13	hRSV/A/South_Africa/UMC-26024/2019|EPI_ISL_18061440|2019-07-03	GGCAAATATGGAAACATACGTGAATAAACTTCACGAGGGCTCCACATACACAGCTGCTGTTCAATACAATGTCCTAGAAAAAG
LDT_RSV-B_M_1.1	13	hRSV/A/South_Korea/GJ-HERI-01/2018|EPI_ISL_19090969|2018-11-15	GGCAAATATGGAAACATACGTGAATAAACTTCACGAGGGCTCCACATACACAGCTGCTGTTCAATACAATGTCCTAGAAAAAG
LDT_RSV-B_M_1.1	13	hRSV/A/Netherlands/un-DP-UU01A-0128-V02/2019|EPI_ISL_15753395|2019-12-05	GGCAAATATGGAAACATACGTGAATAAACTTCACGAGGGCTCCACATACACAGCTGCTGTTCAATACAATGTCCTAGAAAAAG
LDT_RSV-B_M_1.1	13	hRSV/A/USA/PA-WU-b65/2016|EPI_ISL_19026311|2016	GGCAAATATGGAAACATACGTGAATAAACTTCACGAGGGCTCCACATACACAGCTGCTGTTCAATACAATGTCCTAGAAAAAG
LDT_RSV-B_M_1.1	13	hRSV/A/United_Kingdom/DP-OX02-8773-V01/2018|EPI_ISL_15753514|2018-12-06	GGCAAATATGGAAACATACGTGAATAAACTTCACGAGGGCTCCACATACACAGCTGCTGTTCAATACAATGTCCTAGAAAAAG
LDT_RSV-B_M_1.1	13	hRSV/A/USA/TH-10236/2012|EPI_ISL_2585260|2012-09-12	GGCAAATATGGAAACATACGTGAATAAACTTCACGAGGGCTCCACATACACAGCTGCTGTTCAATACAATGTCCTAGAAAAAG
LDT_RSV-B_M_1.1	13	hRSV/A/Spain/CT-HUVH-168599/2020|EPI_ISL_18682249|2020-01-08	GGCAAATATGGAAACATACGTGAATAAACTTCACGAGGGCTCCACATACACAGCTGCTGTTCAATACAATGTCCTAGAAAAAG
LDT_RSV-B_M_1.1	13	hRSV/A/Argentina/BA-HNRG-237/2016|EPI_ISL_1074240|2016-05-31	GGCAAATATGGAAACATACGTGAATAAACTTCACGAGGGCTCCACATACACAGCTGCTGTTCAATACAATGTCCTAGAAAAAG
LDT_RSV-B_M_1.1	13	hRSV/A/New_Zealand/IESR-HB1375/2016|EPI_ISL_19206876|2016-07-01	GGCAAATATGGAAACATACGTGAATAAACTTCACGAGGGCTCCACATACACAGCTGCTGTTCAATACAATGTCCTAGAAAAAG
LDT_RSV-B_M_1.1	13	hRSV/A/Zambia/Lusaka-3103/2018|EPI_ISL_17964330|2018-04-18	GGCAAATATGGAAACATACGTGAATAAACTTCACGAGGGCTCCACATACACAGCTGCTGTTCAATACAATGTCCTAGAAAAAG
LDT_RSV-B_M_1.1	13	hRSV/A/France/un-UMC-330103030/2019|EPI_ISL_19047984|2019-12-04	GGCAAATATGGAAACATACGTGAATAAACTTCACGAGGGCTCCACATACACAGCTGCTGTTCAATACAATGTCCTAGAAAAAG
LDT_RSV-B_M_1.1	13	hRSV/A/Morocco/57H-13/2012|EPI_ISL_15004435|2012-11-13	GGCAAATATGGAAACATACGTGAATAAACTTCACGAGGGCTCCACATACACAGCTGCTGTTCAATACAATGTCCTAGAAAAAG
LDT_RSV-B_M_1.1	13	hRSV/A/Philippines/CDC-99075/2019|EPI_ISL_17417579|2019-11-04	GGCAAATATGGAAACATACGTGAATAAACTTCACGAGGGCTCCACATACACAGCTGCTGTTCAATACAATGTCCTAGAAAAAG
LDT_RSV-B_M_1.1	13	hRSV/A/USA/WA-BBI-S25174/2019|EPI_ISL_19125726|2019-01-09	GGCAAATATGGAAACATACGTGAATAAACTTCACGAGGGCTCCACATACACAGCTGCTGTTCAATACAATGTCCTAGAAAAAG
LDT_RSV-B_M_1.1	13	hRSV/A/USA/WA-BBI-S24947/2019|EPI_ISL_19006991|2019-12-23	GGCAAATATGGAAACATACGTGAATAAACTTCACGAGGGCTCCACATACACAGCTGCTGTTCAATACAATGTCCTAGAAAAAG
LDT_RSV-B_M_1.1	13	hRSV/A/China/CCMU-WZ17019/2018|EPI_ISL_18482772|2018-01-04	GGCAAATATGGAAACATACGTGAATAAACTTCACGAGGGCTCCACATACACAGCTGCTGTTCAATACAATGTCCTAGAAAAAG
LDT_RSV-B_M_1.1	13	hRSV/A/Netherlands/un-DP-UU02-0012-V01/2017|EPI_ISL_15753299|2017-12-08	GGCAAATATGGAAACATACGTGAATAAACTTCACGAGGGCTCCACATACACAGCTGCTGTTCAATACAATGTCCTAGAAAAAG
LDT_RSV-B_M_1.1	13	hRSV/A/France/ARA-HCL021050873301/2021|EPI_ISL_18789238|2021-03-17	GGCAAATATGGAAACATACGTGAATAAACTTCACGAGGGCTCCACATACACAGCTGCTGTTCAATACAATGTCCTAGAAAAAG
LDT_RSV-B_M_1.1	13	hRSV/A/Kenya/KILIFI-WGS-1051-24-04/2012|EPI_ISL_2578699|2012-04-24	GGCAAATATGGAAACATACGTGAATAAACTTCACGAGGGCTCCACATACACAGCTGCTGTTCAATACAATGTCCTAGAAAAAG
LDT_RSV-B_M_1.1	13	hRSV/A/USA/PA-WU-b30/2016|EPI_ISL_19026376|2016	GGCAAATATGGAAACATACGTGAATAAACTTCACGAGGGCTCCACATACACAGCTGCTGTTCAATACAATGTCCTAGAAAAAG
LDT_RSV-B_M_1.1	13	hRSV/A/United_Kingdom/DP-OX02-9843-V01/2019|EPI_ISL_15753316|2019-12-10	GGCAAATATGGAAACATACGTGAATAAACTTCACGAGGGCTCCACATACACAGCTGCTGTTCAATACAATGTCCTAGAAAAAG
LDT_RSV-B_M_1.1	13	hRSV/A/Pakistan/BKMC-01646/2020|EPI_ISL_19137647|2020-03-01	GGCAAATATGGAAACATACGTGAATAAACTTCACGAGGGCTCCACATACACAGCTGCTGTTCAATACAATGTCCTAGAAAAAG
LDT_RSV-B_M_1.1	13	hRSV/A/Panama/ICGES-108/2019|EPI_ISL_19423110|2019-09-09	GGCAAATATGGAAACATACGTGAATAAACTTCACGAGGGCTCCACATACACAGCTGCTGTTCAATACAATGTCCTAGAAAAAG
LDT_RSV-B_M_1.1	13	hRSV/A/South_Korea/GJ_HERI-11/2020|EPI_ISL_19090979|2020-02-11	GGCAAATATGGAAACATACGTGAATAAACTTCACGAGGGCTCCACATACACAGCTGCTGTTCAATACAATGTCCTAGAAAAAG
LDT_RSV-B_M_1.1	13	hRSV/A/Beijing/BJCDC-8/2014|EPI_ISL_16982626|2014	GGCAAATATGGAAACATACGTGAATAAACTTCACGAGGGCTCCACATACACAGCTGCTGTTCAATACAATGTCCTAGAAAAAG
LDT_RSV-B_M_1.1	13	hRSV/A/England/RE20000013/2019|EPI_ISL_1834171|2019-12-31	GGCAAATATGGAAACATACGTGAATAAACTTCACGAGGGCTCCACATACACAGCTGCTGTTCAATACAATGTCCTAGAAAAAG
LDT_RSV-B_M_1.1	13	hRSV/A/England/RE19003149/2019|EPI_ISL_1520426|2019-11-22	GGCAAATATGGAAACATACGTGAATAAACTTCACGAGGGCTCCACATACACAGCTGCTGTTCAATACAATGTCCTAGAAAAAG
LDT_RSV-B_M_1.1	13	hRSV/A/New_Zealand/IESR-CF1035/2017|EPI_ISL_19206347|2017-07-17	GGCAAATATGGAAACATACGTGAATAAACTTCACGAGGGCTCCACATACACAGCTGCTGTTCAATACAATGTCCTAGAAAAAG
LDT_RSV-B_M_1.1	13	hRSV/A/England/RE19003148/2019|EPI_ISL_1647401|2019-11-20	GGCAAATATGGAAACATACGTGAATAAACTTCACGAGGGCTCCACATACACAGCTGCTGTTCAATACAATGTCCTAGAAAAAG
LDT_RSV-B_M_1.1	13	hRSV/A/Germany/un-UMC-490103019/2020|EPI_ISL_19049234|2020-02-15	GGCAAATATGGAAACATACGTGAATAAACTTCACGAGGGCTCCACATACACAGCTGCTGTTCAATACAATGTCCTAGAAAAAG
LDT_RSV-B_M_1.1	13	hRSV/A/Tunisia/IZSAM-1427-1-51/2021|EPI_ISL_19544348|2021-11-17	GGCAAATATGGAAACATACGTGAATAAACTTCACGAGGGCTCCACATACACAGCTGCTGTTCAATACAATGTCCTAGAAAAAG
LDT_RSV-B_M_1.1	13	hRSV/A/Morocco/119H-15/2015|EPI_ISL_15120678|2015-01-07	GGCAAATATGGAAACATACGTGAATAAACTTCACGAGGGCTCCACATACACAGCTGCTGTTCAATACAATGTCCTAGAAAAAG
LDT_RSV-B_M_1.1	13	hRSV/A/Thailand/Ayuttaya-TNIC006/2020|EPI_ISL_2543845|2020-11-04	GGCAAATATGGAAACATACGTGAATAAACTTCACGAGGGCTCCACATACACAGCTGCTGTTCAATACAATGTCCTAGAAAAAG
LDT_RSV-B_M_1.1	13	hRSV/A/Russia/Novosibirsk-108Hp/2019|EPI_ISL_2582838|2019-11-28	GGCAAATATGGAAACATACGTGAATAAACTTCACGAGGGCTCCACATACACAGCTGCTGTTCAATACAATGTCCTAGAAAAAG
LDT_RSV-B_M_1.1	13	hRSV/A/Netherlands/un-UMC-310103037/2019|EPI_ISL_19049128|2019-12-12	GGCAAATATGGAAACATACGTGAATAAACTTCACGAGGGCTCCACATACACAGCTGCTGTTCAATACAATGTCCTAGAAAAAG
LDT_RSV-B_M_1.1	13	hRSV/A/Spain/un-DP-SE02-0018-V01/2019|EPI_ISL_15753356|2019-12-12	GGCAAATATGGAAACATACGTGAATAAACTTCACGAGGGCTCCACATACACAGCTGCTGTTCAATACAATGTCCTAGAAAAAG
LDT_RSV-B_M_1.1	13	hRSV/A/Netherlands/un-UMC-310103025/2019|EPI_ISL_19048531|2019-12-18	GGCAAATATGGAAACATACGTGAATAAACTTCACGAGGGCTCCACATACACAGCTGCTGTTCAATACAATGTCCTAGAAAAAG
LDT_RSV-B_M_1.1	13	hRSV/A/England/RE20000012/2020|EPI_ISL_1647408|2020-01-01	GGCAAATATGGAAACATACGTGAATAAACTTCACGAGGGCTCCACATACACAGCTGCTGTTCAATACAATGTCCTAGAAAAAG
LDT_RSV-B_M_1.1	13	hRSV/A/France/ARA-HCL021171154101/2021|EPI_ISL_18789339|2021-09-24	GGCAAATATGGAAACATACGTGAATAAACTTCACGAGGGCTCCACATACACAGCTGCTGTTCAATACAATGTCCTAGAAAAAG
LDT_RSV-B_M_1.1	13	hRSV/A/Italy/LOM-43/2021|EPI_ISL_18446800|2021-11-24	GGCAAATATGGAAACATACGTGAATAAACTTCACGAGGGCTCCACATACACAGCTGCTGTTCAATACAATGTCCTAGAAAAAG
LDT_RSV-B_M_1.1	13	hRSV/A/Germany/BE-19-02773/2019|EPI_ISL_17995657|2019-02-20	GGCAAATATGGAAACATACGTGAATAAACTTCACGAGGGCTCCACATACACAGCTGCTGTTCAATACAATGTCCTAGAAAAAG
LDT_RSV-B_M_1.1	13	hRSV/A/USA/WA-BBI-S23235/2019|EPI_ISL_18143517|2019-11-18	GGCAAATATGGAAACATACGTGAATAAACTTCACGAGGGCTCCACATACACAGCTGCTGTTCAATACAATGTCCTAGAAAAAG
LDT_RSV-B_M_1.1	13	hRSV/A/Philippines/CDC-99079/2019|EPI_ISL_17417581|2019-12-07	GGCAAATATGGAAACATACGTGAATAAACTTCACGAGGGCTCCACATACACAGCTGCTGTTCAATACAATGTCCTAGAAAAAG
LDT_RSV-B_M_1.1	13	hRSV/A/Argentina/BA-HNRG-240/2016|EPI_ISL_1074139|2016-06-01	GGCAAATATGGAAACATACGTGAATAAACTTCACGAGGGCTCCACATACACAGCTGCTGTTCAATACAATGTCCTAGAAAAAG
LDT_RSV-B_M_1.1	13	hRSV/A/Thailand/Ayuttaya-TNIC015/2020|EPI_ISL_2543847|2020-11-10	GGCAAATATGGAAACATACGTGAATAAACTTCACGAGGGCTCCACATACACAGCTGCTGTTCAATACAATGTCCTAGAAAAAG
LDT_RSV-B_M_1.1	13	hRSV/A/Canada/un-UMC-25679/2020|EPI_ISL_18061095|2020-02-06	GGCAAATATGGAAACATACGTGAATAAACTTCACGAGGGCTCCACATACACAGCTGCTGTTCAATACAATGTCCTAGAAAAAG
LDT_RSV-B_M_1.1	13	hRSV/A/Netherlands/un-DP-UU02-0087-V01/2018|EPI_ISL_15753268|2018-12-14	GGCAAATATGGAAACATACGTGAATAAACTTCACGAGGGCTCCACATACACAGCTGCTGTTCAATACAATGTCCTAGAAAAAG
LDT_RSV-B_M_1.1	13	hRSV/A/Taiwan/UMC-26914/2019|EPI_ISL_18062330|2019-10-11	GGCAAATATGGAAACATACGTGAATAAACTTCACGAGGGCTCCACATACACAGCTGCTGTTCAATACAATGTCCTAGAAAAAG
LDT_RSV-B_M_1.1	13	hRSV/A/China/HB-48869/2021|EPI_ISL_6268624|2021-02-04	GGCAAATATGGAAACATACGTGAATAAACTTCACGAGGGCTCCACATACACAGCTGCTGTTCAATACAATGTCCTAGAAAAAG
LDT_RSV-B_M_1.1	13	hRSV/A/South_Africa/UMC-25970/2019|EPI_ISL_18061386|2019-03-26	GGCAAATATGGAAACATACGTGAATAAACTTCACGAGGGCTCCACATACACAGCTGCTGTTCAATACAATGTCCTAGAAAAAG
LDT_RSV-B_M_1.1	13	hRSV/A/Australia/un-UMC-26649/2018|EPI_ISL_18062065|2018-08-12	GGCAAATATGGAAACATACGTGAATAAACTTCACGAGGGCTCCACATACACAGCTGCTGTTCAATACAATGTCCTAGAAAAAG
LDT_RSV-B_M_1.1	13	hRSV/A/Australia/QLD-RBWH025/2021|EPI_ISL_15773991|2021-01-21	GGCAAATATGGAAACATACGTGAATAAACTTCACGAGGGCTCCACATACACAGCTGCTGTTCAATACAATGTCCTAGAAAAAG
LDT_RSV-B_M_1.1	13	hRSV/A/South_Korea/UMC-26895/2019|EPI_ISL_18062311|2019-12-06	GGCAAATATGGAAACATACGTGAATAAACTTCACGAGGGCTCCACATACACAGCTGCTGTTCAATACAATGTCCTAGAAAAAG
LDT_RSV-B_M_1.1	13	hRSV/A/Spain/un-DP-SE01A-0141-V02/2019|EPI_ISL_15753524|2019-12-31	GGCAAATATGGAAACATACGTGAATAAACTTCACGAGGGCTCCACATACACAGCTGCTGTTCAATACAATGTCCTAGAAAAAG
LDT_RSV-B_M_1.1	13	hRSV/A/New_Zealand/IESR-HB0795/2017|EPI_ISL_19207073|2017-07-01	GGCAAATATGGAAACATACGTGAATAAACTTCACGAGGGCTCCACATACACAGCTGCTGTTCAATACAATGTCCTAGAAAAAG
LDT_RSV-B_M_1.1	13	hRSV/A/China/ZJ-CDC-S152/2021|EPI_ISL_19749548|2021-11-17	GGCAAATATGGAAACATACGTGAATAAACTTCACGAGGGCTCCACATACACAGCTGCTGTTCAATACAATGTCCTAGAAAAAG
LDT_RSV-B_M_1.1	13	hRSV/A/Finland/UMC-26335/2019|EPI_ISL_18061751|2019-02-18	GGCAAATATGGAAACATACGTGAATAAACTTCACGAGGGCTCCACATACACAGCTGCTGTTCAATACAATGTCCTAGAAAAAG
LDT_RSV-B_M_1.1	13	hRSV/A/Canada/un-UMC-25618/2018|EPI_ISL_18061034|2018-12-18	GGCAAATATGGAAACATACGTGAATAAACTTCACGAGGGCTCCACATACACAGCTGCTGTTCAATACAATGTCCTAGAAAAAG
LDT_RSV-B_M_1.1	13	hRSV/A/Canada/un-UMC-010102037/2019|EPI_ISL_19048093|2019-02-05	GGCAAATATGGAAACATACGTGAATAAACTTCACGAGGGCTCCACATACACAGCTGCTGTTCAATACAATGTCCTAGAAAAAG
LDT_RSV-B_M_1.1	13	hRSV/A/England/RE19003151/2019|EPI_ISL_1834166|2019-11-02	GGCAAATATGGAAACATACGTGAATAAACTTCACGAGGGCTCCACATACACAGCTGCTGTTCAATACAATGTCCTAGAAAAAG
LDT_RSV-B_M_1.1	13	hRSV/A/USA/WA-BBI-S24979/2020|EPI_ISL_19006845|2020-01-09	GGCAAATATGGAAACATACGTGAATAAACTTCACGAGGGCTCCACATACACAGCTGCTGTTCAATACAATGTCCTAGAAAAAG
LDT_RSV-B_M_1.1	13	hRSV/A/Spain/CT-HUVH-123418/2014|EPI_ISL_18682365|2014-11-30	GGCAAATATGGAAACATACGTGAATAAACTTCACGAGGGCTCCACATACACAGCTGCTGTTCAATACAATGTCCTAGAAAAAG
LDT_RSV-B_M_1.1	13	hRSV/A/Australia/QLD-RBWH015/2021|EPI_ISL_11817021|2021-01-13	GGCAAATATGGAAACATACGTGAATAAACTTCACGAGGGCTCCACATACACAGCTGCTGTTCAATACAATGTCCTAGAAAAAG
LDT_RSV-B_M_1.1	13	hRSV/A/New_Zealand/IESR-VR0473/2021|EPI_ISL_16959605|2021-06-17	GGCAAATATGGAAACATACGTGAATAAACTTCACGAGGGCTCCACATACACAGCTGCTGTTCAATACAATGTCCTAGAAAAAG
LDT_RSV-B_M_1.1	13	hRSV/A/China/ZJ-CDC-17S221/2017|EPI_ISL_19814959|2017-10-17	GGCAAATATGGAAACATACGTGAATAAACTTCACGAGGGCTCCACATACACAGCTGCTGTTCAATACAATGTCCTAGAAAAAG
LDT_RSV-B_M_1.1	13	hRSV/A/England/RE20000027/2020|EPI_ISL_1647414|2020-01-09	GGCAAATATGGAAACATACGTGAATAAACTTCACGAGGGCTCCACATACACAGCTGCTGTTCAATACAATGTCCTAGAAAAAG
LDT_RSV-B_M_1.1	13	hRSV/A/Kenya/KILIFI-WGS-1274-21-12/2014|EPI_ISL_2595640|2014-12-21	GGCAAATATGGAAACATACGTGAATAAACTTCACGAGGGCTCCACATACACAGCTGCTGTTCAATACAATGTCCTAGAAAAAG
LDT_RSV-B_M_1.1	13	hRSV/A/Brazil/RJ-FIOCRUZ-69553/2021|EPI_ISL_20049129|2021-01-08	GGCAAATATGGAAACATACGTGAATAAACTTCACGAGGGCTCCACATACACAGCTGCTGTTCAATACAATGTCCTAGAAAAAG
LDT_RSV-B_M_1.1	13	hRSV/A/Australia/QLD-RBWH268/2021|EPI_ISL_15774070|2021-03-28	GGCAAATATGGAAACATACGTGAATAAACTTCACGAGGGCTCCACATACACAGCTGCTGTTCAATACAATGTCCTAGAAAAAG
LDT_RSV-B_M_1.1	13	hRSV/A/New_Zealand/IESR-VR0622/2021|EPI_ISL_16959694|2021-06-21	GGCAAATATGGAAACATACGTGAATAAACTTCACGAGGGCTCCACATACACAGCTGCTGTTCAATACAATGTCCTAGAAAAAG
LDT_RSV-B_M_1.1	13	hRSV/A/Canada/un-UMC-010203018/2019|EPI_ISL_19049265|2019-12-27	GGCAAATATGGAAACATACGTGAATAAACTTCACGAGGGCTCCACATACACAGCTGCTGTTCAATACAATGTCCTAGAAAAAG
LDT_RSV-B_M_1.1	13	hRSV/A/United_Kingdom/DP-OX02-8703-V01/2019|EPI_ISL_15753480|2019-11-21	GGCAAATATGGAAACATACGTGAATAAACTTCACGAGGGCTCCACATACACAGCTGCTGTTCAATACAATGTCCTAGAAAAAG
LDT_RSV-B_M_1.1	13	hRSV/A/South_Africa/UMC-25918/2018|EPI_ISL_18061334|2018-03-29	GGCAAATATGGAAACATACGTGAATAAACTTCACGAGGGCTCCACATACACAGCTGCTGTTCAATACAATGTCCTAGAAAAAG
LDT_RSV-B_M_1.1	13	hRSV/A/USA/un-BCM-121310714A/2013|EPI_ISL_18334230|2013-01-10	GGCAAATATGGAAACATACGTGAATAAACTTCACGAGGGCTCCACATACACAGCTGCTGTTCAATACAATGTCCTAGAAAAAG
LDT_RSV-B_M_1.1	13	hRSV/A/Australia/VIC-RCH047/2021|EPI_ISL_2543804|2021-03-04	GGCAAATATGGAAACATACGTGAATAAACTTCACGAGGGCTCCACATACACAGCTGCTGTTCAATACAATGTCCTAGAAAAAG
LDT_RSV-B_M_1.1	13	hRSV/A/Argentina/UNLP-HNRG-468/2019|EPI_ISL_19898485|2019-06-11	GGCAAATATGGAAACATACGTGAATAAACTTCACGAGGGCTCCACATACACAGCTGCTGTTCAATACAATGTCCTAGAAAAAG
LDT_RSV-B_M_1.1	13	hRSV/A/France/ARA-HCL021057349001/2021|EPI_ISL_18789260|2021-03-26	GGCAAATATGGAAACATACGTGAATAAACTTCACGAGGGCTCCACATACACAGCTGCTGTTCAATACAATGTCCTAGAAAAAG
LDT_RSV-B_M_1.1	13	hRSV/A/France/ARA-HCL019217081201/2019|EPI_ISL_18789036|2019-12-17	GGCAAATATGGAAACATACGTGAATAAACTTCACGAGGGCTCCACATACACAGCTGCTGTTCAATACAATGTCCTAGAAAAAG
LDT_RSV-B_M_1.1	13	hRSV/A/Australia/P515852/2020|EPI_ISL_2839233|2020-11-28	GGCAAATATGGAAACATACGTGAATAAACTTCACGAGGGCTCCACATACACAGCTGCTGTTCAATACAATGTCCTAGAAAAAG
LDT_RSV-B_M_1.1	13	hRSV/A/Canada/un-UMC-25605/2018|EPI_ISL_18061021|2018-11-27	GGCAAATATGGAAACATACGTGAATAAACTTCACGAGGGCTCCACATACACAGCTGCTGTTCAATACAATGTCCTAGAAAAAG
LDT_RSV-B_M_1.1	13	hRSV/A/Canada/un-UMC-25604/2018|EPI_ISL_18061020|2018-11-27	GGCAAATATGGAAACATACGTGAATAAACTTCACGAGGGCTCCACATACACAGCTGCTGTTCAATACAATGTCCTAGAAAAAG
LDT_RSV-B_M_1.1	13	hRSV/A/Brazil/un-UMC-550102100/2019|EPI_ISL_19048380|2019-04-23	GGCAAATATGGAAACATACGTGAATAAACTTCACGAGGGCTCCACATACACAGCTGCTGTTCAATACAATGTCCTAGAAAAAG
LDT_RSV-B_M_1.1	13	hRSV/A/Australia/QLD-RBWH182/2021|EPI_ISL_15774043|2021-03-04	GGCAAATATGGAAACATACGTGAATAAACTTCACGAGGGCTCCACATACACAGCTGCTGTTCAATACAATGTCCTAGAAAAAG
LDT_RSV-B_M_1.1	13	hRSV/A/Netherlands/un-DP-UU02-0020-V01/2017|EPI_ISL_15753308|2017-12-19	GGCAAATATGGAAACATACGTGAATAAACTTCACGAGGGCTCCACATACACAGCTGCTGTTCAATACAATGTCCTAGAAAAAG
LDT_RSV-B_M_1.1	13	hRSV/A/Germany/un-UMC-490102029/2019|EPI_ISL_19048660|2019-02-25	GGCAAATATGGAAACATACGTGAATAAACTTCACGAGGGCTCCACATACACAGCTGCTGTTCAATACAATGTCCTAGAAAAAG
LDT_RSV-B_M_1.1	13	hRSV/A/Kenya/KILIFI-WGS-1308-05-03/2015|EPI_ISL_2582670|2015-03-05	GGCAAATATGGAAACATACGTGAATAAACTTCACGAGGGCTCCACATACACAGCTGCTGTTCAATACAATGTCCTAGAAAAAG
LDT_RSV-B_M_1.1	13	hRSV/A/Pakistan/ICT-64-02315/2021|EPI_ISL_19137650|2021-11-20	GGCAAATATGGAAACATACGTGAATAAACTTCACGAGGGCTCCACATACACAGCTGCTGTTCAATACAATGTCCTAGAAAAAG
LDT_RSV-B_M_1.1	13	hRSV/A/Spain/CT-HUVH-648622/2021|EPI_ISL_18682114|2021-10-14	GGCAAATATGGAAACATACGTGAATAAACTTCACGAGGGCTCCACATACACAGCTGCTGTTCAATACAATGTCCTAGAAAAAG
LDT_RSV-B_M_1.1	13	hRSV/A/Kenya/KILIFI-WGS-1288-07-01/2015|EPI_ISL_2578815|2015-01-07	GGCAAATATGGAAACATACGTGAATAAACTTCACGAGGGCTCCACATACACAGCTGCTGTTCAATACAATGTCCTAGAAAAAG
LDT_RSV-B_M_1.1	13	hRSV/A/New_Zealand/IESR-HB0070/2017|EPI_ISL_19206965|2017-04-18	GGCAAATATGGAAACATACGTGAATAAACTTCACGAGGGCTCCACATACACAGCTGCTGTTCAATACAATGTCCTAGAAAAAG
LDT_RSV-B_M_1.1	13	hRSV/A/New_Zealand/IESR-VR0549/2021|EPI_ISL_16959643|2021-06-23	GGCAAATATGGAAACATACGTGAATAAACTTCACGAGGGCTCCACATACACAGCTGCTGTTCAATACAATGTCCTAGAAAAAG
LDT_RSV-B_M_1.1	13	hRSV/A/South_Africa/UMC-270102007/2019|EPI_ISL_19048346|2019-02-26	GGCAAATATGGAAACATACGTGAATAAACTTCACGAGGGCTCCACATACACAGCTGCTGTTCAATACAATGTCCTAGAAAAAG
LDT_RSV-B_M_1.1	13	hRSV/A/USA/WA-BBI-S25214/2020|EPI_ISL_19125736|2020-03-10	GGCAAATATGGAAACATACGTGAATAAACTTCACGAGGGCTCCACATACACAGCTGCTGTTCAATACAATGTCCTAGAAAAAG
LDT_RSV-B_M_1.1	13	hRSV/A/Brazil/un-UMC-550102109/2019|EPI_ISL_19048904|2019-05-28	GGCAAATATGGAAACATACGTGAATAAACTTCACGAGGGCTCCACATACACAGCTGCTGTTCAATACAATGTCCTAGAAAAAG
LDT_RSV-B_M_1.1	13	hRSV/A/New_Zealand/IESR-VR0621/2021|EPI_ISL_16959693|2021-06-21	GGCAAATATGGAAACATACGTGAATAAACTTCACGAGGGCTCCACATACACAGCTGCTGTTCAATACAATGTCCTAGAAAAAG
LDT_RSV-B_M_1.1	13	hRSV/A/New_Zealand/IESR-HB1105/2015|EPI_ISL_19206850|2015-09-05	GGCAAATATGGAAACATACGTGAATAAACTTCACGAGGGCTCCACATACACAGCTGCTGTTCAATACAATGTCCTAGAAAAAG
LDT_RSV-B_M_1.1	13	hRSV/A/Morocco/1174-17/2017|EPI_ISL_15120777|2017-03-02	GGCAAATATGGAAACATACGTGAATAAACTTCACGAGGGCTCCACATACACAGCTGCTGTTCAATACAATGTCCTAGAAAAAG
LDT_RSV-B_M_1.1	13	hRSV/A/USA/WA-BBI-S25170/2019|EPI_ISL_19125746|2019-01-31	GGCAAATATGGAAACATACGTGAATAAACTTCACGAGGGCTCCACATACACAGCTGCTGTTCAATACAATGTCCTAGAAAAAG
LDT_RSV-B_M_1.1	13	hRSV/A/Tunisia/IZSAM-1427-1-87/2021|EPI_ISL_19544377|2021-11-02	GGCAAATATGGAAACATACGTGAATAAACTTCACGAGGGCTCCACATACACAGCTGCTGTTCAATACAATGTCCTAGAAAAAG
LDT_RSV-B_M_1.1	13	hRSV/A/Australia/VIC-RCH045/2019|EPI_ISL_1653988|2019-02-11	GGCAAATATGGAAACATACGTGAATAAACTTCACGAGGGCTCCACATACACAGCTGCTGTTCAATACAATGTCCTAGAAAAAG
LDT_RSV-B_M_1.1	13	hRSV/A/Argentina/BA-HNRG-314/2017|EPI_ISL_1074259|2017-05-12	GGCAAATATGGAAACATACGTGAATAAACTTCACGAGGGCTCCACATACACAGCTGCTGTTCAATACAATGTCCTAGAAAAAG
LDT_RSV-B_M_1.1	13	hRSV/A/New_Zealand/IESR-VR1621/2021|EPI_ISL_16960132|2021-08-04	GGCAAATATGGAAACATACGTGAATAAACTTCACGAGGGCTCCACATACACAGCTGCTGTTCAATACAATGTCCTAGAAAAAG
LDT_RSV-B_M_1.1	13	hRSV/A/South_Africa/UMC-270101068/2018|EPI_ISL_19048731|2018-04-20	GGCAAATATGGAAACATACGTGAATAAACTTCACGAGGGCTCCACATACACAGCTGCTGTTCAATACAATGTCCTAGAAAAAG
LDT_RSV-B_M_1.1	13	hRSV/A/Spain/CT-HUVH-737794/2017|EPI_ISL_18682288|2017-12-14	GGCAAATATGGAAACATACGTGAATAAACTTCACGAGGGCTCCACATACACAGCTGCTGTTCAATACAATGTCCTAGAAAAAG
LDT_RSV-B_M_1.1	13	hRSV/A/Canada/un-UMC-25749/2020|EPI_ISL_18061165|2020-01-03	GGCAAATATGGAAACATACGTGAATAAACTTCACGAGGGCTCCACATACACAGCTGCTGTTCAATACAATGTCCTAGAAAAAG
LDT_RSV-B_M_1.1	13	hRSV/A/New_Zealand/IESR-VR0576/2021|EPI_ISL_16959661|2021-06-22	GGCAAATATGGAAACATACGTGAATAAACTTCACGAGGGCTCCACATACACAGCTGCTGTTCAATACAATGTCCTAGAAAAAG
LDT_RSV-B_M_1.1	13	hRSV/A/France/ARA-HCL020005518901/2020|EPI_ISL_18789117|2020-01-09	GGCAAATATGGAAACATACGTGAATAAACTTCACGAGGGCTCCACATACACAGCTGCTGTTCAATACAATGTCCTAGAAAAAG
LDT_RSV-B_M_1.1	13	hRSV/A/Germany/RP-22-01974/2021|EPI_ISL_17995724|2021-11-22	GGCAAATATGGAAACATACGTGAATAAACTTCACGAGGGCTCCACATACACAGCTGCTGTTCAATACAATGTCCTAGAAAAAG
LDT_RSV-B_M_1.1	13	hRSV/A/USA/un-BCM-121310737A/2013|EPI_ISL_18334216|2013-12-30	GGCAAATATGGAAACATACGTGAATAAACTTCACGAGGGCTCCACATACACAGCTGCTGTTCAATACAATGTCCTAGAAAAAG
LDT_RSV-B_M_1.1	13	hRSV/A/Australia/VIC-RCH062/2019|EPI_ISL_1834096|2019-03-31	GGCAAATATGGAAACATACGTGAATAAACTTCACGAGGGCTCCACATACACAGCTGCTGTTCAATACAATGTCCTAGAAAAAG
LDT_RSV-B_M_1.1	13	hRSV/A/USA/un-SC0693/2019|EPI_ISL_15772191|2019	GGCAAATATGGAAACATACGTGAATAAACTTCACGAGGGCTCCACATACACAGCTGCTGTTCAATACAATGTCCTAGAAAAAG
LDT_RSV-B_M_1.1	13	hRSV/A/England/RE19003122/2019|EPI_ISL_1520413|2019-11-12	GGCAAATATGGAAACATACGTGAATAAACTTCACGAGGGCTCCACATACACAGCTGCTGTTCAATACAATGTCCTAGAAAAAG
LDT_RSV-B_M_1.1	13	hRSV/A/USA/un-BCM-121310704A/2012|EPI_ISL_18334178|2012-02-21	GGCAAATATGGAAACATACGTGAATAAACTTCACGAGGGCTCCACATACACAGCTGCTGTTCAATACAATGTCCTAGAAAAAG
LDT_RSV-B_M_1.1	13	hRSV/A/Scotland/IEE-455/2021|EPI_ISL_19442494|2021-10-22	GGCAAATATGGAAACATACGTGAATAAACTTCACGAGGGCTCCACATACACAGCTGCTGTTCAATACAATGTCCTAGAAAAAG
LDT_RSV-B_M_1.1	13	hRSV/A/USA/LA2-87/2013|EPI_ISL_2588597|2013-03-01	GGCAAATATGGAAACATACGTGAATAAACTTCACGAGGGCTCCACATACACAGCTGCTGTTCAATACAATGTCCTAGAAAAAG
LDT_RSV-B_M_1.1	13	hRSV/A/Germany/RP-22-00271/2021|EPI_ISL_17995706|2021-10-07	GGCAAATATGGAAACATACGTGAATAAACTTCACGAGGGCTCCACATACACAGCTGCTGTTCAATACAATGTCCTAGAAAAAG
LDT_RSV-B_M_1.1	13	hRSV/A/Finland/UMC-358103036/2020|EPI_ISL_19048596|2020-02-19	GGCAAATATGGAAACATACGTGAATAAACTTCACGAGGGCTCCACATACACAGCTGCTGTTCAATACAATGTCCTAGAAAAAG
LDT_RSV-B_M_1.1	13	hRSV/A/France/ARA-HCL021033753201/2021|EPI_ISL_18789184|2021-02-21	GGCAAATATGGAAACATACGTGAATAAACTTCACGAGGGCTCCACATACACAGCTGCTGTTCAATACAATGTCCTAGAAAAAG
LDT_RSV-B_M_1.1	13	hRSV/A/Egypt/KB-CPHL002/2020|EPI_ISL_6208725|2020-01-08	GGCAAATATGGAAACATACGTGAATAAACTTCACGAGGGCTCCACATACACAGCTGCTGTTCAATACAATGTCCTAGAAAAAG
LDT_RSV-B_M_1.1	13	hRSV/A/New_Zealand/IESR-VR1011/2021|EPI_ISL_16959885|2021-07-09	GGCAAATATGGAAACATACGTGAATAAACTTCACGAGGGCTCCACATACACAGCTGCTGTTCAATACAATGTCCTAGAAAAAG
LDT_RSV-B_M_1.1	13	hRSV/A/New_Zealand/IESR-CF0356/2018|EPI_ISL_19207141|2018-06-28	GGCAAATATGGAAACATACGTGAATAAACTTCACGAGGGCTCCACATACACAGCTGCTGTTCAATACAATGTCCTAGAAAAAG
LDT_RSV-B_M_1.1	13	hRSV/A/United_Kingdom/DP-OX03-0094-V02/2018|EPI_ISL_15753258|2018-01-30	GGCAAATATGGAAACATACGTGAATAAACTTCACGAGGGCTCCACATACACAGCTGCTGTTCAATACAATGTCCTAGAAAAAG
LDT_RSV-B_M_1.1	13	hRSV/A/Australia/VIC-RCH048/2021|EPI_ISL_2543805|2021-03-07	GGCAAATATGGAAACATACGTGAATAAACTTCACGAGGGCTCCACATACACAGCTGCTGTTCAATACAATGTCCTAGAAAAAG
LDT_RSV-B_M_1.1	13	hRSV/A/USA/WA-BBI-S25225/2020|EPI_ISL_19125769|2020-02-24	GGCAAATATGGAAACATACGTGAATAAACTTCACGAGGGCTCCACATACACAGCTGCTGTTCAATACAATGTCCTAGAAAAAG
LDT_RSV-B_M_1.1	13	hRSV/A/South_Korea/UMC-26909/2020|EPI_ISL_18062325|2020-01-09	GGCAAATATGGAAACATACGTGAATAAACTTCACGAGGGCTCCACATACACAGCTGCTGTTCAATACAATGTCCTAGAAAAAG
LDT_RSV-B_M_1.1	13	hRSV/A/France/ARA-HCL021062306602/2021|EPI_ISL_18789275|2021-04-02	GGCAAATATGGAAACATACGTGAATAAACTTCACGAGGGCTCCACATACACAGCTGCTGTTCAATACAATGTCCTAGAAAAAG
LDT_RSV-B_M_1.1	13	hRSV/A/New_Zealand/IESR-HB1615/2016|EPI_ISL_19206309|2016-07-19	GGCAAATATGGAAACATACGTGAATAAACTTCACGAGGGCTCCACATACACAGCTGCTGTTCAATACAATGTCCTAGAAAAAG
LDT_RSV-B_M_1.1	13	hRSV/A/Spain/CT-HUVH-544118/2021|EPI_ISL_18682107|2021-05-24	GGCAAATATGGAAACATACGTGAATAAACTTCACGAGGGCTCCACATACACAGCTGCTGTTCAATACAATGTCCTAGAAAAAG
LDT_RSV-B_M_1.1	13	hRSV/A/South_Korea/GJ_HERI-10/2020|EPI_ISL_19090978|2020-02-11	GGCAAATATGGAAACATACGTGAATAAACTTCACGAGGGCTCCACATACACAGCTGCTGTTCAATACAATGTCCTAGAAAAAG
LDT_RSV-B_M_1.1	13	hRSV/A/Panama/ICGES-133/2019|EPI_ISL_19423117|2019-12-13	GGCAAATATGGAAACATACGTGAATAAACTTCACGAGGGCTCCACATACACAGCTGCTGTTCAATACAATGTCCTAGAAAAAG
LDT_RSV-B_M_1.1	13	hRSV/A/USA/WA-BBI-S23373/2021|EPI_ISL_18143463|2021-11-11	GGCAAATATGGAAACATACGTGAATAAACTTCACGAGGGCTCCACATACACAGCTGCTGTTCAATACAATGTCCTAGAAAAAG
LDT_RSV-B_M_1.1	13	hRSV/A/China/WH-WIV-1103n2/2021|EPI_ISL_19888529|2021-11-03	GGCAAATATGGAAACATACGTGAATAAACTTCACGAGGGCTCCACATACACAGCTGCTGTTCAATACAATGTCCTAGAAAAAG
LDT_RSV-B_M_1.1	13	hRSV/A/Mozambique/MAP-INS014/2017|EPI_ISL_1647462|2017-02-14	GGCAAATATGGAAACATACGTGAATAAACTTCACGAGGGCTCCACATACACAGCTGCTGTTCAATACAATGTCCTAGAAAAAG
LDT_RSV-B_M_1.1	13	hRSV/A/Kenya/KILIFI-WGS-1142-21-01/2013|EPI_ISL_2595315|2013-01-21	GGCAAATATGGAAACATACGTGAATAAACTTCACGAGGGCTCCACATACACAGCTGCTGTTCAATACAATGTCCTAGAAAAAG
LDT_RSV-B_M_1.1	13	hRSV/A/England/RE19003244/2019|EPI_ISL_1647405|2019-12-06	GGCAAATATGGAAACATACGTGAATAAACTTCACGAGGGCTCCACATACACAGCTGCTGTTCAATACAATGTCCTAGAAAAAG
LDT_RSV-B_M_1.1	13	hRSV/A/Australia/A-NSW-WM3409A-16/2016|EPI_ISL_2582241|2016-09-28	GGCAAATATGGAAACATACGTGAATAAACTTCACGAGGGCTCCACATACACAGCTGCTGTTCAATACAATGTCCTAGAAAAAG
LDT_RSV-B_M_1.1	13	hRSV/A/New_Zealand/IESR-VR0468/2021|EPI_ISL_19207212|2021-06-15	GGCAAATATGGAAACATACGTGAATAAACTTCACGAGGGCTCCACATACACAGCTGCTGTTCAATACAATGTCCTAGAAAAAG
LDT_RSV-B_M_1.1	13	hRSV/A/USA/TH-10509/2013|EPI_ISL_2585332|2013-10-15	GGCAAATATGGAAACATACGTGAATAAACTTCACGAGGGCTCCACATACACAGCTGCTGTTCAATACAATGTCCTAGAAAAAG
LDT_RSV-B_M_1.1	13	hRSV/A/New_Zealand/IESR-HB0203/2017|EPI_ISL_19206383|2017-06-07	GGCAAATATGGAAACATACGTGAATAAACTTCACGAGGGCTCCACATACACAGCTGCTGTTCAATACAATGTCCTAGAAAAAG
LDT_RSV-B_M_1.1	13	hRSV/A/New_Zealand/IESR-CF1499/2019|EPI_ISL_19207182|2019-06-26	GGCAAATATGGAAACATACGTGAATAAACTTCACGAGGGCTCCACATACACAGCTGCTGTTCAATACAATGTCCTAGAAAAAG
LDT_RSV-B_M_1.1	13	hRSV/A/Argentina/BA-HNRG-448/2021|EPI_ISL_15067690|2021-07-19	GGCAAATATGGAAACATACGTGAATAAACTTCACGAGGGCTCCACATACACAGCTGCTGTTCAATACAATGTCCTAGAAAAAG
LDT_RSV-B_M_1.1	13	hRSV/A/Japan/UMC-26865/2019|EPI_ISL_18062281|2019-10-24	GGCAAATATGGAAACATACGTGAATAAACTTCACGAGGGCTCCACATACACAGCTGCTGTTCAATACAATGTCCTAGAAAAAG
LDT_RSV-B_M_1.1	13	hRSV/A/France/ARA-HCL021025304601/2021|EPI_ISL_18789161|2021-02-08	GGCAAATATGGAAACATACGTGAATAAACTTCACGAGGGCTCCACATACACAGCTGCTGTTCAATACAATGTCCTAGAAAAAG
LDT_RSV-B_M_1.1	13	hRSV/A/Finland/UMC-26380/2020|EPI_ISL_18061796|2020-02-12	GGCAAATATGGAAACATACGTGAATAAACTTCACGAGGGCTCCACATACACAGCTGCTGTTCAATACAATGTCCTAGAAAAAG
LDT_RSV-B_M_1.1	13	hRSV/A/New_Zealand/IESR-VR1481/2021|EPI_ISL_16960088|2021-06-29	GGCAAATATGGAAACATACGTGAATAAACTTCACGAGGGCTCCACATACACAGCTGCTGTTCAATACAATGTCCTAGAAAAAG
LDT_RSV-B_M_1.1	13	hRSV/A/New_Zealand/IESR-VR0416/2021|EPI_ISL_16959585|2021-06-08	GGCAAATATGGAAACATACGTGAATAAACTTCACGAGGGCTCCACATACACAGCTGCTGTTCAATACAATGTCCTAGAAAAAG
LDT_RSV-B_M_1.1	13	hRSV/A/Argentina/BA-HNRG-275/2016|EPI_ISL_1074168|2016-06-29	GGCAAATATGGAAACATACGTGAATAAACTTCACGAGGGCTCCACATACACAGCTGCTGTTCAATACAATGTCCTAGAAAAAG
LDT_RSV-B_M_1.1	13	hRSV/A/England/195020407/2019|EPI_ISL_1647390|2019-12-06	GGCAAATATGGAAACATACGTGAATAAACTTCACGAGGGCTCCACATACACAGCTGCTGTTCAATACAATGTCCTAGAAAAAG
LDT_RSV-B_M_1.1	13	hRSV/A/USA/PA-WU-b23/2015|EPI_ISL_19026372|2015	GGCAAATATGGAAACATACGTGAATAAACTTCACGAGGGCTCCACATACACAGCTGCTGTTCAATACAATGTCCTAGAAAAAG
LDT_RSV-B_M_1.1	13	hRSV/A/USA/WA-BBI-S23347/2020|EPI_ISL_18143605|2020-01-26	GGCAAATATGGAAACATACGTGAATAAACTTCACGAGGGCTCCACATACACAGCTGCTGTTCAATACAATGTCCTAGAAAAAG
LDT_RSV-B_M_1.1	13	hRSV/A/Argentina/HNRG-435/2019|EPI_ISL_15055317|2019-06-11	GGCAAATATGGAAACATACGTGAATAAACTTCACGAGGGCTCCACATACACAGCTGCTGTTCAATACAATGTCCTAGAAAAAG
LDT_RSV-B_M_1.1	13	hRSV/A/South_Africa/UMC-25873/2018|EPI_ISL_18061289|2018-03-19	GGCAAATATGGAAACATACGTGAATAAACTTCACGAGGGCTCCACATACACAGCTGCTGTTCAATACAATGTCCTAGAAAAAG
LDT_RSV-B_M_1.1	13	hRSV/A/Morocco/875-16/2016|EPI_ISL_15120727|2016-03-14	GGCAAATATGGAAACATACGTGAATAAACTTCACGAGGGCTCCACATACACAGCTGCTGTTCAATACAATGTCCTAGAAAAAG
LDT_RSV-B_M_1.1	13	hRSV/A/New_Zealand/IESR-HB0175/2015|EPI_ISL_19206164|2015-08-04	GGCAAATATGGAAACATACGTGAATAAACTTCACGAGGGCTCCACATACACAGCTGCTGTTCAATACAATGTCCTAGAAAAAG
LDT_RSV-B_M_1.1	13	hRSV/A/Canada/un-UMC-010203016/2019|EPI_ISL_19048695|2019-12-14	GGCAAATATGGAAACATACGTGAATAAACTTCACGAGGGCTCCACATACACAGCTGCTGTTCAATACAATGTCCTAGAAAAAG
LDT_RSV-B_M_1.1	13	hRSV/A/New_Zealand/IESR-HB0437/2015|EPI_ISL_19206185|2015-07-14	GGCAAATATGGAAACATACGTGAATAAACTTCACGAGGGCTCCACATACACAGCTGCTGTTCAATACAATGTCCTAGAAAAAG
LDT_RSV-B_M_1.1	13	hRSV/A/New_Zealand/IESR-HB0394/2015|EPI_ISL_19206769|2015-07-13	GGCAAATATGGAAACATACGTGAATAAACTTCACGAGGGCTCCACATACACAGCTGCTGTTCAATACAATGTCCTAGAAAAAG
LDT_RSV-B_M_1.1	13	hRSV/A/Argentina/BA-HNRG-432/2019|EPI_ISL_15067680|2019-06-06	GGCAAATATGGAAACATACGTGAATAAACTTCACGAGGGCTCCACATACACAGCTGCTGTTCAATACAATGTCCTAGAAAAAG
LDT_RSV-B_M_1.1	13	hRSV/A/Mozambique/MAP-INS018/2018|EPI_ISL_1647467|2018-07-10	GGCAAATATGGAAACATACGTGAATAAACTTCACGAGGGCTCCACATACACAGCTGCTGTTCAATACAATGTCCTAGAAAAAG
LDT_RSV-B_M_1.1	13	hRSV/A/USA/WA-BBI-S23354/2020|EPI_ISL_18143447|2020-02-07	GGCAAATATGGAAACATACGTGAATAAACTTCACGAGGGCTCCACATACACAGCTGCTGTTCAATACAATGTCCTAGAAAAAG
LDT_RSV-B_M_1.1	13	hRSV/A/Brazil/un-UMC-550102151/2019|EPI_ISL_19049198|2019-06-24	GGCAAATATGGAAACATACGTGAATAAACTTCACGAGGGCTCCACATACACAGCTGCTGTTCAATACAATGTCCTAGAAAAAG
LDT_RSV-B_M_1.1	13	hRSV/A/Argentina/HNRG-453/2021|EPI_ISL_15055327|2021-08-09	GGCAAATATGGAAACATACGTGAATAAACTTCACGAGGGCTCCACATACACAGCTGCTGTTCAATACAATGTCCTAGAAAAAG
LDT_RSV-B_M_1.1	13	hRSV/A/China/ZJ-CDC-21S166/2021|EPI_ISL_19814926|2021-10-13	GGCAAATATGGAAACATACGTGAATAAACTTCACGAGGGCTCCACATACACAGCTGCTGTTCAATACAATGTCCTAGAAAAAG
LDT_RSV-B_M_1.1	13	hRSV/A/Egypt/KB-CPHL001/2020|EPI_ISL_6208724|2020-01-05	GGCAAATATGGAAACATACGTGAATAAACTTCACGAGGGCTCCACATACACAGCTGCTGTTCAATACAATGTCCTAGAAAAAG
LDT_RSV-B_M_1.1	13	hRSV/A/Netherlands/un-DP-UU01A-0164-V02/2019|EPI_ISL_15753472|2019-12-30	GGCAAATATGGAAACATACGTGAATAAACTTCACGAGGGCTCCACATACACAGCTGCTGTTCAATACAATGTCCTAGAAAAAG
LDT_RSV-B_M_1.1	13	hRSV/A/France/un-UMC-26224/2019|EPI_ISL_18061640|2019-12-12	GGCAAATATGGAAACATACGTGAATAAACTTCACGAGGGCTCCACATACACAGCTGCTGTTCAATACAATGTCCTAGAAAAAG
LDT_RSV-B_M_1.1	13	hRSV/A/Russia/un-UMC-25786/2020|EPI_ISL_18061202|2020-02-11	GGCAAATATGGAAACATACGTGAATAAACTTCACGAGGGCTCCACATACACAGCTGCTGTTCAATACAATGTCCTAGAAAAAG
LDT_RSV-B_M_1.1	13	hRSV/A/USA/TH-10533/2013|EPI_ISL_2587421|2013-10-10	GGCAAATATGGAAACATACGTGAATAAACTTCACGAGGGCTCCACATACACAGCTGCTGTTCAATACAATGTCCTAGAAAAAG
LDT_RSV-B_M_1.1	13	hRSV/A/Kenya/KILIFI-WGS-1129-08-01/2013|EPI_ISL_2578773|2013-01-08	GGCAAATATGGAAACATACGTGAATAAACTTCACGAGGGCTCCACATACACAGCTGCTGTTCAATACAATGTCCTAGAAAAAG
LDT_RSV-B_M_1.1	13	hRSV/A/Japan/NU-18U001iso/2018|EPI_ISL_19861024|2018-08-01	GGCAAATATGGAAACATACGTGAATAAACTTCACGAGGGCTCCACATACACAGCTGCTGTTCAATACAATGTCCTAGAAAAAG
LDT_RSV-B_M_1.1	13	hRSV/A/Australia/WM3322984/2020|EPI_ISL_2839283|2020-11-27	GGCAAATATGGAAACATACGTGAATAAACTTCACGAGGGCTCCACATACACAGCTGCTGTTCAATACAATGTCCTAGAAAAAG
LDT_RSV-B_M_1.1	13	hRSV/A/China/ZJ-CDC-S076/2016|EPI_ISL_19749520|2016-3-28	GGCAAATATGGAAACATACGTGAATAAACTTCACGAGGGCTCCACATACACAGCTGCTGTTCAATACAATGTCCTAGAAAAAG
LDT_RSV-B_M_1.1	13	hRSV/A/England/RE20000014/2020|EPI_ISL_1647409|2020-01-02	GGCAAATATGGAAACATACGTGAATAAACTTCACGAGGGCTCCACATACACAGCTGCTGTTCAATACAATGTCCTAGAAAAAG
LDT_RSV-B_M_1.1	13	hRSV/A/Spain/un-DP-SE01A-0172-V02/2020|EPI_ISL_15753429|2020-01-10	GGCAAATATGGAAACATACGTGAATAAACTTCACGAGGGCTCCACATACACAGCTGCTGTTCAATACAATGTCCTAGAAAAAG
LDT_RSV-B_M_1.1	13	hRSV/A/Zambia/Lusaka-1117/2018|EPI_ISL_17964338|2018-05-04	GGCAAATATGGAAACATACGTGAATAAACTTCACGAGGGCTCCACATACACAGCTGCTGTTCAATACAATGTCCTAGAAAAAG
LDT_RSV-B_M_1.1	13	hRSV/A/France/ARA-HCL021057772701/2021|EPI_ISL_18789261|2021-03-28	GGCAAATATGGAAACATACGTGAATAAACTTCACGAGGGCTCCACATACACAGCTGCTGTTCAATACAATGTCCTAGAAAAAG
LDT_RSV-B_M_1.1	13	hRSV/A/New_Zealand/IESR-HB1682/2016|EPI_ISL_19206317|2016-07-26	GGCAAATATGGAAACATACGTGAATAAACTTCACGAGGGCTCCACATACACAGCTGCTGTTCAATACAATGTCCTAGAAAAAG
LDT_RSV-B_M_1.1	13	hRSV/A/USA/WA-BBI-S23304/2020|EPI_ISL_18143703|2020-01-01	GGCAAATATGGAAACATACGTGAATAAACTTCACGAGGGCTCCACATACACAGCTGCTGTTCAATACAATGTCCTAGAAAAAG
LDT_RSV-B_M_1.1	13	hRSV/A/USA/PA-WU-b26/2015|EPI_ISL_19026312|2015	GGCAAATATGGAAACATACGTGAATAAACTTCACGAGGGCTCCACATACACAGCTGCTGTTCAATACAATGTCCTAGAAAAAG
LDT_RSV-B_M_1.1	13	hRSV/A/United_Kingdom/DP-OX02-8492-V01/2018|EPI_ISL_15753497|2018-12-19	GGCAAATATGGAAACATACGTGAATAAACTTCACGAGGGCTCCACATACACAGCTGCTGTTCAATACAATGTCCTAGAAAAAG
LDT_RSV-B_M_1.1	13	hRSV/A/New_Zealand/IESR-VR0297/2021|EPI_ISL_16959538|2021-05-30	GGCAAATATGGAAACATACGTGAATAAACTTCACGAGGGCTCCACATACACAGCTGCTGTTCAATACAATGTCCTAGAAAAAG
LDT_RSV-B_M_1.1	13	hRSV/A/Tunisia/IZSAM-1427-1-65/2021|EPI_ISL_19544360|2021-11-29	GGCAAATATGGAAACATACGTGAATAAACTTCACGAGGGCTCCACATACACAGCTGCTGTTCAATACAATGTCCTAGAAAAAG
LDT_RSV-B_M_1.1	13	hRSV/A/South_Africa/UMC-25957/2019|EPI_ISL_18061373|2019-02-27	GGCAAATATGGAAACATACGTGAATAAACTTCACGAGGGCTCCACATACACAGCTGCTGTTCAATACAATGTCCTAGAAAAAG
LDT_RSV-B_M_1.1	13	hRSV/A/Spain/CT-HUVH-140890/2019|EPI_ISL_18682357|2019-11-23	GGCAAATATGGAAACATACGTGAATAAACTTCACGAGGGCTCCACATACACAGCTGCTGTTCAATACAATGTCCTAGAAAAAG
LDT_RSV-B_M_1.1	13	hRSV/A/New_Zealand/IESR-VR1422/2021|EPI_ISL_16960048|2021-06-19	GGCAAATATGGAAACATACGTGAATAAACTTCACGAGGGCTCCACATACACAGCTGCTGTTCAATACAATGTCCTAGAAAAAG
LDT_RSV-B_M_1.1	13	hRSV/A/Netherlands/un-UMC-26163/2019|EPI_ISL_18061579|2019-12-11	GGCAAATATGGAAACATACGTGAATAAACTTCACGAGGGCTCCACATACACAGCTGCTGTTCAATACAATGTCCTAGAAAAAG
LDT_RSV-B_M_1.1	13	hRSV/A/Australia/QLD-RBWH238/2021|EPI_ISL_15774060|2021-03-17	GGCAAATATGGAAACATACGTGAATAAACTTCACGAGGGCTCCACATACACAGCTGCTGTTCAATACAATGTCCTAGAAAAAG
LDT_RSV-B_M_1.1	13	hRSV/A/South_Africa/UMC-270101015/2018|EPI_ISL_19048256|2018-03-14	GGCAAATATGGAAACATACGTGAATAAACTTCACGAGGGCTCCACATACACAGCTGCTGTTCAATACAATGTCCTAGAAAAAG
LDT_RSV-B_M_1.1	13	hRSV/A/Netherlands/un-UMC-26051/2017|EPI_ISL_18061467|2017-11-03	GGCAAATATGGAAACATACGTGAATAAACTTCACGAGGGCTCCACATACACAGCTGCTGTTCAATACAATGTCCTAGAAAAAG
LDT_RSV-B_M_1.1	13	hRSV/A/New_Zealand/IESR-VR0707/2017|EPI_ISL_19207136|2017-06-17	GGCAAATATGGAAACATACGTGAATAAACTTCACGAGGGCTCCACATACACAGCTGCTGTTCAATACAATGTCCTAGAAAAAG
LDT_RSV-B_M_1.1	13	hRSV/A/China/WH-WIV-0920n1/2021|EPI_ISL_19888517|2021-09-20	GGCAAATATGGAAACATACGTGAATAAACTTCACGAGGGCTCCACATACACAGCTGCTGTTCAATACAATGTCCTAGAAAAAG
LDT_RSV-B_M_1.1	13	hRSV/A/France/ARA-HCL021201447502/2021|EPI_ISL_18789504|2021-11-12	GGCAAATATGGAAACATACGTGAATAAACTTCACGAGGGCTCCACATACACAGCTGCTGTTCAATACAATGTCCTAGAAAAAG
LDT_RSV-B_M_1.1	13	hRSV/A/USA/LA2-49/2013|EPI_ISL_2588349|2013-01-10	GGCAAATATGGAAACATACGTGAATAAACTTCACGAGGGCTCCACATACACAGCTGCTGTTCAATACAATGTCCTAGAAAAAG
LDT_RSV-B_M_1.1	13	hRSV/A/China/ZJ-CDC-16S028/2016|EPI_ISL_19814925|2016-01-25	GGCAAATATGGAAACATACGTGAATAAACTTCACGAGGGCTCCACATACACAGCTGCTGTTCAATACAATGTCCTAGAAAAAG
LDT_RSV-B_M_1.1	13	hRSV/A/New_Zealand/IESR-HB1100/2015|EPI_ISL_19206256|2015-09-04	GGCAAATATGGAAACATACGTGAATAAACTTCACGAGGGCTCCACATACACAGCTGCTGTTCAATACAATGTCCTAGAAAAAG
LDT_RSV-B_M_1.1	13	hRSV/A/France/ARA-HCL021144714301/2021|EPI_ISL_18789327|2021-08-13	GGCAAATATGGAAACATACGTGAATAAACTTCACGAGGGCTCCACATACACAGCTGCTGTTCAATACAATGTCCTAGAAAAAG
LDT_RSV-B_M_1.1	13	hRSV/A/England/E19003242/2019|EPI_ISL_11428328|2019-12-16	GGCAAATATGGAAACATACGTGAATAAACTTCACGAGGGCTCCACATACACAGCTGCTGTTCAATACAATGTCCTAGAAAAAG
LDT_RSV-B_M_1.1	13	hRSV/A/Australia/WM3280473/2020|EPI_ISL_2839269|2020-11-23	GGCAAATATGGAAACATACGTGAATAAACTTCACGAGGGCTCCACATACACAGCTGCTGTTCAATACAATGTCCTAGAAAAAG
LDT_RSV-B_M_1.1	13	hRSV/A/South_Africa/UMC-25885/2018|EPI_ISL_18061301|2018-04-05	GGCAAATATGGAAACATACGTGAATAAACTTCACGAGGGCTCCACATACACAGCTGCTGTTCAATACAATGTCCTAGAAAAAG
LDT_RSV-B_M_1.1	13	hRSV/A/France/ARA-HCL020005723301/2020|EPI_ISL_18789118|2020-01-09	GGCAAATATGGAAACATACGTGAATAAACTTCACGAGGGCTCCACATACACAGCTGCTGTTCAATACAATGTCCTAGAAAAAG
LDT_RSV-B_M_1.1	13	hRSV/A/Kenya/KILIFI-WGS-1247-04-12/2014|EPI_ISL_2582257|2014-12-04	GGCAAATATGGAAACATACGTGAATAAACTTCACGAGGGCTCCACATACACAGCTGCTGTTCAATACAATGTCCTAGAAAAAG
LDT_RSV-B_M_1.1	13	hRSV/A/USA/WA-BBI-S25013/2020|EPI_ISL_19006968|2020-02-10	GGCAAATATGGAAACATACGTGAATAAACTTCACGAGGGCTCCACATACACAGCTGCTGTTCAATACAATGTCCTAGAAAAAG
LDT_RSV-B_M_1.1	13	hRSV/A/New_Zealand/IESR-VR0661/2021|EPI_ISL_16959720|2021-06-23	GGCAAATATGGAAACATACGTGAATAAACTTCACGAGGGCTCCACATACACAGCTGCTGTTCAATACAATGTCCTAGAAAAAG
LDT_RSV-B_M_1.1	13	hRSV/A/Argentina/BA-HNRG-204/2016|EPI_ISL_1074048|2016-04-05	GGCAAATATGGAAACATACGTGAATAAACTTCACGAGGGCTCCACATACACAGCTGCTGTTCAATACAATGTCCTAGAAAAAG
LDT_RSV-B_M_1.1	13	hRSV/A/Philippines/99074/2019|EPI_ISL_12970417|2019-10-19	GGCAAATATGGAAACATACGTGAATAAACTTCACGAGGGCTCCACATACACAGCTGCTGTTCAATACAATGTCCTAGAAAAAG
LDT_RSV-B_M_1.1	13	hRSV/A/France/ARA-HCL021046080601/2021|EPI_ISL_18789214|2021-03-10	GGCAAATATGGAAACATACGTGAATAAACTTCACGAGGGCTCCACATACACAGCTGCTGTTCAATACAATGTCCTAGAAAAAG
LDT_RSV-B_M_1.1	13	hRSV/A/China/CCMU-0164/2019|EPI_ISL_18482757|2019-01-25	GGCAAATATGGAAACATACGTGAATAAACTTCACGAGGGCTCCACATACACAGCTGCTGTTCAATACAATGTCCTAGAAAAAG
LDT_RSV-B_M_1.1	13	hRSV/A/Germany/un-UMC-26483/2020|EPI_ISL_18061899|2020-01-30	GGCAAATATGGAAACATACGTGAATAAACTTCACGAGGGCTCCACATACACAGCTGCTGTTCAATACAATGTCCTAGAAAAAG
LDT_RSV-B_M_1.1	13	hRSV/A/United_Kingdom/DP-OX02-8554-V01/2018|EPI_ISL_15753546|2018-12-01	GGCAAATATGGAAACATACGTGAATAAACTTCACGAGGGCTCCACATACACAGCTGCTGTTCAATACAATGTCCTAGAAAAAG
LDT_RSV-B_M_1.1	13	hRSV/A/Canada/un-UMC-010203008/2019|EPI_ISL_19049041|2019-11-24	GGCAAATATGGAAACATACGTGAATAAACTTCACGAGGGCTCCACATACACAGCTGCTGTTCAATACAATGTCCTAGAAAAAG
LDT_RSV-B_M_1.1	13	hRSV/A/USA/un-BCM-121310726A/2013|EPI_ISL_18334195|2013-02-28	GGCAAATATGGAAACATACGTGAATAAACTTCACGAGGGCTCCACATACACAGCTGCTGTTCAATACAATGTCCTAGAAAAAG
LDT_RSV-B_M_1.1	13	hRSV/A/New_Zealand/IESR-HB0673/2017|EPI_ISL_19206445|2017-06-29	GGCAAATATGGAAACATACGTGAATAAACTTCACGAGGGCTCCACATACACAGCTGCTGTTCAATACAATGTCCTAGAAAAAG
LDT_RSV-B_M_1.1	13	hRSV/A/France/un-UMC-26200/2019|EPI_ISL_18061616|2019-11-05	GGCAAATATGGAAACATACGTGAATAAACTTCACGAGGGCTCCACATACACAGCTGCTGTTCAATACAATGTCCTAGAAAAAG
LDT_RSV-B_M_1.1	13	hRSV/A/Austria/MUW1228283/2020|EPI_ISL_16533869|2020-02-28	GGCAAATATGGAAACATACGTGAATAAACTTCACGAGGGCTCCACATACACAGCTGCTGTTCAATACAATGTCCTAGAAAAAG
LDT_RSV-B_M_1.1	13	hRSV/A/Australia/QLD-RBWH230/2021|EPI_ISL_11817071|2021-03-15	GGCAAATATGGAAACATACGTGAATAAACTTCACGAGGGCTCCACATACACAGCTGCTGTTCAATACAATGTCCTAGAAAAAG
LDT_RSV-B_M_1.1	13	hRSV/A/Argentina/BA-HNRG-388/2017|EPI_ISL_1074173|2017-07-17	GGCAAATATGGAAACATACGTGAATAAACTTCACGAGGGCTCCACATACACAGCTGCTGTTCAATACAATGTCCTAGAAAAAG
LDT_RSV-B_M_1.1	13	hRSV/A/South_Africa/UMC-25896/2018|EPI_ISL_18061312|2018-04-11	GGCAAATATGGAAACATACGTGAATAAACTTCACGAGGGCTCCACATACACAGCTGCTGTTCAATACAATGTCCTAGAAAAAG
LDT_RSV-B_M_1.1	13	hRSV/A/New_Zealand/NZL-LJRSV74/2011|EPI_ISL_2585275|2011-07-03	GGCAAATATGGAAACATACGTGAATAAACTTCACGAGGGCTCCACATACACAGCTGCTGTTCAATACAATGTCCTAGAAAAAG
LDT_RSV-B_M_1.1	13	hRSV/A/New_Zealand/IESR-VR0694/2021|EPI_ISL_16959746|2021-06-26	GGCAAATATGGAAACATACGTGAATAAACTTCACGAGGGCTCCACATACACAGCTGCTGTTCAATACAATGTCCTAGAAAAAG
LDT_RSV-B_M_1.1	13	hRSV/A/USA/WA-BBI-S23292/2019|EPI_ISL_18143638|2019-12-29	GGCAAATATGGAAACATACGTGAATAAACTTCACGAGGGCTCCACATACACAGCTGCTGTTCAATACAATGTCCTAGAAAAAG
LDT_RSV-B_M_1.1	13	hRSV/A/Australia/VIC-RCH017/2018|EPI_ISL_1834087|2018-02-11	GGCAAATATGGAAACATACGTGAATAAACTTCACGAGGGCTCCACATACACAGCTGCTGTTCAATACAATGTCCTAGAAAAAG
LDT_RSV-B_M_1.1	13	hRSV/A/Australia/A-NSW-WM1079A-16/2016|EPI_ISL_2578767|2016-08-14	GGCAAATATGGAAACATACGTGAATAAACTTCACGAGGGCTCCACATACACAGCTGCTGTTCAATACAATGTCCTAGAAAAAG
LDT_RSV-B_M_1.1	13	hRSV/A/Panama/GMIHS-108/2019|EPI_ISL_19568514|2019-09-09	GGCAAATATGGAAACATACGTGAATAAACTTCACGAGGGCTCCACATACACAGCTGCTGTTCAATACAATGTCCTAGAAAAAG
LDT_RSV-B_M_1.1	13	hRSV/A/Italy/SIC-87_02/2018|EPI_ISL_19063360|2018-01-08	GGCAAATATGGAAACATACGTGAATAAACTTCACGAGGGCTCCACATACACAGCTGCTGTTCAATACAATGTCCTAGAAAAAG
LDT_RSV-B_M_1.1	13	hRSV/A/Australia/A-NSW-WM4754A-16/2016|EPI_ISL_2595712|2016-08-15	GGCAAATATGGAAACATACGTGAATAAACTTCACGAGGGCTCCACATACACAGCTGCTGTTCAATACAATGTCCTAGAAAAAG
LDT_RSV-B_M_1.1	13	hRSV/A/Germany/BY-22-01741/2021|EPI_ISL_17995723|2021-11-19	GGCAAATATGGAAACATACGTGAATAAACTTCACGAGGGCTCCACATACACAGCTGCTGTTCAATACAATGTCCTAGAAAAAG
LDT_RSV-B_M_1.1	13	hRSV/A/USA/MD-JHRSV495/2019|EPI_ISL_19883866|2019	GGCAAATATGGAAACATACGTGAATAAACTTCACGAGGGCTCCACATACACAGCTGCTGTTCAATACAATGTCCTAGAAAAAG
LDT_RSV-B_M_1.1	13	hRSV/A/New_Zealand/IESR-VR0550/2021|EPI_ISL_16959644|2021-06-24	GGCAAATATGGAAACATACGTGAATAAACTTCACGAGGGCTCCACATACACAGCTGCTGTTCAATACAATGTCCTAGAAAAAG
LDT_RSV-B_M_1.1	13	hRSV/A/Spain/CT-HUVH-231189/2015|EPI_ISL_18682085|2015-10-23	GGCAAATATGGAAACATACGTGAATAAACTTCACGAGGGCTCCACATACACAGCTGCTGTTCAATACAATGTCCTAGAAAAAG
LDT_RSV-B_M_1.1	13	hRSV/A/Netherlands/un-DP-UU02-0205-V01/2019|EPI_ISL_15753345|2019-12-05	GGCAAATATGGAAACATACGTGAATAAACTTCACGAGGGCTCCACATACACAGCTGCTGTTCAATACAATGTCCTAGAAAAAG
LDT_RSV-B_M_1.1	13	hRSV/A/China/ZJ-CDC-20S014/2020|EPI_ISL_19814993|2020-12-23	GGCAAATATGGAAACATACGTGAATAAACTTCACGAGGGCTCCACATACACAGCTGCTGTTCAATACAATGTCCTAGAAAAAG
LDT_RSV-B_M_1.1	13	hRSV/A/Taiwan/UMC-26928/2019|EPI_ISL_18062344|2019-12-10	GGCAAATATGGAAACATACGTGAATAAACTTCACGAGGGCTCCACATACACAGCTGCTGTTCAATACAATGTCCTAGAAAAAG
LDT_RSV-B_M_1.1	13	hRSV/A/Italy/SIC-120_06/2019|EPI_ISL_19063403|2019-02-06	GGCAAATATGGAAACATACGTGAATAAACTTCACGAGGGCTCCACATACACAGCTGCTGTTCAATACAATGTCCTAGAAAAAG
LDT_RSV-B_M_1.1	13	hRSV/A/New_Zealand/IESR-HB0926/2015|EPI_ISL_19206236|2015-07-08	GGCAAATATGGAAACATACGTGAATAAACTTCACGAGGGCTCCACATACACAGCTGCTGTTCAATACAATGTCCTAGAAAAAG
LDT_RSV-B_M_1.1	13	hRSV/A/England/RE20000094/2020|EPI_ISL_1520439|2020-01-28	GGCAAATATGGAAACATACGTGAATAAACTTCACGAGGGCTCCACATACACAGCTGCTGTTCAATACAATGTCCTAGAAAAAG
LDT_RSV-B_M_1.1	13	hRSV/A/Argentina/BA-HNRG-415/2018|EPI_ISL_15067677|2018-06-28	GGCAAATATGGAAACATACGTGAATAAACTTCACGAGGGCTCCACATACACAGCTGCTGTTCAATACAATGTCCTAGAAAAAG
LDT_RSV-B_M_1.1	13	hRSV/A/New_Zealand/IESR-CF0475/2018|EPI_ISL_19207147|2018-07-09	GGCAAATATGGAAACATACGTGAATAAACTTCACGAGGGCTCCACATACACAGCTGCTGTTCAATACAATGTCCTAGAAAAAG
LDT_RSV-B_M_1.1	13	hRSV/A/Australia/VIC-RCH017/2019|EPI_ISL_1653960|2019-06-30	GGCAAATATGGAAACATACGTGAATAAACTTCACGAGGGCTCCACATACACAGCTGCTGTTCAATACAATGTCCTAGAAAAAG
LDT_RSV-B_M_1.1	13	hRSV/A/United_Kingdom/DP-OX02-8234-D02/2018|EPI_ISL_15753378|2018-11-20	GGCAAATATGGAAACATACGTGAATAAACTTCACGAGGGCTCCACATACACAGCTGCTGTTCAATACAATGTCCTAGAAAAAG
LDT_RSV-B_M_1.1	13	hRSV/A/France/ARA-HCL021198074101/2021|EPI_ISL_18789476|2021-11-06	GGCAAATATGGAAACATACGTGAATAAACTTCACGAGGGCTCCACATACACAGCTGCTGTTCAATACAATGTCCTAGAAAAAG
LDT_RSV-B_M_1.1	13	hRSV/A/China/CCMU-0817/2019|EPI_ISL_18482728|2019-11-28	GGCAAATATGGAAACATACGTGAATAAACTTCACGAGGGCTCCACATACACAGCTGCTGTTCAATACAATGTCCTAGAAAAAG
LDT_RSV-B_M_1.1	13	hRSV/A/USA/MD-JHRSV503/2019|EPI_ISL_19883873|2019	GGCAAATATGGAAACATACGTGAATAAACTTCACGAGGGCTCCACATACACAGCTGCTGTTCAATACAATGTCCTAGAAAAAG
LDT_RSV-B_M_1.1	13	hRSV/A/Canada/un-UMC-25653/2019|EPI_ISL_18061069|2019-11-19	GGCAAATATGGAAACATACGTGAATAAACTTCACGAGGGCTCCACATACACAGCTGCTGTTCAATACAATGTCCTAGAAAAAG
LDT_RSV-B_M_1.1	13	hRSV/A/New_Zealand/IESR-HB0526/2017|EPI_ISL_19206425|2017-06-20	GGCAAATATGGAAACATACGTGAATAAACTTCACGAGGGCTCCACATACACAGCTGCTGTTCAATACAATGTCCTAGAAAAAG
LDT_RSV-B_M_1.1	13	hRSV/A/Australia/un-UMC-610102010/2019|EPI_ISL_19049001|2019-05-22	GGCAAATATGGAAACATACGTGAATAAACTTCACGAGGGCTCCACATACACAGCTGCTGTTCAATACAATGTCCTAGAAAAAG
LDT_RSV-B_M_1.1	13	hRSV/A/Spain/un-UMC-340103024/2019|EPI_ISL_19047973|2019-12-31	GGCAAATATGGAAACATACGTGAATAAACTTCACGAGGGCTCCACATACACAGCTGCTGTTCAATACAATGTCCTAGAAAAAG
LDT_RSV-B_M_1.1	13	hRSV/A/France/un-UMC-330103022/2019|EPI_ISL_19048217|2019-11-25	GGCAAATATGGAAACATACGTGAATAAACTTCACGAGGGCTCCACATACACAGCTGCTGTTCAATACAATGTCCTAGAAAAAG
LDT_RSV-B_M_1.1	13	hRSV/A/Spain/CT-HUVH-154904/2019|EPI_ISL_18682336|2019-12-17	GGCAAATATGGAAACATACGTGAATAAACTTCACGAGGGCTCCACATACACAGCTGCTGTTCAATACAATGTCCTAGAAAAAG
LDT_RSV-B_M_1.1	13	hRSV/A/New_Zealand/IESR-CF0370/2018|EPI_ISL_19206549|2018-07-02	GGCAAATATGGAAACATACGTGAATAAACTTCACGAGGGCTCCACATACACAGCTGCTGTTCAATACAATGTCCTAGAAAAAG
LDT_RSV-B_M_1.1	13	hRSV/A/Germany/un-UMC-26489/2020|EPI_ISL_18061905|2020-02-14	GGCAAATATGGAAACATACGTGAATAAACTTCACGAGGGCTCCACATACACAGCTGCTGTTCAATACAATGTCCTAGAAAAAG
LDT_RSV-B_M_1.1	13	hRSV/A/Argentina/BA-HNRG-433/2019|EPI_ISL_15067681|2019-06-06	GGCAAATATGGAAACATACGTGAATAAACTTCACGAGGGCTCCACATACACAGCTGCTGTTCAATACAATGTCCTAGAAAAAG
LDT_RSV-B_M_1.1	13	hRSV/A/New_Zealand/IESR-VR1619/2021|EPI_ISL_16960130|2021-08-05	GGCAAATATGGAAACATACGTGAATAAACTTCACGAGGGCTCCACATACACAGCTGCTGTTCAATACAATGTCCTAGAAAAAG
LDT_RSV-B_M_1.1	13	hRSV/A/Taiwan/UMC-886103007/2019|EPI_ISL_19048156|2019-10-22	GGCAAATATGGAAACATACGTGAATAAACTTCACGAGGGCTCCACATACACAGCTGCTGTTCAATACAATGTCCTAGAAAAAG
LDT_RSV-B_M_1.1	13	hRSV/A/Argentina/BA-HNRG-381/2017|EPI_ISL_1074066|2017-07-05	GGCAAATATGGAAACATACGTGAATAAACTTCACGAGGGCTCCACATACACAGCTGCTGTTCAATACAATGTCCTAGAAAAAG
LDT_RSV-B_M_1.1	13	hRSV/A/Germany/un-UMC-490103024/2020|EPI_ISL_19048412|2020-03-11	GGCAAATATGGAAACATACGTGAATAAACTTCACGAGGGCTCCACATACACAGCTGCTGTTCAATACAATGTCCTAGAAAAAG
LDT_RSV-B_M_1.1	13	hRSV/A/USA/IL-NU-091/2018|EPI_ISL_18939528|2018-12	GGCAAATATGGAAACATACGTGAATAAACTTCACGAGGGCTCCACATACACAGCTGCTGTTCAATACAATGTCCTAGAAAAAG
LDT_RSV-B_M_1.1	13	hRSV/A/New_Zealand/IESR-HB1552/2016|EPI_ISL_19206304|2016-07-15	GGCAAATATGGAAACATACGTGAATAAACTTCACGAGGGCTCCACATACACAGCTGCTGTTCAATACAATGTCCTAGAAAAAG
LDT_RSV-B_M_1.1	13	hRSV/A/France/ARA-HCL021054497601/2021|EPI_ISL_18789251|2021-03-23	GGCAAATATGGAAACATACGTGAATAAACTTCACGAGGGCTCCACATACACAGCTGCTGTTCAATACAATGTCCTAGAAAAAG
LDT_RSV-B_M_1.1	13	hRSV/A/Spain/CT-HUVH-544439/2021|EPI_ISL_18682143|2021-05-24	GGCAAATATGGAAACATACGTGAATAAACTTCACGAGGGCTCCACATACACAGCTGCTGTTCAATACAATGTCCTAGAAAAAG
LDT_RSV-B_M_1.1	13	hRSV/A/France/ARA-HCL021038628001/2021|EPI_ISL_18789197|2021-02-28	GGCAAATATGGAAACATACGTGAATAAACTTCACGAGGGCTCCACATACACAGCTGCTGTTCAATACAATGTCCTAGAAAAAG
LDT_RSV-B_M_1.1	13	hRSV/A/Kenya/KILIFI-WGS-1092-23-11/2012|EPI_ISL_2578665|2012-11-23	GGCAAATATGGAAACATACGTGAATAAACTTCACGAGGGCTCCACATACACAGCTGCTGTTCAATACAATGTCCTAGAAAAAG
LDT_RSV-B_M_1.1	13	hRSV/A/South_Africa/NICD-R17845/2020|EPI_ISL_19752983|2020-09-18	GGCAAATATGGAAACATACGTGAATAAACTTCACGAGGGCTCCACATACACAGCTGCTGTTCAATACAATGTCCTAGAAAAAG
[truncated: 21,719 more rows]

## Sheet: Detail output
# Reference genome tested	Method tested	Amplicon code (see manual!)	Found amplicon sequence in reference genome	Forward primer anneals? (1 = yes, < 1 = no (see manual!))	Exact (best) sequence of forward primer used for blasting	Annealing sequence of forward primer in amplicon	Annealing sequence of forward primer in fragment	Number of mismatches in forward primer annealing site	Length of forward primer annealing site	Reverse primer anneals? (1 = yes, < 1 = no (see manual!))	Exact (best) sequence of reverse primer used for blasting (reverse complemented!)	Annealing sequence of reverse primer in amplicon (reverse complemented!)	Annealing sequence of reverse primer in fragment (reverse complemented!)	Number of mismatches in reverse primer annealing site	Length of reverse primer annealing site	Probe anneals? (1 = yes, < 1 = no (see manual!))	Exact (best) sequence of probe used for blasting	Annealing sequence of probe in amplicon	Annealing sequence of probe in fragment	Number of mismatches in probe annealing site	Length of probe annealing site	Seq. ID Count	Assay fail by oligo mismatches (1 = No, 0 = Yes)	Assay fail by 3-end mismatches (1 = No, 0 = Yes)	Multiple assay fail by oligo mismatches (1 = No, 0 = Yes)	Multiple assay fail by 3-end mismatches (1 = No, 0 = Yes)	Positive signal for combination of methods (o = no, 1 = yes)	Cluster number	Number of sequences per Cluster	1 / Number of sequences per Cluster
[truncated: 23,306 more rows]

[truncated: 2 more sheets: Analysis, Históricos]
