# Supplementary material for: From Triplex to Quadruplex: Enhancing CDC’s Respiratory qPCR Assay with RSV Detection on Panther Fusion® Open Access™
Source: Microorganisms. 2026 Jan 12;14(1):167. doi: 10.3390/microorganisms14010167 (PMC12844171; doi:10.3390/microorganisms14010167)
Supplement: Supplementary file 1 [file microorganisms-14-00167-s001.zip › File S12. GISAID_RSV B_Inclusivity & Clustering.xlsx]

## Sheet: Summary output
# Reference genome	Positive signal for combination of methods (o = no, 1 = yes)
hRSV/B/Netherlands/un-DP-UU02-0074-V01/2018|EPI_ISL_15753104|2018-12-21	1
hRSV/B/England/154640002/2015|EPI_ISL_6494799|2015-11-09	1
hRSV/B/Russia/un-UMC-25798/2020|EPI_ISL_18061214|2020-03-02	1
hRSV/B/Germany/un-UMC-26463/2019|EPI_ISL_18061879|2019-02-13	1
hRSV/B/Japan/UMC-26841/2019|EPI_ISL_18062257|2019-08-20	1
hRSV/B/Mozambique/MAP-INS010/2017|EPI_ISL_1647484|2017-04-11	1
hRSV/B/USA/WA-BBI-S25253/2019|EPI_ISL_19125819|2019-03-12	1
hRSV/B/Kenya/Kilifi-HH-3804-23-Feb/2010|EPI_ISL_2577267|2010-02-23	1
hRSV/B/New_Zealand/IESR-VR1022/2021|EPI_ISL_16959892|2021-07-07	1
hRSV/B/Finland/UMC-358103027/2020|EPI_ISL_19048629|2020-02-11	1
hRSV/B/Germany/un-UMC-26454/2019|EPI_ISL_18061870|2019-02-11	1
hRSV/B/United_Kingdom/400/2013|EPI_ISL_2577422|2013-01-02	1
hRSV/B/France/ARA-HCL021178047701/2021|EPI_ISL_18789351|2021-10-05	1
hRSV/B/England/194640442/2019|EPI_ISL_1647512|2019-11-11	1
hRSV/B/New_Zealand/NZL-LJRSV79/2011|EPI_ISL_2584940|2011-07-09	1
hRSV/B/England/E22004706/2021|EPI_ISL_16714335|2021-09-10	1
hRSV/B/England/185080309/2018|EPI_ISL_732367|2018-12-10	1
hRSV/B/China/CCMU-0329/2020|EPI_ISL_18482783|2020-02-17	1
hRSV/B/Madagascar/IPM-02502/2021|EPI_ISL_19714750|2021-03-11	1
hRSV/B/New_Zealand/IESR-HB0871/2016|EPI_ISL_19206819|2016-06-17	1
hRSV/B/New_Zealand/IESR-HB0168/2018|EPI_ISL_19206572|2018-07-24	1
hRSV/B/Australia/B-NSW-WM4671A-16/2016|EPI_ISL_2577336|2016-08-05	1
hRSV/B/Argentina/BA-HNRG-144/2015|EPI_ISL_1074178|2015-06-12	1
hRSV/B/Argentina/BA-HNRG-247/2016|EPI_ISL_1074134|2016-06-06	1
hRSV/B/United_Kingdom/DP-OX02-8110-V01/2018|EPI_ISL_15753029|2018-11-27	1
hRSV/B/New_Zealand/NZL-LJRSV26/2014|EPI_ISL_2585066|2014-06-05	1
hRSV/B/China/ZJ-CDC-16S186/2016|EPI_ISL_19814963|2016-09-12	1
hRSV/B/Germany/un-RKI-5946/2018|EPI_ISL_18892128|2018-04-09	1
hRSV/B/Germany/un-UMC-26476/2019|EPI_ISL_18061892|2019-03-14	1
hRSV/B/Mongolia/NCCD019/2017|EPI_ISL_2543877|2017-12-18	1
hRSV/B/France/ARA-HCL019195647701/2019|EPI_ISL_18788994|2019-11-13	1
hRSV/B/Australia/un-WIMR-36/2018|EPI_ISL_18090621|2018-01-01	1
hRSV/B/England/214241604/2021|EPI_ISL_16714662|2021-10-18	1
hRSV/B/England/E22004807/2021|EPI_ISL_16714427|2021-11-07	1
hRSV/B/Cote_d'Ivoire/IPCI-021/2017|EPI_ISL_5522626|2017-09-03	1
hRSV/B/Spain/un-UMC-26228/2017|EPI_ISL_18061644|2017-11-14	1
hRSV/B/New_Zealand/IESR-VR0988/2021|EPI_ISL_16959874|2021-07-10	1
hRSV/B/Japan/UMC-810102032/2018|EPI_ISL_19049091|2018-08-01	1
hRSV/B/Australia/VIC-RCH024/2017|EPI_ISL_1760387|2017-06-23	1
hRSV/B/USA/MD-JHRSV557/2018|EPI_ISL_19884067|2018	1
hRSV/B/Netherlands/un-DP-UU02-0084-V01/2018|EPI_ISL_15753001|2018-12-07	1
hRSV/B/China/HB-57844/2021|EPI_ISL_6314466|2021-03-19	1
hRSV/B/Australia/VIC-RCH079/2018|EPI_ISL_1760405|2018-05-28	1
hRSV/B/France/ARA-HCL021194091501/2021|EPI_ISL_18789438|2021-10-29	1
hRSV/B/USA/IL-NU-247/2018|EPI_ISL_18939354|2018-02	1
hRSV/B/New_Zealand/IESR-HH2527/2021|EPI_ISL_16959480|2021-06-23	1
hRSV/B/United_Kingdom/DP-OX02-8915-V01/2019|EPI_ISL_15753189|2019-11-18	1
hRSV/B/Netherlands/un-DP-UU02-0214-V01/2019|EPI_ISL_15753048|2019-12-14	1
hRSV/B/pangolin/un-BIME023T/2018|EPI_ISL_15750834|2018	1
hRSV/B/Spain/un-UMC-26258/2018|EPI_ISL_18061674|2018-03-06	1
hRSV/B/Netherlands/un-DP-UU02-0156-V01/2019|EPI_ISL_15753056|2019-12-14	1
hRSV/B/Australia/QLD-RBWH147/2021|EPI_ISL_15774034|2021-02-23	1
hRSV/B/Argentina/BA-HNRG-223/2016|EPI_ISL_1074110|2016-05-23	1
hRSV/B/South_Africa/UMC-26001/2019|EPI_ISL_18061417|2019-05-15	1
hRSV/B/South_Africa/UMC-25993/2019|EPI_ISL_18061409|2019-05-02	1
hRSV/B/France/ARA-HCL021200822901/2021|EPI_ISL_18789494|2021-11-10	1
hRSV/B/Australia/B-NSW-WM2436A-16/2016|EPI_ISL_2577386|2016-10-31	1
hRSV/B/New_Zealand/IESR-HB0343/2017|EPI_ISL_19206991|2017-05-17	1
hRSV/B/Argentina/HNRG-454/2021|EPI_ISL_15055358|2021-08-23	1
hRSV/B/Madagascar/IPM-01113/2020|EPI_ISL_19714728|2020-03-05	1
hRSV/B/Kenya/KHDSS-282-08-SOK/2016|EPI_ISL_2585047|2016-04-07	1
hRSV/B/Australia/VIC-MMC047/2020|EPI_ISL_11817127|2020-12-28	1
hRSV/B/Madagascar/IPM-70631/2021|EPI_ISL_19714768|2021-03-19	1
hRSV/B/Kenya/Kilifi-HH-3802-23-Feb/2010|EPI_ISL_2577266|2010-02-23	1
hRSV/B/Brazil/un-UMC-550102022/2018|EPI_ISL_19049071|2018-09-25	1
hRSV/B/Australia/QLD-RBWH180/2021|EPI_ISL_11817060|2021-03-03	1
hRSV/B/Finland/UMC-26362/2020|EPI_ISL_18061778|2020-01-29	1
hRSV/B/Argentina/BA-HNRG-447/2021|EPI_ISL_15067719|2021-07-14	1
hRSV/B/Kenya/KHDSS-12-19-CHA/2016|EPI_ISL_2584669|2016-02-02	1
hRSV/B/Spain/un-UMC-340103032/2020|EPI_ISL_19048037|2020-02-04	1
hRSV/B/USA/WA-BBI-S25276/2019|EPI_ISL_19125734|2019-12-07	1
hRSV/B/Argentina/BA-HNRG-295/2016|EPI_ISL_1074222|2016-07-25	1
hRSV/B/Peru/PER-FPP00530/2011|EPI_ISL_2584875|2011-04-19	1
hRSV/B/USA/un-BCM-121310760A/2014|EPI_ISL_18334207|2014-12-31	1
hRSV/B/New_Zealand/IESR-VR1014/2021|EPI_ISL_16959888|2021-07-10	1
hRSV/B/Finland/UMC-358101019/2018|EPI_ISL_19048709|2018-01-23	1
hRSV/B/Nicaragua/NIC-IIIn-16-0060-01NT/2016|EPI_ISL_2577442|2016-08-31	1
hRSV/B/USA/TH-10440/2013|EPI_ISL_2585000|2013-09-23	1
hRSV/B/New_Zealand/IESR-HB0861/2016|EPI_ISL_19206224|2016-06-19	1
hRSV/B/Kenya/KHDSS-47-07-JAR/2017|EPI_ISL_2585056|2017-03-01	1
hRSV/B/Japan/NU-20U070iso/2020|EPI_ISL_19709879|2020-11-20	1
hRSV/B/Finland/UMC-358103015/2020|EPI_ISL_19048429|2020-02-02	1
hRSV/B/Zambia/Lusaka-3221/2019|EPI_ISL_17964357|2019-03-25	1
hRSV/B/United_Kingdom/DP-OX01A-8300-V02/2019|EPI_ISL_15753161|2019-11-15	1
hRSV/B/South_Africa/NICD-R07050/2019|EPI_ISL_19754374|2019-06-11	1
hRSV/B/Australia/WM3181190/2020|EPI_ISL_2839374|2020-11-13	1
hRSV/B/France/ARA-HCL021185430901/2021|EPI_ISL_18789389|2021-10-16	1
hRSV/B/Morocco/737-19/2019|EPI_ISL_15120795|2019-01-28	1
hRSV/B/New_Zealand/IESR-HB1272/2015|EPI_ISL_19206866|2015-11-22	1
hRSV/B/Brazil/un-UMC-550102104/2019|EPI_ISL_19049143|2019-04-25	1
hRSV/B/Mozambique/MAP-INS005/2018|EPI_ISL_1647478|2018-03-19	1
hRSV/B/Mozambique/MAP-INS002/2018|EPI_ISL_1647472|2018-02-27	1
hRSV/B/Argentina/ARG-002/2015|EPI_ISL_2588720|2015-02-23	1
hRSV/B/Kenya/KHDSS-164-28-MAV/2017|EPI_ISL_2585103|2017-04-21	1
hRSV/B/Mexico/un-UMC-26511/2020|EPI_ISL_18061927|2020-03-05	1
hRSV/B/Australia/VIC-RCH015/2018|EPI_ISL_1760412|2018-02-02	1
hRSV/B/Canada/SK-PHAC-RV00297/2023|EPI_ISL_19533225|2016-05-17	1
hRSV/B/USA/IL-NU-171/2018|EPI_ISL_18939468|2018-12	1
hRSV/B/Japan/UMC-810102007/2018|EPI_ISL_19049197|2018-07-15	1
hRSV/B/Spain/CT-HUVH-562363/2021|EPI_ISL_18682339|2021-06-17	1
hRSV/B/Argentina/BA-HNRG-211/2016|EPI_ISL_1074293|2016-05-05	1
hRSV/B/USA/WA-BBI-S25072/2020|EPI_ISL_19006916|2020-01-27	1
hRSV/B/United_Kingdom/UMC-440102003/2018|EPI_ISL_19048935|2018-10-17	1
hRSV/B/Spain/CT-HUVH-651569/2021|EPI_ISL_18682149|2021-10-18	1
hRSV/B/Italy/LOM-34/2021|EPI_ISL_18446843|2021-11-28	1
hRSV/B/Germany/RP-19-01402/2019|EPI_ISL_18005806|2019-01-11	1
hRSV/B/Australia/un-UMC-26660/2018|EPI_ISL_18062076|2018-09-13	1
hRSV/B/New_Zealand/IESR-HB0907/2015|EPI_ISL_19206824|2015-07-02	1
hRSV/B/Brazil/un-UMC-26561/2018|EPI_ISL_18061977|2018-08-20	1
hRSV/B/Nicaragua/NIC-IIIn-15-0416-01NT/2016|EPI_ISL_2575620|2016-01-18	1
hRSV/B/Argentina/BA-HNRG-004/2014|EPI_ISL_412863|2014-05-06	1
hRSV/B/Germany/un-UMC-490102009/2019|EPI_ISL_19048347|2019-01-21	1
hRSV/B/Australia/VIC-RCH122/2017|EPI_ISL_1760422|2017-08-22	1
hRSV/B/Japan/B-Sendai-1660-10/2010|EPI_ISL_2558896|2010	1
hRSV/B/France/ARA-HCL021178260801/2021|EPI_ISL_18789354|2021-10-06	1
hRSV/B/USA/un-BCM-121310757A/2014|EPI_ISL_18334170|2014-12-19	1
hRSV/B/USA/WA-BBI-S25053/2019|EPI_ISL_19006920|2019-12-15	1
hRSV/B/Argentina/HNRG-418/2018|EPI_ISL_15055338|2018-07-06	1
hRSV/B/Spain/CT-HUVH-345545/2016|EPI_ISL_18682270|2016-01-13	1
hRSV/B/Argentina/BA-HNRG-226/2016|EPI_ISL_1074264|2016-05-24	1
hRSV/B/Netherlands/un-UMC-26089/2018|EPI_ISL_18061505|2018-02-08	1
hRSV/B/New_Zealand/IESR-VR1031/2021|EPI_ISL_16959900|2021-07-12	1
hRSV/B/Mongolia/NCCD020/2017|EPI_ISL_2543879|2017-12-18	1
hRSV/B/Netherlands/un-DP-UU01A-0080-V02/2018|EPI_ISL_15753201|2018-12-19	1
hRSV/B/Kenya/Kilifi-HH-5101-09-Mar/2010|EPI_ISL_2577393|2010-03-09	1
hRSV/B/Philippines/CDC-99063/2019|EPI_ISL_17417590|2019-08-10	1
hRSV/B/Japan/B-Sendai-1077-16/2016|EPI_ISL_2558899|2016	1
hRSV/B/Japan/NU-21RS051iso/2021|EPI_ISL_19709904|2021-11-26	1
hRSV/B/Finland/UMC-25840/2018|EPI_ISL_18061256|2018-02-15	1
hRSV/B/Kenya/Kilifi-HH-4501-03-May/2010|EPI_ISL_2577434|2010-05-03	1
hRSV/B/New_Zealand/IESR-HH2690/2021|EPI_ISL_16959489|2021-07-08	1
hRSV/B/USA/WA-UW-14940/2021|EPI_ISL_16132324|2021-09	1
hRSV/B/Japan/UMC-26845/2019|EPI_ISL_18062261|2019-09-02	1
hRSV/B/Japan/UMC-810020041/2018|EPI_ISL_19047988|2018-08-15	1
hRSV/B/South_Africa/UMC-270101091/2018|EPI_ISL_19048816|2018-06-22	1
hRSV/B/United_Kingdom/DP-IM02-0002-V01/2018|EPI_ISL_15753219|2018-11-21	1
hRSV/B/Netherlands/un-UMC-26170/2019|EPI_ISL_18061586|2019-11-22	1
hRSV/B/Australia/VIC-MMC046/2021|EPI_ISL_11817137|2021-01-08	1
hRSV/B/South_Africa/UMC-270102095/2019|EPI_ISL_19049150|2019-07-23	1
hRSV/B/USA/WA-BBI-S23422/2020|EPI_ISL_18143504|2020-01-07	1
hRSV/B/England/E21000679/2021|EPI_ISL_16714598|2021-06-04	1
hRSV/B/USA/WA-BBI-S25020/2021|EPI_ISL_19006898|2021-11-24	1
hRSV/B/England/194520780/2019|EPI_ISL_1647502|2019-11-04	1
hRSV/B/Netherlands/un-DP-UU02-0210-V01/2019|EPI_ISL_15753058|2019-12-13	1
hRSV/B/Jordan/JOR-D3002/2010|EPI_ISL_2575601|2010-03-21	1
hRSV/B/Japan/UMC-26794/2018|EPI_ISL_18062210|2018-07-24	1
hRSV/B/Germany/un-UMC-490102037/2019|EPI_ISL_19048389|2019-03-25	1
hRSV/B/USA/TH-10490/2013|EPI_ISL_2584947|2013-10-31	1
hRSV/B/South_Africa/NICD-R08586/2021|EPI_ISL_11055798|2021-06-08	1
hRSV/B/USA/un-UV-7F8/2011|EPI_ISL_17673357|2011-01	1
hRSV/B/Germany/un-RKI-488/2010|EPI_ISL_18892087|2010-12-07	1
hRSV/B/Argentina/BA-HNRG-378/2017|EPI_ISL_1074087|2017-07-03	1
hRSV/B/Spain/un-DP-SE01A-0196-V02/2019|EPI_ISL_15753164|2019-12-17	1
hRSV/B/Australia/VIC-RCH021/2020|EPI_ISL_2156819|2020-02-29	1
hRSV/B/USA/WA-BBI-S25281/2020|EPI_ISL_19125708|2020-02-14	1
hRSV/B/Australia/WM0634962/2020|EPI_ISL_2839457|2020-03-03	1
hRSV/B/Japan/UMC-26785/2018|EPI_ISL_18062201|2018-07-17	1
hRSV/B/England/095000034/2009|EPI_ISL_6494918|2009-12-04	1
hRSV/B/China/WH-WIV-0910n2/2021|EPI_ISL_19888473|2021-09-10	1
hRSV/B/Spain/CT-HUVH-781905/2018|EPI_ISL_18682292|2018-02-20	1
hRSV/B/USA/PA-MGEL-00039/2019|EPI_ISL_19794725|2019-01	1
hRSV/B/Kenya/KHDSS-211-08-NGE/2016|EPI_ISL_2585167|2016-02-01	1
hRSV/B/Kenya/KHDSS-288-06-SOK/2017|EPI_ISL_2584929|2017-03-27	1
hRSV/B/Germany/un-RKI-1626/2019|EPI_ISL_18892057|2019-01-17	1
hRSV/B/Mongolia/NCCD010/2018|EPI_ISL_2543867|2018-01-15	1
hRSV/B/New_Zealand/IESR-VR0999/2021|EPI_ISL_16959880|2021-07-05	1
hRSV/B/New_Zealand/IESR-HB0343/2017|EPI_ISL_19206398|2017-05-17	1
hRSV/B/Australia/un-WIMR-139/2018|EPI_ISL_18090681|2018-01-01	1
hRSV/B/Australia/B-NSW-WM0841A-16/2016|EPI_ISL_2575603|2016-09-30	1
hRSV/B/Canada/un-UMC-25654/2019|EPI_ISL_18061070|2019-11-20	1
hRSV/B/New_Zealand/IESR-HB0179/2017|EPI_ISL_19206972|2017-05-29	1
hRSV/B/New_Zealand/IESR-VR0417/2021|EPI_ISL_16959586|2021-06-07	1
hRSV/B/USA/un-BCM-121310752A/2014|EPI_ISL_18334188|2014-12-15	1
hRSV/B/England/194720340/2019|EPI_ISL_1647520|2019-11-18	1
hRSV/B/England/E22004766/2021|EPI_ISL_16714389|2021-10-18	1
hRSV/B/Morocco/739-19/2019|EPI_ISL_15120791|2019-01-28	1
hRSV/B/Brazil/un-38222/2009|EPI_ISL_15751989|2009	1
hRSV/B/England/194940751/2019|EPI_ISL_1647541|2019-12-03	1
hRSV/B/New_Zealand/IESR-HB0699/2017|EPI_ISL_19207048|2017-07-05	1
hRSV/B/New_Zealand/IESR-HB0100/2018|EPI_ISL_19207201|2018-08-18	1
hRSV/B/USA/WA-BBI-S25819/2021|EPI_ISL_19576048|2021-10-11	1
hRSV/B/Argentina/BA-HNRG-409/2018|EPI_ISL_15067698|2018-06-11	1
hRSV/B/New_Zealand/IESR-CF0409/2018|EPI_ISL_19206551|2018-07-04	1
hRSV/B/England/185080311/2018|EPI_ISL_11428314|2018-12-07	1
hRSV/B/USA/WA-BBI-S25074/2020|EPI_ISL_19006993|2020-01-29	1
hRSV/B/USA/WA-BBI-S23410/2019|EPI_ISL_18143598|2019-12-14	1
hRSV/B/USA/IL-NU-085/2018|EPI_ISL_18939353|2018-11	1
hRSV/B/New_Zealand/IESR-HB0489/2017|EPI_ISL_19206416|2017-06-06	1
hRSV/B/Canada/un-UMC-010202045/2019|EPI_ISL_19048444|2019-03-30	1
hRSV/B/Japan/UMC-810102009/2018|EPI_ISL_19048843|2018-07-17	1
hRSV/B/England/095240820/2009|EPI_ISL_6494924|2009-12-21	1
hRSV/B/Australia/B-NSW-WM2909A-10/2010|EPI_ISL_2575505|2010-06-15	1
hRSV/B/France/ARA-HCL021087674501/2021|EPI_ISL_18789294|2021-05-11	1
hRSV/B/Germany/TH-21-01678/2021|EPI_ISL_18005873|2021-11-17	1
hRSV/B/New_Zealand/IESR-VR1341/2021|EPI_ISL_16960019|2021-07-30	1
hRSV/B/Russia/un-UMC-070103047/2020|EPI_ISL_19048456|2020-03-24	1
hRSV/B/New_Zealand/IESR-SS0912/2021|EPI_ISL_16959519|2021-06-29	1
hRSV/B/Canada/un-UMC-010202050/2019|EPI_ISL_19048931|2019-04-22	1
hRSV/B/Australia/VIC-MMC051/2020|EPI_ISL_11817128|2020-12-29	1
hRSV/B/France/ARA-HCL021057979101/2021|EPI_ISL_18789265|2021-03-29	1
hRSV/B/New_Zealand/IESR-HB0640/2017|EPI_ISL_19207033|2017-08-10	1
hRSV/B/Kenya/KHDSS-138-10-MAV/2016|EPI_ISL_2584668|2016-04-20	1
hRSV/B/England/E22004640/2021|EPI_ISL_16714279|2021-11-15	1
hRSV/B/Italy/LOM-29/2021|EPI_ISL_18446838|2021-11-30	1
hRSV/B/England/194980232/2019|EPI_ISL_1647547|2019-12-04	1
hRSV/B/France/ARA-HCL021193437201/2021|EPI_ISL_18789434|2021-10-29	1
hRSV/B/Spain/CT-HUVH-193607/2020|EPI_ISL_18682442|2020-02-16	1
hRSV/B/South_Africa/UMC-25951/2019|EPI_ISL_18061367|2019-02-14	1
hRSV/B/Brazil/un-UMC-550102006/2018|EPI_ISL_19048105|2018-08-17	1
hRSV/B/Japan/UMC-26780/2018|EPI_ISL_18062196|2018-07-11	1
hRSV/B/New_Zealand/IESR-VR1322/2021|EPI_ISL_16960017|2021-07-25	1
hRSV/B/France/ARA-HCL021204859001/2021|EPI_ISL_18789527|2021-11-17	1
hRSV/B/USA/PA-MGEL-00002/2019|EPI_ISL_19794703|2019-01	1
hRSV/B/New_Zealand/IESR-HB0099/2018|EPI_ISL_19206565|2018-06-21	1
hRSV/B/Netherlands/un-DP-UU02-0028-D04/2018|EPI_ISL_15753085|2018-01-03	1
hRSV/B/South_Africa/UMC-25862/2018|EPI_ISL_18061278|2018-03-12	1
hRSV/B/Germany/RP-19-02072/2019|EPI_ISL_18005811|2019-02-01	1
hRSV/B/USA/WA-UW-3545/2019|EPI_ISL_17221677|2019-01	1
hRSV/B/France/ARA-HCL021194447301/2021|EPI_ISL_18789444|2021-10-31	1
hRSV/B/France/un-UMC-330102007/2018|EPI_ISL_19048419|2018-12-26	1
hRSV/B/Madagascar/IPM-40344/2020|EPI_ISL_19714756|2020-12-29	1
hRSV/B/Australia/QLD-RBWH218/2021|EPI_ISL_11817067|2021-03-11	1
hRSV/B/France/ARA-HCL021185374801/2021|EPI_ISL_18789388|2021-10-16	1
hRSV/B/Netherlands/un-DP-UU03-0037-V02/2017|EPI_ISL_15753025|2017-12-04	1
hRSV/B/Australia/B-NSW-WM1198B-16/2016|EPI_ISL_2575494|2016-09-22	1
hRSV/B/USA/un-BCM-121310779A/2013|EPI_ISL_18334213|2013-01-18	1
hRSV/B/Mongolia/NCCD018/2017|EPI_ISL_2543875|2017-12-18	1
hRSV/B/Mexico/un-UMC-520103015/2020|EPI_ISL_19048441|2020-02-13	1
hRSV/B/England/194980228/2019|EPI_ISL_1647546|2019-12-04	1
hRSV/B/New_Zealand/IESR-VR0931/2021|EPI_ISL_16959854|2021-07-02	1
hRSV/B/Australia/B-NSW-WM1803A-16/2016|EPI_ISL_2575549|2016-10-13	1
hRSV/B/England/195100393/2019|EPI_ISL_1647559|2019-12-10	1
hRSV/B/Spain/un-UMC-340102009/2018|EPI_ISL_19049047|2018-12-26	1
hRSV/B/USA/PA-PITT-RSV00027/2019|EPI_ISL_19815500|2019-03	1
hRSV/B/South_Korea/UMC-26911/2020|EPI_ISL_18062327|2020-01-20	1
hRSV/B/Spain/un-UMC-26229/2017|EPI_ISL_18061645|2017-11-15	1
hRSV/B/Zambia/Lusaka-1207/2019|EPI_ISL_17964358|2019-03-13	1
hRSV/B/Canada/un-UMC-25724/2019|EPI_ISL_18061140|2019-03-30	1
hRSV/B/USA/WA-BBI-S25058/2019|EPI_ISL_19007000|2019-12-24	1
hRSV/B/Japan/UMC-810102076/2018|EPI_ISL_19049255|2018-11-22	1
hRSV/B/USA/WA-BBI-S25084/2021|EPI_ISL_19006924|2021-09-09	1
hRSV/B/Morocco/650-17/2017|EPI_ISL_15120746|2017-01-19	1
hRSV/B/Brazil/un-UMC-550102103/2019|EPI_ISL_19049095|2019-04-25	1
hRSV/B/Philippines/TB5-CA-16-0946-6/2016|EPI_ISL_2577331|2016-12-19	1
hRSV/B/Morocco/1023-17/2017|EPI_ISL_15120764|2017-02-11	1
hRSV/B/England/RE20000006/2019|EPI_ISL_1647596|2019-12-24	1
hRSV/B/USA/PA-MGEL-00009/2019|EPI_ISL_19794710|2019-03	1
hRSV/B/Australia/QLD-RBWH006/2021|EPI_ISL_11817018|2021-01-06	1
hRSV/B/Kenya/KHDSS-61-27-JAR/2017|EPI_ISL_2584871|2017-04-11	1
hRSV/B/France/ARA-HCL021181380301/2021|EPI_ISL_18789368|2021-10-11	1
hRSV/B/Japan/NU-19RS236iso/2020|EPI_ISL_19826466|2020-02-07	1
hRSV/B/Canada/un-UMC-010203007/2019|EPI_ISL_19048578|2019-11-24	1
hRSV/B/Germany/un-UMC-490102022/2019|EPI_ISL_19048884|2019-02-14	1
hRSV/B/Jordan/JOR-C2692/2013|EPI_ISL_2577719|2013-01-29	1
hRSV/B/Netherlands/un-UMC-26057/2017|EPI_ISL_18061473|2017-11-20	1
hRSV/B/New_Zealand/IESR-HB0436/2015|EPI_ISL_19206184|2015-07-27	1
hRSV/B/England/200280390/2019|EPI_ISL_1647584|2019-12-24	1
hRSV/B/South_Korea/UMC-820103032/2019|EPI_ISL_19048187|2019-12-04	1
hRSV/B/United_Kingdom/DP-IM02-0031-V01/2018|EPI_ISL_15753182|2018-11-19	1
hRSV/B/Mozambique/MAP-INS008/2017|EPI_ISL_1647482|2017-04-03	1
hRSV/B/Spain/CT-HUVH-542958/2021|EPI_ISL_18682377|2021-05-22	1
hRSV/B/France/un-UMC-26218/2019|EPI_ISL_18061634|2019-12-04	1
hRSV/B/New_Zealand/IESR-VR0894/2021|EPI_ISL_16959838|2021-07-04	1
hRSV/B/Thailand/Ayuttaya-TNIC007/2020|EPI_ISL_2543890|2020-11-04	1
hRSV/B/USA/WA-BBI-S23478/2021|EPI_ISL_18143678|2021-10-29	1
hRSV/B/England/E22004764/2021|EPI_ISL_16714387|2021-10-17	1
hRSV/B/South_Africa/UMC-270103005/2020|EPI_ISL_19049093|2020-03-17	1
hRSV/B/New_Zealand/IESR-VR0777/2021|EPI_ISL_16959787|2021-07-05	1
hRSV/B/England/100580129/2010|EPI_ISL_6494929|2010-02-04	1
hRSV/B/Finland/UMC-26342/2019|EPI_ISL_18061758|2019-03-22	1
hRSV/B/South_Africa/UMC-270102005/2019|EPI_ISL_19048949|2019-02-18	1
hRSV/B/New_Zealand/IESR-CF0736/2016|EPI_ISL_19206161|2016-09-07	1
hRSV/B/Italy/SIC-34_03/2020|EPI_ISL_19063307|2020-01-13	1
hRSV/B/Canada/SK-PHAC-RV00298/2023|EPI_ISL_19533226|2016-06-01	1
hRSV/B/Argentina/BA-HNRG-194/2015|EPI_ISL_1074097|2015-07-29	1
hRSV/B/Spain/un-UMC-26311/2019|EPI_ISL_18061727|2019-12-10	1
hRSV/B/Brazil/un-UMC-26530/2018|EPI_ISL_18061946|2018-06-29	1
hRSV/B/Finland/UMC-26349/2019|EPI_ISL_18061765|2019-04-18	1
hRSV/B/USA/PA-MGEL-00042/2019|EPI_ISL_19794727|2019-04	1
hRSV/B/Kenya/Kilifi-HH-601-12-Apr/2010|EPI_ISL_2575578|2010-04-12	1
hRSV/B/England/090520012/2009|EPI_ISL_6494905|2009-01-26	1
hRSV/B/United_Kingdom/DP-OX01A-8757-V02/2019|EPI_ISL_15753079|2019-11-22	1
hRSV/B/Netherlands/un-UMC-26073/2018|EPI_ISL_18061489|2018-01-02	1
hRSV/B/France/ARA-HCL021065028201/2021|EPI_ISL_18789285|2021-04-07	1
hRSV/B/United_Kingdom/DP-OX02-8832-D05/2018|EPI_ISL_15753072|2018-11-02	1
hRSV/B/Netherlands/un-DP-UU02-0068-V01/2018|EPI_ISL_15752997|2018-12-17	1
hRSV/B/China/HB-33784/2020|EPI_ISL_6268595|2020-11-23	1
hRSV/B/Spain/CT-HUVH-548835/2021|EPI_ISL_18682144|2021-05-30	1
hRSV/B/England/195200839/2019|EPI_ISL_1647570|2019-12-20	1
hRSV/B/USA/WA-BBI-S23479/2021|EPI_ISL_18143650|2021-11-02	1
hRSV/B/Australia/B-NSW-WM0356A-14/2014|EPI_ISL_2578161|2014-08-07	1
hRSV/B/China/ZJ-CDC-S317/2018|EPI_ISL_19749467|2018-12-3	1
hRSV/B/Canada/un-UMC-010202029/2019|EPI_ISL_19048952|2019-01-12	1
hRSV/B/USA/PA-MGEL-00038/2019|EPI_ISL_19794698|2019-01	1
hRSV/B/Finland/UMC-26352/2019|EPI_ISL_18061768|2019-05-03	1
hRSV/B/Australia/VIC-RCH050/2018|EPI_ISL_1760389|2018-04-11	1
hRSV/B/Jordan/JOR-D3762/2013|EPI_ISL_2575617|2013-03-18	1
hRSV/B/South_Africa/NICD-R03603/2021|EPI_ISL_12529654|2021-03-10	1
hRSV/B/Panama/GMIHS-141/2020|EPI_ISL_19568535|2020-01-16	1
hRSV/B/Morocco/501-16/2016|EPI_ISL_15120704|2016-02-11	1
hRSV/B/Netherlands/12-002874/2012|EPI_ISL_2585189|2012-01-07	1
hRSV/B/Netherlands/un-DP-UU01A-0114-V02/2019|EPI_ISL_15753084|2019-12-04	1
hRSV/B/USA/WA-BBI-S23400/2019|EPI_ISL_18143455|2019-11-11	1
hRSV/B/New_Zealand/IESR-HB1272/2015|EPI_ISL_19206273|2015-11-22	1
hRSV/B/France/ARA-HCL021171792101/2021|EPI_ISL_18789341|2021-09-25	1
hRSV/B/New_Zealand/IESR-CF1015/2018|EPI_ISL_19207153|2018-08-23	1
hRSV/B/Finland/UMC-358101042/2018|EPI_ISL_19048978|2018-03-13	1
hRSV/B/Cote_d'Ivoire/IPCI-007/2017|EPI_ISL_6174132|2017-08-20	1
hRSV/B/Spain/un-UMC-26326/2020|EPI_ISL_18061742|2020-02-04	1
hRSV/B/New_Zealand/IESR-HB0074/2017|EPI_ISL_19206375|2017-04-12	1
hRSV/B/Kenya/Kilifi-HH-4101-06-May/2010|EPI_ISL_2577419|2010-05-06	1
hRSV/B/New_Zealand/IESR-VR1571/2021|EPI_ISL_16960105|2021-08-05	1
hRSV/B/USA/IL-NU-335/2021|EPI_ISL_18939446|2021-10	1
hRSV/B/New_Zealand/IESR-HB1029/2017|EPI_ISL_19207119|2017-08-01	1
hRSV/B/Japan/UMC-810102067/2018|EPI_ISL_19048175|2018-10-15	1
hRSV/B/Netherlands/un-UMC-310102013/2018|EPI_ISL_19049240|2018-12-04	1
hRSV/B/Spain/un-UMC-26325/2020|EPI_ISL_18061741|2020-02-04	1
hRSV/B/Australia/QLD-RBWH214/2021|EPI_ISL_15774052|2021-03-11	1
hRSV/B/USA/WA-BBI-S23408/2019|EPI_ISL_18143448|2019-12-11	1
hRSV/B/China/ZJ-CDC-S215/2016|EPI_ISL_19749454|2016-10-17	1
hRSV/B/New_Zealand/IESR-VR1625/2021|EPI_ISL_16960134|2021-08-05	1
hRSV/B/Canada/un-UMC-010202027/2019|EPI_ISL_19049117|2019-01-08	1
hRSV/B/Germany/un-RKI-2249/2018|EPI_ISL_18892067|2018-01-22	1
hRSV/B/New_Zealand/IESR-VR0701/2021|EPI_ISL_16959752|2021-06-26	1
hRSV/B/Italy/LOM-25/2021|EPI_ISL_18446834|2021-11-21	1
hRSV/B/Germany/RP-20-02635/2020|EPI_ISL_18005808|2020-02-24	1
hRSV/B/Japan/NU-18RS248iso/2019|EPI_ISL_19826470|2019-02-26	1
hRSV/B/Italy/SIC-26_49/2017|EPI_ISL_19063312|2017-12-04	1
hRSV/B/Germany/un-UMC-490102020/2019|EPI_ISL_19048871|2019-02-12	1
hRSV/B/Kenya/KHDSS-113-30-MAT/2017|EPI_ISL_2585019|2017-03-16	1
hRSV/B/New_Zealand/IESR-VR1344/2021|EPI_ISL_16960020|2021-08-02	1
hRSV/B/Netherlands/un-UMC-310101070/2018|EPI_ISL_19048991|2018-02-02	1
hRSV/B/Germany/RP-07-02333/2007|EPI_ISL_18005904|2007-02-23	1
hRSV/B/Netherlands/un-DP-UU01A-0160-V02/2019|EPI_ISL_15753231|2019-12-17	1
hRSV/B/Egypt/C-CPHL004/2019|EPI_ISL_6208721|2019-01-27	1
hRSV/B/Spain/CT-HUVH-717956/2017|EPI_ISL_18682441|2017-11-10	1
hRSV/B/New_Zealand/IESR-VR0782/2021|EPI_ISL_16959790|2021-07-05	1
hRSV/B/China/ZJ-CDC-S113/2016|EPI_ISL_19749447|2016-5-9	1
hRSV/B/Spain/CT-HUVH-763465/2018|EPI_ISL_18682291|2018-01-22	1
hRSV/B/Canada/un-UMC-25719/2019|EPI_ISL_18061135|2019-03-05	1
hRSV/B/Australia/WM0653812/2020|EPI_ISL_2839442|2020-03-05	1
hRSV/B/Canada/un-UMC-25716/2019|EPI_ISL_18061132|2019-03-02	1
hRSV/B/England/150400293/2015|EPI_ISL_6494797|2015-01-15	1
hRSV/B/Germany/un-RKI-316/2016|EPI_ISL_18891910|2016-10-31	1
hRSV/B/Beijing/BCDC-R0596/2016|EPI_ISL_19542617|2016-12-18	1
hRSV/B/New_Zealand/IESR-CF0397/2016|EPI_ISL_19206157|2016-07-19	1
hRSV/B/France/ARA-HCL021194095701/2021|EPI_ISL_18789439|2021-10-30	1
hRSV/B/USA/WA-UW-006/2019|EPI_ISL_17089185|2019-02	1
hRSV/B/Spain/un-DP-SE01A-0178-V02/2020|EPI_ISL_15753087|2020-01-15	1
hRSV/B/France/ARA-HCL021197284201/2021|EPI_ISL_18789465|2021-11-04	1
hRSV/B/New_Zealand/IESR-HB0998/2017|EPI_ISL_19207107|2017-07-22	1
hRSV/B/New_Zealand/IESR-CF0736/2016|EPI_ISL_19206754|2016-09-07	1
hRSV/B/Japan/UMC-810102018/2018|EPI_ISL_19048016|2018-07-23	1
hRSV/B/United_Kingdom/UMC-26415/2018|EPI_ISL_18061831|2018-10-17	1
hRSV/B/Kenya/Kilifi-HH-3805-16-Feb/2010|EPI_ISL_2577293|2010-02-16	1
hRSV/B/USA/6A10/2015|EPI_ISL_2560808|2015	1
hRSV/B/England/200521044/2020|EPI_ISL_1834181|2020-01-27	1
hRSV/B/New_Zealand/IESR-CF0125/2021|EPI_ISL_16959470|2021-07-13	1
hRSV/B/China/WH-WIV-1123n1/2021|EPI_ISL_19888483|2021-11-23	1
hRSV/B/Kenya/KHDSS-105-08-MAT/2016|EPI_ISL_2584677|2016-02-11	1
hRSV/B/England/213141478/2021|EPI_ISL_16714627|2021-08-02	1
hRSV/B/USA/TH-10376/2013|EPI_ISL_2584944|2013-09-25	1
hRSV/B/England/E22004806/2021|EPI_ISL_16714426|2021-11-07	1
hRSV/B/New_Zealand/IESR-VR1158/2021|EPI_ISL_16959950|2021-07-21	1
hRSV/B/France/PAC-HCL021039104301/2021|EPI_ISL_18789198|2021-02-24	1
hRSV/B/Netherlands/un-UMC-310103024/2019|EPI_ISL_19049183|2019-12-18	1
hRSV/B/China/CCMU-0042/2020|EPI_ISL_18482742|2020-01-13	1
hRSV/B/England/194860188/2019|EPI_ISL_1647532|2019-11-25	1
hRSV/B/Italy/SIC-40_03/2018|EPI_ISL_19063303|2018-01-15	1
hRSV/B/Australia/VIC-RCH184/2018|EPI_ISL_1760424|2018-10-15	1
hRSV/B/Madagascar/IPM-70619/2021|EPI_ISL_19714767|2021-03-17	1
hRSV/B/China/CCMU-0729/2020|EPI_ISL_18482789|2020-11-27	1
hRSV/B/England/200480207/2019|EPI_ISL_1834179|2019-12-24	1
hRSV/B/Australia/VIC-RCH117/2018|EPI_ISL_1760407|2018-07-01	1
hRSV/B/Netherlands/un-DP-UU01A-0034-V02/2018|EPI_ISL_15753247|2018-11-20	1
hRSV/B/Nicaragua/NIC-IIIn-15-0445-01NT/2016|EPI_ISL_2575596|2016-01-07	1
hRSV/B/USA/WA-BBI-S25091/2021|EPI_ISL_19006939|2021-11-04	1
hRSV/B/France/ARA-HCL021018367701/2021|EPI_ISL_18789153|2021-01-28	1
hRSV/B/Australia/M236822/2019|EPI_ISL_2839450|2019-07-27	1
hRSV/B/Italy/SIC-35_05/2019|EPI_ISL_19063306|2019-01-29	1
hRSV/B/New_Zealand/IESR-CF1006/2017|EPI_ISL_19206345|2017-07-13	1
hRSV/B/France/ARA-HCL021075537701/2021|EPI_ISL_18789291|2021-04-21	1
hRSV/B/China/ZJ-CDC-16S215/2016|EPI_ISL_19814985|2016-10-17	1
hRSV/B/Argentina/BA-HNRG-256/2016|EPI_ISL_1074144|2016-06-13	1
hRSV/B/New_Zealand/IESR-VR1120/2021|EPI_ISL_16959936|2021-07-21	1
hRSV/B/Australia/un-UMC-610102011/2019|EPI_ISL_19048252|2019-05-23	1
hRSV/B/USA/WA-BBI-S25258/2019|EPI_ISL_19125833|2019-01-29	1
hRSV/B/Finland/UMC-25817/2017|EPI_ISL_18061233|2017-12-28	1
hRSV/B/Brazil/un-UMC-550102129/2019|EPI_ISL_19048022|2019-06-11	1
hRSV/B/Netherlands/un-UMC-26171/2019|EPI_ISL_18061587|2019-11-19	1
hRSV/B/Germany/un-RKI-1122/2016|EPI_ISL_18891921|2016-01-11	1
hRSV/B/USA/IL-NU-255/2019|EPI_ISL_18939337|2019-02	1
hRSV/B/Netherlands/un-UMC-310101013/2017|EPI_ISL_19049247|2017-12-08	1
hRSV/B/New_Zealand/IESR-VR1272/2021|EPI_ISL_16959996|2021-07-22	1
hRSV/B/Scotland/WoSSVC-EXP_15_06/2021|EPI_ISL_18277125|2021-09	1
hRSV/B/Panama/ICGES-146/2020|EPI_ISL_19423126|2020-02-21	1
hRSV/B/New_Zealand/IESR-CF1811/2017|EPI_ISL_19206361|2017-08-22	1
hRSV/B/Finland/UMC-358101025/2018|EPI_ISL_19048223|2018-01-29	1
hRSV/B/France/ARA-HCL021195838201/2021|EPI_ISL_18789456|2021-11-03	1
hRSV/B/Spain/CT-HUVH-550061/2021|EPI_ISL_18682108|2021-06-01	1
hRSV/B/Australia/QLD-RBWH223/2021|EPI_ISL_11817068|2021-03-13	1
hRSV/B/Japan/UMC-26786/2018|EPI_ISL_18062202|2018-07-17	1
hRSV/B/New_Zealand/IESR-HB0513/2017|EPI_ISL_19207015|2017-06-17	1
hRSV/B/Canada/un-UMC-010202011/2018|EPI_ISL_19048097|2018-11-30	1
hRSV/B/USA/MD-JHRSV641/2018|EPI_ISL_19884100|2018	1
hRSV/B/Tunisia/IZSAM-TE-1427-1-40/2021|EPI_ISL_19555032|2021-11-11	1
hRSV/B/Australia/B-NSW-WM2635A-16/2016|EPI_ISL_2577444|2016-10-09	1
hRSV/B/Kenya/KHDSS-58-07-JAR/2017|EPI_ISL_2585133|2017-03-30	1
hRSV/B/Argentina/HNRG-449/2021|EPI_ISL_15055355|2021-07-23	1
hRSV/B/USA/WA-BBI-S25298/2021|EPI_ISL_19125845|2021-08-20	1
hRSV/B/Spain/un-DP-SE02-0005-V01/2019|EPI_ISL_15752992|2019-01-04	1
hRSV/B/New_Zealand/IESR-HB1035/2015|EPI_ISL_19206249|2015-08-13	1
hRSV/B/Spain/CT-HUVH-569492/2021|EPI_ISL_18682112|2021-06-28	1
hRSV/B/New_Zealand/IESR-VR1048/2021|EPI_ISL_16959910|2021-07-12	1
hRSV/B/China/ZJ-CDC-21S002/2021|EPI_ISL_19815005|2021-01-06	1
hRSV/B/Netherlands/un-UMC-310101037/2017|EPI_ISL_19048377|2017-12-23	1
hRSV/B/England/194360328/2019|EPI_ISL_1647493|2019-10-22	1
hRSV/B/Kenya/Kilifi-HH-601-11-Mar/2010|EPI_ISL_2575572|2010-03-11	1
hRSV/B/Jordan/JOR-C2678/2013|EPI_ISL_2544090|2013-01-15	1
hRSV/B/Mongolia/NCCD037/2017|EPI_ISL_2543888|2017-12-28	1
hRSV/B/Jordan/JOR-B1830/2013|EPI_ISL_2577749|2013-03-10	1
hRSV/B/Argentina/BA-HNRG-407/2018|EPI_ISL_15067696|2018-06-05	1
hRSV/B/New_Zealand/NZL-LJRSV21/2014|EPI_ISL_2584512|2014-05-27	1
hRSV/B/Germany/NW-21-01124/2021|EPI_ISL_18005890|2021-11-04	1
hRSV/B/Argentina/BA-HNRG-007/2014|EPI_ISL_1074093|2014-05-13	1
hRSV/B/USA/PA-PITT-RSV00009/2019|EPI_ISL_19815487|2019-03	1
hRSV/B/New_Zealand/IESR-VR0905/2021|EPI_ISL_16959841|2021-07-06	1
hRSV/B/Australia/un-UMC-26703/2019|EPI_ISL_18062119|2019-08-11	1
hRSV/B/Brazil/un-38578/2010|EPI_ISL_15751965|2010	1
hRSV/B/New_Zealand/IESR-CF1822/2017|EPI_ISL_19206955|2017-08-22	1
hRSV/B/Australia/B-NSW-WM0307A-16/2016|EPI_ISL_2578381|2016-11-13	1
hRSV/B/New_Zealand/IESR-HB1388/2016|EPI_ISL_19206287|2016-07-01	1
hRSV/B/New_Zealand/IESR-VR1243/2021|EPI_ISL_16959984|2021-06-30	1
hRSV/B/United_Kingdom/DP-OX02-8865-V01/2018|EPI_ISL_15753151|2018-11-26	1
hRSV/B/Australia/QLD-RBWH275/2021|EPI_ISL_11817077|2021-03-30	1
hRSV/B/France/ARA-HCL021062973301/2021|EPI_ISL_18789282|2021-04-05	1
hRSV/B/New_Zealand/IESR-HB0061/2017|EPI_ISL_19206963|2017-03-29	1
hRSV/B/USA/PA-PITT-RSV00013/2019|EPI_ISL_19815466|2019-03	1
hRSV/B/France/un-UMC-26222/2019|EPI_ISL_18061638|2019-12-09	1
hRSV/B/South_Africa/UMC-25948/2018|EPI_ISL_18061364|2018-09-03	1
hRSV/B/New_Zealand/IESR-HB0183/2018|EPI_ISL_19206574|2018-08-03	1
hRSV/B/Scotland/WoSSVC-EXP_15_03/2021|EPI_ISL_18277122|2021-08	1
hRSV/B/England/200100176/2019|EPI_ISL_1647572|2019-12-24	1
hRSV/B/Madagascar/IPM-02204/2021|EPI_ISL_19714741|2021-03-01	1
hRSV/B/Panama/ICGES-211/2018|EPI_ISL_19423098|2018-12-28	1
hRSV/B/Japan/NU-20U038iso/2020|EPI_ISL_19709878|2020-10-31	1
hRSV/B/Australia/VIC-RCH060/2021|EPI_ISL_2543853|2021-02-22	1
hRSV/B/Australia/VIC-MMC038/2021|EPI_ISL_11817135|2021-01-06	1
hRSV/B/Australia/VIC-RCH032/2018|EPI_ISL_1760435|2018-03-14	1
hRSV/B/South_Africa/UMC-270102008/2019|EPI_ISL_19048225|2019-02-26	1
hRSV/B/USA/WA-BBI-S25054/2019|EPI_ISL_19006825|2019-12-15	1
hRSV/B/New_Zealand/IESR-VR0557/2021|EPI_ISL_16959650|2021-06-24	1
hRSV/B/Kenya/Kilifi-HH-601-09-Apr/2010|EPI_ISL_2575577|2010-04-09	1
hRSV/B/Australia/un-WIMR-201/2018|EPI_ISL_18090691|2018-01-01	1
hRSV/B/Germany/RP-21-02190/2021|EPI_ISL_18005813|2021-11-25	1
hRSV/B/Kenya/KHDSS-179-09-MTO/2016|EPI_ISL_2584654|2016-02-08	1
hRSV/B/New_Zealand/IESR-VR1629/2021|EPI_ISL_16960135|2021-08-04	1
hRSV/B/New_Zealand/IESR-HB0384/2017|EPI_ISL_19206995|2017-06-26	1
hRSV/B/Germany/un-UMC-490102026/2019|EPI_ISL_19048466|2019-02-22	1
hRSV/B/Kenya/Kilifi-HH-4108-23-Mar/2010|EPI_ISL_2575575|2010-03-23	1
hRSV/B/Australia/WM0663762/2020|EPI_ISL_2839185|2020-03-06	1
hRSV/B/Netherlands/un-DP-UU02-0049-V01/2018|EPI_ISL_15753180|2018-02-14	1
hRSV/B/Japan/B-Sendai-1010-11/2011|EPI_ISL_2558799|2011	1
hRSV/B/England/195100167/2019|EPI_ISL_1647554|2019-12-13	1
hRSV/B/France/ARA-HCL020011529201/2020|EPI_ISL_18789124|2020-01-19	1
hRSV/B/Argentina/BA-HNRG-054/2014|EPI_ISL_1074186|2014-06-18	1
hRSV/B/USA/IL-NU-253/2019|EPI_ISL_18939392|2019-02	1
hRSV/B/USA/WA-BBI-S23458/2021|EPI_ISL_18143505|2021-09-07	1
hRSV/B/China/WH-WIV-0729n3/2021|EPI_ISL_19888470|2021-07-29	1
hRSV/B/France/ARA-HCL019215301301/2019|EPI_ISL_18789029|2019-12-14	1
hRSV/B/New_Zealand/IESR-VR1377/2021|EPI_ISL_16960027|2021-07-29	1
hRSV/B/USA/WA-BBI-S25022/2021|EPI_ISL_19006909|2021-11-25	1
hRSV/B/Australia/B-NSW-WM4712A-16/2016|EPI_ISL_2575590|2016-10-06	1
hRSV/B/South_Africa/UMC-25857/2018|EPI_ISL_18061273|2018-03-05	1
hRSV/B/New_Zealand/IESR-SS1583/2021|EPI_ISL_19207211|2021-07-16	1
hRSV/B/Australia/B-NSW-WM1819A-15/2015|EPI_ISL_2577428|2015-07-08	1
hRSV/B/France/ARA-HCL021205619601/2021|EPI_ISL_18789532|2021-11-18	1
hRSV/B/Japan/NU-19RS163iso/2019|EPI_ISL_19826477|2019-09-02	1
hRSV/B/New_Zealand/IESR-HB0976/2017|EPI_ISL_19207101|2017-07-18	1
hRSV/B/England/194680410/2019|EPI_ISL_1647518|2019-11-13	1
hRSV/B/China/WH-WIV-0624n6/2021|EPI_ISL_19888455|2021-06-24	1
hRSV/B/Italy/LOM-18/2021|EPI_ISL_18446827|2021-11-20	1
hRSV/B/Nicaragua/NIC-IIIn-15-0263-01NT/2015|EPI_ISL_2575618|2015-11-13	1
hRSV/B/Argentina/ARG-010/2016|EPI_ISL_2588722|2016-07-05	1
hRSV/B/Italy/SIC-48_50/2017|EPI_ISL_19063279|2017-12-14	1
hRSV/B/China/ZJ-CDC-S031/2017|EPI_ISL_19749462|2017-3-2	1
hRSV/B/Spain/un-UMC-26296/2019|EPI_ISL_18061712|2019-03-11	1
hRSV/B/China/ZJ-CDC-18S317/2018|EPI_ISL_19815002|2018-12-03	1
hRSV/B/Australia/QLD-RBWH266/2021|EPI_ISL_15774069|2021-03-27	1
hRSV/B/China/ZJ-CDC-S242/2019|EPI_ISL_19749468|2019-12-9	1
hRSV/B/Finland/UMC-26336/2019|EPI_ISL_18061752|2019-03-05	1
hRSV/B/USA/WA-BBI-S23441/2020|EPI_ISL_18143587|2020-02-10	1
hRSV/B/Germany/un-RKI-4111/2010|EPI_ISL_18892105|2010-04-26	1
hRSV/B/France/un-UMC-330103035/2019|EPI_ISL_19048987|2019-12-12	1
hRSV/B/USA/WA-BBI-S25026/2021|EPI_ISL_19007005|2021-11-16	1
hRSV/B/Japan/KU-004/2019|EPI_ISL_17782658|2019-09-01	1
hRSV/B/USA/un-BCM-121310754A/2014|EPI_ISL_18334165|2014-12-16	1
hRSV/B/USA/WA-BBI-S25821/2021|EPI_ISL_19576104|2021-10-15	1
hRSV/B/France/ARA-HCL021201907101/2021|EPI_ISL_18789509|2021-11-13	1
hRSV/B/Netherlands/un-DP-UU02-0029-V01/2018|EPI_ISL_15753138|2018-01-03	1
hRSV/B/New_Zealand/IESR-VR1042/2021|EPI_ISL_16959906|2021-07-03	1
hRSV/B/Australia/un-UMC-26681/2019|EPI_ISL_18062097|2019-05-30	1
hRSV/B/England/194860182/2019|EPI_ISL_1647531|2019-11-26	1
hRSV/B/Australia/B-NSW-WM1189A-16/2016|EPI_ISL_2577338|2016-08-12	1
hRSV/B/USA/IL-NU-292/2018|EPI_ISL_18939390|2018-04	1
hRSV/B/Australia/un-WIMR-78/2018|EPI_ISL_18090605|2018-01-01	1
hRSV/B/England/213890895/2021|EPI_ISL_16714647|2021-09-23	1
hRSV/B/Brazil/un-UMC-26578/2019|EPI_ISL_18061994|2019-04-25	1
hRSV/B/Netherlands/06-036027/2006|EPI_ISL_2584675|2006-01-09	1
hRSV/B/Canada/un-UMC-25620/2018|EPI_ISL_18061036|2018-12-30	1
hRSV/B/France/un-UMC-330103029/2019|EPI_ISL_19048293|2019-12-04	1
hRSV/B/France/ARA-HCL021173670501/2021|EPI_ISL_18789345|2021-09-28	1
hRSV/B/Australia/VIC-RCH057/2018|EPI_ISL_1760429|2018-04-17	1
hRSV/B/Jordan/JOR-A0765/2013|EPI_ISL_2544091|2013-03-13	1
hRSV/B/Netherlands/un-UMC-26072/2018|EPI_ISL_18061488|2018-01-02	1
hRSV/B/South_Africa/UMC-270101032/2018|EPI_ISL_19048367|2018-04-04	1
hRSV/B/Philippines/TB5-CA-16-0893-7/2016|EPI_ISL_2575512|2016-12-05	1
hRSV/B/New_Zealand/IESR-HB0617/2017|EPI_ISL_19206438|2017-06-18	1
hRSV/B/Germany/RP-13-04644/2013|EPI_ISL_18005920|2013-03-08	1
hRSV/B/Argentina/BA-HNRG-078/2014|EPI_ISL_1074199|2014-07-18	1
hRSV/B/Germany/TH-21-00161/2021|EPI_ISL_18005844|2021-10-04	1
hRSV/B/Brazil/un-38616/2010|EPI_ISL_15751961|2010	1
hRSV/B/Brazil/un-UMC-26570/2018|EPI_ISL_18061986|2018-09-11	1
hRSV/B/China/HB-46289/2021|EPI_ISL_6268622|2021-01-22	1
hRSV/B/South_Africa/UMC-25855/2018|EPI_ISL_18061271|2018-02-27	1
hRSV/B/Spain/CT-HUVH-734421/2017|EPI_ISL_18682286|2017-12-09	1
hRSV/B/Germany/RP-19-03120/2019|EPI_ISL_18005807|2019-02-26	1
hRSV/B/USA/LA2-82/2013|EPI_ISL_2584855|2013-02-13	1
hRSV/B/Netherlands/05-040399/2005|EPI_ISL_2585063|2005-12-26	1
hRSV/B/Spain/un-UMC-26231/2017|EPI_ISL_18061647|2017-11-25	1
hRSV/B/England/194360327/2019|EPI_ISL_1647492|2019-10-22	1
hRSV/B/Australia/B-NSW-WM2061A-12/2012|EPI_ISL_2577155|2012-07-07	1
hRSV/B/USA/LA2-24/2012|EPI_ISL_2584815|2012-11-23	1
hRSV/B/China/ZJ-CDC-18S306/2018|EPI_ISL_19815009|2018-11-19	1
hRSV/B/USA/WA-BBI-S23461/2021|EPI_ISL_18143579|2021-09-22	1
hRSV/B/Finland/UMC-358102022/2019|EPI_ISL_19048086|2019-04-18	1
hRSV/B/New_Zealand/IESR-SS1685/2021|EPI_ISL_16959524|2021-07-20	1
hRSV/B/Australia/un-WIMR-19C/2018|EPI_ISL_18090685|2018-01-01	1
hRSV/B/USA/IL-NU-203/2020|EPI_ISL_18939456|2020-01	1
hRSV/B/United_Kingdom/DP-OX02-8567-V01/2018|EPI_ISL_15753193|2018-10-24	1
hRSV/B/Brazil/un-UMC-26557/2018|EPI_ISL_18061973|2018-08-13	1
hRSV/B/Spain/CT-HUVH-655888/2021|EPI_ISL_18682194|2021-10-24	1
hRSV/B/Italy/SIC-182_47/2021|EPI_ISL_19063318|2021-11-26	1
hRSV/B/New_Zealand/IESR-CF0315/2017|EPI_ISL_19206336|2017-06-13	1
hRSV/B/New_Zealand/IESR-CF2109/2017|EPI_ISL_19206366|2017-09-11	1
hRSV/B/Argentina/HNRG-446/2021|EPI_ISL_15055353|2021-07-13	1
hRSV/B/England/E22004730/2021|EPI_ISL_16714357|2021-10-05	1
hRSV/B/Spain/un-UMC-340101040/2017|EPI_ISL_19048965|2017-12-18	1
hRSV/B/Canada/un-UMC-010202032/2019|EPI_ISL_19048997|2019-01-23	1
hRSV/B/Spain/un-UMC-340102031/2019|EPI_ISL_19048691|2019-01-28	1
hRSV/B/USA/WA-BBI-S25285/2020|EPI_ISL_19125757|2020-02-29	1
hRSV/B/Germany/NW-21-01785/2021|EPI_ISL_18005867|2021-11-15	1
hRSV/B/Cote_d'Ivoire/IPCI-036/2017|EPI_ISL_2543855|2017-10-15	1
hRSV/B/Argentina/BA-HNRG-041/2014|EPI_ISL_1074205|2014-06-12	1
hRSV/B/France/ARA-HCL019198434701/2019|EPI_ISL_18788997|2019-11-18	1
hRSV/B/England/195040637/2019|EPI_ISL_1647550|2019-12-09	1
hRSV/B/France/ARA-HCL021179107301/2021|EPI_ISL_18789359|2021-10-07	1
hRSV/B/Australia/VIC-RCH030/2018|EPI_ISL_1760413|2018-03-09	1
hRSV/B/USA/SC2935/2015|EPI_ISL_2560809|2015	1
hRSV/B/Mongolia/NCCD016/2018|EPI_ISL_2543873|2018-01-24	1
hRSV/B/China/CCMU-WZ17010/2017|EPI_ISL_18482725|2017-12-22	1
hRSV/B/USA/WA-BBI-S25296/2021|EPI_ISL_19125778|2021-07-08	1
hRSV/B/Spain/un-UMC-340101017/2017|EPI_ISL_19048481|2017-11-30	1
hRSV/B/Kenya/KHDSS-106-05-MAT/2016|EPI_ISL_2585017|2016-03-08	1
hRSV/B/Brazil/STA786/2010|EPI_ISL_2544188|2010-02-22	1
hRSV/B/Argentina/BA-HNRG-408/2018|EPI_ISL_15067697|2018-06-07	1
hRSV/B/France/ARA-HCL021178883201/2021|EPI_ISL_18789356|2021-10-06	1
hRSV/B/France/ARA-HCL019223231602/2019|EPI_ISL_18789103|2019-12-29	1
hRSV/B/Germany/HB-21-00346/2021|EPI_ISL_18005869|2021-10-11	1
hRSV/B/Germany/un-UMC-26448/2019|EPI_ISL_18061864|2019-01-16	1
hRSV/B/Australia/un-UMC-610101028/2018|EPI_ISL_19048418|2018-08-25	1
hRSV/B/France/ARA-HCL019211309501/2019|EPI_ISL_18789015|2019-12-08	1
hRSV/B/England/E22004639/2021|EPI_ISL_16714278|2021-11-15	1
hRSV/B/USA/WA-BBI-S25294/2021|EPI_ISL_19125748|2021-06-24	1
hRSV/B/Japan/UMC-810102027/2018|EPI_ISL_19048905|2018-07-29	1
hRSV/B/Nicaragua/NIC-IIIn-15-0196-01NT/2015|EPI_ISL_2575429|2015-10-26	1
hRSV/B/Japan/B-Sendai-1511-11/2011|EPI_ISL_2560838|2011	1
hRSV/B/England/214790181/2021|EPI_ISL_16714675|2021-11-25	1
hRSV/B/Spain/un-UMC-340103002/2019|EPI_ISL_19049257|2019-11-08	1
hRSV/B/Kenya/KHDSS-137-20-MAV/2016|EPI_ISL_2584667|2016-04-12	1
hRSV/B/New_Zealand/IESR-VR1098/2021|EPI_ISL_16959931|2021-07-06	1
hRSV/B/Taiwan/UMC-26916/2019|EPI_ISL_18062332|2019-10-17	1
hRSV/B/Japan/NU-21U005iso/2021|EPI_ISL_19709853|2021-08-31	1
hRSV/B/Finland/UMC-25838/2018|EPI_ISL_18061254|2018-02-10	1
hRSV/B/Argentina/BA-HNRG-164/2015|EPI_ISL_1074080|2015-06-26	1
hRSV/B/Netherlands/un-UMC-310102027/2018|EPI_ISL_19048825|2018-12-16	1
hRSV/B/New_Zealand/IESR-CF1007/2017|EPI_ISL_19206939|2017-07-12	1
hRSV/B/New_Zealand/IESR-HB1154/2015|EPI_ISL_19206264|2015-10-05	1
hRSV/B/Netherlands/un-UMC-310103053/2019|EPI_ISL_19049035|2019-11-22	1
hRSV/B/New_Zealand/IESR-CF1180/2019|EPI_ISL_19207179|2019-06-25	1
hRSV/B/Australia/VIC-RCH069/2017|EPI_ISL_1760410|2017-07-20	1
hRSV/B/Germany/un-UMC-26478/2019|EPI_ISL_18061894|2019-03-25	1
hRSV/B/South_Africa/UMC-270101024/2018|EPI_ISL_19048771|2018-03-23	1
hRSV/B/Philippines/TB8-KW-14-0284-3/2014|EPI_ISL_2577384|2014-08-06	1
hRSV/B/USA/WA-BBI-S23387/2021|EPI_ISL_18143683|2021-11-26	1
hRSV/B/USA/WA-BBI-S25304/2021|EPI_ISL_19125720|2021-09-28	1
hRSV/B/South_Africa/UMC-25892/2018|EPI_ISL_18061308|2018-04-06	1
hRSV/B/Japan/UMC-26806/2018|EPI_ISL_18062222|2018-08-06	1
hRSV/B/USA/TH-10542/2013|EPI_ISL_2584880|2013-12-20	1
hRSV/B/New_Zealand/IESR-HB0566/2017|EPI_ISL_19207024|2017-07-31	1
hRSV/B/Italy/SIC-221_03/2019|EPI_ISL_19063315|2019-01-18	1
hRSV/B/China/ZJ-CDC-21S025/2021|EPI_ISL_19814946|2021-01-27	1
hRSV/B/Australia/VIC-MMC020/2020|EPI_ISL_11817120|2020-12-20	1
hRSV/B/New_Zealand/IESR-VR0664/2021|EPI_ISL_16959723|2021-06-23	1
hRSV/B/Brazil/un-UMC-26546/2018|EPI_ISL_18061962|2018-07-18	1
hRSV/B/South_Africa/UMC-270102076/2019|EPI_ISL_19048984|2019-06-21	1
hRSV/B/United_Kingdom/UMC-440103032/2019|EPI_ISL_19048973|2019-11-27	1
hRSV/B/Brazil/STA826/2010|EPI_ISL_2544189|2010-03-31	1
hRSV/B/Madagascar/IPM-70614/2021|EPI_ISL_19714763|2021-03-17	1
hRSV/B/Spain/CT-HUVH-011992/2014|EPI_ISL_18682256|2014-04-24	1
hRSV/B/South_Africa/NICD-R03069/2019|EPI_ISL_19754413|2019-03-26	1
hRSV/B/Spain/un-UMC-26317/2019|EPI_ISL_18061733|2019-12-26	1
hRSV/B/New_Zealand/IESR-VR1059/2021|EPI_ISL_16959917|2021-07-15	1
hRSV/B/China/CCMU-WZ17113/2018|EPI_ISL_18482763|2018-03-12	1
hRSV/B/South_Africa/UMC-25981/2019|EPI_ISL_18061397|2019-04-15	1
hRSV/B/Scotland/IEE-LO383/2020|EPI_ISL_19442589|2020-03-12	1
hRSV/B/Russia/un-8-59Hl/2020|EPI_ISL_15753573|2020-01-30	1
hRSV/B/Japan/NU-21U042iso/2021|EPI_ISL_19709859|2021-10-11	1
hRSV/B/Australia/B-NSW-WM1370A-16/2016|EPI_ISL_2577440|2016-08-15	1
hRSV/B/Japan/B-Sendai-1080-13/2013|EPI_ISL_2558925|2013	1
hRSV/B/Australia/WM0782450/2020|EPI_ISL_2839449|2020-03-18	1
hRSV/B/Canada/un-UMC-25705/2019|EPI_ISL_18061121|2019-01-03	1
hRSV/B/USA/WA-BBI-S25080/2021|EPI_ISL_19006927|2021-08-19	1
hRSV/B/Australia/un-WIMR-693/2017|EPI_ISL_18090627|2017-01-01	1
hRSV/B/Jordan/JOR-C2237/2011|EPI_ISL_2577334|2011-05-02	1
hRSV/B/Kenya/KHDSS-270-07-SOK/2016|EPI_ISL_2585173|2016-01-07	1
hRSV/B/Mongolia/NCCD004/2017|EPI_ISL_2543863|2017-11-13	1
hRSV/B/New_Zealand/IESR-CF1538/2017|EPI_ISL_19206949|2017-08-09	1
hRSV/B/Kenya/KHDSS-101-01-MAT/2016|EPI_ISL_2584676|2016-02-09	1
hRSV/B/Spain/un-UMC-340101027/2017|EPI_ISL_19048505|2017-12-08	1
hRSV/B/New_Zealand/IESR-HB0689/2016|EPI_ISL_19206202|2016-05-22	1
hRSV/B/USA/PA-PITT-RSV00006/2019|EPI_ISL_19815491|2019-02	1
hRSV/B/USA/TH-10161/2012|EPI_ISL_2585149|2012-11-08	1
hRSV/B/Kenya/KHDSS-261-13-PIN/2017|EPI_ISL_2585121|2017-02-27	1
hRSV/B/Spain/un-UMC-26246/2017|EPI_ISL_18061662|2017-12-15	1
hRSV/B/Japan/UMC-26792/2018|EPI_ISL_18062208|2018-07-23	1
hRSV/B/New_Zealand/IESR-VR0603/2021|EPI_ISL_16959678|2021-06-23	1
hRSV/B/Kenya/KHDSS-221-30-NGE/2017|EPI_ISL_2584886|2017-03-30	1
hRSV/B/Japan/UMC-26781/2018|EPI_ISL_18062197|2018-07-15	1
hRSV/B/China/ZJ-CDC-S018/2021|EPI_ISL_19749480|2021-1-20	1
hRSV/B/New_Zealand/IESR-VR1611/2021|EPI_ISL_16960126|2021-08-06	1
hRSV/B/Spain/un-UMC-340101018/2017|EPI_ISL_19048928|2017-12-01	1
hRSV/B/Australia/M262451/2019|EPI_ISL_2839456|2019-09-12	1
hRSV/B/England/124800198/2012|EPI_ISL_6494961|2012-11-23	1
hRSV/B/Australia/B-NSW-WM4729A-16/2016|EPI_ISL_2575613|2016-10-10	1
hRSV/B/England/213640636/2021|EPI_ISL_16714640|2021-09-03	1
hRSV/B/France/ARA-HCL021188078902/2021|EPI_ISL_18789404|2021-10-20	1
hRSV/B/China/ZJ-CDC-S049/2016|EPI_ISL_19749445|2016-2-22	1
hRSV/B/South_Africa/UMC-270101096/2018|EPI_ISL_19049048|2018-07-17	1
hRSV/B/Beijing/BCDC-6178/2016|EPI_ISL_19542607|2016-12-18	1
hRSV/B/Japan/UMC-26788/2018|EPI_ISL_18062204|2018-07-19	1
hRSV/B/Germany/HB-21-01261/2021|EPI_ISL_18005812|2021-11-08	1
hRSV/B/Australia/un-WIMR-59/2017|EPI_ISL_18090683|2017-01-01	1
hRSV/B/Australia/QLD-RBWH178/2021|EPI_ISL_11817059|2021-03-03	1
hRSV/B/Italy/SIC-50_06/2019|EPI_ISL_19063299|2019-02-06	1
hRSV/B/Netherlands/un-UMC-310102020/2018|EPI_ISL_19048224|2018-12-12	1
hRSV/B/USA/PA-MGEL-00023/2019|EPI_ISL_19794717|2019-02	1
hRSV/B/United_Kingdom/DP-OX02-8714-V01/2019|EPI_ISL_15752980|2019-11-19	1
hRSV/B/Argentina/BA-HNRG-203/2016|EPI_ISL_1074083|2016-03-28	1
hRSV/B/New_Zealand/IESR-HB0400/2017|EPI_ISL_19206403|2017-06-28	1
hRSV/B/New_Zealand/IESR-HB0699/2017|EPI_ISL_19206455|2017-07-05	1
hRSV/B/Brazil/un-UMC-26534/2018|EPI_ISL_18061950|2018-07-03	1
hRSV/B/Netherlands/un-UMC-310101071/2018|EPI_ISL_19048998|2018-02-08	1
hRSV/B/Argentina/BA-HNRG-428/2018|EPI_ISL_15067712|2018-07-24	1
hRSV/B/New_Zealand/IESR-HB0074/2017|EPI_ISL_19206968|2017-04-12	1
hRSV/B/New_Zealand/NZL-LJRSV90/2010|EPI_ISL_2585070|2010-08-09	1
hRSV/B/South_Africa/UMC-270102012/2019|EPI_ISL_19048511|2019-03-06	1
hRSV/B/United_Kingdom/DP-OX02-8221-D04/2019|EPI_ISL_15753127|2019-11-12	1
hRSV/B/Spain/un-UMC-26255/2018|EPI_ISL_18061671|2018-02-20	1
hRSV/B/Finland/UMC-26379/2020|EPI_ISL_18061795|2020-02-11	1
hRSV/B/New_Zealand/IESR-VR1485/2021|EPI_ISL_16960090|2021-07-26	1
hRSV/B/South_Korea/GJ_HERI-01/2019|EPI_ISL_19090938|2019-11-25	1
hRSV/B/England/154880723/2015|EPI_ISL_6494803|2015-11-26	1
hRSV/B/South_Africa/UMC-25908/2018|EPI_ISL_18061324|2018-04-20	1
hRSV/B/England/145100173/2014|EPI_ISL_6494791|2014-12-11	1
hRSV/B/Spain/CT-HUVH-524478/2016|EPI_ISL_18682277|2016-11-30	1
hRSV/B/New_Zealand/IESR-CF1535/2017|EPI_ISL_19206948|2017-08-08	1
hRSV/B/New_Zealand/NZL-LJRSV10/2015|EPI_ISL_2584511|2015-07-07	1
hRSV/B/Germany/un-UMC-490102004/2019|EPI_ISL_19048944|2019-01-14	1
hRSV/B/China/WH-WIV-0417n4/2021|EPI_ISL_19888418|2021-04-17	1
hRSV/B/New_Zealand/IESR-HB0976/2017|EPI_ISL_19206508|2017-07-18	1
hRSV/B/New_Zealand/IESR-HB0768/2017|EPI_ISL_19207064|2017-06-25	1
hRSV/B/Nicaragua/NIC-IIIn-15-0233-01NT/2015|EPI_ISL_2577412|2015-11-05	1
hRSV/B/South_Korea/UMC-26910/2020|EPI_ISL_18062326|2020-01-13	1
hRSV/B/England/195000600/2019|EPI_ISL_1647548|2019-12-06	1
hRSV/B/Japan/UMC-26784/2018|EPI_ISL_18062200|2018-07-17	1
hRSV/B/Nicaragua/NIC-IIIn-15-0347-01NT/2015|EPI_ISL_2575585|2015-12-11	1
hRSV/B/Germany/RP-06-01856/2006|EPI_ISL_18005930|2006-03-01	1
hRSV/B/South_Africa/UMC-25944/2018|EPI_ISL_18061360|2018-07-17	1
hRSV/B/Argentina/BA-HNRG-086/2014|EPI_ISL_1074074|2014-08-14	1
hRSV/B/Philippines/99081/2019|EPI_ISL_12970424|2019-12-22	1
hRSV/B/USA/WA-BBI-S23487/2021|EPI_ISL_18143659|2021-11-14	1
hRSV/B/New_Zealand/IESR-HB0724/2016|EPI_ISL_19206206|2016-05-27	1
hRSV/B/Nicaragua/NIC-IIIn-16-0079-01NT/2016|EPI_ISL_2578352|2016-07-11	1
hRSV/B/Finland/UMC-25836/2018|EPI_ISL_18061252|2018-02-09	1
hRSV/B/New_Zealand/IESR-HB1963/2016|EPI_ISL_19206327|2016-08-30	1
hRSV/B/England/194740482/2019|EPI_ISL_1647522|2019-11-19	1
hRSV/B/Netherlands/un-DP-UU02-0028-D03/2018|EPI_ISL_15753162|2018-01-02	1
hRSV/B/Netherlands/un-UMC-310102030/2018|EPI_ISL_19048681|2018-12-17	1
hRSV/B/United_Kingdom/DP-OX02-9574-V01/2020|EPI_ISL_15753075|2020-01-13	1
hRSV/B/United_Kingdom/DP-OX02-8813-D02/2018|EPI_ISL_15752999|2018-10-25	1
hRSV/B/South_Africa/UMC-270101053/2018|EPI_ISL_19048643|2018-04-17	1
hRSV/B/Australia/VIC-RCH071/2018|EPI_ISL_1760399|2018-04-29	1
hRSV/B/France/ARA-HCL021192743401/2021|EPI_ISL_18789430|2021-10-28	1
hRSV/B/Jordan/JOR-A0107/2011|EPI_ISL_2577383|2011-01-30	1
hRSV/B/Brazil/un-UMC-550101044/2018|EPI_ISL_19048628|2018-07-20	1
hRSV/B/Kenya/KHDSS-153-06-MAV/2017|EPI_ISL_2585101|2017-04-06	1
hRSV/B/USA/PA-PITT-RSV00014/2019|EPI_ISL_19815483|2019-04	1
hRSV/B/England/124980787/2012|EPI_ISL_6494969|2012-12-06	1
hRSV/B/France/ARA-HCL021164304801/2021|EPI_ISL_18789332|2021-09-14	1
hRSV/B/New_Zealand/IESR-VR1049/2021|EPI_ISL_16959911|2021-07-12	1
hRSV/B/France/ARA-HCL021188322801/2021|EPI_ISL_18789408|2021-10-20	1
hRSV/B/New_Zealand/NZL-LJRSV16/2015|EPI_ISL_2585064|2015-07-09	1
hRSV/B/China/H04-ZJ/2017|EPI_ISL_2588659|2017-03	1
hRSV/B/New_Zealand/IESR-VR1358/2021|EPI_ISL_16960022|2021-07-26	1
hRSV/B/South_Africa/UMC-25941/2018|EPI_ISL_18061357|2018-07-02	1
hRSV/B/Spain/un-UMC-340101045/2018|EPI_ISL_19048363|2018-01-24	1
hRSV/B/England/105120012/2010|EPI_ISL_6494939|2010-12-17	1
hRSV/B/USA/WA-BBI-S25067/2020|EPI_ISL_19006855|2020-01-10	1
hRSV/B/India/NIV1735504/2017|EPI_ISL_2561453|2017	1
hRSV/B/England/E22004622/2021|EPI_ISL_16709000|2021-10-13	1
hRSV/B/Kenya/KHDSS-147-21-MAV/2017|EPI_ISL_2584961|2017-03-14	1
hRSV/B/USA/WA-BBI-S23439/2020|EPI_ISL_18143574|2020-01-26	1
hRSV/B/Canada/un-UMC-25683/2018|EPI_ISL_18061099|2018-11-04	1
hRSV/B/Germany/un-RKI-416/2016|EPI_ISL_18891969|2016-11-07	1
hRSV/B/Panama/ICGES-81/2019|EPI_ISL_19423100|2019-07-02	1
hRSV/B/USA/un-BCM-121310778A/2012|EPI_ISL_18334237|2012-02-24	1
hRSV/B/South_Africa/UMC-270102066/2019|EPI_ISL_19048768|2019-05-29	1
hRSV/B/China/HB-37875/2020|EPI_ISL_6268611|2020-12-13	1
hRSV/B/Finland/UMC-26397/2020|EPI_ISL_18061813|2020-03-06	1
hRSV/B/Germany/SN-12-02303/2012|EPI_ISL_18005923|2012-03-10	1
hRSV/B/Argentina/HNRG-445/2021|EPI_ISL_15055352|2021-07-09	1
hRSV/B/Spain/CT-HUVH-318483/2015|EPI_ISL_18682226|2015-11-27	1
hRSV/B/Finland/UMC-26366/2020|EPI_ISL_18061782|2020-02-02	1
hRSV/B/Spain/un-UMC-26329/2020|EPI_ISL_18061745|2020-02-27	1
hRSV/B/South_Africa/UMC-25989/2019|EPI_ISL_18061405|2019-04-25	1
hRSV/B/Kenya/KHDSS-65-16-JUN/2015|EPI_ISL_2584657|2015-12-16	1
hRSV/B/Nicaragua/NIC-IIIn-15-0281-01NT/2015|EPI_ISL_2577413|2015-11-20	1
hRSV/B/Spain/un-UMC-340103014/2019|EPI_ISL_19049155|2019-12-10	1
hRSV/B/Jordan/JOR-A0689/2013|EPI_ISL_2577437|2013-01-17	1
hRSV/B/New_Zealand/IESR-HB0066/2017|EPI_ISL_19206964|2017-04-07	1
hRSV/B/Spain/un-DP-SE01A-0197-V02/2020|EPI_ISL_15753134|2020-01-23	1
hRSV/B/United_Kingdom/DP-OX03-0310-V02/2019|EPI_ISL_15753245|2019-02-04	1
hRSV/B/Australia/B-NSW-WM1312A-16/2016|EPI_ISL_2575605|2016-11-09	1
hRSV/B/USA/LA2-51/2013|EPI_ISL_2584727|2013-01-21	1
hRSV/B/Argentina/BA-HNRG-072/2014|EPI_ISL_1074163|2014-07-07	1
hRSV/B/Netherlands/un-UMC-26110/2018|EPI_ISL_18061526|2018-12-12	1
hRSV/B/Kenya/KHDSS-264-10-PIN/2017|EPI_ISL_2584928|2017-04-03	1
hRSV/B/Argentina/BA-HNRG-159/2015|EPI_ISL_1074290|2015-06-23	1
hRSV/B/Kenya/Kilifi-HH-4501-12-Apr/2010|EPI_ISL_2577433|2010-04-12	1
hRSV/B/USA/un-BCM-121310747A/2014|EPI_ISL_18334197|2014-11-19	1
hRSV/B/China/ZJ-CDC-S002/2021|EPI_ISL_19749477|2021-1-6	1
hRSV/B/Italy/SIC-105_46/2021|EPI_ISL_19063347|2021-11-16	1
hRSV/B/Madagascar/IPM-40318/2020|EPI_ISL_19714755|2020-12-25	1
hRSV/B/South_Africa/UMC-26034/2019|EPI_ISL_18061450|2019-07-22	1
hRSV/B/USA/WA-BBI-S23459/2021|EPI_ISL_18143475|2021-09-07	1
hRSV/B/Brazil/un-38247/2009|EPI_ISL_15751984|2009	1
hRSV/B/New_Zealand/IESR-VR1262/2021|EPI_ISL_16959991|2021-07-23	1
hRSV/B/Kenya/KHDSS-240-18-PIN/2016|EPI_ISL_2584889|2016-01-18	1
hRSV/B/New_Zealand/IESR-HB0100/2018|EPI_ISL_19206608|2018-08-18	1
hRSV/B/Japan/NU-20U034iso/2020|EPI_ISL_19709939|2020-10-30	1
hRSV/B/Japan/NU-18U010iso/2018|EPI_ISL_19826488|2018-08-30	1
hRSV/B/USA/IL-NU-163/2018|EPI_ISL_18939415|2018-01	1
hRSV/B/Japan/UMC-810103025/2019|EPI_ISL_19049230|2019-10-18	1
hRSV/B/China/WH-WIV-0421n3/2021|EPI_ISL_19888424|2021-04-21	1
hRSV/B/Kenya/KHDSS-239-18-PIN/2016|EPI_ISL_2584888|2016-01-18	1
hRSV/B/New_Zealand/IESR-VR0775/2021|EPI_ISL_16959785|2021-07-05	1
hRSV/B/USA/WA-BBI-S25293/2021|EPI_ISL_19125830|2021-05-07	1
hRSV/B/France/ARA-HCL019221059601/2019|EPI_ISL_18789046|2019-12-24	1
hRSV/B/Italy/LOM-130/2009|EPI_ISL_2588782|2009-03-04	1
hRSV/B/United_Kingdom/DP-OX02-8128-V01/2019|EPI_ISL_15752996|2019-02-05	1
hRSV/B/New_Zealand/IESR-CF0330/2016|EPI_ISL_19206154|2016-07-07	1
hRSV/B/Australia/VIC-RCH108/2018|EPI_ISL_1760441|2018-07-02	1
hRSV/B/Spain/CT-HUVH-521966/2016|EPI_ISL_18682393|2016-11-25	1
hRSV/B/South_Africa/UMC-25955/2019|EPI_ISL_18061371|2019-02-26	1
hRSV/B/Spain/CT-HUVH-547100/2017|EPI_ISL_18682440|2017-10-21	1
hRSV/B/Brazil/un-37942/2008|EPI_ISL_15752002|2008	1
hRSV/B/New_Zealand/IESR-VR1023/2021|EPI_ISL_16959893|2021-07-07	1
hRSV/B/United_Kingdom/DP-OX02-8832-D02/2018|EPI_ISL_15753196|2018-10-30	1
hRSV/B/Spain/CT-HUVH-765080/2018|EPI_ISL_18682239|2018-01-25	0
hRSV/B/Argentina/HNRG-421/2018|EPI_ISL_15055340|2018-07-12	1
hRSV/B/England/130200400/2013|EPI_ISL_6494982|2013-01-02	1
hRSV/B/New_Zealand/IESR-VR1249/2021|EPI_ISL_16959986|2021-07-15	1
hRSV/B/New_Zealand/IESR-HB1183/2015|EPI_ISL_19206267|2015-10-17	1
hRSV/B/England/194740388/2019|EPI_ISL_1647521|2019-11-19	1
hRSV/B/Finland/UMC-358101016/2018|EPI_ISL_19048495|2018-01-16	1
hRSV/B/China/WH-WIV-0905n2/2021|EPI_ISL_19888472|2021-09-05	1
hRSV/B/Kenya/KHDSS-76-20-JUN/2017|EPI_ISL_2585183|2017-01-30	1
hRSV/B/Beijing/BCDC-R2660/2016|EPI_ISL_19542575|2016-12-16	1
hRSV/B/England/E21000680/2021|EPI_ISL_16714599|2021-06-01	1
hRSV/B/Japan/UMC-810102003/2018|EPI_ISL_19048465|2018-07-11	1
hRSV/B/Brazil/un-UMC-550101048/2018|EPI_ISL_19049209|2018-07-24	1
hRSV/B/Netherlands/un-DP-UU02-0166-D05/2020|EPI_ISL_15753198|2020-01-13	1
hRSV/B/New_Zealand/IESR-VR1123/2021|EPI_ISL_16959939|2021-07-18	1
hRSV/B/China/ZJ-CDC-16S049/2016|EPI_ISL_19814958|2016-02-22	1
hRSV/B/South_Africa/UMC-25906/2018|EPI_ISL_18061322|2018-04-18	1
hRSV/B/Finland/UMC-26386/2020|EPI_ISL_18061802|2020-02-19	1
hRSV/B/Germany/RP-19-02700/2019|EPI_ISL_18005803|2019-02-17	1
hRSV/B/New_Zealand/IESR-HB1130/2017|EPI_ISL_19207126|2017-08-10	1
hRSV/B/Argentina/BA-HNRG-038/2014|EPI_ISL_1074225|2014-06-09	1
hRSV/B/New_Zealand/IESR-CF0113/2021|EPI_ISL_16959469|2021-07-05	1
hRSV/B/Australia/VIC-RCH051/2019|EPI_ISL_1653994|2019-06-02	1
hRSV/B/China/CCMU-WZ17055/2018|EPI_ISL_18482810|2018-02-05	1
hRSV/B/New_Zealand/IESR-VR0478/2021|EPI_ISL_16959610|2021-06-16	1
hRSV/B/South_Africa/UMC-26020/2019|EPI_ISL_18061436|2019-06-24	1
hRSV/B/Japan/NU-21U002iso/2021|EPI_ISL_19709970|2021-08-30	1
hRSV/B/South_Korea/UMC-26893/2019|EPI_ISL_18062309|2019-12-04	1
hRSV/B/Australia/VIC-MMC016/2021|EPI_ISL_11817131|2021-01-03	1
hRSV/B/Australia/VIC-RCH001/2018|EPI_ISL_1760426|2018-01-10	1
hRSV/B/New_Zealand/IESR-HB0181/2017|EPI_ISL_19206973|2017-05-30	1
hRSV/B/Australia/un-UMC-26672/2019|EPI_ISL_18062088|2019-05-04	1
hRSV/B/Brazil/un-38539/2010|EPI_ISL_15751966|2010	1
hRSV/B/Nicaragua/NIC-IIIn-16-0118-01NT/2016|EPI_ISL_2577441|2016-08-25	1
hRSV/B/New_Zealand/IESR-VR0671/2021|EPI_ISL_16959729|2021-06-27	1
hRSV/B/France/un-UMC-330103037/2019|EPI_ISL_19049064|2019-12-20	1
hRSV/B/Belgium/LMPH-RVRA001/2018|EPI_ISL_19477653|2018	1
hRSV/B/USA/PA-PITT-RSV00004/2018|EPI_ISL_19815503|2018-03	1
hRSV/B/Madagascar/IPM-01680/2021|EPI_ISL_19714735|2021-02-09	1
hRSV/B/New_Zealand/IESR-HB0760/2017|EPI_ISL_19207063|2017-06-21	1
hRSV/B/New_Zealand/IESR-CF0994/2019|EPI_ISL_19207177|2019-06-18	1
hRSV/B/Australia/B-NSW-WM0239A-16/2016|EPI_ISL_2575490|2016-09-19	1
hRSV/B/South_Korea/UMC-820103058/2020|EPI_ISL_19048294|2020-01-20	1
hRSV/B/England/E22004791/2021|EPI_ISL_16714413|2021-10-27	1
hRSV/B/Austria/MUW1130063/2019|EPI_ISL_16533858|2019-03-04	1
hRSV/B/New_Zealand/IESR-CF0317/2017|EPI_ISL_19206337|2017-06-09	1
hRSV/B/Madagascar/IPM-01672/2021|EPI_ISL_19714734|2021-02-09	1
hRSV/B/China/ZJ-CDC-S008/2017|EPI_ISL_19749457|2017-1-3	1
hRSV/B/New_Zealand/IESR-VR0909/2021|EPI_ISL_16959842|2021-07-02	1
hRSV/B/Kenya/KHDSS-157-11-MAV/2017|EPI_ISL_2584964|2017-04-11	1
hRSV/B/New_Zealand/IESR-HB0442/2017|EPI_ISL_19206999|2017-07-19	1
hRSV/B/Japan/UMC-26808/2018|EPI_ISL_18062224|2018-08-10	1
hRSV/B/Spain/un-UMC-26265/2018|EPI_ISL_18061681|2018-12-24	1
hRSV/B/China/WH-WIV-1111n3/2021|EPI_ISL_19888482|2021-11-11	1
hRSV/B/Kenya/KHDSS-140-17-MAV/2017|EPI_ISL_2584881|2017-01-09	1
hRSV/B/USA/WA-BBI-S23414/2019|EPI_ISL_18143561|2019-12-18	1
hRSV/B/United_Kingdom/DP-OX02-8182-D02/2018|EPI_ISL_15753135|2018-11-13	1
hRSV/B/New_Zealand/IESR-HB0940/2015|EPI_ISL_19206239|2015-07-15	1
hRSV/B/Germany/HB-10-00404/2010|EPI_ISL_18005916|2010-11-30	1
hRSV/B/Germany/un-UMC-26467/2019|EPI_ISL_18061883|2019-02-22	1
hRSV/B/Netherlands/un-UMC-26159/2019|EPI_ISL_18061575|2019-12-12	1
hRSV/B/Argentina/BA-HNRG-302/2017|EPI_ISL_1074085|2017-04-10	1
hRSV/B/New_Zealand/IESR-HB0940/2015|EPI_ISL_19206832|2015-07-15	1
hRSV/B/Canada/un-UMC-010202018/2018|EPI_ISL_19048794|2018-12-15	1
hRSV/B/England/194600336/2019|EPI_ISL_1647508|2019-11-07	1
hRSV/B/Japan/UMC-26777/2018|EPI_ISL_18062193|2018-04-17	1
hRSV/B/Australia/un-UMC-610102009/2019|EPI_ISL_19048608|2019-05-20	1
hRSV/B/Spain/CT-HUVH-648907/2021|EPI_ISL_18682115|2021-10-14	1
hRSV/B/Kenya/KHDSS-20-13-CHA/2017|EPI_ISL_2585032|2017-04-12	1
hRSV/B/United_Kingdom/DP-OX02-8739-V01/2018|EPI_ISL_15753248|2018-11-27	1
hRSV/B/USA/WA-BBI-S25252/2019|EPI_ISL_19125738|2019-02-15	1
hRSV/B/South_Africa/NICD-R03687/2021|EPI_ISL_12529656|2021-03-09	1
hRSV/B/USA/un-BCM-121310758A/2014|EPI_ISL_18334228|2014-12-22	1
hRSV/B/USA/IL-NU-337/2021|EPI_ISL_18939399|2021-10	1
hRSV/B/Vietnam/VN-382-7-10/2010|EPI_ISL_2544103|2010-07-07	1
hRSV/B/China/WH-WIV-0512n13/2021|EPI_ISL_19888435|2021-05-12	1
hRSV/B/USA/TH-10400/2013|EPI_ISL_2584996|2013-10-17	1
hRSV/B/USA/IL-NU-296/2018|EPI_ISL_18939478|2018-12	1
hRSV/B/Panama/GMIHS-138/2020|EPI_ISL_19568494|2020-01-15	1
hRSV/B/USA/MD-JHRSV821/2020|EPI_ISL_19884128|2020	1
hRSV/B/France/ARA-HCL021106247501/2021|EPI_ISL_18789297|2021-06-10	1
hRSV/B/Australia/VIC-RCH128/2018|EPI_ISL_1760434|2018-07-09	1
hRSV/B/England/194520779/2019|EPI_ISL_1647501|2019-11-04	1
hRSV/B/Japan/UMC-26805/2018|EPI_ISL_18062221|2018-08-04	1
hRSV/B/China/WH-WIV-1021n2/2021|EPI_ISL_19888476|2021-10-21	1
hRSV/B/England/184740644/2018|EPI_ISL_732362|2018-11-20	1
hRSV/B/China/ZJ-CDC-S005/2020|EPI_ISL_19749470|2020-1-13	1
hRSV/B/Morocco/983-17/2017|EPI_ISL_15120752|2017-02-14	1
hRSV/B/Australia/un-UMC-610101030/2018|EPI_ISL_19048411|2018-08-24	1
hRSV/B/New_Zealand/NZL-LJRSV791/2011|EPI_ISL_2544176|2011-09-04	1
hRSV/B/USA/WA-BBI-S25299/2021|EPI_ISL_19125772|2021-07-29	1
hRSV/B/France/ARA-HCL019210010201/2019|EPI_ISL_18789011|2019-12-06	1
hRSV/B/Spain/CT-HUVH-182496/2013|EPI_ISL_18682414|2013-12-10	1
hRSV/B/Brazil/un-UMC-26586/2019|EPI_ISL_18062002|2019-06-05	1
hRSV/B/Finland/UMC-26356/2020|EPI_ISL_18061772|2020-01-21	1
hRSV/B/France/ARA-HCL021185366901/2021|EPI_ISL_18789386|2021-10-16	1
hRSV/B/USA/IL-NU-115/2017|EPI_ISL_18939458|2017-12	1
hRSV/B/Japan/UMC-26836/2018|EPI_ISL_18062252|2018-10-07	1
hRSV/B/Netherlands/un-UMC-26090/2018|EPI_ISL_18061506|2018-02-20	1
hRSV/B/Spain/un-UMC-26278/2019|EPI_ISL_18061694|2019-01-14	1
hRSV/B/USA/IL-NU-113/2018|EPI_ISL_18939492|2018-05	1
hRSV/B/USA/WA-BBI-S25056/2019|EPI_ISL_19006901|2019-12-18	1
hRSV/B/France/un-IUMR-PF-D0/2021|EPI_ISL_15750193|2021-04	1
hRSV/B/Kenya/Kilifi-HH-4201-09-Feb/2010|EPI_ISL_2577405|2010-02-09	1
hRSV/B/Netherlands/un-DP-UU03-0391-V02/2019|EPI_ISL_15753040|2019-02-04	1
hRSV/B/South_Africa/UMC-25881/2018|EPI_ISL_18061297|2018-04-03	1
hRSV/B/France/ARA-HCL021195790101/2021|EPI_ISL_18789454|2021-11-02	1
hRSV/B/USA/WA-BBI-S25822/2021|EPI_ISL_19575972|2021-10-15	1
hRSV/B/South_Korea/UMC-26897/2019|EPI_ISL_18062313|2019-12-09	1
hRSV/B/Madagascar/IPM-70059/2021|EPI_ISL_19714758|2021-01-06	1
hRSV/B/New_Zealand/IESR-HB0514/2017|EPI_ISL_19206423|2017-06-17	1
hRSV/B/Spain/un-UMC-340103005/2019|EPI_ISL_19048268|2019-11-26	1
hRSV/B/New_Zealand/NZL-LJRSV73/2011|EPI_ISL_2584633|2011-07-03	1
hRSV/B/Japan/B-Sendai-240-10/2010|EPI_ISL_2558895|2010	1
hRSV/B/Germany/un-UMC-26458/2019|EPI_ISL_18061874|2019-02-05	1
hRSV/B/Spain/CT-HUVH-499176/2021|EPI_ISL_18682160|2021-03-26	1
hRSV/B/Netherlands/un-UMC-310102040/2018|EPI_ISL_19049119|2018-12-21	1
hRSV/B/Canada/un-UMC-25617/2018|EPI_ISL_18061033|2018-12-15	1
hRSV/B/China/CCMU-0178/2020|EPI_ISL_18482739|2020-01-30	1
hRSV/B/New_Zealand/IESR-VR1595/2021|EPI_ISL_16960116|2021-08-14	1
hRSV/B/New_Zealand/IESR-CF0869/2018|EPI_ISL_19206559|2018-08-13	1
hRSV/B/Australia/VIC-RCH070/2018|EPI_ISL_1760403|2018-04-28	1
hRSV/B/Spain/CT-HUVH-953399/2018|EPI_ISL_18682445|2018-12-26	1
hRSV/B/New_Zealand/NZL-LJRSV78/2011|EPI_ISL_2584637|2011-07-09	1
hRSV/B/New_Zealand/IESR-HB0781/2017|EPI_ISL_19207069|2017-06-27	1
hRSV/B/Australia/VIC-RCH131/2018|EPI_ISL_1760386|2018-07-15	1
hRSV/B/England/E22004699/2021|EPI_ISL_16714330|2021-09-08	1
hRSV/B/New_Zealand/IESR-VR0685/2021|EPI_ISL_16959740|2021-06-18	1
hRSV/B/South_Africa/UMC-26041/2019|EPI_ISL_18061457|2019-09-12	1
hRSV/B/USA/WA-BBI-S25254/2019|EPI_ISL_19125728|2019-03-15	1
hRSV/B/Spain/un-DP-SE02-0005-D02/2019|EPI_ISL_15753094|2019-01-05	1
hRSV/B/Brazil/un-UMC-26550/2018|EPI_ISL_18061966|2018-07-20	1
hRSV/B/South_Africa/UMC-25904/2018|EPI_ISL_18061320|2018-04-17	1
hRSV/B/USA/WA-BBI-S25019/2021|EPI_ISL_19006984|2021-11-19	1
hRSV/B/USA/IL-NU-313/2021|EPI_ISL_18939498|2021-11	1
hRSV/B/USA/WA-UW-012/2020|EPI_ISL_17089191|2020-02	1
hRSV/B/Netherlands/10-053210/2010|EPI_ISL_2584986|2010-12-12	1
hRSV/B/Italy/SIC-67_05/2019|EPI_ISL_19063294|2019-01-29	1
hRSV/B/USA/NH1182/2002|EPI_ISL_2544149|2002	1
hRSV/B/New_Zealand/NZL-LJRSV23/2014|EPI_ISL_2584939|2014-05-31	1
hRSV/B/England/214190770/2021|EPI_ISL_16714660|2021-10-14	1
hRSV/B/United_Kingdom/DP-IM02-0004-D05/2018|EPI_ISL_15753232|2018-11-27	1
hRSV/B/Canada/un-UMC-25686/2018|EPI_ISL_18061102|2018-11-14	1
hRSV/B/United_Kingdom/DP-OX02-8832-D03/2018|EPI_ISL_15753073|2018-10-31	1
hRSV/B/Kenya/KHDSS-78-06-JUN/2017|EPI_ISL_2584674|2017-02-20	1
hRSV/B/South_Africa/UMC-25863/2018|EPI_ISL_18061279|2018-03-12	1
hRSV/B/USA/un-BCM-121310774A/2015|EPI_ISL_18334189|2015-03-25	1
hRSV/B/Kenya/Kilifi-HH-1201-28-Jan/2010|EPI_ISL_2577302|2010-01-28	1
hRSV/B/New_Zealand/NZL-LJRSV20/2014|EPI_ISL_2585191|2014-04-30	1
hRSV/B/England/104300092/2010|EPI_ISL_6494931|2010-10-22	1
hRSV/B/Kenya/Kilifi-HH-5107-27-Feb/2010|EPI_ISL_2577392|2010-02-27	1
hRSV/B/Cote_d'Ivoire/IPCI-026/2017|EPI_ISL_2543858|2017-09-04	1
hRSV/B/Germany/BB-15-04120/2015|EPI_ISL_18005824|2015-03-09	1
hRSV/B/France/ARA-HCL021186231801/2021|EPI_ISL_18789391|2021-10-18	1
hRSV/B/England/095100074/2009|EPI_ISL_6494921|2009-12-08	1
hRSV/B/Peru/PER-FPP01361/2012|EPI_ISL_2584861|2012-02-28	1
hRSV/B/USA/PA-PITT-RSV00030/2018|EPI_ISL_19815472|2018-03	1
hRSV/B/China/CCMU-0337/2020|EPI_ISL_18482727|2020-02-19	1
hRSV/B/Kenya/Kilifi-HH-4902-01-Apr/2010|EPI_ISL_2575568|2010-04-01	1
hRSV/B/France/un-UMC-26181/2018|EPI_ISL_18061597|2018-12-20	1
hRSV/B/Australia/VIC-RCH097/2017|EPI_ISL_1760411|2017-08-01	1
hRSV/B/New_Zealand/IESR-CF0429/2018|EPI_ISL_19206552|2018-07-06	1
hRSV/B/Germany/un-RKI-1324/2017|EPI_ISL_18892055|2017-12-21	1
hRSV/B/Kenya/58229/2009|EPI_ISL_15751946|2009	1
hRSV/B/Argentina/BA-HNRG-288/2016|EPI_ISL_1074241|2016-07-11	1
hRSV/B/Netherlands/un-UMC-26095/2018|EPI_ISL_18061511|2018-11-22	1
hRSV/B/Nicaragua/NIC-IIIn-16-0192-01NT/2016|EPI_ISL_2578365|2016-10-05	1
hRSV/B/Kenya/KHDSS-230-13-NGE/2017|EPI_ISL_2585037|2017-04-12	1
hRSV/B/Germany/un-RKI-3711/2010|EPI_ISL_18891854|2010-03-04	1
hRSV/B/England/140220136/2014|EPI_ISL_6495006|2014-01-07	1
hRSV/B/South_Korea/UMC-26899/2019|EPI_ISL_18062315|2019-12-11	1
hRSV/B/USA/IL-NU-355/2021|EPI_ISL_18939442|2021-11	1
hRSV/B/New_Zealand/IESR-HB0674/2017|EPI_ISL_19206446|2017-06-29	1
hRSV/B/Australia/un-WIMR-39/2018|EPI_ISL_18090633|2018-01-01	1
hRSV/B/Brazil/un-38520/2010|EPI_ISL_15751967|2010	1
hRSV/B/Spain/un-UMC-26241/2017|EPI_ISL_18061657|2017-12-02	1
hRSV/B/United_Kingdom/DP-OX02-8710-V01/2018|EPI_ISL_15753214|2018-10-25	1
hRSV/B/Kenya/KHDSS-69-17-JUN/2016|EPI_ISL_2584661|2016-02-04	1
hRSV/B/pangolin/un-BIME006T/2017|EPI_ISL_15750839|2017	1
hRSV/B/France/un-UMC-330102003/2018|EPI_ISL_19049174|2018-12-20	1
hRSV/B/Spain/CT-HUVH-557867/2021|EPI_ISL_18682110|2021-06-11	1
hRSV/B/Russia/un-UMC-070103046/2020|EPI_ISL_19048685|2020-03-17	1
hRSV/B/Kenya/KHDSS-169-03-MAV/2017|EPI_ISL_2584968|2017-05-02	1
hRSV/B/South_Africa/UMC-270101019/2018|EPI_ISL_19048151|2018-03-19	1
hRSV/B/Spain/un-UMC-340101010/2017|EPI_ISL_19048229|2017-11-24	1
hRSV/B/New_Zealand/IESR-HB0790/2017|EPI_ISL_19207071|2017-06-28	1
hRSV/B/Netherlands/un-DP-UU02-0006-D04/2017|EPI_ISL_15753082|2017-11-21	1
hRSV/B/Argentina/BA-HNRG-206/2016|EPI_ISL_1074181|2016-04-18	1
hRSV/B/Japan/UMC-810020039/2018|EPI_ISL_19048808|2018-08-13	1
hRSV/B/Spain/CT-HUVH-539866/2021|EPI_ISL_18682140|2021-05-18	1
hRSV/B/England/095260051/2009|EPI_ISL_6494925|2009-12-21	1
hRSV/B/Mexico/un-UMC-26510/2020|EPI_ISL_18061926|2020-02-27	1
hRSV/B/Brazil/un-UMC-26631/2019|EPI_ISL_18062047|2019-08-16	1
hRSV/B/England/104800036/2010|EPI_ISL_6494937|2010-11-25	1
hRSV/B/Brazil/un-UMC-26582/2019|EPI_ISL_18061998|2019-05-28	1
hRSV/B/England/E22004632/2021|EPI_ISL_16709007|2021-11-14	1
hRSV/B/New_Zealand/IESR-HB0073/2017|EPI_ISL_19206967|2017-04-13	1
hRSV/B/New_Zealand/IESR-VR0897/2021|EPI_ISL_16959840|2021-07-04	1
hRSV/B/England/160360133/2016|EPI_ISL_11428310|2016-01-04	1
hRSV/B/Japan/NU-21U092iso/2021|EPI_ISL_19709899|2021-11-10	1
hRSV/B/USA/PA-PITT-RSV00040/2019|EPI_ISL_19815482|2019-01	1
hRSV/B/New_Zealand/IESR-IN0505/2021|EPI_ISL_16959502|2021-06-29	1
hRSV/B/Kenya/KHDSS-237-13-PIN/2016|EPI_ISL_2584496|2016-01-08	1
hRSV/B/USA/un-BCM-121310777A/2015|EPI_ISL_18334183|2015-04-01	1
hRSV/B/Argentina/BA-HNRG-418/2018|EPI_ISL_15067703|2018-07-06	1
hRSV/B/Australia/un-UMC-610102027/2019|EPI_ISL_19048937|2019-06-19	1
hRSV/B/Scotland/IEE-449/2021|EPI_ISL_19442509|2021-09-08	1
hRSV/B/England/410/2018|EPI_ISL_412867|2018-01-01	1
hRSV/B/USA/MD-JHRSV628/2018|EPI_ISL_19884093|2018	1
hRSV/B/England/E22004702/2021|EPI_ISL_16714333|2021-08-21	1
hRSV/B/Mexico/un-UMC-26512/2020|EPI_ISL_18061928|2020-02-06	1
hRSV/B/New_Zealand/IESR-CF1309/2017|EPI_ISL_19206351|2017-07-26	1
hRSV/B/Kenya/KHDSS-279-17-SOK/2016|EPI_ISL_2585045|2016-03-17	1
hRSV/B/Germany/un-RKI-915/2008|EPI_ISL_18891970|2008-01-29	1
hRSV/B/South_Africa/UMC-270102013/2019|EPI_ISL_19048583|2019-03-06	1
hRSV/B/New_Zealand/IESR-VR1124/2021|EPI_ISL_16959940|2021-07-18	1
hRSV/B/United_Kingdom/DP-OX02-8796-D02/2018|EPI_ISL_15753044|2018-11-27	1
hRSV/B/New_Zealand/IESR-VR0930/2021|EPI_ISL_16959853|2021-07-02	1
hRSV/B/Nicaragua/NIC-IIIn-15-0361-01NT/2015|EPI_ISL_2575587|2015-12-22	1
hRSV/B/Brazil/un-UMC-26524/2018|EPI_ISL_18061940|2018-06-25	1
hRSV/B/France/ARA-HCL021195728701/2021|EPI_ISL_18789453|2021-11-02	1
hRSV/B/China/CCMU-0739/2020|EPI_ISL_18482732|2020-12-01	1
hRSV/B/Japan/NU-18U026iso/2019|EPI_ISL_19826464|2019-05-25	1
hRSV/B/France/un-UMC-26185/2018|EPI_ISL_18061601|2018-12-26	1
hRSV/B/Australia/un-UMC-610101025/2018|EPI_ISL_19048379|2018-08-17	1
hRSV/B/Kenya/KHDSS-204-19-MTO/2017|EPI_ISL_2585033|2017-05-04	1
hRSV/B/USA/un-UM-HS9433/2021|EPI_ISL_18695013|2021-08-23	1
hRSV/B/USA/WA-BBI-S25057/2019|EPI_ISL_19006908|2019-12-22	1
hRSV/B/South_Africa/NICD-R09064/2021|EPI_ISL_11055801|2021-06-21	1
hRSV/B/United_Kingdom/DP-OX01A-8272-V02/2019|EPI_ISL_15753211|2019-12-12	1
hRSV/B/Morocco/1330-17/2017|EPI_ISL_15120769|2017-03-21	1
hRSV/B/Kenya/KHDSS-256-06-PIN/2017|EPI_ISL_2585042|2017-01-30	1
hRSV/B/Australia/VIC-MMC034/2021|EPI_ISL_18976649|2021-01-05	1
hRSV/B/China/ZJ-CDC-S068/2016|EPI_ISL_19749446|2016-3-21	1
hRSV/B/Netherlands/un-UMC-310102031/2018|EPI_ISL_19049034|2018-12-16	1
hRSV/B/Mongolia/NCCD009/2018|EPI_ISL_2543865|2018-01-15	1
hRSV/B/Japan/NU-20RS177iso/2021|EPI_ISL_19709884|2021-06-29	1
hRSV/B/Brazil/un-UMC-550102170/2019|EPI_ISL_19048222|2019-07-16	1
hRSV/B/Australia/VIC-RCH010/2020|EPI_ISL_2156816|2020-01-19	1
hRSV/B/England/194840119/2019|EPI_ISL_1647528|2019-11-20	1
hRSV/B/Morocco/51-13/2012|EPI_ISL_15004431|2012-11-26	1
hRSV/B/China/CCMU-WZ17266/2018|EPI_ISL_18482747|2018-11-19	1
hRSV/B/France/ARA-HCL021202396601/2021|EPI_ISL_18789520|2021-11-15	1
hRSV/B/Australia/WM0742913/2020|EPI_ISL_2839452|2020-03-14	1
hRSV/B/Nicaragua/NIC-IIIn-15-0441-01NT/2016|EPI_ISL_2575463|2016-01-13	1
hRSV/B/Canada/un-UMC-25726/2019|EPI_ISL_18061142|2019-04-12	1
hRSV/B/Australia/QLD-RBWH164/2021|EPI_ISL_15774036|2021-02-26	1
hRSV/B/Argentina/BA-HNRG-129/2015|EPI_ISL_1074025|2015-06-02	1
hRSV/B/United_Kingdom/167-2014/2013|EPI_ISL_2544122|2013-12-30	1
hRSV/B/France/ARA-HCL019210858201/2019|EPI_ISL_18789014|2019-12-07	1
hRSV/B/Kenya/Kilifi-HH-4902-08-Apr/2010|EPI_ISL_2575576|2010-04-08	1
hRSV/B/Egypt/C-CPHL002/2019|EPI_ISL_6174138|2019-01-08	1
hRSV/B/Mongolia/NCCD005/2018|EPI_ISL_2543864|2018-01-10	1
hRSV/B/France/ARA-HCL021196431401/2021|EPI_ISL_18789458|2021-11-03	1
hRSV/B/France/ARA-HCL021192767501/2021|EPI_ISL_18789432|2021-10-28	1
hRSV/B/Germany/un-RKI-1068/2002|EPI_ISL_18891873|2002-02-03	1
hRSV/B/Germany/BW-21-06864/2021|EPI_ISL_18005842|2021-09-13	1
hRSV/B/Beijing/BCDC-R0084/2017|EPI_ISL_19542689|2017-12-06	1
hRSV/B/Australia/VIC-RCH035/2017|EPI_ISL_1760414|2017-06-30	1
hRSV/B/USA/WA-UW-34981/2021|EPI_ISL_16132319|2021-09	1
hRSV/B/USA/WA-BBI-S25305/2021|EPI_ISL_19125706|2021-10-26	1
hRSV/B/Japan/UMC-26869/2019|EPI_ISL_18062285|2019-11-01	1
hRSV/B/USA/TH-10395/2013|EPI_ISL_2584739|2013-07-17	1
hRSV/B/England/E22004786/2021|EPI_ISL_16714408|2021-10-25	1
hRSV/B/England/200560685/2020|EPI_ISL_1647586|2020-01-28	1
hRSV/B/Netherlands/un-UMC-310101038/2017|EPI_ISL_19048065|2017-12-25	1
hRSV/B/New_Zealand/IESR-HB0282/2015|EPI_ISL_19206762|2015-08-03	1
hRSV/B/Kenya/KHDSS-175-11-MTO/2016|EPI_ISL_2585161|2016-01-07	1
hRSV/B/New_Zealand/IESR-HB0637/2017|EPI_ISL_19206439|2017-08-10	1
hRSV/B/New_Zealand/IESR-HB0442/2017|EPI_ISL_19206406|2017-07-19	1
hRSV/B/New_Zealand/IESR-HB1181/2015|EPI_ISL_19206859|2015-10-15	1
hRSV/B/New_Zealand/IESR-HB0674/2017|EPI_ISL_19207039|2017-06-29	1
hRSV/B/Taiwan/UMC-26927/2019|EPI_ISL_18062343|2019-11-22	1
hRSV/B/South_Africa/NICD-R07579/2019|EPI_ISL_19754372|2019-06-18	1
hRSV/B/New_Zealand/IESR-HB1864/2016|EPI_ISL_19206917|2016-08-19	1
hRSV/B/Australia/un-UMC-26661/2018|EPI_ISL_18062077|2018-09-17	1
hRSV/B/Netherlands/un-DP-UU01A-0023-V02/2018|EPI_ISL_15753145|2018-11-29	1
hRSV/B/South_Africa/UMC-26046/2020|EPI_ISL_18061462|2020-03-17	1
hRSV/B/Japan/NU-21U078iso/2021|EPI_ISL_19709947|2021-10-26	1
hRSV/B/Italy/SIC-51_44/2021|EPI_ISL_19063298|2021-11-02	1
hRSV/B/Japan/UMC-810103003/2019|EPI_ISL_19048587|2019-08-20	1
hRSV/B/Philippines/CDC-99081/2019|EPI_ISL_17417588|2019-12-22	1
hRSV/B/South_Africa/UMC-270101023/2018|EPI_ISL_19048181|2018-03-20	1
hRSV/B/Japan/NU-21U004iso/2021|EPI_ISL_19709918|2021-08-31	1
hRSV/B/Argentina/BA-HNRG-233/2016|EPI_ISL_1074239|2016-05-30	1
hRSV/B/England/E22004798/2021|EPI_ISL_16714418|2021-11-03	1
hRSV/B/Germany/RP-19-03357/2019|EPI_ISL_18005804|2019-03-06	1
hRSV/B/China/WH-WIV-0713n3/2021|EPI_ISL_19888461|2021-07-13	1
hRSV/B/Brazil/un-UMC-26579/2019|EPI_ISL_18061995|2019-04-25	1
hRSV/B/Netherlands/un-DP-UU02-0039-D04/2018|EPI_ISL_15753038|2018-01-18	1
hRSV/B/New_Zealand/IESR-HB0703/2017|EPI_ISL_19207050|2017-07-06	1
hRSV/B/Brazil/un-UMC-26568/2018|EPI_ISL_18061984|2018-09-06	1
hRSV/B/USA/PA-MGEL-00013/2019|EPI_ISL_19794712|2019-03	1
hRSV/B/France/ARA-HCL021187443001/2021|EPI_ISL_18789401|2021-10-19	1
hRSV/B/New_Zealand/IESR-HB0860/2016|EPI_ISL_19206816|2016-06-19	1
hRSV/B/USA/IL-NU-252/2020|EPI_ISL_18939418|2020-01	1
hRSV/B/South_Africa/NICD-R06224/2019|EPI_ISL_9003920|2019-05-31	1
hRSV/B/USA/PA-MGEL-00014/2019|EPI_ISL_19794700|2019-04	1
hRSV/B/Netherlands/un-UMC-310102024/2018|EPI_ISL_19047959|2018-12-12	1
hRSV/B/Australia/QLD-RBWH250/2021|EPI_ISL_15773988|2021-03-22	1
hRSV/B/France/ARA-HCL021200883101/2021|EPI_ISL_18789496|2021-11-10	1
hRSV/B/China/CCMU-BCH18017/2018|EPI_ISL_18482754|2018-01-30	1
hRSV/B/USA/WA-BBI-S23457/2021|EPI_ISL_18143594|2021-09-06	1
hRSV/B/Netherlands/un-DP-UU02-0028-D06/2018|EPI_ISL_15753187|2018-01-05	1
hRSV/B/France/ARA-HCL021196339901/2021|EPI_ISL_18789457|2021-11-03	1
hRSV/B/South_Africa/NICD-R08392/2021|EPI_ISL_11055794|2021-06-04	1
hRSV/B/New_Zealand/IESR-HB1372/2016|EPI_ISL_19206874|2016-07-01	1
hRSV/B/Germany/un-RKI-3770/2010|EPI_ISL_18892028|2010-03-10	1
hRSV/B/England/184620747/2018|EPI_ISL_732358|2018-11-09	1
hRSV/B/Germany/RP-20-03626/2020|EPI_ISL_18005809|2020-03-17	1
hRSV/B/Spain/CT-HUVH-924959/2018|EPI_ISL_18682124|2018-11-06	1
hRSV/B/New_Zealand/IESR-VR1302/2021|EPI_ISL_16960009|2021-07-27	1
hRSV/B/China/CCMU-0700/2020|EPI_ISL_18482755|2020-10-30	1
hRSV/B/China/WH-WIV-0522n4/2021|EPI_ISL_19888441|2021-05-22	1
hRSV/B/England/194760455/2019|EPI_ISL_1647525|2019-11-18	1
hRSV/B/Japan/UMC-26861/2019|EPI_ISL_18062277|2019-10-18	1
hRSV/B/New_Zealand/IESR-VR1061/2021|EPI_ISL_19206622|2021-07-18	1
hRSV/B/Japan/UMC-26800/2018|EPI_ISL_18062216|2018-07-30	1
hRSV/B/France/ARA-HCL021176710501/2021|EPI_ISL_18789348|2021-10-03	1
hRSV/B/Beijing/BCDC-R7336/2016|EPI_ISL_19542788|2016-11-03	1
hRSV/B/Cote_d'Ivoire/IPCI-046/2017|EPI_ISL_2543856|2017-10-23	1
hRSV/B/New_Zealand/IESR-VR1623/2021|EPI_ISL_16960133|2021-08-03	1
hRSV/B/Finland/UMC-25845/2018|EPI_ISL_18061261|2018-03-03	1
hRSV/B/Germany/RP-19-01872/2019|EPI_ISL_18005798|2019-01-28	1
hRSV/B/Japan/UMC-810102055/2018|EPI_ISL_19048842|2018-09-04	1
hRSV/B/Japan/NU-19RS203iso/2019|EPI_ISL_19826476|2019-10-30	1
hRSV/B/USA/IL-NU-321/2021|EPI_ISL_18939508|2021-11	1
hRSV/B/Australia/un-UMC-26659/2018|EPI_ISL_18062075|2018-08-31	1
hRSV/B/New_Zealand/IESR-VR1414/2021|EPI_ISL_16960044|2021-06-16	1
hRSV/B/Brazil/un-UMC-26621/2019|EPI_ISL_18062037|2019-07-10	1
hRSV/B/USA/IL-NU-299/2018|EPI_ISL_18939512|2018-10	1
hRSV/B/New_Zealand/IESR-HB0872/2017|EPI_ISL_19207084|2017-08-31	1
hRSV/B/Mongolia/NCCD019/2018|EPI_ISL_2543878|2018-01-29	1
hRSV/B/Spain/CT-HUVH-394165/2016|EPI_ISL_18682381|2016-11-08	1
hRSV/B/New_Zealand/NZL-LJRSV92/2010|EPI_ISL_2585072|2010-08-27	1
hRSV/B/USA/WA-BBI-S23472/2021|EPI_ISL_18143631|2021-10-18	1
hRSV/B/Argentina/BA-HNRG-014/2014|EPI_ISL_1074215|2014-05-20	1
hRSV/B/Netherlands/un-DP-UU02-0005-V01/2017|EPI_ISL_15753027|2017-11-17	1
hRSV/B/Australia/B-NSW-WM3398B-15/2015|EPI_ISL_2575623|2015-07-08	1
hRSV/B/Germany/un-RKI-4644/2013|EPI_ISL_18891845|2013-03-08	1
hRSV/B/Argentina/BA-HNRG-383/2017|EPI_ISL_412460|2017-07-07	1
hRSV/B/Canada/un-UMC-010102032/2019|EPI_ISL_19048508|2019-01-21	1
hRSV/B/USA/TH-10585/2014|EPI_ISL_2584635|2014-01-21	1
hRSV/B/New_Zealand/IESR-IN0533/2021|EPI_ISL_16959505|2021-07-06	1
hRSV/B/England/180160871/2018|EPI_ISL_732352|2018-01-02	1
hRSV/B/Finland/UMC-358103029/2020|EPI_ISL_19048001|2020-02-14	1
hRSV/B/USA/WA-BBI-S23391/2021|EPI_ISL_18143468|2021-11-10	1
hRSV/B/Netherlands/un-UMC-310101031/2017|EPI_ISL_19049076|2017-12-20	1
hRSV/B/Spain/CHUVI-21709413/2021|EPI_ISL_14084082|2021-10-14	1
hRSV/B/Germany/un-UMC-26470/2019|EPI_ISL_18061886|2019-02-22	1
hRSV/B/New_Zealand/IESR-HB0378/2017|EPI_ISL_19206993|2017-06-23	1
hRSV/B/New_Zealand/IESR-CF0236/2016|EPI_ISL_19206152|2016-06-24	1
hRSV/B/New_Zealand/IESR-HB0746/2016|EPI_ISL_19206800|2016-05-29	1
hRSV/B/Australia/VIC-VIDRL003/2015|EPI_ISL_4569432|2015-04-13	1
hRSV/B/England/194640426/2019|EPI_ISL_1647509|2019-11-11	1
hRSV/B/New_Zealand/IESR-HB1011/2017|EPI_ISL_19206516|2017-07-27	1
hRSV/B/China/HB-37292/2020|EPI_ISL_6268599|2020-12-10	1
hRSV/B/Morocco/119-16/2015|EPI_ISL_15120687|2015-12-15	1
hRSV/B/Kenya/Kilifi-HH-4201-16-Jan/2010|EPI_ISL_2577403|2010-01-16	1
hRSV/B/New_Zealand/IESR-HB0677/2017|EPI_ISL_19207040|2017-06-30	1
hRSV/B/England/194840343/2019|EPI_ISL_1834175|2019-11-25	1
hRSV/B/Netherlands/un-UMC-26130/2019|EPI_ISL_18061546|2019-01-10	1
hRSV/B/New_Zealand/IESR-HB0341/2017|EPI_ISL_19206397|2017-05-19	1
hRSV/B/USA/TH-10489/2013|EPI_ISL_2585005|2013-10-17	1
hRSV/B/Japan/B-Sendai-1117-16/2016|EPI_ISL_2560807|2016	1
hRSV/B/Spain/CT-HUVH-800151/2018|EPI_ISL_18682330|2018-03-21	1
hRSV/B/United_Kingdom/DP-OX02-8342-V01/2018|EPI_ISL_15753009|2018-11-28	1
hRSV/B/USA/TH-10646/2013|EPI_ISL_2584569|2013-09-16	1
hRSV/B/New_Zealand/IESR-HB0011/2018|EPI_ISL_19207195|2018-07-15	1
hRSV/B/England/194740504/2019|EPI_ISL_1647523|2019-11-18	1
hRSV/B/France/ARA-HCL021193393301/2021|EPI_ISL_18789433|2021-10-28	1
hRSV/B/Madagascar/IPM-70615/2021|EPI_ISL_19714764|2020-02-26	1
hRSV/B/Canada/un-UMC-010103007/2019|EPI_ISL_19049122|2019-11-20	1
hRSV/B/New_Zealand/IESR-HB0041/2018|EPI_ISL_19207196|2018-07-25	1
hRSV/B/USA/WA-UW-3291/2019|EPI_ISL_17221675|2019-01	1
hRSV/B/Argentina/BA-HNRG-239/2016|EPI_ISL_1074201|2016-06-01	1
hRSV/B/Canada/un-UMC-25722/2019|EPI_ISL_18061138|2019-03-10	1
hRSV/B/New_Zealand/IESR-HH2969/2021|EPI_ISL_16959494|2021-07-22	1
hRSV/B/Brazil/un-UMC-550102139/2019|EPI_ISL_19048616|2019-06-17	1
hRSV/B/South_Africa/UMC-25959/2019|EPI_ISL_18061375|2019-03-06	1
hRSV/B/Canada/un-UMC-010202022/2018|EPI_ISL_19048227|2018-12-29	1
hRSV/B/England/E22004720/2021|EPI_ISL_16737035|2021-09-23	1
hRSV/B/Germany/un-UMC-26459/2019|EPI_ISL_18061875|2019-02-05	1
hRSV/B/England/115260122/2011|EPI_ISL_6494949|2011-12-28	1
hRSV/B/USA/un-BCM-121310753A/2014|EPI_ISL_18334218|2014-12-15	1
hRSV/B/USA/WA-UW-009/2019|EPI_ISL_17089188|2019-12	1
hRSV/B/Australia/un-UMC-26675/2019|EPI_ISL_18062091|2019-05-20	1
hRSV/B/Australia/VIC-RCH094/2018|EPI_ISL_1760406|2018-06-18	1
hRSV/B/New_Zealand/IESR-HB0099/2018|EPI_ISL_19207158|2018-06-21	1
hRSV/B/Brazil/un-UMC-26629/2019|EPI_ISL_18062045|2019-08-08	1
hRSV/B/New_Zealand/IESR-VR1412/2021|EPI_ISL_16960043|2021-06-10	1
hRSV/B/Finland/UMC-26337/2019|EPI_ISL_18061753|2019-03-07	1
hRSV/B/Australia/VIC-MMC036/2020|EPI_ISL_11817121|2020-12-22	1
hRSV/B/USA/WA-BBI-S25077/2020|EPI_ISL_19006996|2020-02-11	1
hRSV/B/Australia/B-NSW-WM2459A-16/2016|EPI_ISL_2577327|2016-08-13	1
hRSV/B/USA/un-BCM-121310743A/2014|EPI_ISL_18334202|2014-01-17	1
hRSV/B/New_Zealand/IESR-VR0654/2021|EPI_ISL_16959716|2021-06-22	1
hRSV/B/Japan/UMC-26783/2018|EPI_ISL_18062199|2018-07-16	1
hRSV/B/Japan/B-Sendai-1171-16/2016|EPI_ISL_2558786|2016	1
hRSV/B/Russia/un-UMC-25769/2020|EPI_ISL_18061185|2020-01-13	1
hRSV/B/South_Korea/UMC-820103044/2019|EPI_ISL_19048205|2019-12-11	1
hRSV/B/France/ARA-HCL021197218301/2021|EPI_ISL_18789463|2021-11-04	1
hRSV/B/Netherlands/05-040058/2005|EPI_ISL_2584937|2005-12-20	1
hRSV/B/New_Zealand/IESR-VR0801/2021|EPI_ISL_16959798|2021-07-02	1
hRSV/B/USA/WA-BBI-S25068/2020|EPI_ISL_19006972|2020-01-13	1
hRSV/B/China/ZJ-CDC-S154/2016|EPI_ISL_19749448|2016-7-18	1
hRSV/B/Mongolia/NCCD020/2018|EPI_ISL_2543880|2018-01-29	1
hRSV/B/England/RE19003237/2019|EPI_ISL_1647593|2019-12-10	1
hRSV/B/USA/WA-BBI-S23412/2019|EPI_ISL_18143461|2019-12-16	1
hRSV/B/Canada/un-UMC-25692/2018|EPI_ISL_18061108|2018-11-30	1
hRSV/B/United_Kingdom/DP-OX02-8813-V01/2018|EPI_ISL_15753185|2018-10-24	1
hRSV/B/Canada/un-UMC-010202005/2018|EPI_ISL_19049180|2018-11-14	1
hRSV/B/China/ZJ-CDC-17S189/2017|EPI_ISL_19814923|2017-10-26	1
hRSV/B/Argentina/BA-HNRG-451/2021|EPI_ISL_15067722|2021-07-28	1
hRSV/B/Japan/UMC-26838/2018|EPI_ISL_18062254|2018-11-22	1
hRSV/B/Japan/UMC-810103026/2019|EPI_ISL_19048567|2019-10-18	1
hRSV/B/England/165100030/2016|EPI_ISL_6494826|2016-12-13	1
hRSV/B/Italy/SIC-202_04/2018|EPI_ISL_19063317|2018-01-24	1
hRSV/B/Japan/UMC-26761/2018|EPI_ISL_18062177|2018-01-25	1
hRSV/B/Netherlands/un-UMC-310102042/2019|EPI_ISL_19048216|2019-01-02	1
hRSV/B/Australia/VIC-RCH053/2019|EPI_ISL_1653996|2019-08-12	1
hRSV/B/China/HB-61255/2021|EPI_ISL_6314658|2021-04-02	1
hRSV/B/Australia/B-NSW-WM4139A-16/2016|EPI_ISL_2575607|2016-07-29	1
hRSV/B/USA/un-UM-HS9521/2021|EPI_ISL_18695035|2021-09-10	1
hRSV/B/China/CCMU-0328/2020|EPI_ISL_18482726|2020-02-17	1
hRSV/B/Japan/UMC-26837/2018|EPI_ISL_18062253|2018-11-16	1
hRSV/B/Japan/UMC-26793/2018|EPI_ISL_18062209|2018-07-23	1
hRSV/B/Australia/B-NSW-WM1123A-16/2016|EPI_ISL_2575614|2016-12-04	1
hRSV/B/Australia/un-UMC-610101017/2018|EPI_ISL_19048890|2018-08-03	1
hRSV/B/Finland/UMC-26367/2020|EPI_ISL_18061783|2020-02-02	1
hRSV/B/Germany/HE-20-03008/2020|EPI_ISL_18005816|2020-03-02	1
hRSV/B/New_Zealand/IESR-SS1223/2021|EPI_ISL_16959520|2021-07-09	1
hRSV/B/England/213981591/2021|EPI_ISL_16714652|2021-09-28	1
hRSV/B/New_Zealand/IESR-HH2777/2021|EPI_ISL_16959491|2021-07-14	1
hRSV/B/France/ARA-HCL021057962001/2021|EPI_ISL_18789264|2021-03-28	1
hRSV/B/South_Africa/UMC-26050/2020|EPI_ISL_18061466|2020-05-26	1
hRSV/B/USA/TH-10619/2013|EPI_ISL_2584952|2013-10-07	1
hRSV/B/Japan/NU-21RS022iso/2021|EPI_ISL_19709911|2021-10-28	1
hRSV/B/Panama/GMIHS-81/2019|EPI_ISL_19568417|2019-07-02	1
hRSV/B/Germany/RP-18-02249/2018|EPI_ISL_18005829|2018-01-22	1
hRSV/B/Spain/un-UMC-340101015/2017|EPI_ISL_19048484|2017-11-30	1
hRSV/B/Jordan/JOR-C2195/2011|EPI_ISL_2575493|2011-03-10	1
hRSV/B/United_Kingdom/132/2012|EPI_ISL_2544125|2012-01-06	1
hRSV/B/USA/IL-NU-351/2021|EPI_ISL_18939408|2021-11	1
hRSV/B/Netherlands/un-UMC-26098/2018|EPI_ISL_18061514|2018-12-03	1
hRSV/B/Japan/UMC-810103008/2019|EPI_ISL_19048969|2019-09-02	1
hRSV/B/USA/WA-BBI-S25269/2019|EPI_ISL_19125768|2019-07-23	1
hRSV/B/Argentina/BA-HNRG-081/2014|EPI_ISL_1074091|2014-07-29	1
hRSV/B/USA/TH-10485/2013|EPI_ISL_2584729|2013-11-13	1
hRSV/B/South_Africa/UMC-270102064/2019|EPI_ISL_19049238|2019-05-27	1
hRSV/B/Peru/PER-FLU5625/2007|EPI_ISL_2584518|2007-01-31	1
hRSV/B/China/ZJ-CDC-20S074/2020|EPI_ISL_19814953|2020-10-21	1
hRSV/B/France/ARA-HCL021201703001/2021|EPI_ISL_18789505|2021-11-12	1
hRSV/B/Canada/un-UMC-25708/2019|EPI_ISL_18061124|2019-01-10	1
hRSV/B/England/194360578/2019|EPI_ISL_1647494|2019-10-23	1
hRSV/B/Australia/9391H/2020|EPI_ISL_2839453|2020-08-10	1
hRSV/B/Australia/VIC-RCH039/2018|EPI_ISL_1760439|2018-04-01	1
hRSV/B/France/ARA-HCL021200094301/2021|EPI_ISL_18789489|2021-11-09	1
hRSV/B/USA/PA-MGEL-00015/2018|EPI_ISL_19794701|2018-11	1
hRSV/B/Australia/VIC-RCH008/2017|EPI_ISL_1760433|2017-05-29	1
hRSV/B/Argentina/BA-HNRG-212/2016|EPI_ISL_1074084|2016-05-05	1
hRSV/B/South_Africa/UMC-25975/2019|EPI_ISL_18061391|2019-04-03	1
hRSV/B/Kenya/KHDSS-54-29-JAR/2017|EPI_ISL_2585058|2017-03-14	1
hRSV/B/Nicaragua/NIC-IIIn-15-0353-01NT/2015|EPI_ISL_2577398|2015-12-17	1
hRSV/B/USA/WA-BBI-S23434/2020|EPI_ISL_18143569|2020-01-25	1
hRSV/B/Germany/HB-12-02744/2012|EPI_ISL_18005919|2012-03-26	1
hRSV/B/Japan/UMC-810101014/2018|EPI_ISL_19048174|2018-02-20	1
hRSV/B/USA/GH740158/2014|EPI_ISL_2585196|2014	1
hRSV/B/Italy/LOM-31/2021|EPI_ISL_18446840|2021-11-22	1
hRSV/B/USA/TH-10535/2013|EPI_ISL_2584646|2013-08-20	1
hRSV/B/Germany/un-UMC-26456/2019|EPI_ISL_18061872|2019-01-31	1
hRSV/B/Australia/QLD-RBWH094/2021|EPI_ISL_15774019|2021-02-13	1
hRSV/B/USA/IL-NU-235/2020|EPI_ISL_18939382|2020-01	1
hRSV/B/New_Zealand/IESR-VR0796/2021|EPI_ISL_16959795|2021-07-05	1
hRSV/B/Finland/UMC-358102001/2019|EPI_ISL_19048387|2019-02-04	1
hRSV/B/Germany/BE-21-00086/2021|EPI_ISL_18005863|2021-09-30	1
hRSV/B/France/ARA-HCL021191806702/2021|EPI_ISL_18789425|2021-10-26	1
hRSV/B/South_Africa/NICD-R08157/2019|EPI_ISL_19754369|2019-06-28	1
hRSV/B/Hong_Kong/PHLC-VB19200004/2019|EPI_ISL_19813072|2019-09-04	1
hRSV/B/Netherlands/un-UMC-310102026/2018|EPI_ISL_19048523|2018-12-14	1
hRSV/B/England/134720080/2013|EPI_ISL_6494990|2013-11-19	1
hRSV/B/New_Zealand/NZL-LJRSV89/2010|EPI_ISL_2584853|2010-08-05	1
hRSV/B/USA/un-BCM-121310769A/2015|EPI_ISL_18334229|2015-03-09	1
hRSV/B/Australia/un-UMC-26646/2018|EPI_ISL_18062062|2018-08-03	1
hRSV/B/France/ARA-HCL021172177601/2021|EPI_ISL_18789344|2021-09-26	1
hRSV/B/USA/WA-BBI-S25236/2021|EPI_ISL_19125806|2021-11-10	1
hRSV/B/Canada/un-UMC-010102033/2019|EPI_ISL_19048546|2019-01-27	1
hRSV/B/Netherlands/un-DP-UU01A-0035-V02/2018|EPI_ISL_15752982|2018-11-26	1
hRSV/B/USA/WA-BBI-S23406/2019|EPI_ISL_18143584|2019-12-05	1
hRSV/B/USA/PA-MGEL-00031/2018|EPI_ISL_19794722|2018-03	1
hRSV/B/New_Zealand/IESR-HB0772/2017|EPI_ISL_19206472|2017-06-26	1
hRSV/B/China/CCMU-0340/2020|EPI_ISL_18482774|2020-02-19	1
hRSV/B/Netherlands/un-UMC-310102015/2018|EPI_ISL_19048712|2018-12-06	1
hRSV/B/Kenya/KHDSS-145-08-MAV/2017|EPI_ISL_2584960|2017-03-01	1
hRSV/B/Canada/un-UMC-010102020/2018|EPI_ISL_19049130|2018-12-30	1
hRSV/B/Australia/B-NSW-WM2334B-16/2016|EPI_ISL_2577401|2016-10-05	1
hRSV/B/Argentina/BA-HNRG-019/2014|EPI_ISL_1074242|2014-05-19	1
hRSV/B/England/E22004760/2021|EPI_ISL_16714384|2021-10-16	1
hRSV/B/England/135200595/2013|EPI_ISL_6495000|2013-12-18	1
hRSV/B/Argentina/BA-HNRG-257/2016|EPI_ISL_1074207|2016-06-13	1
hRSV/B/Spain/CT-HUVH-934397/2018|EPI_ISL_18682444|2018-11-23	1
hRSV/B/USA/WA-BBI-S25052/2019|EPI_ISL_19006875|2019-12-15	1
hRSV/B/Canada/un-UMC-25715/2019|EPI_ISL_18061131|2019-01-28	1
hRSV/B/Australia/B-NSW-WM2910A-12/2012|EPI_ISL_2577154|2012-05-10	1
hRSV/B/USA/MD-JHRSV556/2018|EPI_ISL_19884066|2018	1
hRSV/B/New_Zealand/NZL-LJRSV43/2013|EPI_ISL_2584891|2013-07-06	1
hRSV/B/Australia/B-NSW-WM0369A-16/2016|EPI_ISL_2577291|2016-06-06	1
hRSV/B/Australia/VIC-MMC025/2021|EPI_ISL_11817134|2021-01-04	1
hRSV/B/Japan/UMC-810102029/2018|EPI_ISL_19048974|2018-07-30	1
hRSV/B/USA/WA-BBI-S25259/2019|EPI_ISL_19125844|2019-04-02	1
hRSV/B/Italy/SIC-49_51/2018|EPI_ISL_19063300|2018-12-19	1
hRSV/B/New_Zealand/IESR-VR0637/2021|EPI_ISL_16959704|2021-06-20	1
hRSV/B/Panama/ICGES-140/2020|EPI_ISL_19423122|2020-01-16	1
hRSV/B/New_Zealand/IESR-VR1287/2021|EPI_ISL_16960001|2021-07-23	1
hRSV/B/Brazil/un-UMC-26622/2019|EPI_ISL_18062038|2019-07-16	1
hRSV/B/China/WH-WIV-0422n2/2021|EPI_ISL_19888425|2021-04-22	1
hRSV/B/Finland/UMC-358101032/2018|EPI_ISL_19049141|2018-02-15	1
hRSV/B/Netherlands/un-UMC-26064/2017|EPI_ISL_18061480|2017-12-20	1
hRSV/B/England/165160120/2016|EPI_ISL_6494827|2016-12-16	1
hRSV/B/USA/TH-10616/2013|EPI_ISL_2584909|2013-11-19	1
hRSV/B/Argentina/HNRG-417/2018|EPI_ISL_15055337|2018-07-03	1
hRSV/B/Netherlands/un-DP-UU02-0035-V01/2018|EPI_ISL_15753046|2018-01-09	1
hRSV/B/Scotland/WoSSVC-EXP_10_08/2021|EPI_ISL_18272413|2021-11	1
hRSV/B/Brazil/un-UMC-26571/2018|EPI_ISL_18061987|2018-09-17	1
hRSV/B/Spain/un-UMC-340103033/2020|EPI_ISL_19048304|2020-02-10	1
hRSV/B/France/ARA-HCL021201920501/2021|EPI_ISL_18789510|2021-11-13	1
hRSV/B/Jordan/JOR-A0777/2013|EPI_ISL_2577754|2013-03-25	1
hRSV/B/Panama/GMIHS-146/2020|EPI_ISL_19568404|2020-02-21	1
hRSV/B/Scotland/IEE-LO320/2020|EPI_ISL_19442538|2020-01-17	1
hRSV/B/USA/WA-BBI-S23411/2019|EPI_ISL_18143676|2019-12-14	1
hRSV/B/Argentina/BA-HNRG-114/2015|EPI_ISL_1074266|2015-05-18	1
hRSV/B/France/ARA-HCL021211666601/2021|EPI_ISL_18789536|2021-11-28	1
hRSV/B/England/195060570/2019|EPI_ISL_1647552|2019-12-10	1
hRSV/B/Japan/UMC-26831/2018|EPI_ISL_18062247|2018-10-15	1
hRSV/B/Australia/B-NSW-WM0995B-13/2013|EPI_ISL_2575513|2013-11-12	1
hRSV/B/Australia/un-WIMR-79B/2017|EPI_ISL_18090641|2017-01-01	1
hRSV/B/New_Zealand/IESR-HB0604/2017|EPI_ISL_19206436|2017-06-12	1
hRSV/B/France/ARA-HCL021197987602/2021|EPI_ISL_18789472|2021-11-05	1
hRSV/B/USA/WA-BBI-S25308/2021|EPI_ISL_19125724|2021-11-03	1
hRSV/B/Mozambique/MAP-INS019/2018|EPI_ISL_1647488|2018-08-01	1
hRSV/B/USA/WA-BBI-S23435/2020|EPI_ISL_18143713|2020-01-23	1
hRSV/B/South_Africa/UMC-270101084/2018|EPI_ISL_19048861|2018-05-17	1
hRSV/B/Spain/un-UMC-26289/2019|EPI_ISL_18061705|2019-02-08	1
hRSV/B/USA/6A6/2015|EPI_ISL_2560839|2015	1
hRSV/B/Kenya/KHDSS-110-16-MAT/2017|EPI_ISL_2584956|2017-03-07	1
hRSV/B/New_Zealand/IESR-CF0994/2019|EPI_ISL_19206584|2019-06-18	1
hRSV/B/USA/IL-NU-137/2018|EPI_ISL_18939373|2018-03	1
hRSV/B/New_Zealand/IESR-HB0977/2015|EPI_ISL_19206833|2015-07-27	1
hRSV/B/New_Zealand/IESR-VR1061/2021|EPI_ISL_19207215|2021-07-18	1
hRSV/B/United_Kingdom/UMC-26412/2018|EPI_ISL_18061828|2018-03-12	1
hRSV/B/Brazil/un-UMC-26562/2018|EPI_ISL_18061978|2018-08-20	1
hRSV/B/Madagascar/IPM-01522/2021|EPI_ISL_19714732|2021-02-05	1
hRSV/B/Spain/un-UMC-26232/2017|EPI_ISL_18061648|2017-11-24	1
hRSV/B/England/164240326/2016|EPI_ISL_6494812|2016-10-19	1
hRSV/B/USA/WA-BBI-S23403/2019|EPI_ISL_18143567|2019-11-23	1
hRSV/B/Australia/QLD-RBWH222/2021|EPI_ISL_15774057|2021-03-12	1
hRSV/B/USA/WA-BBI-S25284/2020|EPI_ISL_19125745|2020-03-16	1
hRSV/B/USA/TH-10560/2013|EPI_ISL_2585010|2013-09-19	1
hRSV/B/Kenya/Kilifi-HH-5103-27-Feb/2010|EPI_ISL_2577390|2010-02-27	1
hRSV/B/England/194800196/2019|EPI_ISL_1647527|2019-11-22	1
hRSV/B/Panama/GMIHS-114/2019|EPI_ISL_19568398|2019-09-23	1
hRSV/B/Brazil/un-38221/2009|EPI_ISL_15751990|2009	1
hRSV/B/Italy/LOM-16/2021|EPI_ISL_18446825|2021-11-22	1
hRSV/B/England/E22004725/2021|EPI_ISL_16714353|2021-10-02	1
hRSV/B/Germany/un-RKI-2594/2004|EPI_ISL_18891948|2004-04-01	1
hRSV/B/South_Korea/UMC-26908/2020|EPI_ISL_18062324|2020-01-06	1
hRSV/B/Vietnam/SARI02CC18136/2018|EPI_ISL_12544917|2018-08-31	1
hRSV/B/Australia/B-NSW-WM1234A-16/2016|EPI_ISL_2575598|2016-10-12	1
hRSV/B/Kenya/KHDSS-87-15-JUN/2017|EPI_ISL_2584665|2017-04-24	1
hRSV/B/Netherlands/un-UMC-310101047/2018|EPI_ISL_19048043|2018-01-02	1
hRSV/B/USA/WA-BBI-S25065/2020|EPI_ISL_19006954|2020-01-05	1
hRSV/B/USA/PA-MGEL-00008/2019|EPI_ISL_19794709|2019-01	1
hRSV/B/England/194860195/2019|EPI_ISL_1647533|2019-11-26	1
hRSV/B/Spain/un-UMC-340103003/2019|EPI_ISL_19048657|2019-11-19	1
hRSV/B/Jordan/JOR-C2722/2013|EPI_ISL_2584486|2013-02-10	1
hRSV/B/USA/TH-10385/2013|EPI_ISL_2585077|2013-12-10	1
hRSV/B/Peru/PER-FLA3500/2008|EPI_ISL_2584992|2008-06-06	1
hRSV/B/Kenya/KHDSS-201-12-MTO/2017|EPI_ISL_2584883|2017-04-12	1
hRSV/B/Italy/LOM-36/2021|EPI_ISL_18446845|2021-11-21	1
hRSV/B/Netherlands/un-UMC-26080/2018|EPI_ISL_18061496|2018-01-15	1
hRSV/B/Argentina/BA-HNRG-286/2016|EPI_ISL_1074148|2016-07-07	1
hRSV/B/New_Zealand/IESR-HB1963/2016|EPI_ISL_19206920|2016-08-30	1
hRSV/B/Netherlands/un-DP-UU02-0035-D02/2018|EPI_ISL_15753244|2018-01-10	1
hRSV/B/United_Kingdom/UMC-26425/2018|EPI_ISL_18061841|2018-12-12	1
hRSV/B/Mongolia/NCCD028/2017|EPI_ISL_2543883|2017-12-25	1
hRSV/B/South_Africa/NICD-R03494/2019|EPI_ISL_19754404|2019-04-04	1
hRSV/B/Argentina/BA-HNRG-272/2016|EPI_ISL_1074235|2016-06-27	1
hRSV/B/Canada/un-UMC-25647/2019|EPI_ISL_18061063|2019-04-19	1
hRSV/B/New_Zealand/IESR-HB0436/2015|EPI_ISL_19206777|2015-07-27	1
hRSV/B/Brazil/un-UMC-550102187/2019|EPI_ISL_19048102|2019-08-16	1
hRSV/B/Russia/un-73Hp/2019|EPI_ISL_15753578|2019-11-19	1
hRSV/B/USA/B-WI-629-Q0190-10/2010|EPI_ISL_2577301|2010-01-21	1
hRSV/B/United_Kingdom/864/2012|EPI_ISL_2577395|2012-11-27	1
hRSV/B/New_Zealand/IESR-VR1316/2021|EPI_ISL_16960015|2021-07-24	1
hRSV/B/Finland/UMC-358101037/2018|EPI_ISL_19049060|2018-02-27	1
hRSV/B/Netherlands/un-UMC-310101041/2017|EPI_ISL_19048092|2017-12-27	1
hRSV/B/Japan/NU-18RS220iso/2019|EPI_ISL_19826485|2019-02-19	1
hRSV/B/Spain/un-UMC-26295/2019|EPI_ISL_18061711|2019-02-25	1
hRSV/B/New_Zealand/IESR-VR0803/2021|EPI_ISL_16959799|2021-07-05	1
hRSV/B/USA/WA-BBI-S23488/2021|EPI_ISL_18143691|2021-11-17	1
hRSV/B/Scotland/IEE-LO360/2020|EPI_ISL_19442644|2020-02-06	1
hRSV/B/New_Zealand/IESR-HB0746/2016|EPI_ISL_19206207|2016-05-29	1
hRSV/B/Australia/un-UMC-26674/2019|EPI_ISL_18062090|2019-05-15	1
hRSV/B/England/190100016/2018|EPI_ISL_732373|2018-12-27	1
hRSV/B/China/WH-WIV-0623n1/2021|EPI_ISL_19888453|2021-06-23	1
hRSV/B/Argentina/HNRG-447/2021|EPI_ISL_15055354|2021-07-14	1
hRSV/B/South_Africa/NICD-R06489/2019|EPI_ISL_19754375|2019-06-05	1
hRSV/B/Kenya/KHDSS-13-19-CHA/2016|EPI_ISL_2585099|2016-03-07	1
hRSV/B/Australia/VIC-RCH065/2017|EPI_ISL_1760398|2017-07-18	1
hRSV/B/China/WH-WIV-0705n2/2021|EPI_ISL_19888459|2021-07-05	1
hRSV/B/Morocco/389-17/2017|EPI_ISL_15120749|2017-01-02	1
hRSV/B/England/E22004754/2021|EPI_ISL_16714380|2021-10-14	1
hRSV/B/England/213081473/2021|EPI_ISL_16714626|2021-07-30	1
hRSV/B/New_Zealand/IESR-VR1033/2021|EPI_ISL_16959902|2021-07-16	1
hRSV/B/USA/TH-10453/2013|EPI_ISL_2585082|2013-12-03	1
hRSV/B/China/ZJ-CDC-20S012/2020|EPI_ISL_19814924|2020-01-20	1
hRSV/B/Japan/UMC-26804/2018|EPI_ISL_18062220|2018-08-01	1
hRSV/B/Australia/VIC-RCH029/2018|EPI_ISL_1760428|2018-03-09	1
hRSV/B/USA/WA-BBI-S23409/2019|EPI_ISL_18143526|2019-12-14	1
hRSV/B/England/213740767/2021|EPI_ISL_16714642|2021-09-09	1
hRSV/B/United_Kingdom/UMC-26422/2018|EPI_ISL_18061838|2018-11-28	1
hRSV/B/Japan/UMC-810102017/2018|EPI_ISL_19049079|2018-07-20	1
hRSV/B/Philippines/CDC-99056/2019|EPI_ISL_17417577|2019-01-15	1
hRSV/B/Japan/NU-20U074iso/2020|EPI_ISL_19709945|2020-11-28	1
hRSV/B/Panama/ICGES-207/2018|EPI_ISL_19423093|2018-11-06	1
hRSV/B/New_Zealand/IESR-HB0944/2017|EPI_ISL_19206506|2017-08-20	1
hRSV/B/China/CCMU-0064/2020|EPI_ISL_18482764|2020-01-16	1
hRSV/B/Mongolia/NCCD025/2018|EPI_ISL_2543882|2018-02-05	1
hRSV/B/Australia/VIC-RCH077/2019|EPI_ISL_1760384|2019-06-02	1
hRSV/B/England/214580619/2021|EPI_ISL_16714672|2021-11-11	1
hRSV/B/New_Zealand/IESR-HB0454/2015|EPI_ISL_19206188|2015-07-23	1
hRSV/B/New_Zealand/IESR-VR1281/2021|EPI_ISL_16959998|2021-07-19	1
hRSV/B/Netherlands/un-UMC-310101005/2017|EPI_ISL_19048478|2017-11-14	1
hRSV/B/Germany/un-UMC-26445/2019|EPI_ISL_18061861|2019-01-12	1
hRSV/B/Morocco/729-17/2017|EPI_ISL_16905446|2017-01-26	1
hRSV/B/Spain/un-UMC-26304/2019|EPI_ISL_18061720|2019-11-26	1
hRSV/B/Spain/un-UMC-26276/2019|EPI_ISL_18061692|2019-01-14	1
hRSV/B/USA/WA-BBI-S25023/2021|EPI_ISL_19006866|2021-11-25	1
hRSV/B/United_Kingdom/DP-OX02-8304-D03/2018|EPI_ISL_15753062|2018-11-21	1
hRSV/B/Japan/UMC-26835/2018|EPI_ISL_18062251|2018-11-05	1
hRSV/B/Brazil/un-UMC-26563/2018|EPI_ISL_18061979|2018-08-21	1
hRSV/B/China/ZJ-CDC-16S046/2016|EPI_ISL_19815027|2016-02-22	1
hRSV/B/Kenya/KHDSS-278-17-SOK/2016|EPI_ISL_2585044|2016-02-16	1
hRSV/B/United_Kingdom/UMC-26428/2019|EPI_ISL_18061844|2019-01-24	1
hRSV/B/USA/IL-NU-214/2019|EPI_ISL_18939462|2019-12	1
hRSV/B/China/WH-WIV-1027n3/2021|EPI_ISL_19888478|2021-10-27	1
hRSV/B/New_Zealand/NZL-LJRSV98/2010|EPI_ISL_2584516|2010-08-27	1
hRSV/B/South_Africa/UMC-270102083/2019|EPI_ISL_19049173|2019-07-03	1
hRSV/B/Netherlands/un-UMC-26154/2019|EPI_ISL_18061570|2019-12-13	1
hRSV/B/New_Zealand/IESR-HB1388/2016|EPI_ISL_19206880|2016-07-01	1
hRSV/B/USA/TH-10429/2013|EPI_ISL_2584644|2013-08-16	1
hRSV/B/New_Zealand/IESR-HB0917/2017|EPI_ISL_19206500|2017-08-12	1
hRSV/B/Italy/SIC-24_07/2019|EPI_ISL_19063314|2019-02-12	1
hRSV/B/Germany/un-UMC-26457/2019|EPI_ISL_18061873|2019-02-02	1
hRSV/B/New_Zealand/IESR-HB0977/2015|EPI_ISL_19206240|2015-07-27	1
hRSV/B/New_Zealand/IESR-VR1030/2021|EPI_ISL_16959899|2021-07-12	1
hRSV/B/Japan/UMC-26833/2018|EPI_ISL_18062249|2018-10-19	1
hRSV/B/Italy/SIC-158_04/2019|EPI_ISL_19063272|2019-01-24	1
hRSV/B/China/WH-WIV-0910n3/2021|EPI_ISL_19888474|2021-09-10	1
hRSV/B/England/E22004713/2021|EPI_ISL_16714342|2021-09-24	1
hRSV/B/Finland/UMC-25811/2017|EPI_ISL_18061227|2017-12-14	1
hRSV/B/Kenya/KHDSS-262-13-PIN/2017|EPI_ISL_2584500|2017-04-13	1
hRSV/B/United_Kingdom/DP-OX02-8725-V01/2019|EPI_ISL_15753101|2019-11-25	1
hRSV/B/Finland/UMC-358102011/2019|EPI_ISL_19048534|2019-03-15	1
hRSV/B/France/ARA-HCL021205131101/2021|EPI_ISL_18789530|2021-11-18	1
hRSV/B/USA/TH-10115/2012|EPI_ISL_2584558|2012-10-29	1
hRSV/B/New_Zealand/IESR-HB0266/2015|EPI_ISL_19206761|2015-08-04	1
hRSV/B/Mexico/un-UMC-26515/2020|EPI_ISL_18061931|2020-02-13	1
hRSV/B/Germany/RP-21-06291/2021|EPI_ISL_18005868|2021-06-17	1
hRSV/B/Nicaragua/NIC-IIIn-15-0326-01NT/2015|EPI_ISL_2575570|2015-12-04	1
hRSV/B/Scotland/WoSSVC-EXP_10_05/2021|EPI_ISL_18272410|2021-10	1
hRSV/B/Netherlands/un-UMC-310102051/2019|EPI_ISL_19048076|2019-02-13	1
hRSV/B/Australia/B-NSW-WM1260A-11/2011|EPI_ISL_2577435|2011-09-23	1
hRSV/B/Jordan/JOR-C2717/2013|EPI_ISL_2584485|2013-02-05	1
hRSV/B/Spain/un-DP-SE02-0050-V01/2018|EPI_ISL_15753137|2018-12-30	1
hRSV/B/Italy/SIC-113_05/2019|EPI_ISL_19063328|2019-02-01	1
hRSV/B/New_Zealand/IESR-HB1211/2017|EPI_ISL_19206542|2017-07-18	1
hRSV/B/Morocco/1489-19/2019|EPI_ISL_15120788|2019-02-07	1
hRSV/B/USA/TH-10502/2014|EPI_ISL_2544145|2014-01-22	1
hRSV/B/New_Zealand/IESR-CF0666/2017|EPI_ISL_19206932|2017-06-30	1
hRSV/B/China/ZJ-CDC-S133/2021|EPI_ISL_19749489|2021-10-13	1
hRSV/B/Netherlands/un-DP-UU02-0043-V01/2018|EPI_ISL_15753242|2018-01-25	1
hRSV/B/China/WH-WIV-0508n3/2021|EPI_ISL_19888430|2021-05-08	1
hRSV/B/USA/WA-BBI-S23448/2021|EPI_ISL_18143543|2021-07-09	1
hRSV/B/Spain/CT-HUVH-329267/2015|EPI_ISL_18682405|2015-12-15	1
hRSV/B/England/213981418/2021|EPI_ISL_16714651|2021-09-27	1
hRSV/B/Netherlands/un-UMC-26124/2018|EPI_ISL_18061540|2018-12-21	1
hRSV/B/England/195040641/2019|EPI_ISL_1647551|2019-12-09	1
hRSV/B/Panama/GMIHS-199/2018|EPI_ISL_19568429|2018-07-02	1
hRSV/B/Spain/un-UMC-26280/2019|EPI_ISL_18061696|2019-01-16	1
hRSV/B/Kenya/KHDSS-80-15-JUN/2017|EPI_ISL_2585137|2017-03-06	1
hRSV/B/USA/WA-UW-002/2019|EPI_ISL_17089181|2019-01	1
hRSV/B/Australia/VIC-RCH062/2021|EPI_ISL_11817089|2021-03-14	1
hRSV/B/England/184760324/2018|EPI_ISL_732364|2018-11-19	1
hRSV/B/Germany/un-RKI-2333/2007|EPI_ISL_18892132|2007-02-23	1
hRSV/B/Netherlands/un-UMC-26069/2017|EPI_ISL_18061485|2017-12-27	1
hRSV/B/Spain/CT-HUVH-532746/2016|EPI_ISL_18682369|2016-12-13	1
hRSV/B/New_Zealand/IESR-VR0714/2021|EPI_ISL_16959760|2021-06-25	1
hRSV/B/Japan/UMC-810102068/2018|EPI_ISL_19048762|2018-10-17	1
hRSV/B/Spain/CT-HUVH-560343/2021|EPI_ISL_18682146|2021-06-14	1
hRSV/B/Australia/un-UMC-26648/2018|EPI_ISL_18062064|2018-08-11	0
hRSV/B/China/CCMU-0071/2020|EPI_ISL_18482798|2020-01-19	1
hRSV/B/Morocco/1030-17/2017|EPI_ISL_15120754|2017-02-12	1
hRSV/B/Canada/un-UMC-010102049/2019|EPI_ISL_19048778|2019-04-25	1
hRSV/B/New_Zealand/IESR-VR0656/2021|EPI_ISL_16959717|2021-06-23	1
hRSV/B/Argentina/BA-HNRG-062/2014|EPI_ISL_1074122|2014-06-25	1
hRSV/B/Japan/UMC-810102049/2018|EPI_ISL_19048458|2018-08-31	1
hRSV/B/Japan/UMC-810102012/2018|EPI_ISL_19048089|2018-07-17	1
hRSV/B/Germany/un-UMC-26472/2019|EPI_ISL_18061888|2019-02-22	1
hRSV/B/Spain/un-UMC-26327/2020|EPI_ISL_18061743|2020-02-10	1
hRSV/B/Brazil/un-UMC-26624/2019|EPI_ISL_18062040|2019-07-17	1
hRSV/B/United_Kingdom/UMC-440102025/2018|EPI_ISL_19048246|2018-11-30	1
hRSV/B/Japan/NU-19RS024iso/2019|EPI_ISL_19826467|2019-09-24	1
hRSV/B/Brazil/un-UMC-26596/2019|EPI_ISL_18062012|2019-06-11	1
hRSV/B/France/ARA-HCL021178114401/2021|EPI_ISL_18789353|2021-10-06	1
hRSV/B/Kenya/KHDSS-197-06-MTO/2017|EPI_ISL_2585164|2017-03-28	1
hRSV/B/Brazil/un-UMC-550102108/2019|EPI_ISL_19049220|2019-05-15	1
hRSV/B/New_Zealand/IESR-HB0513/2017|EPI_ISL_19206422|2017-06-17	1
hRSV/B/Kenya/KHDSS-97-26-MAT/2016|EPI_ISL_2585188|2016-01-26	1
hRSV/B/Netherlands/un-UMC-26107/2018|EPI_ISL_18061523|2018-12-12	1
hRSV/B/New_Zealand/IESR-CF2193/2017|EPI_ISL_19206368|2017-09-12	1
hRSV/B/Netherlands/un-UMC-310101055/2018|EPI_ISL_19048308|2018-01-07	1
hRSV/B/Australia/B-NSW-WM0430A-16/2016|EPI_ISL_2575611|2016-08-16	1
hRSV/B/United_Kingdom/DP-OX02-8012-V01/2018|EPI_ISL_15753148|2018-11-21	1
hRSV/B/Netherlands/un-UMC-26099/2018|EPI_ISL_18061515|2018-12-03	1
hRSV/B/Italy/SIC-100_47/2021|EPI_ISL_19063333|2021-11-24	1
hRSV/B/USA/TH-10557/2013|EPI_ISL_2585091|2013-11-20	1
hRSV/B/Netherlands/un-UMC-310103038/2019|EPI_ISL_19048228|2019-12-12	1
hRSV/B/Canada/un-UMC-010202004/2018|EPI_ISL_19047997|2018-11-11	1
hRSV/B/Germany/NW-21-00184/2021|EPI_ISL_18005892|2021-10-06	1
hRSV/B/England/RE20000019/2020|EPI_ISL_1647599|2020-01-02	1
hRSV/B/New_Zealand/IESR-HB0536/2017|EPI_ISL_19207020|2017-06-25	1
hRSV/B/Spain/CT-HUVH-734384/2017|EPI_ISL_18682408|2017-12-09	1
hRSV/B/Kenya/Kilifi-HH-3803-14-Feb/2010|EPI_ISL_2577278|2010-02-14	1
hRSV/B/New_Zealand/IESR-HB0704/2017|EPI_ISL_19207051|2017-07-06	1
hRSV/B/Panama/ICGES-03/2021|EPI_ISL_19423128|2021-10-08	1
hRSV/B/New_Zealand/IESR-HB0663/2017|EPI_ISL_19206442|2017-06-26	1
hRSV/B/Mozambique/MAP-INS003/2017|EPI_ISL_1647473|2017-03-21	1
hRSV/B/Australia/un-UMC-26673/2019|EPI_ISL_18062089|2019-05-11	1
hRSV/B/China/CCMU-0294/2020|EPI_ISL_18482743|2020-02-11	1
hRSV/B/Madagascar/IPM-00486/2021|EPI_ISL_19714719|2021-01-02	1
hRSV/B/England/213382573/2021|EPI_ISL_16714633|2021-08-18	1
hRSV/B/New_Zealand/IESR-HB0384/2017|EPI_ISL_19206402|2017-06-26	1
hRSV/B/Netherlands/un-DP-UU01A-0142-V02/2019|EPI_ISL_15753228|2019-12-12	1
hRSV/B/Canada/un-UMC-25646/2019|EPI_ISL_18061062|2019-03-29	1
hRSV/B/United_Kingdom/DP-OX02-8985-D04/2018|EPI_ISL_15752994|2018-10-29	1
hRSV/B/Kenya/KHDSS-57-30-JAR/2017|EPI_ISL_2585132|2017-03-30	1
hRSV/B/England/195200234/2019|EPI_ISL_1647566|2019-12-19	1
hRSV/B/USA/IL-NU-143/2018|EPI_ISL_18939416|2018-02	1
hRSV/B/Japan/UMC-26797/2018|EPI_ISL_18062213|2018-07-27	1
hRSV/B/Australia/B-NSW-WM0425A-16/2016|EPI_ISL_2575610|2016-08-16	1
hRSV/B/Kenya/KHDSS-168-02-MAV/2017|EPI_ISL_2585106|2017-05-02	1
hRSV/B/Finland/UMC-26399/2020|EPI_ISL_18061815|2020-03-13	1
hRSV/B/England/194580271/2019|EPI_ISL_1647507|2019-11-06	1
hRSV/B/Finland/UMC-358103009/2020|EPI_ISL_19048678|2020-01-29	1
hRSV/B/Argentina/195/2007|EPI_ISL_2588685|2007-05-22	1
hRSV/B/Russia/un-UMC-070103048/2020|EPI_ISL_19048243|2020-03-24	1
hRSV/B/South_Africa/UMC-270102037/2019|EPI_ISL_19048684|2019-04-15	1
hRSV/B/Australia/QLD-RBWH052/2021|EPI_ISL_11817035|2021-02-01	1
hRSV/B/France/ARA-HCL021052952501/2021|EPI_ISL_18789249|2021-03-21	1
hRSV/B/Kenya/Kilifi-HH-3806-19-Feb/2010|EPI_ISL_2577281|2010-02-19	1
hRSV/B/Madagascar/IPM-70801/2021|EPI_ISL_19714770|2021-03-31	1
hRSV/B/France/ARA-HCL021202379401/2021|EPI_ISL_18789518|2021-11-14	1
hRSV/B/New_Zealand/IESR-VR0343/2021|EPI_ISL_16959555|2021-06-06	1
hRSV/B/Japan/UMC-26803/2018|EPI_ISL_18062219|2018-07-31	1
hRSV/B/Philippines/99067/2019|EPI_ISL_12970410|2019-09-02	1
hRSV/B/New_Zealand/IESR-CF2127/2019|EPI_ISL_19207192|2019-09-12	1
hRSV/B/USA/TH-10370/2013|EPI_ISL_2584995|2013-09-23	1
hRSV/B/Germany/un-RKI-804/2011|EPI_ISL_18891918|2011-01-03	1
hRSV/B/New_Zealand/IESR-VR1340/2021|EPI_ISL_16960018|2021-07-30	1
hRSV/B/USA/MD-JHRSV523/2019|EPI_ISL_19884063|2019	1
hRSV/B/USA/TH-10186/2012|EPI_ISL_2584898|2012-12-26	1
hRSV/B/Germany/NW-21-01128/2021|EPI_ISL_18005934|2021-11-03	1
hRSV/B/France/ARA-HCL019206640401/2019|EPI_ISL_18789003|2019-12-01	1
hRSV/B/Spain/CT-HUVH-639688/2021|EPI_ISL_18682148|2021-10-02	1
hRSV/B/Kenya/Kilifi-HH-2504-08-Apr/2010|EPI_ISL_2577478|2010-04-08	1
hRSV/B/New_Zealand/IESR-CF1695/2017|EPI_ISL_19206359|2017-08-16	1
hRSV/B/Brazil/un-UMC-550101017/2018|EPI_ISL_19049224|2018-06-27	1
hRSV/B/Germany/un-UMC-26447/2019|EPI_ISL_18061863|2019-01-16	1
hRSV/B/Kenya/KHDSS-223-04-NGE/2017|EPI_ISL_2584923|2017-03-29	1
hRSV/B/United_Kingdom/UMC-440102018/2018|EPI_ISL_19048317|2018-11-28	1
hRSV/B/Belgium/BE-7004-06/2006|EPI_ISL_2588662|2006-12-05	1
hRSV/B/Finland/UMC-358103013/2020|EPI_ISL_19049029|2020-02-02	1
hRSV/B/United_Kingdom/UMC-440102022/2018|EPI_ISL_19049070|2018-11-28	1
hRSV/B/Canada/un-UMC-25631/2019|EPI_ISL_18061047|2019-01-21	1
hRSV/B/United_Kingdom/313/2012|EPI_ISL_2577421|2012-12-21	1
hRSV/B/Finland/UMC-25843/2018|EPI_ISL_18061259|2018-02-27	1
hRSV/B/Brazil/RS-FIOCRUZ-68614/2021|EPI_ISL_19533089|2021-09-09	0
hRSV/B/New_Zealand/IESR-IN0463/2021|EPI_ISL_16959497|2021-06-21	1
hRSV/B/New_Zealand/IESR-HB1130/2017|EPI_ISL_19206533|2017-08-10	1
hRSV/B/Australia/VIC-RCH090/2018|EPI_ISL_1760415|2018-06-11	1
hRSV/B/Kenya/KHDSS-257-06-PIN/2017|EPI_ISL_2584972|2017-02-06	1
hRSV/B/Kenya/KHDSS-50-08-JAR/2017|EPI_ISL_2584981|2017-03-08	1
hRSV/B/Argentina/BA-HNRG-070/2014|EPI_ISL_1074198|2014-07-04	1
hRSV/B/New_Zealand/IESR-HB1141/2015|EPI_ISL_19206263|2015-09-23	1
hRSV/B/Kenya/KHDSS-225-04-NGE/2017|EPI_ISL_2584887|2017-04-04	1
hRSV/B/Japan/B-Sendai-1237-15/2015|EPI_ISL_2558897|2015	1
hRSV/B/New_Zealand/IESR-HB0898/2017|EPI_ISL_19207088|2017-08-09	1
hRSV/B/Netherlands/un-DP-UU02-0030-V01/2018|EPI_ISL_15753190|2018-01-03	1
hRSV/B/Netherlands/un-UMC-26156/2019|EPI_ISL_18061572|2019-12-13	1
hRSV/B/Kenya/Kilifi-HH-5106-24-Feb/2010|EPI_ISL_2577389|2010-02-24	1
hRSV/B/Australia/B-NSW-WM4637A-16/2016|EPI_ISL_2575495|2016-10-12	1
hRSV/B/Netherlands/un-DP-UU01A-0024-V02/2018|EPI_ISL_15753098|2018-11-23	1
hRSV/B/South_Africa/UMC-26025/2019|EPI_ISL_18061441|2019-07-03	1
hRSV/B/France/ARA-HCL021188278301/2021|EPI_ISL_18789407|2021-10-21	1
hRSV/B/Germany/un-UMC-490102019/2019|EPI_ISL_19048595|2019-01-25	1
hRSV/B/Morocco/1118-17/2017|EPI_ISL_15120765|2017-02-28	1
hRSV/B/China/ZJ-CDC-S016/2017|EPI_ISL_19749458|2017-2-2	1
hRSV/B/Philippines/TB5-CA-15-0741-1-1/2015|EPI_ISL_2575471|2015-10-19	1
hRSV/B/South_Africa/UMC-270101061/2018|EPI_ISL_19048888|2018-03-26	1
hRSV/B/USA/B-WI-629-15-06-07/2007|EPI_ISL_2544172|2007	1
hRSV/B/Germany/RP-21-01996/2021|EPI_ISL_18005841|2021-11-21	1
hRSV/B/Netherlands/un-DP-UU01A-0031-V02/2018|EPI_ISL_15753086|2018-11-13	1
hRSV/B/New_Zealand/IESR-VR1017/2021|EPI_ISL_16959890|2021-07-10	1
hRSV/B/New_Zealand/IESR-CF0950/2017|EPI_ISL_19206343|2017-07-11	1
hRSV/B/Argentina/BA-HNRG-071/2014|EPI_ISL_1074226|2014-07-07	1
hRSV/B/England/214321616/2021|EPI_ISL_16714668|2021-10-22	1
hRSV/B/New_Zealand/IESR-HB0917/2017|EPI_ISL_19207093|2017-08-12	1
hRSV/B/China/ZJ-CDC-18S305/2018|EPI_ISL_19814987|2018-11-19	1
hRSV/B/England/E21000655/2021|EPI_ISL_16714596|2021-05-23	1
hRSV/B/Germany/un-RKI-2689/2015|EPI_ISL_18891901|2015-02-09	1
hRSV/B/USA/TH-10423/2013|EPI_ISL_2584650|2013-10-23	1
hRSV/B/Japan/UMC-810102072/2018|EPI_ISL_19048278|2018-11-02	1
hRSV/B/England/E21001475/2021|EPI_ISL_17287526|2021-10-16	1
hRSV/B/Germany/un-RKI-14/2015|EPI_ISL_18891987|2015-01-20	1
hRSV/B/New_Zealand/IESR-HB0066/2017|EPI_ISL_19206371|2017-04-07	1
hRSV/B/New_Zealand/IESR-CF0855/2017|EPI_ISL_19206341|2017-07-10	1
hRSV/B/China/HB-31344/2020|EPI_ISL_6268456|2020-11-11	1
hRSV/B/Canada/un-UMC-25659/2019|EPI_ISL_18061075|2019-11-29	1
hRSV/B/Kenya/Kilifi-HH-3807-01-Mar/2010|EPI_ISL_2577268|2010-03-01	1
hRSV/B/USA/WA-BBI-S23473/2021|EPI_ISL_18143627|2021-10-21	1
hRSV/B/Hong_Kong/PHLC-V11-2224258/2011|EPI_ISL_19813066|2011-03-20	1
hRSV/B/New_Zealand/NZL-LJRSV25/2014|EPI_ISL_2585192|2014-06-04	1
hRSV/B/New_Zealand/IESR-HB0189/2018|EPI_ISL_19207171|2018-07-30	1
hRSV/B/USA/TX-BCM-IP0035B/2018|EPI_ISL_19442395|2018-08-18	1
hRSV/B/pangolin/un-BIME010T/2017|EPI_ISL_15750836|2017	1
hRSV/B/Australia/un-WIMR-200/2018|EPI_ISL_18090649|2018-01-01	1
hRSV/B/Japan/NU-21U029iso/2021|EPI_ISL_19709930|2021-10-04	1
hRSV/B/Spain/un-UMC-340101009/2017|EPI_ISL_19048428|2017-11-25	1
hRSV/B/Beijing/BCDC-224/2015|EPI_ISL_19542547|2015-01-06	1
hRSV/B/South_Africa/NICD-R09473/2021|EPI_ISL_12529659|2021-06-24	1
hRSV/B/USA/IL-NU-345/2021|EPI_ISL_18939412|2021-11	1
hRSV/B/Netherlands/un-UMC-310101045/2017|EPI_ISL_19048130|2017-12-31	1
hRSV/B/Kenya/KHDSS-72-20-JUN/2017|EPI_ISL_2585136|2017-01-19	1
hRSV/B/Madagascar/IPM-70367/2021|EPI_ISL_19714759|2020-02-17	1
hRSV/B/England/094740286/2009|EPI_ISL_6494907|2009-11-16	1
hRSV/B/Philippines/99061/2019|EPI_ISL_12970404|2019-07-09	1
hRSV/B/Japan/NU-RS007iso/2021|EPI_ISL_19147779|2021-04-26	1
hRSV/B/United_Kingdom/DP-IM02-0003-V01/2018|EPI_ISL_15753110|2018-11-23	1
hRSV/B/New_Zealand/IESR-VR0860/2021|EPI_ISL_16959827|2021-06-27	1
hRSV/B/Germany/BW-17-01912/2017|EPI_ISL_18005828|2017-01-13	1
hRSV/B/USA/IL-NU-303/2018|EPI_ISL_18939372|2018-04	1
hRSV/B/New_Zealand/IESR-HB1548/2016|EPI_ISL_19206896|2016-07-15	1
hRSV/B/Canada/un-UMC-25682/2018|EPI_ISL_18061098|2018-11-01	1
hRSV/B/pangolin/un-BIME007T/2017|EPI_ISL_15750838|2017	1
hRSV/B/South_Korea/UMC-820103007/2020|EPI_ISL_19049275|2020-03-23	1
hRSV/B/China/WH-WIV-0530n2/2021|EPI_ISL_19888444|2021-05-30	1
hRSV/B/Russia/un-UMC-25800/2020|EPI_ISL_18061216|2020-03-10	1
hRSV/B/England/213221933/2021|EPI_ISL_16714629|2021-08-09	1
hRSV/B/New_Zealand/IESR-HB0263/2015|EPI_ISL_19206167|2015-07-21	1
hRSV/B/New_Zealand/IESR-HB0747/2017|EPI_ISL_19206466|2017-07-16	1
hRSV/B/Argentina/HNRG-431/2021|EPI_ISL_15055349|2021-07-26	1
hRSV/B/France/ARA-HCL021186561201/2021|EPI_ISL_18789394|2021-10-18	1
hRSV/B/Japan/NU-19U023iso/2019|EPI_ISL_19826462|2019-10-03	1
hRSV/B/Vietnam/VN-811-8-10/2010|EPI_ISL_2544104|2010-08-11	1
hRSV/B/Kenya/KHDSS-251-01-PIN/2016|EPI_ISL_2585119|2016-03-23	1
hRSV/B/Australia/un-WIMR-141/2018|EPI_ISL_18090615|2018-01-01	1
hRSV/B/Canada/un-UMC-010202044/2019|EPI_ISL_19048453|2019-03-26	1
hRSV/B/Netherlands/un-DP-UU02-0076-V01/2019|EPI_ISL_15753246|2019-01-02	1
hRSV/B/Argentina/BA-HNRG-159/2015|EPI_ISL_412864|2015-06-23	1
hRSV/B/Argentina/BA-HNRG-022/2014|EPI_ISL_1074189|2014-05-28	1
hRSV/B/England/094900008/2009|EPI_ISL_6494915|2009-11-27	1
hRSV/B/England/RE19003144/2019|EPI_ISL_1647592|2019-12-09	1
hRSV/B/New_Zealand/IESR-HB0420/2015|EPI_ISL_19206182|2015-07-14	1
hRSV/B/Argentina/BA-HNRG-049/2014|EPI_ISL_1074101|2014-06-16	1
hRSV/B/New_Zealand/IESR-VR1666/2021|EPI_ISL_16960145|2021-08-16	1
hRSV/B/Spain/CT-HUVH-677210/2021|EPI_ISL_18682341|2021-11-20	1
hRSV/B/USA/WA-BBI-S25830/2021|EPI_ISL_19575960|2021-10-28	1
hRSV/B/Argentina/BA-HNRG-205/2016|EPI_ISL_1074142|2016-04-13	1
hRSV/B/New_Zealand/IESR-HB0689/2016|EPI_ISL_19206795|2016-05-22	1
hRSV/B/Kenya/Kilifi-HH-4501-05-Apr/2010|EPI_ISL_2577432|2010-04-05	1
hRSV/B/South_Africa/UMC-25984/2019|EPI_ISL_18061400|2019-04-16	1
hRSV/B/Finland/UMC-26353/2019|EPI_ISL_18061769|2019-05-03	1
hRSV/B/Brazil/un-UMC-26539/2018|EPI_ISL_18061955|2018-07-05	1
hRSV/B/Finland/UMC-26390/2020|EPI_ISL_18061806|2020-02-21	1
hRSV/B/England/184580320/2018|EPI_ISL_732356|2018-11-07	1
hRSV/B/New_Zealand/IESR-HB0748/2017|EPI_ISL_19207060|2017-07-16	1
hRSV/B/USA/PA-MGEL-00007/2019|EPI_ISL_19794708|2019-01	1
hRSV/B/Germany/un-RKI-2175/2012|EPI_ISL_18892010|2012-03-05	1
hRSV/B/USA/TX-BCM-IP0187A/2021|EPI_ISL_19442394|2021-07-23	1
hRSV/B/Germany/RP-19-03221/2019|EPI_ISL_18005814|2019-03-06	1
hRSV/B/USA/PA-PITT-RSV00017/2019|EPI_ISL_19815498|2019-01	1
hRSV/B/New_Zealand/IESR-VR1286/2021|EPI_ISL_16960000|2021-07-23	1
hRSV/B/USA/PA-MGEL-00026/2019|EPI_ISL_19794719|2019-03	1
hRSV/B/Argentina/BA-HNRG-015/2014|EPI_ISL_1074132|2014-05-21	1
hRSV/B/USA/WA-BBI-S23399/2019|EPI_ISL_18143667|2019-11-06	1
hRSV/B/Spain/CT-HUVH-750887/2018|EPI_ISL_18682289|2018-01-03	1
hRSV/B/China/ZJ-CDC-S010/2021|EPI_ISL_19749478|2021-1-13	1
hRSV/B/Netherlands/un-DP-UU02-0002-V01/2017|EPI_ISL_15753100|2017-11-09	1
hRSV/B/Kenya/KHDSS-98-26-MAT/2016|EPI_ISL_2585139|2016-01-26	1
hRSV/B/USA/TH-10447/2013|EPI_ISL_2584905|2013-10-22	1
hRSV/B/Madagascar/IPM-02391/2020|EPI_ISL_19714743|2020-03-13	1
hRSV/B/USA/TH-10598/2013|EPI_ISL_2585093|2013-08-07	1
hRSV/B/England/194660618/2019|EPI_ISL_1647516|2019-11-12	1
hRSV/B/USA/WA-BBI-S23396/2019|EPI_ISL_18143697|2019-10-19	1
hRSV/B/Netherlands/un-DP-UU02-0063-V01/2018|EPI_ISL_15753011|2018-12-12	1
hRSV/B/Kenya/KHDSS-172-16-MAV/2017|EPI_ISL_2585108|2017-05-16	1
hRSV/B/New_Zealand/IESR-HB0998/2017|EPI_ISL_19206514|2017-07-22	1
hRSV/B/New_Zealand/IESR-HB1043/2017|EPI_ISL_19207124|2017-08-06	1
hRSV/B/United_Kingdom/UMC-26413/2018|EPI_ISL_18061829|2018-10-07	1
hRSV/B/Mongolia/NCCD034/2018|EPI_ISL_2543886|2018-02-14	1
hRSV/B/Australia/un-UMC-26687/2019|EPI_ISL_18062103|2019-06-14	1
hRSV/B/Germany/BY-17-02421/2017|EPI_ISL_18005826|2017-01-24	1
hRSV/B/United_Kingdom/122/2011|EPI_ISL_2577308|2011-12-28	1
hRSV/B/South_Africa/UMC-26036/2019|EPI_ISL_18061452|2019-07-23	1
hRSV/B/Australia/VIC-RCH141/2017|EPI_ISL_1760423|2017-09-05	1
hRSV/B/Japan/UMC-810103001/2019|EPI_ISL_19049208|2019-08-14	1
hRSV/B/New_Zealand/NZL-LJRSV101/2015|EPI_ISL_2544173|2015-07-08	1
hRSV/B/Beijing/BCDC-R0160/2015|EPI_ISL_19542703|2015-12-16	1
hRSV/B/France/ARA-HCL021205538701/2021|EPI_ISL_18789531|2021-11-18	1
hRSV/B/Jordan/JOR-C2642/2012|EPI_ISL_2577406|2012-12-12	1
hRSV/B/Kenya/KHDSS-30-02-CHA/2017|EPI_ISL_2585053|2017-05-10	1
hRSV/B/Netherlands/09-052064/2009|EPI_ISL_2584890|2009-01-07	1
hRSV/B/England/E22004651/2021|EPI_ISL_16714287|2021-11-29	1
hRSV/B/USA/WA-BBI-S23453/2021|EPI_ISL_18143593|2021-09-03	1
hRSV/B/New_Zealand/IESR-HB0053/2018|EPI_ISL_19207198|2018-07-31	1
hRSV/B/Netherlands/un-UMC-310101073/2018|EPI_ISL_19048306|2018-02-20	1
hRSV/B/Cote_d'Ivoire/IPCI-003-2176/2017|EPI_ISL_2543854|2017-04-21	1
hRSV/B/Beijing/BCDC-R0503/2016|EPI_ISL_19542735|2016-12-20	1
hRSV/B/Finland/UMC-358103038/2020|EPI_ISL_19049033|2020-02-21	1
hRSV/B/England/195160225/2019|EPI_ISL_1647563|2019-12-18	1
hRSV/B/New_Zealand/IESR-CF0486/2016|EPI_ISL_19206751|2016-08-04	1
hRSV/B/Australia/WM0636501/2020|EPI_ISL_2839454|2020-03-03	1
hRSV/B/Australia/VIC-RCH087/2018|EPI_ISL_1760393|2018-06-09	1
hRSV/B/Netherlands/08-045952/2008|EPI_ISL_2584624|2008-12-15	1
hRSV/B/Australia/un-UMC-26636/2018|EPI_ISL_18062052|2018-07-08	1
hRSV/B/Spain/CT-HUVH-146720/2019|EPI_ISL_18682301|2019-12-03	1
hRSV/B/Australia/B-NSW-WM1393A-16/2016|EPI_ISL_2575599|2016-10-21	1
hRSV/B/Argentina/BA-HNRG-450/2021|EPI_ISL_15067721|2021-07-24	1
hRSV/B/New_Zealand/IESR-HB0454/2015|EPI_ISL_19206781|2015-07-23	1
hRSV/B/Brazil/un-UMC-26522/2018|EPI_ISL_18061938|2018-06-21	1
hRSV/B/China/ZJ-CDC-17S044/2017|EPI_ISL_19814995|2017-03-21	1
hRSV/B/South_Africa/NICD-R08250/2021|EPI_ISL_11055793|2021-06-01	1
hRSV/B/Scotland/WoSSVC-EXP_10_06/2021|EPI_ISL_18272411|2021-09	1
hRSV/B/England/200120638/2019|EPI_ISL_1647574|2019-12-30	1
hRSV/B/Brazil/un-38174/2009|EPI_ISL_15752000|2009	1
hRSV/B/New_Zealand/IESR-HB0774/2017|EPI_ISL_19206473|2017-06-26	1
hRSV/B/New_Zealand/IESR-VR1450/2021|EPI_ISL_16960069|2021-06-27	1
hRSV/B/New_Zealand/IESR-VR0719/2021|EPI_ISL_16959763|2021-06-24	1
hRSV/B/Canada/un-UMC-25701/2018|EPI_ISL_18061117|2018-12-27	1
hRSV/B/Brazil/un-38468/2009|EPI_ISL_15751970|2009	1
hRSV/B/Japan/UMC-26791/2018|EPI_ISL_18062207|2018-07-23	1
hRSV/B/Netherlands/un-UMC-310102028/2018|EPI_ISL_19048838|2018-12-17	1
hRSV/B/Netherlands/un-UMC-26096/2018|EPI_ISL_18061512|2018-11-30	1
hRSV/B/Netherlands/un-DP-UU02-0034-V01/2018|EPI_ISL_15753089|2018-01-05	1
hRSV/B/USA/WA-BBI-S23436/2020|EPI_ISL_18143535|2020-01-24	1
hRSV/B/New_Zealand/IESR-HB0292/2017|EPI_ISL_19206986|2017-05-24	1
hRSV/B/China/WH-WIV-1104n5/2021|EPI_ISL_19888480|2021-11-04	1
hRSV/B/South_Korea/UMC-26896/2019|EPI_ISL_18062312|2019-12-09	1
hRSV/B/South_Africa/UMC-270101089/2018|EPI_ISL_19048833|2018-06-14	1
hRSV/B/Kenya/KHDSS-254-11-PIN/2017|EPI_ISL_2585040|2017-04-13	1
hRSV/B/USA/IL-NU-316/2021|EPI_ISL_18939534|2021-11	1
hRSV/B/Brazil/un-38604/2010|EPI_ISL_15751962|2010	1
hRSV/B/United_Kingdom/DP-OX02-8567-D02/2018|EPI_ISL_15753099|2018-10-25	1
hRSV/B/New_Zealand/IESR-CF2354/2017|EPI_ISL_19206369|2017-10-02	1
hRSV/B/Philippines/CDC-99067/2019|EPI_ISL_17417587|2019-09-02	1
hRSV/B/Morocco/311-16/2016|EPI_ISL_15120700|2016-01-25	1
hRSV/B/Germany/SN-10-00616/2010|EPI_ISL_18005921|2010-12-20	1
hRSV/B/Kenya/Kilifi-HH-3803-16-Feb/2010|EPI_ISL_2577279|2010-02-16	1
hRSV/B/Brazil/un-38219/2009|EPI_ISL_15751992|2009	1
hRSV/B/USA/PA-MGEL-00012/2019|EPI_ISL_19794711|2019-02	1
hRSV/B/Netherlands/un-UMC-26135/2019|EPI_ISL_18061551|2019-02-27	1
hRSV/B/Spain/un-DP-SE01A-0203-V02/2020|EPI_ISL_15753172|2020-01-20	1
hRSV/B/Germany/NI-21-00430/2021|EPI_ISL_18005849|2021-10-13	1
hRSV/B/Japan/UMC-810102046/2018|EPI_ISL_19048758|2018-08-27	1
hRSV/B/Kenya/Kilifi-HH-3804-26-Feb/2010|EPI_ISL_2577283|2010-02-26	1
hRSV/B/France/ARA-HCL020020326001/2020|EPI_ISL_18789133|2020-01-31	1
hRSV/B/Argentina/BA-HNRG-242/2016|EPI_ISL_1074123|2016-06-03	1
hRSV/B/New_Zealand/IESR-HB0860/2016|EPI_ISL_19206223|2016-06-19	1
hRSV/B/Australia/B-NSW-WM3045A-15/2015|EPI_ISL_2577427|2015-07-07	1
hRSV/B/South_Africa/UMC-270101002/2018|EPI_ISL_19048720|2018-02-27	1
hRSV/B/USA/WA-BBI-S23430/2020|EPI_ISL_18143646|2020-01-15	1
hRSV/B/South_Africa/UMC-270102030/2019|EPI_ISL_19048817|2019-04-03	1
hRSV/B/Australia/B-NSW-WM4821A-16/2016|EPI_ISL_2577430|2016-10-10	1
hRSV/B/Brazil/un-UMC-26523/2018|EPI_ISL_18061939|2018-06-22	1
hRSV/B/Netherlands/09-053165/2009|EPI_ISL_2584740|2009-12-28	1
hRSV/B/Australia/un-UMC-26633/2018|EPI_ISL_18062049|2018-07-02	1
hRSV/B/Brazil/un-UMC-26598/2019|EPI_ISL_18062014|2019-06-11	1
hRSV/B/Spain/CT-HUVH-560799/2017|EPI_ISL_18682324|2017-11-21	1
hRSV/B/Netherlands/un-DP-UU02-0028-V01/2017|EPI_ISL_15753197|2017-12-31	1
hRSV/B/England/195100171/2019|EPI_ISL_1647555|2019-12-10	1
hRSV/B/Netherlands/06-039982/2006|EPI_ISL_2584632|2006-11-17	1
hRSV/B/USA/PA-PITT-RSV00008/2019|EPI_ISL_19815468|2019-01	1
hRSV/B/Italy/SIC-158_07/2019|EPI_ISL_19063338|2019-02-12	1
hRSV/B/Spain/CT-HUVH-542222/2021|EPI_ISL_18682104|2021-05-21	1
hRSV/B/Argentina/BA-HNRG-029/2014|EPI_ISL_1074072|2014-06-03	1
hRSV/B/New_Zealand/IESR-CF0397/2016|EPI_ISL_19206750|2016-07-19	1
hRSV/B/USA/WA-BBI-S23385/2021|EPI_ISL_18143534|2021-11-23	1
hRSV/B/USA/MD-JHRSV617/2018|EPI_ISL_19884084|2018	1
hRSV/B/Spain/CT-HUVH-592926/2021|EPI_ISL_18682113|2021-07-27	1
hRSV/B/South_Africa/UMC-270102040/2019|EPI_ISL_19048810|2019-04-16	1
hRSV/B/USA/6C3/2015|EPI_ISL_2560806|2015	1
hRSV/B/Russia/Novosibirsk-50Hl/2018|EPI_ISL_2575499|2018-03-19	1
hRSV/B/Australia/B-NSW-WM1630A-16/2016|EPI_ISL_2577337|2016-08-06	1
hRSV/B/England/200540572/2020|EPI_ISL_1834182|2020-01-27	1
hRSV/B/Kenya/KHDSS-109-07-MAT/2017|EPI_ISL_2584955|2017-03-02	1
hRSV/B/South_Africa/NICD-R09797/2021|EPI_ISL_11055803|2021-06-28	1
hRSV/B/England/E22004737/2021|EPI_ISL_16714364|2021-10-10	1
hRSV/B/Germany/un-RKI-3775/2015|EPI_ISL_18891996|2015-03-02	1
hRSV/B/Spain/CT-HUVH-530879/2016|EPI_ISL_18682383|2016-12-10	1
hRSV/B/China/WH-WIV-0628n10/2021|EPI_ISL_19888456|2021-06-28	1
hRSV/B/Germany/un-UMC-490102021/2019|EPI_ISL_19048894|2019-02-13	1
hRSV/B/Kenya/Kilifi-HH-2501-22-Apr/2010|EPI_ISL_2577480|2010-04-22	1
hRSV/B/South_Korea/UMC-820103051/2019|EPI_ISL_19048809|2019-12-18	1
hRSV/B/Spain/un-UMC-26279/2019|EPI_ISL_18061695|2019-01-14	1
hRSV/B/Netherlands/un-DP-UU02-0166-V01/2020|EPI_ISL_15753181|2020-01-09	1
hRSV/B/Scotland/WoSSVC-EXP_15_07/2021|EPI_ISL_18277126|2021-10	1
hRSV/B/France/ARA-HCL021127493301/2021|EPI_ISL_18789312|2021-07-13	1
hRSV/B/China/CCMU-0168/2019|EPI_ISL_18482796|2019-01-28	1
hRSV/B/USA/WA-BBI-S23426/2020|EPI_ISL_18143602|2020-01-17	1
hRSV/B/England/195160452/2019|EPI_ISL_1834176|2019-12-17	1
hRSV/B/Spain/un-DP-SE02-0050-D03/2019|EPI_ISL_15753005|2019-01-01	1
hRSV/B/Brazil/un-UMC-26521/2018|EPI_ISL_18061937|2018-06-21	1
hRSV/B/China/WH-WIV-1031n7/2021|EPI_ISL_19888479|2021-10-31	1
hRSV/B/Spain/CT-HUVH-679865/2021|EPI_ISL_18682165|2021-11-23	1
hRSV/B/Germany/un-RKI-2744/2012|EPI_ISL_18891920|2012-03-26	1
hRSV/B/United_Kingdom/DP-OX02-8961-V01/2019|EPI_ISL_15753212|2019-11-09	1
hRSV/B/Russia/Novosibirsk-66Hl/2018|EPI_ISL_2575546|2018-03-22	1
hRSV/B/Madagascar/IPM-70802/2021|EPI_ISL_19714771|2021-03-31	1
hRSV/B/Argentina/HNRG-429/2018|EPI_ISL_15055348|2018-08-06	1
hRSV/B/Spain/CT-HUVH-562336/2017|EPI_ISL_18682371|2017-11-24	1
hRSV/B/France/ARA-HCL021202187301/2021|EPI_ISL_18789513|2021-11-14	1
hRSV/B/USA/WA-UW-1787/2019|EPI_ISL_17221668|2019-12	1
hRSV/B/USA/un-BCM-121310742A/2014|EPI_ISL_18334172|2014-01-17	1
hRSV/B/China/HB-62566/2021|EPI_ISL_6314662|2021-04-07	1
hRSV/B/Brazil/un-38226/2009|EPI_ISL_15751988|2009	1
hRSV/B/China/HB-37714/2020|EPI_ISL_6268607|2020-12-12	1
hRSV/B/Japan/UMC-26809/2018|EPI_ISL_18062225|2018-08-13	1
hRSV/B/England/114840094/2011|EPI_ISL_6494946|2011-11-29	1
hRSV/B/Germany/un-RKI-2941/2013|EPI_ISL_18892117|2013-02-10	1
hRSV/B/France/ARA-HCL021198279101/2021|EPI_ISL_18789478|2021-11-07	1
hRSV/B/USA/WA-BBI-S25256/2019|EPI_ISL_19125776|2019-03-28	1
hRSV/B/New_Zealand/IESR-VR0683/2021|EPI_ISL_16959739|2021-06-20	1
hRSV/B/France/ARA-HCL021201317701/2021|EPI_ISL_18789502|2021-11-11	1
hRSV/B/Brazil/RS-FIOCRUZ-68608/2021|EPI_ISL_15895059|2021-08-26	1
hRSV/B/South_Africa/UMC-25923/2018|EPI_ISL_18061339|2018-05-03	1
hRSV/B/Australia/un-UMC-26680/2019|EPI_ISL_18062096|2019-05-27	1
hRSV/B/Australia/un-UMC-26666/2018|EPI_ISL_18062082|2018-10-07	1
hRSV/B/Mozambique/MAP-INS011/2017|EPI_ISL_1647486|2017-04-18	1
hRSV/B/Australia/VIC-RCH117/2017|EPI_ISL_1760395|2017-08-18	1
hRSV/B/France/un-UMC-330103002/2019|EPI_ISL_19048341|2019-10-15	1
hRSV/B/Jordan/JOR-A0650/2012|EPI_ISL_2577698|2012-12-20	1
hRSV/B/Brazil/un-UMC-26592/2019|EPI_ISL_18062008|2019-06-07	1
hRSV/B/USA/TH-10439/2013|EPI_ISL_2584999|2013-12-17	1
hRSV/B/New_Zealand/IESR-VR1461/2021|EPI_ISL_16960075|2021-06-30	1
hRSV/B/Canada/un-UMC-010102038/2019|EPI_ISL_19048139|2019-02-04	1
hRSV/B/United_Kingdom/DP-OX02-9369-V01/2019|EPI_ISL_15753088|2019-12-19	1
hRSV/B/Argentina/HNRG-405/2018|EPI_ISL_15055329|2018-05-11	1
hRSV/B/New_Zealand/IESR-HB0163/2018|EPI_ISL_19207164|2018-07-19	1
hRSV/B/South_Africa/UMC-26011/2019|EPI_ISL_18061427|2019-06-03	1
hRSV/B/England/194800146/2019|EPI_ISL_1647526|2019-11-22	1
hRSV/B/New_Zealand/NZL-LJRSV50/2013|EPI_ISL_2585068|2013-10-22	1
hRSV/B/England/194960690/2019|EPI_ISL_1647543|2019-12-04	1
hRSV/B/South_Africa/NICD-R09190/2019|EPI_ISL_19754365|2019-07-23	1
hRSV/B/Australia/un-UMC-610102033/2019|EPI_ISL_19048863|2019-06-27	1
hRSV/B/United_Kingdom/DP-OX02-8539-V01/2018|EPI_ISL_15753165|2018-11-26	1
hRSV/B/France/ARA-HCL021194743101/2021|EPI_ISL_18789450|2021-11-01	1
hRSV/B/Germany/BE-17-01324/2017|EPI_ISL_18005833|2017-12-21	1
hRSV/B/South_Africa/UMC-25960/2019|EPI_ISL_18061376|2019-03-06	1
hRSV/B/New_Zealand/IESR-HB0790/2017|EPI_ISL_19206478|2017-06-28	1
hRSV/B/Australia/B-NSW-WM3504A-10/2010|EPI_ISL_2577484|2010-07-05	1
hRSV/B/Netherlands/un-DP-UU01A-0042-V02/2018|EPI_ISL_15753028|2018-11-29	1
hRSV/B/South_Africa/UMC-270102059/2019|EPI_ISL_19048934|2019-05-20	1
hRSV/B/France/ARA-HCL020006869901/2020|EPI_ISL_18789121|2020-01-12	1
hRSV/B/New_Zealand/IESR-HB1011/2017|EPI_ISL_19207109|2017-07-27	1
hRSV/B/Canada/un-UMC-25637/2019|EPI_ISL_18061053|2019-02-04	1
hRSV/B/Argentina/BA-HNRG-220/2016|EPI_ISL_1074294|2016-05-18	1
hRSV/B/China/ZJ-CDC-17S008/2017|EPI_ISL_19815007|2017-01-03	1
hRSV/B/Scotland/WoSSVC-EXP_10_03/2021|EPI_ISL_18272408|2021-10	1
hRSV/B/Australia/un-WIMR-154/2018|EPI_ISL_18090592|2018-01-01	1
hRSV/B/Switzerland/HB-Bern/2019|EPI_ISL_2558987|2019	1
hRSV/B/Spain/un-UMC-26248/2017|EPI_ISL_18061664|2017-12-18	1
hRSV/B/Australia/VIC-MMC017/2021|EPI_ISL_11817132|2021-01-02	1
hRSV/B/Argentina/BA-HNRG-133/2015|EPI_ISL_1074177|2015-06-03	1
hRSV/B/England/E21001089/2021|EPI_ISL_16714612|2021-07-06	1
hRSV/B/Australia/QLD-RBWH129/2021|EPI_ISL_11817052|2021-02-17	1
hRSV/B/Italy/LOM-131/2009|EPI_ISL_2588668|2009-03-05	1
hRSV/B/Australia/un-WIMR-4104/2017|EPI_ISL_18090583|2017-01-01	1
hRSV/B/South_Korea/UMC-26888/2020|EPI_ISL_18062304|2020-03-02	1
hRSV/B/Australia/B-NSW-WM0066A-16/2016|EPI_ISL_2577402|2016-11-04	1
hRSV/B/Spain/un-UMC-26277/2019|EPI_ISL_18061693|2019-01-14	1
hRSV/B/Morocco/260-17/2016|EPI_ISL_15120722|2016-12-22	1
hRSV/B/Australia/un-WIMR-71/2018|EPI_ISL_18090659|2018-01-01	1
hRSV/B/Germany/un-UMC-490102012/2019|EPI_ISL_19048410|2019-02-11	1
hRSV/B/Spain/un-UMC-26243/2017|EPI_ISL_18061659|2017-12-07	1
hRSV/B/USA/IL-NU-383/2021|EPI_ISL_18939480|2021-11	1
hRSV/B/England/194220417/2019|EPI_ISL_1647490|2019-10-14	1
hRSV/B/Germany/un-UMC-26452/2019|EPI_ISL_18061868|2019-01-23	1
hRSV/B/Kenya/KHDSS-112-16-MAT/2017|EPI_ISL_2585096|2017-03-16	1
hRSV/B/Canada/un-UMC-25725/2019|EPI_ISL_18061141|2019-04-02	1
hRSV/B/Germany/RP-06-02797/2006|EPI_ISL_18005900|2006-03-30	1
hRSV/B/New_Zealand/IESR-CF1031/2019|EPI_ISL_19206585|2019-06-19	1
hRSV/B/Italy/SIC-19_46/2017|EPI_ISL_19063282|2017-11-17	1
hRSV/B/Netherlands/un-DP-UU02-0150-V01/2019|EPI_ISL_15753239|2019-11-08	1
hRSV/B/Panama/GMIHS-207/2018|EPI_ISL_19568498|2018-11-06	1
hRSV/B/New_Zealand/IESR-HB0443/2017|EPI_ISL_19207000|2017-07-18	1
hRSV/B/New_Zealand/IESR-HB0263/2015|EPI_ISL_19206760|2015-07-21	1
hRSV/B/Brazil/un-UMC-26529/2018|EPI_ISL_18061945|2018-06-27	1
hRSV/B/Germany/HE-21-01932/2021|EPI_ISL_18005894|2021-11-25	1
hRSV/B/Italy/SIC-137_46/2021|EPI_ISL_19063324|2021-11-18	1
hRSV/B/Jordan/JOR-A0656/2012|EPI_ISL_2584641|2012-10-23	1
hRSV/B/USA/WA-BBI-S25082/2021|EPI_ISL_19006956|2021-09-04	1
hRSV/B/Finland/UMC-358103049/2020|EPI_ISL_19049243|2020-03-13	1
hRSV/B/Morocco/721-16/2016|EPI_ISL_15120733|2016-02-28	1
hRSV/B/Japan/B-Sendai-61-10/2010|EPI_ISL_2558904|2010	1
hRSV/B/Brazil/SP-1253/2019|EPI_ISL_15895128|2019-04-08	1
hRSV/B/France/ARA-HCL021199879101/2021|EPI_ISL_18789487|2021-11-09	1
hRSV/B/Brazil/un-UMC-550101002/2018|EPI_ISL_19049082|2018-05-30	1
hRSV/B/Finland/UMC-358102016/2019|EPI_ISL_19048200|2019-03-28	1
hRSV/B/China/CCMU-0741/2020|EPI_ISL_18482738|2020-12-01	1
hRSV/B/Canada/un-UMC-25694/2018|EPI_ISL_18061110|2018-12-02	1
hRSV/B/Australia/un-UMC-610101035/2018|EPI_ISL_19048527|2018-09-17	1
hRSV/B/USA/B-NIID-2474-14/2014|EPI_ISL_2575593|2014-04-13	1
hRSV/B/USA/TH-10501/2013|EPI_ISL_2585085|2013-07-11	1
hRSV/B/New_Zealand/IESR-VR1250/2021|EPI_ISL_16959987|2021-07-15	1
hRSV/B/Finland/UMC-25848/2018|EPI_ISL_18061264|2018-03-13	1
hRSV/B/USA/WA-BBI-S23460/2021|EPI_ISL_18143493|2021-09-18	1
hRSV/B/New_Zealand/IESR-HB1030/2015|EPI_ISL_19206248|2015-08-12	1
hRSV/B/Japan/UMC-26782/2018|EPI_ISL_18062198|2018-07-15	1
hRSV/B/New_Zealand/IESR-VR1573/2021|EPI_ISL_16960106|2021-08-08	1
hRSV/B/Australia/VIC-MMC013/2020|EPI_ISL_11817119|2020-12-18	1
hRSV/B/USA/WA-BBI-S25237/2021|EPI_ISL_19125744|2021-11-11	1
hRSV/B/England/164900012/2016|EPI_ISL_6494825|2016-12-01	1
hRSV/B/New_Zealand/IESR-HB1667/2016|EPI_ISL_19206907|2016-07-29	1
hRSV/B/Australia/un-WIMR-170/2018|EPI_ISL_18090644|2018-01-01	1
hRSV/B/Germany/un-UMC-490102001/2019|EPI_ISL_19049142|2019-01-14	1
hRSV/B/Kenya/Kilifi-HH-3810-06-Mar/2010|EPI_ISL_2577298|2010-03-06	1
hRSV/B/New_Zealand/IESR-HB0489/2017|EPI_ISL_19207009|2017-06-06	1
hRSV/B/Japan/NU-19RS246/2020|EPI_ISL_19826480|2020-02-22	1
hRSV/B/China/CCMU-0036/2020|EPI_ISL_18482803|2020-01-09	1
hRSV/B/Brazil/un-38191/2009|EPI_ISL_15751997|2009	1
hRSV/B/New_Zealand/IESR-HB1503/2016|EPI_ISL_19206893|2016-07-08	1
hRSV/B/Beijing/BCDC-R0638/2019|EPI_ISL_19542737|2019-02-19	1
hRSV/B/Argentina/BA-HNRG-444/2021|EPI_ISL_15067716|2021-07-08	1
hRSV/B/USA/IL-NU-298/2019|EPI_ISL_18939336|2019-02	1
hRSV/B/Argentina/BA-HNRG-108/2015|EPI_ISL_1074175|2015-05-04	1
hRSV/B/New_Zealand/IESR-HB0705/2017|EPI_ISL_19207052|2017-07-06	1
hRSV/B/China/CCMU-0776/2019|EPI_ISL_18482745|2019-11-14	1
hRSV/B/Canada/un-UMC-010202006/2018|EPI_ISL_19048202|2018-11-16	1
hRSV/B/USA/WA-BBI-S23446/2021|EPI_ISL_18143661|2021-05-25	1
hRSV/B/New_Zealand/IESR-HB0745/2017|EPI_ISL_19206464|2017-07-15	1
hRSV/B/Australia/VIC-MMC040/2020|EPI_ISL_11817123|2020-12-23	1
hRSV/B/China/WH-WIV-0623n6/2021|EPI_ISL_19888454|2021-06-23	1
hRSV/B/New_Zealand/IESR-VR1578/2021|EPI_ISL_16960108|2021-08-06	1
hRSV/B/Australia/VIC-RCH114/2019|EPI_ISL_1760443|2019-07-08	1
hRSV/B/Nicaragua/NIC-7309-04/2013|EPI_ISL_2577425|2013-11-10	1
hRSV/B/Japan/UMC-810102011/2018|EPI_ISL_19048769|2018-07-17	1
hRSV/B/France/ARA-HCL021176176701/2021|EPI_ISL_18789347|2021-10-01	1
hRSV/B/United_Kingdom/DP-OX02-8221-D02/2019|EPI_ISL_15753166|2019-11-10	1
hRSV/B/South_Africa/UMC-270102003/2019|EPI_ISL_19048980|2019-02-14	1
hRSV/B/Germany/un-RKI-2797/2006|EPI_ISL_18891853|2006-03-30	1
hRSV/B/Madagascar/IPM-01831/2021|EPI_ISL_19714740|2021-02-17	1
hRSV/B/Kenya/KHDSS-194-28-MTO/2017|EPI_ISL_2584970|2017-03-22	1
hRSV/B/South_Korea/UMC-26898/2019|EPI_ISL_18062314|2019-12-09	1
hRSV/B/China/WH-WIV-0628n9/2021|EPI_ISL_19888457|2021-06-28	1
hRSV/B/Argentina/BA-HNRG-285/2016|EPI_ISL_1074299|2016-07-06	1
hRSV/B/USA/WA-BBI-S23482/2021|EPI_ISL_18143588|2021-11-05	1
hRSV/B/France/ARA-HCL021181217601/2021|EPI_ISL_18789367|2021-10-11	1
hRSV/B/New_Zealand/NZL-LJRSV24/2014|EPI_ISL_2585065|2014-06-04	1
hRSV/B/New_Zealand/IESR-HB0540/2017|EPI_ISL_19207022|2017-07-26	1
hRSV/B/Japan/UMC-26860/2019|EPI_ISL_18062276|2019-10-16	1
hRSV/B/Germany/un-RKI-3514/2009|EPI_ISL_18892005|2009-02-10	1
hRSV/B/China/HB-61266/2021|EPI_ISL_6314642|2021-04-02	1
hRSV/B/USA/PA-MGEL-00027/2019|EPI_ISL_19794720|2019-03	1
hRSV/B/England/214300634/2021|EPI_ISL_16714666|2021-10-21	1
hRSV/B/Italy/SIC-3_47/2019|EPI_ISL_19063309|2019-11-19	1
hRSV/B/South_Korea/UMC-820103004/2020|EPI_ISL_19049207|2020-02-17	1
hRSV/B/Kenya/KHDSS-271-11-SOK/2016|EPI_ISL_2585174|2016-01-07	1
hRSV/B/England/090340003/2009|EPI_ISL_6494904|2009-01-12	1
hRSV/B/Australia/un-UMC-26651/2018|EPI_ISL_18062067|2018-08-11	1
hRSV/B/Australia/B-NSW-WM1227C-13/2013|EPI_ISL_2577423|2013-05-27	1
hRSV/B/New_Zealand/IESR-HB0776/2016|EPI_ISL_19206802|2016-06-02	1
hRSV/B/France/ARA-HCL019223449201/2019|EPI_ISL_18789108|2019-12-29	1
hRSV/B/Australia/VIC-RCH102/2018|EPI_ISL_1760417|2018-06-25	1
hRSV/B/Kenya/KHDSS-266-24-PIN/2017|EPI_ISL_2585172|2017-04-24	1
hRSV/B/Japan/UMC-26795/2018|EPI_ISL_18062211|2018-07-25	1
hRSV/B/Canada/un-UMC-25700/2018|EPI_ISL_18061116|2018-12-24	1
hRSV/B/Morocco/841-17/2017|EPI_ISL_15120779|2017-01-19	1
hRSV/B/China/ZJ-CDC-S212/2016|EPI_ISL_19749453|2016-10-10	1
hRSV/B/China/ZJ-CDC-20S092/2020|EPI_ISL_19814982|2020-11-11	1
hRSV/B/Australia/un-UMC-610101014/2018|EPI_ISL_19049153|2018-07-16	1
hRSV/B/Finland/UMC-358101039/2018|EPI_ISL_19048469|2018-03-03	1
hRSV/B/South_Africa/UMC-26029/2019|EPI_ISL_18061445|2019-07-10	1
hRSV/B/New_Zealand/IESR-HH2662/2021|EPI_ISL_16959487|2021-07-07	1
hRSV/B/France/un-UMC-26191/2019|EPI_ISL_18061607|2019-10-14	1
hRSV/B/Netherlands/un-UMC-26103/2018|EPI_ISL_18061519|2018-12-06	1
hRSV/B/Brazil/un-UMC-26553/2018|EPI_ISL_18061969|2018-07-30	1
hRSV/B/Australia/B-NSW-WM0589A-16/2016|EPI_ISL_2577414|2016-07-30	1
hRSV/B/Germany/BW-21-06877/2021|EPI_ISL_18005843|2021-09-14	1
hRSV/B/Japan/UMC-810020035/2018|EPI_ISL_19048565|2018-08-08	1
hRSV/B/South_Africa/NICD-R00422/2021|EPI_ISL_11055771|2021-01-13	1
hRSV/B/England/E21001086/2021|EPI_ISL_16714610|2021-07-06	1
hRSV/B/United_Kingdom/DP-OX02-8221-D06/2019|EPI_ISL_15753150|2019-11-14	1
hRSV/B/Netherlands/un-UMC-26142/2019|EPI_ISL_18061558|2019-12-27	1
hRSV/B/Mongolia/NCCD003/2018|EPI_ISL_2543862|2018-01-08	1
hRSV/B/South_Africa/UMC-26032/2019|EPI_ISL_18061448|2019-07-15	1
hRSV/B/New_Zealand/IESR-HB0179/2017|EPI_ISL_19206379|2017-05-29	1
hRSV/B/Canada/un-UMC-25698/2018|EPI_ISL_18061114|2018-12-15	1
hRSV/B/Russia/un-UMC-25791/2020|EPI_ISL_18061207|2020-02-18	1
hRSV/B/Japan/UMC-26854/2019|EPI_ISL_18062270|2019-09-25	1
hRSV/B/New_Zealand/IESR-CF0491/2016|EPI_ISL_19206159|2016-08-02	1
hRSV/B/New_Zealand/IESR-VR2991/2021|EPI_ISL_19207273|2021-07-04	1
hRSV/B/Brazil/un-UMC-550102111/2019|EPI_ISL_19049242|2019-05-28	1
hRSV/B/New_Zealand/IESR-HB0117/2015|EPI_ISL_19206756|2015-08-05	1
hRSV/B/Netherlands/un-UMC-26112/2018|EPI_ISL_18061528|2018-12-14	1
hRSV/B/Japan/UMC-810103022/2019|EPI_ISL_19049189|2019-10-08	1
hRSV/B/Morocco/514-16/2016|EPI_ISL_15120705|2016-02-11	1
hRSV/B/Spain/CT-HUVH-532482/2021|EPI_ISL_18682139|2021-05-09	1
hRSV/B/France/ARA-HCL021043173601/2021|EPI_ISL_18789208|2021-03-06	1
hRSV/B/New_Zealand/IESR-HB0514/2017|EPI_ISL_19207016|2017-06-17	1
[truncated: 11,949 more rows]

## Sheet: Cluster output
# Method	Cluster number	Reference	Amplicon sequence
LDT_RSV-B_M_1.1	0	hRSV/B/Australia/un-UMC-610101024/2018|EPI_ISL_19048162|2018-08-18	GGCAAATATGGAAACATACGTGAACAAGCTTCACGAAGGCTCTACATACACAGCAGCTGTCCAGTACAATGTTCTAGAAAAAG
LDT_RSV-B_M_1.1	0	hRSV/B/Italy/SIC-121_06/2020|EPI_ISL_19063346|2020-02-05	GGCAAATATGGAAACATACGTGAACAAGCTTCACGAAGGCTCTACATACACAGCAGCTGTCCAGTACAATGTTCTAGAAAAAG
LDT_RSV-B_M_1.1	0	hRSV/B/Brazil/RS-FIOCRUZ-68614/2021|EPI_ISL_19533089|2021-09-09	GGCAAATATGGAAACATACGTGAACAAGCTTCACGAAGGCTCNNNNNNNNNNNNNNNNNNNNNNNNNNNNNNNNNNNNNNNNN
LDT_RSV-B_M_1.1	0	hRSV/B/England/201200474/2020|EPI_ISL_1647590|2020-03-12	GGCAAATATGGAAACATACGTGAACAAGCTTCACGAAGGCTCTACATACACAGCAGCTGTCCAGTACAATGTTCTAGAAAAAG
LDT_RSV-B_M_1.1	0	hRSV/B/USA/MD-JHRSV543/2019|EPI_ISL_19884064|2019	GGCAAATATGGAAACATACGTGAACAAGCTTCACGAAGGCTCTACATACACAGCAGCTGTCCAGTACAATGTTCTAGAAAAAG
LDT_RSV-B_M_1.1	0	hRSV/B/United_Kingdom/DP-OX02-8516-V01/2018|EPI_ISL_15753012|2018-11-05	GGCAAATATGGAAACATACGTGAACAAGCTTCACGAAGGCTCTACATACACAGCAGCTGTCCAGTACAATGTTCTAGAAAAAG
LDT_RSV-B_M_1.1	0	hRSV/B/Australia/un-UMC-26654/2018|EPI_ISL_18062070|2018-08-25	GGCAAATATGGAAACATACGTGAACAAGCTTCACGAAGGCTCTACATACACAGCAGCTGTCCAGTACAATGTTCTAGAAAAAG
LDT_RSV-B_M_1.1	0	hRSV/B/Australia/un-UMC-26666/2018|EPI_ISL_18062082|2018-10-07	GGCAAATATGGAAACATACGTGAACAAGCTTCACGAAGGCTCTACATACACAGCAGCTGTCCAGTACAATGTTCTAGAAAAAG
LDT_RSV-B_M_1.1	0	hRSV/B/England/174680283/2017|EPI_ISL_732343|2017-11-15	GGCAAATATGGAAACATACGTGAACAAGCTTCACGAAGGCTCTACATACACAGCAGCTGTCCAGTACAATGTTCTAGAAAAAG
LDT_RSV-B_M_1.1	0	hRSV/B/USA/WA-BBI-S23401/2019|EPI_ISL_18143597|2019-11-17	GGCAAATATGGAAACATACGTGAACAAGCTTCACGAAGGCTCTACATACACAGCAGCTGTCCAGTACAATGTTCTAGAAAAAG
LDT_RSV-B_M_1.1	0	hRSV/B/Australia/un-UMC-610101028/2018|EPI_ISL_19048418|2018-08-25	GGCAAATATGGAAACATACGTGAACAAGCTTCACGAAGGCTCTACATACACAGCAGCTGTCCAGTACAATGTTCTAGAAAAAG
LDT_RSV-B_M_1.1	0	hRSV/B/USA/WA-BBI-S23397/2019|EPI_ISL_18143696|2019-10-29	GGCAAATATGGAAACATACGTGAACAAGCTTCACGAAGGCTCTACATACACAGCAGCTGTCCAGTACAATGTTCTAGAAAAAG
LDT_RSV-B_M_1.1	0	hRSV/B/Switzerland/BS-UBS-MPV8HANUDE/2020|EPI_ISL_20068953|2020-02	GGCAAATATGGAAACATACGTGAACAAGCTTCACGAAGGCTCTACATACACAGCAGCTGTCCAGTACAATGTTCTAGAAAAAG
LDT_RSV-B_M_1.1	0	hRSV/B/USA/WA-BBI-S25063/2020|EPI_ISL_19006957|2020-01-04	GGCAAATATGGAAACATACGTGAACAAGCTTCACGAAGGCTCTACATACACAGCAGCTGTCCAGTACAATGTTCTAGAAAAAG
LDT_RSV-B_M_1.1	0	hRSV/B/New_Zealand/IESR-CF0680/2018|EPI_ISL_19206555|2018-07-25	GGCAAATATGGAAACATACGTGAACAAGCTTCACGAAGGCTCTACATACACAGCAGCTGTCCAGTACAATGTTCTAGAAAAAG
LDT_RSV-B_M_1.1	0	hRSV/B/Australia/un-UMC-26634/2018|EPI_ISL_18062050|2018-07-01	GGCAAATATGGAAACATACGTGAACAAGCTTCACGAAGGCTCTACATACACAGCAGCTGTCCAGTACAATGTTCTAGAAAAAG
LDT_RSV-B_M_1.1	0	hRSV/B/United_Kingdom/DP-OX02-8327-V01/2018|EPI_ISL_15753238|2018-11-21	GGCAAATATGGAAACATACGTGAACAAGCTTCACGAAGGCTCTACATACACAGCAGCTGTCCAGTACAATGTTCTAGAAAAAG
LDT_RSV-B_M_1.1	0	hRSV/B/Australia/un-UMC-26652/2018|EPI_ISL_18062068|2018-08-18	GGCAAATATGGAAACATACGTGAACAAGCTTCACGAAGGCTCTACATACACAGCAGCTGTCCAGTACAATGTTCTAGAAAAAG
LDT_RSV-B_M_1.1	0	hRSV/B/New_Zealand/IESR-HB0163/2018|EPI_ISL_19207164|2018-07-19	GGCAAATATGGAAACATACGTGAACAAGCTTCACGAAGGCTCTACATACACAGCAGCTGTCCAGTACAATGTTCTAGAAAAAG
LDT_RSV-B_M_1.1	0	hRSV/B/USA/MD-JHRSV523/2019|EPI_ISL_19884063|2019	GGCAAATATGGAAACATACGTGAACAAGCTTCACGAAGGCTCTACATACACAGCAGCTGTCCAGTACAATGTTCTAGAAAAAG
LDT_RSV-B_M_1.1	0	hRSV/B/New_Zealand/IESR-HB0917/2017|EPI_ISL_19206500|2017-08-12	GGCAAATATGGAAACATACGTGAACAAGCTTCACGAAGGCTCTACATACACAGCAGCTGTCCAGTACAATGTTCTAGAAAAAG
LDT_RSV-B_M_1.1	0	hRSV/B/New_Zealand/IESR-HB0163/2018|EPI_ISL_19206571|2018-07-19	GGCAAATATGGAAACATACGTGAACAAGCTTCACGAAGGCTCTACATACACAGCAGCTGTCCAGTACAATGTTCTAGAAAAAG
LDT_RSV-B_M_1.1	0	hRSV/B/New_Zealand/IESR-CF0409/2018|EPI_ISL_19206551|2018-07-04	GGCAAATATGGAAACATACGTGAACAAGCTTCACGAAGGCTCTACATACACAGCAGCTGTCCAGTACAATGTTCTAGAAAAAG
LDT_RSV-B_M_1.1	0	hRSV/B/USA/WA-BBI-S23412/2019|EPI_ISL_18143461|2019-12-16	GGCAAATATGGAAACATACGTGAACAAGCTTCACGAAGGCTCTACATACACAGCAGCTGTCCAGTACAATGTTCTAGAAAAAG
LDT_RSV-B_M_1.1	0	hRSV/B/New_Zealand/IESR-HB0917/2017|EPI_ISL_19207093|2017-08-12	GGCAAATATGGAAACATACGTGAACAAGCTTCACGAAGGCTCTACATACACAGCAGCTGTCCAGTACAATGTTCTAGAAAAAG
LDT_RSV-B_M_1.1	0	hRSV/B/USA/WA-BBI-S23414/2019|EPI_ISL_18143561|2019-12-18	GGCAAATATGGAAACATACGTGAACAAGCTTCACGAAGGCTCTACATACACAGCAGCTGTCCAGTACAATGTTCTAGAAAAAG
LDT_RSV-B_M_1.1	0	hRSV/B/Spain/un-UMC-26249/2017|EPI_ISL_18061665|2017-12-18	GGCAAATATGGAAACATACGTGAACAAGCTTCACGAAGGCTCTACATACACAGCAGCTGTCCAGTACAATGTTCTAGAAAAAG
LDT_RSV-B_M_1.1	0	hRSV/B/Italy/un-UMC-26410/2020|EPI_ISL_18061826|2020-02-09	GGCAAATATGGAAACATACGTGAACAAGCTTCACGAAGGCTCTACATACACAGCAGCTGTCCAGTACAATGTTCTAGAAAAAG
LDT_RSV-B_M_1.1	0	hRSV/B/Canada/un-UMC-25639/2019|EPI_ISL_18061055|2019-02-10	GGCAAATATGGAAACATACGTGAACAAGCTTCACGAAGGCTCTACATACACAGCAGCTGTCCAGTACAATGTTCTAGAAAAAG
LDT_RSV-B_M_1.1	0	hRSV/B/New_Zealand/IESR-CF0680/2018|EPI_ISL_19207148|2018-07-25	GGCAAATATGGAAACATACGTGAACAAGCTTCACGAAGGCTCTACATACACAGCAGCTGTCCAGTACAATGTTCTAGAAAAAG
LDT_RSV-B_M_1.1	0	hRSV/B/USA/WA-BBI-S25264/2019|EPI_ISL_19125758|2019-03-20	GGCAAATATGGAAACATACGTGAACAAGCTTCACGAAGGCTCTACATACACAGCAGCTGTCCAGTACAATGTTCTAGAAAAAG
LDT_RSV-B_M_1.1	0	hRSV/B/USA/WA-BBI-S25065/2020|EPI_ISL_19006954|2020-01-05	GGCAAATATGGAAACATACGTGAACAAGCTTCACGAAGGCTCTACATACACAGCAGCTGTCCAGTACAATGTTCTAGAAAAAG
LDT_RSV-B_M_1.1	0	hRSV/B/Italy/un-UMC-26407/2020|EPI_ISL_18061823|2020-01-04	GGCAAATATGGAAACATACGTGAACAAGCTTCACGAAGGCTCTACATACACAGCAGCTGTCCAGTACAATGTTCTAGAAAAAG
LDT_RSV-B_M_1.1	0	hRSV/B/Italy/SIC-85_51/2019|EPI_ISL_19063275|2019-12-18	GGCAAATATGGAAACATACGTGAACAAGCTTCACGAAGGCTCTACATACACAGCAGCTGTCCAGTACAATGTTCTAGAAAAAG
LDT_RSV-B_M_1.1	0	hRSV/B/New_Zealand/IESR-CF0409/2018|EPI_ISL_19207144|2018-07-04	GGCAAATATGGAAACATACGTGAACAAGCTTCACGAAGGCTCTACATACACAGCAGCTGTCCAGTACAATGTTCTAGAAAAAG
LDT_RSV-B_M_1.1	0	hRSV/B/Spain/un-UMC-340101039/2017|EPI_ISL_19049160|2017-12-18	GGCAAATATGGAAACATACGTGAACAAGCTTCACGAAGGCTCTACATACACAGCAGCTGTCCAGTACAATGTTCTAGAAAAAG
LDT_RSV-B_M_1.1	1	hRSV/B/Spain/un-UMC-26269/2018|EPI_ISL_18061685|2018-12-30	GGCAAATATGGAAACATACGTGAACAAGCTTCACGAAGGCTCCACATACACAGCAGCTGTCCAGTACAATGTTTTAGAAAAAG
LDT_RSV-B_M_1.1	1	hRSV/B/England/194740388/2019|EPI_ISL_1647521|2019-11-19	GGCAAATATGGAAACATACGTGAACAAGCTTCACGAAGGCTCCACATACACAGCAGCTGTCCAGTACAATGTTTTAGAAAAAG
LDT_RSV-B_M_1.1	1	hRSV/B/England/195100167/2019|EPI_ISL_1647554|2019-12-13	GGCAAATATGGAAACATACGTGAACAAGCTTCACGAAGGCTCCACATACACAGCAGCTGTCCAGTACAATGTTTTAGAAAAAG
LDT_RSV-B_M_1.1	1	hRSV/B/Spain/CT-HUVH-179920/2020|EPI_ISL_18682250|2020-01-26	GGCAAATATGGAAACATACGTGAACAAGCTTCACGAAGGCTCCACATACACAGCAGCTGTCCAGTACAATGTTTTAGAAAAAG
LDT_RSV-B_M_1.1	1	hRSV/B/England/194680410/2019|EPI_ISL_1647518|2019-11-13	GGCAAATATGGAAACATACGTGAACAAGCTTCACGAAGGCTCCACATACACAGCAGCTGTCCAGTACAATGTTTTAGAAAAAG
LDT_RSV-B_M_1.1	1	hRSV/B/Spain/un-UMC-340102012/2018|EPI_ISL_19049191|2018-12-30	GGCAAATATGGAAACATACGTGAACAAGCTTCACGAAGGCTCCACATACACAGCAGCTGTCCAGTACAATGTTTTAGAAAAAG
LDT_RSV-B_M_1.1	1	hRSV/B/England/E22004760/2021|EPI_ISL_16714384|2021-10-16	GGCAAATATGGAAACATACGTGAACAAGCTTCACGAAGGCTCCACATACACAGCAGCTGTCCAGTACAATGTTTTAGAAAAAG
LDT_RSV-B_M_1.1	1	hRSV/B/England/194840343/2019|EPI_ISL_1834175|2019-11-25	GGCAAATATGGAAACATACGTGAACAAGCTTCACGAAGGCTCCACATACACAGCAGCTGTCCAGTACAATGTTTTAGAAAAAG
LDT_RSV-B_M_1.1	1	hRSV/B/USA/WA-BBI-S25290/2020|EPI_ISL_19125816|2020-02-12	GGCAAATATGGAAACATACGTGAACAAGCTTCACGAAGGCTCCACATACACAGCAGCTGTCCAGTACAATGTTTTAGAAAAAG
LDT_RSV-B_M_1.1	1	hRSV/B/England/195100338/2019|EPI_ISL_1647557|2019-12-13	GGCAAATATGGAAACATACGTGAACAAGCTTCACGAAGGCTCCACATACACAGCAGCTGTCCAGTACAATGTTTTAGAAAAAG
LDT_RSV-B_M_1.1	1	hRSV/B/USA/WA-BBI-S25280/2020|EPI_ISL_19125721|2020-02-14	GGCAAATATGGAAACATACGTGAACAAGCTTCACGAAGGCTCCACATACACAGCAGCTGTCCAGTACAATGTTTTAGAAAAAG
LDT_RSV-B_M_1.1	1	hRSV/B/Spain/un-UMC-26256/2018|EPI_ISL_18061672|2018-02-27	GGCAAATATGGAAACATACGTGAACAAGCTTCACGAAGGCTCCACATACACAGCAGCTGTCCAGTACAATGTTTTAGAAAAAG
LDT_RSV-B_M_1.1	1	hRSV/B/USA/MD-JHRSV797/2020|EPI_ISL_19884125|2020	GGCAAATATGGAAACATACGTGAACAAGCTTCACGAAGGCTCCACATACACAGCAGCTGTCCAGTACAATGTTTTAGAAAAAG
LDT_RSV-B_M_1.1	1	hRSV/B/England/194760337/2019|EPI_ISL_1647524|2019-11-20	GGCAAATATGGAAACATACGTGAACAAGCTTCACGAAGGCTCCACATACACAGCAGCTGTCCAGTACAATGTTTTAGAAAAAG
LDT_RSV-B_M_1.1	1	hRSV/B/Spain/un-UMC-340101048/2018|EPI_ISL_19048790|2018-02-27	GGCAAATATGGAAACATACGTGAACAAGCTTCACGAAGGCTCCACATACACAGCAGCTGTCCAGTACAATGTTTTAGAAAAAG
LDT_RSV-B_M_1.1	1	hRSV/B/England/194840350/2019|EPI_ISL_1647529|2019-11-25	GGCAAATATGGAAACATACGTGAACAAGCTTCACGAAGGCTCCACATACACAGCAGCTGTCCAGTACAATGTTTTAGAAAAAG
LDT_RSV-B_M_1.1	2	hRSV/B/Argentina/BA-HNRG-126/2015|EPI_ISL_1074129|2015-06-01	GGCAAATATGGAAACATACGTGAACAAGCTTCACGAAGGCTCCACATACACAGCAGCTGTTCAGTACAATGTCCTAGAAAAAG
LDT_RSV-B_M_1.1	3	hRSV/B/Kenya/KHDSS-229-12-NGE/2017|EPI_ISL_2584924|2017-04-12	GGCAAATATGGAAACATACGTGAACAAGCTTCACGAAGGCTCCACATACACAGCAGCTGTTCAGTACAATGTTCTAGAAAAGG
LDT_RSV-B_M_1.1	3	hRSV/B/France/ARA-HCL021052174801/2021|EPI_ISL_18789242|2021-03-19	GGCAAATATGGAAACATACGTGAACAAGCTTCACGAAGGCTCCACATACACAGCAGCTGTTCAGTACAATGTTCTAGAAAAGG
LDT_RSV-B_M_1.1	3	hRSV/B/Kenya/KHDSS-225-04-NGE/2017|EPI_ISL_2584887|2017-04-04	GGCAAATATGGAAACATACGTGAACAAGCTTCACGAAGGCTCCACATACACAGCAGCTGTTCAGTACAATGTTCTAGAAAAGG
LDT_RSV-B_M_1.1	3	hRSV/B/Kenya/KHDSS-220-30-NGE/2017|EPI_ISL_2584885|2017-03-30	GGCAAATATGGAAACATACGTGAACAAGCTTCACGAAGGCTCCACATACACAGCAGCTGTTCAGTACAATGTTCTAGAAAAGG
LDT_RSV-B_M_1.1	3	hRSV/B/Japan/UMC-810101014/2018|EPI_ISL_19048174|2018-02-20	GGCAAATATGGAAACATACGTGAACAAGCTTCACGAAGGCTCCACATACACAGCAGCTGTTCAGTACAATGTTCTAGAAAAGG
LDT_RSV-B_M_1.1	3	hRSV/B/Kenya/KHDSS-78-06-JUN/2017|EPI_ISL_2584674|2017-02-20	GGCAAATATGGAAACATACGTGAACAAGCTTCACGAAGGCTCCACATACACAGCAGCTGTTCAGTACAATGTTCTAGAAAAGG
LDT_RSV-B_M_1.1	3	hRSV/B/Kenya/KHDSS-60-11-JAR/2017|EPI_ISL_2584933|2017-04-11	GGCAAATATGGAAACATACGTGAACAAGCTTCACGAAGGCTCCACATACACAGCAGCTGTTCAGTACAATGTTCTAGAAAAGG
LDT_RSV-B_M_1.1	3	hRSV/B/Spain/CT-HUVH-329442/2015|EPI_ISL_18682415|2015-12-16	GGCAAATATGGAAACATACGTGAACAAGCTTCACGAAGGCTCCACATACACAGCAGCTGTTCAGTACAATGTTCTAGAAAAGG
LDT_RSV-B_M_1.1	3	hRSV/B/Kenya/KHDSS-156-11-MAV/2017|EPI_ISL_2584963|2017-04-06	GGCAAATATGGAAACATACGTGAACAAGCTTCACGAAGGCTCCACATACACAGCAGCTGTTCAGTACAATGTTCTAGAAAAGG
LDT_RSV-B_M_1.1	3	hRSV/B/Kenya/KHDSS-258-20-PIN/2017|EPI_ISL_2585043|2017-02-06	GGCAAATATGGAAACATACGTGAACAAGCTTCACGAAGGCTCCACATACACAGCAGCTGTTCAGTACAATGTTCTAGAAAAGG
LDT_RSV-B_M_1.1	3	hRSV/B/Kenya/KHDSS-221-30-NGE/2017|EPI_ISL_2584886|2017-03-30	GGCAAATATGGAAACATACGTGAACAAGCTTCACGAAGGCTCCACATACACAGCAGCTGTTCAGTACAATGTTCTAGAAAAGG
LDT_RSV-B_M_1.1	3	hRSV/B/Kenya/KHDSS-86-24-JUN/2017|EPI_ISL_2584670|2017-04-10	GGCAAATATGGAAACATACGTGAACAAGCTTCACGAAGGCTCCACATACACAGCAGCTGTTCAGTACAATGTTCTAGAAAAGG
LDT_RSV-B_M_1.1	3	hRSV/B/Kenya/KHDSS-230-13-NGE/2017|EPI_ISL_2585037|2017-04-12	GGCAAATATGGAAACATACGTGAACAAGCTTCACGAAGGCTCCACATACACAGCAGCTGTTCAGTACAATGTTCTAGAAAAGG
LDT_RSV-B_M_1.1	3	hRSV/B/Kenya/KHDSS-297-18-SOK/2017|EPI_ISL_2585052|2017-04-18	GGCAAATATGGAAACATACGTGAACAAGCTTCACGAAGGCTCCACATACACAGCAGCTGTTCAGTACAATGTTCTAGAAAAGG
LDT_RSV-B_M_1.1	3	hRSV/B/Kenya/KHDSS-188-23-MTO/2017|EPI_ISL_2585110|2017-01-18	GGCAAATATGGAAACATACGTGAACAAGCTTCACGAAGGCTCCACATACACAGCAGCTGTTCAGTACAATGTTCTAGAAAAGG
LDT_RSV-B_M_1.1	3	hRSV/B/Kenya/KHDSS-169-03-MAV/2017|EPI_ISL_2584968|2017-05-02	GGCAAATATGGAAACATACGTGAACAAGCTTCACGAAGGCTCCACATACACAGCAGCTGTTCAGTACAATGTTCTAGAAAAGG
LDT_RSV-B_M_1.1	3	hRSV/B/Cote_d'Ivoire/IPCI-006/2018|EPI_ISL_6174137|2018-07-09	GGCAAATATGGAAACATACGTGAACAAGCTTCACGAAGGCTCCACATACACAGCAGCTGTTCAGTACAATGTTCTAGAAAAGG
LDT_RSV-B_M_1.1	3	hRSV/B/France/ARA-HCL021188078902/2021|EPI_ISL_18789404|2021-10-20	GGCAAATATGGAAACATACGTGAACAAGCTTCACGAAGGCTCCACATACACAGCAGCTGTTCAGTACAATGTTCTAGAAAAGG
LDT_RSV-B_M_1.1	3	hRSV/B/Morocco/737-19/2019|EPI_ISL_15120795|2019-01-28	GGCAAATATGGAAACATACGTGAACAAGCTTCACGAAGGCTCCACATACACAGCAGCTGTTCAGTACAATGTTCTAGAAAAGG
LDT_RSV-B_M_1.1	3	hRSV/B/Kenya/KHDSS-201-12-MTO/2017|EPI_ISL_2584883|2017-04-12	GGCAAATATGGAAACATACGTGAACAAGCTTCACGAAGGCTCCACATACACAGCAGCTGTTCAGTACAATGTTCTAGAAAAGG
LDT_RSV-B_M_1.1	3	hRSV/B/Kenya/KHDSS-84-10-JUN/2017|EPI_ISL_2584934|2017-03-28	GGCAAATATGGAAACATACGTGAACAAGCTTCACGAAGGCTCCACATACACAGCAGCTGTTCAGTACAATGTTCTAGAAAAGG
LDT_RSV-B_M_1.1	3	hRSV/B/Kenya/KHDSS-260-27-PIN/2017|EPI_ISL_2585120|2017-02-27	GGCAAATATGGAAACATACGTGAACAAGCTTCACGAAGGCTCCACATACACAGCAGCTGTTCAGTACAATGTTCTAGAAAAGG
LDT_RSV-B_M_1.1	3	hRSV/B/Argentina/BA-HNRG-021/2014|EPI_ISL_1074155|2014-05-28	GGCAAATATGGAAACATACGTGAACAAGCTTCACGAAGGCTCCACATACACAGCAGCTGTTCAGTACAATGTTCTAGAAAAGG
LDT_RSV-B_M_1.1	3	hRSV/B/France/ARA-HCL021058586001/2021|EPI_ISL_18789266|2021-03-29	GGCAAATATGGAAACATACGTGAACAAGCTTCACGAAGGCTCCACATACACAGCAGCTGTTCAGTACAATGTTCTAGAAAAGG
LDT_RSV-B_M_1.1	3	hRSV/B/Kenya/KHDSS-61-27-JAR/2017|EPI_ISL_2584871|2017-04-11	GGCAAATATGGAAACATACGTGAACAAGCTTCACGAAGGCTCCACATACACAGCAGCTGTTCAGTACAATGTTCTAGAAAAGG
LDT_RSV-B_M_1.1	3	hRSV/B/France/un-IUMR-PF-D0/2021|EPI_ISL_15750193|2021-04	GGCAAATATGGAAACATACGTGAACAAGCTTCACGAAGGCTCCACATACACAGCAGCTGTTCAGTACAATGTTCTAGAAAAGG
LDT_RSV-B_M_1.1	3	hRSV/B/Kenya/KHDSS-58-07-JAR/2017|EPI_ISL_2585133|2017-03-30	GGCAAATATGGAAACATACGTGAACAAGCTTCACGAAGGCTCCACATACACAGCAGCTGTTCAGTACAATGTTCTAGAAAAGG
LDT_RSV-B_M_1.1	3	hRSV/B/France/un-IUMR-PF-D4/2021|EPI_ISL_15750192|2021-04	GGCAAATATGGAAACATACGTGAACAAGCTTCACGAAGGCTCCACATACACAGCAGCTGTTCAGTACAATGTTCTAGAAAAGG
LDT_RSV-B_M_1.1	3	hRSV/B/Kenya/KHDSS-171-16-MAV/2017|EPI_ISL_2584969|2017-01-09	GGCAAATATGGAAACATACGTGAACAAGCTTCACGAAGGCTCCACATACACAGCAGCTGTTCAGTACAATGTTCTAGAAAAGG
LDT_RSV-B_M_1.1	3	hRSV/B/France/ARA-HCL021052952501/2021|EPI_ISL_18789249|2021-03-21	GGCAAATATGGAAACATACGTGAACAAGCTTCACGAAGGCTCCACATACACAGCAGCTGTTCAGTACAATGTTCTAGAAAAGG
LDT_RSV-B_M_1.1	3	hRSV/B/Kenya/KHDSS-187-18-MTO/2017|EPI_ISL_2584918|2017-01-12	GGCAAATATGGAAACATACGTGAACAAGCTTCACGAAGGCTCCACATACACAGCAGCTGTTCAGTACAATGTTCTAGAAAAGG
LDT_RSV-B_M_1.1	3	hRSV/B/Kenya/KHDSS-255-30-PIN/2017|EPI_ISL_2585041|2017-01-11	GGCAAATATGGAAACATACGTGAACAAGCTTCACGAAGGCTCCACATACACAGCAGCTGTTCAGTACAATGTTCTAGAAAAGG
LDT_RSV-B_M_1.1	3	hRSV/B/Kenya/KHDSS-191-15-MTO/2017|EPI_ISL_2585031|2017-03-08	GGCAAATATGGAAACATACGTGAACAAGCTTCACGAAGGCTCCACATACACAGCAGCTGTTCAGTACAATGTTCTAGAAAAGG
LDT_RSV-B_M_1.1	3	hRSV/B/Kenya/KHDSS-292-10-SOK/2017|EPI_ISL_2584976|2017-04-10	GGCAAATATGGAAACATACGTGAACAAGCTTCACGAAGGCTCCACATACACAGCAGCTGTTCAGTACAATGTTCTAGAAAAGG
LDT_RSV-B_M_1.1	3	hRSV/B/Kenya/KHDSS-117-02-MAT/2017|EPI_ISL_2584958|2017-05-02	GGCAAATATGGAAACATACGTGAACAAGCTTCACGAAGGCTCCACATACACAGCAGCTGTTCAGTACAATGTTCTAGAAAAGG
LDT_RSV-B_M_1.1	3	hRSV/B/France/ARA-HCL021133005701/2021|EPI_ISL_18789318|2021-07-22	GGCAAATATGGAAACATACGTGAACAAGCTTCACGAAGGCTCCACATACACAGCAGCTGTTCAGTACAATGTTCTAGAAAAGG
LDT_RSV-B_M_1.1	3	hRSV/B/Kenya/KHDSS-219-30-NGE/2017|EPI_ISL_2584922|2017-03-16	GGCAAATATGGAAACATACGTGAACAAGCTTCACGAAGGCTCCACATACACAGCAGCTGTTCAGTACAATGTTCTAGAAAAGG
LDT_RSV-B_M_1.1	3	hRSV/B/Kenya/KHDSS-286-14-SOK/2017|EPI_ISL_2585050|2017-03-14	GGCAAATATGGAAACATACGTGAACAAGCTTCACGAAGGCTCCACATACACAGCAGCTGTTCAGTACAATGTTCTAGAAAAGG
LDT_RSV-B_M_1.1	3	hRSV/B/Kenya/KHDSS-111-16-MAT/2017|EPI_ISL_2585018|2017-03-16	GGCAAATATGGAAACATACGTGAACAAGCTTCACGAAGGCTCCACATACACAGCAGCTGTTCAGTACAATGTTCTAGAAAAGG
LDT_RSV-B_M_1.1	3	hRSV/B/Spain/CT-HUVH-345545/2016|EPI_ISL_18682270|2016-01-13	GGCAAATATGGAAACATACGTGAACAAGCTTCACGAAGGCTCCACATACACAGCAGCTGTTCAGTACAATGTTCTAGAAAAGG
LDT_RSV-B_M_1.1	3	hRSV/B/Germany/NW-21-01128/2021|EPI_ISL_18005934|2021-11-03	GGCAAATATGGAAACATACGTGAACAAGCTTCACGAAGGCTCCACATACACAGCAGCTGTTCAGTACAATGTTCTAGAAAAGG
LDT_RSV-B_M_1.1	3	hRSV/B/Kenya/KHDSS-165-28-MAV/2017|EPI_ISL_2585027|2017-04-28	GGCAAATATGGAAACATACGTGAACAAGCTTCACGAAGGCTCCACATACACAGCAGCTGTTCAGTACAATGTTCTAGAAAAGG
LDT_RSV-B_M_1.1	3	hRSV/B/Kenya/KHDSS-142-01-MAV/2017|EPI_ISL_2584913|2017-01-25	GGCAAATATGGAAACATACGTGAACAAGCTTCACGAAGGCTCCACATACACAGCAGCTGTTCAGTACAATGTTCTAGAAAAGG
LDT_RSV-B_M_1.1	3	hRSV/B/Kenya/KHDSS-263-03-PIN/2017|EPI_ISL_2584973|2017-03-13	GGCAAATATGGAAACATACGTGAACAAGCTTCACGAAGGCTCCACATACACAGCAGCTGTTCAGTACAATGTTCTAGAAAAGG
LDT_RSV-B_M_1.1	3	hRSV/B/Kenya/KHDSS-223-04-NGE/2017|EPI_ISL_2584923|2017-03-29	GGCAAATATGGAAACATACGTGAACAAGCTTCACGAAGGCTCCACATACACAGCAGCTGTTCAGTACAATGTTCTAGAAAAGG
LDT_RSV-B_M_1.1	3	hRSV/B/Kenya/KHDSS-34-18-CHA/2017|EPI_ISL_2585128|2017-05-16	GGCAAATATGGAAACATACGTGAACAAGCTTCACGAAGGCTCCACATACACAGCAGCTGTTCAGTACAATGTTCTAGAAAAGG
LDT_RSV-B_M_1.1	3	hRSV/B/Kenya/KHDSS-82-20-JUN/2017|EPI_ISL_2585061|2017-03-15	GGCAAATATGGAAACATACGTGAACAAGCTTCACGAAGGCTCCACATACACAGCAGCTGTTCAGTACAATGTTCTAGAAAAGG
LDT_RSV-B_M_1.1	3	hRSV/B/Kenya/KHDSS-202-25-MTO/2017|EPI_ISL_2584884|2017-03-13	GGCAAATATGGAAACATACGTGAACAAGCTTCACGAAGGCTCCACATACACAGCAGCTGTTCAGTACAATGTTCTAGAAAAGG
LDT_RSV-B_M_1.1	3	hRSV/B/France/ARA-HCL021062973301/2021|EPI_ISL_18789282|2021-04-05	GGCAAATATGGAAACATACGTGAACAAGCTTCACGAAGGCTCCACATACACAGCAGCTGTTCAGTACAATGTTCTAGAAAAGG
LDT_RSV-B_M_1.1	3	hRSV/B/Argentina/BA-HNRG-062/2014|EPI_ISL_1074122|2014-06-25	GGCAAATATGGAAACATACGTGAACAAGCTTCACGAAGGCTCCACATACACAGCAGCTGTTCAGTACAATGTTCTAGAAAAGG
LDT_RSV-B_M_1.1	3	hRSV/B/Kenya/KHDSS-231-13-NGE/2017|EPI_ISL_2584925|2017-04-13	GGCAAATATGGAAACATACGTGAACAAGCTTCACGAAGGCTCCACATACACAGCAGCTGTTCAGTACAATGTTCTAGAAAAGG
LDT_RSV-B_M_1.1	3	hRSV/B/Kenya/KHDSS-256-06-PIN/2017|EPI_ISL_2585042|2017-01-30	GGCAAATATGGAAACATACGTGAACAAGCTTCACGAAGGCTCCACATACACAGCAGCTGTTCAGTACAATGTTCTAGAAAAGG
LDT_RSV-B_M_1.1	3	hRSV/B/France/ARA-HCL021029218501/2021|EPI_ISL_18789166|2021-02-14	GGCAAATATGGAAACATACGTGAACAAGCTTCACGAAGGCTCCACATACACAGCAGCTGTTCAGTACAATGTTCTAGAAAAGG
LDT_RSV-B_M_1.1	3	hRSV/B/France/PAC-HCL021039104301/2021|EPI_ISL_18789198|2021-02-24	GGCAAATATGGAAACATACGTGAACAAGCTTCACGAAGGCTCCACATACACAGCAGCTGTTCAGTACAATGTTCTAGAAAAGG
LDT_RSV-B_M_1.1	3	hRSV/B/Kenya/KHDSS-155-06-MAV/2017|EPI_ISL_2584915|2017-04-06	GGCAAATATGGAAACATACGTGAACAAGCTTCACGAAGGCTCCACATACACAGCAGCTGTTCAGTACAATGTTCTAGAAAAGG
LDT_RSV-B_M_1.1	3	hRSV/B/France/ARA-HCL021185110301/2021|EPI_ISL_18789383|2021-10-15	GGCAAATATGGAAACATACGTGAACAAGCTTCACGAAGGCTCCACATACACAGCAGCTGTTCAGTACAATGTTCTAGAAAAGG
LDT_RSV-B_M_1.1	3	hRSV/B/Kenya/KHDSS-222-04-NGE/2017|EPI_ISL_2585036|2017-03-30	GGCAAATATGGAAACATACGTGAACAAGCTTCACGAAGGCTCCACATACACAGCAGCTGTTCAGTACAATGTTCTAGAAAAGG
LDT_RSV-B_M_1.1	3	hRSV/B/France/un-IUMR-PH-D5/2021|EPI_ISL_15750195|2021-04	GGCAAATATGGAAACATACGTGAACAAGCTTCACGAAGGCTCCACATACACAGCAGCTGTTCAGTACAATGTTCTAGAAAAGG
LDT_RSV-B_M_1.1	3	hRSV/B/Kenya/KHDSS-110-16-MAT/2017|EPI_ISL_2584956|2017-03-07	GGCAAATATGGAAACATACGTGAACAAGCTTCACGAAGGCTCCACATACACAGCAGCTGTTCAGTACAATGTTCTAGAAAAGG
LDT_RSV-B_M_1.1	3	hRSV/B/Kenya/KHDSS-36-23-CHA/2017|EPI_ISL_2584931|2017-05-23	GGCAAATATGGAAACATACGTGAACAAGCTTCACGAAGGCTCCACATACACAGCAGCTGTTCAGTACAATGTTCTAGAAAAGG
LDT_RSV-B_M_1.1	3	hRSV/B/France/ARA-HCL021062883101/2021|EPI_ISL_18789280|2021-04-04	GGCAAATATGGAAACATACGTGAACAAGCTTCACGAAGGCTCCACATACACAGCAGCTGTTCAGTACAATGTTCTAGAAAAGG
LDT_RSV-B_M_1.1	3	hRSV/B/Kenya/KHDSS-154-06-MAV/2017|EPI_ISL_2585102|2017-04-06	GGCAAATATGGAAACATACGTGAACAAGCTTCACGAAGGCTCCACATACACAGCAGCTGTTCAGTACAATGTTCTAGAAAAGG
LDT_RSV-B_M_1.1	3	hRSV/B/France/ARA-HCL021043173601/2021|EPI_ISL_18789208|2021-03-06	GGCAAATATGGAAACATACGTGAACAAGCTTCACGAAGGCTCCACATACACAGCAGCTGTTCAGTACAATGTTCTAGAAAAGG
LDT_RSV-B_M_1.1	3	hRSV/B/Kenya/KHDSS-190-15-MTO/2017|EPI_ISL_2584919|2017-03-15	GGCAAATATGGAAACATACGTGAACAAGCTTCACGAAGGCTCCACATACACAGCAGCTGTTCAGTACAATGTTCTAGAAAAGG
LDT_RSV-B_M_1.1	3	hRSV/B/Kenya/KHDSS-116-02-MAT/2017|EPI_ISL_2585098|2017-04-13	GGCAAATATGGAAACATACGTGAACAAGCTTCACGAAGGCTCCACATACACAGCAGCTGTTCAGTACAATGTTCTAGAAAAGG
LDT_RSV-B_M_1.1	3	hRSV/B/France/ARA-HCL021075537701/2021|EPI_ISL_18789291|2021-04-21	GGCAAATATGGAAACATACGTGAACAAGCTTCACGAAGGCTCCACATACACAGCAGCTGTTCAGTACAATGTTCTAGAAAAGG
LDT_RSV-B_M_1.1	3	hRSV/B/Kenya/KHDSS-161-19-MAV/2017|EPI_ISL_2584916|2017-04-11	GGCAAATATGGAAACATACGTGAACAAGCTTCACGAAGGCTCCACATACACAGCAGCTGTTCAGTACAATGTTCTAGAAAAGG
LDT_RSV-B_M_1.1	3	hRSV/B/Kenya/KHDSS-87-15-JUN/2017|EPI_ISL_2584665|2017-04-24	GGCAAATATGGAAACATACGTGAACAAGCTTCACGAAGGCTCCACATACACAGCAGCTGTTCAGTACAATGTTCTAGAAAAGG
LDT_RSV-B_M_1.1	3	hRSV/B/Kenya/KHDSS-77-20-JUN/2017|EPI_ISL_2584673|2017-02-20	GGCAAATATGGAAACATACGTGAACAAGCTTCACGAAGGCTCCACATACACAGCAGCTGTTCAGTACAATGTTCTAGAAAAGG
LDT_RSV-B_M_1.1	3	hRSV/B/France/ARA-HCL021049921501/2021|EPI_ISL_18789235|2021-03-16	GGCAAATATGGAAACATACGTGAACAAGCTTCACGAAGGCTCCACATACACAGCAGCTGTTCAGTACAATGTTCTAGAAAAGG
LDT_RSV-B_M_1.1	3	hRSV/B/Italy/LOM-25/2021|EPI_ISL_18446834|2021-11-21	GGCAAATATGGAAACATACGTGAACAAGCTTCACGAAGGCTCCACATACACAGCAGCTGTTCAGTACAATGTTCTAGAAAAGG
LDT_RSV-B_M_1.1	3	hRSV/B/Kenya/KHDSS-145-08-MAV/2017|EPI_ISL_2584960|2017-03-01	GGCAAATATGGAAACATACGTGAACAAGCTTCACGAAGGCTCCACATACACAGCAGCTGTTCAGTACAATGTTCTAGAAAAGG
LDT_RSV-B_M_1.1	3	hRSV/B/Kenya/KHDSS-288-06-SOK/2017|EPI_ISL_2584929|2017-03-27	GGCAAATATGGAAACATACGTGAACAAGCTTCACGAAGGCTCCACATACACAGCAGCTGTTCAGTACAATGTTCTAGAAAAGG
LDT_RSV-B_M_1.1	3	hRSV/B/Japan/UMC-26763/2018|EPI_ISL_18062179|2018-02-20	GGCAAATATGGAAACATACGTGAACAAGCTTCACGAAGGCTCCACATACACAGCAGCTGTTCAGTACAATGTTCTAGAAAAGG
LDT_RSV-B_M_1.1	3	hRSV/B/Kenya/KHDSS-113-30-MAT/2017|EPI_ISL_2585019|2017-03-16	GGCAAATATGGAAACATACGTGAACAAGCTTCACGAAGGCTCCACATACACAGCAGCTGTTCAGTACAATGTTCTAGAAAAGG
LDT_RSV-B_M_1.1	3	hRSV/B/Kenya/KHDSS-163-21-MAV/2017|EPI_ISL_2584967|2017-04-19	GGCAAATATGGAAACATACGTGAACAAGCTTCACGAAGGCTCCACATACACAGCAGCTGTTCAGTACAATGTTCTAGAAAAGG
LDT_RSV-B_M_1.1	3	hRSV/B/Kenya/KHDSS-19-08-CHA/2017|EPI_ISL_2585111|2017-03-15	GGCAAATATGGAAACATACGTGAACAAGCTTCACGAAGGCTCCACATACACAGCAGCTGTTCAGTACAATGTTCTAGAAAAGG
LDT_RSV-B_M_1.1	3	hRSV/B/USA/un-UV-7G6/2011|EPI_ISL_17673359|2011-01	GGCAAATATGGAAACATACGTGAACAAGCTTCACGAAGGCTCCACATACACAGCAGCTGTTCAGTACAATGTTCTAGAAAAGG
LDT_RSV-B_M_1.1	3	hRSV/B/Kenya/KHDSS-146-14-MAV/2017|EPI_ISL_2584914|2017-03-08	GGCAAATATGGAAACATACGTGAACAAGCTTCACGAAGGCTCCACATACACAGCAGCTGTTCAGTACAATGTTCTAGAAAAGG
LDT_RSV-B_M_1.1	3	hRSV/B/Kenya/KHDSS-160-11-MAV/2017|EPI_ISL_2584856|2017-04-11	GGCAAATATGGAAACATACGTGAACAAGCTTCACGAAGGCTCCACATACACAGCAGCTGTTCAGTACAATGTTCTAGAAAAGG
LDT_RSV-B_M_1.1	3	hRSV/B/Kenya/KHDSS-109-07-MAT/2017|EPI_ISL_2584955|2017-03-02	GGCAAATATGGAAACATACGTGAACAAGCTTCACGAAGGCTCCACATACACAGCAGCTGTTCAGTACAATGTTCTAGAAAAGG
LDT_RSV-B_M_1.1	3	hRSV/B/Kenya/KHDSS-218-16-NGE/2017|EPI_ISL_2584921|2017-03-07	GGCAAATATGGAAACATACGTGAACAAGCTTCACGAAGGCTCCACATACACAGCAGCTGTTCAGTACAATGTTCTAGAAAAGG
LDT_RSV-B_M_1.1	3	hRSV/B/Kenya/KHDSS-62-24-JAR/2017|EPI_ISL_2585134|2017-04-27	GGCAAATATGGAAACATACGTGAACAAGCTTCACGAAGGCTCCACATACACAGCAGCTGTTCAGTACAATGTTCTAGAAAAGG
LDT_RSV-B_M_1.1	3	hRSV/B/France/ARA-HCL021197284201/2021|EPI_ISL_18789465|2021-11-04	GGCAAATATGGAAACATACGTGAACAAGCTTCACGAAGGCTCCACATACACAGCAGCTGTTCAGTACAATGTTCTAGAAAAGG
LDT_RSV-B_M_1.1	3	hRSV/B/France/ARA-HCL021033364601/2021|EPI_ISL_18789182|2021-02-20	GGCAAATATGGAAACATACGTGAACAAGCTTCACGAAGGCTCCACATACACAGCAGCTGTTCAGTACAATGTTCTAGAAAAGG
LDT_RSV-B_M_1.1	3	hRSV/B/Spain/CT-HUVH-560343/2021|EPI_ISL_18682146|2021-06-14	GGCAAATATGGAAACATACGTGAACAAGCTTCACGAAGGCTCCACATACACAGCAGCTGTTCAGTACAATGTTCTAGAAAAGG
LDT_RSV-B_M_1.1	3	hRSV/B/France/ARA-HCL021046205501/2021|EPI_ISL_18789215|2021-03-10	GGCAAATATGGAAACATACGTGAACAAGCTTCACGAAGGCTCCACATACACAGCAGCTGTTCAGTACAATGTTCTAGAAAAGG
LDT_RSV-B_M_1.1	3	hRSV/B/France/ARA-HCL021057979101/2021|EPI_ISL_18789265|2021-03-29	GGCAAATATGGAAACATACGTGAACAAGCTTCACGAAGGCTCCACATACACAGCAGCTGTTCAGTACAATGTTCTAGAAAAGG
LDT_RSV-B_M_1.1	3	hRSV/B/France/ARA-HCL021194091501/2021|EPI_ISL_18789438|2021-10-29	GGCAAATATGGAAACATACGTGAACAAGCTTCACGAAGGCTCCACATACACAGCAGCTGTTCAGTACAATGTTCTAGAAAAGG
LDT_RSV-B_M_1.1	3	hRSV/B/France/un-IUMR-PH-D8/2021|EPI_ISL_15750194|2021-04	GGCAAATATGGAAACATACGTGAACAAGCTTCACGAAGGCTCCACATACACAGCAGCTGTTCAGTACAATGTTCTAGAAAAGG
LDT_RSV-B_M_1.1	3	hRSV/B/Kenya/KHDSS-189-15-MTO/2017|EPI_ISL_2584882|2017-01-23	GGCAAATATGGAAACATACGTGAACAAGCTTCACGAAGGCTCCACATACACAGCAGCTGTTCAGTACAATGTTCTAGAAAAGG
LDT_RSV-B_M_1.1	4	hRSV/B/Vietnam/VN-125-7-09/2009|EPI_ISL_2544100|2009-07-30	GGCAAATATGGAAACATACGTGAACAAGCTTCACGANGGCTCCACATACACAGCAGCCGTTCAGTACAATGTTCTAGAAAAAG
LDT_RSV-B_M_1.1	5	hRSV/B/Canada/un-UMC-010202039/2019|EPI_ISL_19049175|2019-03-05	GGCAAATATGGAAATATACGTGAACAAGCTTCACGAAGGCTCCACATACACAGCAGCTGTCCAGTACAATGTTCTAGAAAAAG
LDT_RSV-B_M_1.1	5	hRSV/B/Canada/un-UMC-25719/2019|EPI_ISL_18061135|2019-03-05	GGCAAATATGGAAATATACGTGAACAAGCTTCACGAAGGCTCCACATACACAGCAGCTGTCCAGTACAATGTTCTAGAAAAAG
LDT_RSV-B_M_1.1	6	hRSV/B/New_Zealand/IESR-VR1583/2021|EPI_ISL_16960109|2021-08-06	GGCAAATATGGAAACATACGTGAATAAGCTTCACGAAGGCTCCACATACACAGCAGCTGTCCAGTACAATGTTCTGGAAAAAG
LDT_RSV-B_M_1.1	7	hRSV/B/Spain/un-UMC-340101009/2017|EPI_ISL_19048428|2017-11-25	GGCAAATATGGAAACATACGTGAACAAGCTTCACGAAGGCTCCACATACACCGCAGCTGTTCAGTACAATGTTCTAGAAAAAG
LDT_RSV-B_M_1.1	7	hRSV/B/Spain/un-UMC-340101015/2017|EPI_ISL_19048484|2017-11-30	GGCAAATATGGAAACATACGTGAACAAGCTTCACGAAGGCTCCACATACACCGCAGCTGTTCAGTACAATGTTCTAGAAAAAG
LDT_RSV-B_M_1.1	7	hRSV/B/England/105180069/2010|EPI_ISL_6494940|2010-12-22	GGCAAATATGGAAACATACGTGAACAAGCTTCACGAAGGCTCCACATACACCGCAGCTGTTCAGTACAATGTTCTAGAAAAAG
LDT_RSV-B_M_1.1	7	hRSV/B/Spain/un-UMC-340101008/2017|EPI_ISL_19049127|2017-11-24	GGCAAATATGGAAACATACGTGAACAAGCTTCACGAAGGCTCCACATACACCGCAGCTGTTCAGTACAATGTTCTAGAAAAAG
LDT_RSV-B_M_1.1	7	hRSV/B/Spain/un-UMC-26230/2017|EPI_ISL_18061646|2017-11-24	GGCAAATATGGAAACATACGTGAACAAGCTTCACGAAGGCTCCACATACACCGCAGCTGTTCAGTACAATGTTCTAGAAAAAG
LDT_RSV-B_M_1.1	7	hRSV/B/Spain/un-UMC-26236/2017|EPI_ISL_18061652|2017-11-30	GGCAAATATGGAAACATACGTGAACAAGCTTCACGAAGGCTCCACATACACCGCAGCTGTTCAGTACAATGTTCTAGAAAAAG
LDT_RSV-B_M_1.1	7	hRSV/B/Spain/un-UMC-26231/2017|EPI_ISL_18061647|2017-11-25	GGCAAATATGGAAACATACGTGAACAAGCTTCACGAAGGCTCCACATACACCGCAGCTGTTCAGTACAATGTTCTAGAAAAAG
LDT_RSV-B_M_1.1	8	hRSV/B/New_Zealand/IESR-HB0266/2015|EPI_ISL_19206761|2015-08-04	GGCAAATATGGAAACATACGTGAACAAGCTTCACGAAGGCTCCACATACACAGCAGCTGTTCAGTACAATGTTCAAGAAAAAG
LDT_RSV-B_M_1.1	8	hRSV/B/New_Zealand/IESR-HB0266/2015|EPI_ISL_19206168|2015-08-04	GGCAAATATGGAAACATACGTGAACAAGCTTCACGAAGGCTCCACATACACAGCAGCTGTTCAGTACAATGTTCAAGAAAAAG
LDT_RSV-B_M_1.1	9	hRSV/B/Germany/RP-04-02594/2004|EPI_ISL_18005932|2004-04-01	GGCAAATATGGAAACATACGTGAACAAGCTTCACGAAGGCTCCACATACACAGCAGCTGTGCAGTACAATGTTCTAGAAAAAG
LDT_RSV-B_M_1.1	9	hRSV/B/Germany/un-RKI-2594/2004|EPI_ISL_18891948|2004-04-01	GGCAAATATGGAAACATACGTGAACAAGCTTCACGAAGGCTCCACATACACAGCAGCTGTGCAGTACAATGTTCTAGAAAAAG
LDT_RSV-B_M_1.1	10	hRSV/B/Spain/CT-HUVH-530879/2016|EPI_ISL_18682383|2016-12-10	GGCAAATATGGAAACATATGTGAACAAGCTTCACGAAGGCTCCACATACACAGCAGCTGTTCAGTACAATGTTCTAGAAAAAG
LDT_RSV-B_M_1.1	10	hRSV/B/Germany/un-RKI-2631/2004|EPI_ISL_18891972|2004-04-08	GGCAAATATGGAAACATATGTGAACAAGCTTCACGAAGGCTCCACATACACAGCAGCTGTTCAGTACAATGTTCTAGAAAAAG
LDT_RSV-B_M_1.1	10	hRSV/B/Germany/RP-04-02631/2004|EPI_ISL_18005931|2004-04-08	GGCAAATATGGAAACATATGTGAACAAGCTTCACGAAGGCTCCACATACACAGCAGCTGTTCAGTACAATGTTCTAGAAAAAG
LDT_RSV-B_M_1.1	11	hRSV/B/USA/TH-10483/2013|EPI_ISL_2584863|2013-07-18	GGCAAATATGGAAACATACGTGAACAAGCTTCACGAAGGCTCCACATACACAGCAGCTGTTCAGTATAATGTTCTAGAAAAAG
LDT_RSV-B_M_1.1	11	hRSV/B/England/124740537/2012|EPI_ISL_6494959|2012-11-19	GGCAAATATGGAAACATACGTGAACAAGCTTCACGAAGGCTCCACATACACAGCAGCTGTTCAGTATAATGTTCTAGAAAAAG
LDT_RSV-B_M_1.1	11	hRSV/B/United_Kingdom/537/2012|EPI_ISL_2577394|2012-11-19	GGCAAATATGGAAACATACGTGAACAAGCTTCACGAAGGCTCCACATACACAGCAGCTGTTCAGTATAATGTTCTAGAAAAAG
LDT_RSV-B_M_1.1	11	hRSV/B/United_Kingdom/313/2012|EPI_ISL_2577421|2012-12-21	GGCAAATATGGAAACATACGTGAACAAGCTTCACGAAGGCTCCACATACACAGCAGCTGTTCAGTATAATGTTCTAGAAAAAG
LDT_RSV-B_M_1.1	11	hRSV/B/Spain/CT-HUVH-104567/2014|EPI_ISL_18682129|2014-10-26	GGCAAATATGGAAACATACGTGAACAAGCTTCACGAAGGCTCCACATACACAGCAGCTGTTCAGTATAATGTTCTAGAAAAAG
LDT_RSV-B_M_1.1	11	hRSV/B/England/145080200/2014|EPI_ISL_6494790|2014-12-11	GGCAAATATGGAAACATACGTGAACAAGCTTCACGAAGGCTCCACATACACAGCAGCTGTTCAGTATAATGTTCTAGAAAAAG
LDT_RSV-B_M_1.1	11	hRSV/B/England/125280313/2012|EPI_ISL_6494978|2012-12-21	GGCAAATATGGAAACATACGTGAACAAGCTTCACGAAGGCTCCACATACACAGCAGCTGTTCAGTATAATGTTCTAGAAAAAG
LDT_RSV-B_M_1.1	11	hRSV/B/England/145100173/2014|EPI_ISL_6494791|2014-12-11	GGCAAATATGGAAACATACGTGAACAAGCTTCACGAAGGCTCCACATACACAGCAGCTGTTCAGTATAATGTTCTAGAAAAAG
LDT_RSV-B_M_1.1	11	hRSV/B/Spain/CT-HUVH-183032/2015|EPI_ISL_18682266|2015-03-13	GGCAAATATGGAAACATACGTGAACAAGCTTCACGAAGGCTCCACATACACAGCAGCTGTTCAGTATAATGTTCTAGAAAAAG
LDT_RSV-B_M_1.1	12	hRSV/B/England/184860361/2018|EPI_ISL_10954009|2018-11-26	GGCAAATATGGAAACATACGTGAACAAGCTTCACGAAGGCTCCACATACACGGCAGCTGTCCAGTACAATGTTCTAGAGAAAG
LDT_RSV-B_M_1.1	13	hRSV/B/Australia/VIC-RCH054/2019|EPI_ISL_1653997|2019-08-12	GGCAAATATGGAAACATACGTGAACAAGCTTCACGAAGGCTCCACATACACAGCAGCTGTCCAGTACAATGTTCTGGAGAAAG
LDT_RSV-B_M_1.1	14	hRSV/B/Mongolia/NCCD018/2017|EPI_ISL_2543875|2017-12-18	GGCAAATATGGAAACATACGTGAACAAGCTTCACGAAGGCTCCACATACACAGTAGCTGTTCAGTACAATGTTCTAGAAAAAG
LDT_RSV-B_M_1.1	14	hRSV/B/Mongolia/NCCD029/2017|EPI_ISL_2543884|2017-12-25	GGCAAATATGGAAACATACGTGAACAAGCTTCACGAAGGCTCCACATACACAGTAGCTGTTCAGTACAATGTTCTAGAAAAAG
LDT_RSV-B_M_1.1	15	hRSV/B/Kenya/KHDSS-196-28-MTO/2017|EPI_ISL_2584492|2017-03-28	GGCAAATATGGAAACATACGTGAACAAGCTTCACGAAGGCTCTACATACACAGCAGCTGTTCAGTACAATGTTCTAGAAAAAG
LDT_RSV-B_M_1.1	15	hRSV/B/Kenya/KHDSS-228-12-NGE/2017|EPI_ISL_2585117|2017-04-05	GGCAAATATGGAAACATACGTGAACAAGCTTCACGAAGGCTCTACATACACAGCAGCTGTTCAGTACAATGTTCTAGAAAAAG
LDT_RSV-B_M_1.1	15	hRSV/B/USA/6C5/2015|EPI_ISL_2560815|2015	GGCAAATATGGAAACATACGTGAACAAGCTTCACGAAGGCTCTACATACACAGCAGCTGTTCAGTACAATGTTCTAGAAAAAG
LDT_RSV-B_M_1.1	16	hRSV/B/Mongolia/NCCD009/2018|EPI_ISL_2543865|2018-01-15	GGCAAATATGGAAACATACGTGAACAAGCTTCACGAAGGCTCCACATACACAGTAGCTGTCCAGTACAATGTTCTAGAAAAAG
LDT_RSV-B_M_1.1	16	hRSV/B/Mongolia/NCCD016/2018|EPI_ISL_2543873|2018-01-24	GGCAAATATGGAAACATACGTGAACAAGCTTCACGAAGGCTCCACATACACAGTAGCTGTCCAGTACAATGTTCTAGAAAAAG
LDT_RSV-B_M_1.1	16	hRSV/B/Mongolia/NCCD010/2018|EPI_ISL_2543867|2018-01-15	GGCAAATATGGAAACATACGTGAACAAGCTTCACGAAGGCTCCACATACACAGTAGCTGTCCAGTACAATGTTCTAGAAAAAG
LDT_RSV-B_M_1.1	17	hRSV/B/Spain/CT-HUVH-765080/2018|EPI_ISL_18682239|2018-01-25	GGCAAATATGGAAACATACGTTAACAAGCTTCACGAAGGCTCCACATACACAGCAGCTGTCCAGTACAATGTTCTAGAAAAAG
LDT_RSV-B_M_1.1	18	hRSV/B/Canada/un-UMC-010202004/2018|EPI_ISL_19047997|2018-11-11	GGCAAATATGGAAACATACGTGAACAAGCTTCATGAAGGCTCCACATACACAGCAGCTGTCCAGTACAATGTTCTAGAAAAAG
LDT_RSV-B_M_1.1	18	hRSV/B/Canada/un-UMC-25685/2018|EPI_ISL_18061101|2018-11-11	GGCAAATATGGAAACATACGTGAACAAGCTTCATGAAGGCTCCACATACACAGCAGCTGTCCAGTACAATGTTCTAGAAAAAG
LDT_RSV-B_M_1.1	19	hRSV/B/Australia/un-UMC-610101017/2018|EPI_ISL_19048890|2018-08-03	GGCAAATATGGAAACTTACGTGAACAAGCTTCACGAAGGCTCCACATACACAGCAGCTGTCCAGTACAATGTTCTAGAAAAAG
LDT_RSV-B_M_1.1	19	hRSV/B/Australia/un-UMC-26646/2018|EPI_ISL_18062062|2018-08-03	GGCAAATATGGAAACTTACGTGAACAAGCTTCACGAAGGCTCCACATACACAGCAGCTGTCCAGTACAATGTTCTAGAAAAAG
LDT_RSV-B_M_1.1	20	hRSV/B/Mexico/MEX-24/2005|EPI_ISL_2544137|2005-12-13	GGCAAATATGGAAACATACGTGAACAAGCTTCACGAAGGCTCCACATACACGGCAGCTGTTCAGTACAATGTTCTAGAAAAAG
LDT_RSV-B_M_1.1	21	hRSV/B/Netherlands/12-001238/2012|EPI_ISL_2584506|2012-01-07	GACAAATATGGAAACATACGTGAACAAGCTTCACGAAGGCTCCACATACACAGCAGCTGTTCAGTACAATGTTCTAGAAAAAG
LDT_RSV-B_M_1.1	22	hRSV/B/South_Africa/UMC-270101095/2018|EPI_ISL_19048427|2018-07-16	GGCAAATATGGAAACCTACGTGAACAAGCTTCACGAAGGCTCCACATACACAGCAGCTGTTCAGTACAATGTTCTAGAAAAAG
LDT_RSV-B_M_1.1	22	hRSV/B/South_Africa/UMC-25948/2018|EPI_ISL_18061364|2018-09-03	GGCAAATATGGAAACCTACGTGAACAAGCTTCACGAAGGCTCCACATACACAGCAGCTGTTCAGTACAATGTTCTAGAAAAAG
LDT_RSV-B_M_1.1	22	hRSV/B/South_Africa/UMC-25943/2018|EPI_ISL_18061359|2018-07-16	GGCAAATATGGAAACCTACGTGAACAAGCTTCACGAAGGCTCCACATACACAGCAGCTGTTCAGTACAATGTTCTAGAAAAAG
LDT_RSV-B_M_1.1	23	hRSV/B/Argentina/BA-HNRG-260/2016|EPI_ISL_1074236|2016-06-15	GGCAAATATGGAAACATACGTGAACAAGCTTCACGAAGGCTCCACATACACAGCAGCTGTCCAGTACAATGTCCTAGAAAAAG
LDT_RSV-B_M_1.1	24	hRSV/B/Canada/un-UMC-25659/2019|EPI_ISL_18061075|2019-11-29	GGCAAATATGGAAACATACGTGAACAAGCTTCACGAAGGCTCCACATACACAGCAGCTGTCCAGTATAATGTTCTAGAAAAAG
LDT_RSV-B_M_1.1	24	hRSV/B/USA/WA-BBI-S23408/2019|EPI_ISL_18143448|2019-12-11	GGCAAATATGGAAACATACGTGAACAAGCTTCACGAAGGCTCCACATACACAGCAGCTGTCCAGTATAATGTTCTAGAAAAAG
LDT_RSV-B_M_1.1	24	hRSV/B/China/ZJ-CDC-S021/2021|EPI_ISL_19749481|2021-1-20	GGCAAATATGGAAACATACGTGAACAAGCTTCACGAAGGCTCCACATACACAGCAGCTGTCCAGTATAATGTTCTAGAAAAAG
LDT_RSV-B_M_1.1	24	hRSV/B/United_Kingdom/DP-OX01A-8315-V02/2019|EPI_ISL_15753107|2019-12-09	GGCAAATATGGAAACATACGTGAACAAGCTTCACGAAGGCTCCACATACACAGCAGCTGTCCAGTATAATGTTCTAGAAAAAG
LDT_RSV-B_M_1.1	24	hRSV/B/China/ZJ-CDC-21S021/2021|EPI_ISL_19814940|2021-01-20	GGCAAATATGGAAACATACGTGAACAAGCTTCACGAAGGCTCCACATACACAGCAGCTGTCCAGTATAATGTTCTAGAAAAAG
LDT_RSV-B_M_1.1	24	hRSV/B/Canada/un-UMC-010103012/2019|EPI_ISL_19048127|2019-11-29	GGCAAATATGGAAACATACGTGAACAAGCTTCACGAAGGCTCCACATACACAGCAGCTGTCCAGTATAATGTTCTAGAAAAAG
LDT_RSV-B_M_1.1	24	hRSV/B/England/E22004702/2021|EPI_ISL_16714333|2021-08-21	GGCAAATATGGAAACATACGTGAACAAGCTTCACGAAGGCTCCACATACACAGCAGCTGTCCAGTATAATGTTCTAGAAAAAG
LDT_RSV-B_M_1.1	24	hRSV/B/Thailand/Ayuttaya-TNIC007/2020|EPI_ISL_2543890|2020-11-04	GGCAAATATGGAAACATACGTGAACAAGCTTCACGAAGGCTCCACATACACAGCAGCTGTCCAGTATAATGTTCTAGAAAAAG
LDT_RSV-B_M_1.1	24	hRSV/B/Canada/un-UMC-010103024/2019|EPI_ISL_19048194|2019-12-14	GGCAAATATGGAAACATACGTGAACAAGCTTCACGAAGGCTCCACATACACAGCAGCTGTCCAGTATAATGTTCTAGAAAAAG
LDT_RSV-B_M_1.1	24	hRSV/B/Finland/UMC-358101042/2018|EPI_ISL_19048978|2018-03-13	GGCAAATATGGAAACATACGTGAACAAGCTTCACGAAGGCTCCACATACACAGCAGCTGTCCAGTATAATGTTCTAGAAAAAG
LDT_RSV-B_M_1.1	24	hRSV/B/Canada/un-UMC-25671/2019|EPI_ISL_18061087|2019-12-14	GGCAAATATGGAAACATACGTGAACAAGCTTCACGAAGGCTCCACATACACAGCAGCTGTCCAGTATAATGTTCTAGAAAAAG
LDT_RSV-B_M_1.1	24	hRSV/B/Finland/UMC-25848/2018|EPI_ISL_18061264|2018-03-13	GGCAAATATGGAAACATACGTGAACAAGCTTCACGAAGGCTCCACATACACAGCAGCTGTCCAGTATAATGTTCTAGAAAAAG
LDT_RSV-B_M_1.1	25	hRSV/B/Cote_d'Ivoire/IPCI-046/2017|EPI_ISL_2543856|2017-10-23	GGCAAATATGGAAACATACGTGAACAAGCTTCACGAAGGCTCCACATACACAGCGGCTGTTCAGTACAATGTTCTAGAAAAAG
LDT_RSV-B_M_1.1	25	hRSV/B/Netherlands/06-039982/2006|EPI_ISL_2584632|2006-11-17	GGCAAATATGGAAACATACGTGAACAAGCTTCACGAAGGCTCCACATACACAGCGGCTGTTCAGTACAATGTTCTAGAAAAAG
LDT_RSV-B_M_1.1	25	hRSV/B/Cote_d'Ivoire/IPCI-036/2017|EPI_ISL_2543855|2017-10-15	GGCAAATATGGAAACATACGTGAACAAGCTTCACGAAGGCTCCACATACACAGCGGCTGTTCAGTACAATGTTCTAGAAAAAG
LDT_RSV-B_M_1.1	25	hRSV/B/USA/96I-065A-01-01/1996|EPI_ISL_2584613|1996	GGCAAATATGGAAACATACGTGAACAAGCTTCACGAAGGCTCCACATACACAGCGGCTGTTCAGTACAATGTTCTAGAAAAAG
LDT_RSV-B_M_1.1	25	hRSV/B/USA/96I-097A-01/1996|EPI_ISL_2584615|1996	GGCAAATATGGAAACATACGTGAACAAGCTTCACGAAGGCTCCACATACACAGCGGCTGTTCAGTACAATGTTCTAGAAAAAG
LDT_RSV-B_M_1.1	25	hRSV/B/Germany/un-RKI-3264/2006|EPI_ISL_18892065|2006-04-25	GGCAAATATGGAAACATACGTGAACAAGCTTCACGAAGGCTCCACATACACAGCGGCTGTTCAGTACAATGTTCTAGAAAAAG
LDT_RSV-B_M_1.1	25	hRSV/B/Germany/BY-06-03264/2006|EPI_ISL_18005906|2006-04-25	GGCAAATATGGAAACATACGTGAACAAGCTTCACGAAGGCTCCACATACACAGCGGCTGTTCAGTACAATGTTCTAGAAAAAG
LDT_RSV-B_M_1.1	26	hRSV/B/Japan/B-Sendai-1201-15/2015|EPI_ISL_2560801|2015	GGCAAATATGGAAACATACGTGAACAAGCTTCACGAAGGCTCCACATACACAGCAGCTGTTCAGTACAATGTTATAGAAAAAG
LDT_RSV-B_M_1.1	26	hRSV/B/Spain/CT-HUVH-394165/2016|EPI_ISL_18682381|2016-11-08	GGCAAATATGGAAACATACGTGAACAAGCTTCACGAAGGCTCCACATACACAGCAGCTGTTCAGTACAATGTTATAGAAAAAG
LDT_RSV-B_M_1.1	26	hRSV/B/Australia/un-WIMR-178/2016|EPI_ISL_18090655|2016-01-01	GGCAAATATGGAAACATACGTGAACAAGCTTCACGAAGGCTCCACATACACAGCAGCTGTTCAGTACAATGTTATAGAAAAAG
LDT_RSV-B_M_1.1	26	hRSV/B/Spain/CT-HUVH-193691/2013|EPI_ISL_18682427|2013-12-31	GGCAAATATGGAAACATACGTGAACAAGCTTCACGAAGGCTCCACATACACAGCAGCTGTTCAGTACAATGTTATAGAAAAAG
LDT_RSV-B_M_1.1	26	hRSV/B/Japan/B-Sendai-1117-16/2016|EPI_ISL_2560807|2016	GGCAAATATGGAAACATACGTGAACAAGCTTCACGAAGGCTCCACATACACAGCAGCTGTTCAGTACAATGTTATAGAAAAAG
LDT_RSV-B_M_1.1	27	hRSV/B/Netherlands/un-DP-UU03-0037-V02/2017|EPI_ISL_15753025|2017-12-04	GGCAAATATGGAAACATACGTGAACAAGCTTCACGAAGGCTCCACATACACAGCAGCTGTTCAGTACAATGTTCTAGAGAAAG
LDT_RSV-B_M_1.1	27	hRSV/B/Netherlands/08-045604/2008|EPI_ISL_2544111|2008-12-15	GGCAAATATGGAAACATACGTGAACAAGCTTCACGAAGGCTCCACATACACAGCAGCTGTTCAGTACAATGTTCTAGAGAAAG
LDT_RSV-B_M_1.1	27	hRSV/B/Brazil/un-38221/2009|EPI_ISL_15751990|2009	GGCAAATATGGAAACATACGTGAACAAGCTTCACGAAGGCTCCACATACACAGCAGCTGTTCAGTACAATGTTCTAGAGAAAG
LDT_RSV-B_M_1.1	27	hRSV/B/Australia/B-NSW-WM0369A-16/2016|EPI_ISL_2577291|2016-06-06	GGCAAATATGGAAACATACGTGAACAAGCTTCACGAAGGCTCCACATACACAGCAGCTGTTCAGTACAATGTTCTAGAGAAAG
LDT_RSV-B_M_1.1	28	hRSV/B/Hong_Kong/PHLC-V11-2224258/2011|EPI_ISL_19813066|2011-03-20	GGCAAATATGGAAACATACGTGAACAAGCTTCACGAGGGCTCCACATACACAGCAGCTGTTCAGTACAATGTTCTAGAAAAAG
LDT_RSV-B_M_1.1	28	hRSV/B/Jordan/JOR-C2642/2012|EPI_ISL_2577406|2012-12-12	GGCAAATATGGAAACATACGTGAACAAGCTTCACGAGGGCTCCACATACACAGCAGCTGTTCAGTACAATGTTCTAGAAAAAG
LDT_RSV-B_M_1.1	29	hRSV/B/Argentina/BA-HNRG-070/2014|EPI_ISL_1074198|2014-07-04	GGCAAATATGGAAACATACGTGAACAAGCTTCACGAAGGCTCCACATACACAGCAGCTGTTCAATACAATGTTCTAGAAAAAG
LDT_RSV-B_M_1.1	29	hRSV/B/USA/TH-10570/2013|EPI_ISL_2584566|2013-10-25	GGCAAATATGGAAACATACGTGAACAAGCTTCACGAAGGCTCCACATACACAGCAGCTGTTCAATACAATGTTCTAGAAAAAG
LDT_RSV-B_M_1.1	29	hRSV/B/USA/GH740284/2014|EPI_ISL_2584941|2014	GGCAAATATGGAAACATACGTGAACAAGCTTCACGAAGGCTCCACATACACAGCAGCTGTTCAATACAATGTTCTAGAAAAAG
LDT_RSV-B_M_1.1	29	hRSV/B/Argentina/BA-HNRG-065/2014|EPI_ISL_1074285|2014-07-01	GGCAAATATGGAAACATACGTGAACAAGCTTCACGAAGGCTCCACATACACAGCAGCTGTTCAATACAATGTTCTAGAAAAAG
LDT_RSV-B_M_1.1	30	hRSV/B/USA/WA-BBI-S25052/2019|EPI_ISL_19006875|2019-12-15	GGCAAATATGGAAACATATGTGAACAAGCTTCACGAAGGCTCCACATACACAGCAGCTGTCCAGTACAATGTTCTAGAAAAAG
LDT_RSV-B_M_1.1	30	hRSV/B/United_Kingdom/DP-OX01A-8757-V02/2019|EPI_ISL_15753079|2019-11-22	GGCAAATATGGAAACATATGTGAACAAGCTTCACGAAGGCTCCACATACACAGCAGCTGTCCAGTACAATGTTCTAGAAAAAG
LDT_RSV-B_M_1.1	30	hRSV/B/Brazil/un-UMC-26598/2019|EPI_ISL_18062014|2019-06-11	GGCAAATATGGAAACATATGTGAACAAGCTTCACGAAGGCTCCACATACACAGCAGCTGTCCAGTACAATGTTCTAGAAAAAG
LDT_RSV-B_M_1.1	30	hRSV/B/England/194540435/2019|EPI_ISL_1647503|2019-11-04	GGCAAATATGGAAACATATGTGAACAAGCTTCACGAAGGCTCCACATACACAGCAGCTGTCCAGTACAATGTTCTAGAAAAAG
LDT_RSV-B_M_1.1	30	hRSV/B/Brazil/RJ-FIOCRUZ-67801/2021|EPI_ISL_19533075|2021	GGCAAATATGGAAACATATGTGAACAAGCTTCACGAAGGCTCCACATACACAGCAGCTGTCCAGTACAATGTTCTAGAAAAAG
LDT_RSV-B_M_1.1	31	hRSV/B/Netherlands/09-053165/2009|EPI_ISL_2584740|2009-12-28	GGCAAATATGGAAACATACGTGAACAAACTTCACGAAGGCTCCACATACACAGCAGCTGTTCAGTACAATGTTCTAGAAAAAG
LDT_RSV-B_M_1.1	31	hRSV/B/Argentina/BA-HNRG-378/2017|EPI_ISL_1074087|2017-07-03	GGCAAATATGGAAACATACGTGAACAAACTTCACGAAGGCTCCACATACACAGCAGCTGTTCAGTACAATGTTCTAGAAAAAG
LDT_RSV-B_M_1.1	31	hRSV/B/Argentina/BA-HNRG-393/2017|EPI_ISL_1074224|2017-07-24	GGCAAATATGGAAACATACGTGAACAAACTTCACGAAGGCTCCACATACACAGCAGCTGTTCAGTACAATGTTCTAGAAAAAG
LDT_RSV-B_M_1.1	32	hRSV/B/Australia/un-UMC-26648/2018|EPI_ISL_18062064|2018-08-11	GGCAAATATGGAAACATACGTGAACAAGCTTCACGAAGGCTCCACATACACAGCAGCCGTTCAGTACAATGTTCTAGAAAAAG
LDT_RSV-B_M_1.1	33	hRSV/B/Germany/un-UMC-26457/2019|EPI_ISL_18061873|2019-02-02	GGCAAATATGGAAACATACGTGAACAAGCTTCACGAGGGCTCCACATACACAGCAGCTGTCCAGTACAATGTTCTAGAAAAAG
LDT_RSV-B_M_1.1	33	hRSV/B/China/ZJ-CDC-S249/2019|EPI_ISL_19749469|2019-12-23	GGCAAATATGGAAACATACGTGAACAAGCTTCACGAGGGCTCCACATACACAGCAGCTGTCCAGTACAATGTTCTAGAAAAAG
LDT_RSV-B_M_1.1	33	hRSV/B/Japan/UMC-26836/2018|EPI_ISL_18062252|2018-10-07	GGCAAATATGGAAACATACGTGAACAAGCTTCACGAGGGCTCCACATACACAGCAGCTGTCCAGTACAATGTTCTAGAAAAAG
LDT_RSV-B_M_1.1	33	hRSV/B/China/ZJ-CDC-19S249/2019|EPI_ISL_19814984|2019-12-23	GGCAAATATGGAAACATACGTGAACAAGCTTCACGAGGGCTCCACATACACAGCAGCTGTCCAGTACAATGTTCTAGAAAAAG
LDT_RSV-B_M_1.1	33	hRSV/B/Japan/UMC-810102074/2018|EPI_ISL_19048715|2018-11-07	GGCAAATATGGAAACATACGTGAACAAGCTTCACGAGGGCTCCACATACACAGCAGCTGTCCAGTACAATGTTCTAGAAAAAG
LDT_RSV-B_M_1.1	33	hRSV/B/Germany/un-UMC-490102015/2019|EPI_ISL_19048479|2019-02-02	GGCAAATATGGAAACATACGTGAACAAGCTTCACGAGGGCTCCACATACACAGCAGCTGTCCAGTACAATGTTCTAGAAAAAG
LDT_RSV-B_M_1.1	34	hRSV/B/Vietnam/VN-365-6-10/2010|EPI_ISL_2544102|2010-06-17	GGCAAATATGGAAACATACGTGAACAAGCTTCACGANGGCTCCACATACACAGCAGCTGTTCAGTACAATGTTCTAGAAAAAG
LDT_RSV-B_M_1.1	34	hRSV/B/Vietnam/VN-811-8-10/2010|EPI_ISL_2544104|2010-08-11	GGCAAATATGGAAACATACGTGAACAAGCTTCACGANGGCTCCACATACACAGCAGCTGTTCAGTACAATGTTCTAGAAAAAG
LDT_RSV-B_M_1.1	34	hRSV/B/Vietnam/VN-382-7-10/2010|EPI_ISL_2544103|2010-07-07	GGCAAATATGGAAACATACGTGAACAAGCTTCACGANGGCTCCACATACACAGCAGCTGTTCAGTACAATGTTCTAGAAAAAG
LDT_RSV-B_M_1.1	35	hRSV/B/Australia/VIC-RCH090/2018|EPI_ISL_1760415|2018-06-11	GGCAAATATGGAAACATACGTGAACAAGCTTCACGAAGGCTCCACATACACAGCAGCTGTCCAGTACAATGTTATAGAAAAAG
LDT_RSV-B_M_1.1	35	hRSV/B/Australia/un-UMC-610101033/2018|EPI_ISL_19048618|2018-08-31	GGCAAATATGGAAACATACGTGAACAAGCTTCACGAAGGCTCCACATACACAGCAGCTGTCCAGTACAATGTTATAGAAAAAG
LDT_RSV-B_M_1.1	35	hRSV/B/United_Kingdom/UMC-26415/2018|EPI_ISL_18061831|2018-10-17	GGCAAATATGGAAACATACGTGAACAAGCTTCACGAAGGCTCCACATACACAGCAGCTGTCCAGTACAATGTTATAGAAAAAG
LDT_RSV-B_M_1.1	35	hRSV/B/Italy/SIC-158_04/2019|EPI_ISL_19063272|2019-01-24	GGCAAATATGGAAACATACGTGAACAAGCTTCACGAAGGCTCCACATACACAGCAGCTGTCCAGTACAATGTTATAGAAAAAG
LDT_RSV-B_M_1.1	35	hRSV/B/Australia/un-UMC-26659/2018|EPI_ISL_18062075|2018-08-31	GGCAAATATGGAAACATACGTGAACAAGCTTCACGAAGGCTCCACATACACAGCAGCTGTCCAGTACAATGTTATAGAAAAAG
LDT_RSV-B_M_1.1	35	hRSV/B/United_Kingdom/UMC-440102003/2018|EPI_ISL_19048935|2018-10-17	GGCAAATATGGAAACATACGTGAACAAGCTTCACGAAGGCTCCACATACACAGCAGCTGTCCAGTACAATGTTATAGAAAAAG
LDT_RSV-B_M_1.1	36	hRSV/B/Germany/un-RKI-3229/2006|EPI_ISL_18891870|2006-04-17	GGCAAATATGGAAACATACGTGAACAAGCTTCACGAAGGCTCCACATACACAGCAGCTGTACAGTACAATGTTCTAGAAAAAG
LDT_RSV-B_M_1.1	36	hRSV/B/Germany/RP-06-03229/2006|EPI_ISL_18005903|2006-04-17	GGCAAATATGGAAACATACGTGAACAAGCTTCACGAAGGCTCCACATACACAGCAGCTGTACAGTACAATGTTCTAGAAAAAG
LDT_RSV-B_M_1.1	37	hRSV/B/Germany/DEU-115/2008|EPI_ISL_2588688|2008-03-01	GGCAAATATGGAAACATACGTGAATAAGCTTCACGAAGGCTCCACATACACAGCAGCTGTTCAGTACAATGTTCTAGAAAAAG
LDT_RSV-B_M_1.1	37	hRSV/B/Netherlands/08-045420/2008|EPI_ISL_2584602|2008-12-06	GGCAAATATGGAAACATACGTGAATAAGCTTCACGAAGGCTCCACATACACAGCAGCTGTTCAGTACAATGTTCTAGAAAAAG
LDT_RSV-B_M_1.1	38	hRSV/B/South_Africa/UMC-25941/2018|EPI_ISL_18061357|2018-07-02	GGCAAATATGGAAACATACGTGAACAAGCTTCACGAAGGCTCCACCTACACAGCAGCTGTCCAGTACAATGTTCTAGAAAAAG
LDT_RSV-B_M_1.1	39	hRSV/B/South_Korea/UMC-26890/2019|EPI_ISL_18062306|2019-12-04	GGCAAATATGGAAACATACGTGAACAAGCTTCACGAAGGCTCCACATACACAGCGGCTGTCCAGTACAATGTTCTAGAAAAAG
LDT_RSV-B_M_1.1	39	hRSV/B/South_Korea/UMC-820103032/2019|EPI_ISL_19048187|2019-12-04	GGCAAATATGGAAACATACGTGAACAAGCTTCACGAAGGCTCCACATACACAGCGGCTGTCCAGTACAATGTTCTAGAAAAAG
LDT_RSV-B_M_1.1	40	hRSV/B/South_Africa/NICD-R09797/2021|EPI_ISL_11055803|2021-06-28	GGCAAATATGGAAACATACGTGAACAAGCTTCACGAAGGCTCCACATACACAGCAGCTGTCCAGTACAATGTTCTAGAAAAGG
LDT_RSV-B_M_1.1	40	hRSV/B/France/un-UMC-26191/2019|EPI_ISL_18061607|2019-10-14	GGCAAATATGGAAACATACGTGAACAAGCTTCACGAAGGCTCCACATACACAGCAGCTGTCCAGTACAATGTTCTAGAAAAGG
LDT_RSV-B_M_1.1	40	hRSV/B/France/un-UMC-330103001/2019|EPI_ISL_19048975|2019-10-14	GGCAAATATGGAAACATACGTGAACAAGCTTCACGAAGGCTCCACATACACAGCAGCTGTCCAGTACAATGTTCTAGAAAAGG
LDT_RSV-B_M_1.1	40	hRSV/B/South_Africa/UMC-25934/2018|EPI_ISL_18061350|2018-05-23	GGCAAATATGGAAACATACGTGAACAAGCTTCACGAAGGCTCCACATACACAGCAGCTGTCCAGTACAATGTTCTAGAAAAGG
LDT_RSV-B_M_1.1	40	hRSV/B/South_Africa/NICD-R09811/2021|EPI_ISL_12529660|2021-07-01	GGCAAATATGGAAACATACGTGAACAAGCTTCACGAAGGCTCCACATACACAGCAGCTGTCCAGTACAATGTTCTAGAAAAGG
LDT_RSV-B_M_1.1	40	hRSV/B/Germany/un-UMC-26497/2020|EPI_ISL_18061913|2020-02-26	GGCAAATATGGAAACATACGTGAACAAGCTTCACGAAGGCTCCACATACACAGCAGCTGTCCAGTACAATGTTCTAGAAAAGG
LDT_RSV-B_M_1.1	40	hRSV/B/South_Africa/NICD-R09473/2021|EPI_ISL_12529659|2021-06-24	GGCAAATATGGAAACATACGTGAACAAGCTTCACGAAGGCTCCACATACACAGCAGCTGTCCAGTACAATGTTCTAGAAAAGG
LDT_RSV-B_M_1.1	40	hRSV/B/South_Africa/UMC-270101086/2018|EPI_ISL_19048957|2018-05-23	GGCAAATATGGAAACATACGTGAACAAGCTTCACGAAGGCTCCACATACACAGCAGCTGTCCAGTACAATGTTCTAGAAAAGG
LDT_RSV-B_M_1.1	40	hRSV/B/Germany/un-UMC-490103021/2020|EPI_ISL_19047964|2020-02-26	GGCAAATATGGAAACATACGTGAACAAGCTTCACGAAGGCTCCACATACACAGCAGCTGTCCAGTACAATGTTCTAGAAAAGG
LDT_RSV-B_M_1.1	40	hRSV/B/France/ARA-HCL019223449201/2019|EPI_ISL_18789108|2019-12-29	GGCAAATATGGAAACATACGTGAACAAGCTTCACGAAGGCTCCACATACACAGCAGCTGTCCAGTACAATGTTCTAGAAAAGG
LDT_RSV-B_M_1.1	41	hRSV/B/Mexico/un-UMC-26515/2020|EPI_ISL_18061931|2020-02-13	GGCAAATATGGAAACATACGTGAACAAGCTTCACGAAGGCTCCACATACACAGCAGCTGTCCAGTACAATGTTCTAGAGAAAG
LDT_RSV-B_M_1.1	41	hRSV/B/China/ZJ-CDC-S017/2021|EPI_ISL_19749479|2021-1-20	GGCAAATATGGAAACATACGTGAACAAGCTTCACGAAGGCTCCACATACACAGCAGCTGTCCAGTACAATGTTCTAGAGAAAG
LDT_RSV-B_M_1.1	41	hRSV/B/Mexico/un-UMC-520103015/2020|EPI_ISL_19048441|2020-02-13	GGCAAATATGGAAACATACGTGAACAAGCTTCACGAAGGCTCCACATACACAGCAGCTGTCCAGTACAATGTTCTAGAGAAAG
LDT_RSV-B_M_1.1	41	hRSV/B/Panama/GMIHS-123/2019|EPI_ISL_19568465|2019-10-28	GGCAAATATGGAAACATACGTGAACAAGCTTCACGAAGGCTCCACATACACAGCAGCTGTCCAGTACAATGTTCTAGAGAAAG
LDT_RSV-B_M_1.1	41	hRSV/B/China/ZJ-CDC-21S017/2021|EPI_ISL_19815024|2021-01-20	GGCAAATATGGAAACATACGTGAACAAGCTTCACGAAGGCTCCACATACACAGCAGCTGTCCAGTACAATGTTCTAGAGAAAG
LDT_RSV-B_M_1.1	41	hRSV/B/Panama/ICGES-123/2019|EPI_ISL_19423112|2019-10-28	GGCAAATATGGAAACATACGTGAACAAGCTTCACGAAGGCTCCACATACACAGCAGCTGTCCAGTACAATGTTCTAGAGAAAG
LDT_RSV-B_M_1.1	42	hRSV/B/New_Zealand/IESR-VR0514/2021|EPI_ISL_16959631|2021-06-20	GGCAAATATGGAAACATACGTGAACAAGCTTCACGAAGGCTCCACATACACAGCAGCTGTCCAGTACAATGTTCTGGAAAAAG
LDT_RSV-B_M_1.1	42	hRSV/B/New_Zealand/IESR-VR1048/2021|EPI_ISL_16959910|2021-07-12	GGCAAATATGGAAACATACGTGAACAAGCTTCACGAAGGCTCCACATACACAGCAGCTGTCCAGTACAATGTTCTGGAAAAAG
LDT_RSV-B_M_1.1	42	hRSV/B/New_Zealand/IESR-VR1677/2021|EPI_ISL_16960147|2021-08-25	GGCAAATATGGAAACATACGTGAACAAGCTTCACGAAGGCTCCACATACACAGCAGCTGTCCAGTACAATGTTCTGGAAAAAG
LDT_RSV-B_M_1.1	42	hRSV/B/New_Zealand/IESR-VR1009/2021|EPI_ISL_16959884|2021-07-08	GGCAAATATGGAAACATACGTGAACAAGCTTCACGAAGGCTCCACATACACAGCAGCTGTCCAGTACAATGTTCTGGAAAAAG
LDT_RSV-B_M_1.1	42	hRSV/B/New_Zealand/IESR-VR1495/2021|EPI_ISL_16960097|2021-07-31	GGCAAATATGGAAACATACGTGAACAAGCTTCACGAAGGCTCCACATACACAGCAGCTGTCCAGTACAATGTTCTGGAAAAAG
LDT_RSV-B_M_1.1	42	hRSV/B/New_Zealand/IESR-VR1098/2021|EPI_ISL_16959931|2021-07-06	GGCAAATATGGAAACATACGTGAACAAGCTTCACGAAGGCTCCACATACACAGCAGCTGTCCAGTACAATGTTCTGGAAAAAG
LDT_RSV-B_M_1.1	42	hRSV/B/New_Zealand/IESR-VR0937/2021|EPI_ISL_16959855|2021-07-02	GGCAAATATGGAAACATACGTGAACAAGCTTCACGAAGGCTCCACATACACAGCAGCTGTCCAGTACAATGTTCTGGAAAAAG
LDT_RSV-B_M_1.1	42	hRSV/B/New_Zealand/IESR-VR1125/2021|EPI_ISL_16959941|2021-07-20	GGCAAATATGGAAACATACGTGAACAAGCTTCACGAAGGCTCCACATACACAGCAGCTGTCCAGTACAATGTTCTGGAAAAAG
LDT_RSV-B_M_1.1	42	hRSV/B/Scotland/WoSSVC-EXP_10_06/2021|EPI_ISL_18272411|2021-09	GGCAAATATGGAAACATACGTGAACAAGCTTCACGAAGGCTCCACATACACAGCAGCTGTCCAGTACAATGTTCTGGAAAAAG
LDT_RSV-B_M_1.1	42	hRSV/B/New_Zealand/IESR-VR1464/2021|EPI_ISL_16960078|2021-06-30	GGCAAATATGGAAACATACGTGAACAAGCTTCACGAAGGCTCCACATACACAGCAGCTGTCCAGTACAATGTTCTGGAAAAAG
LDT_RSV-B_M_1.1	42	hRSV/B/New_Zealand/IESR-VR1598/2021|EPI_ISL_16960119|2021-08-08	GGCAAATATGGAAACATACGTGAACAAGCTTCACGAAGGCTCCACATACACAGCAGCTGTCCAGTACAATGTTCTGGAAAAAG
LDT_RSV-B_M_1.1	42	hRSV/B/New_Zealand/IESR-VR0905/2021|EPI_ISL_16959841|2021-07-06	GGCAAATATGGAAACATACGTGAACAAGCTTCACGAAGGCTCCACATACACAGCAGCTGTCCAGTACAATGTTCTGGAAAAAG
LDT_RSV-B_M_1.1	42	hRSV/B/New_Zealand/IESR-VR1450/2021|EPI_ISL_16960069|2021-06-27	GGCAAATATGGAAACATACGTGAACAAGCTTCACGAAGGCTCCACATACACAGCAGCTGTCCAGTACAATGTTCTGGAAAAAG
LDT_RSV-B_M_1.1	42	hRSV/B/New_Zealand/IESR-VR1046/2021|EPI_ISL_16959908|2021-07-13	GGCAAATATGGAAACATACGTGAACAAGCTTCACGAAGGCTCCACATACACAGCAGCTGTCCAGTACAATGTTCTGGAAAAAG
LDT_RSV-B_M_1.1	42	hRSV/B/New_Zealand/IESR-VR1407/2021|EPI_ISL_16960040|2021-06-12	GGCAAATATGGAAACATACGTGAACAAGCTTCACGAAGGCTCCACATACACAGCAGCTGTCCAGTACAATGTTCTGGAAAAAG
LDT_RSV-B_M_1.1	42	hRSV/B/New_Zealand/IESR-VR1486/2021|EPI_ISL_16960091|2021-06-27	GGCAAATATGGAAACATACGTGAACAAGCTTCACGAAGGCTCCACATACACAGCAGCTGTCCAGTACAATGTTCTGGAAAAAG
LDT_RSV-B_M_1.1	42	hRSV/B/England/201061200/2020|EPI_ISL_1647588|2020-03-03	GGCAAATATGGAAACATACGTGAACAAGCTTCACGAAGGCTCCACATACACAGCAGCTGTCCAGTACAATGTTCTGGAAAAAG
LDT_RSV-B_M_1.1	42	hRSV/B/New_Zealand/IESR-CF0141/2021|EPI_ISL_16959472|2021-07-19	GGCAAATATGGAAACATACGTGAACAAGCTTCACGAAGGCTCCACATACACAGCAGCTGTCCAGTACAATGTTCTGGAAAAAG
LDT_RSV-B_M_1.1	42	hRSV/B/New_Zealand/IESR-VR0624/2021|EPI_ISL_16959696|2021-06-22	GGCAAATATGGAAACATACGTGAACAAGCTTCACGAAGGCTCCACATACACAGCAGCTGTCCAGTACAATGTTCTGGAAAAAG
LDT_RSV-B_M_1.1	42	hRSV/B/New_Zealand/IESR-VR0616/2021|EPI_ISL_16959689|2021-06-21	GGCAAATATGGAAACATACGTGAACAAGCTTCACGAAGGCTCCACATACACAGCAGCTGTCCAGTACAATGTTCTGGAAAAAG
LDT_RSV-B_M_1.1	42	hRSV/B/New_Zealand/IESR-VR1392/2021|EPI_ISL_16960031|2021-06-20	GGCAAATATGGAAACATACGTGAACAAGCTTCACGAAGGCTCCACATACACAGCAGCTGTCCAGTACAATGTTCTGGAAAAAG
LDT_RSV-B_M_1.1	42	hRSV/B/New_Zealand/IESR-VR1605/2021|EPI_ISL_16960124|2021-08-08	GGCAAATATGGAAACATACGTGAACAAGCTTCACGAAGGCTCCACATACACAGCAGCTGTCCAGTACAATGTTCTGGAAAAAG
LDT_RSV-B_M_1.1	42	hRSV/B/New_Zealand/IESR-VR0706/2021|EPI_ISL_16959755|2021-06-26	GGCAAATATGGAAACATACGTGAACAAGCTTCACGAAGGCTCCACATACACAGCAGCTGTCCAGTACAATGTTCTGGAAAAAG
LDT_RSV-B_M_1.1	42	hRSV/B/New_Zealand/IESR-VR1491/2021|EPI_ISL_16960093|2021-08-04	GGCAAATATGGAAACATACGTGAACAAGCTTCACGAAGGCTCCACATACACAGCAGCTGTCCAGTACAATGTTCTGGAAAAAG
LDT_RSV-B_M_1.1	42	hRSV/B/New_Zealand/IESR-VR0641/2021|EPI_ISL_16959707|2021-06-20	GGCAAATATGGAAACATACGTGAACAAGCTTCACGAAGGCTCCACATACACAGCAGCTGTCCAGTACAATGTTCTGGAAAAAG
LDT_RSV-B_M_1.1	42	hRSV/B/New_Zealand/IESR-VR1663/2021|EPI_ISL_16960144|2021-08-13	GGCAAATATGGAAACATACGTGAACAAGCTTCACGAAGGCTCCACATACACAGCAGCTGTCCAGTACAATGTTCTGGAAAAAG
LDT_RSV-B_M_1.1	42	hRSV/B/New_Zealand/IESR-VR1023/2021|EPI_ISL_16959893|2021-07-07	GGCAAATATGGAAACATACGTGAACAAGCTTCACGAAGGCTCCACATACACAGCAGCTGTCCAGTACAATGTTCTGGAAAAAG
LDT_RSV-B_M_1.1	42	hRSV/B/New_Zealand/IESR-VR0916/2021|EPI_ISL_16959845|2021-07-02	GGCAAATATGGAAACATACGTGAACAAGCTTCACGAAGGCTCCACATACACAGCAGCTGTCCAGTACAATGTTCTGGAAAAAG
LDT_RSV-B_M_1.1	42	hRSV/B/New_Zealand/IESR-VR0638/2021|EPI_ISL_16959705|2021-06-20	GGCAAATATGGAAACATACGTGAACAAGCTTCACGAAGGCTCCACATACACAGCAGCTGTCCAGTACAATGTTCTGGAAAAAG
LDT_RSV-B_M_1.1	42	hRSV/B/New_Zealand/IESR-VR1017/2021|EPI_ISL_16959890|2021-07-10	GGCAAATATGGAAACATACGTGAACAAGCTTCACGAAGGCTCCACATACACAGCAGCTGTCCAGTACAATGTTCTGGAAAAAG
LDT_RSV-B_M_1.1	42	hRSV/B/New_Zealand/IESR-VR0603/2021|EPI_ISL_16959678|2021-06-23	GGCAAATATGGAAACATACGTGAACAAGCTTCACGAAGGCTCCACATACACAGCAGCTGTCCAGTACAATGTTCTGGAAAAAG
LDT_RSV-B_M_1.1	42	hRSV/B/New_Zealand/IESR-VR1571/2021|EPI_ISL_16960105|2021-08-05	GGCAAATATGGAAACATACGTGAACAAGCTTCACGAAGGCTCCACATACACAGCAGCTGTCCAGTACAATGTTCTGGAAAAAG
LDT_RSV-B_M_1.1	42	hRSV/B/Scotland/WoSSVC-EXP_10_10/2021|EPI_ISL_18272415|2021-10	GGCAAATATGGAAACATACGTGAACAAGCTTCACGAAGGCTCCACATACACAGCAGCTGTCCAGTACAATGTTCTGGAAAAAG
LDT_RSV-B_M_1.1	42	hRSV/B/New_Zealand/IESR-VR1377/2021|EPI_ISL_16960027|2021-07-29	GGCAAATATGGAAACATACGTGAACAAGCTTCACGAAGGCTCCACATACACAGCAGCTGTCCAGTACAATGTTCTGGAAAAAG
LDT_RSV-B_M_1.1	42	hRSV/B/New_Zealand/IESR-VR0597/2021|EPI_ISL_16959675|2021-06-23	GGCAAATATGGAAACATACGTGAACAAGCTTCACGAAGGCTCCACATACACAGCAGCTGTCCAGTACAATGTTCTGGAAAAAG
LDT_RSV-B_M_1.1	42	hRSV/B/New_Zealand/IESR-VR1414/2021|EPI_ISL_16960044|2021-06-16	GGCAAATATGGAAACATACGTGAACAAGCTTCACGAAGGCTCCACATACACAGCAGCTGTCCAGTACAATGTTCTGGAAAAAG
LDT_RSV-B_M_1.1	42	hRSV/B/New_Zealand/IESR-VR0861/2021|EPI_ISL_16959828|2021-06-29	GGCAAATATGGAAACATACGTGAACAAGCTTCACGAAGGCTCCACATACACAGCAGCTGTCCAGTACAATGTTCTGGAAAAAG
LDT_RSV-B_M_1.1	42	hRSV/B/New_Zealand/IESR-VR0570/2021|EPI_ISL_16959658|2021-06-22	GGCAAATATGGAAACATACGTGAACAAGCTTCACGAAGGCTCCACATACACAGCAGCTGTCCAGTACAATGTTCTGGAAAAAG
LDT_RSV-B_M_1.1	42	hRSV/B/New_Zealand/IESR-VR1586/2021|EPI_ISL_16960110|2021-08-09	GGCAAATATGGAAACATACGTGAACAAGCTTCACGAAGGCTCCACATACACAGCAGCTGTCCAGTACAATGTTCTGGAAAAAG
LDT_RSV-B_M_1.1	42	hRSV/B/New_Zealand/IESR-VR0704/2021|EPI_ISL_16959753|2021-06-26	GGCAAATATGGAAACATACGTGAACAAGCTTCACGAAGGCTCCACATACACAGCAGCTGTCCAGTACAATGTTCTGGAAAAAG
LDT_RSV-B_M_1.1	42	hRSV/B/Russia/un-UMC-070103043/2020|EPI_ISL_19048364|2020-03-17	GGCAAATATGGAAACATACGTGAACAAGCTTCACGAAGGCTCCACATACACAGCAGCTGTCCAGTACAATGTTCTGGAAAAAG
LDT_RSV-B_M_1.1	42	hRSV/B/New_Zealand/IESR-VR1262/2021|EPI_ISL_16959991|2021-07-23	GGCAAATATGGAAACATACGTGAACAAGCTTCACGAAGGCTCCACATACACAGCAGCTGTCCAGTACAATGTTCTGGAAAAAG
LDT_RSV-B_M_1.1	42	hRSV/B/New_Zealand/IESR-VR0664/2021|EPI_ISL_16959723|2021-06-23	GGCAAATATGGAAACATACGTGAACAAGCTTCACGAAGGCTCCACATACACAGCAGCTGTCCAGTACAATGTTCTGGAAAAAG
LDT_RSV-B_M_1.1	42	hRSV/B/Scotland/WoSSVC-EXP_15_03/2021|EPI_ISL_18277122|2021-08	GGCAAATATGGAAACATACGTGAACAAGCTTCACGAAGGCTCCACATACACAGCAGCTGTCCAGTACAATGTTCTGGAAAAAG
LDT_RSV-B_M_1.1	42	hRSV/B/New_Zealand/IESR-VR1250/2021|EPI_ISL_16959987|2021-07-15	GGCAAATATGGAAACATACGTGAACAAGCTTCACGAAGGCTCCACATACACAGCAGCTGTCCAGTACAATGTTCTGGAAAAAG
LDT_RSV-B_M_1.1	42	hRSV/B/New_Zealand/IESR-VR1573/2021|EPI_ISL_16960106|2021-08-08	GGCAAATATGGAAACATACGTGAACAAGCTTCACGAAGGCTCCACATACACAGCAGCTGTCCAGTACAATGTTCTGGAAAAAG
LDT_RSV-B_M_1.1	42	hRSV/B/New_Zealand/IESR-VR1577/2021|EPI_ISL_16960107|2021-08-08	GGCAAATATGGAAACATACGTGAACAAGCTTCACGAAGGCTCCACATACACAGCAGCTGTCCAGTACAATGTTCTGGAAAAAG
LDT_RSV-B_M_1.1	42	hRSV/B/New_Zealand/IESR-VR0557/2021|EPI_ISL_16959650|2021-06-24	GGCAAATATGGAAACATACGTGAACAAGCTTCACGAAGGCTCCACATACACAGCAGCTGTCCAGTACAATGTTCTGGAAAAAG
LDT_RSV-B_M_1.1	42	hRSV/B/Scotland/WoSSVC-EXP_10_01/2021|EPI_ISL_18272406|2021-09	GGCAAATATGGAAACATACGTGAACAAGCTTCACGAAGGCTCCACATACACAGCAGCTGTCCAGTACAATGTTCTGGAAAAAG
LDT_RSV-B_M_1.1	42	hRSV/B/New_Zealand/IESR-VR0959/2021|EPI_ISL_16959864|2021-06-28	GGCAAATATGGAAACATACGTGAACAAGCTTCACGAAGGCTCCACATACACAGCAGCTGTCCAGTACAATGTTCTGGAAAAAG
LDT_RSV-B_M_1.1	42	hRSV/B/New_Zealand/IESR-VR1659/2021|EPI_ISL_16960142|2021-08-12	GGCAAATATGGAAACATACGTGAACAAGCTTCACGAAGGCTCCACATACACAGCAGCTGTCCAGTACAATGTTCTGGAAAAAG
LDT_RSV-B_M_1.1	42	hRSV/B/New_Zealand/IESR-VR0315/2021|EPI_ISL_16959544|2021-06-07	GGCAAATATGGAAACATACGTGAACAAGCTTCACGAAGGCTCCACATACACAGCAGCTGTCCAGTACAATGTTCTGGAAAAAG
LDT_RSV-B_M_1.1	42	hRSV/B/New_Zealand/IESR-VR1281/2021|EPI_ISL_16959998|2021-07-19	GGCAAATATGGAAACATACGTGAACAAGCTTCACGAAGGCTCCACATACACAGCAGCTGTCCAGTACAATGTTCTGGAAAAAG
LDT_RSV-B_M_1.1	42	hRSV/B/New_Zealand/IESR-VR1061/2021|EPI_ISL_19206622|2021-07-18	GGCAAATATGGAAACATACGTGAACAAGCTTCACGAAGGCTCCACATACACAGCAGCTGTCCAGTACAATGTTCTGGAAAAAG
LDT_RSV-B_M_1.1	42	hRSV/B/Russia/un-UMC-25803/2020|EPI_ISL_18061219|2020-03-17	GGCAAATATGGAAACATACGTGAACAAGCTTCACGAAGGCTCCACATACACAGCAGCTGTCCAGTACAATGTTCTGGAAAAAG
LDT_RSV-B_M_1.1	42	hRSV/B/New_Zealand/IESR-VR1259/2021|EPI_ISL_16959990|2021-07-25	GGCAAATATGGAAACATACGTGAACAAGCTTCACGAAGGCTCCACATACACAGCAGCTGTCCAGTACAATGTTCTGGAAAAAG
LDT_RSV-B_M_1.1	42	hRSV/B/New_Zealand/IESR-VR1251/2021|EPI_ISL_16959988|2021-07-15	GGCAAATATGGAAACATACGTGAACAAGCTTCACGAAGGCTCCACATACACAGCAGCTGTCCAGTACAATGTTCTGGAAAAAG
LDT_RSV-B_M_1.1	42	hRSV/B/New_Zealand/IESR-VR1485/2021|EPI_ISL_16960090|2021-07-26	GGCAAATATGGAAACATACGTGAACAAGCTTCACGAAGGCTCCACATACACAGCAGCTGTCCAGTACAATGTTCTGGAAAAAG
LDT_RSV-B_M_1.1	42	hRSV/B/New_Zealand/IESR-VR1678/2021|EPI_ISL_16960148|2021-08-25	GGCAAATATGGAAACATACGTGAACAAGCTTCACGAAGGCTCCACATACACAGCAGCTGTCCAGTACAATGTTCTGGAAAAAG
LDT_RSV-B_M_1.1	42	hRSV/B/New_Zealand/IESR-VR0909/2021|EPI_ISL_16959842|2021-07-02	GGCAAATATGGAAACATACGTGAACAAGCTTCACGAAGGCTCCACATACACAGCAGCTGTCCAGTACAATGTTCTGGAAAAAG
LDT_RSV-B_M_1.1	42	hRSV/B/New_Zealand/IESR-VR0891/2021|EPI_ISL_16959837|2021-07-05	GGCAAATATGGAAACATACGTGAACAAGCTTCACGAAGGCTCCACATACACAGCAGCTGTCCAGTACAATGTTCTGGAAAAAG
LDT_RSV-B_M_1.1	42	hRSV/B/New_Zealand/IESR-VR1124/2021|EPI_ISL_16959940|2021-07-18	GGCAAATATGGAAACATACGTGAACAAGCTTCACGAAGGCTCCACATACACAGCAGCTGTCCAGTACAATGTTCTGGAAAAAG
LDT_RSV-B_M_1.1	42	hRSV/B/New_Zealand/IESR-VR0988/2021|EPI_ISL_16959874|2021-07-10	GGCAAATATGGAAACATACGTGAACAAGCTTCACGAAGGCTCCACATACACAGCAGCTGTCCAGTACAATGTTCTGGAAAAAG
LDT_RSV-B_M_1.1	42	hRSV/B/New_Zealand/IESR-VR1613/2021|EPI_ISL_16960128|2021-08-06	GGCAAATATGGAAACATACGTGAACAAGCTTCACGAAGGCTCCACATACACAGCAGCTGTCCAGTACAATGTTCTGGAAAAAG
LDT_RSV-B_M_1.1	42	hRSV/B/New_Zealand/IESR-VR0701/2021|EPI_ISL_16959752|2021-06-26	GGCAAATATGGAAACATACGTGAACAAGCTTCACGAAGGCTCCACATACACAGCAGCTGTCCAGTACAATGTTCTGGAAAAAG
LDT_RSV-B_M_1.1	42	hRSV/B/New_Zealand/IESR-CF0113/2021|EPI_ISL_16959469|2021-07-05	GGCAAATATGGAAACATACGTGAACAAGCTTCACGAAGGCTCCACATACACAGCAGCTGTCCAGTACAATGTTCTGGAAAAAG
LDT_RSV-B_M_1.1	42	hRSV/B/New_Zealand/IESR-VR1578/2021|EPI_ISL_16960108|2021-08-06	GGCAAATATGGAAACATACGTGAACAAGCTTCACGAAGGCTCCACATACACAGCAGCTGTCCAGTACAATGTTCTGGAAAAAG
LDT_RSV-B_M_1.1	42	hRSV/B/New_Zealand/IESR-VR0668/2021|EPI_ISL_16959726|2021-06-26	GGCAAATATGGAAACATACGTGAACAAGCTTCACGAAGGCTCCACATACACAGCAGCTGTCCAGTACAATGTTCTGGAAAAAG
LDT_RSV-B_M_1.1	42	hRSV/B/New_Zealand/IESR-VR0478/2021|EPI_ISL_16959610|2021-06-16	GGCAAATATGGAAACATACGTGAACAAGCTTCACGAAGGCTCCACATACACAGCAGCTGTCCAGTACAATGTTCTGGAAAAAG
LDT_RSV-B_M_1.1	42	hRSV/B/New_Zealand/IESR-VR0999/2021|EPI_ISL_16959880|2021-07-05	GGCAAATATGGAAACATACGTGAACAAGCTTCACGAAGGCTCCACATACACAGCAGCTGTCCAGTACAATGTTCTGGAAAAAG
LDT_RSV-B_M_1.1	42	hRSV/B/Beijing/BCDC-224/2015|EPI_ISL_19542547|2015-01-06	GGCAAATATGGAAACATACGTGAACAAGCTTCACGAAGGCTCCACATACACAGCAGCTGTCCAGTACAATGTTCTGGAAAAAG
LDT_RSV-B_M_1.1	42	hRSV/B/New_Zealand/IESR-VR1465/2021|EPI_ISL_16960079|2021-06-30	GGCAAATATGGAAACATACGTGAACAAGCTTCACGAAGGCTCCACATACACAGCAGCTGTCCAGTACAATGTTCTGGAAAAAG
LDT_RSV-B_M_1.1	42	hRSV/B/New_Zealand/IESR-VR0506/2021|EPI_ISL_16959624|2021-06-18	GGCAAATATGGAAACATACGTGAACAAGCTTCACGAAGGCTCCACATACACAGCAGCTGTCCAGTACAATGTTCTGGAAAAAG
LDT_RSV-B_M_1.1	42	hRSV/B/New_Zealand/IESR-VR1602/2021|EPI_ISL_16960121|2021-08-08	GGCAAATATGGAAACATACGTGAACAAGCTTCACGAAGGCTCCACATACACAGCAGCTGTCCAGTACAATGTTCTGGAAAAAG
LDT_RSV-B_M_1.1	42	hRSV/B/New_Zealand/IESR-VR0417/2021|EPI_ISL_16959586|2021-06-07	GGCAAATATGGAAACATACGTGAACAAGCTTCACGAAGGCTCCACATACACAGCAGCTGTCCAGTACAATGTTCTGGAAAAAG
LDT_RSV-B_M_1.1	42	hRSV/B/New_Zealand/IESR-VR1315/2021|EPI_ISL_16960014|2021-07-27	GGCAAATATGGAAACATACGTGAACAAGCTTCACGAAGGCTCCACATACACAGCAGCTGTCCAGTACAATGTTCTGGAAAAAG
LDT_RSV-B_M_1.1	42	hRSV/B/New_Zealand/IESR-VR0897/2021|EPI_ISL_16959840|2021-07-04	GGCAAATATGGAAACATACGTGAACAAGCTTCACGAAGGCTCCACATACACAGCAGCTGTCCAGTACAATGTTCTGGAAAAAG
LDT_RSV-B_M_1.1	42	hRSV/B/New_Zealand/IESR-VR0996/2021|EPI_ISL_16959878|2021-07-13	GGCAAATATGGAAACATACGTGAACAAGCTTCACGAAGGCTCCACATACACAGCAGCTGTCCAGTACAATGTTCTGGAAAAAG
LDT_RSV-B_M_1.1	42	hRSV/B/New_Zealand/IESR-VR0479/2021|EPI_ISL_16959611|2021-06-16	GGCAAATATGGAAACATACGTGAACAAGCTTCACGAAGGCTCCACATACACAGCAGCTGTCCAGTACAATGTTCTGGAAAAAG
LDT_RSV-B_M_1.1	42	hRSV/B/New_Zealand/IESR-VR1493/2021|EPI_ISL_16960095|2021-08-06	GGCAAATATGGAAACATACGTGAACAAGCTTCACGAAGGCTCCACATACACAGCAGCTGTCCAGTACAATGTTCTGGAAAAAG
LDT_RSV-B_M_1.1	42	hRSV/B/New_Zealand/IESR-VR1042/2021|EPI_ISL_16959906|2021-07-03	GGCAAATATGGAAACATACGTGAACAAGCTTCACGAAGGCTCCACATACACAGCAGCTGTCCAGTACAATGTTCTGGAAAAAG
LDT_RSV-B_M_1.1	42	hRSV/B/New_Zealand/IESR-VR0637/2021|EPI_ISL_16959704|2021-06-20	GGCAAATATGGAAACATACGTGAACAAGCTTCACGAAGGCTCCACATACACAGCAGCTGTCCAGTACAATGTTCTGGAAAAAG
LDT_RSV-B_M_1.1	42	hRSV/B/New_Zealand/IESR-HB0011/2021|EPI_ISL_16959475|2021-06-16	GGCAAATATGGAAACATACGTGAACAAGCTTCACGAAGGCTCCACATACACAGCAGCTGTCCAGTACAATGTTCTGGAAAAAG
LDT_RSV-B_M_1.1	42	hRSV/B/New_Zealand/IESR-VR1286/2021|EPI_ISL_16960000|2021-07-23	GGCAAATATGGAAACATACGTGAACAAGCTTCACGAAGGCTCCACATACACAGCAGCTGTCCAGTACAATGTTCTGGAAAAAG
LDT_RSV-B_M_1.1	42	hRSV/B/New_Zealand/IESR-VR0914/2021|EPI_ISL_16959844|2021-06-30	GGCAAATATGGAAACATACGTGAACAAGCTTCACGAAGGCTCCACATACACAGCAGCTGTCCAGTACAATGTTCTGGAAAAAG
LDT_RSV-B_M_1.1	42	hRSV/B/New_Zealand/IESR-VR1183/2021|EPI_ISL_16959956|2021-07-13	GGCAAATATGGAAACATACGTGAACAAGCTTCACGAAGGCTCCACATACACAGCAGCTGTCCAGTACAATGTTCTGGAAAAAG
LDT_RSV-B_M_1.1	42	hRSV/B/Russia/un-UMC-070103005/2020|EPI_ISL_19049190|2020-01-13	GGCAAATATGGAAACATACGTGAACAAGCTTCACGAAGGCTCCACATACACAGCAGCTGTCCAGTACAATGTTCTGGAAAAAG
LDT_RSV-B_M_1.1	42	hRSV/B/New_Zealand/IESR-VR1120/2021|EPI_ISL_16959936|2021-07-21	GGCAAATATGGAAACATACGTGAACAAGCTTCACGAAGGCTCCACATACACAGCAGCTGTCCAGTACAATGTTCTGGAAAAAG
LDT_RSV-B_M_1.1	42	hRSV/B/New_Zealand/IESR-VR1427/2021|EPI_ISL_16960053|2021-06-18	GGCAAATATGGAAACATACGTGAACAAGCTTCACGAAGGCTCCACATACACAGCAGCTGTCCAGTACAATGTTCTGGAAAAAG
LDT_RSV-B_M_1.1	42	hRSV/B/New_Zealand/IESR-VR0931/2021|EPI_ISL_16959854|2021-07-02	GGCAAATATGGAAACATACGTGAACAAGCTTCACGAAGGCTCCACATACACAGCAGCTGTCCAGTACAATGTTCTGGAAAAAG
LDT_RSV-B_M_1.1	42	hRSV/B/New_Zealand/IESR-VR0369/2021|EPI_ISL_16959559|2021-06-14	GGCAAATATGGAAACATACGTGAACAAGCTTCACGAAGGCTCCACATACACAGCAGCTGTCCAGTACAATGTTCTGGAAAAAG
LDT_RSV-B_M_1.1	42	hRSV/B/New_Zealand/IESR-VR0923/2021|EPI_ISL_16959850|2021-07-05	GGCAAATATGGAAACATACGTGAACAAGCTTCACGAAGGCTCCACATACACAGCAGCTGTCCAGTACAATGTTCTGGAAAAAG
LDT_RSV-B_M_1.1	42	hRSV/B/New_Zealand/IESR-VR0774/2021|EPI_ISL_16959784|2021-07-05	GGCAAATATGGAAACATACGTGAACAAGCTTCACGAAGGCTCCACATACACAGCAGCTGTCCAGTACAATGTTCTGGAAAAAG
LDT_RSV-B_M_1.1	42	hRSV/B/New_Zealand/IESR-CF0125/2021|EPI_ISL_16959470|2021-07-13	GGCAAATATGGAAACATACGTGAACAAGCTTCACGAAGGCTCCACATACACAGCAGCTGTCCAGTACAATGTTCTGGAAAAAG
LDT_RSV-B_M_1.1	42	hRSV/B/New_Zealand/IESR-HH2527/2021|EPI_ISL_16959480|2021-06-23	GGCAAATATGGAAACATACGTGAACAAGCTTCACGAAGGCTCCACATACACAGCAGCTGTCCAGTACAATGTTCTGGAAAAAG
LDT_RSV-B_M_1.1	42	hRSV/B/New_Zealand/IESR-VR1408/2021|EPI_ISL_16960041|2021-06-11	GGCAAATATGGAAACATACGTGAACAAGCTTCACGAAGGCTCCACATACACAGCAGCTGTCCAGTACAATGTTCTGGAAAAAG
LDT_RSV-B_M_1.1	42	hRSV/B/New_Zealand/IESR-VR0633/2021|EPI_ISL_16959701|2021-06-21	GGCAAATATGGAAACATACGTGAACAAGCTTCACGAAGGCTCCACATACACAGCAGCTGTCCAGTACAATGTTCTGGAAAAAG
LDT_RSV-B_M_1.1	42	hRSV/B/New_Zealand/IESR-VR1100/2021|EPI_ISL_16959932|2021-07-06	GGCAAATATGGAAACATACGTGAACAAGCTTCACGAAGGCTCCACATACACAGCAGCTGTCCAGTACAATGTTCTGGAAAAAG
LDT_RSV-B_M_1.1	42	hRSV/B/New_Zealand/IESR-VR1412/2021|EPI_ISL_16960043|2021-06-10	GGCAAATATGGAAACATACGTGAACAAGCTTCACGAAGGCTCCACATACACAGCAGCTGTCCAGTACAATGTTCTGGAAAAAG
LDT_RSV-B_M_1.1	42	hRSV/B/New_Zealand/IESR-VR1322/2021|EPI_ISL_16960017|2021-07-25	GGCAAATATGGAAACATACGTGAACAAGCTTCACGAAGGCTCCACATACACAGCAGCTGTCCAGTACAATGTTCTGGAAAAAG
LDT_RSV-B_M_1.1	42	hRSV/B/New_Zealand/IESR-VR1655/2021|EPI_ISL_16960141|2021-08-10	GGCAAATATGGAAACATACGTGAACAAGCTTCACGAAGGCTCCACATACACAGCAGCTGTCCAGTACAATGTTCTGGAAAAAG
LDT_RSV-B_M_1.1	42	hRSV/B/New_Zealand/IESR-VR1269/2021|EPI_ISL_16959994|2021-07-25	GGCAAATATGGAAACATACGTGAACAAGCTTCACGAAGGCTCCACATACACAGCAGCTGTCCAGTACAATGTTCTGGAAAAAG
LDT_RSV-B_M_1.1	42	hRSV/B/New_Zealand/IESR-VR1061/2021|EPI_ISL_19207215|2021-07-18	GGCAAATATGGAAACATACGTGAACAAGCTTCACGAAGGCTCCACATACACAGCAGCTGTCCAGTACAATGTTCTGGAAAAAG
LDT_RSV-B_M_1.1	42	hRSV/B/Scotland/WoSSVC-EXP_09_02/2021|EPI_ISL_18272396|2021-09	GGCAAATATGGAAACATACGTGAACAAGCTTCACGAAGGCTCCACATACACAGCAGCTGTCCAGTACAATGTTCTGGAAAAAG
LDT_RSV-B_M_1.1	42	hRSV/B/Russia/un-UMC-25769/2020|EPI_ISL_18061185|2020-01-13	GGCAAATATGGAAACATACGTGAACAAGCTTCACGAAGGCTCCACATACACAGCAGCTGTCCAGTACAATGTTCTGGAAAAAG
LDT_RSV-B_M_1.1	43	hRSV/B/Japan/UMC-26823/2018|EPI_ISL_18062239|2018-09-04	GGCAAATATGGAAACATACGTGAACAAACTTCACGAAGGCTCCACATACACAGCAGCTGTCCAGTACAATGTTCTAGAAAAAG
LDT_RSV-B_M_1.1	43	hRSV/B/Japan/UMC-26837/2018|EPI_ISL_18062253|2018-11-16	GGCAAATATGGAAACATACGTGAACAAACTTCACGAAGGCTCCACATACACAGCAGCTGTCCAGTACAATGTTCTAGAAAAAG
LDT_RSV-B_M_1.1	43	hRSV/B/Japan/UMC-26817/2018|EPI_ISL_18062233|2018-08-30	GGCAAATATGGAAACATACGTGAACAAACTTCACGAAGGCTCCACATACACAGCAGCTGTCCAGTACAATGTTCTAGAAAAAG
LDT_RSV-B_M_1.1	43	hRSV/B/Japan/UMC-810102053/2018|EPI_ISL_19048592|2018-09-03	GGCAAATATGGAAACATACGTGAACAAACTTCACGAAGGCTCCACATACACAGCAGCTGTCCAGTACAATGTTCTAGAAAAAG
LDT_RSV-B_M_1.1	43	hRSV/B/Japan/UMC-810102075/2018|EPI_ISL_19048856|2018-11-16	GGCAAATATGGAAACATACGTGAACAAACTTCACGAAGGCTCCACATACACAGCAGCTGTCCAGTACAATGTTCTAGAAAAAG
LDT_RSV-B_M_1.1	43	hRSV/B/Japan/UMC-26838/2018|EPI_ISL_18062254|2018-11-22	GGCAAATATGGAAACATACGTGAACAAACTTCACGAAGGCTCCACATACACAGCAGCTGTCCAGTACAATGTTCTAGAAAAAG
LDT_RSV-B_M_1.1	43	hRSV/B/Japan/UMC-810102072/2018|EPI_ISL_19048278|2018-11-02	GGCAAATATGGAAACATACGTGAACAAACTTCACGAAGGCTCCACATACACAGCAGCTGTCCAGTACAATGTTCTAGAAAAAG
LDT_RSV-B_M_1.1	43	hRSV/B/Japan/UMC-810102050/2018|EPI_ISL_19048566|2018-08-31	GGCAAATATGGAAACATACGTGAACAAACTTCACGAAGGCTCCACATACACAGCAGCTGTCCAGTACAATGTTCTAGAAAAAG
LDT_RSV-B_M_1.1	43	hRSV/B/Japan/UMC-26834/2018|EPI_ISL_18062250|2018-11-02	GGCAAATATGGAAACATACGTGAACAAACTTCACGAAGGCTCCACATACACAGCAGCTGTCCAGTACAATGTTCTAGAAAAAG
LDT_RSV-B_M_1.1	43	hRSV/B/China/HB-38291/2020|EPI_ISL_6268612|2020-12-15	GGCAAATATGGAAACATACGTGAACAAACTTCACGAAGGCTCCACATACACAGCAGCTGTCCAGTACAATGTTCTAGAAAAAG
LDT_RSV-B_M_1.1	43	hRSV/B/Japan/UMC-26821/2018|EPI_ISL_18062237|2018-09-03	GGCAAATATGGAAACATACGTGAACAAACTTCACGAAGGCTCCACATACACAGCAGCTGTCCAGTACAATGTTCTAGAAAAAG
LDT_RSV-B_M_1.1	43	hRSV/B/Japan/UMC-810102055/2018|EPI_ISL_19048842|2018-09-04	GGCAAATATGGAAACATACGTGAACAAACTTCACGAAGGCTCCACATACACAGCAGCTGTCCAGTACAATGTTCTAGAAAAAG
LDT_RSV-B_M_1.1	43	hRSV/B/Japan/UMC-26825/2018|EPI_ISL_18062241|2018-09-04	GGCAAATATGGAAACATACGTGAACAAACTTCACGAAGGCTCCACATACACAGCAGCTGTCCAGTACAATGTTCTAGAAAAAG
LDT_RSV-B_M_1.1	43	hRSV/B/Japan/UMC-810102076/2018|EPI_ISL_19049255|2018-11-22	GGCAAATATGGAAACATACGTGAACAAACTTCACGAAGGCTCCACATACACAGCAGCTGTCCAGTACAATGTTCTAGAAAAAG
LDT_RSV-B_M_1.1	43	hRSV/B/Japan/UMC-810102048/2018|EPI_ISL_19048435|2018-08-30	GGCAAATATGGAAACATACGTGAACAAACTTCACGAAGGCTCCACATACACAGCAGCTGTCCAGTACAATGTTCTAGAAAAAG
LDT_RSV-B_M_1.1	43	hRSV/B/Japan/UMC-26819/2018|EPI_ISL_18062235|2018-08-31	GGCAAATATGGAAACATACGTGAACAAACTTCACGAAGGCTCCACATACACAGCAGCTGTCCAGTACAATGTTCTAGAAAAAG
LDT_RSV-B_M_1.1	44	hRSV/B/Morocco/260-17/2016|EPI_ISL_15120722|2016-12-22	GGCAAATATGGAAACATACGTGAACAAGCTTCACGAAGGCTCCACATATACAGCAGCTGTTCAGTACAATGTTCTAGAAAAAG
LDT_RSV-B_M_1.1	45	hRSV/B/USA/WA-BBI-S25257/2019|EPI_ISL_19125803|2019-01-24	GGCAAATATGGAAACATACGTGAACAAGCTTCACGAAGGCTCCACATACACAGCAGCTGTCCAATACAATGTTCTAGAAAAAG
LDT_RSV-B_M_1.1	45	hRSV/B/USA/IL-NU-311/2019|EPI_ISL_18939526|2019-03	GGCAAATATGGAAACATACGTGAACAAGCTTCACGAAGGCTCCACATACACAGCAGCTGTCCAATACAATGTTCTAGAAAAAG
LDT_RSV-B_M_1.1	45	hRSV/B/USA/WA-BBI-S25078/2020|EPI_ISL_19006848|2020-02-05	GGCAAATATGGAAACATACGTGAACAAGCTTCACGAAGGCTCCACATACACAGCAGCTGTCCAATACAATGTTCTAGAAAAAG
LDT_RSV-B_M_1.1	45	hRSV/B/New_Zealand/IESR-VR0855/2021|EPI_ISL_16959823|2021-06-27	GGCAAATATGGAAACATACGTGAACAAGCTTCACGAAGGCTCCACATACACAGCAGCTGTCCAATACAATGTTCTAGAAAAAG
LDT_RSV-B_M_1.1	45	hRSV/B/USA/WA-BBI-S25282/2020|EPI_ISL_19125805|2020-02-22	GGCAAATATGGAAACATACGTGAACAAGCTTCACGAAGGCTCCACATACACAGCAGCTGTCCAATACAATGTTCTAGAAAAAG
LDT_RSV-B_M_1.1	45	hRSV/B/Brazil/un-UMC-26542/2018|EPI_ISL_18061958|2018-07-10	GGCAAATATGGAAACATACGTGAACAAGCTTCACGAAGGCTCCACATACACAGCAGCTGTCCAATACAATGTTCTAGAAAAAG
LDT_RSV-B_M_1.1	45	hRSV/B/Brazil/un-UMC-26539/2018|EPI_ISL_18061955|2018-07-05	GGCAAATATGGAAACATACGTGAACAAGCTTCACGAAGGCTCCACATACACAGCAGCTGTCCAATACAATGTTCTAGAAAAAG
LDT_RSV-B_M_1.1	45	hRSV/B/USA/WA-BBI-S25077/2020|EPI_ISL_19006996|2020-02-11	GGCAAATATGGAAACATACGTGAACAAGCTTCACGAAGGCTCCACATACACAGCAGCTGTCCAATACAATGTTCTAGAAAAAG
LDT_RSV-B_M_1.1	46	hRSV/B/USA/8B3/2015|EPI_ISL_2558927|2015	GGCAAATATGGAAACATACGTGAACAAGCTTCACGAAGGCTCCACATACACNGCAGCTGTTCAGTACAATGTTCTAGAAAAAG
LDT_RSV-B_M_1.1	47	hRSV/B/France/ARA-HCL021180833401/2021|EPI_ISL_18789362|2021-10-09	GGCAAATATGGAAACATACGTGAACAAGCTTCACGAAGGCTCCACATACACAGCAGCTGTTCAGTACAATGTTTTAGAAAAGG
LDT_RSV-B_M_1.1	47	hRSV/B/France/ARA-HCL021188942401/2021|EPI_ISL_18789409|2021-10-21	GGCAAATATGGAAACATACGTGAACAAGCTTCACGAAGGCTCCACATACACAGCAGCTGTTCAGTACAATGTTTTAGAAAAGG
LDT_RSV-B_M_1.1	47	hRSV/B/France/ARA-HCL021173670501/2021|EPI_ISL_18789345|2021-09-28	GGCAAATATGGAAACATACGTGAACAAGCTTCACGAAGGCTCCACATACACAGCAGCTGTTCAGTACAATGTTTTAGAAAAGG
LDT_RSV-B_M_1.1	47	hRSV/B/France/ARA-HCL021198334601/2021|EPI_ISL_18789479|2021-11-07	GGCAAATATGGAAACATACGTGAACAAGCTTCACGAAGGCTCCACATACACAGCAGCTGTTCAGTACAATGTTTTAGAAAAGG
LDT_RSV-B_M_1.1	47	hRSV/B/France/ARA-HCL021204229701/2021|EPI_ISL_18789524|2021-11-17	GGCAAATATGGAAACATACGTGAACAAGCTTCACGAAGGCTCCACATACACAGCAGCTGTTCAGTACAATGTTTTAGAAAAGG
LDT_RSV-B_M_1.1	47	hRSV/B/England/E22004711/2021|EPI_ISL_16714340|2021-09-24	GGCAAATATGGAAACATACGTGAACAAGCTTCACGAAGGCTCCACATACACAGCAGCTGTTCAGTACAATGTTTTAGAAAAGG
LDT_RSV-B_M_1.1	47	hRSV/B/England/E22004749/2021|EPI_ISL_16714375|2021-10-14	GGCAAATATGGAAACATACGTGAACAAGCTTCACGAAGGCTCCACATACACAGCAGCTGTTCAGTACAATGTTTTAGAAAAGG
LDT_RSV-B_M_1.1	47	hRSV/B/England/E22004673/2021|EPI_ISL_16737031|2021-08-15	GGCAAATATGGAAACATACGTGAACAAGCTTCACGAAGGCTCCACATACACAGCAGCTGTTCAGTACAATGTTTTAGAAAAGG
LDT_RSV-B_M_1.1	47	hRSV/B/England/E22004684/2021|EPI_ISL_16714315|2021-08-17	GGCAAATATGGAAACATACGTGAACAAGCTTCACGAAGGCTCCACATACACAGCAGCTGTTCAGTACAATGTTTTAGAAAAGG
LDT_RSV-B_M_1.1	47	hRSV/B/France/ARA-HCL021170917601/2021|EPI_ISL_18789338|2021-09-23	GGCAAATATGGAAACATACGTGAACAAGCTTCACGAAGGCTCCACATACACAGCAGCTGTTCAGTACAATGTTTTAGAAAAGG
LDT_RSV-B_M_1.1	47	hRSV/B/Italy/LOM-5/2021|EPI_ISL_18446814|2021-11-22	GGCAAATATGGAAACATACGTGAACAAGCTTCACGAAGGCTCCACATACACAGCAGCTGTTCAGTACAATGTTTTAGAAAAGG
LDT_RSV-B_M_1.1	47	hRSV/B/France/ARA-HCL021176710501/2021|EPI_ISL_18789348|2021-10-03	GGCAAATATGGAAACATACGTGAACAAGCTTCACGAAGGCTCCACATACACAGCAGCTGTTCAGTACAATGTTTTAGAAAAGG
LDT_RSV-B_M_1.1	47	hRSV/B/France/ARA-HCL021180851501/2021|EPI_ISL_18789363|2021-10-09	GGCAAATATGGAAACATACGTGAACAAGCTTCACGAAGGCTCCACATACACAGCAGCTGTTCAGTACAATGTTTTAGAAAAGG
LDT_RSV-B_M_1.1	47	hRSV/B/England/E22004688/2021|EPI_ISL_16714319|2021-08-22	GGCAAATATGGAAACATACGTGAACAAGCTTCACGAAGGCTCCACATACACAGCAGCTGTTCAGTACAATGTTTTAGAAAAGG
LDT_RSV-B_M_1.1	47	hRSV/B/Tunisia/IZSAM-TE-1427-1-40/2021|EPI_ISL_19555032|2021-11-11	GGCAAATATGGAAACATACGTGAACAAGCTTCACGAAGGCTCCACATACACAGCAGCTGTTCAGTACAATGTTTTAGAAAAGG
LDT_RSV-B_M_1.1	47	hRSV/B/France/ARA-HCL021181217601/2021|EPI_ISL_18789367|2021-10-11	GGCAAATATGGAAACATACGTGAACAAGCTTCACGAAGGCTCCACATACACAGCAGCTGTTCAGTACAATGTTTTAGAAAAGG
LDT_RSV-B_M_1.1	48	hRSV/B/USA/WA-BBI-S25080/2021|EPI_ISL_19006927|2021-08-19	GGCAAATATGGAAACATACNNNNNNNNNNTTCACGAAGGCTCCACATACACAGCAGCTGTCCAGTACAATGTTCTAGAAAAAG
LDT_RSV-B_M_1.1	49	hRSV/B/USA/IL-NU-250/2020|EPI_ISL_18939356|2020-01	GGCAAATATGGAGACATACGTGAACAAGCTTCACGAAGGCTCCACATACACAGCAGCTGTCCAGTATAATGTTCTAGAAAAAG
LDT_RSV-B_M_1.1	50	hRSV/B/Netherlands/un-DP-UU02-0035-V01/2018|EPI_ISL_15753046|2018-01-09	GGCAAATATGGAAACATACGTGAACAAGCTTCACGAAGGCTCCACATACACAGCTGCTGTCCAGTACAATGTTCTAGAAAAAG
LDT_RSV-B_M_1.1	50	hRSV/B/Netherlands/un-UMC-26078/2018|EPI_ISL_18061494|2018-01-09	GGCAAATATGGAAACATACGTGAACAAGCTTCACGAAGGCTCCACATACACAGCTGCTGTCCAGTACAATGTTCTAGAAAAAG
LDT_RSV-B_M_1.1	50	hRSV/B/Netherlands/un-DP-UU02-0035-D02/2018|EPI_ISL_15753244|2018-01-10	GGCAAATATGGAAACATACGTGAACAAGCTTCACGAAGGCTCCACATACACAGCTGCTGTCCAGTACAATGTTCTAGAAAAAG
LDT_RSV-B_M_1.1	51	hRSV/B/New_Zealand/IESR-VR1249/2021|EPI_ISL_16959986|2021-07-15	GGCAAATATGGAAACATACGTGAACAAGCTTCATGAAGGCTCCACATACACAGCAGCTGTCCAGTACAATGTTCTGGAAAAAG
LDT_RSV-B_M_1.1	52	hRSV/B/France/ARA-HCL019223066801/2019|EPI_ISL_18789102|2019-12-28	GGCAAATATGGAAACATACGTGAACAAGCTTCACGAGGGCTCCACATACACAGCAGCTGTCCAGTACAATGTTCTAGAAAAGG
LDT_RSV-B_M_1.1	52	hRSV/B/France/ARA-HCL019215301301/2019|EPI_ISL_18789029|2019-12-14	GGCAAATATGGAAACATACGTGAACAAGCTTCACGAGGGCTCCACATACACAGCAGCTGTCCAGTACAATGTTCTAGAAAAGG
LDT_RSV-B_M_1.1	52	hRSV/B/France/ARA-HCL019210010201/2019|EPI_ISL_18789011|2019-12-06	GGCAAATATGGAAACATACGTGAACAAGCTTCACGAGGGCTCCACATACACAGCAGCTGTCCAGTACAATGTTCTAGAAAAGG
LDT_RSV-B_M_1.1	53	hRSV/B/Netherlands/02-000467/2002|EPI_ISL_2544115|2002-01-08	GGCAAATATGGAAACATACGTGAACAAGCTTCACGAAGGCTCCACATACACAGCAGCTGTTCAGTACAATGTTTTAGAAAAAG
LDT_RSV-B_M_1.1	53	hRSV/B/Germany/NI-02-01068/2002|EPI_ISL_18005927|2002-02-03	GGCAAATATGGAAACATACGTGAACAAGCTTCACGAAGGCTCCACATACACAGCAGCTGTTCAGTACAATGTTTTAGAAAAAG
LDT_RSV-B_M_1.1	53	hRSV/B/Argentina/BA-HNRG-039/2014|EPI_ISL_1074265|2014-06-10	GGCAAATATGGAAACATACGTGAACAAGCTTCACGAAGGCTCCACATACACAGCAGCTGTTCAGTACAATGTTTTAGAAAAAG
LDT_RSV-B_M_1.1	53	hRSV/B/Netherlands/05-001965/2005|EPI_ISL_2584598|2005-01-05	GGCAAATATGGAAACATACGTGAACAAGCTTCACGAAGGCTCCACATACACAGCAGCTGTTCAGTACAATGTTTTAGAAAAAG
LDT_RSV-B_M_1.1	53	hRSV/B/Germany/un-RKI-1068/2002|EPI_ISL_18891873|2002-02-03	GGCAAATATGGAAACATACGTGAACAAGCTTCACGAAGGCTCCACATACACAGCAGCTGTTCAGTACAATGTTTTAGAAAAAG
LDT_RSV-B_M_1.1	54	hRSV/B/Australia/un-WIMR-158/2018|EPI_ISL_18090576|2018-01-01	GGCAAATATGGAAACATACGTGAACAAGCTTCACGAAGGCTCCACATACACAGCAGCCGTCCAGTACAATGTTCTAGAAAAAG
LDT_RSV-B_M_1.1	55	hRSV/B/Australia/un-UMC-26688/2019|EPI_ISL_18062104|2019-06-16	GGCAAATATGGAAACATACGTGAACAAGCTTCACGAAGGCTCCACATACACAGCAGCTGTCCAGTACAATGTTCTAGAAAAAG
LDT_RSV-B_M_1.1	55	hRSV/B/Australia/VIC-RCH059/2021|EPI_ISL_2543763|2021-02-22	GGCAAATATGGAAACATACGTGAACAAGCTTCACGAAGGCTCCACATACACAGCAGCTGTCCAGTACAATGTTCTAGAAAAAG
LDT_RSV-B_M_1.1	55	hRSV/B/USA/WA-UW-79926/2021|EPI_ISL_16132320|2021-10	GGCAAATATGGAAACATACGTGAACAAGCTTCACGAAGGCTCCACATACACAGCAGCTGTCCAGTACAATGTTCTAGAAAAAG
LDT_RSV-B_M_1.1	55	hRSV/B/France/ARA-HCL021197548801/2021|EPI_ISL_18789467|2021-11-05	GGCAAATATGGAAACATACGTGAACAAGCTTCACGAAGGCTCCACATACACAGCAGCTGTCCAGTACAATGTTCTAGAAAAAG
LDT_RSV-B_M_1.1	55	hRSV/B/New_Zealand/IESR-CF2127/2019|EPI_ISL_19206599|2019-09-12	GGCAAATATGGAAACATACGTGAACAAGCTTCACGAAGGCTCCACATACACAGCAGCTGTCCAGTACAATGTTCTAGAAAAAG
LDT_RSV-B_M_1.1	55	hRSV/B/England/214121653/2021|EPI_ISL_16714659|2021-10-11	GGCAAATATGGAAACATACGTGAACAAGCTTCACGAAGGCTCCACATACACAGCAGCTGTCCAGTACAATGTTCTAGAAAAAG
LDT_RSV-B_M_1.1	55	hRSV/B/Spain/un-UMC-340102038/2019|EPI_ISL_19048332|2019-02-08	GGCAAATATGGAAACATACGTGAACAAGCTTCACGAAGGCTCCACATACACAGCAGCTGTCCAGTACAATGTTCTAGAAAAAG
LDT_RSV-B_M_1.1	55	hRSV/B/USA/WA-BBI-S25083/2021|EPI_ISL_19006961|2021-09-03	GGCAAATATGGAAACATACGTGAACAAGCTTCACGAAGGCTCCACATACACAGCAGCTGTCCAGTACAATGTTCTAGAAAAAG
LDT_RSV-B_M_1.1	55	hRSV/B/South_Africa/NICD-R03655/2021|EPI_ISL_12529655|2021-03-09	GGCAAATATGGAAACATACGTGAACAAGCTTCACGAAGGCTCCACATACACAGCAGCTGTCCAGTACAATGTTCTAGAAAAAG
LDT_RSV-B_M_1.1	55	hRSV/B/South_Africa/UMC-25872/2018|EPI_ISL_18061288|2018-03-19	GGCAAATATGGAAACATACGTGAACAAGCTTCACGAAGGCTCCACATACACAGCAGCTGTCCAGTACAATGTTCTAGAAAAAG
LDT_RSV-B_M_1.1	55	hRSV/B/Netherlands/un-DP-UU02-0014-V01/2017|EPI_ISL_15753114|2017-12-12	GGCAAATATGGAAACATACGTGAACAAGCTTCACGAAGGCTCCACATACACAGCAGCTGTCCAGTACAATGTTCTAGAAAAAG
LDT_RSV-B_M_1.1	55	hRSV/B/Germany/un-UMC-26464/2019|EPI_ISL_18061880|2019-02-14	GGCAAATATGGAAACATACGTGAACAAGCTTCACGAAGGCTCCACATACACAGCAGCTGTCCAGTACAATGTTCTAGAAAAAG
LDT_RSV-B_M_1.1	55	hRSV/B/USA/WA-BBI-S25297/2021|EPI_ISL_19125792|2021-07-25	GGCAAATATGGAAACATACGTGAACAAGCTTCACGAAGGCTCCACATACACAGCAGCTGTCCAGTACAATGTTCTAGAAAAAG
LDT_RSV-B_M_1.1	55	hRSV/B/Japan/UMC-810102028/2018|EPI_ISL_19049228|2018-07-30	GGCAAATATGGAAACATACGTGAACAAGCTTCACGAAGGCTCCACATACACAGCAGCTGTCCAGTACAATGTTCTAGAAAAAG
LDT_RSV-B_M_1.1	55	hRSV/B/France/ARA-HCL021201290001/2021|EPI_ISL_18789501|2021-11-11	GGCAAATATGGAAACATACGTGAACAAGCTTCACGAAGGCTCCACATACACAGCAGCTGTCCAGTACAATGTTCTAGAAAAAG
LDT_RSV-B_M_1.1	55	hRSV/B/USA/WA-BBI-S25292/2020|EPI_ISL_19125705|2020-02-01	GGCAAATATGGAAACATACGTGAACAAGCTTCACGAAGGCTCCACATACACAGCAGCTGTCCAGTACAATGTTCTAGAAAAAG
LDT_RSV-B_M_1.1	55	hRSV/B/Germany/NW-21-00642/2021|EPI_ISL_18005893|2021-10-18	GGCAAATATGGAAACATACGTGAACAAGCTTCACGAAGGCTCCACATACACAGCAGCTGTCCAGTACAATGTTCTAGAAAAAG
LDT_RSV-B_M_1.1	55	hRSV/B/England/194640432/2019|EPI_ISL_1647510|2019-11-11	GGCAAATATGGAAACATACGTGAACAAGCTTCACGAAGGCTCCACATACACAGCAGCTGTCCAGTACAATGTTCTAGAAAAAG
LDT_RSV-B_M_1.1	55	hRSV/B/China/ZJ-CDC-S044/2017|EPI_ISL_19749463|2017-3-21	GGCAAATATGGAAACATACGTGAACAAGCTTCACGAAGGCTCCACATACACAGCAGCTGTCCAGTACAATGTTCTAGAAAAAG
LDT_RSV-B_M_1.1	55	hRSV/B/United_Kingdom/DP-OX02-9549-V01/2019|EPI_ISL_15753175|2019-12-27	GGCAAATATGGAAACATACGTGAACAAGCTTCACGAAGGCTCCACATACACAGCAGCTGTCCAGTACAATGTTCTAGAAAAAG
LDT_RSV-B_M_1.1	55	hRSV/B/USA/WA-BBI-S23398/2019|EPI_ISL_18143570|2019-11-06	GGCAAATATGGAAACATACGTGAACAAGCTTCACGAAGGCTCCACATACACAGCAGCTGTCCAGTACAATGTTCTAGAAAAAG
LDT_RSV-B_M_1.1	55	hRSV/B/France/ARA-HCL021047659301/2021|EPI_ISL_18789221|2021-03-12	GGCAAATATGGAAACATACGTGAACAAGCTTCACGAAGGCTCCACATACACAGCAGCTGTCCAGTACAATGTTCTAGAAAAAG
LDT_RSV-B_M_1.1	55	hRSV/B/England/E22004732/2021|EPI_ISL_16714359|2021-10-06	GGCAAATATGGAAACATACGTGAACAAGCTTCACGAAGGCTCCACATACACAGCAGCTGTCCAGTACAATGTTCTAGAAAAAG
LDT_RSV-B_M_1.1	55	hRSV/B/South_Africa/UMC-270102093/2019|EPI_ISL_19048849|2019-07-22	GGCAAATATGGAAACATACGTGAACAAGCTTCACGAAGGCTCCACATACACAGCAGCTGTCCAGTACAATGTTCTAGAAAAAG
LDT_RSV-B_M_1.1	55	hRSV/B/New_Zealand/IESR-HB0745/2017|EPI_ISL_19207057|2017-07-15	GGCAAATATGGAAACATACGTGAACAAGCTTCACGAAGGCTCCACATACACAGCAGCTGTCCAGTACAATGTTCTAGAAAAAG
LDT_RSV-B_M_1.1	55	hRSV/B/South_Africa/UMC-070103014/2018|EPI_ISL_19048039|2018-04-20	GGCAAATATGGAAACATACGTGAACAAGCTTCACGAAGGCTCCACATACACAGCAGCTGTCCAGTACAATGTTCTAGAAAAAG
LDT_RSV-B_M_1.1	55	hRSV/B/Netherlands/un-DP-UU02-0028-D12/2018|EPI_ISL_15753024|2018-01-11	GGCAAATATGGAAACATACGTGAACAAGCTTCACGAAGGCTCCACATACACAGCAGCTGTCCAGTACAATGTTCTAGAAAAAG
LDT_RSV-B_M_1.1	55	hRSV/B/Australia/VIC-RCH074/2021|EPI_ISL_11817093|2021-03-26	GGCAAATATGGAAACATACGTGAACAAGCTTCACGAAGGCTCCACATACACAGCAGCTGTCCAGTACAATGTTCTAGAAAAAG
LDT_RSV-B_M_1.1	55	hRSV/B/New_Zealand/IESR-HB0747/2017|EPI_ISL_19207059|2017-07-16	GGCAAATATGGAAACATACGTGAACAAGCTTCACGAAGGCTCCACATACACAGCAGCTGTCCAGTACAATGTTCTAGAAAAAG
LDT_RSV-B_M_1.1	55	hRSV/B/South_Africa/UMC-26045/2020|EPI_ISL_18061461|2020-03-17	GGCAAATATGGAAACATACGTGAACAAGCTTCACGAAGGCTCCACATACACAGCAGCTGTCCAGTACAATGTTCTAGAAAAAG
LDT_RSV-B_M_1.1	55	hRSV/B/South_Africa/UMC-270102020/2019|EPI_ISL_19048655|2019-03-19	GGCAAATATGGAAACATACGTGAACAAGCTTCACGAAGGCTCCACATACACAGCAGCTGTCCAGTACAATGTTCTAGAAAAAG
LDT_RSV-B_M_1.1	55	hRSV/B/England/E22004803/2021|EPI_ISL_16714423|2021-11-07	GGCAAATATGGAAACATACGTGAACAAGCTTCACGAAGGCTCCACATACACAGCAGCTGTCCAGTACAATGTTCTAGAAAAAG
LDT_RSV-B_M_1.1	55	hRSV/B/Italy/LOM-8/2021|EPI_ISL_18446817|2021-11-26	GGCAAATATGGAAACATACGTGAACAAGCTTCACGAAGGCTCCACATACACAGCAGCTGTCCAGTACAATGTTCTAGAAAAAG
LDT_RSV-B_M_1.1	55	hRSV/B/Spain/CHUVI-34269097/2021|EPI_ISL_14084085|2021-10-13	GGCAAATATGGAAACATACGTGAACAAGCTTCACGAAGGCTCCACATACACAGCAGCTGTCCAGTACAATGTTCTAGAAAAAG
LDT_RSV-B_M_1.1	55	hRSV/B/England/194700041/2019|EPI_ISL_1647519|2019-10-25	GGCAAATATGGAAACATACGTGAACAAGCTTCACGAAGGCTCCACATACACAGCAGCTGTCCAGTACAATGTTCTAGAAAAAG
LDT_RSV-B_M_1.1	55	hRSV/B/Spain/un-UMC-340103019/2019|EPI_ISL_19048091|2019-12-19	GGCAAATATGGAAACATACGTGAACAAGCTTCACGAAGGCTCCACATACACAGCAGCTGTCCAGTACAATGTTCTAGAAAAAG
LDT_RSV-B_M_1.1	55	hRSV/B/England/200260605/2020|EPI_ISL_1647582|2020-01-08	GGCAAATATGGAAACATACGTGAACAAGCTTCACGAAGGCTCCACATACACAGCAGCTGTCCAGTACAATGTTCTAGAAAAAG
LDT_RSV-B_M_1.1	55	hRSV/B/France/ARA-HCL021090381801/2021|EPI_ISL_18789295|2021-05-12	GGCAAATATGGAAACATACGTGAACAAGCTTCACGAAGGCTCCACATACACAGCAGCTGTCCAGTACAATGTTCTAGAAAAAG
LDT_RSV-B_M_1.1	55	hRSV/B/Brazil/RS-FIOCRUZ-68618/2021|EPI_ISL_19533085|2021-09-15	GGCAAATATGGAAACATACGTGAACAAGCTTCACGAAGGCTCCACATACACAGCAGCTGTCCAGTACAATGTTCTAGAAAAAG
LDT_RSV-B_M_1.1	55	hRSV/B/China/WH-WIV-0419n4/2021|EPI_ISL_19888420|2021-04-19	GGCAAATATGGAAACATACGTGAACAAGCTTCACGAAGGCTCCACATACACAGCAGCTGTCCAGTACAATGTTCTAGAAAAAG
LDT_RSV-B_M_1.1	55	hRSV/B/China/CCMU-0173/2019|EPI_ISL_18482794|2019-01-28	GGCAAATATGGAAACATACGTGAACAAGCTTCACGAAGGCTCCACATACACAGCAGCTGTCCAGTACAATGTTCTAGAAAAAG
LDT_RSV-B_M_1.1	55	hRSV/B/Japan/NU-18U059iso/2019|EPI_ISL_19826483|2019-07-17	GGCAAATATGGAAACATACGTGAACAAGCTTCACGAAGGCTCCACATACACAGCAGCTGTCCAGTACAATGTTCTAGAAAAAG
LDT_RSV-B_M_1.1	55	hRSV/B/USA/PA-PITT-RSV00024/2019|EPI_ISL_19815481|2019-03	GGCAAATATGGAAACATACGTGAACAAGCTTCACGAAGGCTCCACATACACAGCAGCTGTCCAGTACAATGTTCTAGAAAAAG
LDT_RSV-B_M_1.1	55	hRSV/B/Netherlands/un-UMC-26067/2017|EPI_ISL_18061483|2017-12-23	GGCAAATATGGAAACATACGTGAACAAGCTTCACGAAGGCTCCACATACACAGCAGCTGTCCAGTACAATGTTCTAGAAAAAG
LDT_RSV-B_M_1.1	55	hRSV/B/France/un-UMC-26223/2019|EPI_ISL_18061639|2019-12-12	GGCAAATATGGAAACATACGTGAACAAGCTTCACGAAGGCTCCACATACACAGCAGCTGTCCAGTACAATGTTCTAGAAAAAG
LDT_RSV-B_M_1.1	55	hRSV/B/Spain/CT-HUVH-736549/2017|EPI_ISL_18682397|2017-12-12	GGCAAATATGGAAACATACGTGAACAAGCTTCACGAAGGCTCCACATACACAGCAGCTGTCCAGTACAATGTTCTAGAAAAAG
LDT_RSV-B_M_1.1	55	hRSV/B/New_Zealand/IESR-HH2523/2021|EPI_ISL_16959479|2021-06-23	GGCAAATATGGAAACATACGTGAACAAGCTTCACGAAGGCTCCACATACACAGCAGCTGTCCAGTACAATGTTCTAGAAAAAG
LDT_RSV-B_M_1.1	55	hRSV/B/Brazil/un-UMC-26549/2018|EPI_ISL_18061965|2018-07-20	GGCAAATATGGAAACATACGTGAACAAGCTTCACGAAGGCTCCACATACACAGCAGCTGTCCAGTACAATGTTCTAGAAAAAG
LDT_RSV-B_M_1.1	55	hRSV/B/Australia/un-UMC-610102003/2019|EPI_ISL_19048188|2019-04-25	GGCAAATATGGAAACATACGTGAACAAGCTTCACGAAGGCTCCACATACACAGCAGCTGTCCAGTACAATGTTCTAGAAAAAG
LDT_RSV-B_M_1.1	55	hRSV/B/Australia/QLD-RBWH193/2021|EPI_ISL_11817064|2021-03-07	GGCAAATATGGAAACATACGTGAACAAGCTTCACGAAGGCTCCACATACACAGCAGCTGTCCAGTACAATGTTCTAGAAAAAG
LDT_RSV-B_M_1.1	55	hRSV/B/New_Zealand/IESR-HB0087/2018|EPI_ISL_19206563|2018-06-14	GGCAAATATGGAAACATACGTGAACAAGCTTCACGAAGGCTCCACATACACAGCAGCTGTCCAGTACAATGTTCTAGAAAAAG
LDT_RSV-B_M_1.1	55	hRSV/B/Australia/QLD-RBWH159/2021|EPI_ISL_11817057|2021-02-25	GGCAAATATGGAAACATACGTGAACAAGCTTCACGAAGGCTCCACATACACAGCAGCTGTCCAGTACAATGTTCTAGAAAAAG
LDT_RSV-B_M_1.1	55	hRSV/B/Australia/WM3181191/2020|EPI_ISL_2839416|2020-11-13	GGCAAATATGGAAACATACGTGAACAAGCTTCACGAAGGCTCCACATACACAGCAGCTGTCCAGTACAATGTTCTAGAAAAAG
LDT_RSV-B_M_1.1	55	hRSV/B/Russia/un-UMC-070103044/2020|EPI_ISL_19048028|2020-03-17	GGCAAATATGGAAACATACGTGAACAAGCTTCACGAAGGCTCCACATACACAGCAGCTGTCCAGTACAATGTTCTAGAAAAAG
LDT_RSV-B_M_1.1	55	hRSV/B/United_Kingdom/DP-OX02-8372-V01/2018|EPI_ISL_15752995|2018-11-28	GGCAAATATGGAAACATACGTGAACAAGCTTCACGAAGGCTCCACATACACAGCAGCTGTCCAGTACAATGTTCTAGAAAAAG
LDT_RSV-B_M_1.1	55	hRSV/B/New_Zealand/IESR-HB1157/2017|EPI_ISL_19207130|2017-08-02	GGCAAATATGGAAACATACGTGAACAAGCTTCACGAAGGCTCCACATACACAGCAGCTGTCCAGTACAATGTTCTAGAAAAAG
LDT_RSV-B_M_1.1	55	hRSV/B/New_Zealand/IESR-HB0704/2017|EPI_ISL_19206458|2017-07-06	GGCAAATATGGAAACATACGTGAACAAGCTTCACGAAGGCTCCACATACACAGCAGCTGTCCAGTACAATGTTCTAGAAAAAG
LDT_RSV-B_M_1.1	55	hRSV/B/China/CCMU-0074/2020|EPI_ISL_18482750|2020-01-20	GGCAAATATGGAAACATACGTGAACAAGCTTCACGAAGGCTCCACATACACAGCAGCTGTCCAGTACAATGTTCTAGAAAAAG
LDT_RSV-B_M_1.1	55	hRSV/B/New_Zealand/IESR-VR1603/2021|EPI_ISL_16960122|2021-08-08	GGCAAATATGGAAACATACGTGAACAAGCTTCACGAAGGCTCCACATACACAGCAGCTGTCCAGTACAATGTTCTAGAAAAAG
LDT_RSV-B_M_1.1	55	hRSV/B/South_Africa/UMC-25927/2018|EPI_ISL_18061343|2018-05-07	GGCAAATATGGAAACATACGTGAACAAGCTTCACGAAGGCTCCACATACACAGCAGCTGTCCAGTACAATGTTCTAGAAAAAG
LDT_RSV-B_M_1.1	55	hRSV/B/Morocco/794-17/2017|EPI_ISL_15120762|2017-01-20	GGCAAATATGGAAACATACGTGAACAAGCTTCACGAAGGCTCCACATACACAGCAGCTGTCCAGTACAATGTTCTAGAAAAAG
LDT_RSV-B_M_1.1	55	hRSV/B/Germany/un-UMC-490102007/2019|EPI_ISL_19048892|2019-01-18	GGCAAATATGGAAACATACGTGAACAAGCTTCACGAAGGCTCCACATACACAGCAGCTGTCCAGTACAATGTTCTAGAAAAAG
LDT_RSV-B_M_1.1	55	hRSV/B/Brazil/RS-FIOCRUZ-68586/2021|EPI_ISL_19533079|2021-08-04	GGCAAATATGGAAACATACGTGAACAAGCTTCACGAAGGCTCCACATACACAGCAGCTGTCCAGTACAATGTTCTAGAAAAAG
LDT_RSV-B_M_1.1	55	hRSV/B/Japan/NU-20RS155iso/2021|EPI_ISL_19709946|2021-06-17	GGCAAATATGGAAACATACGTGAACAAGCTTCACGAAGGCTCCACATACACAGCAGCTGTCCAGTACAATGTTCTAGAAAAAG
LDT_RSV-B_M_1.1	55	hRSV/B/Spain/CT-HUVH-656879/2021|EPI_ISL_18682117|2021-10-25	GGCAAATATGGAAACATACGTGAACAAGCTTCACGAAGGCTCCACATACACAGCAGCTGTCCAGTACAATGTTCTAGAAAAAG
LDT_RSV-B_M_1.1	55	hRSV/B/Finland/UMC-358101015/2018|EPI_ISL_19048956|2018-01-13	GGCAAATATGGAAACATACGTGAACAAGCTTCACGAAGGCTCCACATACACAGCAGCTGTCCAGTACAATGTTCTAGAAAAAG
LDT_RSV-B_M_1.1	55	hRSV/B/Australia/QLD-RBWH290/2021|EPI_ISL_11817085|2021-04-09	GGCAAATATGGAAACATACGTGAACAAGCTTCACGAAGGCTCCACATACACAGCAGCTGTCCAGTACAATGTTCTAGAAAAAG
LDT_RSV-B_M_1.1	55	hRSV/B/England/195220376/2019|EPI_ISL_1834177|2019-12-19	GGCAAATATGGAAACATACGTGAACAAGCTTCACGAAGGCTCCACATACACAGCAGCTGTCCAGTACAATGTTCTAGAAAAAG
LDT_RSV-B_M_1.1	55	hRSV/B/USA/PA-PITT-RSV00003/2019|EPI_ISL_19815480|2019-01	GGCAAATATGGAAACATACGTGAACAAGCTTCACGAAGGCTCCACATACACAGCAGCTGTCCAGTACAATGTTCTAGAAAAAG
LDT_RSV-B_M_1.1	55	hRSV/B/New_Zealand/IESR-VR0370/2021|EPI_ISL_16960150|2021-06-11	GGCAAATATGGAAACATACGTGAACAAGCTTCACGAAGGCTCCACATACACAGCAGCTGTCCAGTACAATGTTCTAGAAAAAG
LDT_RSV-B_M_1.1	55	hRSV/B/New_Zealand/IESR-HB0151/2018|EPI_ISL_19207162|2018-07-18	GGCAAATATGGAAACATACGTGAACAAGCTTCACGAAGGCTCCACATACACAGCAGCTGTCCAGTACAATGTTCTAGAAAAAG
LDT_RSV-B_M_1.1	55	hRSV/B/New_Zealand/IESR-CF1111/2017|EPI_ISL_19206941|2017-07-20	GGCAAATATGGAAACATACGTGAACAAGCTTCACGAAGGCTCCACATACACAGCAGCTGTCCAGTACAATGTTCTAGAAAAAG
LDT_RSV-B_M_1.1	55	hRSV/B/Australia/VIC-MMC058/2020|EPI_ISL_11817129|2020-12-31	GGCAAATATGGAAACATACGTGAACAAGCTTCACGAAGGCTCCACATACACAGCAGCTGTCCAGTACAATGTTCTAGAAAAAG
LDT_RSV-B_M_1.1	55	hRSV/B/China/CCMU-WZ17235/2018|EPI_ISL_18482770|2018-10-20	GGCAAATATGGAAACATACGTGAACAAGCTTCACGAAGGCTCCACATACACAGCAGCTGTCCAGTACAATGTTCTAGAAAAAG
LDT_RSV-B_M_1.1	55	hRSV/B/Canada/un-UMC-25684/2018|EPI_ISL_18061100|2018-11-10	GGCAAATATGGAAACATACGTGAACAAGCTTCACGAAGGCTCCACATACACAGCAGCTGTCCAGTACAATGTTCTAGAAAAAG
LDT_RSV-B_M_1.1	55	hRSV/B/Netherlands/un-UMC-26138/2020|EPI_ISL_18061554|2020-01-09	GGCAAATATGGAAACATACGTGAACAAGCTTCACGAAGGCTCCACATACACAGCAGCTGTCCAGTACAATGTTCTAGAAAAAG
LDT_RSV-B_M_1.1	55	hRSV/B/Italy/LOM-39/2021|EPI_ISL_18446848|2021-11-22	GGCAAATATGGAAACATACGTGAACAAGCTTCACGAAGGCTCCACATACACAGCAGCTGTCCAGTACAATGTTCTAGAAAAAG
LDT_RSV-B_M_1.1	55	hRSV/B/USA/WA-BBI-S25272/2019|EPI_ISL_19125763|2019-11-26	GGCAAATATGGAAACATACGTGAACAAGCTTCACGAAGGCTCCACATACACAGCAGCTGTCCAGTACAATGTTCTAGAAAAAG
LDT_RSV-B_M_1.1	55	hRSV/B/Japan/NU-19RS035iso/2019|EPI_ISL_19826475|2019-09-24	GGCAAATATGGAAACATACGTGAACAAGCTTCACGAAGGCTCCACATACACAGCAGCTGTCCAGTACAATGTTCTAGAAAAAG
LDT_RSV-B_M_1.1	55	hRSV/B/New_Zealand/IESR-VR0795/2021|EPI_ISL_16959794|2021-07-05	GGCAAATATGGAAACATACGTGAACAAGCTTCACGAAGGCTCCACATACACAGCAGCTGTCCAGTACAATGTTCTAGAAAAAG
LDT_RSV-B_M_1.1	55	hRSV/B/United_Kingdom/DP-IM02-0004-V01/2018|EPI_ISL_15753205|2018-11-23	GGCAAATATGGAAACATACGTGAACAAGCTTCACGAAGGCTCCACATACACAGCAGCTGTCCAGTACAATGTTCTAGAAAAAG
LDT_RSV-B_M_1.1	55	hRSV/B/New_Zealand/IESR-HB0746/2017|EPI_ISL_19207058|2017-07-16	GGCAAATATGGAAACATACGTGAACAAGCTTCACGAAGGCTCCACATACACAGCAGCTGTCCAGTACAATGTTCTAGAAAAAG
LDT_RSV-B_M_1.1	55	hRSV/B/Japan/B-Sendai-442-17/2017|EPI_ISL_2558887|2017	GGCAAATATGGAAACATACGTGAACAAGCTTCACGAAGGCTCCACATACACAGCAGCTGTCCAGTACAATGTTCTAGAAAAAG
LDT_RSV-B_M_1.1	55	hRSV/B/Japan/UMC-26787/2018|EPI_ISL_18062203|2018-07-18	GGCAAATATGGAAACATACGTGAACAAGCTTCACGAAGGCTCCACATACACAGCAGCTGTCCAGTACAATGTTCTAGAAAAAG
LDT_RSV-B_M_1.1	55	hRSV/B/England/E21000654/2021|EPI_ISL_16714595|2021-05-24	GGCAAATATGGAAACATACGTGAACAAGCTTCACGAAGGCTCCACATACACAGCAGCTGTCCAGTACAATGTTCTAGAAAAAG
LDT_RSV-B_M_1.1	55	hRSV/B/Australia/VIC-MMC006/2021|EPI_ISL_11817130|2021-01-02	GGCAAATATGGAAACATACGTGAACAAGCTTCACGAAGGCTCCACATACACAGCAGCTGTCCAGTACAATGTTCTAGAAAAAG
LDT_RSV-B_M_1.1	55	hRSV/B/Australia/VIC-RCH111/2018|EPI_ISL_1760401|2018-06-30	GGCAAATATGGAAACATACGTGAACAAGCTTCACGAAGGCTCCACATACACAGCAGCTGTCCAGTACAATGTTCTAGAAAAAG
LDT_RSV-B_M_1.1	55	hRSV/B/New_Zealand/IESR-VR2991/2021|EPI_ISL_19206680|2021-07-04	GGCAAATATGGAAACATACGTGAACAAGCTTCACGAAGGCTCCACATACACAGCAGCTGTCCAGTACAATGTTCTAGAAAAAG
LDT_RSV-B_M_1.1	55	hRSV/B/United_Kingdom/DP-OX02-8313-D04/2018|EPI_ISL_15753061|2018-11-23	GGCAAATATGGAAACATACGTGAACAAGCTTCACGAAGGCTCCACATACACAGCAGCTGTCCAGTACAATGTTCTAGAAAAAG
LDT_RSV-B_M_1.1	55	hRSV/B/United_Kingdom/DP-OX02-8915-D02/2019|EPI_ISL_15753054|2019-11-19	GGCAAATATGGAAACATACGTGAACAAGCTTCACGAAGGCTCCACATACACAGCAGCTGTCCAGTACAATGTTCTAGAAAAAG
LDT_RSV-B_M_1.1	55	hRSV/B/Russia/un-UMC-25809/2020|EPI_ISL_18061225|2020-04-16	GGCAAATATGGAAACATACGTGAACAAGCTTCACGAAGGCTCCACATACACAGCAGCTGTCCAGTACAATGTTCTAGAAAAAG
LDT_RSV-B_M_1.1	55	hRSV/B/Spain/un-UMC-26318/2019|EPI_ISL_18061734|2019-12-26	GGCAAATATGGAAACATACGTGAACAAGCTTCACGAAGGCTCCACATACACAGCAGCTGTCCAGTACAATGTTCTAGAAAAAG
LDT_RSV-B_M_1.1	55	hRSV/B/England/194960704/2019|EPI_ISL_1647545|2019-12-02	GGCAAATATGGAAACATACGTGAACAAGCTTCACGAAGGCTCCACATACACAGCAGCTGTCCAGTACAATGTTCTAGAAAAAG
LDT_RSV-B_M_1.1	55	hRSV/B/New_Zealand/IESR-SS1583/2021|EPI_ISL_19206618|2021-07-16	GGCAAATATGGAAACATACGTGAACAAGCTTCACGAAGGCTCCACATACACAGCAGCTGTCCAGTACAATGTTCTAGAAAAAG
LDT_RSV-B_M_1.1	55	hRSV/B/China/ZJ-CDC-21S022/2021|EPI_ISL_19814999|2021-01-20	GGCAAATATGGAAACATACGTGAACAAGCTTCACGAAGGCTCCACATACACAGCAGCTGTCCAGTACAATGTTCTAGAAAAAG
LDT_RSV-B_M_1.1	55	hRSV/B/USA/WA-BBI-S23415/2019|EPI_ISL_18143474|2019-12-19	GGCAAATATGGAAACATACGTGAACAAGCTTCACGAAGGCTCCACATACACAGCAGCTGTCCAGTACAATGTTCTAGAAAAAG
LDT_RSV-B_M_1.1	55	hRSV/B/Netherlands/un-DP-UU02-0044-D05/2018|EPI_ISL_15753215|2018-01-30	GGCAAATATGGAAACATACGTGAACAAGCTTCACGAAGGCTCCACATACACAGCAGCTGTCCAGTACAATGTTCTAGAAAAAG
LDT_RSV-B_M_1.1	55	hRSV/B/China/WH-WIV-0421n1/2021|EPI_ISL_19888423|2021-04-21	GGCAAATATGGAAACATACGTGAACAAGCTTCACGAAGGCTCCACATACACAGCAGCTGTCCAGTACAATGTTCTAGAAAAAG
LDT_RSV-B_M_1.1	55	hRSV/B/New_Zealand/IESR-HB0809/2019|EPI_ISL_19206614|2019-06-17	GGCAAATATGGAAACATACGTGAACAAGCTTCACGAAGGCTCCACATACACAGCAGCTGTCCAGTACAATGTTCTAGAAAAAG
LDT_RSV-B_M_1.1	55	hRSV/B/Finland/UMC-26331/2019|EPI_ISL_18061747|2019-02-04	GGCAAATATGGAAACATACGTGAACAAGCTTCACGAAGGCTCCACATACACAGCAGCTGTCCAGTACAATGTTCTAGAAAAAG
LDT_RSV-B_M_1.1	55	hRSV/B/USA/WA-BBI-S25275/2019|EPI_ISL_19125732|2019-12-04	GGCAAATATGGAAACATACGTGAACAAGCTTCACGAAGGCTCCACATACACAGCAGCTGTCCAGTACAATGTTCTAGAAAAAG
LDT_RSV-B_M_1.1	55	hRSV/B/Canada/un-UMC-25723/2019|EPI_ISL_18061139|2019-03-26	GGCAAATATGGAAACATACGTGAACAAGCTTCACGAAGGCTCCACATACACAGCAGCTGTCCAGTACAATGTTCTAGAAAAAG
LDT_RSV-B_M_1.1	55	hRSV/B/Australia/QLD-RBWH196/2021|EPI_ISL_15774048|2021-03-08	GGCAAATATGGAAACATACGTGAACAAGCTTCACGAAGGCTCCACATACACAGCAGCTGTCCAGTACAATGTTCTAGAAAAAG
LDT_RSV-B_M_1.1	55	hRSV/B/Canada/un-UMC-010202021/2018|EPI_ISL_19049030|2018-12-27	GGCAAATATGGAAACATACGTGAACAAGCTTCACGAAGGCTCCACATACACAGCAGCTGTCCAGTACAATGTTCTAGAAAAAG
LDT_RSV-B_M_1.1	55	hRSV/B/Netherlands/un-UMC-26077/2018|EPI_ISL_18061493|2018-01-07	GGCAAATATGGAAACATACGTGAACAAGCTTCACGAAGGCTCCACATACACAGCAGCTGTCCAGTACAATGTTCTAGAAAAAG
LDT_RSV-B_M_1.1	55	hRSV/B/Germany/un-UMC-490102013/2019|EPI_ISL_19048173|2019-01-30	GGCAAATATGGAAACATACGTGAACAAGCTTCACGAAGGCTCCACATACACAGCAGCTGTCCAGTACAATGTTCTAGAAAAAG
LDT_RSV-B_M_1.1	55	hRSV/B/USA/PA-PITT-RSV00023/2019|EPI_ISL_19815501|2019-02	GGCAAATATGGAAACATACGTGAACAAGCTTCACGAAGGCTCCACATACACAGCAGCTGTCCAGTACAATGTTCTAGAAAAAG
LDT_RSV-B_M_1.1	55	hRSV/B/Philippines/CDC-99061/2019|EPI_ISL_17417605|2019-07-09	GGCAAATATGGAAACATACGTGAACAAGCTTCACGAAGGCTCCACATACACAGCAGCTGTCCAGTACAATGTTCTAGAAAAAG
LDT_RSV-B_M_1.1	55	hRSV/B/Spain/un-UMC-340102030/2019|EPI_ISL_19048519|2019-01-25	GGCAAATATGGAAACATACGTGAACAAGCTTCACGAAGGCTCCACATACACAGCAGCTGTCCAGTACAATGTTCTAGAAAAAG
LDT_RSV-B_M_1.1	55	hRSV/B/Australia/VIC-RCH092/2017|EPI_ISL_1760400|2017-07-30	GGCAAATATGGAAACATACGTGAACAAGCTTCACGAAGGCTCCACATACACAGCAGCTGTCCAGTACAATGTTCTAGAAAAAG
LDT_RSV-B_M_1.1	55	hRSV/B/China/WH-WIV-0428n4/2021|EPI_ISL_19888427|2021-04-28	GGCAAATATGGAAACATACGTGAACAAGCTTCACGAAGGCTCCACATACACAGCAGCTGTCCAGTACAATGTTCTAGAAAAAG
LDT_RSV-B_M_1.1	55	hRSV/B/New_Zealand/IESR-HB0181/2018|EPI_ISL_19206573|2018-08-01	GGCAAATATGGAAACATACGTGAACAAGCTTCACGAAGGCTCCACATACACAGCAGCTGTCCAGTACAATGTTCTAGAAAAAG
LDT_RSV-B_M_1.1	55	hRSV/B/Panama/GMIHS-78/2019|EPI_ISL_19568503|2019-04-10	GGCAAATATGGAAACATACGTGAACAAGCTTCACGAAGGCTCCACATACACAGCAGCTGTCCAGTACAATGTTCTAGAAAAAG
LDT_RSV-B_M_1.1	55	hRSV/B/Hong_Kong/PHLC-VB19220707/2019|EPI_ISL_19813073|2019-10-05	GGCAAATATGGAAACATACGTGAACAAGCTTCACGAAGGCTCCACATACACAGCAGCTGTCCAGTACAATGTTCTAGAAAAAG
LDT_RSV-B_M_1.1	55	hRSV/B/USA/WA-BBI-S25085/2021|EPI_ISL_19006911|2021-09-10	GGCAAATATGGAAACATACGTGAACAAGCTTCACGAAGGCTCCACATACACAGCAGCTGTCCAGTACAATGTTCTAGAAAAAG
LDT_RSV-B_M_1.1	55	hRSV/B/USA/WA-BBI-S23481/2021|EPI_ISL_18143612|2021-11-03	GGCAAATATGGAAACATACGTGAACAAGCTTCACGAAGGCTCCACATACACAGCAGCTGTCCAGTACAATGTTCTAGAAAAAG
LDT_RSV-B_M_1.1	55	hRSV/B/China/ZJ-CDC-S017/2017|EPI_ISL_19749459|2017-2-2	GGCAAATATGGAAACATACGTGAACAAGCTTCACGAAGGCTCCACATACACAGCAGCTGTCCAGTACAATGTTCTAGAAAAAG
LDT_RSV-B_M_1.1	55	hRSV/B/Netherlands/un-DP-UU02-0028-D05/2018|EPI_ISL_15753003|2018-01-04	GGCAAATATGGAAACATACGTGAACAAGCTTCACGAAGGCTCCACATACACAGCAGCTGTCCAGTACAATGTTCTAGAAAAAG
LDT_RSV-B_M_1.1	55	hRSV/B/USA/WA-BBI-S23417/2019|EPI_ISL_18143590|2019-12-22	GGCAAATATGGAAACATACGTGAACAAGCTTCACGAAGGCTCCACATACACAGCAGCTGTCCAGTACAATGTTCTAGAAAAAG
LDT_RSV-B_M_1.1	55	hRSV/B/Argentina/HNRG-411/2018|EPI_ISL_15055335|2018-06-15	GGCAAATATGGAAACATACGTGAACAAGCTTCACGAAGGCTCCACATACACAGCAGCTGTCCAGTACAATGTTCTAGAAAAAG
LDT_RSV-B_M_1.1	55	hRSV/B/New_Zealand/IESR-VR1437/2021|EPI_ISL_16960060|2021-06-18	GGCAAATATGGAAACATACGTGAACAAGCTTCACGAAGGCTCCACATACACAGCAGCTGTCCAGTACAATGTTCTAGAAAAAG
LDT_RSV-B_M_1.1	55	hRSV/B/France/ARA-HCL021168515501/2021|EPI_ISL_18789336|2021-09-20	GGCAAATATGGAAACATACGTGAACAAGCTTCACGAAGGCTCCACATACACAGCAGCTGTCCAGTACAATGTTCTAGAAAAAG
LDT_RSV-B_M_1.1	55	hRSV/B/New_Zealand/IESR-HB0637/2017|EPI_ISL_19207032|2017-08-10	GGCAAATATGGAAACATACGTGAACAAGCTTCACGAAGGCTCCACATACACAGCAGCTGTCCAGTACAATGTTCTAGAAAAAG
LDT_RSV-B_M_1.1	55	hRSV/B/China/WH-WIV-0417n8/2021|EPI_ISL_19888419|2021-04-17	GGCAAATATGGAAACATACGTGAACAAGCTTCACGAAGGCTCCACATACACAGCAGCTGTCCAGTACAATGTTCTAGAAAAAG
LDT_RSV-B_M_1.1	55	hRSV/B/New_Zealand/IESR-VR1599/2021|EPI_ISL_16960120|2021-08-08	GGCAAATATGGAAACATACGTGAACAAGCTTCACGAAGGCTCCACATACACAGCAGCTGTCCAGTACAATGTTCTAGAAAAAG
LDT_RSV-B_M_1.1	55	hRSV/B/Argentina/BA-HNRG-434/2019|EPI_ISL_15067715|2019-06-07	GGCAAATATGGAAACATACGTGAACAAGCTTCACGAAGGCTCCACATACACAGCAGCTGTCCAGTACAATGTTCTAGAAAAAG
LDT_RSV-B_M_1.1	55	hRSV/B/New_Zealand/IESR-VR0819/2021|EPI_ISL_16959812|2021-07-05	GGCAAATATGGAAACATACGTGAACAAGCTTCACGAAGGCTCCACATACACAGCAGCTGTCCAGTACAATGTTCTAGAAAAAG
LDT_RSV-B_M_1.1	55	hRSV/B/USA/WA-BBI-S23447/2021|EPI_ISL_18143481|2021-07-02	GGCAAATATGGAAACATACGTGAACAAGCTTCACGAAGGCTCCACATACACAGCAGCTGTCCAGTACAATGTTCTAGAAAAAG
LDT_RSV-B_M_1.1	55	hRSV/B/Australia/un-WIMR-69/2016|EPI_ISL_18090579|2016-01-01	GGCAAATATGGAAACATACGTGAACAAGCTTCACGAAGGCTCCACATACACAGCAGCTGTCCAGTACAATGTTCTAGAAAAAG
LDT_RSV-B_M_1.1	55	hRSV/B/South_Africa/UMC-25926/2018|EPI_ISL_18061342|2018-05-04	GGCAAATATGGAAACATACGTGAACAAGCTTCACGAAGGCTCCACATACACAGCAGCTGTCCAGTACAATGTTCTAGAAAAAG
LDT_RSV-B_M_1.1	55	hRSV/B/England/184780456/2018|EPI_ISL_732365|2018-11-22	GGCAAATATGGAAACATACGTGAACAAGCTTCACGAAGGCTCCACATACACAGCAGCTGTCCAGTACAATGTTCTAGAAAAAG
LDT_RSV-B_M_1.1	55	hRSV/B/USA/WA-UW-94302/2021|EPI_ISL_16132322|2021-08	GGCAAATATGGAAACATACGTGAACAAGCTTCACGAAGGCTCCACATACACAGCAGCTGTCCAGTACAATGTTCTAGAAAAAG
LDT_RSV-B_M_1.1	55	hRSV/B/New_Zealand/IESR-VR0966/2021|EPI_ISL_16959868|2021-07-02	GGCAAATATGGAAACATACGTGAACAAGCTTCACGAAGGCTCCACATACACAGCAGCTGTCCAGTACAATGTTCTAGAAAAAG
LDT_RSV-B_M_1.1	55	hRSV/B/China/HB-60337/2021|EPI_ISL_6314585|2021-03-29	GGCAAATATGGAAACATACGTGAACAAGCTTCACGAAGGCTCCACATACACAGCAGCTGTCCAGTACAATGTTCTAGAAAAAG
LDT_RSV-B_M_1.1	55	hRSV/B/United_Kingdom/DP-OX02-8221-D05/2019|EPI_ISL_15753093|2019-11-13	GGCAAATATGGAAACATACGTGAACAAGCTTCACGAAGGCTCCACATACACAGCAGCTGTCCAGTACAATGTTCTAGAAAAAG
LDT_RSV-B_M_1.1	55	hRSV/B/United_Kingdom/DP-OX02-8832-D08/2018|EPI_ISL_15752990|2018-11-05	GGCAAATATGGAAACATACGTGAACAAGCTTCACGAAGGCTCCACATACACAGCAGCTGTCCAGTACAATGTTCTAGAAAAAG
LDT_RSV-B_M_1.1	55	hRSV/B/South_Africa/UMC-270101078/2018|EPI_ISL_19049044|2018-05-04	GGCAAATATGGAAACATACGTGAACAAGCTTCACGAAGGCTCCACATACACAGCAGCTGTCCAGTACAATGTTCTAGAAAAAG
LDT_RSV-B_M_1.1	55	hRSV/B/Spain/CT-HUVH-758306/2018|EPI_ISL_18682290|2018-01-15	GGCAAATATGGAAACATACGTGAACAAGCTTCACGAAGGCTCCACATACACAGCAGCTGTCCAGTACAATGTTCTAGAAAAAG
LDT_RSV-B_M_1.1	55	hRSV/B/USA/PA-MGEL-00005/2018|EPI_ISL_19794706|2018-12	GGCAAATATGGAAACATACGTGAACAAGCTTCACGAAGGCTCCACATACACAGCAGCTGTCCAGTACAATGTTCTAGAAAAAG
LDT_RSV-B_M_1.1	55	hRSV/B/South_Africa/UMC-26016/2019|EPI_ISL_18061432|2019-06-10	GGCAAATATGGAAACATACGTGAACAAGCTTCACGAAGGCTCCACATACACAGCAGCTGTCCAGTACAATGTTCTAGAAAAAG
LDT_RSV-B_M_1.1	55	hRSV/B/South_Africa/UMC-270101085/2018|EPI_ISL_19049061|2018-05-17	GGCAAATATGGAAACATACGTGAACAAGCTTCACGAAGGCTCCACATACACAGCAGCTGTCCAGTACAATGTTCTAGAAAAAG
LDT_RSV-B_M_1.1	55	hRSV/B/South_Africa/UMC-26022/2019|EPI_ISL_18061438|2019-07-02	GGCAAATATGGAAACATACGTGAACAAGCTTCACGAAGGCTCCACATACACAGCAGCTGTCCAGTACAATGTTCTAGAAAAAG
LDT_RSV-B_M_1.1	55	hRSV/B/China/WH-WIV-0617n6/2021|EPI_ISL_19888450|2021-06-17	GGCAAATATGGAAACATACGTGAACAAGCTTCACGAAGGCTCCACATACACAGCAGCTGTCCAGTACAATGTTCTAGAAAAAG
LDT_RSV-B_M_1.1	55	hRSV/B/Brazil/un-UMC-550102136/2019|EPI_ISL_19048571|2019-06-12	GGCAAATATGGAAACATACGTGAACAAGCTTCACGAAGGCTCCACATACACAGCAGCTGTCCAGTACAATGTTCTAGAAAAAG
LDT_RSV-B_M_1.1	55	hRSV/B/China/CCMU-0152/2019|EPI_ISL_18482721|2019-01-24	GGCAAATATGGAAACATACGTGAACAAGCTTCACGAAGGCTCCACATACACAGCAGCTGTCCAGTACAATGTTCTAGAAAAAG
LDT_RSV-B_M_1.1	55	hRSV/B/USA/PA-PITT-RSV00039/2019|EPI_ISL_19815495|2019-01	GGCAAATATGGAAACATACGTGAACAAGCTTCACGAAGGCTCCACATACACAGCAGCTGTCCAGTACAATGTTCTAGAAAAAG
LDT_RSV-B_M_1.1	55	hRSV/B/Australia/QLD-RBWH192/2021|EPI_ISL_11817063|2021-03-07	GGCAAATATGGAAACATACGTGAACAAGCTTCACGAAGGCTCCACATACACAGCAGCTGTCCAGTACAATGTTCTAGAAAAAG
LDT_RSV-B_M_1.1	55	hRSV/B/Japan/UMC-26814/2018|EPI_ISL_18062230|2018-08-24	GGCAAATATGGAAACATACGTGAACAAGCTTCACGAAGGCTCCACATACACAGCAGCTGTCCAGTACAATGTTCTAGAAAAAG
LDT_RSV-B_M_1.1	55	hRSV/B/New_Zealand/IESR-CF1015/2018|EPI_ISL_19206560|2018-08-23	GGCAAATATGGAAACATACGTGAACAAGCTTCACGAAGGCTCCACATACACAGCAGCTGTCCAGTACAATGTTCTAGAAAAAG
LDT_RSV-B_M_1.1	55	hRSV/B/South_Africa/UMC-270101020/2018|EPI_ISL_19047976|2018-03-19	GGCAAATATGGAAACATACGTGAACAAGCTTCACGAAGGCTCCACATACACAGCAGCTGTCCAGTACAATGTTCTAGAAAAAG
LDT_RSV-B_M_1.1	55	hRSV/B/Spain/CT-HUVH-536121/2021|EPI_ISL_18682312|2021-05-13	GGCAAATATGGAAACATACGTGAACAAGCTTCACGAAGGCTCCACATACACAGCAGCTGTCCAGTACAATGTTCTAGAAAAAG
LDT_RSV-B_M_1.1	55	hRSV/B/USA/WA-BBI-S25059/2019|EPI_ISL_19006841|2019-12-25	GGCAAATATGGAAACATACGTGAACAAGCTTCACGAAGGCTCCACATACACAGCAGCTGTCCAGTACAATGTTCTAGAAAAAG
LDT_RSV-B_M_1.1	55	hRSV/B/England/194880285/2019|EPI_ISL_1647537|2019-11-28	GGCAAATATGGAAACATACGTGAACAAGCTTCACGAAGGCTCCACATACACAGCAGCTGTCCAGTACAATGTTCTAGAAAAAG
LDT_RSV-B_M_1.1	55	hRSV/B/South_Africa/UMC-25953/2019|EPI_ISL_18061369|2019-02-18	GGCAAATATGGAAACATACGTGAACAAGCTTCACGAAGGCTCCACATACACAGCAGCTGTCCAGTACAATGTTCTAGAAAAAG
LDT_RSV-B_M_1.1	55	hRSV/B/USA/PA-MGEL-00033/2018|EPI_ISL_19794696|2018-04	GGCAAATATGGAAACATACGTGAACAAGCTTCACGAAGGCTCCACATACACAGCAGCTGTCCAGTACAATGTTCTAGAAAAAG
LDT_RSV-B_M_1.1	55	hRSV/B/United_Kingdom/UMC-26420/2018|EPI_ISL_18061836|2018-11-28	GGCAAATATGGAAACATACGTGAACAAGCTTCACGAAGGCTCCACATACACAGCAGCTGTCCAGTACAATGTTCTAGAAAAAG
LDT_RSV-B_M_1.1	55	hRSV/B/South_Africa/UMC-270102070/2019|EPI_ISL_19049109|2019-06-06	GGCAAATATGGAAACATACGTGAACAAGCTTCACGAAGGCTCCACATACACAGCAGCTGTCCAGTACAATGTTCTAGAAAAAG
LDT_RSV-B_M_1.1	55	hRSV/B/New_Zealand/IESR-VR1556/2021|EPI_ISL_16960102|2021-08-13	GGCAAATATGGAAACATACGTGAACAAGCTTCACGAAGGCTCCACATACACAGCAGCTGTCCAGTACAATGTTCTAGAAAAAG
LDT_RSV-B_M_1.1	55	hRSV/B/Australia/QLD-RBWH150/2021|EPI_ISL_11817054|2021-02-23	GGCAAATATGGAAACATACGTGAACAAGCTTCACGAAGGCTCCACATACACAGCAGCTGTCCAGTACAATGTTCTAGAAAAAG
LDT_RSV-B_M_1.1	55	hRSV/B/Italy/SIC-308_41/2021|EPI_ISL_19063344|2021-10-15	GGCAAATATGGAAACATACGTGAACAAGCTTCACGAAGGCTCCACATACACAGCAGCTGTCCAGTACAATGTTCTAGAAAAAG
LDT_RSV-B_M_1.1	55	hRSV/B/South_Africa/NICD-R00420/2021|EPI_ISL_19754438|2021-01-13	GGCAAATATGGAAACATACGTGAACAAGCTTCACGAAGGCTCCACATACACAGCAGCTGTCCAGTACAATGTTCTAGAAAAAG
LDT_RSV-B_M_1.1	55	hRSV/B/USA/IL-NU-256/2020|EPI_ISL_18939343|2020-01	GGCAAATATGGAAACATACGTGAACAAGCTTCACGAAGGCTCCACATACACAGCAGCTGTCCAGTACAATGTTCTAGAAAAAG
LDT_RSV-B_M_1.1	55	hRSV/B/France/ARA-HCL021204985201/2021|EPI_ISL_18789529|2021-11-18	GGCAAATATGGAAACATACGTGAACAAGCTTCACGAAGGCTCCACATACACAGCAGCTGTCCAGTACAATGTTCTAGAAAAAG
LDT_RSV-B_M_1.1	55	hRSV/B/Argentina/HNRG-407/2018|EPI_ISL_15055331|2018-06-05	GGCAAATATGGAAACATACGTGAACAAGCTTCACGAAGGCTCCACATACACAGCAGCTGTCCAGTACAATGTTCTAGAAAAAG
LDT_RSV-B_M_1.1	55	hRSV/B/Australia/un-UMC-26671/2019|EPI_ISL_18062087|2019-05-02	GGCAAATATGGAAACATACGTGAACAAGCTTCACGAAGGCTCCACATACACAGCAGCTGTCCAGTACAATGTTCTAGAAAAAG
LDT_RSV-B_M_1.1	55	hRSV/B/Finland/UMC-25814/2017|EPI_ISL_18061230|2017-12-24	GGCAAATATGGAAACATACGTGAACAAGCTTCACGAAGGCTCCACATACACAGCAGCTGTCCAGTACAATGTTCTAGAAAAAG
LDT_RSV-B_M_1.1	55	hRSV/B/New_Zealand/IESR-CF1460/2017|EPI_ISL_19206947|2017-08-03	GGCAAATATGGAAACATACGTGAACAAGCTTCACGAAGGCTCCACATACACAGCAGCTGTCCAGTACAATGTTCTAGAAAAAG
LDT_RSV-B_M_1.1	55	hRSV/B/China/ZJ-CDC-S029/2017|EPI_ISL_19749461|2017-2-21	GGCAAATATGGAAACATACGTGAACAAGCTTCACGAAGGCTCCACATACACAGCAGCTGTCCAGTACAATGTTCTAGAAAAAG
LDT_RSV-B_M_1.1	55	hRSV/B/USA/IL-NU-342/2021|EPI_ISL_18939393|2021-11	GGCAAATATGGAAACATACGTGAACAAGCTTCACGAAGGCTCCACATACACAGCAGCTGTCCAGTACAATGTTCTAGAAAAAG
LDT_RSV-B_M_1.1	55	hRSV/B/Netherlands/un-UMC-26083/2018|EPI_ISL_18061499|2018-01-25	GGCAAATATGGAAACATACGTGAACAAGCTTCACGAAGGCTCCACATACACAGCAGCTGTCCAGTACAATGTTCTAGAAAAAG
LDT_RSV-B_M_1.1	55	hRSV/B/United_Kingdom/DP-OX02-8221-V01/2019|EPI_ISL_15753007|2019-11-09	GGCAAATATGGAAACATACGTGAACAAGCTTCACGAAGGCTCCACATACACAGCAGCTGTCCAGTACAATGTTCTAGAAAAAG
LDT_RSV-B_M_1.1	55	hRSV/B/Argentina/HNRG-428/2018|EPI_ISL_15055347|2018-07-24	GGCAAATATGGAAACATACGTGAACAAGCTTCACGAAGGCTCCACATACACAGCAGCTGTCCAGTACAATGTTCTAGAAAAAG
LDT_RSV-B_M_1.1	55	hRSV/B/United_Kingdom/DP-OX01A-8880-V02/2018|EPI_ISL_15753144|2018-11-15	GGCAAATATGGAAACATACGTGAACAAGCTTCACGAAGGCTCCACATACACAGCAGCTGTCCAGTACAATGTTCTAGAAAAAG
LDT_RSV-B_M_1.1	55	hRSV/B/Spain/un-UMC-340103022/2019|EPI_ISL_19048927|2019-12-26	GGCAAATATGGAAACATACGTGAACAAGCTTCACGAAGGCTCCACATACACAGCAGCTGTCCAGTACAATGTTCTAGAAAAAG
LDT_RSV-B_M_1.1	55	hRSV/B/United_Kingdom/DP-OX02-8903-D02/2019|EPI_ISL_15753111|2019-01-03	GGCAAATATGGAAACATACGTGAACAAGCTTCACGAAGGCTCCACATACACAGCAGCTGTCCAGTACAATGTTCTAGAAAAAG
LDT_RSV-B_M_1.1	55	hRSV/B/Finland/UMC-358101018/2018|EPI_ISL_19049021|2018-01-23	GGCAAATATGGAAACATACGTGAACAAGCTTCACGAAGGCTCCACATACACAGCAGCTGTCCAGTACAATGTTCTAGAAAAAG
LDT_RSV-B_M_1.1	55	hRSV/B/USA/WA-BBI-S25031/2021|EPI_ISL_19006919|2021-09-25	GGCAAATATGGAAACATACGTGAACAAGCTTCACGAAGGCTCCACATACACAGCAGCTGTCCAGTACAATGTTCTAGAAAAAG
LDT_RSV-B_M_1.1	55	hRSV/B/Spain/un-DP-SE02-0017-V01/2019|EPI_ISL_15753066|2019-12-12	GGCAAATATGGAAACATACGTGAACAAGCTTCACGAAGGCTCCACATACACAGCAGCTGTCCAGTACAATGTTCTAGAAAAAG
LDT_RSV-B_M_1.1	55	hRSV/B/New_Zealand/IESR-HH2836/2021|EPI_ISL_16959492|2021-07-16	GGCAAATATGGAAACATACGTGAACAAGCTTCACGAAGGCTCCACATACACAGCAGCTGTCCAGTACAATGTTCTAGAAAAAG
LDT_RSV-B_M_1.1	55	hRSV/B/New_Zealand/IESR-SS1899/2021|EPI_ISL_16959526|2021-07-26	GGCAAATATGGAAACATACGTGAACAAGCTTCACGAAGGCTCCACATACACAGCAGCTGTCCAGTACAATGTTCTAGAAAAAG
LDT_RSV-B_M_1.1	55	hRSV/B/New_Zealand/IESR-IN0708/2021|EPI_ISL_16959516|2021-08-05	GGCAAATATGGAAACATACGTGAACAAGCTTCACGAAGGCTCCACATACACAGCAGCTGTCCAGTACAATGTTCTAGAAAAAG
LDT_RSV-B_M_1.1	55	hRSV/B/New_Zealand/IESR-HB0109/2018|EPI_ISL_19206566|2018-06-18	GGCAAATATGGAAACATACGTGAACAAGCTTCACGAAGGCTCCACATACACAGCAGCTGTCCAGTACAATGTTCTAGAAAAAG
LDT_RSV-B_M_1.1	55	hRSV/B/Australia/VIC-RCH056/2019|EPI_ISL_1653999|2019-03-04	GGCAAATATGGAAACATACGTGAACAAGCTTCACGAAGGCTCCACATACACAGCAGCTGTCCAGTACAATGTTCTAGAAAAAG
LDT_RSV-B_M_1.1	55	hRSV/B/Russia/un-UMC-25777/2020|EPI_ISL_18061193|2020-01-28	GGCAAATATGGAAACATACGTGAACAAGCTTCACGAAGGCTCCACATACACAGCAGCTGTCCAGTACAATGTTCTAGAAAAAG
LDT_RSV-B_M_1.1	55	hRSV/B/Netherlands/un-UMC-310103034/2019|EPI_ISL_19048318|2019-12-13	GGCAAATATGGAAACATACGTGAACAAGCTTCACGAAGGCTCCACATACACAGCAGCTGTCCAGTACAATGTTCTAGAAAAAG
LDT_RSV-B_M_1.1	55	hRSV/B/USA/WA-BBI-S25265/2018|EPI_ISL_19125848|2018-12-29	GGCAAATATGGAAACATACGTGAACAAGCTTCACGAAGGCTCCACATACACAGCAGCTGTCCAGTACAATGTTCTAGAAAAAG
LDT_RSV-B_M_1.1	55	hRSV/B/Finland/UMC-358102015/2019|EPI_ISL_19048988|2019-03-22	GGCAAATATGGAAACATACGTGAACAAGCTTCACGAAGGCTCCACATACACAGCAGCTGTCCAGTACAATGTTCTAGAAAAAG
LDT_RSV-B_M_1.1	55	hRSV/B/Canada/MB-PHAC-RV00319/2023|EPI_ISL_19533242|2019	GGCAAATATGGAAACATACGTGAACAAGCTTCACGAAGGCTCCACATACACAGCAGCTGTCCAGTACAATGTTCTAGAAAAAG
LDT_RSV-B_M_1.1	55	hRSV/B/England/201181421/2020|EPI_ISL_1647589|2020-03-12	GGCAAATATGGAAACATACGTGAACAAGCTTCACGAAGGCTCCACATACACAGCAGCTGTCCAGTACAATGTTCTAGAAAAAG
LDT_RSV-B_M_1.1	55	hRSV/B/USA/WA-BBI-S25260/2019|EPI_ISL_19125821|2019-04-23	GGCAAATATGGAAACATACGTGAACAAGCTTCACGAAGGCTCCACATACACAGCAGCTGTCCAGTACAATGTTCTAGAAAAAG
LDT_RSV-B_M_1.1	55	hRSV/B/Brazil/un-UMC-550102120/2019|EPI_ISL_19048710|2019-06-06	GGCAAATATGGAAACATACGTGAACAAGCTTCACGAAGGCTCCACATACACAGCAGCTGTCCAGTACAATGTTCTAGAAAAAG
LDT_RSV-B_M_1.1	55	hRSV/B/Germany/SN-16-00416/2016|EPI_ISL_18005831|2016-11-09	GGCAAATATGGAAACATACGTGAACAAGCTTCACGAAGGCTCCACATACACAGCAGCTGTCCAGTACAATGTTCTAGAAAAAG
LDT_RSV-B_M_1.1	55	hRSV/B/Japan/NU-21RS018iso/2021|EPI_ISL_19709960|2021-10-04	GGCAAATATGGAAACATACGTGAACAAGCTTCACGAAGGCTCCACATACACAGCAGCTGTCCAGTACAATGTTCTAGAAAAAG
LDT_RSV-B_M_1.1	55	hRSV/B/New_Zealand/IESR-HB0944/2017|EPI_ISL_19207099|2017-08-20	GGCAAATATGGAAACATACGTGAACAAGCTTCACGAAGGCTCCACATACACAGCAGCTGTCCAGTACAATGTTCTAGAAAAAG
LDT_RSV-B_M_1.1	55	hRSV/B/England/212862435/2021|EPI_ISL_16714624|2021-07-14	GGCAAATATGGAAACATACGTGAACAAGCTTCACGAAGGCTCCACATACACAGCAGCTGTCCAGTACAATGTTCTAGAAAAAG
LDT_RSV-B_M_1.1	55	hRSV/B/Brazil/un-UMC-550102174/2019|EPI_ISL_19049077|2019-07-23	GGCAAATATGGAAACATACGTGAACAAGCTTCACGAAGGCTCCACATACACAGCAGCTGTCCAGTACAATGTTCTAGAAAAAG
LDT_RSV-B_M_1.1	55	hRSV/B/USA/WA-BBI-S23416/2019|EPI_ISL_18143630|2019-12-28	GGCAAATATGGAAACATACGTGAACAAGCTTCACGAAGGCTCCACATACACAGCAGCTGTCCAGTACAATGTTCTAGAAAAAG
LDT_RSV-B_M_1.1	55	hRSV/B/Netherlands/un-DP-UU01A-0026-V02/2018|EPI_ISL_15753202|2018-11-15	GGCAAATATGGAAACATACGTGAACAAGCTTCACGAAGGCTCCACATACACAGCAGCTGTCCAGTACAATGTTCTAGAAAAAG
LDT_RSV-B_M_1.1	55	hRSV/B/Italy/SIC-42_02/2018|EPI_ISL_19063302|2018-01-09	GGCAAATATGGAAACATACGTGAACAAGCTTCACGAAGGCTCCACATACACAGCAGCTGTCCAGTACAATGTTCTAGAAAAAG
LDT_RSV-B_M_1.1	55	hRSV/B/England/E21000989/2021|EPI_ISL_16714605|2021-06-18	GGCAAATATGGAAACATACGTGAACAAGCTTCACGAAGGCTCCACATACACAGCAGCTGTCCAGTACAATGTTCTAGAAAAAG
LDT_RSV-B_M_1.1	55	hRSV/B/Japan/NU-20U044iso/2020|EPI_ISL_19709901|2020-11-04	GGCAAATATGGAAACATACGTGAACAAGCTTCACGAAGGCTCCACATACACAGCAGCTGTCCAGTACAATGTTCTAGAAAAAG
LDT_RSV-B_M_1.1	55	hRSV/B/Argentina/HNRG-420/2018|EPI_ISL_15055339|2018-07-11	GGCAAATATGGAAACATACGTGAACAAGCTTCACGAAGGCTCCACATACACAGCAGCTGTCCAGTACAATGTTCTAGAAAAAG
LDT_RSV-B_M_1.1	55	hRSV/B/New_Zealand/IESR-VR0821/2021|EPI_ISL_16959813|2021-07-05	GGCAAATATGGAAACATACGTGAACAAGCTTCACGAAGGCTCCACATACACAGCAGCTGTCCAGTACAATGTTCTAGAAAAAG
LDT_RSV-B_M_1.1	55	hRSV/B/Australia/B-NSW-WM1418A-16/2016|EPI_ISL_2575588|2016-09-16	GGCAAATATGGAAACATACGTGAACAAGCTTCACGAAGGCTCCACATACACAGCAGCTGTCCAGTACAATGTTCTAGAAAAAG
LDT_RSV-B_M_1.1	55	hRSV/B/China/ZJ-CDC-S104/2020|EPI_ISL_19749475|2020-11-18	GGCAAATATGGAAACATACGTGAACAAGCTTCACGAAGGCTCCACATACACAGCAGCTGTCCAGTACAATGTTCTAGAAAAAG
LDT_RSV-B_M_1.1	55	hRSV/B/Spain/un-UMC-26299/2019|EPI_ISL_18061715|2019-03-25	GGCAAATATGGAAACATACGTGAACAAGCTTCACGAAGGCTCCACATACACAGCAGCTGTCCAGTACAATGTTCTAGAAAAAG
LDT_RSV-B_M_1.1	55	hRSV/B/China/ZJ-CDC-S006/2020|EPI_ISL_19749471|2020-1-13	GGCAAATATGGAAACATACGTGAACAAGCTTCACGAAGGCTCCACATACACAGCAGCTGTCCAGTACAATGTTCTAGAAAAAG
LDT_RSV-B_M_1.1	55	hRSV/B/England/E22004697/2021|EPI_ISL_16714328|2021-09-06	GGCAAATATGGAAACATACGTGAACAAGCTTCACGAAGGCTCCACATACACAGCAGCTGTCCAGTACAATGTTCTAGAAAAAG
LDT_RSV-B_M_1.1	55	hRSV/B/USA/PA-PITT-RSV00042/2019|EPI_ISL_19815489|2019-04	GGCAAATATGGAAACATACGTGAACAAGCTTCACGAAGGCTCCACATACACAGCAGCTGTCCAGTACAATGTTCTAGAAAAAG
LDT_RSV-B_M_1.1	55	hRSV/B/Spain/CT-HUVH-748266/2017|EPI_ISL_18682373|2017-12-30	GGCAAATATGGAAACATACGTGAACAAGCTTCACGAAGGCTCCACATACACAGCAGCTGTCCAGTACAATGTTCTAGAAAAAG
LDT_RSV-B_M_1.1	55	hRSV/B/USA/WA-BBI-S23384/2021|EPI_ISL_18143705|2021-11-01	GGCAAATATGGAAACATACGTGAACAAGCTTCACGAAGGCTCCACATACACAGCAGCTGTCCAGTACAATGTTCTAGAAAAAG
LDT_RSV-B_M_1.1	55	hRSV/B/South_Africa/NICD-R09258/2021|EPI_ISL_11055802|2021-06-22	GGCAAATATGGAAACATACGTGAACAAGCTTCACGAAGGCTCCACATACACAGCAGCTGTCCAGTACAATGTTCTAGAAAAAG
LDT_RSV-B_M_1.1	55	hRSV/B/England/RE20000104/2020|EPI_ISL_1647600|2020-01-30	GGCAAATATGGAAACATACGTGAACAAGCTTCACGAAGGCTCCACATACACAGCAGCTGTCCAGTACAATGTTCTAGAAAAAG
LDT_RSV-B_M_1.1	55	hRSV/B/Netherlands/un-DP-UU03-0355-V02/2018|EPI_ISL_15753049|2018-12-24	GGCAAATATGGAAACATACGTGAACAAGCTTCACGAAGGCTCCACATACACAGCAGCTGTCCAGTACAATGTTCTAGAAAAAG
LDT_RSV-B_M_1.1	55	hRSV/B/New_Zealand/IESR-HH2939/2021|EPI_ISL_16959493|2021-07-21	GGCAAATATGGAAACATACGTGAACAAGCTTCACGAAGGCTCCACATACACAGCAGCTGTCCAGTACAATGTTCTAGAAAAAG
LDT_RSV-B_M_1.1	55	hRSV/B/France/ARA-HCL021049927401/2021|EPI_ISL_18789236|2021-03-16	GGCAAATATGGAAACATACGTGAACAAGCTTCACGAAGGCTCCACATACACAGCAGCTGTCCAGTACAATGTTCTAGAAAAAG
LDT_RSV-B_M_1.1	55	hRSV/B/Australia/un-UMC-26697/2019|EPI_ISL_18062113|2019-07-22	GGCAAATATGGAAACATACGTGAACAAGCTTCACGAAGGCTCCACATACACAGCAGCTGTCCAGTACAATGTTCTAGAAAAAG
LDT_RSV-B_M_1.1	55	hRSV/B/Finland/UMC-358101004/2017|EPI_ISL_19048074|2017-12-22	GGCAAATATGGAAACATACGTGAACAAGCTTCACGAAGGCTCCACATACACAGCAGCTGTCCAGTACAATGTTCTAGAAAAAG
LDT_RSV-B_M_1.1	55	hRSV/B/USA/WA-BBI-S25283/2020|EPI_ISL_19125837|2020-03-16	GGCAAATATGGAAACATACGTGAACAAGCTTCACGAAGGCTCCACATACACAGCAGCTGTCCAGTACAATGTTCTAGAAAAAG
LDT_RSV-B_M_1.1	55	hRSV/B/Japan/NU-20U040iso/2020|EPI_ISL_19709953|2020-11-02	GGCAAATATGGAAACATACGTGAACAAGCTTCACGAAGGCTCCACATACACAGCAGCTGTCCAGTACAATGTTCTAGAAAAAG
LDT_RSV-B_M_1.1	55	hRSV/B/New_Zealand/IESR-HB0151/2018|EPI_ISL_19206569|2018-07-18	GGCAAATATGGAAACATACGTGAACAAGCTTCACGAAGGCTCCACATACACAGCAGCTGTCCAGTACAATGTTCTAGAAAAAG
LDT_RSV-B_M_1.1	55	hRSV/B/Russia/un-UMC-25783/2020|EPI_ISL_18061199|2020-02-05	GGCAAATATGGAAACATACGTGAACAAGCTTCACGAAGGCTCCACATACACAGCAGCTGTCCAGTACAATGTTCTAGAAAAAG
LDT_RSV-B_M_1.1	55	hRSV/B/Spain/un-UMC-26302/2019|EPI_ISL_18061718|2019-11-08	GGCAAATATGGAAACATACGTGAACAAGCTTCACGAAGGCTCCACATACACAGCAGCTGTCCAGTACAATGTTCTAGAAAAAG
LDT_RSV-B_M_1.1	55	hRSV/B/Australia/un-UMC-610102014/2019|EPI_ISL_19048262|2019-05-27	GGCAAATATGGAAACATACGTGAACAAGCTTCACGAAGGCTCCACATACACAGCAGCTGTCCAGTACAATGTTCTAGAAAAAG
LDT_RSV-B_M_1.1	55	hRSV/B/Finland/UMC-26363/2020|EPI_ISL_18061779|2020-01-29	GGCAAATATGGAAACATACGTGAACAAGCTTCACGAAGGCTCCACATACACAGCAGCTGTCCAGTACAATGTTCTAGAAAAAG
LDT_RSV-B_M_1.1	55	hRSV/B/New_Zealand/IESR-VR1274/2021|EPI_ISL_19206623|2021-07-19	GGCAAATATGGAAACATACGTGAACAAGCTTCACGAAGGCTCCACATACACAGCAGCTGTCCAGTACAATGTTCTAGAAAAAG
LDT_RSV-B_M_1.1	55	hRSV/B/China/ZJ-CDC-21S057/2021|EPI_ISL_19814928|2021-03-31	GGCAAATATGGAAACATACGTGAACAAGCTTCACGAAGGCTCCACATACACAGCAGCTGTCCAGTACAATGTTCTAGAAAAAG
LDT_RSV-B_M_1.1	55	hRSV/B/South_Korea/UMC-26892/2019|EPI_ISL_18062308|2019-12-04	GGCAAATATGGAAACATACGTGAACAAGCTTCACGAAGGCTCCACATACACAGCAGCTGTCCAGTACAATGTTCTAGAAAAAG
LDT_RSV-B_M_1.1	55	hRSV/B/New_Zealand/IESR-SS0697/2021|EPI_ISL_16959517|2021-06-23	GGCAAATATGGAAACATACGTGAACAAGCTTCACGAAGGCTCCACATACACAGCAGCTGTCCAGTACAATGTTCTAGAAAAAG
LDT_RSV-B_M_1.1	55	hRSV/B/France/ARA-HCL021196590201/2021|EPI_ISL_18789461|2021-11-04	GGCAAATATGGAAACATACGTGAACAAGCTTCACGAAGGCTCCACATACACAGCAGCTGTCCAGTACAATGTTCTAGAAAAAG
LDT_RSV-B_M_1.1	55	hRSV/B/Japan/UMC-26802/2018|EPI_ISL_18062218|2018-07-30	GGCAAATATGGAAACATACGTGAACAAGCTTCACGAAGGCTCCACATACACAGCAGCTGTCCAGTACAATGTTCTAGAAAAAG
LDT_RSV-B_M_1.1	55	hRSV/B/England/3941323/2021|EPI_ISL_17287519|2021-09-28	GGCAAATATGGAAACATACGTGAACAAGCTTCACGAAGGCTCCACATACACAGCAGCTGTCCAGTACAATGTTCTAGAAAAAG
LDT_RSV-B_M_1.1	55	hRSV/B/Canada/un-UMC-25627/2019|EPI_ISL_18061043|2019-01-07	GGCAAATATGGAAACATACGTGAACAAGCTTCACGAAGGCTCCACATACACAGCAGCTGTCCAGTACAATGTTCTAGAAAAAG
LDT_RSV-B_M_1.1	55	hRSV/B/Canada/un-UMC-010202020/2018|EPI_ISL_19049011|2018-12-24	GGCAAATATGGAAACATACGTGAACAAGCTTCACGAAGGCTCCACATACACAGCAGCTGTCCAGTACAATGTTCTAGAAAAAG
LDT_RSV-B_M_1.1	55	hRSV/B/Australia/VIC-RCH189/2018|EPI_ISL_1760444|2018-12-10	GGCAAATATGGAAACATACGTGAACAAGCTTCACGAAGGCTCCACATACACAGCAGCTGTCCAGTACAATGTTCTAGAAAAAG
LDT_RSV-B_M_1.1	55	hRSV/B/South_Korea/UMC-26906/2019|EPI_ISL_18062322|2019-12-18	GGCAAATATGGAAACATACGTGAACAAGCTTCACGAAGGCTCCACATACACAGCAGCTGTCCAGTACAATGTTCTAGAAAAAG
LDT_RSV-B_M_1.1	55	hRSV/B/England/194940300/2019|EPI_ISL_1647540|2019-12-03	GGCAAATATGGAAACATACGTGAACAAGCTTCACGAAGGCTCCACATACACAGCAGCTGTCCAGTACAATGTTCTAGAAAAAG
LDT_RSV-B_M_1.1	55	hRSV/B/Netherlands/un-UMC-310103060/2019|EPI_ISL_19049222|2019-11-08	GGCAAATATGGAAACATACGTGAACAAGCTTCACGAAGGCTCCACATACACAGCAGCTGTCCAGTACAATGTTCTAGAAAAAG
LDT_RSV-B_M_1.1	55	hRSV/B/China/WH-WIV-0509n6/2021|EPI_ISL_19888433|2021-05-09	GGCAAATATGGAAACATACGTGAACAAGCTTCACGAAGGCTCCACATACACAGCAGCTGTCCAGTACAATGTTCTAGAAAAAG
LDT_RSV-B_M_1.1	55	hRSV/B/Japan/UMC-810103023/2019|EPI_ISL_19048597|2019-10-10	GGCAAATATGGAAACATACGTGAACAAGCTTCACGAAGGCTCCACATACACAGCAGCTGTCCAGTACAATGTTCTAGAAAAAG
LDT_RSV-B_M_1.1	55	hRSV/B/Canada/un-UMC-25614/2018|EPI_ISL_18061030|2018-12-16	GGCAAATATGGAAACATACGTGAACAAGCTTCACGAAGGCTCCACATACACAGCAGCTGTCCAGTACAATGTTCTAGAAAAAG
LDT_RSV-B_M_1.1	55	hRSV/B/Germany/un-UMC-26474/2019|EPI_ISL_18061890|2019-03-07	GGCAAATATGGAAACATACGTGAACAAGCTTCACGAAGGCTCCACATACACAGCAGCTGTCCAGTACAATGTTCTAGAAAAAG
LDT_RSV-B_M_1.1	55	hRSV/B/New_Zealand/IESR-CF2072/2017|EPI_ISL_19206365|2017-09-07	GGCAAATATGGAAACATACGTGAACAAGCTTCACGAAGGCTCCACATACACAGCAGCTGTCCAGTACAATGTTCTAGAAAAAG
LDT_RSV-B_M_1.1	55	hRSV/B/New_Zealand/IESR-IN0583/2021|EPI_ISL_16959512|2021-07-14	GGCAAATATGGAAACATACGTGAACAAGCTTCACGAAGGCTCCACATACACAGCAGCTGTCCAGTACAATGTTCTAGAAAAAG
LDT_RSV-B_M_1.1	55	hRSV/B/Spain/un-UMC-26315/2019|EPI_ISL_18061731|2019-12-19	GGCAAATATGGAAACATACGTGAACAAGCTTCACGAAGGCTCCACATACACAGCAGCTGTCCAGTACAATGTTCTAGAAAAAG
LDT_RSV-B_M_1.1	55	hRSV/B/Spain/un-UMC-26267/2018|EPI_ISL_18061683|2018-12-26	GGCAAATATGGAAACATACGTGAACAAGCTTCACGAAGGCTCCACATACACAGCAGCTGTCCAGTACAATGTTCTAGAAAAAG
LDT_RSV-B_M_1.1	55	hRSV/B/Germany/un-UMC-26443/2019|EPI_ISL_18061859|2019-01-14	GGCAAATATGGAAACATACGTGAACAAGCTTCACGAAGGCTCCACATACACAGCAGCTGTCCAGTACAATGTTCTAGAAAAAG
LDT_RSV-B_M_1.1	55	hRSV/B/New_Zealand/IESR-CF1309/2017|EPI_ISL_19206944|2017-07-26	GGCAAATATGGAAACATACGTGAACAAGCTTCACGAAGGCTCCACATACACAGCAGCTGTCCAGTACAATGTTCTAGAAAAAG
LDT_RSV-B_M_1.1	55	hRSV/B/USA/IL-NU-320/2021|EPI_ISL_18939470|2021-11	GGCAAATATGGAAACATACGTGAACAAGCTTCACGAAGGCTCCACATACACAGCAGCTGTCCAGTACAATGTTCTAGAAAAAG
LDT_RSV-B_M_1.1	55	hRSV/B/United_Kingdom/DP-OX02-8961-D02/2019|EPI_ISL_15753224|2019-11-10	GGCAAATATGGAAACATACGTGAACAAGCTTCACGAAGGCTCCACATACACAGCAGCTGTCCAGTACAATGTTCTAGAAAAAG
LDT_RSV-B_M_1.1	55	hRSV/B/Australia/VIC-MMC042/2020|EPI_ISL_11817124|2020-12-24	GGCAAATATGGAAACATACGTGAACAAGCTTCACGAAGGCTCCACATACACAGCAGCTGTCCAGTACAATGTTCTAGAAAAAG
LDT_RSV-B_M_1.1	55	hRSV/B/South_Africa/UMC-270102045/2019|EPI_ISL_19048943|2019-04-25	GGCAAATATGGAAACATACGTGAACAAGCTTCACGAAGGCTCCACATACACAGCAGCTGTCCAGTACAATGTTCTAGAAAAAG
LDT_RSV-B_M_1.1	55	hRSV/B/France/ARA-HCL021201324701/2021|EPI_ISL_18789503|2021-11-12	GGCAAATATGGAAACATACGTGAACAAGCTTCACGAAGGCTCCACATACACAGCAGCTGTCCAGTACAATGTTCTAGAAAAAG
LDT_RSV-B_M_1.1	55	hRSV/B/South_Korea/GJ_HERI-02/2019|EPI_ISL_19090939|2019-12-09	GGCAAATATGGAAACATACGTGAACAAGCTTCACGAAGGCTCCACATACACAGCAGCTGTCCAGTACAATGTTCTAGAAAAAG
LDT_RSV-B_M_1.1	55	hRSV/B/England/214041254/2021|EPI_ISL_16714655|2021-10-04	GGCAAATATGGAAACATACGTGAACAAGCTTCACGAAGGCTCCACATACACAGCAGCTGTCCAGTACAATGTTCTAGAAAAAG
LDT_RSV-B_M_1.1	55	hRSV/B/Australia/B-NSW-WM3284A-16/2016|EPI_ISL_2575432|2016-08-02	GGCAAATATGGAAACATACGTGAACAAGCTTCACGAAGGCTCCACATACACAGCAGCTGTCCAGTACAATGTTCTAGAAAAAG
LDT_RSV-B_M_1.1	55	hRSV/B/China/H01-ZJ/2017|EPI_ISL_2588669|2017-03	GGCAAATATGGAAACATACGTGAACAAGCTTCACGAAGGCTCCACATACACAGCAGCTGTCCAGTACAATGTTCTAGAAAAAG
LDT_RSV-B_M_1.1	55	hRSV/B/New_Zealand/IESR-VR1050/2021|EPI_ISL_16959912|2021-07-16	GGCAAATATGGAAACATACGTGAACAAGCTTCACGAAGGCTCCACATACACAGCAGCTGTCCAGTACAATGTTCTAGAAAAAG
LDT_RSV-B_M_1.1	55	hRSV/B/Australia/un-UMC-610102015/2019|EPI_ISL_19048737|2019-05-30	GGCAAATATGGAAACATACGTGAACAAGCTTCACGAAGGCTCCACATACACAGCAGCTGTCCAGTACAATGTTCTAGAAAAAG
LDT_RSV-B_M_1.1	55	hRSV/B/United_Kingdom/UMC-440102006/2018|EPI_ISL_19049274|2018-10-30	GGCAAATATGGAAACATACGTGAACAAGCTTCACGAAGGCTCCACATACACAGCAGCTGTCCAGTACAATGTTCTAGAAAAAG
LDT_RSV-B_M_1.1	55	hRSV/B/United_Kingdom/DP-OX02-8301-V01/2018|EPI_ISL_15753017|2018-11-14	GGCAAATATGGAAACATACGTGAACAAGCTTCACGAAGGCTCCACATACACAGCAGCTGTCCAGTACAATGTTCTAGAAAAAG
LDT_RSV-B_M_1.1	55	hRSV/B/Spain/un-UMC-26263/2018|EPI_ISL_18061679|2018-12-13	GGCAAATATGGAAACATACGTGAACAAGCTTCACGAAGGCTCCACATACACAGCAGCTGTCCAGTACAATGTTCTAGAAAAAG
LDT_RSV-B_M_1.1	55	hRSV/B/China/WH-WIV-0601n1/2021|EPI_ISL_19888446|2021-06-01	GGCAAATATGGAAACATACGTGAACAAGCTTCACGAAGGCTCCACATACACAGCAGCTGTCCAGTACAATGTTCTAGAAAAAG
LDT_RSV-B_M_1.1	55	hRSV/B/England/E22004744/2021|EPI_ISL_16714370|2021-10-12	GGCAAATATGGAAACATACGTGAACAAGCTTCACGAAGGCTCCACATACACAGCAGCTGTCCAGTACAATGTTCTAGAAAAAG
LDT_RSV-B_M_1.1	55	hRSV/B/Philippines/99059/2019|EPI_ISL_12970402|2019-03-15	GGCAAATATGGAAACATACGTGAACAAGCTTCACGAAGGCTCCACATACACAGCAGCTGTCCAGTACAATGTTCTAGAAAAAG
LDT_RSV-B_M_1.1	55	hRSV/B/United_Kingdom/UMC-26423/2018|EPI_ISL_18061839|2018-11-30	GGCAAATATGGAAACATACGTGAACAAGCTTCACGAAGGCTCCACATACACAGCAGCTGTCCAGTACAATGTTCTAGAAAAAG
LDT_RSV-B_M_1.1	55	hRSV/B/United_Kingdom/DP-OX02-8945-V01/2019|EPI_ISL_15753021|2019-11-06	GGCAAATATGGAAACATACGTGAACAAGCTTCACGAAGGCTCCACATACACAGCAGCTGTCCAGTACAATGTTCTAGAAAAAG
LDT_RSV-B_M_1.1	55	hRSV/B/Finland/UMC-25828/2018|EPI_ISL_18061244|2018-01-23	GGCAAATATGGAAACATACGTGAACAAGCTTCACGAAGGCTCCACATACACAGCAGCTGTCCAGTACAATGTTCTAGAAAAAG
LDT_RSV-B_M_1.1	55	hRSV/B/USA/WA-BBI-S25076/2020|EPI_ISL_19006992|2020-02-06	GGCAAATATGGAAACATACGTGAACAAGCTTCACGAAGGCTCCACATACACAGCAGCTGTCCAGTACAATGTTCTAGAAAAAG
LDT_RSV-B_M_1.1	55	hRSV/B/United_Kingdom/DP-OX02-8710-D02/2018|EPI_ISL_15753083|2018-10-26	GGCAAATATGGAAACATACGTGAACAAGCTTCACGAAGGCTCCACATACACAGCAGCTGTCCAGTACAATGTTCTAGAAAAAG
LDT_RSV-B_M_1.1	55	hRSV/B/Scotland/IEE-456/2021|EPI_ISL_19442403|2021-10-25	GGCAAATATGGAAACATACGTGAACAAGCTTCACGAAGGCTCCACATACACAGCAGCTGTCCAGTACAATGTTCTAGAAAAAG
LDT_RSV-B_M_1.1	55	hRSV/B/China/HB-32993/2020|EPI_ISL_6268594|2020-11-19	GGCAAATATGGAAACATACGTGAACAAGCTTCACGAAGGCTCCACATACACAGCAGCTGTCCAGTACAATGTTCTAGAAAAAG
LDT_RSV-B_M_1.1	55	hRSV/B/Spain/CT-HUVH-170612/2020|EPI_ISL_18682424|2020-01-11	GGCAAATATGGAAACATACGTGAACAAGCTTCACGAAGGCTCCACATACACAGCAGCTGTCCAGTACAATGTTCTAGAAAAAG
LDT_RSV-B_M_1.1	55	hRSV/B/United_Kingdom/UMC-440102002/2018|EPI_ISL_19049219|2018-10-16	GGCAAATATGGAAACATACGTGAACAAGCTTCACGAAGGCTCCACATACACAGCAGCTGTCCAGTACAATGTTCTAGAAAAAG
LDT_RSV-B_M_1.1	55	hRSV/B/England/E22004578/2019|EPI_ISL_16708974|2019-12-14	GGCAAATATGGAAACATACGTGAACAAGCTTCACGAAGGCTCCACATACACAGCAGCTGTCCAGTACAATGTTCTAGAAAAAG
LDT_RSV-B_M_1.1	55	hRSV/B/Spain/CT-HUVH-667073/2021|EPI_ISL_18682435|2021-11-07	GGCAAATATGGAAACATACGTGAACAAGCTTCACGAAGGCTCCACATACACAGCAGCTGTCCAGTACAATGTTCTAGAAAAAG
LDT_RSV-B_M_1.1	55	hRSV/B/Taiwan/UMC-886103013/2019|EPI_ISL_19049221|2019-11-22	GGCAAATATGGAAACATACGTGAACAAGCTTCACGAAGGCTCCACATACACAGCAGCTGTCCAGTACAATGTTCTAGAAAAAG
LDT_RSV-B_M_1.1	55	hRSV/B/Beijing/BCDC-2020DC1603/2020|EPI_ISL_19542571|2020-12-28	GGCAAATATGGAAACATACGTGAACAAGCTTCACGAAGGCTCCACATACACAGCAGCTGTCCAGTACAATGTTCTAGAAAAAG
LDT_RSV-B_M_1.1	55	hRSV/B/Japan/UMC-810102015/2018|EPI_ISL_19048579|2018-07-19	GGCAAATATGGAAACATACGTGAACAAGCTTCACGAAGGCTCCACATACACAGCAGCTGTCCAGTACAATGTTCTAGAAAAAG
LDT_RSV-B_M_1.1	55	hRSV/B/Madagascar/IPM-07570/2021|EPI_ISL_19714754|2021-04-19	GGCAAATATGGAAACATACGTGAACAAGCTTCACGAAGGCTCCACATACACAGCAGCTGTCCAGTACAATGTTCTAGAAAAAG
LDT_RSV-B_M_1.1	55	hRSV/B/USA/WA-BBI-S25274/2019|EPI_ISL_19125855|2019-12-02	GGCAAATATGGAAACATACGTGAACAAGCTTCACGAAGGCTCCACATACACAGCAGCTGTCCAGTACAATGTTCTAGAAAAAG
LDT_RSV-B_M_1.1	55	hRSV/B/Australia/VIC-RCH198/2018|EPI_ISL_1760432|2018-12-28	GGCAAATATGGAAACATACGTGAACAAGCTTCACGAAGGCTCCACATACACAGCAGCTGTCCAGTACAATGTTCTAGAAAAAG
LDT_RSV-B_M_1.1	55	hRSV/B/Japan/UMC-26858/2019|EPI_ISL_18062274|2019-10-08	GGCAAATATGGAAACATACGTGAACAAGCTTCACGAAGGCTCCACATACACAGCAGCTGTCCAGTACAATGTTCTAGAAAAAG
LDT_RSV-B_M_1.1	55	hRSV/B/Argentina/BA-HNRG-268/2016|EPI_ISL_1074297|2016-06-22	GGCAAATATGGAAACATACGTGAACAAGCTTCACGAAGGCTCCACATACACAGCAGCTGTCCAGTACAATGTTCTAGAAAAAG
LDT_RSV-B_M_1.1	55	hRSV/B/Canada/un-UMC-25736/2019|EPI_ISL_18061152|2019-11-27	GGCAAATATGGAAACATACGTGAACAAGCTTCACGAAGGCTCCACATACACAGCAGCTGTCCAGTACAATGTTCTAGAAAAAG
LDT_RSV-B_M_1.1	55	hRSV/B/China/WH-WIV-0729n2/2021|EPI_ISL_19888469|2021-07-29	GGCAAATATGGAAACATACGTGAACAAGCTTCACGAAGGCTCCACATACACAGCAGCTGTCCAGTACAATGTTCTAGAAAAAG
LDT_RSV-B_M_1.1	55	hRSV/B/Netherlands/un-DP-UU02-0054-V01/2018|EPI_ISL_15753036|2018-11-30	GGCAAATATGGAAACATACGTGAACAAGCTTCACGAAGGCTCCACATACACAGCAGCTGTCCAGTACAATGTTCTAGAAAAAG
LDT_RSV-B_M_1.1	55	hRSV/B/Spain/un-UMC-340102043/2019|EPI_ISL_19048537|2019-02-19	GGCAAATATGGAAACATACGTGAACAAGCTTCACGAAGGCTCCACATACACAGCAGCTGTCCAGTACAATGTTCTAGAAAAAG
LDT_RSV-B_M_1.1	55	hRSV/B/United_Kingdom/DP-OX02-8304-V01/2018|EPI_ISL_15753112|2018-11-19	GGCAAATATGGAAACATACGTGAACAAGCTTCACGAAGGCTCCACATACACAGCAGCTGTCCAGTACAATGTTCTAGAAAAAG
LDT_RSV-B_M_1.1	55	hRSV/B/France/ARA-HCL021046493001/2021|EPI_ISL_18789216|2021-03-11	GGCAAATATGGAAACATACGTGAACAAGCTTCACGAAGGCTCCACATACACAGCAGCTGTCCAGTACAATGTTCTAGAAAAAG
LDT_RSV-B_M_1.1	55	hRSV/B/United_Kingdom/DP-OX02-8402-V01/2019|EPI_ISL_15753192|2019-01-17	GGCAAATATGGAAACATACGTGAACAAGCTTCACGAAGGCTCCACATACACAGCAGCTGTCCAGTACAATGTTCTAGAAAAAG
LDT_RSV-B_M_1.1	55	hRSV/B/Japan/UMC-810101028/2018|EPI_ISL_19048208|2018-04-17	GGCAAATATGGAAACATACGTGAACAAGCTTCACGAAGGCTCCACATACACAGCAGCTGTCCAGTACAATGTTCTAGAAAAAG
LDT_RSV-B_M_1.1	55	hRSV/B/USA/PA-PITT-RSV00034/2018|EPI_ISL_19815471|2018-10	GGCAAATATGGAAACATACGTGAACAAGCTTCACGAAGGCTCCACATACACAGCAGCTGTCCAGTACAATGTTCTAGAAAAAG
LDT_RSV-B_M_1.1	55	hRSV/B/Russia/un-UMC-25808/2020|EPI_ISL_18061224|2020-03-24	GGCAAATATGGAAACATACGTGAACAAGCTTCACGAAGGCTCCACATACACAGCAGCTGTCCAGTACAATGTTCTAGAAAAAG
LDT_RSV-B_M_1.1	55	hRSV/B/China/HB-46486/2021|EPI_ISL_6268623|2021-01-23	GGCAAATATGGAAACATACGTGAACAAGCTTCACGAAGGCTCCACATACACAGCAGCTGTCCAGTACAATGTTCTAGAAAAAG
LDT_RSV-B_M_1.1	55	hRSV/B/Russia/un-UMC-070103013/2020|EPI_ISL_19048264|2020-01-28	GGCAAATATGGAAACATACGTGAACAAGCTTCACGAAGGCTCCACATACACAGCAGCTGTCCAGTACAATGTTCTAGAAAAAG
LDT_RSV-B_M_1.1	55	hRSV/B/England/E21000681/2021|EPI_ISL_16714600|2021-06-01	GGCAAATATGGAAACATACGTGAACAAGCTTCACGAAGGCTCCACATACACAGCAGCTGTCCAGTACAATGTTCTAGAAAAAG
LDT_RSV-B_M_1.1	55	hRSV/B/France/ARA-HCL021179021101/2021|EPI_ISL_18789357|2021-10-06	GGCAAATATGGAAACATACGTGAACAAGCTTCACGAAGGCTCCACATACACAGCAGCTGTCCAGTACAATGTTCTAGAAAAAG
LDT_RSV-B_M_1.1	55	hRSV/B/Spain/un-DP-SE01A-0135-V02/2019|EPI_ISL_15752977|2019-12-30	GGCAAATATGGAAACATACGTGAACAAGCTTCACGAAGGCTCCACATACACAGCAGCTGTCCAGTACAATGTTCTAGAAAAAG
LDT_RSV-B_M_1.1	55	hRSV/B/Argentina/HNRG-444/2021|EPI_ISL_15055351|2021-07-08	GGCAAATATGGAAACATACGTGAACAAGCTTCACGAAGGCTCCACATACACAGCAGCTGTCCAGTACAATGTTCTAGAAAAAG
LDT_RSV-B_M_1.1	55	hRSV/B/Australia/VIC-RCH108/2017|EPI_ISL_1760421|2017-08-11	GGCAAATATGGAAACATACGTGAACAAGCTTCACGAAGGCTCCACATACACAGCAGCTGTCCAGTACAATGTTCTAGAAAAAG
LDT_RSV-B_M_1.1	55	hRSV/B/New_Zealand/IESR-VR1469/2021|EPI_ISL_16960083|2021-06-30	GGCAAATATGGAAACATACGTGAACAAGCTTCACGAAGGCTCCACATACACAGCAGCTGTCCAGTACAATGTTCTAGAAAAAG
LDT_RSV-B_M_1.1	55	hRSV/B/Netherlands/un-UMC-26068/2017|EPI_ISL_18061484|2017-12-25	GGCAAATATGGAAACATACGTGAACAAGCTTCACGAAGGCTCCACATACACAGCAGCTGTCCAGTACAATGTTCTAGAAAAAG
LDT_RSV-B_M_1.1	55	hRSV/B/South_Korea/UMC-26904/2019|EPI_ISL_18062320|2019-12-11	GGCAAATATGGAAACATACGTGAACAAGCTTCACGAAGGCTCCACATACACAGCAGCTGTCCAGTACAATGTTCTAGAAAAAG
LDT_RSV-B_M_1.1	55	hRSV/B/USA/IL-NU-347/2021|EPI_ISL_18939404|2021-11	GGCAAATATGGAAACATACGTGAACAAGCTTCACGAAGGCTCCACATACACAGCAGCTGTCCAGTACAATGTTCTAGAAAAAG
LDT_RSV-B_M_1.1	55	hRSV/B/USA/WA-BBI-S25061/2019|EPI_ISL_19006929|2019-12-28	GGCAAATATGGAAACATACGTGAACAAGCTTCACGAAGGCTCCACATACACAGCAGCTGTCCAGTACAATGTTCTAGAAAAAG
LDT_RSV-B_M_1.1	55	hRSV/B/Australia/VIC-RCH037/2018|EPI_ISL_1760404|2018-03-28	GGCAAATATGGAAACATACGTGAACAAGCTTCACGAAGGCTCCACATACACAGCAGCTGTCCAGTACAATGTTCTAGAAAAAG
LDT_RSV-B_M_1.1	55	hRSV/B/Italy/LOM-37/2021|EPI_ISL_18446846|2021-11-25	GGCAAATATGGAAACATACGTGAACAAGCTTCACGAAGGCTCCACATACACAGCAGCTGTCCAGTACAATGTTCTAGAAAAAG
LDT_RSV-B_M_1.1	55	hRSV/B/Madagascar/IPM-01781/2021|EPI_ISL_19714738|2021-02-13	GGCAAATATGGAAACATACGTGAACAAGCTTCACGAAGGCTCCACATACACAGCAGCTGTCCAGTACAATGTTCTAGAAAAAG
LDT_RSV-B_M_1.1	55	hRSV/B/China/WH-WIV-0705n5/2021|EPI_ISL_19888460|2021-07-05	GGCAAATATGGAAACATACGTGAACAAGCTTCACGAAGGCTCCACATACACAGCAGCTGTCCAGTACAATGTTCTAGAAAAAG
LDT_RSV-B_M_1.1	55	hRSV/B/Panama/GMIHS-124/2019|EPI_ISL_19568379|2019-11-01	GGCAAATATGGAAACATACGTGAACAAGCTTCACGAAGGCTCCACATACACAGCAGCTGTCCAGTACAATGTTCTAGAAAAAG
LDT_RSV-B_M_1.1	55	hRSV/B/Madagascar/IPM-02457/2020|EPI_ISL_19714749|2020-03-22	GGCAAATATGGAAACATACGTGAACAAGCTTCACGAAGGCTCCACATACACAGCAGCTGTCCAGTACAATGTTCTAGAAAAAG
LDT_RSV-B_M_1.1	55	hRSV/B/New_Zealand/IESR-HB1157/2017|EPI_ISL_19206537|2017-08-02	GGCAAATATGGAAACATACGTGAACAAGCTTCACGAAGGCTCCACATACACAGCAGCTGTCCAGTACAATGTTCTAGAAAAAG
LDT_RSV-B_M_1.1	55	hRSV/B/USA/WA-BBI-S23389/2021|EPI_ISL_18143603|2021-11-19	GGCAAATATGGAAACATACGTGAACAAGCTTCACGAAGGCTCCACATACACAGCAGCTGTCCAGTACAATGTTCTAGAAAAAG
LDT_RSV-B_M_1.1	55	hRSV/B/Argentina/BA-HNRG-213/2016|EPI_ISL_1074143|2016-05-06	GGCAAATATGGAAACATACGTGAACAAGCTTCACGAAGGCTCCACATACACAGCAGCTGTCCAGTACAATGTTCTAGAAAAAG
LDT_RSV-B_M_1.1	55	hRSV/B/Germany/un-UMC-490102011/2019|EPI_ISL_19048724|2019-02-11	GGCAAATATGGAAACATACGTGAACAAGCTTCACGAAGGCTCCACATACACAGCAGCTGTCCAGTACAATGTTCTAGAAAAAG
LDT_RSV-B_M_1.1	55	hRSV/B/United_Kingdom/UMC-26427/2018|EPI_ISL_18061843|2018-12-20	GGCAAATATGGAAACATACGTGAACAAGCTTCACGAAGGCTCCACATACACAGCAGCTGTCCAGTACAATGTTCTAGAAAAAG
LDT_RSV-B_M_1.1	55	hRSV/B/Zambia/Lusaka-5070/2019|EPI_ISL_17964376|2019-04-20	GGCAAATATGGAAACATACGTGAACAAGCTTCACGAAGGCTCCACATACACAGCAGCTGTCCAGTACAATGTTCTAGAAAAAG
LDT_RSV-B_M_1.1	55	hRSV/B/USA/WA-BBI-S23405/2019|EPI_ISL_18143577|2019-12-05	GGCAAATATGGAAACATACGTGAACAAGCTTCACGAAGGCTCCACATACACAGCAGCTGTCCAGTACAATGTTCTAGAAAAAG
LDT_RSV-B_M_1.1	55	hRSV/B/South_Africa/NICD-R02726/2019|EPI_ISL_19754426|2019-03-18	GGCAAATATGGAAACATACGTGAACAAGCTTCACGAAGGCTCCACATACACAGCAGCTGTCCAGTACAATGTTCTAGAAAAAG
LDT_RSV-B_M_1.1	55	hRSV/B/England/195120244/2019|EPI_ISL_1647561|2019-12-10	GGCAAATATGGAAACATACGTGAACAAGCTTCACGAAGGCTCCACATACACAGCAGCTGTCCAGTACAATGTTCTAGAAAAAG
LDT_RSV-B_M_1.1	55	hRSV/B/Netherlands/un-UMC-310103041/2019|EPI_ISL_19048266|2019-12-11	GGCAAATATGGAAACATACGTGAACAAGCTTCACGAAGGCTCCACATACACAGCAGCTGTCCAGTACAATGTTCTAGAAAAAG
LDT_RSV-B_M_1.1	55	hRSV/B/South_Africa/UMC-25966/2019|EPI_ISL_18061382|2019-03-19	GGCAAATATGGAAACATACGTGAACAAGCTTCACGAAGGCTCCACATACACAGCAGCTGTCCAGTACAATGTTCTAGAAAAAG
LDT_RSV-B_M_1.1	55	hRSV/B/Mongolia/NCCD017/2018|EPI_ISL_2543874|2018-01-26	GGCAAATATGGAAACATACGTGAACAAGCTTCACGAAGGCTCCACATACACAGCAGCTGTCCAGTACAATGTTCTAGAAAAAG
LDT_RSV-B_M_1.1	55	hRSV/B/Japan/UMC-810102014/2018|EPI_ISL_19049000|2018-07-18	GGCAAATATGGAAACATACGTGAACAAGCTTCACGAAGGCTCCACATACACAGCAGCTGTCCAGTACAATGTTCTAGAAAAAG
LDT_RSV-B_M_1.1	55	hRSV/B/Australia/un-WIMR-163/2017|EPI_ISL_18090613|2017-01-01	GGCAAATATGGAAACATACGTGAACAAGCTTCACGAAGGCTCCACATACACAGCAGCTGTCCAGTACAATGTTCTAGAAAAAG
LDT_RSV-B_M_1.1	55	hRSV/B/France/ARA-HCL021187542601/2021|EPI_ISL_18789403|2021-10-20	GGCAAATATGGAAACATACGTGAACAAGCTTCACGAAGGCTCCACATACACAGCAGCTGTCCAGTACAATGTTCTAGAAAAAG
LDT_RSV-B_M_1.1	55	hRSV/B/New_Zealand/IESR-SS2173/2021|EPI_ISL_16959529|2021-08-04	GGCAAATATGGAAACATACGTGAACAAGCTTCACGAAGGCTCCACATACACAGCAGCTGTCCAGTACAATGTTCTAGAAAAAG
LDT_RSV-B_M_1.1	55	hRSV/B/Italy/SIC-70_48/2021|EPI_ISL_19063291|2021-11-29	GGCAAATATGGAAACATACGTGAACAAGCTTCACGAAGGCTCCACATACACAGCAGCTGTCCAGTACAATGTTCTAGAAAAAG
LDT_RSV-B_M_1.1	55	hRSV/B/New_Zealand/IESR-HB0809/2019|EPI_ISL_19207207|2019-06-17	GGCAAATATGGAAACATACGTGAACAAGCTTCACGAAGGCTCCACATACACAGCAGCTGTCCAGTACAATGTTCTAGAAAAAG
LDT_RSV-B_M_1.1	55	hRSV/B/Germany/RP-19-01870/2019|EPI_ISL_18005805|2019-01-28	GGCAAATATGGAAACATACGTGAACAAGCTTCACGAAGGCTCCACATACACAGCAGCTGTCCAGTACAATGTTCTAGAAAAAG
LDT_RSV-B_M_1.1	55	hRSV/B/Spain/un-DP-SE02-0017-D04/2019|EPI_ISL_15753186|2019-12-15	GGCAAATATGGAAACATACGTGAACAAGCTTCACGAAGGCTCCACATACACAGCAGCTGTCCAGTACAATGTTCTAGAAAAAG
LDT_RSV-B_M_1.1	55	hRSV/B/New_Zealand/IESR-IN0605/2021|EPI_ISL_16959513|2021-07-19	GGCAAATATGGAAACATACGTGAACAAGCTTCACGAAGGCTCCACATACACAGCAGCTGTCCAGTACAATGTTCTAGAAAAAG
LDT_RSV-B_M_1.1	55	hRSV/B/Russia/un-UMC-25771/2020|EPI_ISL_18061187|2020-01-21	GGCAAATATGGAAACATACGTGAACAAGCTTCACGAAGGCTCCACATACACAGCAGCTGTCCAGTACAATGTTCTAGAAAAAG
LDT_RSV-B_M_1.1	55	hRSV/B/Finland/UMC-358101021/2018|EPI_ISL_19048083|2018-01-25	GGCAAATATGGAAACATACGTGAACAAGCTTCACGAAGGCTCCACATACACAGCAGCTGTCCAGTACAATGTTCTAGAAAAAG
LDT_RSV-B_M_1.1	55	hRSV/B/Australia/VIC-MMC022/2020|EPI_ISL_2543848|2020-12-21	GGCAAATATGGAAACATACGTGAACAAGCTTCACGAAGGCTCCACATACACAGCAGCTGTCCAGTACAATGTTCTAGAAAAAG
LDT_RSV-B_M_1.1	55	hRSV/B/Argentina/BA-HNRG-243/2016|EPI_ISL_1074296|2016-06-06	GGCAAATATGGAAACATACGTGAACAAGCTTCACGAAGGCTCCACATACACAGCAGCTGTCCAGTACAATGTTCTAGAAAAAG
LDT_RSV-B_M_1.1	55	hRSV/B/China/ZJ-CDC-S025/2021|EPI_ISL_19749483|2021-1-27	GGCAAATATGGAAACATACGTGAACAAGCTTCACGAAGGCTCCACATACACAGCAGCTGTCCAGTACAATGTTCTAGAAAAAG
LDT_RSV-B_M_1.1	55	hRSV/B/Panama/GMIHS-208/2018|EPI_ISL_19568454|2018-12-07	GGCAAATATGGAAACATACGTGAACAAGCTTCACGAAGGCTCCACATACACAGCAGCTGTCCAGTACAATGTTCTAGAAAAAG
LDT_RSV-B_M_1.1	55	hRSV/B/USA/MD-JHRSV822/2020|EPI_ISL_19884129|2020	GGCAAATATGGAAACATACGTGAACAAGCTTCACGAAGGCTCCACATACACAGCAGCTGTCCAGTACAATGTTCTAGAAAAAG
LDT_RSV-B_M_1.1	55	hRSV/B/China/CCMU-0106/2020|EPI_ISL_18482818|2020-01-24	GGCAAATATGGAAACATACGTGAACAAGCTTCACGAAGGCTCCACATACACAGCAGCTGTCCAGTACAATGTTCTAGAAAAAG
LDT_RSV-B_M_1.1	55	hRSV/B/Australia/un-WIMR-156/2017|EPI_ISL_18090609|2017-01-01	GGCAAATATGGAAACATACGTGAACAAGCTTCACGAAGGCTCCACATACACAGCAGCTGTCCAGTACAATGTTCTAGAAAAAG
LDT_RSV-B_M_1.1	55	hRSV/B/Brazil/un-UMC-550102184/2019|EPI_ISL_19048624|2019-08-14	GGCAAATATGGAAACATACGTGAACAAGCTTCACGAAGGCTCCACATACACAGCAGCTGTCCAGTACAATGTTCTAGAAAAAG
LDT_RSV-B_M_1.1	55	hRSV/B/USA/PA-MGEL-00004/2018|EPI_ISL_19794705|2018-03	GGCAAATATGGAAACATACGTGAACAAGCTTCACGAAGGCTCCACATACACAGCAGCTGTCCAGTACAATGTTCTAGAAAAAG
LDT_RSV-B_M_1.1	55	hRSV/B/Japan/UMC-26815/2018|EPI_ISL_18062231|2018-08-26	GGCAAATATGGAAACATACGTGAACAAGCTTCACGAAGGCTCCACATACACAGCAGCTGTCCAGTACAATGTTCTAGAAAAAG
LDT_RSV-B_M_1.1	55	hRSV/B/Germany/un-UMC-490102025/2019|EPI_ISL_19048917|2019-02-22	GGCAAATATGGAAACATACGTGAACAAGCTTCACGAAGGCTCCACATACACAGCAGCTGTCCAGTACAATGTTCTAGAAAAAG
LDT_RSV-B_M_1.1	55	hRSV/B/Argentina/HNRG-451/2021|EPI_ISL_15055357|2021-07-28	GGCAAATATGGAAACATACGTGAACAAGCTTCACGAAGGCTCCACATACACAGCAGCTGTCCAGTACAATGTTCTAGAAAAAG
LDT_RSV-B_M_1.1	55	hRSV/B/Brazil/un-UMC-550101016/2018|EPI_ISL_19048726|2018-06-27	GGCAAATATGGAAACATACGTGAACAAGCTTCACGAAGGCTCCACATACACAGCAGCTGTCCAGTACAATGTTCTAGAAAAAG
LDT_RSV-B_M_1.1	55	hRSV/B/Germany/RP-19-03354/2019|EPI_ISL_18005799|2019-03-09	GGCAAATATGGAAACATACGTGAACAAGCTTCACGAAGGCTCCACATACACAGCAGCTGTCCAGTACAATGTTCTAGAAAAAG
LDT_RSV-B_M_1.1	55	hRSV/B/Australia/QLD-RBWH171/2021|EPI_ISL_15774037|2021-03-01	GGCAAATATGGAAACATACGTGAACAAGCTTCACGAAGGCTCCACATACACAGCAGCTGTCCAGTACAATGTTCTAGAAAAAG
LDT_RSV-B_M_1.1	55	hRSV/B/Argentina/BA-HNRG-454/2021|EPI_ISL_15067723|2021-08-23	GGCAAATATGGAAACATACGTGAACAAGCTTCACGAAGGCTCCACATACACAGCAGCTGTCCAGTACAATGTTCTAGAAAAAG
LDT_RSV-B_M_1.1	55	hRSV/B/Australia/un-WIMR-201G/2018|EPI_ISL_18090640|2018-01-01	GGCAAATATGGAAACATACGTGAACAAGCTTCACGAAGGCTCCACATACACAGCAGCTGTCCAGTACAATGTTCTAGAAAAAG
LDT_RSV-B_M_1.1	55	hRSV/B/USA/WA-BBI-S23471/2021|EPI_ISL_18143470|2021-10-15	GGCAAATATGGAAACATACGTGAACAAGCTTCACGAAGGCTCCACATACACAGCAGCTGTCCAGTACAATGTTCTAGAAAAAG
LDT_RSV-B_M_1.1	55	hRSV/B/pangolin/un-BIME011T/2017|EPI_ISL_15750835|2017	GGCAAATATGGAAACATACGTGAACAAGCTTCACGAAGGCTCCACATACACAGCAGCTGTCCAGTACAATGTTCTAGAAAAAG
LDT_RSV-B_M_1.1	55	hRSV/B/France/ARA-HCL021204620201/2021|EPI_ISL_18789525|2021-11-17	GGCAAATATGGAAACATACGTGAACAAGCTTCACGAAGGCTCCACATACACAGCAGCTGTCCAGTACAATGTTCTAGAAAAAG
LDT_RSV-B_M_1.1	55	hRSV/B/Brazil/un-UMC-550101046/2018|EPI_ISL_19048745|2018-07-20	GGCAAATATGGAAACATACGTGAACAAGCTTCACGAAGGCTCCACATACACAGCAGCTGTCCAGTACAATGTTCTAGAAAAAG
LDT_RSV-B_M_1.1	55	hRSV/B/France/ARA-HCL021200943301/2021|EPI_ISL_18789498|2021-11-10	GGCAAATATGGAAACATACGTGAACAAGCTTCACGAAGGCTCCACATACACAGCAGCTGTCCAGTACAATGTTCTAGAAAAAG
LDT_RSV-B_M_1.1	55	hRSV/B/China/WH-WIV-0715n3/2021|EPI_ISL_19888463|2021-07-15	GGCAAATATGGAAACATACGTGAACAAGCTTCACGAAGGCTCCACATACACAGCAGCTGTCCAGTACAATGTTCTAGAAAAAG
LDT_RSV-B_M_1.1	55	hRSV/B/China/HB-36915/2020|EPI_ISL_6268598|2020-12-08	GGCAAATATGGAAACATACGTGAACAAGCTTCACGAAGGCTCCACATACACAGCAGCTGTCCAGTACAATGTTCTAGAAAAAG
LDT_RSV-B_M_1.1	55	hRSV/B/Italy/SIC-159_47/2021|EPI_ISL_19063321|2021-11-26	GGCAAATATGGAAACATACGTGAACAAGCTTCACGAAGGCTCCACATACACAGCAGCTGTCCAGTACAATGTTCTAGAAAAAG
LDT_RSV-B_M_1.1	55	hRSV/B/Australia/QLD-RBWH152/2021|EPI_ISL_11817055|2021-02-23	GGCAAATATGGAAACATACGTGAACAAGCTTCACGAAGGCTCCACATACACAGCAGCTGTCCAGTACAATGTTCTAGAAAAAG
LDT_RSV-B_M_1.1	55	hRSV/B/England/E21000683/2021|EPI_ISL_16714602|2021-06-05	GGCAAATATGGAAACATACGTGAACAAGCTTCACGAAGGCTCCACATACACAGCAGCTGTCCAGTACAATGTTCTAGAAAAAG
LDT_RSV-B_M_1.1	55	hRSV/B/France/ARA-HCL019215162501/2019|EPI_ISL_18789024|2019-12-13	GGCAAATATGGAAACATACGTGAACAAGCTTCACGAAGGCTCCACATACACAGCAGCTGTCCAGTACAATGTTCTAGAAAAAG
LDT_RSV-B_M_1.1	55	hRSV/B/Brazil/un-UMC-550102166/2019|EPI_ISL_19048831|2019-07-10	GGCAAATATGGAAACATACGTGAACAAGCTTCACGAAGGCTCCACATACACAGCAGCTGTCCAGTACAATGTTCTAGAAAAAG
LDT_RSV-B_M_1.1	55	hRSV/B/Argentina/BA-HNRG-424/2018|EPI_ISL_15067708|2018-07-20	GGCAAATATGGAAACATACGTGAACAAGCTTCACGAAGGCTCCACATACACAGCAGCTGTCCAGTACAATGTTCTAGAAAAAG
LDT_RSV-B_M_1.1	55	hRSV/B/South_Korea/UMC-26887/2020|EPI_ISL_18062303|2020-02-27	GGCAAATATGGAAACATACGTGAACAAGCTTCACGAAGGCTCCACATACACAGCAGCTGTCCAGTACAATGTTCTAGAAAAAG
LDT_RSV-B_M_1.1	55	hRSV/B/Spain/un-DP-SE01A-0043-V02/2019|EPI_ISL_15753152|2019-01-04	GGCAAATATGGAAACATACGTGAACAAGCTTCACGAAGGCTCCACATACACAGCAGCTGTCCAGTACAATGTTCTAGAAAAAG
LDT_RSV-B_M_1.1	55	hRSV/B/Madagascar/IPM-00571/2020|EPI_ISL_19714720|2020-02-09	GGCAAATATGGAAACATACGTGAACAAGCTTCACGAAGGCTCCACATACACAGCAGCTGTCCAGTACAATGTTCTAGAAAAAG
LDT_RSV-B_M_1.1	55	hRSV/B/Australia/7527H/2020|EPI_ISL_2839376|2020-07-21	GGCAAATATGGAAACATACGTGAACAAGCTTCACGAAGGCTCCACATACACAGCAGCTGTCCAGTACAATGTTCTAGAAAAAG
LDT_RSV-B_M_1.1	55	hRSV/B/Germany/un-UMC-26469/2019|EPI_ISL_18061885|2019-02-22	GGCAAATATGGAAACATACGTGAACAAGCTTCACGAAGGCTCCACATACACAGCAGCTGTCCAGTACAATGTTCTAGAAAAAG
LDT_RSV-B_M_1.1	55	hRSV/B/Germany/RP-19-01626/2019|EPI_ISL_18005832|2019-01-17	GGCAAATATGGAAACATACGTGAACAAGCTTCACGAAGGCTCCACATACACAGCAGCTGTCCAGTACAATGTTCTAGAAAAAG
LDT_RSV-B_M_1.1	55	hRSV/B/USA/WA-BBI-S23485/2021|EPI_ISL_18143523|2021-11-09	GGCAAATATGGAAACATACGTGAACAAGCTTCACGAAGGCTCCACATACACAGCAGCTGTCCAGTACAATGTTCTAGAAAAAG
LDT_RSV-B_M_1.1	55	hRSV/B/New_Zealand/IESR-VR0992/2021|EPI_ISL_16959876|2021-07-12	GGCAAATATGGAAACATACGTGAACAAGCTTCACGAAGGCTCCACATACACAGCAGCTGTCCAGTACAATGTTCTAGAAAAAG
LDT_RSV-B_M_1.1	55	hRSV/B/New_Zealand/IESR-HB0872/2017|EPI_ISL_19206491|2017-08-31	GGCAAATATGGAAACATACGTGAACAAGCTTCACGAAGGCTCCACATACACAGCAGCTGTCCAGTACAATGTTCTAGAAAAAG
LDT_RSV-B_M_1.1	55	hRSV/B/USA/WA-BBI-S25303/2021|EPI_ISL_19125741|2021-10-02	GGCAAATATGGAAACATACGTGAACAAGCTTCACGAAGGCTCCACATACACAGCAGCTGTCCAGTACAATGTTCTAGAAAAAG
LDT_RSV-B_M_1.1	55	hRSV/B/Russia/un-UMC-070103050/2020|EPI_ISL_19048461|2020-04-16	GGCAAATATGGAAACATACGTGAACAAGCTTCACGAAGGCTCCACATACACAGCAGCTGTCCAGTACAATGTTCTAGAAAAAG
LDT_RSV-B_M_1.1	55	hRSV/B/USA/WA-BBI-S25307/2021|EPI_ISL_19125770|2021-11-01	GGCAAATATGGAAACATACGTGAACAAGCTTCACGAAGGCTCCACATACACAGCAGCTGTCCAGTACAATGTTCTAGAAAAAG
LDT_RSV-B_M_1.1	55	hRSV/B/Canada/un-UMC-010202030/2019|EPI_ISL_19048183|2019-01-20	GGCAAATATGGAAACATACGTGAACAAGCTTCACGAAGGCTCCACATACACAGCAGCTGTCCAGTACAATGTTCTAGAAAAAG
LDT_RSV-B_M_1.1	55	hRSV/B/England/194400258/2019|EPI_ISL_1647496|2019-10-24	GGCAAATATGGAAACATACGTGAACAAGCTTCACGAAGGCTCCACATACACAGCAGCTGTCCAGTACAATGTTCTAGAAAAAG
LDT_RSV-B_M_1.1	55	hRSV/B/Spain/CHUVI-19447304/2021|EPI_ISL_14084067|2021-11-14	GGCAAATATGGAAACATACGTGAACAAGCTTCACGAAGGCTCCACATACACAGCAGCTGTCCAGTACAATGTTCTAGAAAAAG
LDT_RSV-B_M_1.1	55	hRSV/B/China/WH-WIV-0522n3/2021|EPI_ISL_19888440|2021-05-22	GGCAAATATGGAAACATACGTGAACAAGCTTCACGAAGGCTCCACATACACAGCAGCTGTCCAGTACAATGTTCTAGAAAAAG
LDT_RSV-B_M_1.1	55	hRSV/B/Argentina/HNRG-425/2018|EPI_ISL_15055344|2018-07-20	GGCAAATATGGAAACATACGTGAACAAGCTTCACGAAGGCTCCACATACACAGCAGCTGTCCAGTACAATGTTCTAGAAAAAG
LDT_RSV-B_M_1.1	55	hRSV/B/Australia/un-UMC-26643/2018|EPI_ISL_18062059|2018-07-16	GGCAAATATGGAAACATACGTGAACAAGCTTCACGAAGGCTCCACATACACAGCAGCTGTCCAGTACAATGTTCTAGAAAAAG
LDT_RSV-B_M_1.1	55	hRSV/B/South_Africa/UMC-270102053/2019|EPI_ISL_19048577|2019-05-09	GGCAAATATGGAAACATACGTGAACAAGCTTCACGAAGGCTCCACATACACAGCAGCTGTCCAGTACAATGTTCTAGAAAAAG
LDT_RSV-B_M_1.1	55	hRSV/B/New_Zealand/IESR-HB0708/2017|EPI_ISL_19206461|2017-07-06	GGCAAATATGGAAACATACGTGAACAAGCTTCACGAAGGCTCCACATACACAGCAGCTGTCCAGTACAATGTTCTAGAAAAAG
LDT_RSV-B_M_1.1	55	hRSV/B/Japan/UMC-26853/2019|EPI_ISL_18062269|2019-09-17	GGCAAATATGGAAACATACGTGAACAAGCTTCACGAAGGCTCCACATACACAGCAGCTGTCCAGTACAATGTTCTAGAAAAAG
LDT_RSV-B_M_1.1	55	hRSV/B/Germany/HE-21-00815/2021|EPI_ISL_18005845|2021-10-26	GGCAAATATGGAAACATACGTGAACAAGCTTCACGAAGGCTCCACATACACAGCAGCTGTCCAGTACAATGTTCTAGAAAAAG
LDT_RSV-B_M_1.1	55	hRSV/B/Russia/un-UMC-070103007/2020|EPI_ISL_19048547|2020-01-21	GGCAAATATGGAAACATACGTGAACAAGCTTCACGAAGGCTCCACATACACAGCAGCTGTCCAGTACAATGTTCTAGAAAAAG
LDT_RSV-B_M_1.1	55	hRSV/B/USA/WA-BBI-S23407/2019|EPI_ISL_18143689|2019-12-07	GGCAAATATGGAAACATACGTGAACAAGCTTCACGAAGGCTCCACATACACAGCAGCTGTCCAGTACAATGTTCTAGAAAAAG
LDT_RSV-B_M_1.1	55	hRSV/B/France/un-UMC-26225/2019|EPI_ISL_18061641|2019-12-20	GGCAAATATGGAAACATACGTGAACAAGCTTCACGAAGGCTCCACATACACAGCAGCTGTCCAGTACAATGTTCTAGAAAAAG
LDT_RSV-B_M_1.1	55	hRSV/B/England/214261609/2021|EPI_ISL_16714663|2021-10-20	GGCAAATATGGAAACATACGTGAACAAGCTTCACGAAGGCTCCACATACACAGCAGCTGTCCAGTACAATGTTCTAGAAAAAG
LDT_RSV-B_M_1.1	55	hRSV/B/Australia/un-UMC-610102025/2019|EPI_ISL_19049199|2019-06-16	GGCAAATATGGAAACATACGTGAACAAGCTTCACGAAGGCTCCACATACACAGCAGCTGTCCAGTACAATGTTCTAGAAAAAG
LDT_RSV-B_M_1.1	55	hRSV/B/USA/IL-NU-324/2021|EPI_ISL_18939333|2021-11	GGCAAATATGGAAACATACGTGAACAAGCTTCACGAAGGCTCCACATACACAGCAGCTGTCCAGTACAATGTTCTAGAAAAAG
LDT_RSV-B_M_1.1	55	hRSV/B/Argentina/BA-HNRG-244/2016|EPI_ISL_1074232|2016-06-06	GGCAAATATGGAAACATACGTGAACAAGCTTCACGAAGGCTCCACATACACAGCAGCTGTCCAGTACAATGTTCTAGAAAAAG
LDT_RSV-B_M_1.1	55	hRSV/B/France/PAC-HCL021111586302/2021|EPI_ISL_18789299|2021-06-14	GGCAAATATGGAAACATACGTGAACAAGCTTCACGAAGGCTCCACATACACAGCAGCTGTCCAGTACAATGTTCTAGAAAAAG
LDT_RSV-B_M_1.1	55	hRSV/B/Madagascar/IPM-71060/2020|EPI_ISL_19714775|2020-11-25	GGCAAATATGGAAACATACGTGAACAAGCTTCACGAAGGCTCCACATACACAGCAGCTGTCCAGTACAATGTTCTAGAAAAAG
LDT_RSV-B_M_1.1	55	hRSV/B/South_Africa/NICD-R08243/2021|EPI_ISL_11055792|2021-06-01	GGCAAATATGGAAACATACGTGAACAAGCTTCACGAAGGCTCCACATACACAGCAGCTGTCCAGTACAATGTTCTAGAAAAAG
LDT_RSV-B_M_1.1	55	hRSV/B/Japan/NU-21RS003iso/2021|EPI_ISL_19709896|2021-08-10	GGCAAATATGGAAACATACGTGAACAAGCTTCACGAAGGCTCCACATACACAGCAGCTGTCCAGTACAATGTTCTAGAAAAAG
LDT_RSV-B_M_1.1	55	hRSV/B/Panama/ICGES-210/2018|EPI_ISL_19423097|2018-12-21	GGCAAATATGGAAACATACGTGAACAAGCTTCACGAAGGCTCCACATACACAGCAGCTGTCCAGTACAATGTTCTAGAAAAAG
LDT_RSV-B_M_1.1	55	hRSV/B/Japan/NU-19U004iso/2019|EPI_ISL_19826463|2019-08-02	GGCAAATATGGAAACATACGTGAACAAGCTTCACGAAGGCTCCACATACACAGCAGCTGTCCAGTACAATGTTCTAGAAAAAG
LDT_RSV-B_M_1.1	55	hRSV/B/Spain/un-UMC-340102045/2019|EPI_ISL_19048860|2019-02-25	GGCAAATATGGAAACATACGTGAACAAGCTTCACGAAGGCTCCACATACACAGCAGCTGTCCAGTACAATGTTCTAGAAAAAG
LDT_RSV-B_M_1.1	55	hRSV/B/Japan/NU-20U036iso/2020|EPI_ISL_19709934|2020-10-30	GGCAAATATGGAAACATACGTGAACAAGCTTCACGAAGGCTCCACATACACAGCAGCTGTCCAGTACAATGTTCTAGAAAAAG
LDT_RSV-B_M_1.1	55	hRSV/B/USA/IL-NU-127/2018|EPI_ISL_18939424|2018-04	GGCAAATATGGAAACATACGTGAACAAGCTTCACGAAGGCTCCACATACACAGCAGCTGTCCAGTACAATGTTCTAGAAAAAG
LDT_RSV-B_M_1.1	55	hRSV/B/USA/WA-BBI-S25070/2020|EPI_ISL_19006828|2020-01-21	GGCAAATATGGAAACATACGTGAACAAGCTTCACGAAGGCTCCACATACACAGCAGCTGTCCAGTACAATGTTCTAGAAAAAG
LDT_RSV-B_M_1.1	55	hRSV/B/New_Zealand/IESR-CF0460/2021|EPI_ISL_19207220|2021-07-25	GGCAAATATGGAAACATACGTGAACAAGCTTCACGAAGGCTCCACATACACAGCAGCTGTCCAGTACAATGTTCTAGAAAAAG
LDT_RSV-B_M_1.1	55	hRSV/B/Argentina/BA-HNRG-449/2021|EPI_ISL_15067720|2021-07-23	GGCAAATATGGAAACATACGTGAACAAGCTTCACGAAGGCTCCACATACACAGCAGCTGTCCAGTACAATGTTCTAGAAAAAG
LDT_RSV-B_M_1.1	55	hRSV/B/Finland/UMC-25853/2018|EPI_ISL_18061269|2018-04-05	GGCAAATATGGAAACATACGTGAACAAGCTTCACGAAGGCTCCACATACACAGCAGCTGTCCAGTACAATGTTCTAGAAAAAG
LDT_RSV-B_M_1.1	55	hRSV/B/USA/WA-UW-599/2019|EPI_ISL_17221670|2019-12	GGCAAATATGGAAACATACGTGAACAAGCTTCACGAAGGCTCCACATACACAGCAGCTGTCCAGTACAATGTTCTAGAAAAAG
LDT_RSV-B_M_1.1	55	hRSV/B/China/WH-WIV-0714n9/2021|EPI_ISL_19888462|2021-07-14	GGCAAATATGGAAACATACGTGAACAAGCTTCACGAAGGCTCCACATACACAGCAGCTGTCCAGTACAATGTTCTAGAAAAAG
LDT_RSV-B_M_1.1	55	hRSV/B/South_Africa/UMC-270103015/2020|EPI_ISL_19048212|2020-05-26	GGCAAATATGGAAACATACGTGAACAAGCTTCACGAAGGCTCCACATACACAGCAGCTGTCCAGTACAATGTTCTAGAAAAAG
LDT_RSV-B_M_1.1	55	hRSV/B/China/HB-28820/2020|EPI_ISL_6268437|2020-10-31	GGCAAATATGGAAACATACGTGAACAAGCTTCACGAAGGCTCCACATACACAGCAGCTGTCCAGTACAATGTTCTAGAAAAAG
LDT_RSV-B_M_1.1	55	hRSV/B/Netherlands/un-UMC-26117/2018|EPI_ISL_18061533|2018-12-16	GGCAAATATGGAAACATACGTGAACAAGCTTCACGAAGGCTCCACATACACAGCAGCTGTCCAGTACAATGTTCTAGAAAAAG
LDT_RSV-B_M_1.1	55	hRSV/B/Taiwan/UMC-26926/2019|EPI_ISL_18062342|2019-11-22	GGCAAATATGGAAACATACGTGAACAAGCTTCACGAAGGCTCCACATACACAGCAGCTGTCCAGTACAATGTTCTAGAAAAAG
LDT_RSV-B_M_1.1	55	hRSV/B/England/214221842/2021|EPI_ISL_16714661|2021-10-15	GGCAAATATGGAAACATACGTGAACAAGCTTCACGAAGGCTCCACATACACAGCAGCTGTCCAGTACAATGTTCTAGAAAAAG
LDT_RSV-B_M_1.1	55	hRSV/B/Australia/VIC-RCH070/2017|EPI_ISL_1760440|2017-07-20	GGCAAATATGGAAACATACGTGAACAAGCTTCACGAAGGCTCCACATACACAGCAGCTGTCCAGTACAATGTTCTAGAAAAAG
LDT_RSV-B_M_1.1	55	hRSV/B/New_Zealand/IESR-HB0189/2018|EPI_ISL_19206578|2018-07-30	GGCAAATATGGAAACATACGTGAACAAGCTTCACGAAGGCTCCACATACACAGCAGCTGTCCAGTACAATGTTCTAGAAAAAG
LDT_RSV-B_M_1.1	55	hRSV/B/United_Kingdom/DP-OX01A-8052-V02/2018|EPI_ISL_15753000|2018-11-30	GGCAAATATGGAAACATACGTGAACAAGCTTCACGAAGGCTCCACATACACAGCAGCTGTCCAGTACAATGTTCTAGAAAAAG
LDT_RSV-B_M_1.1	55	hRSV/B/Finland/UMC-358103010/2020|EPI_ISL_19049102|2020-01-29	GGCAAATATGGAAACATACGTGAACAAGCTTCACGAAGGCTCCACATACACAGCAGCTGTCCAGTACAATGTTCTAGAAAAAG
LDT_RSV-B_M_1.1	55	hRSV/B/Australia/un-UMC-26653/2018|EPI_ISL_18062069|2018-08-17	GGCAAATATGGAAACATACGTGAACAAGCTTCACGAAGGCTCCACATACACAGCAGCTGTCCAGTACAATGTTCTAGAAAAAG
LDT_RSV-B_M_1.1	55	hRSV/B/Finland/UMC-358101005/2017|EPI_ISL_19049159|2017-12-24	GGCAAATATGGAAACATACGTGAACAAGCTTCACGAAGGCTCCACATACACAGCAGCTGTCCAGTACAATGTTCTAGAAAAAG
LDT_RSV-B_M_1.1	55	hRSV/B/Germany/BY-21-06352/2021|EPI_ISL_18005846|2021-08-20	GGCAAATATGGAAACATACGTGAACAAGCTTCACGAAGGCTCCACATACACAGCAGCTGTCCAGTACAATGTTCTAGAAAAAG
LDT_RSV-B_M_1.1	55	hRSV/B/Australia/un-WIMR-177/2018|EPI_ISL_18090581|2018-01-01	GGCAAATATGGAAACATACGTGAACAAGCTTCACGAAGGCTCCACATACACAGCAGCTGTCCAGTACAATGTTCTAGAAAAAG
LDT_RSV-B_M_1.1	55	hRSV/B/Netherlands/un-DP-UU02-0014-D02/2017|EPI_ISL_15753174|2017-12-13	GGCAAATATGGAAACATACGTGAACAAGCTTCACGAAGGCTCCACATACACAGCAGCTGTCCAGTACAATGTTCTAGAAAAAG
LDT_RSV-B_M_1.1	55	hRSV/B/England/213341593/2021|EPI_ISL_16714630|2021-08-16	GGCAAATATGGAAACATACGTGAACAAGCTTCACGAAGGCTCCACATACACAGCAGCTGTCCAGTACAATGTTCTAGAAAAAG
LDT_RSV-B_M_1.1	55	hRSV/B/Spain/CHUVI-19449724/2021|EPI_ISL_14084070|2021-11-22	GGCAAATATGGAAACATACGTGAACAAGCTTCACGAAGGCTCCACATACACAGCAGCTGTCCAGTACAATGTTCTAGAAAAAG
LDT_RSV-B_M_1.1	55	hRSV/B/New_Zealand/IESR-VR0815/2021|EPI_ISL_16959809|2021-07-05	GGCAAATATGGAAACATACGTGAACAAGCTTCACGAAGGCTCCACATACACAGCAGCTGTCCAGTACAATGTTCTAGAAAAAG
LDT_RSV-B_M_1.1	55	hRSV/B/Canada/un-UMC-25689/2018|EPI_ISL_18061105|2018-11-18	GGCAAATATGGAAACATACGTGAACAAGCTTCACGAAGGCTCCACATACACAGCAGCTGTCCAGTACAATGTTCTAGAAAAAG
LDT_RSV-B_M_1.1	55	hRSV/B/Japan/UMC-810102022/2018|EPI_ISL_19048588|2018-07-25	GGCAAATATGGAAACATACGTGAACAAGCTTCACGAAGGCTCCACATACACAGCAGCTGTCCAGTACAATGTTCTAGAAAAAG
LDT_RSV-B_M_1.1	55	hRSV/B/USA/WA-BBI-S23464/2021|EPI_ISL_18143545|2021-09-30	GGCAAATATGGAAACATACGTGAACAAGCTTCACGAAGGCTCCACATACACAGCAGCTGTCCAGTACAATGTTCTAGAAAAAG
LDT_RSV-B_M_1.1	55	hRSV/B/Japan/B-Sendai-1007-17/2017|EPI_ISL_2558888|2017	GGCAAATATGGAAACATACGTGAACAAGCTTCACGAAGGCTCCACATACACAGCAGCTGTCCAGTACAATGTTCTAGAAAAAG
LDT_RSV-B_M_1.1	55	hRSV/B/Netherlands/un-DP-UU02-0001-D02/2017|EPI_ISL_15753096|2017-11-08	GGCAAATATGGAAACATACGTGAACAAGCTTCACGAAGGCTCCACATACACAGCAGCTGTCCAGTACAATGTTCTAGAAAAAG
LDT_RSV-B_M_1.1	55	hRSV/B/Australia/VIC-RCH056/2018|EPI_ISL_1760425|2018-04-17	GGCAAATATGGAAACATACGTGAACAAGCTTCACGAAGGCTCCACATACACAGCAGCTGTCCAGTACAATGTTCTAGAAAAAG
LDT_RSV-B_M_1.1	55	hRSV/B/Spain/CT-HUVH-946164/2020|EPI_ISL_18682252|2020-03-06	GGCAAATATGGAAACATACGTGAACAAGCTTCACGAAGGCTCCACATACACAGCAGCTGTCCAGTACAATGTTCTAGAAAAAG
LDT_RSV-B_M_1.1	55	hRSV/B/France/ARA-HCL019209788401/2019|EPI_ISL_18789010|2019-12-05	GGCAAATATGGAAACATACGTGAACAAGCTTCACGAAGGCTCCACATACACAGCAGCTGTCCAGTACAATGTTCTAGAAAAAG
LDT_RSV-B_M_1.1	55	hRSV/B/Japan/NU-21RS023iso/2021|EPI_ISL_19709961|2021-09-21	GGCAAATATGGAAACATACGTGAACAAGCTTCACGAAGGCTCCACATACACAGCAGCTGTCCAGTACAATGTTCTAGAAAAAG
LDT_RSV-B_M_1.1	55	hRSV/B/Mexico/un-UMC-26513/2020|EPI_ISL_18061929|2020-02-25	GGCAAATATGGAAACATACGTGAACAAGCTTCACGAAGGCTCCACATACACAGCAGCTGTCCAGTACAATGTTCTAGAAAAAG
LDT_RSV-B_M_1.1	55	hRSV/B/England/180440410/2018|EPI_ISL_732354|2018-01-18	GGCAAATATGGAAACATACGTGAACAAGCTTCACGAAGGCTCCACATACACAGCAGCTGTCCAGTACAATGTTCTAGAAAAAG
LDT_RSV-B_M_1.1	55	hRSV/B/USA/WA-BBI-S23466/2021|EPI_ISL_18143708|2021-10-05	GGCAAATATGGAAACATACGTGAACAAGCTTCACGAAGGCTCCACATACACAGCAGCTGTCCAGTACAATGTTCTAGAAAAAG
LDT_RSV-B_M_1.1	55	hRSV/B/New_Zealand/IESR-VR1479/2021|EPI_ISL_16960087|2021-06-29	GGCAAATATGGAAACATACGTGAACAAGCTTCACGAAGGCTCCACATACACAGCAGCTGTCCAGTACAATGTTCTAGAAAAAG
LDT_RSV-B_M_1.1	55	hRSV/B/Canada/un-UMC-25702/2018|EPI_ISL_18061118|2018-12-29	GGCAAATATGGAAACATACGTGAACAAGCTTCACGAAGGCTCCACATACACAGCAGCTGTCCAGTACAATGTTCTAGAAAAAG
LDT_RSV-B_M_1.1	55	hRSV/B/New_Zealand/IESR-VR1612/2021|EPI_ISL_16960127|2021-08-06	GGCAAATATGGAAACATACGTGAACAAGCTTCACGAAGGCTCCACATACACAGCAGCTGTCCAGTACAATGTTCTAGAAAAAG
LDT_RSV-B_M_1.1	55	hRSV/B/Australia/VIC-RCH057/2021|EPI_ISL_2543851|2021-03-06	GGCAAATATGGAAACATACGTGAACAAGCTTCACGAAGGCTCCACATACACAGCAGCTGTCCAGTACAATGTTCTAGAAAAAG
LDT_RSV-B_M_1.1	55	hRSV/B/USA/WA-BBI-S23463/2021|EPI_ISL_18143637|2021-09-26	GGCAAATATGGAAACATACGTGAACAAGCTTCACGAAGGCTCCACATACACAGCAGCTGTCCAGTACAATGTTCTAGAAAAAG
LDT_RSV-B_M_1.1	55	hRSV/B/New_Zealand/IESR-HB0440/2017|EPI_ISL_19206405|2017-07-17	GGCAAATATGGAAACATACGTGAACAAGCTTCACGAAGGCTCCACATACACAGCAGCTGTCCAGTACAATGTTCTAGAAAAAG
LDT_RSV-B_M_1.1	55	hRSV/B/England/200440221/2020|EPI_ISL_1647585|2020-01-20	GGCAAATATGGAAACATACGTGAACAAGCTTCACGAAGGCTCCACATACACAGCAGCTGTCCAGTACAATGTTCTAGAAAAAG
LDT_RSV-B_M_1.1	55	hRSV/B/USA/PA-MGEL-00028/2019|EPI_ISL_19794694|2019-03	GGCAAATATGGAAACATACGTGAACAAGCTTCACGAAGGCTCCACATACACAGCAGCTGTCCAGTACAATGTTCTAGAAAAAG
LDT_RSV-B_M_1.1	55	hRSV/B/China/WH-WIV-1110n4/2021|EPI_ISL_19888481|2021-11-10	GGCAAATATGGAAACATACGTGAACAAGCTTCACGAAGGCTCCACATACACAGCAGCTGTCCAGTACAATGTTCTAGAAAAAG
LDT_RSV-B_M_1.1	55	hRSV/B/Australia/QLD-RBWH084/2021|EPI_ISL_11817047|2021-02-10	GGCAAATATGGAAACATACGTGAACAAGCTTCACGAAGGCTCCACATACACAGCAGCTGTCCAGTACAATGTTCTAGAAAAAG
LDT_RSV-B_M_1.1	55	hRSV/B/New_Zealand/IESR-HB0181/2018|EPI_ISL_19207166|2018-08-01	GGCAAATATGGAAACATACGTGAACAAGCTTCACGAAGGCTCCACATACACAGCAGCTGTCCAGTACAATGTTCTAGAAAAAG
LDT_RSV-B_M_1.1	55	hRSV/B/Russia/un-UMC-25789/2020|EPI_ISL_18061205|2020-02-17	GGCAAATATGGAAACATACGTGAACAAGCTTCACGAAGGCTCCACATACACAGCAGCTGTCCAGTACAATGTTCTAGAAAAAG
LDT_RSV-B_M_1.1	55	hRSV/B/New_Zealand/IESR-CF0460/2021|EPI_ISL_19206627|2021-07-25	GGCAAATATGGAAACATACGTGAACAAGCTTCACGAAGGCTCCACATACACAGCAGCTGTCCAGTACAATGTTCTAGAAAAAG
LDT_RSV-B_M_1.1	55	hRSV/B/England/212821959/2021|EPI_ISL_16714623|2021-07-09	GGCAAATATGGAAACATACGTGAACAAGCTTCACGAAGGCTCCACATACACAGCAGCTGTCCAGTACAATGTTCTAGAAAAAG
LDT_RSV-B_M_1.1	55	hRSV/B/United_Kingdom/DP-OX02-8055-V01/2019|EPI_ISL_15753076|2019-11-29	GGCAAATATGGAAACATACGTGAACAAGCTTCACGAAGGCTCCACATACACAGCAGCTGTCCAGTACAATGTTCTAGAAAAAG
LDT_RSV-B_M_1.1	55	hRSV/B/France/ARA-HCL021199987501/2021|EPI_ISL_18789488|2021-11-09	GGCAAATATGGAAACATACGTGAACAAGCTTCACGAAGGCTCCACATACACAGCAGCTGTCCAGTACAATGTTCTAGAAAAAG
LDT_RSV-B_M_1.1	55	hRSV/B/USA/WA-BBI-S25270/2019|EPI_ISL_19125852|2019-11-28	GGCAAATATGGAAACATACGTGAACAAGCTTCACGAAGGCTCCACATACACAGCAGCTGTCCAGTACAATGTTCTAGAAAAAG
LDT_RSV-B_M_1.1	55	hRSV/B/Australia/QLD-RBWH253/2021|EPI_ISL_11817074|2021-03-23	GGCAAATATGGAAACATACGTGAACAAGCTTCACGAAGGCTCCACATACACAGCAGCTGTCCAGTACAATGTTCTAGAAAAAG
LDT_RSV-B_M_1.1	55	hRSV/B/New_Zealand/IESR-HB0109/2018|EPI_ISL_19207159|2018-06-18	GGCAAATATGGAAACATACGTGAACAAGCTTCACGAAGGCTCCACATACACAGCAGCTGTCCAGTACAATGTTCTAGAAAAAG
LDT_RSV-B_M_1.1	55	hRSV/B/China/ZJ-CDC-S305/2018|EPI_ISL_19749465|2018-11-19	GGCAAATATGGAAACATACGTGAACAAGCTTCACGAAGGCTCCACATACACAGCAGCTGTCCAGTACAATGTTCTAGAAAAAG
LDT_RSV-B_M_1.1	55	hRSV/B/Germany/TH-21-06788/2021|EPI_ISL_18005840|2021-09-09	GGCAAATATGGAAACATACGTGAACAAGCTTCACGAAGGCTCCACATACACAGCAGCTGTCCAGTACAATGTTCTAGAAAAAG
LDT_RSV-B_M_1.1	55	hRSV/B/Netherlands/un-UMC-26076/2018|EPI_ISL_18061492|2018-01-07	GGCAAATATGGAAACATACGTGAACAAGCTTCACGAAGGCTCCACATACACAGCAGCTGTCCAGTACAATGTTCTAGAAAAAG
LDT_RSV-B_M_1.1	55	hRSV/B/Germany/RP-19-01738/2019|EPI_ISL_18005838|2019-01-24	GGCAAATATGGAAACATACGTGAACAAGCTTCACGAAGGCTCCACATACACAGCAGCTGTCCAGTACAATGTTCTAGAAAAAG
LDT_RSV-B_M_1.1	55	hRSV/B/Brazil/un-UMC-550101041/2018|EPI_ISL_19048423|2018-07-18	GGCAAATATGGAAACATACGTGAACAAGCTTCACGAAGGCTCCACATACACAGCAGCTGTCCAGTACAATGTTCTAGAAAAAG
LDT_RSV-B_M_1.1	55	hRSV/B/China/WH-WIV-0517n5/2021|EPI_ISL_19888439|2021-05-17	GGCAAATATGGAAACATACGTGAACAAGCTTCACGAAGGCTCCACATACACAGCAGCTGTCCAGTACAATGTTCTAGAAAAAG
LDT_RSV-B_M_1.1	55	hRSV/B/France/ARA-HCL021191063402/2021|EPI_ISL_18789418|2021-10-25	GGCAAATATGGAAACATACGTGAACAAGCTTCACGAAGGCTCCACATACACAGCAGCTGTCCAGTACAATGTTCTAGAAAAAG
LDT_RSV-B_M_1.1	55	hRSV/B/Brazil/un-UMC-26600/2019|EPI_ISL_18062016|2019-06-11	GGCAAATATGGAAACATACGTGAACAAGCTTCACGAAGGCTCCACATACACAGCAGCTGTCCAGTACAATGTTCTAGAAAAAG
LDT_RSV-B_M_1.1	55	hRSV/B/New_Zealand/IESR-VR1066/2021|EPI_ISL_16959921|2021-07-22	GGCAAATATGGAAACATACGTGAACAAGCTTCACGAAGGCTCCACATACACAGCAGCTGTCCAGTACAATGTTCTAGAAAAAG
LDT_RSV-B_M_1.1	55	hRSV/B/New_Zealand/IESR-SS1386/2021|EPI_ISL_16959521|2021-07-13	GGCAAATATGGAAACATACGTGAACAAGCTTCACGAAGGCTCCACATACACAGCAGCTGTCCAGTACAATGTTCTAGAAAAAG
LDT_RSV-B_M_1.1	55	hRSV/B/Brazil/un-UMC-550101009/2018|EPI_ISL_19048586|2018-06-20	GGCAAATATGGAAACATACGTGAACAAGCTTCACGAAGGCTCCACATACACAGCAGCTGTCCAGTACAATGTTCTAGAAAAAG
LDT_RSV-B_M_1.1	55	hRSV/B/France/ARA-HCL021178558801/2021|EPI_ISL_18789355|2021-10-06	GGCAAATATGGAAACATACGTGAACAAGCTTCACGAAGGCTCCACATACACAGCAGCTGTCCAGTACAATGTTCTAGAAAAAG
LDT_RSV-B_M_1.1	55	hRSV/B/New_Zealand/IESR-HB0168/2018|EPI_ISL_19207165|2018-07-24	GGCAAATATGGAAACATACGTGAACAAGCTTCACGAAGGCTCCACATACACAGCAGCTGTCCAGTACAATGTTCTAGAAAAAG
LDT_RSV-B_M_1.1	55	hRSV/B/England/194660606/2019|EPI_ISL_1647515|2019-11-13	GGCAAATATGGAAACATACGTGAACAAGCTTCACGAAGGCTCCACATACACAGCAGCTGTCCAGTACAATGTTCTAGAAAAAG
LDT_RSV-B_M_1.1	55	hRSV/B/Australia/VIC-RCH016/2020|EPI_ISL_2156818|2020-02-22	GGCAAATATGGAAACATACGTGAACAAGCTTCACGAAGGCTCCACATACACAGCAGCTGTCCAGTACAATGTTCTAGAAAAAG
LDT_RSV-B_M_1.1	55	hRSV/B/England/214290650/2021|EPI_ISL_16714665|2021-10-23	GGCAAATATGGAAACATACGTGAACAAGCTTCACGAAGGCTCCACATACACAGCAGCTGTCCAGTACAATGTTCTAGAAAAAG
LDT_RSV-B_M_1.1	55	hRSV/B/France/ARA-HCL021177640802/2021|EPI_ISL_18789350|2021-10-05	GGCAAATATGGAAACATACGTGAACAAGCTTCACGAAGGCTCCACATACACAGCAGCTGTCCAGTACAATGTTCTAGAAAAAG
LDT_RSV-B_M_1.1	55	hRSV/B/New_Zealand/IESR-VR1494/2021|EPI_ISL_16960096|2021-08-04	GGCAAATATGGAAACATACGTGAACAAGCTTCACGAAGGCTCCACATACACAGCAGCTGTCCAGTACAATGTTCTAGAAAAAG
LDT_RSV-B_M_1.1	55	hRSV/B/USA/WA-BBI-S25302/2021|EPI_ISL_19125777|2021-08-29	GGCAAATATGGAAACATACGTGAACAAGCTTCACGAAGGCTCCACATACACAGCAGCTGTCCAGTACAATGTTCTAGAAAAAG
LDT_RSV-B_M_1.1	55	hRSV/B/New_Zealand/IESR-VR1021/2021|EPI_ISL_16959891|2021-07-07	GGCAAATATGGAAACATACGTGAACAAGCTTCACGAAGGCTCCACATACACAGCAGCTGTCCAGTACAATGTTCTAGAAAAAG
LDT_RSV-B_M_1.1	55	hRSV/B/USA/WA-BBI-S23474/2021|EPI_ISL_18143559|2021-10-25	GGCAAATATGGAAACATACGTGAACAAGCTTCACGAAGGCTCCACATACACAGCAGCTGTCCAGTACAATGTTCTAGAAAAAG
LDT_RSV-B_M_1.1	55	hRSV/B/Argentina/BA-HNRG-298/2016|EPI_ISL_1074263|2016-08-02	GGCAAATATGGAAACATACGTGAACAAGCTTCACGAAGGCTCCACATACACAGCAGCTGTCCAGTACAATGTTCTAGAAAAAG
LDT_RSV-B_M_1.1	55	hRSV/B/South_Africa/UMC-26005/2019|EPI_ISL_18061421|2019-05-22	GGCAAATATGGAAACATACGTGAACAAGCTTCACGAAGGCTCCACATACACAGCAGCTGTCCAGTACAATGTTCTAGAAAAAG
LDT_RSV-B_M_1.1	55	hRSV/B/United_Kingdom/UMC-440102029/2018|EPI_ISL_19048912|2018-12-12	GGCAAATATGGAAACATACGTGAACAAGCTTCACGAAGGCTCCACATACACAGCAGCTGTCCAGTACAATGTTCTAGAAAAAG
LDT_RSV-B_M_1.1	55	hRSV/B/Morocco/709-19/2019|EPI_ISL_15120787|2019-01-29	GGCAAATATGGAAACATACGTGAACAAGCTTCACGAAGGCTCCACATACACAGCAGCTGTCCAGTACAATGTTCTAGAAAAAG
LDT_RSV-B_M_1.1	55	hRSV/B/Australia/M236813/2019|EPI_ISL_2839455|2019-07-27	GGCAAATATGGAAACATACGTGAACAAGCTTCACGAAGGCTCCACATACACAGCAGCTGTCCAGTACAATGTTCTAGAAAAAG
LDT_RSV-B_M_1.1	55	hRSV/B/China/CCMU-0738/2020|EPI_ISL_18482737|2020-11-30	GGCAAATATGGAAACATACGTGAACAAGCTTCACGAAGGCTCCACATACACAGCAGCTGTCCAGTACAATGTTCTAGAAAAAG
LDT_RSV-B_M_1.1	55	hRSV/B/Australia/QLD-RBWH055/2021|EPI_ISL_11817037|2021-02-03	GGCAAATATGGAAACATACGTGAACAAGCTTCACGAAGGCTCCACATACACAGCAGCTGTCCAGTACAATGTTCTAGAAAAAG
LDT_RSV-B_M_1.1	55	hRSV/B/Spain/un-UMC-26293/2019|EPI_ISL_18061709|2019-02-19	GGCAAATATGGAAACATACGTGAACAAGCTTCACGAAGGCTCCACATACACAGCAGCTGTCCAGTACAATGTTCTAGAAAAAG
LDT_RSV-B_M_1.1	55	hRSV/B/Finland/UMC-25826/2018|EPI_ISL_18061242|2018-01-18	GGCAAATATGGAAACATACGTGAACAAGCTTCACGAAGGCTCCACATACACAGCAGCTGTCCAGTACAATGTTCTAGAAAAAG
LDT_RSV-B_M_1.1	55	hRSV/B/Australia/VIC-RCH099/2017|EPI_ISL_1760431|2017-08-01	GGCAAATATGGAAACATACGTGAACAAGCTTCACGAAGGCTCCACATACACAGCAGCTGTCCAGTACAATGTTCTAGAAAAAG
LDT_RSV-B_M_1.1	55	hRSV/B/New_Zealand/IESR-HB0760/2017|EPI_ISL_19206470|2017-06-21	GGCAAATATGGAAACATACGTGAACAAGCTTCACGAAGGCTCCACATACACAGCAGCTGTCCAGTACAATGTTCTAGAAAAAG
LDT_RSV-B_M_1.1	55	hRSV/B/England/180400390/2018|EPI_ISL_732353|2018-01-19	GGCAAATATGGAAACATACGTGAACAAGCTTCACGAAGGCTCCACATACACAGCAGCTGTCCAGTACAATGTTCTAGAAAAAG
LDT_RSV-B_M_1.1	55	hRSV/B/Zambia/Lusaka-3219/2019|EPI_ISL_17964361|2019-03-20	GGCAAATATGGAAACATACGTGAACAAGCTTCACGAAGGCTCCACATACACAGCAGCTGTCCAGTACAATGTTCTAGAAAAAG
LDT_RSV-B_M_1.1	55	hRSV/B/Germany/TH-21-01633/2021|EPI_ISL_18005871|2021-11-15	GGCAAATATGGAAACATACGTGAACAAGCTTCACGAAGGCTCCACATACACAGCAGCTGTCCAGTACAATGTTCTAGAAAAAG
LDT_RSV-B_M_1.1	55	hRSV/B/Brazil/un-UMC-26519/2018|EPI_ISL_18061935|2018-06-08	GGCAAATATGGAAACATACGTGAACAAGCTTCACGAAGGCTCCACATACACAGCAGCTGTCCAGTACAATGTTCTAGAAAAAG
LDT_RSV-B_M_1.1	55	hRSV/B/Spain/un-UMC-340102014/2018|EPI_ISL_19048490|2018-12-30	GGCAAATATGGAAACATACGTGAACAAGCTTCACGAAGGCTCCACATACACAGCAGCTGTCCAGTACAATGTTCTAGAAAAAG
LDT_RSV-B_M_1.1	55	hRSV/B/Brazil/un-UMC-550102008/2018|EPI_ISL_19048019|2018-08-20	GGCAAATATGGAAACATACGTGAACAAGCTTCACGAAGGCTCCACATACACAGCAGCTGTCCAGTACAATGTTCTAGAAAAAG
LDT_RSV-B_M_1.1	55	hRSV/B/Australia/QLD-RBWH062/2021|EPI_ISL_11817040|2021-02-05	GGCAAATATGGAAACATACGTGAACAAGCTTCACGAAGGCTCCACATACACAGCAGCTGTCCAGTACAATGTTCTAGAAAAAG
LDT_RSV-B_M_1.1	55	hRSV/B/Canada/un-UMC-25602/2018|EPI_ISL_18061018|2018-11-26	GGCAAATATGGAAACATACGTGAACAAGCTTCACGAAGGCTCCACATACACAGCAGCTGTCCAGTACAATGTTCTAGAAAAAG
LDT_RSV-B_M_1.1	55	hRSV/B/Netherlands/un-DP-UU02-0028-D11/2018|EPI_ISL_15753118|2018-01-10	GGCAAATATGGAAACATACGTGAACAAGCTTCACGAAGGCTCCACATACACAGCAGCTGTCCAGTACAATGTTCTAGAAAAAG
LDT_RSV-B_M_1.1	55	hRSV/B/Netherlands/un-DP-UU01A-0007-V02/2017|EPI_ISL_15753177|2017-12-08	GGCAAATATGGAAACATACGTGAACAAGCTTCACGAAGGCTCCACATACACAGCAGCTGTCCAGTACAATGTTCTAGAAAAAG
LDT_RSV-B_M_1.1	55	hRSV/B/Japan/UMC-810101012/2018|EPI_ISL_19048901|2018-01-25	GGCAAATATGGAAACATACGTGAACAAGCTTCACGAAGGCTCCACATACACAGCAGCTGTCCAGTACAATGTTCTAGAAAAAG
LDT_RSV-B_M_1.1	55	hRSV/B/USA/SC0843/2019|EPI_ISL_2584738|2019	GGCAAATATGGAAACATACGTGAACAAGCTTCACGAAGGCTCCACATACACAGCAGCTGTCCAGTACAATGTTCTAGAAAAAG
LDT_RSV-B_M_1.1	55	hRSV/B/Brazil/un-UMC-26618/2019|EPI_ISL_18062034|2019-07-04	GGCAAATATGGAAACATACGTGAACAAGCTTCACGAAGGCTCCACATACACAGCAGCTGTCCAGTACAATGTTCTAGAAAAAG
LDT_RSV-B_M_1.1	55	hRSV/B/Netherlands/un-DP-UU02-0013-V01/2017|EPI_ISL_15753220|2017-12-08	GGCAAATATGGAAACATACGTGAACAAGCTTCACGAAGGCTCCACATACACAGCAGCTGTCCAGTACAATGTTCTAGAAAAAG
LDT_RSV-B_M_1.1	55	hRSV/B/England/E22004645/2021|EPI_ISL_16714283|2021-11-26	GGCAAATATGGAAACATACGTGAACAAGCTTCACGAAGGCTCCACATACACAGCAGCTGTCCAGTACAATGTTCTAGAAAAAG
LDT_RSV-B_M_1.1	55	hRSV/B/England/194960700/2019|EPI_ISL_1647544|2019-12-03	GGCAAATATGGAAACATACGTGAACAAGCTTCACGAAGGCTCCACATACACAGCAGCTGTCCAGTACAATGTTCTAGAAAAAG
LDT_RSV-B_M_1.1	55	hRSV/B/USA/IL-NU-039/2018|EPI_ISL_18939529|2018-01	GGCAAATATGGAAACATACGTGAACAAGCTTCACGAAGGCTCCACATACACAGCAGCTGTCCAGTACAATGTTCTAGAAAAAG
LDT_RSV-B_M_1.1	55	hRSV/B/USA/WA-BBI-S25069/2020|EPI_ISL_19006886|2020-01-15	GGCAAATATGGAAACATACGTGAACAAGCTTCACGAAGGCTCCACATACACAGCAGCTGTCCAGTACAATGTTCTAGAAAAAG
LDT_RSV-B_M_1.1	55	hRSV/B/New_Zealand/IESR-HB0939/2017|EPI_ISL_19207097|2017-08-19	GGCAAATATGGAAACATACGTGAACAAGCTTCACGAAGGCTCCACATACACAGCAGCTGTCCAGTACAATGTTCTAGAAAAAG
LDT_RSV-B_M_1.1	55	hRSV/B/New_Zealand/IESR-IN0477/2021|EPI_ISL_16959499|2021-06-23	GGCAAATATGGAAACATACGTGAACAAGCTTCACGAAGGCTCCACATACACAGCAGCTGTCCAGTACAATGTTCTAGAAAAAG
LDT_RSV-B_M_1.1	55	hRSV/B/England/200100191/2019|EPI_ISL_1647573|2019-12-27	GGCAAATATGGAAACATACGTGAACAAGCTTCACGAAGGCTCCACATACACAGCAGCTGTCCAGTACAATGTTCTAGAAAAAG
LDT_RSV-B_M_1.1	55	hRSV/B/South_Africa/UMC-26003/2019|EPI_ISL_18061419|2019-05-20	GGCAAATATGGAAACATACGTGAACAAGCTTCACGAAGGCTCCACATACACAGCAGCTGTCCAGTACAATGTTCTAGAAAAAG
LDT_RSV-B_M_1.1	55	hRSV/B/England/194480341/2019|EPI_ISL_1647500|2019-10-30	GGCAAATATGGAAACATACGTGAACAAGCTTCACGAAGGCTCCACATACACAGCAGCTGTCCAGTACAATGTTCTAGAAAAAG
LDT_RSV-B_M_1.1	55	hRSV/B/USA/WA-BBI-S23382/2021|EPI_ISL_18143595|2021-11-22	GGCAAATATGGAAACATACGTGAACAAGCTTCACGAAGGCTCCACATACACAGCAGCTGTCCAGTACAATGTTCTAGAAAAAG
LDT_RSV-B_M_1.1	55	hRSV/B/China/ZJ-CDC-21S099/2021|EPI_ISL_19814997|2021-06-23	GGCAAATATGGAAACATACGTGAACAAGCTTCACGAAGGCTCCACATACACAGCAGCTGTCCAGTACAATGTTCTAGAAAAAG
LDT_RSV-B_M_1.1	55	hRSV/B/New_Zealand/IESR-CF0585/2019|EPI_ISL_19206583|2019-06-04	GGCAAATATGGAAACATACGTGAACAAGCTTCACGAAGGCTCCACATACACAGCAGCTGTCCAGTACAATGTTCTAGAAAAAG
LDT_RSV-B_M_1.1	55	hRSV/B/England/195200138/2019|EPI_ISL_1647565|2019-12-19	GGCAAATATGGAAACATACGTGAACAAGCTTCACGAAGGCTCCACATACACAGCAGCTGTCCAGTACAATGTTCTAGAAAAAG
LDT_RSV-B_M_1.1	55	hRSV/B/France/ARA-HCL021189404801/2021|EPI_ISL_18789410|2021-10-22	GGCAAATATGGAAACATACGTGAACAAGCTTCACGAAGGCTCCACATACACAGCAGCTGTCCAGTACAATGTTCTAGAAAAAG
LDT_RSV-B_M_1.1	55	hRSV/B/Brazil/un-UMC-26535/2018|EPI_ISL_18061951|2018-07-03	GGCAAATATGGAAACATACGTGAACAAGCTTCACGAAGGCTCCACATACACAGCAGCTGTCCAGTACAATGTTCTAGAAAAAG
LDT_RSV-B_M_1.1	55	hRSV/B/New_Zealand/IESR-VR0993/2021|EPI_ISL_16959877|2021-07-11	GGCAAATATGGAAACATACGTGAACAAGCTTCACGAAGGCTCCACATACACAGCAGCTGTCCAGTACAATGTTCTAGAAAAAG
LDT_RSV-B_M_1.1	55	hRSV/B/South_Africa/UMC-26013/2019|EPI_ISL_18061429|2019-06-06	GGCAAATATGGAAACATACGTGAACAAGCTTCACGAAGGCTCCACATACACAGCAGCTGTCCAGTACAATGTTCTAGAAAAAG
LDT_RSV-B_M_1.1	55	hRSV/B/New_Zealand/IESR-CF0950/2017|EPI_ISL_19206936|2017-07-11	GGCAAATATGGAAACATACGTGAACAAGCTTCACGAAGGCTCCACATACACAGCAGCTGTCCAGTACAATGTTCTAGAAAAAG
LDT_RSV-B_M_1.1	55	hRSV/B/New_Zealand/IESR-HB0378/2017|EPI_ISL_19206400|2017-06-23	GGCAAATATGGAAACATACGTGAACAAGCTTCACGAAGGCTCCACATACACAGCAGCTGTCCAGTACAATGTTCTAGAAAAAG
LDT_RSV-B_M_1.1	55	hRSV/B/USA/MD-JHRSV749/2020|EPI_ISL_19884121|2020	GGCAAATATGGAAACATACGTGAACAAGCTTCACGAAGGCTCCACATACACAGCAGCTGTCCAGTACAATGTTCTAGAAAAAG
LDT_RSV-B_M_1.1	55	hRSV/B/USA/MD-JHRSV463/2019|EPI_ISL_19884061|2019	GGCAAATATGGAAACATACGTGAACAAGCTTCACGAAGGCTCCACATACACAGCAGCTGTCCAGTACAATGTTCTAGAAAAAG
LDT_RSV-B_M_1.1	55	hRSV/B/New_Zealand/IESR-SS1980/2021|EPI_ISL_16959527|2021-07-28	GGCAAATATGGAAACATACGTGAACAAGCTTCACGAAGGCTCCACATACACAGCAGCTGTCCAGTACAATGTTCTAGAAAAAG
LDT_RSV-B_M_1.1	55	hRSV/B/Madagascar/IPM-71390/2020|EPI_ISL_19714777|2020-12-23	GGCAAATATGGAAACATACGTGAACAAGCTTCACGAAGGCTCCACATACACAGCAGCTGTCCAGTACAATGTTCTAGAAAAAG
LDT_RSV-B_M_1.1	55	hRSV/B/China/ZJ-CDC-S001/2021|EPI_ISL_19749476|2021-1-6	GGCAAATATGGAAACATACGTGAACAAGCTTCACGAAGGCTCCACATACACAGCAGCTGTCCAGTACAATGTTCTAGAAAAAG
LDT_RSV-B_M_1.1	55	hRSV/B/New_Zealand/IESR-CF1811/2017|EPI_ISL_19206954|2017-08-22	GGCAAATATGGAAACATACGTGAACAAGCTTCACGAAGGCTCCACATACACAGCAGCTGTCCAGTACAATGTTCTAGAAAAAG
LDT_RSV-B_M_1.1	55	hRSV/B/USA/un-UM-HS10573/2021|EPI_ISL_18694987|2021-11-11	GGCAAATATGGAAACATACGTGAACAAGCTTCACGAAGGCTCCACATACACAGCAGCTGTCCAGTACAATGTTCTAGAAAAAG
LDT_RSV-B_M_1.1	55	hRSV/B/England/E22004721/2021|EPI_ISL_16714349|2021-09-28	GGCAAATATGGAAACATACGTGAACAAGCTTCACGAAGGCTCCACATACACAGCAGCTGTCCAGTACAATGTTCTAGAAAAAG
LDT_RSV-B_M_1.1	55	hRSV/B/New_Zealand/IESR-VR0789/2021|EPI_ISL_16959791|2021-07-05	GGCAAATATGGAAACATACGTGAACAAGCTTCACGAAGGCTCCACATACACAGCAGCTGTCCAGTACAATGTTCTAGAAAAAG
LDT_RSV-B_M_1.1	55	hRSV/B/Japan/UMC-810020040/2018|EPI_ISL_19048036|2018-08-13	GGCAAATATGGAAACATACGTGAACAAGCTTCACGAAGGCTCCACATACACAGCAGCTGTCCAGTACAATGTTCTAGAAAAAG
LDT_RSV-B_M_1.1	55	hRSV/B/China/ZJ-CDC-17S029/2017|EPI_ISL_19814934|2017-02-21	GGCAAATATGGAAACATACGTGAACAAGCTTCACGAAGGCTCCACATACACAGCAGCTGTCCAGTACAATGTTCTAGAAAAAG
LDT_RSV-B_M_1.1	55	hRSV/B/Australia/VIC-RCH052/2019|EPI_ISL_1653995|2019-06-03	GGCAAATATGGAAACATACGTGAACAAGCTTCACGAAGGCTCCACATACACAGCAGCTGTCCAGTACAATGTTCTAGAAAAAG
LDT_RSV-B_M_1.1	55	hRSV/B/France/ARA-HCL020025131601/2020|EPI_ISL_18789138|2020-02-08	GGCAAATATGGAAACATACGTGAACAAGCTTCACGAAGGCTCCACATACACAGCAGCTGTCCAGTACAATGTTCTAGAAAAAG
LDT_RSV-B_M_1.1	55	hRSV/B/Netherlands/un-DP-UU03-0367-V02/2019|EPI_ISL_15753122|2019-01-14	GGCAAATATGGAAACATACGTGAACAAGCTTCACGAAGGCTCCACATACACAGCAGCTGTCCAGTACAATGTTCTAGAAAAAG
LDT_RSV-B_M_1.1	55	hRSV/B/Madagascar/IPM-71059/2020|EPI_ISL_19714774|2020-11-04	GGCAAATATGGAAACATACGTGAACAAGCTTCACGAAGGCTCCACATACACAGCAGCTGTCCAGTACAATGTTCTAGAAAAAG
LDT_RSV-B_M_1.1	55	hRSV/B/Australia/QLD-RBWH119/2021|EPI_ISL_15774028|2021-02-16	GGCAAATATGGAAACATACGTGAACAAGCTTCACGAAGGCTCCACATACACAGCAGCTGTCCAGTACAATGTTCTAGAAAAAG
LDT_RSV-B_M_1.1	55	hRSV/B/Spain/un-UMC-340102023/2019|EPI_ISL_19049022|2019-01-14	GGCAAATATGGAAACATACGTGAACAAGCTTCACGAAGGCTCCACATACACAGCAGCTGTCCAGTACAATGTTCTAGAAAAAG
LDT_RSV-B_M_1.1	55	hRSV/B/South_Africa/UMC-26019/2019|EPI_ISL_18061435|2019-06-21	GGCAAATATGGAAACATACGTGAACAAGCTTCACGAAGGCTCCACATACACAGCAGCTGTCCAGTACAATGTTCTAGAAAAAG
LDT_RSV-B_M_1.1	55	hRSV/B/France/ARA-HCL019223316401/2019|EPI_ISL_18789105|2019-12-29	GGCAAATATGGAAACATACGTGAACAAGCTTCACGAAGGCTCCACATACACAGCAGCTGTCCAGTACAATGTTCTAGAAAAAG
LDT_RSV-B_M_1.1	55	hRSV/B/South_Africa/NICD-R11188/2019|EPI_ISL_19754356|2019-09-09	GGCAAATATGGAAACATACGTGAACAAGCTTCACGAAGGCTCCACATACACAGCAGCTGTCCAGTACAATGTTCTAGAAAAAG
LDT_RSV-B_M_1.1	55	hRSV/B/England/194560624/2019|EPI_ISL_1647504|2019-11-06	GGCAAATATGGAAACATACGTGAACAAGCTTCACGAAGGCTCCACATACACAGCAGCTGTCCAGTACAATGTTCTAGAAAAAG
LDT_RSV-B_M_1.1	55	hRSV/B/Australia/QLD-RBWH187/2021|EPI_ISL_15774044|2021-03-06	GGCAAATATGGAAACATACGTGAACAAGCTTCACGAAGGCTCCACATACACAGCAGCTGTCCAGTACAATGTTCTAGAAAAAG
LDT_RSV-B_M_1.1	55	hRSV/B/Japan/NU-21U054iso/2021|EPI_ISL_19709936|2021-10-18	GGCAAATATGGAAACATACGTGAACAAGCTTCACGAAGGCTCCACATACACAGCAGCTGTCCAGTACAATGTTCTAGAAAAAG
LDT_RSV-B_M_1.1	55	hRSV/B/France/ARA-HCL021182784701/2021|EPI_ISL_18789373|2021-10-12	GGCAAATATGGAAACATACGTGAACAAGCTTCACGAAGGCTCCACATACACAGCAGCTGTCCAGTACAATGTTCTAGAAAAAG
LDT_RSV-B_M_1.1	55	hRSV/B/Brazil/un-UMC-26572/2018|EPI_ISL_18061988|2018-09-17	GGCAAATATGGAAACATACGTGAACAAGCTTCACGAAGGCTCCACATACACAGCAGCTGTCCAGTACAATGTTCTAGAAAAAG
LDT_RSV-B_M_1.1	55	hRSV/B/Australia/VIC-MMC066/2020|EPI_ISL_11817113|2020-12-13	GGCAAATATGGAAACATACGTGAACAAGCTTCACGAAGGCTCCACATACACAGCAGCTGTCCAGTACAATGTTCTAGAAAAAG
LDT_RSV-B_M_1.1	55	hRSV/B/England/194860180/2019|EPI_ISL_1647530|2019-11-27	GGCAAATATGGAAACATACGTGAACAAGCTTCACGAAGGCTCCACATACACAGCAGCTGTCCAGTACAATGTTCTAGAAAAAG
LDT_RSV-B_M_1.1	55	hRSV/B/Australia/VIC-VIDRL003/2018|EPI_ISL_10914987|2018-07-16	GGCAAATATGGAAACATACGTGAACAAGCTTCACGAAGGCTCCACATACACAGCAGCTGTCCAGTACAATGTTCTAGAAAAAG
LDT_RSV-B_M_1.1	55	hRSV/B/Netherlands/un-UMC-26148/2019|EPI_ISL_18061564|2019-12-18	GGCAAATATGGAAACATACGTGAACAAGCTTCACGAAGGCTCCACATACACAGCAGCTGTCCAGTACAATGTTCTAGAAAAAG
LDT_RSV-B_M_1.1	55	hRSV/B/Russia/un-103Hp/2019|EPI_ISL_15753579|2019-11-27	GGCAAATATGGAAACATACGTGAACAAGCTTCACGAAGGCTCCACATACACAGCAGCTGTCCAGTACAATGTTCTAGAAAAAG
LDT_RSV-B_M_1.1	55	hRSV/B/Australia/VIC-MMC003/2020|EPI_ISL_11817112|2020-12-11	GGCAAATATGGAAACATACGTGAACAAGCTTCACGAAGGCTCCACATACACAGCAGCTGTCCAGTACAATGTTCTAGAAAAAG
LDT_RSV-B_M_1.1	55	hRSV/B/Japan/UMC-810102031/2018|EPI_ISL_19048702|2018-07-31	GGCAAATATGGAAACATACGTGAACAAGCTTCACGAAGGCTCCACATACACAGCAGCTGTCCAGTACAATGTTCTAGAAAAAG
LDT_RSV-B_M_1.1	55	hRSV/B/New_Zealand/IESR-CF0384/2018|EPI_ISL_19207143|2018-07-02	GGCAAATATGGAAACATACGTGAACAAGCTTCACGAAGGCTCCACATACACAGCAGCTGTCCAGTACAATGTTCTAGAAAAAG
LDT_RSV-B_M_1.1	55	hRSV/B/England/E22004696/2021|EPI_ISL_16714327|2021-09-05	GGCAAATATGGAAACATACGTGAACAAGCTTCACGAAGGCTCCACATACACAGCAGCTGTCCAGTACAATGTTCTAGAAAAAG
LDT_RSV-B_M_1.1	55	hRSV/B/England/213821243/2021|EPI_ISL_16714645|2021-09-17	GGCAAATATGGAAACATACGTGAACAAGCTTCACGAAGGCTCCACATACACAGCAGCTGTCCAGTACAATGTTCTAGAAAAAG
LDT_RSV-B_M_1.1	55	hRSV/B/South_Africa/UMC-25997/2019|EPI_ISL_18061413|2019-05-09	GGCAAATATGGAAACATACGTGAACAAGCTTCACGAAGGCTCCACATACACAGCAGCTGTCCAGTACAATGTTCTAGAAAAAG
LDT_RSV-B_M_1.1	55	hRSV/B/Beijing/BCDC-R1040/2020|EPI_ISL_19542699|2020-12-16	GGCAAATATGGAAACATACGTGAACAAGCTTCACGAAGGCTCCACATACACAGCAGCTGTCCAGTACAATGTTCTAGAAAAAG
LDT_RSV-B_M_1.1	55	hRSV/B/Canada/un-UMC-010202042/2019|EPI_ISL_19049278|2019-03-10	GGCAAATATGGAAACATACGTGAACAAGCTTCACGAAGGCTCCACATACACAGCAGCTGTCCAGTACAATGTTCTAGAAAAAG
LDT_RSV-B_M_1.1	55	hRSV/B/China/WH-WIV-0506n6/2021|EPI_ISL_19888429|2021-05-06	GGCAAATATGGAAACATACGTGAACAAGCTTCACGAAGGCTCCACATACACAGCAGCTGTCCAGTACAATGTTCTAGAAAAAG
LDT_RSV-B_M_1.1	55	hRSV/B/France/ARA-HCL021197284301/2021|EPI_ISL_18789466|2021-11-04	GGCAAATATGGAAACATACGTGAACAAGCTTCACGAAGGCTCCACATACACAGCAGCTGTCCAGTACAATGTTCTAGAAAAAG
LDT_RSV-B_M_1.1	55	hRSV/B/Japan/B-Sendai-1191-16/2016|EPI_ISL_2558908|2016	GGCAAATATGGAAACATACGTGAACAAGCTTCACGAAGGCTCCACATACACAGCAGCTGTCCAGTACAATGTTCTAGAAAAAG
LDT_RSV-B_M_1.1	55	hRSV/B/Beijing/BCDC-R1349/2020|EPI_ISL_19542520|2020-01-01	GGCAAATATGGAAACATACGTGAACAAGCTTCACGAAGGCTCCACATACACAGCAGCTGTCCAGTACAATGTTCTAGAAAAAG
LDT_RSV-B_M_1.1	55	hRSV/B/Spain/CT-HUVH-603372/2021|EPI_ISL_18682402|2021-08-10	GGCAAATATGGAAACATACGTGAACAAGCTTCACGAAGGCTCCACATACACAGCAGCTGTCCAGTACAATGTTCTAGAAAAAG
LDT_RSV-B_M_1.1	55	hRSV/B/USA/IL-NU-142/2019|EPI_ISL_18939364|2019-02	GGCAAATATGGAAACATACGTGAACAAGCTTCACGAAGGCTCCACATACACAGCAGCTGTCCAGTACAATGTTCTAGAAAAAG
LDT_RSV-B_M_1.1	55	hRSV/B/Spain/un-UMC-340103036/2020|EPI_ISL_19049052|2020-02-26	GGCAAATATGGAAACATACGTGAACAAGCTTCACGAAGGCTCCACATACACAGCAGCTGTCCAGTACAATGTTCTAGAAAAAG
LDT_RSV-B_M_1.1	55	hRSV/B/New_Zealand/IESR-HH2483/2021|EPI_ISL_16959478|2021-06-17	GGCAAATATGGAAACATACGTGAACAAGCTTCACGAAGGCTCCACATACACAGCAGCTGTCCAGTACAATGTTCTAGAAAAAG
LDT_RSV-B_M_1.1	55	hRSV/B/Italy/SIC-104_45/2021|EPI_ISL_19063331|2021-11-10	GGCAAATATGGAAACATACGTGAACAAGCTTCACGAAGGCTCCACATACACAGCAGCTGTCCAGTACAATGTTCTAGAAAAAG
LDT_RSV-B_M_1.1	55	hRSV/B/Australia/VIC-RCH086/2021|EPI_ISL_11817098|2021-04-04	GGCAAATATGGAAACATACGTGAACAAGCTTCACGAAGGCTCCACATACACAGCAGCTGTCCAGTACAATGTTCTAGAAAAAG
LDT_RSV-B_M_1.1	55	hRSV/B/Finland/UMC-25823/2018|EPI_ISL_18061239|2018-01-13	GGCAAATATGGAAACATACGTGAACAAGCTTCACGAAGGCTCCACATACACAGCAGCTGTCCAGTACAATGTTCTAGAAAAAG
LDT_RSV-B_M_1.1	55	hRSV/B/South_Africa/NICD-R04450/2019|EPI_ISL_19754389|2019-04-26	GGCAAATATGGAAACATACGTGAACAAGCTTCACGAAGGCTCCACATACACAGCAGCTGTCCAGTACAATGTTCTAGAAAAAG
LDT_RSV-B_M_1.1	55	hRSV/B/Australia/VIC-RCH109/2018|EPI_ISL_1760442|2018-07-02	GGCAAATATGGAAACATACGTGAACAAGCTTCACGAAGGCTCCACATACACAGCAGCTGTCCAGTACAATGTTCTAGAAAAAG
LDT_RSV-B_M_1.1	55	hRSV/B/Brazil/un-UMC-26593/2019|EPI_ISL_18062009|2019-06-07	GGCAAATATGGAAACATACGTGAACAAGCTTCACGAAGGCTCCACATACACAGCAGCTGTCCAGTACAATGTTCTAGAAAAAG
LDT_RSV-B_M_1.1	55	hRSV/B/Finland/UMC-26357/2020|EPI_ISL_18061773|2020-01-21	GGCAAATATGGAAACATACGTGAACAAGCTTCACGAAGGCTCCACATACACAGCAGCTGTCCAGTACAATGTTCTAGAAAAAG
LDT_RSV-B_M_1.1	55	hRSV/B/Portugal/INSA-31/2021|EPI_ISL_20093629|2021-11-18	GGCAAATATGGAAACATACGTGAACAAGCTTCACGAAGGCTCCACATACACAGCAGCTGTCCAGTACAATGTTCTAGAAAAAG
LDT_RSV-B_M_1.1	55	hRSV/B/Japan/UMC-810103024/2019|EPI_ISL_19048700|2019-10-16	GGCAAATATGGAAACATACGTGAACAAGCTTCACGAAGGCTCCACATACACAGCAGCTGTCCAGTACAATGTTCTAGAAAAAG
LDT_RSV-B_M_1.1	55	hRSV/B/France/ARA-HCL021158160901/2021|EPI_ISL_18789330|2021-09-04	GGCAAATATGGAAACATACGTGAACAAGCTTCACGAAGGCTCCACATACACAGCAGCTGTCCAGTACAATGTTCTAGAAAAAG
LDT_RSV-B_M_1.1	55	hRSV/B/Argentina/BA-HNRG-421/2018|EPI_ISL_15067705|2018-07-12	GGCAAATATGGAAACATACGTGAACAAGCTTCACGAAGGCTCCACATACACAGCAGCTGTCCAGTACAATGTTCTAGAAAAAG
LDT_RSV-B_M_1.1	55	hRSV/B/Australia/VIC-RCH152/2019|EPI_ISL_1760408|2019-08-19	GGCAAATATGGAAACATACGTGAACAAGCTTCACGAAGGCTCCACATACACAGCAGCTGTCCAGTACAATGTTCTAGAAAAAG
LDT_RSV-B_M_1.1	55	hRSV/B/England/200880459/2020|EPI_ISL_1834184|2020-02-19	GGCAAATATGGAAACATACGTGAACAAGCTTCACGAAGGCTCCACATACACAGCAGCTGTCCAGTACAATGTTCTAGAAAAAG
LDT_RSV-B_M_1.1	55	hRSV/B/USA/IL-NU-177/2018|EPI_ISL_18939543|2018-02	GGCAAATATGGAAACATACGTGAACAAGCTTCACGAAGGCTCCACATACACAGCAGCTGTCCAGTACAATGTTCTAGAAAAAG
LDT_RSV-B_M_1.1	55	hRSV/B/USA/WA-BBI-S25279/2020|EPI_ISL_19125831|2020-01-31	GGCAAATATGGAAACATACGTGAACAAGCTTCACGAAGGCTCCACATACACAGCAGCTGTCCAGTACAATGTTCTAGAAAAAG
LDT_RSV-B_M_1.1	55	hRSV/B/South_Africa/UMC-270102047/2019|EPI_ISL_19049069|2019-04-29	GGCAAATATGGAAACATACGTGAACAAGCTTCACGAAGGCTCCACATACACAGCAGCTGTCCAGTACAATGTTCTAGAAAAAG
LDT_RSV-B_M_1.1	55	hRSV/B/USA/IL-NU-021/2019|EPI_ISL_18939531|2019-03	GGCAAATATGGAAACATACGTGAACAAGCTTCACGAAGGCTCCACATACACAGCAGCTGTCCAGTACAATGTTCTAGAAAAAG
LDT_RSV-B_M_1.1	55	hRSV/B/Canada/un-UMC-010202019/2018|EPI_ISL_19048312|2018-12-17	GGCAAATATGGAAACATACGTGAACAAGCTTCACGAAGGCTCCACATACACAGCAGCTGTCCAGTACAATGTTCTAGAAAAAG
LDT_RSV-B_M_1.1	55	hRSV/B/Belgium/LMPH-RVRA107/2019|EPI_ISL_19477677|2019	GGCAAATATGGAAACATACGTGAACAAGCTTCACGAAGGCTCCACATACACAGCAGCTGTCCAGTACAATGTTCTAGAAAAAG
LDT_RSV-B_M_1.1	55	hRSV/B/Australia/QLD-RBWH203/2021|EPI_ISL_15774051|2021-03-09	GGCAAATATGGAAACATACGTGAACAAGCTTCACGAAGGCTCCACATACACAGCAGCTGTCCAGTACAATGTTCTAGAAAAAG
LDT_RSV-B_M_1.1	55	hRSV/B/England/E22004804/2021|EPI_ISL_16714424|2021-11-07	GGCAAATATGGAAACATACGTGAACAAGCTTCACGAAGGCTCCACATACACAGCAGCTGTCCAGTACAATGTTCTAGAAAAAG
LDT_RSV-B_M_1.1	55	hRSV/B/Spain/un-UMC-26284/2019|EPI_ISL_18061700|2019-01-25	GGCAAATATGGAAACATACGTGAACAAGCTTCACGAAGGCTCCACATACACAGCAGCTGTCCAGTACAATGTTCTAGAAAAAG
LDT_RSV-B_M_1.1	55	hRSV/B/South_Africa/UMC-25937/2018|EPI_ISL_18061353|2018-06-14	GGCAAATATGGAAACATACGTGAACAAGCTTCACGAAGGCTCCACATACACAGCAGCTGTCCAGTACAATGTTCTAGAAAAAG
LDT_RSV-B_M_1.1	55	hRSV/B/Australia/un-UMC-26663/2018|EPI_ISL_18062079|2018-09-20	GGCAAATATGGAAACATACGTGAACAAGCTTCACGAAGGCTCCACATACACAGCAGCTGTCCAGTACAATGTTCTAGAAAAAG
LDT_RSV-B_M_1.1	55	hRSV/B/Germany/NI-18-05946/2018|EPI_ISL_18005815|2018-04-09	GGCAAATATGGAAACATACGTGAACAAGCTTCACGAAGGCTCCACATACACAGCAGCTGTCCAGTACAATGTTCTAGAAAAAG
LDT_RSV-B_M_1.1	55	hRSV/B/Netherlands/un-DP-UU02-0043-D02/2018|EPI_ISL_15753221|2018-01-26	GGCAAATATGGAAACATACGTGAACAAGCTTCACGAAGGCTCCACATACACAGCAGCTGTCCAGTACAATGTTCTAGAAAAAG
LDT_RSV-B_M_1.1	55	hRSV/B/Taiwan/UMC-886103003/2019|EPI_ISL_19048197|2019-10-17	GGCAAATATGGAAACATACGTGAACAAGCTTCACGAAGGCTCCACATACACAGCAGCTGTCCAGTACAATGTTCTAGAAAAAG
LDT_RSV-B_M_1.1	55	hRSV/B/USA/IL-NU-323/2021|EPI_ISL_18939401|2021-11	GGCAAATATGGAAACATACGTGAACAAGCTTCACGAAGGCTCCACATACACAGCAGCTGTCCAGTACAATGTTCTAGAAAAAG
LDT_RSV-B_M_1.1	55	hRSV/B/England/195140716/2019|EPI_ISL_1647562|2019-12-16	GGCAAATATGGAAACATACGTGAACAAGCTTCACGAAGGCTCCACATACACAGCAGCTGTCCAGTACAATGTTCTAGAAAAAG
LDT_RSV-B_M_1.1	55	hRSV/B/Italy/SIC-69_45/2021|EPI_ISL_19063292|2021-11-09	GGCAAATATGGAAACATACGTGAACAAGCTTCACGAAGGCTCCACATACACAGCAGCTGTCCAGTACAATGTTCTAGAAAAAG
LDT_RSV-B_M_1.1	55	hRSV/B/Canada/un-UMC-25709/2019|EPI_ISL_18061125|2019-01-12	GGCAAATATGGAAACATACGTGAACAAGCTTCACGAAGGCTCCACATACACAGCAGCTGTCCAGTACAATGTTCTAGAAAAAG
LDT_RSV-B_M_1.1	55	hRSV/B/Japan/UMC-26864/2019|EPI_ISL_18062280|2019-10-22	GGCAAATATGGAAACATACGTGAACAAGCTTCACGAAGGCTCCACATACACAGCAGCTGTCCAGTACAATGTTCTAGAAAAAG
LDT_RSV-B_M_1.1	55	hRSV/B/Panama/GMIHS-211/2018|EPI_ISL_19568368|2018-12-28	GGCAAATATGGAAACATACGTGAACAAGCTTCACGAAGGCTCCACATACACAGCAGCTGTCCAGTACAATGTTCTAGAAAAAG
LDT_RSV-B_M_1.1	55	hRSV/B/Japan/UMC-810102024/2018|EPI_ISL_19048910|2018-07-27	GGCAAATATGGAAACATACGTGAACAAGCTTCACGAAGGCTCCACATACACAGCAGCTGTCCAGTACAATGTTCTAGAAAAAG
LDT_RSV-B_M_1.1	55	hRSV/B/New_Zealand/IESR-IN0441/2021|EPI_ISL_16959496|2021-06-16	GGCAAATATGGAAACATACGTGAACAAGCTTCACGAAGGCTCCACATACACAGCAGCTGTCCAGTACAATGTTCTAGAAAAAG
LDT_RSV-B_M_1.1	55	hRSV/B/England/200520542/2020|EPI_ISL_1834180|2020-01-23	GGCAAATATGGAAACATACGTGAACAAGCTTCACGAAGGCTCCACATACACAGCAGCTGTCCAGTACAATGTTCTAGAAAAAG
LDT_RSV-B_M_1.1	55	hRSV/B/Italy/SIC-8_46/2021|EPI_ISL_19063276|2021-11-15	GGCAAATATGGAAACATACGTGAACAAGCTTCACGAAGGCTCCACATACACAGCAGCTGTCCAGTACAATGTTCTAGAAAAAG
LDT_RSV-B_M_1.1	55	hRSV/B/New_Zealand/IESR-HB0822/2017|EPI_ISL_19206487|2017-08-23	GGCAAATATGGAAACATACGTGAACAAGCTTCACGAAGGCTCCACATACACAGCAGCTGTCCAGTACAATGTTCTAGAAAAAG
LDT_RSV-B_M_1.1	55	hRSV/B/Spain/CT-HUVH-724541/2017|EPI_ISL_18682285|2017-11-22	GGCAAATATGGAAACATACGTGAACAAGCTTCACGAAGGCTCCACATACACAGCAGCTGTCCAGTACAATGTTCTAGAAAAAG
LDT_RSV-B_M_1.1	55	hRSV/B/South_Korea/UMC-26900/2019|EPI_ISL_18062316|2019-12-11	GGCAAATATGGAAACATACGTGAACAAGCTTCACGAAGGCTCCACATACACAGCAGCTGTCCAGTACAATGTTCTAGAAAAAG
LDT_RSV-B_M_1.1	55	hRSV/B/China/WH-WIV-0509n8/2021|EPI_ISL_19888434|2021-05-09	GGCAAATATGGAAACATACGTGAACAAGCTTCACGAAGGCTCCACATACACAGCAGCTGTCCAGTACAATGTTCTAGAAAAAG
LDT_RSV-B_M_1.1	55	hRSV/B/United_Kingdom/UMC-440102034/2018|EPI_ISL_19048272|2018-12-20	GGCAAATATGGAAACATACGTGAACAAGCTTCACGAAGGCTCCACATACACAGCAGCTGTCCAGTACAATGTTCTAGAAAAAG
LDT_RSV-B_M_1.1	55	hRSV/B/Australia/VIC-RCH096/2018|EPI_ISL_1760420|2018-06-16	GGCAAATATGGAAACATACGTGAACAAGCTTCACGAAGGCTCCACATACACAGCAGCTGTCCAGTACAATGTTCTAGAAAAAG
LDT_RSV-B_M_1.1	55	hRSV/B/New_Zealand/IESR-HB0663/2017|EPI_ISL_19207035|2017-06-26	GGCAAATATGGAAACATACGTGAACAAGCTTCACGAAGGCTCCACATACACAGCAGCTGTCCAGTACAATGTTCTAGAAAAAG
LDT_RSV-B_M_1.1	55	hRSV/B/England/214541259/2021|EPI_ISL_16714670|2021-11-08	GGCAAATATGGAAACATACGTGAACAAGCTTCACGAAGGCTCCACATACACAGCAGCTGTCCAGTACAATGTTCTAGAAAAAG
LDT_RSV-B_M_1.1	55	hRSV/B/Canada/un-UMC-25704/2019|EPI_ISL_18061120|2019-01-02	GGCAAATATGGAAACATACGTGAACAAGCTTCACGAAGGCTCCACATACACAGCAGCTGTCCAGTACAATGTTCTAGAAAAAG
LDT_RSV-B_M_1.1	55	hRSV/B/England/E21000988/2021|EPI_ISL_16714604|2021-06-18	GGCAAATATGGAAACATACGTGAACAAGCTTCACGAAGGCTCCACATACACAGCAGCTGTCCAGTACAATGTTCTAGAAAAAG
LDT_RSV-B_M_1.1	55	hRSV/B/New_Zealand/IESR-SS1389/2021|EPI_ISL_16959523|2021-07-13	GGCAAATATGGAAACATACGTGAACAAGCTTCACGAAGGCTCCACATACACAGCAGCTGTCCAGTACAATGTTCTAGAAAAAG
LDT_RSV-B_M_1.1	55	hRSV/B/New_Zealand/IESR-HH2688/2021|EPI_ISL_16959488|2021-07-08	GGCAAATATGGAAACATACGTGAACAAGCTTCACGAAGGCTCCACATACACAGCAGCTGTCCAGTACAATGTTCTAGAAAAAG
LDT_RSV-B_M_1.1	55	hRSV/B/Italy/LOM-24/2021|EPI_ISL_18446833|2021-11-24	GGCAAATATGGAAACATACGTGAACAAGCTTCACGAAGGCTCCACATACACAGCAGCTGTCCAGTACAATGTTCTAGAAAAAG
LDT_RSV-B_M_1.1	55	hRSV/B/Finland/UMC-358101045/2018|EPI_ISL_19048689|2018-03-19	GGCAAATATGGAAACATACGTGAACAAGCTTCACGAAGGCTCCACATACACAGCAGCTGTCCAGTACAATGTTCTAGAAAAAG
LDT_RSV-B_M_1.1	55	hRSV/B/England/E22004621/2021|EPI_ISL_16708999|2021-10-10	GGCAAATATGGAAACATACGTGAACAAGCTTCACGAAGGCTCCACATACACAGCAGCTGTCCAGTACAATGTTCTAGAAAAAG
LDT_RSV-B_M_1.1	55	hRSV/B/Argentina/HNRG-406/2018|EPI_ISL_15055330|2018-05-11	GGCAAATATGGAAACATACGTGAACAAGCTTCACGAAGGCTCCACATACACAGCAGCTGTCCAGTACAATGTTCTAGAAAAAG
LDT_RSV-B_M_1.1	55	hRSV/B/New_Zealand/IESR-HB1973/2016|EPI_ISL_19206922|2016-09-01	GGCAAATATGGAAACATACGTGAACAAGCTTCACGAAGGCTCCACATACACAGCAGCTGTCCAGTACAATGTTCTAGAAAAAG
LDT_RSV-B_M_1.1	55	hRSV/B/United_Kingdom/UMC-26435/2019|EPI_ISL_18061851|2019-11-27	GGCAAATATGGAAACATACGTGAACAAGCTTCACGAAGGCTCCACATACACAGCAGCTGTCCAGTACAATGTTCTAGAAAAAG
LDT_RSV-B_M_1.1	55	hRSV/B/South_Korea/UMC-26889/2020|EPI_ISL_18062305|2020-03-23	GGCAAATATGGAAACATACGTGAACAAGCTTCACGAAGGCTCCACATACACAGCAGCTGTCCAGTACAATGTTCTAGAAAAAG
LDT_RSV-B_M_1.1	55	hRSV/B/New_Zealand/IESR-HB0538/2017|EPI_ISL_19207021|2017-07-27	GGCAAATATGGAAACATACGTGAACAAGCTTCACGAAGGCTCCACATACACAGCAGCTGTCCAGTACAATGTTCTAGAAAAAG
LDT_RSV-B_M_1.1	55	hRSV/B/South_Africa/NICD-R10143/2021|EPI_ISL_11055804|2021-07-07	GGCAAATATGGAAACATACGTGAACAAGCTTCACGAAGGCTCCACATACACAGCAGCTGTCCAGTACAATGTTCTAGAAAAAG
LDT_RSV-B_M_1.1	55	hRSV/B/New_Zealand/IESR-VR1047/2021|EPI_ISL_16959909|2021-07-15	GGCAAATATGGAAACATACGTGAACAAGCTTCACGAAGGCTCCACATACACAGCAGCTGTCCAGTACAATGTTCTAGAAAAAG
LDT_RSV-B_M_1.1	55	hRSV/B/New_Zealand/IESR-VR1109/2021|EPI_ISL_16959935|2021-07-20	GGCAAATATGGAAACATACGTGAACAAGCTTCACGAAGGCTCCACATACACAGCAGCTGTCCAGTACAATGTTCTAGAAAAAG
LDT_RSV-B_M_1.1	55	hRSV/B/Germany/un-UMC-490102030/2019|EPI_ISL_19048514|2019-02-22	GGCAAATATGGAAACATACGTGAACAAGCTTCACGAAGGCTCCACATACACAGCAGCTGTCCAGTACAATGTTCTAGAAAAAG
LDT_RSV-B_M_1.1	55	hRSV/B/China/WH-WIV-0603n8/2021|EPI_ISL_19888447|2021-06-03	GGCAAATATGGAAACATACGTGAACAAGCTTCACGAAGGCTCCACATACACAGCAGCTGTCCAGTACAATGTTCTAGAAAAAG
LDT_RSV-B_M_1.1	55	hRSV/B/USA/WA-BBI-S25268/2019|EPI_ISL_19125842|2019-07-10	GGCAAATATGGAAACATACGTGAACAAGCTTCACGAAGGCTCCACATACACAGCAGCTGTCCAGTACAATGTTCTAGAAAAAG
LDT_RSV-B_M_1.1	55	hRSV/B/China/WH-WIV-0515n5/2021|EPI_ISL_19888438|2021-05-15	GGCAAATATGGAAACATACGTGAACAAGCTTCACGAAGGCTCCACATACACAGCAGCTGTCCAGTACAATGTTCTAGAAAAAG
LDT_RSV-B_M_1.1	55	hRSV/B/Brazil/un-UMC-26588/2019|EPI_ISL_18062004|2019-06-07	GGCAAATATGGAAACATACGTGAACAAGCTTCACGAAGGCTCCACATACACAGCAGCTGTCCAGTACAATGTTCTAGAAAAAG
LDT_RSV-B_M_1.1	55	hRSV/B/Spain/CT-HUVH-515988/2021|EPI_ISL_18682136|2021-04-18	GGCAAATATGGAAACATACGTGAACAAGCTTCACGAAGGCTCCACATACACAGCAGCTGTCCAGTACAATGTTCTAGAAAAAG
LDT_RSV-B_M_1.1	55	hRSV/B/England/E22004692/2021|EPI_ISL_16714323|2021-08-24	GGCAAATATGGAAACATACGTGAACAAGCTTCACGAAGGCTCCACATACACAGCAGCTGTCCAGTACAATGTTCTAGAAAAAG
LDT_RSV-B_M_1.1	55	hRSV/B/South_Africa/UMC-25913/2018|EPI_ISL_18061329|2018-03-26	GGCAAATATGGAAACATACGTGAACAAGCTTCACGAAGGCTCCACATACACAGCAGCTGTCCAGTACAATGTTCTAGAAAAAG
LDT_RSV-B_M_1.1	55	hRSV/B/Spain/un-DP-SE02-0004-V01/2019|EPI_ISL_15753223|2019-01-03	GGCAAATATGGAAACATACGTGAACAAGCTTCACGAAGGCTCCACATACACAGCAGCTGTCCAGTACAATGTTCTAGAAAAAG
LDT_RSV-B_M_1.1	55	hRSV/B/Canada/un-UMC-25696/2018|EPI_ISL_18061112|2018-12-09	GGCAAATATGGAAACATACGTGAACAAGCTTCACGAAGGCTCCACATACACAGCAGCTGTCCAGTACAATGTTCTAGAAAAAG
LDT_RSV-B_M_1.1	55	hRSV/B/Finland/UMC-25815/2017|EPI_ISL_18061231|2017-12-22	GGCAAATATGGAAACATACGTGAACAAGCTTCACGAAGGCTCCACATACACAGCAGCTGTCCAGTACAATGTTCTAGAAAAAG
LDT_RSV-B_M_1.1	55	hRSV/B/Netherlands/un-UMC-26166/2019|EPI_ISL_18061582|2019-12-06	GGCAAATATGGAAACATACGTGAACAAGCTTCACGAAGGCTCCACATACACAGCAGCTGTCCAGTACAATGTTCTAGAAAAAG
LDT_RSV-B_M_1.1	55	hRSV/B/USA/WA-BBI-S23404/2019|EPI_ISL_18143459|2019-11-29	GGCAAATATGGAAACATACGTGAACAAGCTTCACGAAGGCTCCACATACACAGCAGCTGTCCAGTACAATGTTCTAGAAAAAG
LDT_RSV-B_M_1.1	55	hRSV/B/United_Kingdom/DP-OX02-8898-V01/2018|EPI_ISL_15753179|2018-11-30	GGCAAATATGGAAACATACGTGAACAAGCTTCACGAAGGCTCCACATACACAGCAGCTGTCCAGTACAATGTTCTAGAAAAAG
LDT_RSV-B_M_1.1	55	hRSV/B/Australia/B-NSW-WM2774A-16/2016|EPI_ISL_2575604|2016-10-07	GGCAAATATGGAAACATACGTGAACAAGCTTCACGAAGGCTCCACATACACAGCAGCTGTCCAGTACAATGTTCTAGAAAAAG
LDT_RSV-B_M_1.1	55	hRSV/B/Russia/un-UMC-070103028/2020|EPI_ISL_19048211|2020-02-18	GGCAAATATGGAAACATACGTGAACAAGCTTCACGAAGGCTCCACATACACAGCAGCTGTCCAGTACAATGTTCTAGAAAAAG
LDT_RSV-B_M_1.1	55	hRSV/B/France/ARA-HCL021154160501/2021|EPI_ISL_18789329|2021-08-30	GGCAAATATGGAAACATACGTGAACAAGCTTCACGAAGGCTCCACATACACAGCAGCTGTCCAGTACAATGTTCTAGAAAAAG
LDT_RSV-B_M_1.1	55	hRSV/B/Japan/UMC-810102025/2018|EPI_ISL_19048241|2018-07-27	GGCAAATATGGAAACATACGTGAACAAGCTTCACGAAGGCTCCACATACACAGCAGCTGTCCAGTACAATGTTCTAGAAAAAG
LDT_RSV-B_M_1.1	55	hRSV/B/England/194860469/2019|EPI_ISL_1647536|2019-11-26	GGCAAATATGGAAACATACGTGAACAAGCTTCACGAAGGCTCCACATACACAGCAGCTGTCCAGTACAATGTTCTAGAAAAAG
LDT_RSV-B_M_1.1	55	hRSV/B/Brazil/un-UMC-550101042/2018|EPI_ISL_19048322|2018-07-18	GGCAAATATGGAAACATACGTGAACAAGCTTCACGAAGGCTCCACATACACAGCAGCTGTCCAGTACAATGTTCTAGAAAAAG
LDT_RSV-B_M_1.1	55	hRSV/B/Germany/un-UMC-26449/2019|EPI_ISL_18061865|2019-01-18	GGCAAATATGGAAACATACGTGAACAAGCTTCACGAAGGCTCCACATACACAGCAGCTGTCCAGTACAATGTTCTAGAAAAAG
LDT_RSV-B_M_1.1	55	hRSV/B/Spain/un-DP-SE01A-0123-V02/2019|EPI_ISL_15752979|2019-12-30	GGCAAATATGGAAACATACGTGAACAAGCTTCACGAAGGCTCCACATACACAGCAGCTGTCCAGTACAATGTTCTAGAAAAAG
LDT_RSV-B_M_1.1	55	hRSV/B/United_Kingdom/DP-OX02-8372-D02/2018|EPI_ISL_15753184|2018-11-29	GGCAAATATGGAAACATACGTGAACAAGCTTCACGAAGGCTCCACATACACAGCAGCTGTCCAGTACAATGTTCTAGAAAAAG
LDT_RSV-B_M_1.1	55	hRSV/B/China/HB-51132/2021|EPI_ISL_6314463|2021-02-19	GGCAAATATGGAAACATACGTGAACAAGCTTCACGAAGGCTCCACATACACAGCAGCTGTCCAGTACAATGTTCTAGAAAAAG
LDT_RSV-B_M_1.1	55	hRSV/B/China/WH-WIV-0522n8/2021|EPI_ISL_19888442|2021-05-22	GGCAAATATGGAAACATACGTGAACAAGCTTCACGAAGGCTCCACATACACAGCAGCTGTCCAGTACAATGTTCTAGAAAAAG
LDT_RSV-B_M_1.1	55	hRSV/B/Beijing/BCDC-R0897/2020|EPI_ISL_19542601|2020-01-01	GGCAAATATGGAAACATACGTGAACAAGCTTCACGAAGGCTCCACATACACAGCAGCTGTCCAGTACAATGTTCTAGAAAAAG
LDT_RSV-B_M_1.1	55	hRSV/B/Russia/Novosibirsk-5019/2019|EPI_ISL_2575606|2019-01-20	GGCAAATATGGAAACATACGTGAACAAGCTTCACGAAGGCTCCACATACACAGCAGCTGTCCAGTACAATGTTCTAGAAAAAG
LDT_RSV-B_M_1.1	55	hRSV/B/Japan/UMC-26829/2018|EPI_ISL_18062245|2018-10-01	GGCAAATATGGAAACATACGTGAACAAGCTTCACGAAGGCTCCACATACACAGCAGCTGTCCAGTACAATGTTCTAGAAAAAG
LDT_RSV-B_M_1.1	55	hRSV/B/Brazil/un-UMC-550102135/2019|EPI_ISL_19048095|2019-06-11	GGCAAATATGGAAACATACGTGAACAAGCTTCACGAAGGCTCCACATACACAGCAGCTGTCCAGTACAATGTTCTAGAAAAAG
LDT_RSV-B_M_1.1	55	hRSV/B/New_Zealand/IESR-HB1973/2016|EPI_ISL_19206329|2016-09-01	GGCAAATATGGAAACATACGTGAACAAGCTTCACGAAGGCTCCACATACACAGCAGCTGTCCAGTACAATGTTCTAGAAAAAG
LDT_RSV-B_M_1.1	55	hRSV/B/United_Kingdom/UMC-26414/2018|EPI_ISL_18061830|2018-10-16	GGCAAATATGGAAACATACGTGAACAAGCTTCACGAAGGCTCCACATACACAGCAGCTGTCCAGTACAATGTTCTAGAAAAAG
LDT_RSV-B_M_1.1	55	hRSV/B/Australia/un-WIMR-8180/2017|EPI_ISL_18090589|2017-01-01	GGCAAATATGGAAACATACGTGAACAAGCTTCACGAAGGCTCCACATACACAGCAGCTGTCCAGTACAATGTTCTAGAAAAAG
LDT_RSV-B_M_1.1	55	hRSV/B/China/ZJ-CDC-21S133/2021|EPI_ISL_19814919|2021-10-13	GGCAAATATGGAAACATACGTGAACAAGCTTCACGAAGGCTCCACATACACAGCAGCTGTCCAGTACAATGTTCTAGAAAAAG
LDT_RSV-B_M_1.1	55	hRSV/B/Australia/WM0322845/2020|EPI_ISL_2839417|2020-02-01	GGCAAATATGGAAACATACGTGAACAAGCTTCACGAAGGCTCCACATACACAGCAGCTGTCCAGTACAATGTTCTAGAAAAAG
LDT_RSV-B_M_1.1	55	hRSV/B/USA/WA-BBI-S25286/2020|EPI_ISL_19125715|2020-03-08	GGCAAATATGGAAACATACGTGAACAAGCTTCACGAAGGCTCCACATACACAGCAGCTGTCCAGTACAATGTTCTAGAAAAAG
LDT_RSV-B_M_1.1	55	hRSV/B/Beijing/BCDC-R6839/2016|EPI_ISL_19542732|2016-11-15	GGCAAATATGGAAACATACGTGAACAAGCTTCACGAAGGCTCCACATACACAGCAGCTGTCCAGTACAATGTTCTAGAAAAAG
LDT_RSV-B_M_1.1	55	hRSV/B/France/ARA-HCL021202380601/2021|EPI_ISL_18789519|2021-11-14	GGCAAATATGGAAACATACGTGAACAAGCTTCACGAAGGCTCCACATACACAGCAGCTGTCCAGTACAATGTTCTAGAAAAAG
LDT_RSV-B_M_1.1	55	hRSV/B/Germany/un-UMC-490102028/2019|EPI_ISL_19048485|2019-02-22	GGCAAATATGGAAACATACGTGAACAAGCTTCACGAAGGCTCCACATACACAGCAGCTGTCCAGTACAATGTTCTAGAAAAAG
LDT_RSV-B_M_1.1	55	hRSV/B/England/E22004724/2021|EPI_ISL_16714352|2021-10-02	GGCAAATATGGAAACATACGTGAACAAGCTTCACGAAGGCTCCACATACACAGCAGCTGTCCAGTACAATGTTCTAGAAAAAG
LDT_RSV-B_M_1.1	55	hRSV/B/USA/IL-NU-140/2018|EPI_ISL_18939475|2018-01	GGCAAATATGGAAACATACGTGAACAAGCTTCACGAAGGCTCCACATACACAGCAGCTGTCCAGTACAATGTTCTAGAAAAAG
LDT_RSV-B_M_1.1	55	hRSV/B/Finland/UMC-358103008/2020|EPI_ISL_19048082|2020-01-29	GGCAAATATGGAAACATACGTGAACAAGCTTCACGAAGGCTCCACATACACAGCAGCTGTCCAGTACAATGTTCTAGAAAAAG
LDT_RSV-B_M_1.1	55	hRSV/B/Germany/un-UMC-26455/2019|EPI_ISL_18061871|2019-01-30	GGCAAATATGGAAACATACGTGAACAAGCTTCACGAAGGCTCCACATACACAGCAGCTGTCCAGTACAATGTTCTAGAAAAAG
LDT_RSV-B_M_1.1	55	hRSV/B/New_Zealand/IESR-VR1632/2021|EPI_ISL_16960137|2021-08-05	GGCAAATATGGAAACATACGTGAACAAGCTTCACGAAGGCTCCACATACACAGCAGCTGTCCAGTACAATGTTCTAGAAAAAG
LDT_RSV-B_M_1.1	55	hRSV/B/England/195020397/2019|EPI_ISL_1647549|2019-12-09	GGCAAATATGGAAACATACGTGAACAAGCTTCACGAAGGCTCCACATACACAGCAGCTGTCCAGTACAATGTTCTAGAAAAAG
LDT_RSV-B_M_1.1	55	hRSV/B/New_Zealand/IESR-VR1108/2021|EPI_ISL_16959934|2021-07-20	GGCAAATATGGAAACATACGTGAACAAGCTTCACGAAGGCTCCACATACACAGCAGCTGTCCAGTACAATGTTCTAGAAAAAG
LDT_RSV-B_M_1.1	55	hRSV/B/Australia/un-UMC-610101034/2018|EPI_ISL_19048792|2018-09-13	GGCAAATATGGAAACATACGTGAACAAGCTTCACGAAGGCTCCACATACACAGCAGCTGTCCAGTACAATGTTCTAGAAAAAG
LDT_RSV-B_M_1.1	55	hRSV/B/Australia/QLD-RBWH047/2021|EPI_ISL_11817033|2021-01-31	GGCAAATATGGAAACATACGTGAACAAGCTTCACGAAGGCTCCACATACACAGCAGCTGTCCAGTACAATGTTCTAGAAAAAG
LDT_RSV-B_M_1.1	55	hRSV/B/England/213382572/2021|EPI_ISL_16714632|2021-08-19	GGCAAATATGGAAACATACGTGAACAAGCTTCACGAAGGCTCCACATACACAGCAGCTGTCCAGTACAATGTTCTAGAAAAAG
LDT_RSV-B_M_1.1	55	hRSV/B/New_Zealand/IESR-CF2146/2017|EPI_ISL_19206960|2017-09-12	GGCAAATATGGAAACATACGTGAACAAGCTTCACGAAGGCTCCACATACACAGCAGCTGTCCAGTACAATGTTCTAGAAAAAG
LDT_RSV-B_M_1.1	55	hRSV/B/USA/WA-BBI-S23418/2020|EPI_ISL_18143485|2020-01-01	GGCAAATATGGAAACATACGTGAACAAGCTTCACGAAGGCTCCACATACACAGCAGCTGTCCAGTACAATGTTCTAGAAAAAG
LDT_RSV-B_M_1.1	55	hRSV/B/Japan/UMC-26862/2019|EPI_ISL_18062278|2019-10-18	GGCAAATATGGAAACATACGTGAACAAGCTTCACGAAGGCTCCACATACACAGCAGCTGTCCAGTACAATGTTCTAGAAAAAG
LDT_RSV-B_M_1.1	55	hRSV/B/Netherlands/un-DP-UU01A-0069-V02/2019|EPI_ISL_15753225|2019-01-15	GGCAAATATGGAAACATACGTGAACAAGCTTCACGAAGGCTCCACATACACAGCAGCTGTCCAGTACAATGTTCTAGAAAAAG
LDT_RSV-B_M_1.1	55	hRSV/B/Morocco/1513-19/2019|EPI_ISL_15120790|2019-02-04	GGCAAATATGGAAACATACGTGAACAAGCTTCACGAAGGCTCCACATACACAGCAGCTGTCCAGTACAATGTTCTAGAAAAAG
LDT_RSV-B_M_1.1	55	hRSV/B/Australia/VIC-MMC048/2021|EPI_ISL_11817138|2021-01-09	GGCAAATATGGAAACATACGTGAACAAGCTTCACGAAGGCTCCACATACACAGCAGCTGTCCAGTACAATGTTCTAGAAAAAG
LDT_RSV-B_M_1.1	55	hRSV/B/China/WH-WIV-0419n6/2021|EPI_ISL_19888421|2021-04-19	GGCAAATATGGAAACATACGTGAACAAGCTTCACGAAGGCTCCACATACACAGCAGCTGTCCAGTACAATGTTCTAGAAAAAG
LDT_RSV-B_M_1.1	55	hRSV/B/England/213761211/2021|EPI_ISL_16714643|2021-09-14	GGCAAATATGGAAACATACGTGAACAAGCTTCACGAAGGCTCCACATACACAGCAGCTGTCCAGTACAATGTTCTAGAAAAAG
LDT_RSV-B_M_1.1	55	hRSV/B/New_Zealand/IESR-VR1396/2021|EPI_ISL_16960033|2021-06-20	GGCAAATATGGAAACATACGTGAACAAGCTTCACGAAGGCTCCACATACACAGCAGCTGTCCAGTACAATGTTCTAGAAAAAG
LDT_RSV-B_M_1.1	55	hRSV/B/Australia/VIC-MMC009/2020|EPI_ISL_11817116|2020-12-16	GGCAAATATGGAAACATACGTGAACAAGCTTCACGAAGGCTCCACATACACAGCAGCTGTCCAGTACAATGTTCTAGAAAAAG
LDT_RSV-B_M_1.1	55	hRSV/B/England/RE20000008/2019|EPI_ISL_1647598|2019-12-26	GGCAAATATGGAAACATACGTGAACAAGCTTCACGAAGGCTCCACATACACAGCAGCTGTCCAGTACAATGTTCTAGAAAAAG
LDT_RSV-B_M_1.1	55	hRSV/B/France/ARA-HCL021191723001/2021|EPI_ISL_18789423|2021-10-26	GGCAAATATGGAAACATACGTGAACAAGCTTCACGAAGGCTCCACATACACAGCAGCTGTCCAGTACAATGTTCTAGAAAAAG
LDT_RSV-B_M_1.1	55	hRSV/B/Scotland/WoSSVC-EXP_15_02/2021|EPI_ISL_18277121|2021-08	GGCAAATATGGAAACATACGTGAACAAGCTTCACGAAGGCTCCACATACACAGCAGCTGTCCAGTACAATGTTCTAGAAAAAG
LDT_RSV-B_M_1.1	55	hRSV/B/Japan/UMC-26859/2019|EPI_ISL_18062275|2019-10-10	GGCAAATATGGAAACATACGTGAACAAGCTTCACGAAGGCTCCACATACACAGCAGCTGTCCAGTACAATGTTCTAGAAAAAG
LDT_RSV-B_M_1.1	55	hRSV/B/Russia/un-UMC-25766/2019|EPI_ISL_18061182|2019-11-05	GGCAAATATGGAAACATACGTGAACAAGCTTCACGAAGGCTCCACATACACAGCAGCTGTCCAGTACAATGTTCTAGAAAAAG
LDT_RSV-B_M_1.1	55	hRSV/B/Italy/SIC-24_47/2021|EPI_ISL_19063313|2021-11-22	GGCAAATATGGAAACATACGTGAACAAGCTTCACGAAGGCTCCACATACACAGCAGCTGTCCAGTACAATGTTCTAGAAAAAG
LDT_RSV-B_M_1.1	55	hRSV/B/New_Zealand/IESR-VR1087/2021|EPI_ISL_16959930|2021-06-29	GGCAAATATGGAAACATACGTGAACAAGCTTCACGAAGGCTCCACATACACAGCAGCTGTCCAGTACAATGTTCTAGAAAAAG
LDT_RSV-B_M_1.1	55	hRSV/B/Japan/UMC-26812/2018|EPI_ISL_18062228|2018-08-15	GGCAAATATGGAAACATACGTGAACAAGCTTCACGAAGGCTCCACATACACAGCAGCTGTCCAGTACAATGTTCTAGAAAAAG
LDT_RSV-B_M_1.1	55	hRSV/B/Spain/CHUVI-19447968/2021|EPI_ISL_14084068|2021-11-17	GGCAAATATGGAAACATACGTGAACAAGCTTCACGAAGGCTCCACATACACAGCAGCTGTCCAGTACAATGTTCTAGAAAAAG
LDT_RSV-B_M_1.1	55	hRSV/B/Japan/UMC-810103029/2019|EPI_ISL_19048149|2019-10-22	GGCAAATATGGAAACATACGTGAACAAGCTTCACGAAGGCTCCACATACACAGCAGCTGTCCAGTACAATGTTCTAGAAAAAG
LDT_RSV-B_M_1.1	55	hRSV/B/Spain/un-UMC-340102026/2019|EPI_ISL_19049062|2019-01-21	GGCAAATATGGAAACATACGTGAACAAGCTTCACGAAGGCTCCACATACACAGCAGCTGTCCAGTACAATGTTCTAGAAAAAG
LDT_RSV-B_M_1.1	55	hRSV/B/South_Africa/UMC-25963/2019|EPI_ISL_18061379|2019-03-14	GGCAAATATGGAAACATACGTGAACAAGCTTCACGAAGGCTCCACATACACAGCAGCTGTCCAGTACAATGTTCTAGAAAAAG
LDT_RSV-B_M_1.1	55	hRSV/B/Canada/un-UMC-25625/2019|EPI_ISL_18061041|2019-01-07	GGCAAATATGGAAACATACGTGAACAAGCTTCACGAAGGCTCCACATACACAGCAGCTGTCCAGTACAATGTTCTAGAAAAAG
LDT_RSV-B_M_1.1	55	hRSV/B/France/ARA-HCL021200267001/2021|EPI_ISL_18789490|2021-11-10	GGCAAATATGGAAACATACGTGAACAAGCTTCACGAAGGCTCCACATACACAGCAGCTGTCCAGTACAATGTTCTAGAAAAAG
LDT_RSV-B_M_1.1	55	hRSV/B/Italy/LOM-6/2021|EPI_ISL_18446815|2021-11-23	GGCAAATATGGAAACATACGTGAACAAGCTTCACGAAGGCTCCACATACACAGCAGCTGTCCAGTACAATGTTCTAGAAAAAG
LDT_RSV-B_M_1.1	55	hRSV/B/Canada/un-UMC-010102047/2019|EPI_ISL_19049248|2019-03-29	GGCAAATATGGAAACATACGTGAACAAGCTTCACGAAGGCTCCACATACACAGCAGCTGTCCAGTACAATGTTCTAGAAAAAG
LDT_RSV-B_M_1.1	55	hRSV/B/New_Zealand/IESR-IN0531/2021|EPI_ISL_16959504|2021-07-06	GGCAAATATGGAAACATACGTGAACAAGCTTCACGAAGGCTCCACATACACAGCAGCTGTCCAGTACAATGTTCTAGAAAAAG
LDT_RSV-B_M_1.1	55	hRSV/B/New_Zealand/IESR-CF0006/2018|EPI_ISL_19206545|2018-05-02	GGCAAATATGGAAACATACGTGAACAAGCTTCACGAAGGCTCCACATACACAGCAGCTGTCCAGTACAATGTTCTAGAAAAAG
LDT_RSV-B_M_1.1	55	hRSV/B/New_Zealand/IESR-HH2567/2021|EPI_ISL_16959482|2021-06-25	GGCAAATATGGAAACATACGTGAACAAGCTTCACGAAGGCTCCACATACACAGCAGCTGTCCAGTACAATGTTCTAGAAAAAG
LDT_RSV-B_M_1.1	55	hRSV/B/England/213590415/2021|EPI_ISL_16714638|2021-09-01	GGCAAATATGGAAACATACGTGAACAAGCTTCACGAAGGCTCCACATACACAGCAGCTGTCCAGTACAATGTTCTAGAAAAAG
LDT_RSV-B_M_1.1	55	hRSV/B/China/ZJ-CDC-21S037/2021|EPI_ISL_19814973|2021-02-17	GGCAAATATGGAAACATACGTGAACAAGCTTCACGAAGGCTCCACATACACAGCAGCTGTCCAGTACAATGTTCTAGAAAAAG
LDT_RSV-B_M_1.1	55	hRSV/B/USA/PA-MGEL-00034/2018|EPI_ISL_19794697|2018-10	GGCAAATATGGAAACATACGTGAACAAGCTTCACGAAGGCTCCACATACACAGCAGCTGTCCAGTACAATGTTCTAGAAAAAG
LDT_RSV-B_M_1.1	55	hRSV/B/England/194480340/2019|EPI_ISL_1647499|2019-10-30	GGCAAATATGGAAACATACGTGAACAAGCTTCACGAAGGCTCCACATACACAGCAGCTGTCCAGTACAATGTTCTAGAAAAAG
LDT_RSV-B_M_1.1	55	hRSV/B/Spain/CT-HUVH-526811/2021|EPI_ISL_18682100|2021-05-01	GGCAAATATGGAAACATACGTGAACAAGCTTCACGAAGGCTCCACATACACAGCAGCTGTCCAGTACAATGTTCTAGAAAAAG
LDT_RSV-B_M_1.1	55	hRSV/B/Australia/QLD-RBWH176/2021|EPI_ISL_11817058|2021-03-02	GGCAAATATGGAAACATACGTGAACAAGCTTCACGAAGGCTCCACATACACAGCAGCTGTCCAGTACAATGTTCTAGAAAAAG
LDT_RSV-B_M_1.1	55	hRSV/B/Spain/un-DP-SE02-0024-V01/2020|EPI_ISL_15753209|2020-01-08	GGCAAATATGGAAACATACGTGAACAAGCTTCACGAAGGCTCCACATACACAGCAGCTGTCCAGTACAATGTTCTAGAAAAAG
LDT_RSV-B_M_1.1	55	hRSV/B/Netherlands/un-DP-UU02-0048-V01/2018|EPI_ISL_15753091|2018-02-08	GGCAAATATGGAAACATACGTGAACAAGCTTCACGAAGGCTCCACATACACAGCAGCTGTCCAGTACAATGTTCTAGAAAAAG
LDT_RSV-B_M_1.1	55	hRSV/B/South_Korea/UMC-820103005/2020|EPI_ISL_19048970|2020-02-27	GGCAAATATGGAAACATACGTGAACAAGCTTCACGAAGGCTCCACATACACAGCAGCTGTCCAGTACAATGTTCTAGAAAAAG
LDT_RSV-B_M_1.1	55	hRSV/B/England/214800622/2021|EPI_ISL_16714676|2021-11-26	GGCAAATATGGAAACATACGTGAACAAGCTTCACGAAGGCTCCACATACACAGCAGCTGTCCAGTACAATGTTCTAGAAAAAG
LDT_RSV-B_M_1.1	55	hRSV/B/Germany/un-UMC-26473/2019|EPI_ISL_18061889|2019-02-27	GGCAAATATGGAAACATACGTGAACAAGCTTCACGAAGGCTCCACATACACAGCAGCTGTCCAGTACAATGTTCTAGAAAAAG
LDT_RSV-B_M_1.1	55	hRSV/B/Russia/un-UMC-25802/2020|EPI_ISL_18061218|2020-03-10	GGCAAATATGGAAACATACGTGAACAAGCTTCACGAAGGCTCCACATACACAGCAGCTGTCCAGTACAATGTTCTAGAAAAAG
LDT_RSV-B_M_1.1	55	hRSV/B/Japan/UMC-26820/2018|EPI_ISL_18062236|2018-09-03	GGCAAATATGGAAACATACGTGAACAAGCTTCACGAAGGCTCCACATACACAGCAGCTGTCCAGTACAATGTTCTAGAAAAAG
LDT_RSV-B_M_1.1	55	hRSV/B/USA/WA-BBI-S23467/2021|EPI_ISL_18143519|2021-10-07	GGCAAATATGGAAACATACGTGAACAAGCTTCACGAAGGCTCCACATACACAGCAGCTGTCCAGTACAATGTTCTAGAAAAAG
LDT_RSV-B_M_1.1	55	hRSV/B/England/E22004761/2021|EPI_ISL_16714385|2021-10-16	GGCAAATATGGAAACATACGTGAACAAGCTTCACGAAGGCTCCACATACACAGCAGCTGTCCAGTACAATGTTCTAGAAAAAG
LDT_RSV-B_M_1.1	55	hRSV/B/USA/IL-NU-055/2019|EPI_ISL_18939437|2019-01	GGCAAATATGGAAACATACGTGAACAAGCTTCACGAAGGCTCCACATACACAGCAGCTGTCCAGTACAATGTTCTAGAAAAAG
LDT_RSV-B_M_1.1	55	hRSV/B/Madagascar/IPM-70428/2021|EPI_ISL_19714760|2021-02-26	GGCAAATATGGAAACATACGTGAACAAGCTTCACGAAGGCTCCACATACACAGCAGCTGTCCAGTACAATGTTCTAGAAAAAG
LDT_RSV-B_M_1.1	55	hRSV/B/Netherlands/un-UMC-310103054/2019|EPI_ISL_19049202|2019-11-19	GGCAAATATGGAAACATACGTGAACAAGCTTCACGAAGGCTCCACATACACAGCAGCTGTCCAGTACAATGTTCTAGAAAAAG
LDT_RSV-B_M_1.1	55	hRSV/B/New_Zealand/IESR-VR1398/2021|EPI_ISL_16960035|2021-06-20	GGCAAATATGGAAACATACGTGAACAAGCTTCACGAAGGCTCCACATACACAGCAGCTGTCCAGTACAATGTTCTAGAAAAAG
LDT_RSV-B_M_1.1	55	hRSV/B/Argentina/HNRG-424/2018|EPI_ISL_15055343|2018-07-20	GGCAAATATGGAAACATACGTGAACAAGCTTCACGAAGGCTCCACATACACAGCAGCTGTCCAGTACAATGTTCTAGAAAAAG
LDT_RSV-B_M_1.1	55	hRSV/B/China/CCMU-0169/2019|EPI_ISL_18482806|2019-01-28	GGCAAATATGGAAACATACGTGAACAAGCTTCACGAAGGCTCCACATACACAGCAGCTGTCCAGTACAATGTTCTAGAAAAAG
LDT_RSV-B_M_1.1	55	hRSV/B/Japan/UMC-810102023/2018|EPI_ISL_19048634|2018-07-26	GGCAAATATGGAAACATACGTGAACAAGCTTCACGAAGGCTCCACATACACAGCAGCTGTCCAGTACAATGTTCTAGAAAAAG
LDT_RSV-B_M_1.1	55	hRSV/B/Germany/NW-21-01518/2021|EPI_ISL_18005860|2021-11-12	GGCAAATATGGAAACATACGTGAACAAGCTTCACGAAGGCTCCACATACACAGCAGCTGTCCAGTACAATGTTCTAGAAAAAG
LDT_RSV-B_M_1.1	55	hRSV/B/Spain/un-UMC-340102005/2018|EPI_ISL_19048606|2018-12-13	GGCAAATATGGAAACATACGTGAACAAGCTTCACGAAGGCTCCACATACACAGCAGCTGTCCAGTACAATGTTCTAGAAAAAG
LDT_RSV-B_M_1.1	55	hRSV/B/Japan/UMC-26811/2018|EPI_ISL_18062227|2018-08-13	GGCAAATATGGAAACATACGTGAACAAGCTTCACGAAGGCTCCACATACACAGCAGCTGTCCAGTACAATGTTCTAGAAAAAG
LDT_RSV-B_M_1.1	55	hRSV/B/New_Zealand/IESR-CF0384/2018|EPI_ISL_19206550|2018-07-02	GGCAAATATGGAAACATACGTGAACAAGCTTCACGAAGGCTCCACATACACAGCAGCTGTCCAGTACAATGTTCTAGAAAAAG
LDT_RSV-B_M_1.1	55	hRSV/B/Hong_Kong/PHLC-VB19234676/2019|EPI_ISL_19813074|2019-10-27	GGCAAATATGGAAACATACGTGAACAAGCTTCACGAAGGCTCCACATACACAGCAGCTGTCCAGTACAATGTTCTAGAAAAAG
LDT_RSV-B_M_1.1	55	hRSV/B/France/ARA-HCL021187432501/2021|EPI_ISL_18789399|2021-10-20	GGCAAATATGGAAACATACGTGAACAAGCTTCACGAAGGCTCCACATACACAGCAGCTGTCCAGTACAATGTTCTAGAAAAAG
LDT_RSV-B_M_1.1	55	hRSV/B/England/164260674/2016|EPI_ISL_6494813|2016-10-20	GGCAAATATGGAAACATACGTGAACAAGCTTCACGAAGGCTCCACATACACAGCAGCTGTCCAGTACAATGTTCTAGAAAAAG
LDT_RSV-B_M_1.1	55	hRSV/B/Finland/UMC-25851/2018|EPI_ISL_18061267|2018-03-19	GGCAAATATGGAAACATACGTGAACAAGCTTCACGAAGGCTCCACATACACAGCAGCTGTCCAGTACAATGTTCTAGAAAAAG
LDT_RSV-B_M_1.1	55	hRSV/B/Italy/SIC-72_51/2017|EPI_ISL_19063277|2017-12-18	GGCAAATATGGAAACATACGTGAACAAGCTTCACGAAGGCTCCACATACACAGCAGCTGTCCAGTACAATGTTCTAGAAAAAG
LDT_RSV-B_M_1.1	55	hRSV/B/Madagascar/IPM-00670/2021|EPI_ISL_19714722|2021-01-10	GGCAAATATGGAAACATACGTGAACAAGCTTCACGAAGGCTCCACATACACAGCAGCTGTCCAGTACAATGTTCTAGAAAAAG
LDT_RSV-B_M_1.1	55	hRSV/B/China/WH-WIV-0724n4/2021|EPI_ISL_19888468|2021-07-24	GGCAAATATGGAAACATACGTGAACAAGCTTCACGAAGGCTCCACATACACAGCAGCTGTCCAGTACAATGTTCTAGAAAAAG
LDT_RSV-B_M_1.1	55	hRSV/B/USA/WA-BBI-S25066/2020|EPI_ISL_19007003|2020-01-08	GGCAAATATGGAAACATACGTGAACAAGCTTCACGAAGGCTCCACATACACAGCAGCTGTCCAGTACAATGTTCTAGAAAAAG
LDT_RSV-B_M_1.1	55	hRSV/B/USA/PA-MGEL-00030/2018|EPI_ISL_19794695|2018-03	GGCAAATATGGAAACATACGTGAACAAGCTTCACGAAGGCTCCACATACACAGCAGCTGTCCAGTACAATGTTCTAGAAAAAG
LDT_RSV-B_M_1.1	55	hRSV/B/Brazil/un-UMC-550101021/2018|EPI_ISL_19048966|2018-06-29	GGCAAATATGGAAACATACGTGAACAAGCTTCACGAAGGCTCCACATACACAGCAGCTGTCCAGTACAATGTTCTAGAAAAAG
LDT_RSV-B_M_1.1	55	hRSV/B/New_Zealand/IESR-VR0823/2021|EPI_ISL_16959815|2021-07-05	GGCAAATATGGAAACATACGTGAACAAGCTTCACGAAGGCTCCACATACACAGCAGCTGTCCAGTACAATGTTCTAGAAAAAG
LDT_RSV-B_M_1.1	55	hRSV/B/Spain/un-DP-SE01A-0101-V02/2019|EPI_ISL_15753060|2019-03-05	GGCAAATATGGAAACATACGTGAACAAGCTTCACGAAGGCTCCACATACACAGCAGCTGTCCAGTACAATGTTCTAGAAAAAG
LDT_RSV-B_M_1.1	55	hRSV/B/China/ZJ-CDC-16S193/2016|EPI_ISL_19815028|2016-09-12	GGCAAATATGGAAACATACGTGAACAAGCTTCACGAAGGCTCCACATACACAGCAGCTGTCCAGTACAATGTTCTAGAAAAAG
LDT_RSV-B_M_1.1	55	hRSV/B/USA/WA-BBI-S23455/2021|EPI_ISL_18143653|2021-09-04	GGCAAATATGGAAACATACGTGAACAAGCTTCACGAAGGCTCCACATACACAGCAGCTGTCCAGTACAATGTTCTAGAAAAAG
LDT_RSV-B_M_1.1	55	hRSV/B/Canada/un-UMC-25758/2020|EPI_ISL_18061174|2020-02-04	GGCAAATATGGAAACATACGTGAACAAGCTTCACGAAGGCTCCACATACACAGCAGCTGTCCAGTACAATGTTCTAGAAAAAG
LDT_RSV-B_M_1.1	55	hRSV/B/USA/IL-NU-260/2018|EPI_ISL_18939361|2018-12	GGCAAATATGGAAACATACGTGAACAAGCTTCACGAAGGCTCCACATACACAGCAGCTGTCCAGTACAATGTTCTAGAAAAAG
LDT_RSV-B_M_1.1	55	hRSV/B/Japan/UMC-26810/2018|EPI_ISL_18062226|2018-08-13	GGCAAATATGGAAACATACGTGAACAAGCTTCACGAAGGCTCCACATACACAGCAGCTGTCCAGTACAATGTTCTAGAAAAAG
LDT_RSV-B_M_1.1	55	hRSV/B/Taiwan/UMC-26919/2019|EPI_ISL_18062335|2019-10-23	GGCAAATATGGAAACATACGTGAACAAGCTTCACGAAGGCTCCACATACACAGCAGCTGTCCAGTACAATGTTCTAGAAAAAG
LDT_RSV-B_M_1.1	55	hRSV/B/USA/WA-BBI-S25826/2021|EPI_ISL_19576105|2021-10-12	GGCAAATATGGAAACATACGTGAACAAGCTTCACGAAGGCTCCACATACACAGCAGCTGTCCAGTACAATGTTCTAGAAAAAG
LDT_RSV-B_M_1.1	55	hRSV/B/Netherlands/un-DP-UU02-0062-V01/2018|EPI_ISL_15753035|2018-12-16	GGCAAATATGGAAACATACGTGAACAAGCTTCACGAAGGCTCCACATACACAGCAGCTGTCCAGTACAATGTTCTAGAAAAAG
LDT_RSV-B_M_1.1	55	hRSV/B/USA/PA-MGEL-00006/2019|EPI_ISL_19794707|2019-02	GGCAAATATGGAAACATACGTGAACAAGCTTCACGAAGGCTCCACATACACAGCAGCTGTCCAGTACAATGTTCTAGAAAAAG
LDT_RSV-B_M_1.1	55	hRSV/B/Canada/un-UMC-010202002/2018|EPI_ISL_19049206|2018-11-04	GGCAAATATGGAAACATACGTGAACAAGCTTCACGAAGGCTCCACATACACAGCAGCTGTCCAGTACAATGTTCTAGAAAAAG
LDT_RSV-B_M_1.1	55	hRSV/B/Netherlands/un-DP-UU02-0044-D04/2018|EPI_ISL_15753121|2018-01-29	GGCAAATATGGAAACATACGTGAACAAGCTTCACGAAGGCTCCACATACACAGCAGCTGTCCAGTACAATGTTCTAGAAAAAG
LDT_RSV-B_M_1.1	55	hRSV/B/Australia/un-UMC-610102024/2019|EPI_ISL_19048238|2019-06-14	GGCAAATATGGAAACATACGTGAACAAGCTTCACGAAGGCTCCACATACACAGCAGCTGTCCAGTACAATGTTCTAGAAAAAG
LDT_RSV-B_M_1.1	55	hRSV/B/France/un-UMC-26203/2019|EPI_ISL_18061619|2019-11-18	GGCAAATATGGAAACATACGTGAACAAGCTTCACGAAGGCTCCACATACACAGCAGCTGTCCAGTACAATGTTCTAGAAAAAG
LDT_RSV-B_M_1.1	55	hRSV/B/New_Zealand/IESR-HB0341/2017|EPI_ISL_19206990|2017-05-19	GGCAAATATGGAAACATACGTGAACAAGCTTCACGAAGGCTCCACATACACAGCAGCTGTCCAGTACAATGTTCTAGAAAAAG
LDT_RSV-B_M_1.1	55	hRSV/B/Canada/un-UMC-25648/2019|EPI_ISL_18061064|2019-04-25	GGCAAATATGGAAACATACGTGAACAAGCTTCACGAAGGCTCCACATACACAGCAGCTGTCCAGTACAATGTTCTAGAAAAAG
LDT_RSV-B_M_1.1	55	hRSV/B/Germany/un-UMC-490102031/2019|EPI_ISL_19048440|2019-02-27	GGCAAATATGGAAACATACGTGAACAAGCTTCACGAAGGCTCCACATACACAGCAGCTGTCCAGTACAATGTTCTAGAAAAAG
LDT_RSV-B_M_1.1	55	hRSV/B/New_Zealand/IESR-VR1466/2021|EPI_ISL_16960080|2021-06-30	GGCAAATATGGAAACATACGTGAACAAGCTTCACGAAGGCTCCACATACACAGCAGCTGTCCAGTACAATGTTCTAGAAAAAG
LDT_RSV-B_M_1.1	55	hRSV/B/England/E22004752/2021|EPI_ISL_16714378|2021-10-14	GGCAAATATGGAAACATACGTGAACAAGCTTCACGAAGGCTCCACATACACAGCAGCTGTCCAGTACAATGTTCTAGAAAAAG
LDT_RSV-B_M_1.1	55	hRSV/B/South_Africa/NICD-R08478/2021|EPI_ISL_11055795|2021-06-07	GGCAAATATGGAAACATACGTGAACAAGCTTCACGAAGGCTCCACATACACAGCAGCTGTCCAGTACAATGTTCTAGAAAAAG
LDT_RSV-B_M_1.1	55	hRSV/B/Finland/UMC-25832/2018|EPI_ISL_18061248|2018-01-29	GGCAAATATGGAAACATACGTGAACAAGCTTCACGAAGGCTCCACATACACAGCAGCTGTCCAGTACAATGTTCTAGAAAAAG
LDT_RSV-B_M_1.1	55	hRSV/B/Australia/VIC-RCH009/2018|EPI_ISL_1760396|2018-01-20	GGCAAATATGGAAACATACGTGAACAAGCTTCACGAAGGCTCCACATACACAGCAGCTGTCCAGTACAATGTTCTAGAAAAAG
LDT_RSV-B_M_1.1	55	hRSV/B/Brazil/RJ-FIOCRUZ-69490/2021|EPI_ISL_18999156|2021-09-16	GGCAAATATGGAAACATACGTGAACAAGCTTCACGAAGGCTCCACATACACAGCAGCTGTCCAGTACAATGTTCTAGAAAAAG
LDT_RSV-B_M_1.1	55	hRSV/B/Spain/un-UMC-340103037/2020|EPI_ISL_19048761|2020-02-27	GGCAAATATGGAAACATACGTGAACAAGCTTCACGAAGGCTCCACATACACAGCAGCTGTCCAGTACAATGTTCTAGAAAAAG
LDT_RSV-B_M_1.1	55	hRSV/B/Vietnam/SARI02CC17015/2017|EPI_ISL_12544916|2017-01-28	GGCAAATATGGAAACATACGTGAACAAGCTTCACGAAGGCTCCACATACACAGCAGCTGTCCAGTACAATGTTCTAGAAAAAG
LDT_RSV-B_M_1.1	55	hRSV/B/China/HB-50071/2021|EPI_ISL_6268627|2021-02-12	GGCAAATATGGAAACATACGTGAACAAGCTTCACGAAGGCTCCACATACACAGCAGCTGTCCAGTACAATGTTCTAGAAAAAG
LDT_RSV-B_M_1.1	55	hRSV/B/France/ARA-HCL021062640701/2021|EPI_ISL_18789279|2021-04-03	GGCAAATATGGAAACATACGTGAACAAGCTTCACGAAGGCTCCACATACACAGCAGCTGTCCAGTACAATGTTCTAGAAAAAG
LDT_RSV-B_M_1.1	55	hRSV/B/Netherlands/un-UMC-310102009/2018|EPI_ISL_19049144|2018-11-30	GGCAAATATGGAAACATACGTGAACAAGCTTCACGAAGGCTCCACATACACAGCAGCTGTCCAGTACAATGTTCTAGAAAAAG
LDT_RSV-B_M_1.1	55	hRSV/B/England/200220399/2020|EPI_ISL_1647579|2020-01-02	GGCAAATATGGAAACATACGTGAACAAGCTTCACGAAGGCTCCACATACACAGCAGCTGTCCAGTACAATGTTCTAGAAAAAG
LDT_RSV-B_M_1.1	55	hRSV/B/New_Zealand/IESR-VR1490/2021|EPI_ISL_16960092|2021-08-02	GGCAAATATGGAAACATACGTGAACAAGCTTCACGAAGGCTCCACATACACAGCAGCTGTCCAGTACAATGTTCTAGAAAAAG
LDT_RSV-B_M_1.1	55	hRSV/B/Australia/un-WIMR-616/2018|EPI_ISL_18090628|2018-01-01	GGCAAATATGGAAACATACGTGAACAAGCTTCACGAAGGCTCCACATACACAGCAGCTGTCCAGTACAATGTTCTAGAAAAAG
LDT_RSV-B_M_1.1	55	hRSV/B/China/WH-WIV-0620n4/2021|EPI_ISL_19888452|2021-06-20	GGCAAATATGGAAACATACGTGAACAAGCTTCACGAAGGCTCCACATACACAGCAGCTGTCCAGTACAATGTTCTAGAAAAAG
LDT_RSV-B_M_1.1	55	hRSV/B/Australia/VIC-RCH005/2017|EPI_ISL_2156815|2017-05-24	GGCAAATATGGAAACATACGTGAACAAGCTTCACGAAGGCTCCACATACACAGCAGCTGTCCAGTACAATGTTCTAGAAAAAG
LDT_RSV-B_M_1.1	55	hRSV/B/France/ARA-HCL021201812601/2021|EPI_ISL_18789506|2021-11-12	GGCAAATATGGAAACATACGTGAACAAGCTTCACGAAGGCTCCACATACACAGCAGCTGTCCAGTACAATGTTCTAGAAAAAG
LDT_RSV-B_M_1.1	55	hRSV/B/United_Kingdom/UMC-440102036/2019|EPI_ISL_19048358|2019-01-24	GGCAAATATGGAAACATACGTGAACAAGCTTCACGAAGGCTCCACATACACAGCAGCTGTCCAGTACAATGTTCTAGAAAAAG
LDT_RSV-B_M_1.1	55	hRSV/B/England/213921117/2021|EPI_ISL_16714649|2021-09-27	GGCAAATATGGAAACATACGTGAACAAGCTTCACGAAGGCTCCACATACACAGCAGCTGTCCAGTACAATGTTCTAGAAAAAG
LDT_RSV-B_M_1.1	55	hRSV/B/South_Africa/UMC-25871/2018|EPI_ISL_18061287|2018-03-19	GGCAAATATGGAAACATACGTGAACAAGCTTCACGAAGGCTCCACATACACAGCAGCTGTCCAGTACAATGTTCTAGAAAAAG
LDT_RSV-B_M_1.1	55	hRSV/B/China/HB-31505/2020|EPI_ISL_6268457|2020-11-12	GGCAAATATGGAAACATACGTGAACAAGCTTCACGAAGGCTCCACATACACAGCAGCTGTCCAGTACAATGTTCTAGAAAAAG
LDT_RSV-B_M_1.1	55	hRSV/B/Netherlands/un-UMC-26165/2019|EPI_ISL_18061581|2019-12-10	GGCAAATATGGAAACATACGTGAACAAGCTTCACGAAGGCTCCACATACACAGCAGCTGTCCAGTACAATGTTCTAGAAAAAG
LDT_RSV-B_M_1.1	55	hRSV/B/Netherlands/un-DP-UU02-0051-V01/2018|EPI_ISL_15753229|2018-03-27	GGCAAATATGGAAACATACGTGAACAAGCTTCACGAAGGCTCCACATACACAGCAGCTGTCCAGTACAATGTTCTAGAAAAAG
LDT_RSV-B_M_1.1	55	hRSV/B/Mexico/un-UMC-520103007/2020|EPI_ISL_19048828|2020-02-25	GGCAAATATGGAAACATACGTGAACAAGCTTCACGAAGGCTCCACATACACAGCAGCTGTCCAGTACAATGTTCTAGAAAAAG
LDT_RSV-B_M_1.1	55	hRSV/B/USA/WA-BBI-S23480/2021|EPI_ISL_18143712|2021-11-03	GGCAAATATGGAAACATACGTGAACAAGCTTCACGAAGGCTCCACATACACAGCAGCTGTCCAGTACAATGTTCTAGAAAAAG
LDT_RSV-B_M_1.1	55	hRSV/B/New_Zealand/IESR-VR1086/2021|EPI_ISL_16959929|2021-06-27	GGCAAATATGGAAACATACGTGAACAAGCTTCACGAAGGCTCCACATACACAGCAGCTGTCCAGTACAATGTTCTAGAAAAAG
LDT_RSV-B_M_1.1	55	hRSV/B/USA/IL-NU-353/2021|EPI_ISL_18939476|2021-11	GGCAAATATGGAAACATACGTGAACAAGCTTCACGAAGGCTCCACATACACAGCAGCTGTCCAGTACAATGTTCTAGAAAAAG
LDT_RSV-B_M_1.1	55	hRSV/B/Germany/HE-21-00768/2021|EPI_ISL_18005864|2021-10-21	GGCAAATATGGAAACATACGTGAACAAGCTTCACGAAGGCTCCACATACACAGCAGCTGTCCAGTACAATGTTCTAGAAAAAG
LDT_RSV-B_M_1.1	55	hRSV/B/Argentina/BA-HNRG-241/2016|EPI_ISL_1074231|2016-06-02	GGCAAATATGGAAACATACGTGAACAAGCTTCACGAAGGCTCCACATACACAGCAGCTGTCCAGTACAATGTTCTAGAAAAAG
LDT_RSV-B_M_1.1	55	hRSV/B/New_Zealand/IESR-HH2472/2021|EPI_ISL_16959476|2021-06-16	GGCAAATATGGAAACATACGTGAACAAGCTTCACGAAGGCTCCACATACACAGCAGCTGTCCAGTACAATGTTCTAGAAAAAG
LDT_RSV-B_M_1.1	55	hRSV/B/United_Kingdom/DP-OX03-0187-V02/2018|EPI_ISL_15753171|2018-11-01	GGCAAATATGGAAACATACGTGAACAAGCTTCACGAAGGCTCCACATACACAGCAGCTGTCCAGTACAATGTTCTAGAAAAAG
LDT_RSV-B_M_1.1	55	hRSV/B/Australia/VIC-MMC001/2020|EPI_ISL_11817110|2020-12-10	GGCAAATATGGAAACATACGTGAACAAGCTTCACGAAGGCTCCACATACACAGCAGCTGTCCAGTACAATGTTCTAGAAAAAG
LDT_RSV-B_M_1.1	55	hRSV/B/Madagascar/IPM-02399/2021|EPI_ISL_19714745|2021-03-07	GGCAAATATGGAAACATACGTGAACAAGCTTCACGAAGGCTCCACATACACAGCAGCTGTCCAGTACAATGTTCTAGAAAAAG
LDT_RSV-B_M_1.1	55	hRSV/B/Panama/GMIHS-04/2021|EPI_ISL_19568375|2021-10-08	GGCAAATATGGAAACATACGTGAACAAGCTTCACGAAGGCTCCACATACACAGCAGCTGTCCAGTACAATGTTCTAGAAAAAG
LDT_RSV-B_M_1.1	55	hRSV/B/New_Zealand/IESR-HB0748/2017|EPI_ISL_19206467|2017-07-16	GGCAAATATGGAAACATACGTGAACAAGCTTCACGAAGGCTCCACATACACAGCAGCTGTCCAGTACAATGTTCTAGAAAAAG
LDT_RSV-B_M_1.1	55	hRSV/B/Australia/B-NSW-WM0688A-16/2016|EPI_ISL_2575602|2016-08-08	GGCAAATATGGAAACATACGTGAACAAGCTTCACGAAGGCTCCACATACACAGCAGCTGTCCAGTACAATGTTCTAGAAAAAG
LDT_RSV-B_M_1.1	55	hRSV/B/Argentina/HNRG-422/2018|EPI_ISL_15055341|2018-07-13	GGCAAATATGGAAACATACGTGAACAAGCTTCACGAAGGCTCCACATACACAGCAGCTGTCCAGTACAATGTTCTAGAAAAAG
LDT_RSV-B_M_1.1	55	hRSV/B/France/ARA-HCL019211346001/2019|EPI_ISL_18789017|2019-12-09	GGCAAATATGGAAACATACGTGAACAAGCTTCACGAAGGCTCCACATACACAGCAGCTGTCCAGTACAATGTTCTAGAAAAAG
LDT_RSV-B_M_1.1	55	hRSV/B/Argentina/BA-HNRG-253/2016|EPI_ISL_1074203|2016-06-10	GGCAAATATGGAAACATACGTGAACAAGCTTCACGAAGGCTCCACATACACAGCAGCTGTCCAGTACAATGTTCTAGAAAAAG
LDT_RSV-B_M_1.1	55	hRSV/B/USA/WA-BBI-S25287/2020|EPI_ISL_19125766|2020-03-27	GGCAAATATGGAAACATACGTGAACAAGCTTCACGAAGGCTCCACATACACAGCAGCTGTCCAGTACAATGTTCTAGAAAAAG
LDT_RSV-B_M_1.1	55	hRSV/B/England/214022045/2021|EPI_ISL_16714654|2021-10-04	GGCAAATATGGAAACATACGTGAACAAGCTTCACGAAGGCTCCACATACACAGCAGCTGTCCAGTACAATGTTCTAGAAAAAG
LDT_RSV-B_M_1.1	55	hRSV/B/Japan/UMC-26867/2019|EPI_ISL_18062283|2019-10-28	GGCAAATATGGAAACATACGTGAACAAGCTTCACGAAGGCTCCACATACACAGCAGCTGTCCAGTACAATGTTCTAGAAAAAG
LDT_RSV-B_M_1.1	55	hRSV/B/China/WH-WIV-0729n6/2021|EPI_ISL_19888471|2021-07-29	GGCAAATATGGAAACATACGTGAACAAGCTTCACGAAGGCTCCACATACACAGCAGCTGTCCAGTACAATGTTCTAGAAAAAG
LDT_RSV-B_M_1.1	55	hRSV/B/Argentina/HNRG-426/2018|EPI_ISL_15055345|2018-07-23	GGCAAATATGGAAACATACGTGAACAAGCTTCACGAAGGCTCCACATACACAGCAGCTGTCCAGTACAATGTTCTAGAAAAAG
LDT_RSV-B_M_1.1	55	hRSV/B/Italy/SIC-110_44/2021|EPI_ISL_19063329|2021-11-04	GGCAAATATGGAAACATACGTGAACAAGCTTCACGAAGGCTCCACATACACAGCAGCTGTCCAGTACAATGTTCTAGAAAAAG
LDT_RSV-B_M_1.1	55	hRSV/B/South_Africa/NICD-R03064/2019|EPI_ISL_19754415|2019-03-27	GGCAAATATGGAAACATACGTGAACAAGCTTCACGAAGGCTCCACATACACAGCAGCTGTCCAGTACAATGTTCTAGAAAAAG
LDT_RSV-B_M_1.1	55	hRSV/B/Germany/un-UMC-490102035/2019|EPI_ISL_19048699|2019-03-14	GGCAAATATGGAAACATACGTGAACAAGCTTCACGAAGGCTCCACATACACAGCAGCTGTCCAGTACAATGTTCTAGAAAAAG
LDT_RSV-B_M_1.1	55	hRSV/B/France/ARA-HCL021163435601/2021|EPI_ISL_18789331|2021-09-13	GGCAAATATGGAAACATACGTGAACAAGCTTCACGAAGGCTCCACATACACAGCAGCTGTCCAGTACAATGTTCTAGAAAAAG
LDT_RSV-B_M_1.1	55	hRSV/B/Russia/un-UMC-25781/2020|EPI_ISL_18061197|2020-02-04	GGCAAATATGGAAACATACGTGAACAAGCTTCACGAAGGCTCCACATACACAGCAGCTGTCCAGTACAATGTTCTAGAAAAAG
LDT_RSV-B_M_1.1	55	hRSV/B/USA/IL-NU-310/2018|EPI_ISL_18939376|2018-04	GGCAAATATGGAAACATACGTGAACAAGCTTCACGAAGGCTCCACATACACAGCAGCTGTCCAGTACAATGTTCTAGAAAAAG
LDT_RSV-B_M_1.1	55	hRSV/B/Spain/un-DP-SE02-0020-V01/2019|EPI_ISL_15753030|2019-12-27	GGCAAATATGGAAACATACGTGAACAAGCTTCACGAAGGCTCCACATACACAGCAGCTGTCCAGTACAATGTTCTAGAAAAAG
LDT_RSV-B_M_1.1	55	hRSV/B/pangolin/un-BIME008T/2017|EPI_ISL_15750837|2017	GGCAAATATGGAAACATACGTGAACAAGCTTCACGAAGGCTCCACATACACAGCAGCTGTCCAGTACAATGTTCTAGAAAAAG
LDT_RSV-B_M_1.1	55	hRSV/B/Australia/QLD-RBWH284/2021|EPI_ISL_11817081|2021-04-05	GGCAAATATGGAAACATACGTGAACAAGCTTCACGAAGGCTCCACATACACAGCAGCTGTCCAGTACAATGTTCTAGAAAAAG
LDT_RSV-B_M_1.1	55	hRSV/B/New_Zealand/IESR-HB0140/2018|EPI_ISL_19206568|2018-07-13	GGCAAATATGGAAACATACGTGAACAAGCTTCACGAAGGCTCCACATACACAGCAGCTGTCCAGTACAATGTTCTAGAAAAAG
LDT_RSV-B_M_1.1	55	hRSV/B/Panama/ICGES-199/2018|EPI_ISL_19423085|2018-07-02	GGCAAATATGGAAACATACGTGAACAAGCTTCACGAAGGCTCCACATACACAGCAGCTGTCCAGTACAATGTTCTAGAAAAAG
LDT_RSV-B_M_1.1	55	hRSV/B/South_Africa/UMC-270102057/2019|EPI_ISL_19049028|2019-05-15	GGCAAATATGGAAACATACGTGAACAAGCTTCACGAAGGCTCCACATACACAGCAGCTGTCCAGTACAATGTTCTAGAAAAAG
LDT_RSV-B_M_1.1	55	hRSV/B/Australia/QLD-RBWH239/2021|EPI_ISL_15774061|2021-03-17	GGCAAATATGGAAACATACGTGAACAAGCTTCACGAAGGCTCCACATACACAGCAGCTGTCCAGTACAATGTTCTAGAAAAAG
LDT_RSV-B_M_1.1	55	hRSV/B/England/212690869/2021|EPI_ISL_16714621|2021-06-30	GGCAAATATGGAAACATACGTGAACAAGCTTCACGAAGGCTCCACATACACAGCAGCTGTCCAGTACAATGTTCTAGAAAAAG
LDT_RSV-B_M_1.1	55	hRSV/B/Netherlands/un-UMC-26058/2017|EPI_ISL_18061474|2017-12-08	GGCAAATATGGAAACATACGTGAACAAGCTTCACGAAGGCTCCACATACACAGCAGCTGTCCAGTACAATGTTCTAGAAAAAG
LDT_RSV-B_M_1.1	55	hRSV/B/Germany/BE-16-02699/2016|EPI_ISL_18005800|2016-03-01	GGCAAATATGGAAACATACGTGAACAAGCTTCACGAAGGCTCCACATACACAGCAGCTGTCCAGTACAATGTTCTAGAAAAAG
LDT_RSV-B_M_1.1	55	hRSV/B/China/HB-35522/2020|EPI_ISL_6268596|2020-12-01	GGCAAATATGGAAACATACGTGAACAAGCTTCACGAAGGCTCCACATACACAGCAGCTGTCCAGTACAATGTTCTAGAAAAAG
LDT_RSV-B_M_1.1	55	hRSV/B/China/CCMU-WZ17006/2017|EPI_ISL_18482722|2017-12-20	GGCAAATATGGAAACATACGTGAACAAGCTTCACGAAGGCTCCACATACACAGCAGCTGTCCAGTACAATGTTCTAGAAAAAG
LDT_RSV-B_M_1.1	55	hRSV/B/France/ARA-HCL021198397101/2021|EPI_ISL_18789482|2021-11-07	GGCAAATATGGAAACATACGTGAACAAGCTTCACGAAGGCTCCACATACACAGCAGCTGTCCAGTACAATGTTCTAGAAAAAG
LDT_RSV-B_M_1.1	55	hRSV/B/South_Africa/UMC-270102063/2019|EPI_ISL_19048648|2019-05-24	GGCAAATATGGAAACATACGTGAACAAGCTTCACGAAGGCTCCACATACACAGCAGCTGTCCAGTACAATGTTCTAGAAAAAG
LDT_RSV-B_M_1.1	55	hRSV/B/England/194640818/2019|EPI_ISL_1647514|2019-11-08	GGCAAATATGGAAACATACGTGAACAAGCTTCACGAAGGCTCCACATACACAGCAGCTGTCCAGTACAATGTTCTAGAAAAAG
LDT_RSV-B_M_1.1	55	hRSV/B/England/214860480/2021|EPI_ISL_16714678|2021-11-30	GGCAAATATGGAAACATACGTGAACAAGCTTCACGAAGGCTCCACATACACAGCAGCTGTCCAGTACAATGTTCTAGAAAAAG
LDT_RSV-B_M_1.1	55	hRSV/B/USA/MD-JHRSV642/2018|EPI_ISL_19884101|2018	GGCAAATATGGAAACATACGTGAACAAGCTTCACGAAGGCTCCACATACACAGCAGCTGTCCAGTACAATGTTCTAGAAAAAG
LDT_RSV-B_M_1.1	55	hRSV/B/France/ARA-HCL021200869501/2021|EPI_ISL_18789495|2021-11-10	GGCAAATATGGAAACATACGTGAACAAGCTTCACGAAGGCTCCACATACACAGCAGCTGTCCAGTACAATGTTCTAGAAAAAG
LDT_RSV-B_M_1.1	55	hRSV/B/Finland/UMC-26332/2019|EPI_ISL_18061748|2019-02-07	GGCAAATATGGAAACATACGTGAACAAGCTTCACGAAGGCTCCACATACACAGCAGCTGTCCAGTACAATGTTCTAGAAAAAG
LDT_RSV-B_M_1.1	55	hRSV/B/Netherlands/un-DP-UU03-0408-V02/2019|EPI_ISL_15753014|2019-01-15	GGCAAATATGGAAACATACGTGAACAAGCTTCACGAAGGCTCCACATACACAGCAGCTGTCCAGTACAATGTTCTAGAAAAAG
LDT_RSV-B_M_1.1	55	hRSV/B/USA/WA-BBI-S25081/2021|EPI_ISL_19006978|2021-08-19	GGCAAATATGGAAACATACGTGAACAAGCTTCACGAAGGCTCCACATACACAGCAGCTGTCCAGTACAATGTTCTAGAAAAAG
LDT_RSV-B_M_1.1	55	hRSV/B/USA/IL-NU-329/2021|EPI_ISL_18939540|2021-11	GGCAAATATGGAAACATACGTGAACAAGCTTCACGAAGGCTCCACATACACAGCAGCTGTCCAGTACAATGTTCTAGAAAAAG
LDT_RSV-B_M_1.1	55	hRSV/B/South_Africa/UMC-26008/2019|EPI_ISL_18061424|2019-05-27	GGCAAATATGGAAACATACGTGAACAAGCTTCACGAAGGCTCCACATACACAGCAGCTGTCCAGTACAATGTTCTAGAAAAAG
LDT_RSV-B_M_1.1	55	hRSV/B/England/RE20000005/2019|EPI_ISL_1647595|2019-12-24	GGCAAATATGGAAACATACGTGAACAAGCTTCACGAAGGCTCCACATACACAGCAGCTGTCCAGTACAATGTTCTAGAAAAAG
LDT_RSV-B_M_1.1	55	hRSV/B/New_Zealand/IESR-VR1026/2021|EPI_ISL_16959896|2021-07-16	GGCAAATATGGAAACATACGTGAACAAGCTTCACGAAGGCTCCACATACACAGCAGCTGTCCAGTACAATGTTCTAGAAAAAG
LDT_RSV-B_M_1.1	55	hRSV/B/Argentina/BA-HNRG-287/2016|EPI_ISL_1074030|2016-07-11	GGCAAATATGGAAACATACGTGAACAAGCTTCACGAAGGCTCCACATACACAGCAGCTGTCCAGTACAATGTTCTAGAAAAAG
LDT_RSV-B_M_1.1	55	hRSV/B/Madagascar/IPM-01519/2021|EPI_ISL_19714731|2021-02-04	GGCAAATATGGAAACATACGTGAACAAGCTTCACGAAGGCTCCACATACACAGCAGCTGTCCAGTACAATGTTCTAGAAAAAG
LDT_RSV-B_M_1.1	55	hRSV/B/United_Kingdom/DP-OX02-8541-V01/2019|EPI_ISL_15752998|2019-12-10	GGCAAATATGGAAACATACGTGAACAAGCTTCACGAAGGCTCCACATACACAGCAGCTGTCCAGTACAATGTTCTAGAAAAAG
LDT_RSV-B_M_1.1	55	hRSV/B/Australia/QLD-RBWH279/2021|EPI_ISL_11817079|2021-04-02	GGCAAATATGGAAACATACGTGAACAAGCTTCACGAAGGCTCCACATACACAGCAGCTGTCCAGTACAATGTTCTAGAAAAAG
LDT_RSV-B_M_1.1	55	hRSV/B/United_Kingdom/DP-OX01A-8071-V02/2018|EPI_ISL_15753117|2018-12-06	GGCAAATATGGAAACATACGTGAACAAGCTTCACGAAGGCTCCACATACACAGCAGCTGTCCAGTACAATGTTCTAGAAAAAG
LDT_RSV-B_M_1.1	55	hRSV/B/Finland/UMC-26344/2019|EPI_ISL_18061760|2019-03-28	GGCAAATATGGAAACATACGTGAACAAGCTTCACGAAGGCTCCACATACACAGCAGCTGTCCAGTACAATGTTCTAGAAAAAG
LDT_RSV-B_M_1.1	55	hRSV/B/Brazil/un-UMC-26591/2019|EPI_ISL_18062007|2019-06-07	GGCAAATATGGAAACATACGTGAACAAGCTTCACGAAGGCTCCACATACACAGCAGCTGTCCAGTACAATGTTCTAGAAAAAG
LDT_RSV-B_M_1.1	55	hRSV/B/Australia/QLD-RBWH016/2021|EPI_ISL_11817022|2021-01-14	GGCAAATATGGAAACATACGTGAACAAGCTTCACGAAGGCTCCACATACACAGCAGCTGTCCAGTACAATGTTCTAGAAAAAG
LDT_RSV-B_M_1.1	55	hRSV/B/Finland/UMC-358103004/2020|EPI_ISL_19049008|2020-01-21	GGCAAATATGGAAACATACGTGAACAAGCTTCACGAAGGCTCCACATACACAGCAGCTGTCCAGTACAATGTTCTAGAAAAAG
LDT_RSV-B_M_1.1	55	hRSV/B/Germany/RP-19-01837/2019|EPI_ISL_18005802|2019-01-25	GGCAAATATGGAAACATACGTGAACAAGCTTCACGAAGGCTCCACATACACAGCAGCTGTCCAGTACAATGTTCTAGAAAAAG
LDT_RSV-B_M_1.1	55	hRSV/B/USA/WA-BBI-S23483/2021|EPI_ISL_18143698|2021-11-06	GGCAAATATGGAAACATACGTGAACAAGCTTCACGAAGGCTCCACATACACAGCAGCTGTCCAGTACAATGTTCTAGAAAAAG
LDT_RSV-B_M_1.1	55	hRSV/B/France/ARA-HCL021187479101/2021|EPI_ISL_18789402|2021-10-20	GGCAAATATGGAAACATACGTGAACAAGCTTCACGAAGGCTCCACATACACAGCAGCTGTCCAGTACAATGTTCTAGAAAAAG
LDT_RSV-B_M_1.1	55	hRSV/B/New_Zealand/IESR-VR1492/2021|EPI_ISL_16960094|2021-08-07	GGCAAATATGGAAACATACGTGAACAAGCTTCACGAAGGCTCCACATACACAGCAGCTGTCCAGTACAATGTTCTAGAAAAAG
LDT_RSV-B_M_1.1	55	hRSV/B/USA/WA-BBI-S23442/2020|EPI_ISL_18143666|2020-02-12	GGCAAATATGGAAACATACGTGAACAAGCTTCACGAAGGCTCCACATACACAGCAGCTGTCCAGTACAATGTTCTAGAAAAAG
LDT_RSV-B_M_1.1	55	hRSV/B/USA/WA-BBI-S25816/2021|EPI_ISL_19576071|2021-10-15	GGCAAATATGGAAACATACGTGAACAAGCTTCACGAAGGCTCCACATACACAGCAGCTGTCCAGTACAATGTTCTAGAAAAAG
LDT_RSV-B_M_1.1	55	hRSV/B/USA/MD-JHRSV777/2020|EPI_ISL_19884124|2020	GGCAAATATGGAAACATACGTGAACAAGCTTCACGAAGGCTCCACATACACAGCAGCTGTCCAGTACAATGTTCTAGAAAAAG
LDT_RSV-B_M_1.1	55	hRSV/B/Brazil/un-UMC-26527/2018|EPI_ISL_18061943|2018-06-27	GGCAAATATGGAAACATACGTGAACAAGCTTCACGAAGGCTCCACATACACAGCAGCTGTCCAGTACAATGTTCTAGAAAAAG
LDT_RSV-B_M_1.1	55	hRSV/B/USA/PA-PITT-RSV00002/2019|EPI_ISL_19815476|2019-01	GGCAAATATGGAAACATACGTGAACAAGCTTCACGAAGGCTCCACATACACAGCAGCTGTCCAGTACAATGTTCTAGAAAAAG
LDT_RSV-B_M_1.1	55	hRSV/B/Spain/CT-HUVH-661599/2021|EPI_ISL_18682119|2021-10-31	GGCAAATATGGAAACATACGTGAACAAGCTTCACGAAGGCTCCACATACACAGCAGCTGTCCAGTACAATGTTCTAGAAAAAG
LDT_RSV-B_M_1.1	55	hRSV/B/England/E22004743/2021|EPI_ISL_16714369|2021-10-12	GGCAAATATGGAAACATACGTGAACAAGCTTCACGAAGGCTCCACATACACAGCAGCTGTCCAGTACAATGTTCTAGAAAAAG
LDT_RSV-B_M_1.1	55	hRSV/B/England/213361340/2021|EPI_ISL_16714631|2021-08-18	GGCAAATATGGAAACATACGTGAACAAGCTTCACGAAGGCTCCACATACACAGCAGCTGTCCAGTACAATGTTCTAGAAAAAG
LDT_RSV-B_M_1.1	55	hRSV/B/Finland/UMC-26339/2019|EPI_ISL_18061755|2019-03-15	GGCAAATATGGAAACATACGTGAACAAGCTTCACGAAGGCTCCACATACACAGCAGCTGTCCAGTACAATGTTCTAGAAAAAG
LDT_RSV-B_M_1.1	55	hRSV/B/Spain/CT-HUVH-955919/2018|EPI_ISL_18682342|2018-12-30	GGCAAATATGGAAACATACGTGAACAAGCTTCACGAAGGCTCCACATACACAGCAGCTGTCCAGTACAATGTTCTAGAAAAAG
LDT_RSV-B_M_1.1	55	hRSV/B/Netherlands/un-DP-UU01A-0040-V02/2018|EPI_ISL_15753059|2018-11-26	GGCAAATATGGAAACATACGTGAACAAGCTTCACGAAGGCTCCACATACACAGCAGCTGTCCAGTACAATGTTCTAGAAAAAG
LDT_RSV-B_M_1.1	55	hRSV/B/United_Kingdom/DP-OX02-8304-D02/2018|EPI_ISL_15753023|2018-11-20	GGCAAATATGGAAACATACGTGAACAAGCTTCACGAAGGCTCCACATACACAGCAGCTGTCCAGTACAATGTTCTAGAAAAAG
LDT_RSV-B_M_1.1	55	hRSV/B/USA/un-UM-HS10574/2021|EPI_ISL_18695057|2021-11-11	GGCAAATATGGAAACATACGTGAACAAGCTTCACGAAGGCTCCACATACACAGCAGCTGTCCAGTACAATGTTCTAGAAAAAG
LDT_RSV-B_M_1.1	55	hRSV/B/Japan/UMC-26790/2018|EPI_ISL_18062206|2018-07-20	GGCAAATATGGAAACATACGTGAACAAGCTTCACGAAGGCTCCACATACACAGCAGCTGTCCAGTACAATGTTCTAGAAAAAG
LDT_RSV-B_M_1.1	55	hRSV/B/Italy/LOM-7/2021|EPI_ISL_18446816|2021-11-25	GGCAAATATGGAAACATACGTGAACAAGCTTCACGAAGGCTCCACATACACAGCAGCTGTCCAGTACAATGTTCTAGAAAAAG
LDT_RSV-B_M_1.1	55	hRSV/B/USA/WA-BBI-S23423/2020|EPI_ISL_18143693|2020-01-09	GGCAAATATGGAAACATACGTGAACAAGCTTCACGAAGGCTCCACATACACAGCAGCTGTCCAGTACAATGTTCTAGAAAAAG
LDT_RSV-B_M_1.1	55	hRSV/B/New_Zealand/IESR-VR1034/2021|EPI_ISL_16959903|2021-07-08	GGCAAATATGGAAACATACGTGAACAAGCTTCACGAAGGCTCCACATACACAGCAGCTGTCCAGTACAATGTTCTAGAAAAAG
LDT_RSV-B_M_1.1	55	hRSV/B/United_Kingdom/UMC-26418/2018|EPI_ISL_18061834|2018-11-21	GGCAAATATGGAAACATACGTGAACAAGCTTCACGAAGGCTCCACATACACAGCAGCTGTCCAGTACAATGTTCTAGAAAAAG
LDT_RSV-B_M_1.1	55	hRSV/B/Philippines/99056/2019|EPI_ISL_12970400|2019-01-15	GGCAAATATGGAAACATACGTGAACAAGCTTCACGAAGGCTCCACATACACAGCAGCTGTCCAGTACAATGTTCTAGAAAAAG
LDT_RSV-B_M_1.1	55	hRSV/B/England/195100504/2019|EPI_ISL_1647560|2019-12-13	GGCAAATATGGAAACATACGTGAACAAGCTTCACGAAGGCTCCACATACACAGCAGCTGTCCAGTACAATGTTCTAGAAAAAG
LDT_RSV-B_M_1.1	55	hRSV/B/New_Zealand/IESR-CF1535/2017|EPI_ISL_19206355|2017-08-08	GGCAAATATGGAAACATACGTGAACAAGCTTCACGAAGGCTCCACATACACAGCAGCTGTCCAGTACAATGTTCTAGAAAAAG
LDT_RSV-B_M_1.1	55	hRSV/B/New_Zealand/IESR-CF1992/2017|EPI_ISL_19206363|2017-09-04	GGCAAATATGGAAACATACGTGAACAAGCTTCACGAAGGCTCCACATACACAGCAGCTGTCCAGTACAATGTTCTAGAAAAAG
LDT_RSV-B_M_1.1	55	hRSV/B/Spain/CT-HUVH-810163/2018|EPI_ISL_18682331|2018-04-07	GGCAAATATGGAAACATACGTGAACAAGCTTCACGAAGGCTCCACATACACAGCAGCTGTCCAGTACAATGTTCTAGAAAAAG
LDT_RSV-B_M_1.1	55	hRSV/B/Brazil/un-UMC-26548/2018|EPI_ISL_18061964|2018-07-20	GGCAAATATGGAAACATACGTGAACAAGCTTCACGAAGGCTCCACATACACAGCAGCTGTCCAGTACAATGTTCTAGAAAAAG
LDT_RSV-B_M_1.1	55	hRSV/B/New_Zealand/IESR-HB0939/2017|EPI_ISL_19206504|2017-08-19	GGCAAATATGGAAACATACGTGAACAAGCTTCACGAAGGCTCCACATACACAGCAGCTGTCCAGTACAATGTTCTAGAAAAAG
LDT_RSV-B_M_1.1	55	hRSV/B/China/WH-WIV-0423n2/2021|EPI_ISL_19888426|2021-04-23	GGCAAATATGGAAACATACGTGAACAAGCTTCACGAAGGCTCCACATACACAGCAGCTGTCCAGTACAATGTTCTAGAAAAAG
LDT_RSV-B_M_1.1	55	hRSV/B/South_Korea/UMC-820103035/2019|EPI_ISL_19048945|2019-12-04	GGCAAATATGGAAACATACGTGAACAAGCTTCACGAAGGCTCCACATACACAGCAGCTGTCCAGTACAATGTTCTAGAAAAAG
LDT_RSV-B_M_1.1	55	hRSV/B/USA/WA-BBI-S25271/2019|EPI_ISL_19125825|2019-11-30	GGCAAATATGGAAACATACGTGAACAAGCTTCACGAAGGCTCCACATACACAGCAGCTGTCCAGTACAATGTTCTAGAAAAAG
LDT_RSV-B_M_1.1	55	hRSV/B/United_Kingdom/DP-OX02-9397-V01/2019|EPI_ISL_15753129|2019-12-24	GGCAAATATGGAAACATACGTGAACAAGCTTCACGAAGGCTCCACATACACAGCAGCTGTCCAGTACAATGTTCTAGAAAAAG
LDT_RSV-B_M_1.1	55	hRSV/B/China/ZJ-CDC-16S154/2016|EPI_ISL_19814935|2016-07-18	GGCAAATATGGAAACATACGTGAACAAGCTTCACGAAGGCTCCACATACACAGCAGCTGTCCAGTACAATGTTCTAGAAAAAG
LDT_RSV-B_M_1.1	55	hRSV/B/USA/PA-PITT-RSV00026/2019|EPI_ISL_19815467|2019-03	GGCAAATATGGAAACATACGTGAACAAGCTTCACGAAGGCTCCACATACACAGCAGCTGTCCAGTACAATGTTCTAGAAAAAG
LDT_RSV-B_M_1.1	55	hRSV/B/Netherlands/un-UMC-26111/2018|EPI_ISL_18061527|2018-12-13	GGCAAATATGGAAACATACGTGAACAAGCTTCACGAAGGCTCCACATACACAGCAGCTGTCCAGTACAATGTTCTAGAAAAAG
LDT_RSV-B_M_1.1	55	hRSV/B/United_Kingdom/DP-OX02-8128-D02/2019|EPI_ISL_15753133|2019-02-06	GGCAAATATGGAAACATACGTGAACAAGCTTCACGAAGGCTCCACATACACAGCAGCTGTCCAGTACAATGTTCTAGAAAAAG
LDT_RSV-B_M_1.1	55	hRSV/B/USA/PA-PITT-RSV00015/2018|EPI_ISL_19815475|2018-11	GGCAAATATGGAAACATACGTGAACAAGCTTCACGAAGGCTCCACATACACAGCAGCTGTCCAGTACAATGTTCTAGAAAAAG
LDT_RSV-B_M_1.1	55	hRSV/B/England/194560636/2019|EPI_ISL_1647505|2019-11-04	GGCAAATATGGAAACATACGTGAACAAGCTTCACGAAGGCTCCACATACACAGCAGCTGTCCAGTACAATGTTCTAGAAAAAG
LDT_RSV-B_M_1.1	55	hRSV/B/Italy/LOM-26/2021|EPI_ISL_18446835|2021-11-29	GGCAAATATGGAAACATACGTGAACAAGCTTCACGAAGGCTCCACATACACAGCAGCTGTCCAGTACAATGTTCTAGAAAAAG
LDT_RSV-B_M_1.1	55	hRSV/B/New_Zealand/IESR-HB0158/2018|EPI_ISL_19207163|2018-07-17	GGCAAATATGGAAACATACGTGAACAAGCTTCACGAAGGCTCCACATACACAGCAGCTGTCCAGTACAATGTTCTAGAAAAAG
LDT_RSV-B_M_1.1	55	hRSV/B/New_Zealand/IESR-CF1460/2017|EPI_ISL_19206354|2017-08-03	GGCAAATATGGAAACATACGTGAACAAGCTTCACGAAGGCTCCACATACACAGCAGCTGTCCAGTACAATGTTCTAGAAAAAG
LDT_RSV-B_M_1.1	55	hRSV/B/England/195200246/2019|EPI_ISL_1647569|2019-12-18	GGCAAATATGGAAACATACGTGAACAAGCTTCACGAAGGCTCCACATACACAGCAGCTGTCCAGTACAATGTTCTAGAAAAAG
LDT_RSV-B_M_1.1	55	hRSV/B/New_Zealand/IESR-VR0817/2021|EPI_ISL_16959811|2021-07-05	GGCAAATATGGAAACATACGTGAACAAGCTTCACGAAGGCTCCACATACACAGCAGCTGTCCAGTACAATGTTCTAGAAAAAG
LDT_RSV-B_M_1.1	55	hRSV/B/Spain/CT-HUVH-931444/2018|EPI_ISL_18682385|2018-11-17	GGCAAATATGGAAACATACGTGAACAAGCTTCACGAAGGCTCCACATACACAGCAGCTGTCCAGTACAATGTTCTAGAAAAAG
LDT_RSV-B_M_1.1	55	hRSV/B/Madagascar/IPM-00722/2020|EPI_ISL_19714723|2020-02-15	GGCAAATATGGAAACATACGTGAACAAGCTTCACGAAGGCTCCACATACACAGCAGCTGTCCAGTACAATGTTCTAGAAAAAG
LDT_RSV-B_M_1.1	55	hRSV/B/South_Korea/UMC-26913/2020|EPI_ISL_18062329|2020-01-30	GGCAAATATGGAAACATACGTGAACAAGCTTCACGAAGGCTCCACATACACAGCAGCTGTCCAGTACAATGTTCTAGAAAAAG
LDT_RSV-B_M_1.1	55	hRSV/B/Panama/GMIHS-204/2018|EPI_ISL_19568545|2018-08-27	GGCAAATATGGAAACATACGTGAACAAGCTTCACGAAGGCTCCACATACACAGCAGCTGTCCAGTACAATGTTCTAGAAAAAG
LDT_RSV-B_M_1.1	55	hRSV/B/Finland/UMC-26375/2020|EPI_ISL_18061791|2020-02-08	GGCAAATATGGAAACATACGTGAACAAGCTTCACGAAGGCTCCACATACACAGCAGCTGTCCAGTACAATGTTCTAGAAAAAG
LDT_RSV-B_M_1.1	55	hRSV/B/China/ZJ-CDC-21S001/2021|EPI_ISL_19815004|2021-01-06	GGCAAATATGGAAACATACGTGAACAAGCTTCACGAAGGCTCCACATACACAGCAGCTGTCCAGTACAATGTTCTAGAAAAAG
LDT_RSV-B_M_1.1	55	hRSV/B/USA/WA-BBI-S23424/2020|EPI_ISL_18143596|2020-01-09	GGCAAATATGGAAACATACGTGAACAAGCTTCACGAAGGCTCCACATACACAGCAGCTGTCCAGTACAATGTTCTAGAAAAAG
LDT_RSV-B_M_1.1	55	hRSV/B/New_Zealand/IESR-VR0797/2021|EPI_ISL_16959796|2021-07-05	GGCAAATATGGAAACATACGTGAACAAGCTTCACGAAGGCTCCACATACACAGCAGCTGTCCAGTACAATGTTCTAGAAAAAG
LDT_RSV-B_M_1.1	55	hRSV/B/South_Africa/UMC-25902/2018|EPI_ISL_18061318|2018-04-16	GGCAAATATGGAAACATACGTGAACAAGCTTCACGAAGGCTCCACATACACAGCAGCTGTCCAGTACAATGTTCTAGAAAAAG
LDT_RSV-B_M_1.1	55	hRSV/B/South_Africa/NICD-R00259/2021|EPI_ISL_11055770|2021-01-05	GGCAAATATGGAAACATACGTGAACAAGCTTCACGAAGGCTCCACATACACAGCAGCTGTCCAGTACAATGTTCTAGAAAAAG
LDT_RSV-B_M_1.1	55	hRSV/B/Brazil/un-UMC-26601/2019|EPI_ISL_18062017|2019-06-12	GGCAAATATGGAAACATACGTGAACAAGCTTCACGAAGGCTCCACATACACAGCAGCTGTCCAGTACAATGTTCTAGAAAAAG
LDT_RSV-B_M_1.1	55	hRSV/B/Netherlands/un-UMC-26131/2019|EPI_ISL_18061547|2019-01-10	GGCAAATATGGAAACATACGTGAACAAGCTTCACGAAGGCTCCACATACACAGCAGCTGTCCAGTACAATGTTCTAGAAAAAG
LDT_RSV-B_M_1.1	55	hRSV/B/USA/WA-BBI-S25273/2019|EPI_ISL_19125712|2019-11-30	GGCAAATATGGAAACATACGTGAACAAGCTTCACGAAGGCTCCACATACACAGCAGCTGTCCAGTACAATGTTCTAGAAAAAG
LDT_RSV-B_M_1.1	55	hRSV/B/USA/IL-NU-272/2019|EPI_ISL_18939380|2019-01	GGCAAATATGGAAACATACGTGAACAAGCTTCACGAAGGCTCCACATACACAGCAGCTGTCCAGTACAATGTTCTAGAAAAAG
LDT_RSV-B_M_1.1	55	hRSV/B/Zambia/Lusaka-3224/2019|EPI_ISL_17964354|2019-04-02	GGCAAATATGGAAACATACGTGAACAAGCTTCACGAAGGCTCCACATACACAGCAGCTGTCCAGTACAATGTTCTAGAAAAAG
LDT_RSV-B_M_1.1	55	hRSV/B/Germany/un-UMC-26461/2019|EPI_ISL_18061877|2019-01-25	GGCAAATATGGAAACATACGTGAACAAGCTTCACGAAGGCTCCACATACACAGCAGCTGTCCAGTACAATGTTCTAGAAAAAG
LDT_RSV-B_M_1.1	55	hRSV/B/Russia/un-UMC-25807/2020|EPI_ISL_18061223|2020-03-24	GGCAAATATGGAAACATACGTGAACAAGCTTCACGAAGGCTCCACATACACAGCAGCTGTCCAGTACAATGTTCTAGAAAAAG
LDT_RSV-B_M_1.1	55	hRSV/B/Finland/UMC-25825/2018|EPI_ISL_18061241|2018-01-16	GGCAAATATGGAAACATACGTGAACAAGCTTCACGAAGGCTCCACATACACAGCAGCTGTCCAGTACAATGTTCTAGAAAAAG
LDT_RSV-B_M_1.1	55	hRSV/B/Brazil/un-UMC-26587/2019|EPI_ISL_18062003|2019-06-06	GGCAAATATGGAAACATACGTGAACAAGCTTCACGAAGGCTCCACATACACAGCAGCTGTCCAGTACAATGTTCTAGAAAAAG
LDT_RSV-B_M_1.1	55	hRSV/B/New_Zealand/IESR-HB0140/2018|EPI_ISL_19207161|2018-07-13	GGCAAATATGGAAACATACGTGAACAAGCTTCACGAAGGCTCCACATACACAGCAGCTGTCCAGTACAATGTTCTAGAAAAAG
LDT_RSV-B_M_1.1	55	hRSV/B/China/HB-49998/2021|EPI_ISL_6268625|2021-02-11	GGCAAATATGGAAACATACGTGAACAAGCTTCACGAAGGCTCCACATACACAGCAGCTGTCCAGTACAATGTTCTAGAAAAAG
LDT_RSV-B_M_1.1	55	hRSV/B/USA/WA-BBI-S25827/2021|EPI_ISL_19576017|2021-10-12	GGCAAATATGGAAACATACGTGAACAAGCTTCACGAAGGCTCCACATACACAGCAGCTGTCCAGTACAATGTTCTAGAAAAAG
LDT_RSV-B_M_1.1	55	hRSV/B/Netherlands/un-UMC-310101061/2018|EPI_ISL_19048184|2018-01-15	GGCAAATATGGAAACATACGTGAACAAGCTTCACGAAGGCTCCACATACACAGCAGCTGTCCAGTACAATGTTCTAGAAAAAG
LDT_RSV-B_M_1.1	55	hRSV/B/Hong_Kong/PHLC-VB19199496/2019|EPI_ISL_19813071|2019-09-04	GGCAAATATGGAAACATACGTGAACAAGCTTCACGAAGGCTCCACATACACAGCAGCTGTCCAGTACAATGTTCTAGAAAAAG
LDT_RSV-B_M_1.1	55	hRSV/B/China/HB-39147/2020|EPI_ISL_6268618|2020-12-19	GGCAAATATGGAAACATACGTGAACAAGCTTCACGAAGGCTCCACATACACAGCAGCTGTCCAGTACAATGTTCTAGAAAAAG
LDT_RSV-B_M_1.1	55	hRSV/B/USA/IL-NU-326/2021|EPI_ISL_18939449|2021-11	GGCAAATATGGAAACATACGTGAACAAGCTTCACGAAGGCTCCACATACACAGCAGCTGTCCAGTACAATGTTCTAGAAAAAG
LDT_RSV-B_M_1.1	55	hRSV/B/Australia/QLD-RBWH040/2021|EPI_ISL_11817029|2021-01-29	GGCAAATATGGAAACATACGTGAACAAGCTTCACGAAGGCTCCACATACACAGCAGCTGTCCAGTACAATGTTCTAGAAAAAG
LDT_RSV-B_M_1.1	55	hRSV/B/South_Africa/UMC-25933/2018|EPI_ISL_18061349|2018-05-17	GGCAAATATGGAAACATACGTGAACAAGCTTCACGAAGGCTCCACATACACAGCAGCTGTCCAGTACAATGTTCTAGAAAAAG
LDT_RSV-B_M_1.1	55	hRSV/B/Australia/QLD-RBWH071/2021|EPI_ISL_11817044|2021-02-08	GGCAAATATGGAAACATACGTGAACAAGCTTCACGAAGGCTCCACATACACAGCAGCTGTCCAGTACAATGTTCTAGAAAAAG
LDT_RSV-B_M_1.1	55	hRSV/B/England/E22004623/2021|EPI_ISL_16709001|2021-10-16	GGCAAATATGGAAACATACGTGAACAAGCTTCACGAAGGCTCCACATACACAGCAGCTGTCCAGTACAATGTTCTAGAAAAAG
LDT_RSV-B_M_1.1	55	hRSV/B/Australia/un-UMC-610101037/2018|EPI_ISL_19048832|2018-09-20	GGCAAATATGGAAACATACGTGAACAAGCTTCACGAAGGCTCCACATACACAGCAGCTGTCCAGTACAATGTTCTAGAAAAAG
LDT_RSV-B_M_1.1	55	hRSV/B/Australia/VIC-MMC037/2021|EPI_ISL_18976650|2021-01-05	GGCAAATATGGAAACATACGTGAACAAGCTTCACGAAGGCTCCACATACACAGCAGCTGTCCAGTACAATGTTCTAGAAAAAG
LDT_RSV-B_M_1.1	55	hRSV/B/Canada/un-UMC-010202008/2018|EPI_ISL_19049131|2018-11-18	GGCAAATATGGAAACATACGTGAACAAGCTTCACGAAGGCTCCACATACACAGCAGCTGTCCAGTACAATGTTCTAGAAAAAG
LDT_RSV-B_M_1.1	55	hRSV/B/Spain/un-UMC-340103021/2019|EPI_ISL_19048962|2019-12-26	GGCAAATATGGAAACATACGTGAACAAGCTTCACGAAGGCTCCACATACACAGCAGCTGTCCAGTACAATGTTCTAGAAAAAG
LDT_RSV-B_M_1.1	55	hRSV/B/Australia/B-NSW-WM2194A-16/2016|EPI_ISL_2575608|2016-08-03	GGCAAATATGGAAACATACGTGAACAAGCTTCACGAAGGCTCCACATACACAGCAGCTGTCCAGTACAATGTTCTAGAAAAAG
LDT_RSV-B_M_1.1	55	hRSV/B/New_Zealand/IESR-VR0960/2021|EPI_ISL_16959865|2021-07-01	GGCAAATATGGAAACATACGTGAACAAGCTTCACGAAGGCTCCACATACACAGCAGCTGTCCAGTACAATGTTCTAGAAAAAG
LDT_RSV-B_M_1.1	55	hRSV/B/Japan/UMC-810102070/2018|EPI_ISL_19048827|2018-10-19	GGCAAATATGGAAACATACGTGAACAAGCTTCACGAAGGCTCCACATACACAGCAGCTGTCCAGTACAATGTTCTAGAAAAAG
LDT_RSV-B_M_1.1	55	hRSV/B/Finland/UMC-25847/2018|EPI_ISL_18061263|2018-03-02	GGCAAATATGGAAACATACGTGAACAAGCTTCACGAAGGCTCCACATACACAGCAGCTGTCCAGTACAATGTTCTAGAAAAAG
LDT_RSV-B_M_1.1	55	hRSV/B/Australia/B-NSW-WM1974B-16/2016|EPI_ISL_2575621|2016-08-03	GGCAAATATGGAAACATACGTGAACAAGCTTCACGAAGGCTCCACATACACAGCAGCTGTCCAGTACAATGTTCTAGAAAAAG
LDT_RSV-B_M_1.1	55	hRSV/B/Brazil/un-UMC-550102171/2019|EPI_ISL_19048070|2019-07-17	GGCAAATATGGAAACATACGTGAACAAGCTTCACGAAGGCTCCACATACACAGCAGCTGTCCAGTACAATGTTCTAGAAAAAG
LDT_RSV-B_M_1.1	55	hRSV/B/Australia/VIC-RCH130/2018|EPI_ISL_1760385|2018-07-15	GGCAAATATGGAAACATACGTGAACAAGCTTCACGAAGGCTCCACATACACAGCAGCTGTCCAGTACAATGTTCTAGAAAAAG
LDT_RSV-B_M_1.1	55	hRSV/B/France/ARA-HCL021204094501/2021|EPI_ISL_18789522|2021-11-16	GGCAAATATGGAAACATACGTGAACAAGCTTCACGAAGGCTCCACATACACAGCAGCTGTCCAGTACAATGTTCTAGAAAAAG
LDT_RSV-B_M_1.1	55	hRSV/B/New_Zealand/IESR-CF2146/2017|EPI_ISL_19206367|2017-09-12	GGCAAATATGGAAACATACGTGAACAAGCTTCACGAAGGCTCCACATACACAGCAGCTGTCCAGTACAATGTTCTAGAAAAAG
LDT_RSV-B_M_1.1	55	hRSV/B/Australia/B-NSW-WM0410A-16/2016|EPI_ISL_2575609|2016-08-16	GGCAAATATGGAAACATACGTGAACAAGCTTCACGAAGGCTCCACATACACAGCAGCTGTCCAGTACAATGTTCTAGAAAAAG
LDT_RSV-B_M_1.1	55	hRSV/B/France/ARA-HCL019222190101/2019|EPI_ISL_18789095|2019-12-26	GGCAAATATGGAAACATACGTGAACAAGCTTCACGAAGGCTCCACATACACAGCAGCTGTCCAGTACAATGTTCTAGAAAAAG
LDT_RSV-B_M_1.1	55	hRSV/B/New_Zealand/IESR-CF0330/2016|EPI_ISL_19206747|2016-07-07	GGCAAATATGGAAACATACGTGAACAAGCTTCACGAAGGCTCCACATACACAGCAGCTGTCCAGTACAATGTTCTAGAAAAAG
LDT_RSV-B_M_1.1	55	hRSV/B/South_Africa/UMC-26009/2019|EPI_ISL_18061425|2019-05-29	GGCAAATATGGAAACATACGTGAACAAGCTTCACGAAGGCTCCACATACACAGCAGCTGTCCAGTACAATGTTCTAGAAAAAG
LDT_RSV-B_M_1.1	55	hRSV/B/England/E21000687/2021|EPI_ISL_16714603|2021-06-09	GGCAAATATGGAAACATACGTGAACAAGCTTCACGAAGGCTCCACATACACAGCAGCTGTCCAGTACAATGTTCTAGAAAAAG
LDT_RSV-B_M_1.1	55	hRSV/B/Germany/un-UMC-26468/2019|EPI_ISL_18061884|2019-02-22	GGCAAATATGGAAACATACGTGAACAAGCTTCACGAAGGCTCCACATACACAGCAGCTGTCCAGTACAATGTTCTAGAAAAAG
LDT_RSV-B_M_1.1	55	hRSV/B/Australia/VIC-MMC011/2020|EPI_ISL_11817117|2020-12-17	GGCAAATATGGAAACATACGTGAACAAGCTTCACGAAGGCTCCACATACACAGCAGCTGTCCAGTACAATGTTCTAGAAAAAG
LDT_RSV-B_M_1.1	55	hRSV/B/China/HB-61918/2021|EPI_ISL_6314659|2021-04-05	GGCAAATATGGAAACATACGTGAACAAGCTTCACGAAGGCTCCACATACACAGCAGCTGTCCAGTACAATGTTCTAGAAAAAG
LDT_RSV-B_M_1.1	55	hRSV/B/New_Zealand/IESR-VR0776/2021|EPI_ISL_16959786|2021-07-05	GGCAAATATGGAAACATACGTGAACAAGCTTCACGAAGGCTCCACATACACAGCAGCTGTCCAGTACAATGTTCTAGAAAAAG
LDT_RSV-B_M_1.1	55	hRSV/B/England/195100232/2019|EPI_ISL_1647556|2019-12-13	GGCAAATATGGAAACATACGTGAACAAGCTTCACGAAGGCTCCACATACACAGCAGCTGTCCAGTACAATGTTCTAGAAAAAG
LDT_RSV-B_M_1.1	55	hRSV/B/Japan/UMC-810020038/2018|EPI_ISL_19048845|2018-08-13	GGCAAATATGGAAACATACGTGAACAAGCTTCACGAAGGCTCCACATACACAGCAGCTGTCCAGTACAATGTTCTAGAAAAAG
LDT_RSV-B_M_1.1	55	hRSV/B/USA/WA-BBI-S25831/2021|EPI_ISL_19575935|2021-10-25	GGCAAATATGGAAACATACGTGAACAAGCTTCACGAAGGCTCCACATACACAGCAGCTGTCCAGTACAATGTTCTAGAAAAAG
LDT_RSV-B_M_1.1	55	hRSV/B/USA/MD-JHRSV561/2018|EPI_ISL_19884068|2018	GGCAAATATGGAAACATACGTGAACAAGCTTCACGAAGGCTCCACATACACAGCAGCTGTCCAGTACAATGTTCTAGAAAAAG
LDT_RSV-B_M_1.1	55	hRSV/B/Japan/UMC-26818/2018|EPI_ISL_18062234|2018-08-31	GGCAAATATGGAAACATACGTGAACAAGCTTCACGAAGGCTCCACATACACAGCAGCTGTCCAGTACAATGTTCTAGAAAAAG
LDT_RSV-B_M_1.1	55	hRSV/B/Morocco/1562-19/2019|EPI_ISL_15120794|2019-02-08	GGCAAATATGGAAACATACGTGAACAAGCTTCACGAAGGCTCCACATACACAGCAGCTGTCCAGTACAATGTTCTAGAAAAAG
LDT_RSV-B_M_1.1	55	hRSV/B/England/195200238/2019|EPI_ISL_1647568|2019-12-20	GGCAAATATGGAAACATACGTGAACAAGCTTCACGAAGGCTCCACATACACAGCAGCTGTCCAGTACAATGTTCTAGAAAAAG
LDT_RSV-B_M_1.1	55	hRSV/B/Australia/un-UMC-26664/2018|EPI_ISL_18062080|2018-09-30	GGCAAATATGGAAACATACGTGAACAAGCTTCACGAAGGCTCCACATACACAGCAGCTGTCCAGTACAATGTTCTAGAAAAAG
LDT_RSV-B_M_1.1	55	hRSV/B/Italy/SIC-167_46/2021|EPI_ISL_19063335|2021-11-20	GGCAAATATGGAAACATACGTGAACAAGCTTCACGAAGGCTCCACATACACAGCAGCTGTCCAGTACAATGTTCTAGAAAAAG
LDT_RSV-B_M_1.1	55	hRSV/B/United_Kingdom/DP-OX02-8903-V01/2019|EPI_ISL_15753188|2019-01-02	GGCAAATATGGAAACATACGTGAACAAGCTTCACGAAGGCTCCACATACACAGCAGCTGTCCAGTACAATGTTCTAGAAAAAG
LDT_RSV-B_M_1.1	55	hRSV/B/Finland/UMC-26361/2020|EPI_ISL_18061777|2020-01-29	GGCAAATATGGAAACATACGTGAACAAGCTTCACGAAGGCTCCACATACACAGCAGCTGTCCAGTACAATGTTCTAGAAAAAG
LDT_RSV-B_M_1.1	55	hRSV/B/Japan/UMC-810103018/2019|EPI_ISL_19048061|2019-09-25	GGCAAATATGGAAACATACGTGAACAAGCTTCACGAAGGCTCCACATACACAGCAGCTGTCCAGTACAATGTTCTAGAAAAAG
LDT_RSV-B_M_1.1	55	hRSV/B/China/ZJ-CDC-S074/2020|EPI_ISL_19749473|2020-10-21	GGCAAATATGGAAACATACGTGAACAAGCTTCACGAAGGCTCCACATACACAGCAGCTGTCCAGTACAATGTTCTAGAAAAAG
LDT_RSV-B_M_1.1	55	hRSV/B/Brazil/un-UMC-26594/2019|EPI_ISL_18062010|2019-06-07	GGCAAATATGGAAACATACGTGAACAAGCTTCACGAAGGCTCCACATACACAGCAGCTGTCCAGTACAATGTTCTAGAAAAAG
LDT_RSV-B_M_1.1	55	hRSV/B/United_Kingdom/DP-OX02-8796-V01/2018|EPI_ISL_15753097|2018-11-26	GGCAAATATGGAAACATACGTGAACAAGCTTCACGAAGGCTCCACATACACAGCAGCTGTCCAGTACAATGTTCTAGAAAAAG
LDT_RSV-B_M_1.1	55	hRSV/B/Madagascar/IPM-01686/2021|EPI_ISL_19714736|2021-02-09	GGCAAATATGGAAACATACGTGAACAAGCTTCACGAAGGCTCCACATACACAGCAGCTGTCCAGTACAATGTTCTAGAAAAAG
LDT_RSV-B_M_1.1	55	hRSV/B/USA/WA-BBI-S23470/2021|EPI_ISL_18143669|2021-10-18	GGCAAATATGGAAACATACGTGAACAAGCTTCACGAAGGCTCCACATACACAGCAGCTGTCCAGTACAATGTTCTAGAAAAAG
LDT_RSV-B_M_1.1	55	hRSV/B/Netherlands/un-UMC-26136/2019|EPI_ISL_18061552|2019-03-01	GGCAAATATGGAAACATACGTGAACAAGCTTCACGAAGGCTCCACATACACAGCAGCTGTCCAGTACAATGTTCTAGAAAAAG
LDT_RSV-B_M_1.1	55	hRSV/B/New_Zealand/IESR-CF0954/2017|EPI_ISL_19206937|2017-07-12	GGCAAATATGGAAACATACGTGAACAAGCTTCACGAAGGCTCCACATACACAGCAGCTGTCCAGTACAATGTTCTAGAAAAAG
LDT_RSV-B_M_1.1	55	hRSV/B/Argentina/BA-HNRG-426/2018|EPI_ISL_15067710|2018-07-23	GGCAAATATGGAAACATACGTGAACAAGCTTCACGAAGGCTCCACATACACAGCAGCTGTCCAGTACAATGTTCTAGAAAAAG
LDT_RSV-B_M_1.1	55	hRSV/B/Russia/Novosibirsk-50Hp/2018|EPI_ISL_2575500|2018-03-19	GGCAAATATGGAAACATACGTGAACAAGCTTCACGAAGGCTCCACATACACAGCAGCTGTCCAGTACAATGTTCTAGAAAAAG
LDT_RSV-B_M_1.1	55	hRSV/B/USA/WA-UW-001/2019|EPI_ISL_17089180|2019-01	GGCAAATATGGAAACATACGTGAACAAGCTTCACGAAGGCTCCACATACACAGCAGCTGTCCAGTACAATGTTCTAGAAAAAG
LDT_RSV-B_M_1.1	55	hRSV/B/England/213441523/2021|EPI_ISL_16714634|2021-08-24	GGCAAATATGGAAACATACGTGAACAAGCTTCACGAAGGCTCCACATACACAGCAGCTGTCCAGTACAATGTTCTAGAAAAAG
LDT_RSV-B_M_1.1	55	hRSV/B/Spain/un-DP-SE01A-0109-V02/2019|EPI_ISL_15752987|2019-12-16	GGCAAATATGGAAACATACGTGAACAAGCTTCACGAAGGCTCCACATACACAGCAGCTGTCCAGTACAATGTTCTAGAAAAAG
LDT_RSV-B_M_1.1	55	hRSV/B/New_Zealand/IESR-IN0476/2021|EPI_ISL_16959498|2021-06-23	GGCAAATATGGAAACATACGTGAACAAGCTTCACGAAGGCTCCACATACACAGCAGCTGTCCAGTACAATGTTCTAGAAAAAG
LDT_RSV-B_M_1.1	55	hRSV/B/USA/IL-NU-152/2019|EPI_ISL_18939525|2019-02	GGCAAATATGGAAACATACGTGAACAAGCTTCACGAAGGCTCCACATACACAGCAGCTGTCCAGTACAATGTTCTAGAAAAAG
LDT_RSV-B_M_1.1	55	hRSV/B/Netherlands/un-UMC-310101015/2017|EPI_ISL_19049096|2017-12-11	GGCAAATATGGAAACATACGTGAACAAGCTTCACGAAGGCTCCACATACACAGCAGCTGTCCAGTACAATGTTCTAGAAAAAG
LDT_RSV-B_M_1.1	55	hRSV/B/Canada/un-UMC-010102048/2019|EPI_ISL_19048179|2019-04-19	GGCAAATATGGAAACATACGTGAACAAGCTTCACGAAGGCTCCACATACACAGCAGCTGTCCAGTACAATGTTCTAGAAAAAG
LDT_RSV-B_M_1.1	55	hRSV/B/Japan/NU-20U073iso/2020|EPI_ISL_19709966|2020-11-24	GGCAAATATGGAAACATACGTGAACAAGCTTCACGAAGGCTCCACATACACAGCAGCTGTCCAGTACAATGTTCTAGAAAAAG
LDT_RSV-B_M_1.1	55	hRSV/B/Russia/un-UMC-070103014/2020|EPI_ISL_19049246|2020-01-28	GGCAAATATGGAAACATACGTGAACAAGCTTCACGAAGGCTCCACATACACAGCAGCTGTCCAGTACAATGTTCTAGAAAAAG
LDT_RSV-B_M_1.1	55	hRSV/B/Australia/VIC-RCH055/2019|EPI_ISL_1653998|2019-08-18	GGCAAATATGGAAACATACGTGAACAAGCTTCACGAAGGCTCCACATACACAGCAGCTGTCCAGTACAATGTTCTAGAAAAAG
LDT_RSV-B_M_1.1	55	hRSV/B/Canada/un-UMC-25710/2019|EPI_ISL_18061126|2019-01-20	GGCAAATATGGAAACATACGTGAACAAGCTTCACGAAGGCTCCACATACACAGCAGCTGTCCAGTACAATGTTCTAGAAAAAG
LDT_RSV-B_M_1.1	55	hRSV/B/Finland/UMC-26395/2020|EPI_ISL_18061811|2020-02-26	GGCAAATATGGAAACATACGTGAACAAGCTTCACGAAGGCTCCACATACACAGCAGCTGTCCAGTACAATGTTCTAGAAAAAG
LDT_RSV-B_M_1.1	55	hRSV/B/Brazil/un-UMC-550102019/2018|EPI_ISL_19049200|2018-09-17	GGCAAATATGGAAACATACGTGAACAAGCTTCACGAAGGCTCCACATACACAGCAGCTGTCCAGTACAATGTTCTAGAAAAAG
LDT_RSV-B_M_1.1	55	hRSV/B/USA/MD-JHRSV814/2020|EPI_ISL_19884127|2020	GGCAAATATGGAAACATACGTGAACAAGCTTCACGAAGGCTCCACATACACAGCAGCTGTCCAGTACAATGTTCTAGAAAAAG
LDT_RSV-B_M_1.1	55	hRSV/B/Japan/UMC-810102045/2018|EPI_ISL_19048665|2018-08-26	GGCAAATATGGAAACATACGTGAACAAGCTTCACGAAGGCTCCACATACACAGCAGCTGTCCAGTACAATGTTCTAGAAAAAG
LDT_RSV-B_M_1.1	55	hRSV/B/South_Africa/NICD-R06235/2019|EPI_ISL_19754376|2019-05-30	GGCAAATATGGAAACATACGTGAACAAGCTTCACGAAGGCTCCACATACACAGCAGCTGTCCAGTACAATGTTCTAGAAAAAG
LDT_RSV-B_M_1.1	55	hRSV/B/Russia/un-UMC-070103021/2020|EPI_ISL_19048780|2020-02-11	GGCAAATATGGAAACATACGTGAACAAGCTTCACGAAGGCTCCACATACACAGCAGCTGTCCAGTACAATGTTCTAGAAAAAG
LDT_RSV-B_M_1.1	55	hRSV/B/Panama/ICGES-204/2018|EPI_ISL_19423091|2018-08-27	GGCAAATATGGAAACATACGTGAACAAGCTTCACGAAGGCTCCACATACACAGCAGCTGTCCAGTACAATGTTCTAGAAAAAG
LDT_RSV-B_M_1.1	55	hRSV/B/New_Zealand/IESR-HB0041/2018|EPI_ISL_19206603|2018-07-25	GGCAAATATGGAAACATACGTGAACAAGCTTCACGAAGGCTCCACATACACAGCAGCTGTCCAGTACAATGTTCTAGAAAAAG
LDT_RSV-B_M_1.1	55	hRSV/B/England/213661859/2021|EPI_ISL_16714641|2021-09-08	GGCAAATATGGAAACATACGTGAACAAGCTTCACGAAGGCTCCACATACACAGCAGCTGTCCAGTACAATGTTCTAGAAAAAG
LDT_RSV-B_M_1.1	55	hRSV/B/USA/IL-NU-145/2018|EPI_ISL_18939405|2018-02	GGCAAATATGGAAACATACGTGAACAAGCTTCACGAAGGCTCCACATACACAGCAGCTGTCCAGTACAATGTTCTAGAAAAAG
LDT_RSV-B_M_1.1	55	hRSV/B/Japan/UMC-810102020/2018|EPI_ISL_19048591|2018-07-23	GGCAAATATGGAAACATACGTGAACAAGCTTCACGAAGGCTCCACATACACAGCAGCTGTCCAGTACAATGTTCTAGAAAAAG
LDT_RSV-B_M_1.1	55	hRSV/B/New_Zealand/IESR-VR1669/2021|EPI_ISL_16960146|2021-08-20	GGCAAATATGGAAACATACGTGAACAAGCTTCACGAAGGCTCCACATACACAGCAGCTGTCCAGTACAATGTTCTAGAAAAAG
LDT_RSV-B_M_1.1	55	hRSV/B/Netherlands/un-DP-UU02-0056-V01/2018|EPI_ISL_15753237|2018-11-22	GGCAAATATGGAAACATACGTGAACAAGCTTCACGAAGGCTCCACATACACAGCAGCTGTCCAGTACAATGTTCTAGAAAAAG
LDT_RSV-B_M_1.1	55	hRSV/B/Australia/B-NSW-WM1228A-16/2016|EPI_ISL_2575597|2016-10-12	GGCAAATATGGAAACATACGTGAACAAGCTTCACGAAGGCTCCACATACACAGCAGCTGTCCAGTACAATGTTCTAGAAAAAG
LDT_RSV-B_M_1.1	55	hRSV/B/Spain/CT-HUVH-480915/2021|EPI_ISL_18682099|2021-03-03	GGCAAATATGGAAACATACGTGAACAAGCTTCACGAAGGCTCCACATACACAGCAGCTGTCCAGTACAATGTTCTAGAAAAAG
LDT_RSV-B_M_1.1	55	hRSV/B/Japan/UMC-26832/2018|EPI_ISL_18062248|2018-10-17	GGCAAATATGGAAACATACGTGAACAAGCTTCACGAAGGCTCCACATACACAGCAGCTGTCCAGTACAATGTTCTAGAAAAAG
LDT_RSV-B_M_1.1	55	hRSV/B/Canada/un-UMC-010102046/2019|EPI_ISL_19049043|2019-03-26	GGCAAATATGGAAACATACGTGAACAAGCTTCACGAAGGCTCCACATACACAGCAGCTGTCCAGTACAATGTTCTAGAAAAAG
LDT_RSV-B_M_1.1	55	hRSV/B/South_Africa/UMC-26007/2019|EPI_ISL_18061423|2019-05-24	GGCAAATATGGAAACATACGTGAACAAGCTTCACGAAGGCTCCACATACACAGCAGCTGTCCAGTACAATGTTCTAGAAAAAG
LDT_RSV-B_M_1.1	55	hRSV/B/New_Zealand/IESR-HH2481/2021|EPI_ISL_16959477|2021-06-16	GGCAAATATGGAAACATACGTGAACAAGCTTCACGAAGGCTCCACATACACAGCAGCTGTCCAGTACAATGTTCTAGAAAAAG
LDT_RSV-B_M_1.1	55	hRSV/B/Germany/HB-21-00745/2021|EPI_ISL_18005874|2021-10-25	GGCAAATATGGAAACATACGTGAACAAGCTTCACGAAGGCTCCACATACACAGCAGCTGTCCAGTACAATGTTCTAGAAAAAG
LDT_RSV-B_M_1.1	55	hRSV/B/Australia/VIC-RCH058/2021|EPI_ISL_2543852|2021-02-21	GGCAAATATGGAAACATACGTGAACAAGCTTCACGAAGGCTCCACATACACAGCAGCTGTCCAGTACAATGTTCTAGAAAAAG
LDT_RSV-B_M_1.1	55	hRSV/B/New_Zealand/IESR-HB0510/2017|EPI_ISL_19206421|2017-06-15	GGCAAATATGGAAACATACGTGAACAAGCTTCACGAAGGCTCCACATACACAGCAGCTGTCCAGTACAATGTTCTAGAAAAAG
LDT_RSV-B_M_1.1	55	hRSV/B/Japan/UMC-810101029/2018|EPI_ISL_19048532|2018-04-18	GGCAAATATGGAAACATACGTGAACAAGCTTCACGAAGGCTCCACATACACAGCAGCTGTCCAGTACAATGTTCTAGAAAAAG
LDT_RSV-B_M_1.1	55	hRSV/B/USA/WA-UW-1102/2019|EPI_ISL_17221672|2019-02	GGCAAATATGGAAACATACGTGAACAAGCTTCACGAAGGCTCCACATACACAGCAGCTGTCCAGTACAATGTTCTAGAAAAAG
LDT_RSV-B_M_1.1	55	hRSV/B/France/ARA-HCL019214989701/2019|EPI_ISL_18789021|2019-12-13	GGCAAATATGGAAACATACGTGAACAAGCTTCACGAAGGCTCCACATACACAGCAGCTGTCCAGTACAATGTTCTAGAAAAAG
LDT_RSV-B_M_1.1	55	hRSV/B/England/E21001082/2021|EPI_ISL_16714607|2021-07-02	GGCAAATATGGAAACATACGTGAACAAGCTTCACGAAGGCTCCACATACACAGCAGCTGTCCAGTACAATGTTCTAGAAAAAG
LDT_RSV-B_M_1.1	55	hRSV/B/New_Zealand/IESR-HB0566/2017|EPI_ISL_19206431|2017-07-31	GGCAAATATGGAAACATACGTGAACAAGCTTCACGAAGGCTCCACATACACAGCAGCTGTCCAGTACAATGTTCTAGAAAAAG
LDT_RSV-B_M_1.1	55	hRSV/B/Spain/un-UMC-340102022/2019|EPI_ISL_19048120|2019-01-14	GGCAAATATGGAAACATACGTGAACAAGCTTCACGAAGGCTCCACATACACAGCAGCTGTCCAGTACAATGTTCTAGAAAAAG
LDT_RSV-B_M_1.1	55	hRSV/B/China/WH-WIV-0508n7/2021|EPI_ISL_19888431|2021-05-08	GGCAAATATGGAAACATACGTGAACAAGCTTCACGAAGGCTCCACATACACAGCAGCTGTCCAGTACAATGTTCTAGAAAAAG
LDT_RSV-B_M_1.1	55	hRSV/B/England/213781197/2021|EPI_ISL_16714644|2021-09-16	GGCAAATATGGAAACATACGTGAACAAGCTTCACGAAGGCTCCACATACACAGCAGCTGTCCAGTACAATGTTCTAGAAAAAG
LDT_RSV-B_M_1.1	55	hRSV/B/Argentina/HNRG-412/2018|EPI_ISL_15055336|2018-06-15	GGCAAATATGGAAACATACGTGAACAAGCTTCACGAAGGCTCCACATACACAGCAGCTGTCCAGTACAATGTTCTAGAAAAAG
LDT_RSV-B_M_1.1	55	hRSV/B/USA/MD-JHRSV759/2020|EPI_ISL_19884122|2020	GGCAAATATGGAAACATACGTGAACAAGCTTCACGAAGGCTCCACATACACAGCAGCTGTCCAGTACAATGTTCTAGAAAAAG
LDT_RSV-B_M_1.1	55	hRSV/B/New_Zealand/IESR-CF0954/2017|EPI_ISL_19206344|2017-07-12	GGCAAATATGGAAACATACGTGAACAAGCTTCACGAAGGCTCCACATACACAGCAGCTGTCCAGTACAATGTTCTAGAAAAAG
LDT_RSV-B_M_1.1	55	hRSV/B/England/194560645/2019|EPI_ISL_1647506|2019-11-05	GGCAAATATGGAAACATACGTGAACAAGCTTCACGAAGGCTCCACATACACAGCAGCTGTCCAGTACAATGTTCTAGAAAAAG
LDT_RSV-B_M_1.1	55	hRSV/B/France/ARA-HCL020015591801/2020|EPI_ISL_18789130|2020-01-24	GGCAAATATGGAAACATACGTGAACAAGCTTCACGAAGGCTCCACATACACAGCAGCTGTCCAGTACAATGTTCTAGAAAAAG
LDT_RSV-B_M_1.1	55	hRSV/B/Argentina/BA-HNRG-208/2016|EPI_ISL_1074182|2016-04-22	GGCAAATATGGAAACATACGTGAACAAGCTTCACGAAGGCTCCACATACACAGCAGCTGTCCAGTACAATGTTCTAGAAAAAG
LDT_RSV-B_M_1.1	55	hRSV/B/Canada/un-UMC-25640/2019|EPI_ISL_18061056|2019-02-24	GGCAAATATGGAAACATACGTGAACAAGCTTCACGAAGGCTCCACATACACAGCAGCTGTCCAGTACAATGTTCTAGAAAAAG
LDT_RSV-B_M_1.1	55	hRSV/B/Panama/GMIHS-140/2020|EPI_ISL_19568529|2020-01-16	GGCAAATATGGAAACATACGTGAACAAGCTTCACGAAGGCTCCACATACACAGCAGCTGTCCAGTACAATGTTCTAGAAAAAG
LDT_RSV-B_M_1.1	55	hRSV/B/Brazil/RS-FIOCRUZ-68493/2021|EPI_ISL_19533100|2021-04-12	GGCAAATATGGAAACATACGTGAACAAGCTTCACGAAGGCTCCACATACACAGCAGCTGTCCAGTACAATGTTCTAGAAAAAG
LDT_RSV-B_M_1.1	55	hRSV/B/New_Zealand/IESR-VR1024/2021|EPI_ISL_16959894|2021-07-07	GGCAAATATGGAAACATACGTGAACAAGCTTCACGAAGGCTCCACATACACAGCAGCTGTCCAGTACAATGTTCTAGAAAAAG
LDT_RSV-B_M_1.1	55	hRSV/B/New_Zealand/IESR-HB0053/2018|EPI_ISL_19206605|2018-07-31	GGCAAATATGGAAACATACGTGAACAAGCTTCACGAAGGCTCCACATACACAGCAGCTGTCCAGTACAATGTTCTAGAAAAAG
LDT_RSV-B_M_1.1	55	hRSV/B/Finland/UMC-358103021/2020|EPI_ISL_19048362|2020-02-06	GGCAAATATGGAAACATACGTGAACAAGCTTCACGAAGGCTCCACATACACAGCAGCTGTCCAGTACAATGTTCTAGAAAAAG
LDT_RSV-B_M_1.1	55	hRSV/B/France/ARA-HCL021204112601/2021|EPI_ISL_18789523|2021-11-16	GGCAAATATGGAAACATACGTGAACAAGCTTCACGAAGGCTCCACATACACAGCAGCTGTCCAGTACAATGTTCTAGAAAAAG
LDT_RSV-B_M_1.1	55	hRSV/B/Netherlands/un-DP-UU02-0039-V01/2018|EPI_ISL_15753053|2018-01-15	GGCAAATATGGAAACATACGTGAACAAGCTTCACGAAGGCTCCACATACACAGCAGCTGTCCAGTACAATGTTCTAGAAAAAG
LDT_RSV-B_M_1.1	55	hRSV/B/Brazil/un-UMC-26558/2018|EPI_ISL_18061974|2018-08-15	GGCAAATATGGAAACATACGTGAACAAGCTTCACGAAGGCTCCACATACACAGCAGCTGTCCAGTACAATGTTCTAGAAAAAG
LDT_RSV-B_M_1.1	55	hRSV/B/Italy/SIC-102_43/2021|EPI_ISL_19063332|2021-10-28	GGCAAATATGGAAACATACGTGAACAAGCTTCACGAAGGCTCCACATACACAGCAGCTGTCCAGTACAATGTTCTAGAAAAAG
LDT_RSV-B_M_1.1	55	hRSV/B/New_Zealand/IESR-VR0341/2021|EPI_ISL_16959553|2021-06-06	GGCAAATATGGAAACATACGTGAACAAGCTTCACGAAGGCTCCACATACACAGCAGCTGTCCAGTACAATGTTCTAGAAAAAG
LDT_RSV-B_M_1.1	55	hRSV/B/New_Zealand/IESR-CF1031/2019|EPI_ISL_19207178|2019-06-19	GGCAAATATGGAAACATACGTGAACAAGCTTCACGAAGGCTCCACATACACAGCAGCTGTCCAGTACAATGTTCTAGAAAAAG
LDT_RSV-B_M_1.1	55	hRSV/B/Australia/QLD-RBWH042/2021|EPI_ISL_11817031|2021-01-30	GGCAAATATGGAAACATACGTGAACAAGCTTCACGAAGGCTCCACATACACAGCAGCTGTCCAGTACAATGTTCTAGAAAAAG
LDT_RSV-B_M_1.1	55	hRSV/B/USA/WA-BBI-S25815/2021|EPI_ISL_19575949|2021-10-09	GGCAAATATGGAAACATACGTGAACAAGCTTCACGAAGGCTCCACATACACAGCAGCTGTCCAGTACAATGTTCTAGAAAAAG
LDT_RSV-B_M_1.1	55	hRSV/B/China/HB-57214/2021|EPI_ISL_6314465|2021-03-16	GGCAAATATGGAAACATACGTGAACAAGCTTCACGAAGGCTCCACATACACAGCAGCTGTCCAGTACAATGTTCTAGAAAAAG
LDT_RSV-B_M_1.1	55	hRSV/B/South_Africa/NICD-R00035/2021|EPI_ISL_11055769|2021-01-04	GGCAAATATGGAAACATACGTGAACAAGCTTCACGAAGGCTCCACATACACAGCAGCTGTCCAGTACAATGTTCTAGAAAAAG
LDT_RSV-B_M_1.1	55	hRSV/B/Spain/CHUVI-51701569/2021|EPI_ISL_14084087|2021-10-11	GGCAAATATGGAAACATACGTGAACAAGCTTCACGAAGGCTCCACATACACAGCAGCTGTCCAGTACAATGTTCTAGAAAAAG
LDT_RSV-B_M_1.1	55	hRSV/B/England/E21001085/2021|EPI_ISL_16714609|2021-07-07	GGCAAATATGGAAACATACGTGAACAAGCTTCACGAAGGCTCCACATACACAGCAGCTGTCCAGTACAATGTTCTAGAAAAAG
LDT_RSV-B_M_1.1	55	hRSV/B/Japan/NU-21RS033iso/2021|EPI_ISL_19709902|2021-11-26	GGCAAATATGGAAACATACGTGAACAAGCTTCACGAAGGCTCCACATACACAGCAGCTGTCCAGTACAATGTTCTAGAAAAAG
LDT_RSV-B_M_1.1	55	hRSV/B/Argentina/BA-HNRG-429/2018|EPI_ISL_15067713|2018-08-06	GGCAAATATGGAAACATACGTGAACAAGCTTCACGAAGGCTCCACATACACAGCAGCTGTCCAGTACAATGTTCTAGAAAAAG
LDT_RSV-B_M_1.1	55	hRSV/B/Australia/WM1603138/2020|EPI_ISL_2839368|2020-06-08	GGCAAATATGGAAACATACGTGAACAAGCTTCACGAAGGCTCCACATACACAGCAGCTGTCCAGTACAATGTTCTAGAAAAAG
LDT_RSV-B_M_1.1	55	hRSV/B/New_Zealand/IESR-HB0072/2017|EPI_ISL_19206966|2017-04-12	GGCAAATATGGAAACATACGTGAACAAGCTTCACGAAGGCTCCACATACACAGCAGCTGTCCAGTACAATGTTCTAGAAAAAG
LDT_RSV-B_M_1.1	55	hRSV/B/Russia/un-UMC-25776/2020|EPI_ISL_18061192|2020-01-28	GGCAAATATGGAAACATACGTGAACAAGCTTCACGAAGGCTCCACATACACAGCAGCTGTCCAGTACAATGTTCTAGAAAAAG
LDT_RSV-B_M_1.1	55	hRSV/B/New_Zealand/IESR-VR1057/2021|EPI_ISL_16959916|2021-07-01	GGCAAATATGGAAACATACGTGAACAAGCTTCACGAAGGCTCCACATACACAGCAGCTGTCCAGTACAATGTTCTAGAAAAAG
LDT_RSV-B_M_1.1	55	hRSV/B/Netherlands/un-UMC-310103058/2019|EPI_ISL_19048590|2019-11-13	GGCAAATATGGAAACATACGTGAACAAGCTTCACGAAGGCTCCACATACACAGCAGCTGTCCAGTACAATGTTCTAGAAAAAG
LDT_RSV-B_M_1.1	55	hRSV/B/Beijing/BCDC-09R0323/2020|EPI_ISL_19542633|2020-12-01	GGCAAATATGGAAACATACGTGAACAAGCTTCACGAAGGCTCCACATACACAGCAGCTGTCCAGTACAATGTTCTAGAAAAAG
LDT_RSV-B_M_1.1	55	hRSV/B/Netherlands/un-UMC-310101065/2018|EPI_ISL_19048177|2018-01-25	GGCAAATATGGAAACATACGTGAACAAGCTTCACGAAGGCTCCACATACACAGCAGCTGTCCAGTACAATGTTCTAGAAAAAG
LDT_RSV-B_M_1.1	55	hRSV/B/Finland/UMC-358102005/2019|EPI_ISL_19048136|2019-02-18	GGCAAATATGGAAACATACGTGAACAAGCTTCACGAAGGCTCCACATACACAGCAGCTGTCCAGTACAATGTTCTAGAAAAAG
LDT_RSV-B_M_1.1	55	hRSV/B/England/213601053/2021|EPI_ISL_16714639|2021-09-03	GGCAAATATGGAAACATACGTGAACAAGCTTCACGAAGGCTCCACATACACAGCAGCTGTCCAGTACAATGTTCTAGAAAAAG
LDT_RSV-B_M_1.1	55	hRSV/B/Australia/un-UMC-610102007/2019|EPI_ISL_19049167|2019-05-11	GGCAAATATGGAAACATACGTGAACAAGCTTCACGAAGGCTCCACATACACAGCAGCTGTCCAGTACAATGTTCTAGAAAAAG
LDT_RSV-B_M_1.1	55	hRSV/B/Germany/un-UMC-26453/2019|EPI_ISL_18061869|2019-02-11	GGCAAATATGGAAACATACGTGAACAAGCTTCACGAAGGCTCCACATACACAGCAGCTGTCCAGTACAATGTTCTAGAAAAAG
LDT_RSV-B_M_1.1	55	hRSV/B/Japan/UMC-810102044/2018|EPI_ISL_19048254|2018-08-24	GGCAAATATGGAAACATACGTGAACAAGCTTCACGAAGGCTCCACATACACAGCAGCTGTCCAGTACAATGTTCTAGAAAAAG
LDT_RSV-B_M_1.1	55	hRSV/B/USA/WA-BBI-S23383/2021|EPI_ISL_18143635|2021-11-21	GGCAAATATGGAAACATACGTGAACAAGCTTCACGAAGGCTCCACATACACAGCAGCTGTCCAGTACAATGTTCTAGAAAAAG
LDT_RSV-B_M_1.1	55	hRSV/B/USA/WA-BBI-S25079/2021|EPI_ISL_19006833|2021-08-04	GGCAAATATGGAAACATACGTGAACAAGCTTCACGAAGGCTCCACATACACAGCAGCTGTCCAGTACAATGTTCTAGAAAAAG
LDT_RSV-B_M_1.1	55	hRSV/B/Australia/un-UMC-610102035/2019|EPI_ISL_19048357|2019-07-22	GGCAAATATGGAAACATACGTGAACAAGCTTCACGAAGGCTCCACATACACAGCAGCTGTCCAGTACAATGTTCTAGAAAAAG
LDT_RSV-B_M_1.1	55	hRSV/B/England/213541171/2021|EPI_ISL_16714637|2021-08-29	GGCAAATATGGAAACATACGTGAACAAGCTTCACGAAGGCTCCACATACACAGCAGCTGTCCAGTACAATGTTCTAGAAAAAG
LDT_RSV-B_M_1.1	55	hRSV/B/Australia/QLD-RBWH289/2021|EPI_ISL_11817084|2021-04-08	GGCAAATATGGAAACATACGTGAACAAGCTTCACGAAGGCTCCACATACACAGCAGCTGTCCAGTACAATGTTCTAGAAAAAG
LDT_RSV-B_M_1.1	55	hRSV/B/Brazil/un-UMC-550101013/2018|EPI_ISL_19048084|2018-06-25	GGCAAATATGGAAACATACGTGAACAAGCTTCACGAAGGCTCCACATACACAGCAGCTGTCCAGTACAATGTTCTAGAAAAAG
LDT_RSV-B_M_1.1	55	hRSV/B/Mexico/un-UMC-520103004/2020|EPI_ISL_19048029|2020-02-27	GGCAAATATGGAAACATACGTGAACAAGCTTCACGAAGGCTCCACATACACAGCAGCTGTCCAGTACAATGTTCTAGAAAAAG
LDT_RSV-B_M_1.1	55	hRSV/B/New_Zealand/IESR-CF1111/2017|EPI_ISL_19206348|2017-07-20	GGCAAATATGGAAACATACGTGAACAAGCTTCACGAAGGCTCCACATACACAGCAGCTGTCCAGTACAATGTTCTAGAAAAAG
LDT_RSV-B_M_1.1	55	hRSV/B/Finland/UMC-26381/2020|EPI_ISL_18061797|2020-02-14	GGCAAATATGGAAACATACGTGAACAAGCTTCACGAAGGCTCCACATACACAGCAGCTGTCCAGTACAATGTTCTAGAAAAAG
LDT_RSV-B_M_1.1	55	hRSV/B/Argentina/HNRG-434/2019|EPI_ISL_15055350|2019-06-07	GGCAAATATGGAAACATACGTGAACAAGCTTCACGAAGGCTCCACATACACAGCAGCTGTCCAGTACAATGTTCTAGAAAAAG
LDT_RSV-B_M_1.1	55	hRSV/B/USA/un-SC2597/2017|EPI_ISL_15772196|2017	GGCAAATATGGAAACATACGTGAACAAGCTTCACGAAGGCTCCACATACACAGCAGCTGTCCAGTACAATGTTCTAGAAAAAG
LDT_RSV-B_M_1.1	55	hRSV/B/South_Africa/UMC-25967/2019|EPI_ISL_18061383|2019-03-19	GGCAAATATGGAAACATACGTGAACAAGCTTCACGAAGGCTCCACATACACAGCAGCTGTCCAGTACAATGTTCTAGAAAAAG
LDT_RSV-B_M_1.1	55	hRSV/B/Brazil/un-UMC-26627/2019|EPI_ISL_18062043|2019-07-30	GGCAAATATGGAAACATACGTGAACAAGCTTCACGAAGGCTCCACATACACAGCAGCTGTCCAGTACAATGTTCTAGAAAAAG
LDT_RSV-B_M_1.1	55	hRSV/B/USA/IL-NU-024/2018|EPI_ISL_18939520|2018-01	GGCAAATATGGAAACATACGTGAACAAGCTTCACGAAGGCTCCACATACACAGCAGCTGTCCAGTACAATGTTCTAGAAAAAG
LDT_RSV-B_M_1.1	55	hRSV/B/France/ARA-HCL021200746701/2021|EPI_ISL_18789493|2021-11-10	GGCAAATATGGAAACATACGTGAACAAGCTTCACGAAGGCTCCACATACACAGCAGCTGTCCAGTACAATGTTCTAGAAAAAG
LDT_RSV-B_M_1.1	55	hRSV/B/New_Zealand/IESR-HB0708/2017|EPI_ISL_19207054|2017-07-06	GGCAAATATGGAAACATACGTGAACAAGCTTCACGAAGGCTCCACATACACAGCAGCTGTCCAGTACAATGTTCTAGAAAAAG
LDT_RSV-B_M_1.1	55	hRSV/B/England/195200237/2019|EPI_ISL_1647567|2019-12-19	GGCAAATATGGAAACATACGTGAACAAGCTTCACGAAGGCTCCACATACACAGCAGCTGTCCAGTACAATGTTCTAGAAAAAG
LDT_RSV-B_M_1.1	55	hRSV/B/New_Zealand/IESR-IN0551/2021|EPI_ISL_16959508|2021-07-09	GGCAAATATGGAAACATACGTGAACAAGCTTCACGAAGGCTCCACATACACAGCAGCTGTCCAGTACAATGTTCTAGAAAAAG
LDT_RSV-B_M_1.1	55	hRSV/B/Russia/un-UMC-070103011/2020|EPI_ISL_19049125|2020-01-27	GGCAAATATGGAAACATACGTGAACAAGCTTCACGAAGGCTCCACATACACAGCAGCTGTCCAGTACAATGTTCTAGAAAAAG
LDT_RSV-B_M_1.1	55	hRSV/B/Finland/UMC-358101007/2017|EPI_ISL_19048674|2017-12-27	GGCAAATATGGAAACATACGTGAACAAGCTTCACGAAGGCTCCACATACACAGCAGCTGTCCAGTACAATGTTCTAGAAAAAG
LDT_RSV-B_M_1.1	55	hRSV/B/China/WH-WIV-0416n2/2021|EPI_ISL_19888417|2021-04-16	GGCAAATATGGAAACATACGTGAACAAGCTTCACGAAGGCTCCACATACACAGCAGCTGTCCAGTACAATGTTCTAGAAAAAG
LDT_RSV-B_M_1.1	55	hRSV/B/United_Kingdom/DP-IM02-0001-V01/2018|EPI_ISL_15753170|2018-10-08	GGCAAATATGGAAACATACGTGAACAAGCTTCACGAAGGCTCCACATACACAGCAGCTGTCCAGTACAATGTTCTAGAAAAAG
LDT_RSV-B_M_1.1	55	hRSV/B/Russia/un-UMC-070103039/2020|EPI_ISL_19048818|2020-03-04	GGCAAATATGGAAACATACGTGAACAAGCTTCACGAAGGCTCCACATACACAGCAGCTGTCCAGTACAATGTTCTAGAAAAAG
LDT_RSV-B_M_1.1	55	hRSV/B/Canada/un-UMC-25687/2018|EPI_ISL_18061103|2018-11-16	GGCAAATATGGAAACATACGTGAACAAGCTTCACGAAGGCTCCACATACACAGCAGCTGTCCAGTACAATGTTCTAGAAAAAG
LDT_RSV-B_M_1.1	55	hRSV/B/Netherlands/un-UMC-26174/2019|EPI_ISL_18061590|2019-11-13	GGCAAATATGGAAACATACGTGAACAAGCTTCACGAAGGCTCCACATACACAGCAGCTGTCCAGTACAATGTTCTAGAAAAAG
LDT_RSV-B_M_1.1	55	hRSV/B/USA/WA-BBI-S23395/2021|EPI_ISL_18143568|2021-11-16	GGCAAATATGGAAACATACGTGAACAAGCTTCACGAAGGCTCCACATACACAGCAGCTGTCCAGTACAATGTTCTAGAAAAAG
LDT_RSV-B_M_1.1	55	hRSV/B/New_Zealand/IESR-HH2645/2021|EPI_ISL_16959485|2021-07-06	GGCAAATATGGAAACATACGTGAACAAGCTTCACGAAGGCTCCACATACACAGCAGCTGTCCAGTACAATGTTCTAGAAAAAG
LDT_RSV-B_M_1.1	55	hRSV/B/China/ZJ-CDC-S193/2016|EPI_ISL_19749452|2016-9-12	GGCAAATATGGAAACATACGTGAACAAGCTTCACGAAGGCTCCACATACACAGCAGCTGTCCAGTACAATGTTCTAGAAAAAG
LDT_RSV-B_M_1.1	55	hRSV/B/USA/IL-NU-164/2019|EPI_ISL_18939341|2019-02	GGCAAATATGGAAACATACGTGAACAAGCTTCACGAAGGCTCCACATACACAGCAGCTGTCCAGTACAATGTTCTAGAAAAAG
LDT_RSV-B_M_1.1	55	hRSV/B/France/ARA-HCL021194889701/2021|EPI_ISL_18789452|2021-11-01	GGCAAATATGGAAACATACGTGAACAAGCTTCACGAAGGCTCCACATACACAGCAGCTGTCCAGTACAATGTTCTAGAAAAAG
LDT_RSV-B_M_1.1	55	hRSV/B/Brazil/un-UMC-550102010/2018|EPI_ISL_19048517|2018-08-21	GGCAAATATGGAAACATACGTGAACAAGCTTCACGAAGGCTCCACATACACAGCAGCTGTCCAGTACAATGTTCTAGAAAAAG
LDT_RSV-B_M_1.1	55	hRSV/B/New_Zealand/IESR-VR0895/2021|EPI_ISL_16959839|2021-07-04	GGCAAATATGGAAACATACGTGAACAAGCTTCACGAAGGCTCCACATACACAGCAGCTGTCCAGTACAATGTTCTAGAAAAAG
LDT_RSV-B_M_1.1	55	hRSV/B/Finland/UMC-25830/2018|EPI_ISL_18061246|2018-01-25	GGCAAATATGGAAACATACGTGAACAAGCTTCACGAAGGCTCCACATACACAGCAGCTGTCCAGTACAATGTTCTAGAAAAAG
LDT_RSV-B_M_1.1	55	hRSV/B/Finland/UMC-26334/2019|EPI_ISL_18061750|2019-02-18	GGCAAATATGGAAACATACGTGAACAAGCTTCACGAAGGCTCCACATACACAGCAGCTGTCCAGTACAATGTTCTAGAAAAAG
LDT_RSV-B_M_1.1	55	hRSV/B/Italy/SIC-106_03/2019|EPI_ISL_19063330|2019-01-15	GGCAAATATGGAAACATACGTGAACAAGCTTCACGAAGGCTCCACATACACAGCAGCTGTCCAGTACAATGTTCTAGAAAAAG
LDT_RSV-B_M_1.1	55	hRSV/B/Spain/CT-HUVH-543634/2021|EPI_ISL_18682106|2021-05-23	GGCAAATATGGAAACATACGTGAACAAGCTTCACGAAGGCTCCACATACACAGCAGCTGTCCAGTACAATGTTCTAGAAAAAG
LDT_RSV-B_M_1.1	55	hRSV/B/Japan/UMC-810101026/2018|EPI_ISL_19048374|2018-04-16	GGCAAATATGGAAACATACGTGAACAAGCTTCACGAAGGCTCCACATACACAGCAGCTGTCCAGTACAATGTTCTAGAAAAAG
LDT_RSV-B_M_1.1	55	hRSV/B/USA/MD-JHRSV625/2018|EPI_ISL_19884090|2018	GGCAAATATGGAAACATACGTGAACAAGCTTCACGAAGGCTCCACATACACAGCAGCTGTCCAGTACAATGTTCTAGAAAAAG
LDT_RSV-B_M_1.1	55	hRSV/B/South_Korea/UMC-26903/2019|EPI_ISL_18062319|2019-12-11	GGCAAATATGGAAACATACGTGAACAAGCTTCACGAAGGCTCCACATACACAGCAGCTGTCCAGTACAATGTTCTAGAAAAAG
LDT_RSV-B_M_1.1	55	hRSV/B/Finland/UMC-358101008/2017|EPI_ISL_19048972|2017-12-28	GGCAAATATGGAAACATACGTGAACAAGCTTCACGAAGGCTCCACATACACAGCAGCTGTCCAGTACAATGTTCTAGAAAAAG
LDT_RSV-B_M_1.1	55	hRSV/B/Italy/SIC-3_03/2018|EPI_ISL_19063310|2018-01-15	GGCAAATATGGAAACATACGTGAACAAGCTTCACGAAGGCTCCACATACACAGCAGCTGTCCAGTACAATGTTCTAGAAAAAG
LDT_RSV-B_M_1.1	55	hRSV/B/South_Africa/UMC-25905/2018|EPI_ISL_18061321|2018-04-17	GGCAAATATGGAAACATACGTGAACAAGCTTCACGAAGGCTCCACATACACAGCAGCTGTCCAGTACAATGTTCTAGAAAAAG
LDT_RSV-B_M_1.1	55	hRSV/B/Brazil/un-UMC-26595/2019|EPI_ISL_18062011|2019-06-11	GGCAAATATGGAAACATACGTGAACAAGCTTCACGAAGGCTCCACATACACAGCAGCTGTCCAGTACAATGTTCTAGAAAAAG
LDT_RSV-B_M_1.1	55	hRSV/B/USA/WA-BBI-S23386/2021|EPI_ISL_18143541|2021-11-24	GGCAAATATGGAAACATACGTGAACAAGCTTCACGAAGGCTCCACATACACAGCAGCTGTCCAGTACAATGTTCTAGAAAAAG
LDT_RSV-B_M_1.1	55	hRSV/B/USA/WA-BBI-S25060/2019|EPI_ISL_19006987|2019-12-25	GGCAAATATGGAAACATACGTGAACAAGCTTCACGAAGGCTCCACATACACAGCAGCTGTCCAGTACAATGTTCTAGAAAAAG
LDT_RSV-B_M_1.1	55	hRSV/B/China/WH-WIV-1027n1/2021|EPI_ISL_19888477|2021-10-27	GGCAAATATGGAAACATACGTGAACAAGCTTCACGAAGGCTCCACATACACAGCAGCTGTCCAGTACAATGTTCTAGAAAAAG
LDT_RSV-B_M_1.1	55	hRSV/B/USA/WA-BBI-S23402/2019|EPI_ISL_18143690|2019-11-22	GGCAAATATGGAAACATACGTGAACAAGCTTCACGAAGGCTCCACATACACAGCAGCTGTCCAGTACAATGTTCTAGAAAAAG
LDT_RSV-B_M_1.1	55	hRSV/B/England/E22004802/2021|EPI_ISL_16714422|2021-11-06	GGCAAATATGGAAACATACGTGAACAAGCTTCACGAAGGCTCCACATACACAGCAGCTGTCCAGTACAATGTTCTAGAAAAAG
LDT_RSV-B_M_1.1	55	hRSV/B/New_Zealand/IESR-CF2072/2017|EPI_ISL_19206958|2017-09-07	GGCAAATATGGAAACATACGTGAACAAGCTTCACGAAGGCTCCACATACACAGCAGCTGTCCAGTACAATGTTCTAGAAAAAG
LDT_RSV-B_M_1.1	55	hRSV/B/France/ARA-HCL021184185502/2021|EPI_ISL_18789379|2021-10-14	GGCAAATATGGAAACATACGTGAACAAGCTTCACGAAGGCTCCACATACACAGCAGCTGTCCAGTACAATGTTCTAGAAAAAG
LDT_RSV-B_M_1.1	55	hRSV/B/England/200220906/2020|EPI_ISL_1647580|2020-01-06	GGCAAATATGGAAACATACGTGAACAAGCTTCACGAAGGCTCCACATACACAGCAGCTGTCCAGTACAATGTTCTAGAAAAAG
LDT_RSV-B_M_1.1	55	hRSV/B/Scotland/WoSSVC-EXP_10_07/2021|EPI_ISL_18272412|2021-10	GGCAAATATGGAAACATACGTGAACAAGCTTCACGAAGGCTCCACATACACAGCAGCTGTCCAGTACAATGTTCTAGAAAAAG
LDT_RSV-B_M_1.1	55	hRSV/B/Finland/UMC-25813/2017|EPI_ISL_18061229|2017-12-25	GGCAAATATGGAAACATACGTGAACAAGCTTCACGAAGGCTCCACATACACAGCAGCTGTCCAGTACAATGTTCTAGAAAAAG
LDT_RSV-B_M_1.1	55	hRSV/B/New_Zealand/IESR-HB1043/2017|EPI_ISL_19206531|2017-08-06	GGCAAATATGGAAACATACGTGAACAAGCTTCACGAAGGCTCCACATACACAGCAGCTGTCCAGTACAATGTTCTAGAAAAAG
LDT_RSV-B_M_1.1	55	hRSV/B/England/E22004728/2021|EPI_ISL_16714356|2021-10-04	GGCAAATATGGAAACATACGTGAACAAGCTTCACGAAGGCTCCACATACACAGCAGCTGTCCAGTACAATGTTCTAGAAAAAG
LDT_RSV-B_M_1.1	55	hRSV/B/Brazil/un-UMC-550102012/2018|EPI_ISL_19048148|2018-08-30	GGCAAATATGGAAACATACGTGAACAAGCTTCACGAAGGCTCCACATACACAGCAGCTGTCCAGTACAATGTTCTAGAAAAAG
LDT_RSV-B_M_1.1	55	hRSV/B/Germany/HB-21-00578/2021|EPI_ISL_18005872|2021-10-19	GGCAAATATGGAAACATACGTGAACAAGCTTCACGAAGGCTCCACATACACAGCAGCTGTCCAGTACAATGTTCTAGAAAAAG
LDT_RSV-B_M_1.1	55	hRSV/B/Japan/UMC-26801/2018|EPI_ISL_18062217|2018-07-30	GGCAAATATGGAAACATACGTGAACAAGCTTCACGAAGGCTCCACATACACAGCAGCTGTCCAGTACAATGTTCTAGAAAAAG
LDT_RSV-B_M_1.1	55	hRSV/B/France/un-UMC-330102005/2018|EPI_ISL_19048621|2018-12-21	GGCAAATATGGAAACATACGTGAACAAGCTTCACGAAGGCTCCACATACACAGCAGCTGTCCAGTACAATGTTCTAGAAAAAG
LDT_RSV-B_M_1.1	55	hRSV/B/Italy/SIC-8_03/2019|EPI_ISL_19063289|2019-01-14	GGCAAATATGGAAACATACGTGAACAAGCTTCACGAAGGCTCCACATACACAGCAGCTGTCCAGTACAATGTTCTAGAAAAAG
LDT_RSV-B_M_1.1	55	hRSV/B/United_Kingdom/DP-OX02-8758-D03/2018|EPI_ISL_15753043|2018-12-19	GGCAAATATGGAAACATACGTGAACAAGCTTCACGAAGGCTCCACATACACAGCAGCTGTCCAGTACAATGTTCTAGAAAAAG
LDT_RSV-B_M_1.1	55	hRSV/B/Spain/un-UMC-26328/2020|EPI_ISL_18061744|2020-02-26	GGCAAATATGGAAACATACGTGAACAAGCTTCACGAAGGCTCCACATACACAGCAGCTGTCCAGTACAATGTTCTAGAAAAAG
LDT_RSV-B_M_1.1	55	hRSV/B/England/214301018/2021|EPI_ISL_16714667|2021-10-22	GGCAAATATGGAAACATACGTGAACAAGCTTCACGAAGGCTCCACATACACAGCAGCTGTCCAGTACAATGTTCTAGAAAAAG
LDT_RSV-B_M_1.1	55	hRSV/B/Australia/un-WIMR-33/2018|EPI_ISL_18090601|2018-01-01	GGCAAATATGGAAACATACGTGAACAAGCTTCACGAAGGCTCCACATACACAGCAGCTGTCCAGTACAATGTTCTAGAAAAAG
LDT_RSV-B_M_1.1	55	hRSV/B/Spain/un-UMC-26262/2018|EPI_ISL_18061678|2018-12-11	GGCAAATATGGAAACATACGTGAACAAGCTTCACGAAGGCTCCACATACACAGCAGCTGTCCAGTACAATGTTCTAGAAAAAG
LDT_RSV-B_M_1.1	55	hRSV/B/Mexico/un-UMC-520103006/2020|EPI_ISL_19048664|2020-02-06	GGCAAATATGGAAACATACGTGAACAAGCTTCACGAAGGCTCCACATACACAGCAGCTGTCCAGTACAATGTTCTAGAAAAAG
LDT_RSV-B_M_1.1	55	hRSV/B/China/WH-WIV-0611n5/2021|EPI_ISL_19888449|2021-06-11	GGCAAATATGGAAACATACGTGAACAAGCTTCACGAAGGCTCCACATACACAGCAGCTGTCCAGTACAATGTTCTAGAAAAAG
LDT_RSV-B_M_1.1	55	hRSV/B/France/ARA-HCL021198337501/2021|EPI_ISL_18789480|2021-11-07	GGCAAATATGGAAACATACGTGAACAAGCTTCACGAAGGCTCCACATACACAGCAGCTGTCCAGTACAATGTTCTAGAAAAAG
LDT_RSV-B_M_1.1	55	hRSV/B/South_Africa/UMC-270102090/2019|EPI_ISL_19048996|2019-07-15	GGCAAATATGGAAACATACGTGAACAAGCTTCACGAAGGCTCCACATACACAGCAGCTGTCCAGTACAATGTTCTAGAAAAAG
LDT_RSV-B_M_1.1	55	hRSV/B/New_Zealand/IESR-HB0510/2017|EPI_ISL_19207014|2017-06-15	GGCAAATATGGAAACATACGTGAACAAGCTTCACGAAGGCTCCACATACACAGCAGCTGTCCAGTACAATGTTCTAGAAAAAG
LDT_RSV-B_M_1.1	55	hRSV/B/New_Zealand/IESR-VR0810/2021|EPI_ISL_16959804|2021-07-05	GGCAAATATGGAAACATACGTGAACAAGCTTCACGAAGGCTCCACATACACAGCAGCTGTCCAGTACAATGTTCTAGAAAAAG
LDT_RSV-B_M_1.1	55	hRSV/B/Madagascar/IPM-01257/2020|EPI_ISL_19714729|2020-03-12	GGCAAATATGGAAACATACGTGAACAAGCTTCACGAAGGCTCCACATACACAGCAGCTGTCCAGTACAATGTTCTAGAAAAAG
LDT_RSV-B_M_1.1	55	hRSV/B/Finland/UMC-26338/2019|EPI_ISL_18061754|2019-03-11	GGCAAATATGGAAACATACGTGAACAAGCTTCACGAAGGCTCCACATACACAGCAGCTGTCCAGTACAATGTTCTAGAAAAAG
LDT_RSV-B_M_1.1	55	hRSV/B/Madagascar/IPM-00485/2021|EPI_ISL_19714718|2021-01-02	GGCAAATATGGAAACATACGTGAACAAGCTTCACGAAGGCTCCACATACACAGCAGCTGTCCAGTACAATGTTCTAGAAAAAG
LDT_RSV-B_M_1.1	55	hRSV/B/Australia/VIC-RCH050/2019|EPI_ISL_1653993|2019-05-19	GGCAAATATGGAAACATACGTGAACAAGCTTCACGAAGGCTCCACATACACAGCAGCTGTCCAGTACAATGTTCTAGAAAAAG
LDT_RSV-B_M_1.1	55	hRSV/B/Spain/un-DP-SE01A-0132-V02/2020|EPI_ISL_15753050|2020-01-28	GGCAAATATGGAAACATACGTGAACAAGCTTCACGAAGGCTCCACATACACAGCAGCTGTCCAGTACAATGTTCTAGAAAAAG
LDT_RSV-B_M_1.1	55	hRSV/B/Madagascar/IPM-03286/2020|EPI_ISL_19714752|2020-03-26	GGCAAATATGGAAACATACGTGAACAAGCTTCACGAAGGCTCCACATACACAGCAGCTGTCCAGTACAATGTTCTAGAAAAAG
LDT_RSV-B_M_1.1	55	hRSV/B/Italy/LOM-23/2021|EPI_ISL_18446832|2021-11-26	GGCAAATATGGAAACATACGTGAACAAGCTTCACGAAGGCTCCACATACACAGCAGCTGTCCAGTACAATGTTCTAGAAAAAG
LDT_RSV-B_M_1.1	55	hRSV/B/USA/WA-BBI-S25062/2019|EPI_ISL_19006831|2019-12-29	GGCAAATATGGAAACATACGTGAACAAGCTTCACGAAGGCTCCACATACACAGCAGCTGTCCAGTACAATGTTCTAGAAAAAG
LDT_RSV-B_M_1.1	55	hRSV/B/France/ARA-HCL021167527202/2021|EPI_ISL_18789333|2021-09-19	GGCAAATATGGAAACATACGTGAACAAGCTTCACGAAGGCTCCACATACACAGCAGCTGTCCAGTACAATGTTCTAGAAAAAG
LDT_RSV-B_M_1.1	55	hRSV/B/New_Zealand/IESR-VR1447/2021|EPI_ISL_16960067|2021-06-27	GGCAAATATGGAAACATACGTGAACAAGCTTCACGAAGGCTCCACATACACAGCAGCTGTCCAGTACAATGTTCTAGAAAAAG
LDT_RSV-B_M_1.1	55	hRSV/B/Japan/UMC-810102030/2018|EPI_ISL_19049151|2018-07-30	GGCAAATATGGAAACATACGTGAACAAGCTTCACGAAGGCTCCACATACACAGCAGCTGTCCAGTACAATGTTCTAGAAAAAG
LDT_RSV-B_M_1.1	55	hRSV/B/Japan/NU-20U092iso/2021|EPI_ISL_19709965|2021-02-05	GGCAAATATGGAAACATACGTGAACAAGCTTCACGAAGGCTCCACATACACAGCAGCTGTCCAGTACAATGTTCTAGAAAAAG
LDT_RSV-B_M_1.1	55	hRSV/B/Spain/CT-HUVH-972685/2019|EPI_ISL_18682422|2019-01-26	GGCAAATATGGAAACATACGTGAACAAGCTTCACGAAGGCTCCACATACACAGCAGCTGTCCAGTACAATGTTCTAGAAAAAG
LDT_RSV-B_M_1.1	55	hRSV/B/England/213490878/2021|EPI_ISL_16714635|2021-08-27	GGCAAATATGGAAACATACGTGAACAAGCTTCACGAAGGCTCCACATACACAGCAGCTGTCCAGTACAATGTTCTAGAAAAAG
LDT_RSV-B_M_1.1	55	hRSV/B/New_Zealand/IESR-CF2109/2017|EPI_ISL_19206959|2017-09-11	GGCAAATATGGAAACATACGTGAACAAGCTTCACGAAGGCTCCACATACACAGCAGCTGTCCAGTACAATGTTCTAGAAAAAG
LDT_RSV-B_M_1.1	55	hRSV/B/England/200600042/2020|EPI_ISL_1647587|2020-01-28	GGCAAATATGGAAACATACGTGAACAAGCTTCACGAAGGCTCCACATACACAGCAGCTGTCCAGTACAATGTTCTAGAAAAAG
LDT_RSV-B_M_1.1	55	hRSV/B/Germany/NW-21-01489/2021|EPI_ISL_18005850|2021-11-11	GGCAAATATGGAAACATACGTGAACAAGCTTCACGAAGGCTCCACATACACAGCAGCTGTCCAGTACAATGTTCTAGAAAAAG
LDT_RSV-B_M_1.1	55	hRSV/B/China/WH-WIV-0619n7/2021|EPI_ISL_19888451|2021-06-19	GGCAAATATGGAAACATACGTGAACAAGCTTCACGAAGGCTCCACATACACAGCAGCTGTCCAGTACAATGTTCTAGAAAAAG
LDT_RSV-B_M_1.1	55	hRSV/B/New_Zealand/IESR-CF1695/2017|EPI_ISL_19206952|2017-08-16	GGCAAATATGGAAACATACGTGAACAAGCTTCACGAAGGCTCCACATACACAGCAGCTGTCCAGTACAATGTTCTAGAAAAAG
LDT_RSV-B_M_1.1	55	hRSV/B/Netherlands/un-DP-UU01A-0008-V02/2017|EPI_ISL_15753156|2017-12-28	GGCAAATATGGAAACATACGTGAACAAGCTTCACGAAGGCTCCACATACACAGCAGCTGTCCAGTACAATGTTCTAGAAAAAG
LDT_RSV-B_M_1.1	55	hRSV/B/United_Kingdom/DP-IM02-0032-V01/2018|EPI_ISL_15753195|2018-11-26	GGCAAATATGGAAACATACGTGAACAAGCTTCACGAAGGCTCCACATACACAGCAGCTGTCCAGTACAATGTTCTAGAAAAAG
LDT_RSV-B_M_1.1	55	hRSV/B/Brazil/un-UMC-550102179/2019|EPI_ISL_19047958|2019-07-30	GGCAAATATGGAAACATACGTGAACAAGCTTCACGAAGGCTCCACATACACAGCAGCTGTCCAGTACAATGTTCTAGAAAAAG
LDT_RSV-B_M_1.1	55	hRSV/B/Brazil/un-UMC-550101045/2018|EPI_ISL_19048340|2018-07-20	GGCAAATATGGAAACATACGTGAACAAGCTTCACGAAGGCTCCACATACACAGCAGCTGTCCAGTACAATGTTCTAGAAAAAG
LDT_RSV-B_M_1.1	55	hRSV/B/Netherlands/un-DP-UU01A-0117-V02/2019|EPI_ISL_15753124|2019-12-12	GGCAAATATGGAAACATACGTGAACAAGCTTCACGAAGGCTCCACATACACAGCAGCTGTCCAGTACAATGTTCTAGAAAAAG
LDT_RSV-B_M_1.1	55	hRSV/B/Morocco/1515-19/2019|EPI_ISL_15120793|2019-02-04	GGCAAATATGGAAACATACGTGAACAAGCTTCACGAAGGCTCCACATACACAGCAGCTGTCCAGTACAATGTTCTAGAAAAAG
LDT_RSV-B_M_1.1	55	hRSV/B/New_Zealand/IESR-VR0806/2021|EPI_ISL_16959802|2021-07-05	GGCAAATATGGAAACATACGTGAACAAGCTTCACGAAGGCTCCACATACACAGCAGCTGTCCAGTACAATGTTCTAGAAAAAG
LDT_RSV-B_M_1.1	55	hRSV/B/China/WH-WIV-0522n9/2021|EPI_ISL_19888443|2021-05-22	GGCAAATATGGAAACATACGTGAACAAGCTTCACGAAGGCTCCACATACACAGCAGCTGTCCAGTACAATGTTCTAGAAAAAG
LDT_RSV-B_M_1.1	55	hRSV/B/United_Kingdom/DP-OX02-8313-V01/2018|EPI_ISL_15753132|2018-11-20	GGCAAATATGGAAACATACGTGAACAAGCTTCACGAAGGCTCCACATACACAGCAGCTGTCCAGTACAATGTTCTAGAAAAAG
LDT_RSV-B_M_1.1	55	hRSV/B/New_Zealand/IESR-VR1032/2021|EPI_ISL_16959901|2021-07-16	GGCAAATATGGAAACATACGTGAACAAGCTTCACGAAGGCTCCACATACACAGCAGCTGTCCAGTACAATGTTCTAGAAAAAG
LDT_RSV-B_M_1.1	55	hRSV/B/Japan/UMC-26779/2018|EPI_ISL_18062195|2018-07-11	GGCAAATATGGAAACATACGTGAACAAGCTTCACGAAGGCTCCACATACACAGCAGCTGTCCAGTACAATGTTCTAGAAAAAG
LDT_RSV-B_M_1.1	55	hRSV/B/Madagascar/IPM-01820/2021|EPI_ISL_19714739|2021-02-16	GGCAAATATGGAAACATACGTGAACAAGCTTCACGAAGGCTCCACATACACAGCAGCTGTCCAGTACAATGTTCTAGAAAAAG
LDT_RSV-B_M_1.1	55	hRSV/B/Brazil/un-UMC-26565/2018|EPI_ISL_18061981|2018-08-30	GGCAAATATGGAAACATACGTGAACAAGCTTCACGAAGGCTCCACATACACAGCAGCTGTCCAGTACAATGTTCTAGAAAAAG
LDT_RSV-B_M_1.1	55	hRSV/B/England/214741260/2021|EPI_ISL_16714673|2021-11-22	GGCAAATATGGAAACATACGTGAACAAGCTTCACGAAGGCTCCACATACACAGCAGCTGTCCAGTACAATGTTCTAGAAAAAG
LDT_RSV-B_M_1.1	55	hRSV/B/pangolin/un-BIME030T/2018|EPI_ISL_15750833|2018	GGCAAATATGGAAACATACGTGAACAAGCTTCACGAAGGCTCCACATACACAGCAGCTGTCCAGTACAATGTTCTAGAAAAAG
LDT_RSV-B_M_1.1	55	hRSV/B/Spain/CT-HUVH-007415/2019|EPI_ISL_18682423|2019-03-23	GGCAAATATGGAAACATACGTGAACAAGCTTCACGAAGGCTCCACATACACAGCAGCTGTCCAGTACAATGTTCTAGAAAAAG
LDT_RSV-B_M_1.1	55	hRSV/B/Panama/ICGES-04/2021|EPI_ISL_19423129|2021-10-08	GGCAAATATGGAAACATACGTGAACAAGCTTCACGAAGGCTCCACATACACAGCAGCTGTCCAGTACAATGTTCTAGAAAAAG
LDT_RSV-B_M_1.1	55	hRSV/B/USA/un-UM-HS9465/2021|EPI_ISL_18694977|2021-09-02	GGCAAATATGGAAACATACGTGAACAAGCTTCACGAAGGCTCCACATACACAGCAGCTGTCCAGTACAATGTTCTAGAAAAAG
LDT_RSV-B_M_1.1	55	hRSV/B/Finland/UMC-26365/2020|EPI_ISL_18061781|2020-01-30	GGCAAATATGGAAACATACGTGAACAAGCTTCACGAAGGCTCCACATACACAGCAGCTGTCCAGTACAATGTTCTAGAAAAAG
LDT_RSV-B_M_1.1	55	hRSV/B/Spain/CT-HUVH-728173/2017|EPI_ISL_18682353|2017-11-28	GGCAAATATGGAAACATACGTGAACAAGCTTCACGAAGGCTCCACATACACAGCAGCTGTCCAGTACAATGTTCTAGAAAAAG
LDT_RSV-B_M_1.1	55	hRSV/B/Netherlands/un-UMC-310103032/2019|EPI_ISL_19048207|2019-12-13	GGCAAATATGGAAACATACGTGAACAAGCTTCACGAAGGCTCCACATACACAGCAGCTGTCCAGTACAATGTTCTAGAAAAAG
LDT_RSV-B_M_1.1	55	hRSV/B/Argentina/BA-HNRG-231/2016|EPI_ISL_1074230|2016-05-27	GGCAAATATGGAAACATACGTGAACAAGCTTCACGAAGGCTCCACATACACAGCAGCTGTCCAGTACAATGTTCTAGAAAAAG
LDT_RSV-B_M_1.1	55	hRSV/B/New_Zealand/IESR-CF0429/2018|EPI_ISL_19207145|2018-07-06	GGCAAATATGGAAACATACGTGAACAAGCTTCACGAAGGCTCCACATACACAGCAGCTGTCCAGTACAATGTTCTAGAAAAAG
LDT_RSV-B_M_1.1	55	hRSV/B/USA/WA-BBI-S25266/2018|EPI_ISL_19125835|2018-12-29	GGCAAATATGGAAACATACGTGAACAAGCTTCACGAAGGCTCCACATACACAGCAGCTGTCCAGTACAATGTTCTAGAAAAAG
LDT_RSV-B_M_1.1	55	hRSV/B/Canada/un-UMC-010102014/2018|EPI_ISL_19047957|2018-12-16	GGCAAATATGGAAACATACGTGAACAAGCTTCACGAAGGCTCCACATACACAGCAGCTGTCCAGTACAATGTTCTAGAAAAAG
LDT_RSV-B_M_1.1	55	hRSV/B/New_Zealand/IESR-CF1006/2017|EPI_ISL_19206938|2017-07-13	GGCAAATATGGAAACATACGTGAACAAGCTTCACGAAGGCTCCACATACACAGCAGCTGTCCAGTACAATGTTCTAGAAAAAG
LDT_RSV-B_M_1.1	55	hRSV/B/Japan/UMC-26846/2019|EPI_ISL_18062262|2019-09-02	GGCAAATATGGAAACATACGTGAACAAGCTTCACGAAGGCTCCACATACACAGCAGCTGTCCAGTACAATGTTCTAGAAAAAG
LDT_RSV-B_M_1.1	55	hRSV/B/Madagascar/IPM-71137/2020|EPI_ISL_19714776|2020-12-02	GGCAAATATGGAAACATACGTGAACAAGCTTCACGAAGGCTCCACATACACAGCAGCTGTCCAGTACAATGTTCTAGAAAAAG
LDT_RSV-B_M_1.1	55	hRSV/B/United_Kingdom/DP-OX02-8961-D04/2019|EPI_ISL_15753074|2019-11-12	GGCAAATATGGAAACATACGTGAACAAGCTTCACGAAGGCTCCACATACACAGCAGCTGTCCAGTACAATGTTCTAGAAAAAG
LDT_RSV-B_M_1.1	55	hRSV/B/Netherlands/un-UMC-26152/2019|EPI_ISL_18061568|2019-12-16	GGCAAATATGGAAACATACGTGAACAAGCTTCACGAAGGCTCCACATACACAGCAGCTGTCCAGTACAATGTTCTAGAAAAAG
LDT_RSV-B_M_1.1	55	hRSV/B/New_Zealand/IESR-HB1035/2015|EPI_ISL_19206842|2015-08-13	GGCAAATATGGAAACATACGTGAACAAGCTTCACGAAGGCTCCACATACACAGCAGCTGTCCAGTACAATGTTCTAGAAAAAG
LDT_RSV-B_M_1.1	55	hRSV/B/Netherlands/un-DP-UU01A-0066-V02/2018|EPI_ISL_15753208|2018-12-04	GGCAAATATGGAAACATACGTGAACAAGCTTCACGAAGGCTCCACATACACAGCAGCTGTCCAGTACAATGTTCTAGAAAAAG
LDT_RSV-B_M_1.1	55	hRSV/B/France/ARA-HCL021182816302/2021|EPI_ISL_18789374|2021-10-12	GGCAAATATGGAAACATACGTGAACAAGCTTCACGAAGGCTCCACATACACAGCAGCTGTCCAGTACAATGTTCTAGAAAAAG
LDT_RSV-B_M_1.1	55	hRSV/B/New_Zealand/IESR-VR0780/2021|EPI_ISL_16959789|2021-07-05	GGCAAATATGGAAACATACGTGAACAAGCTTCACGAAGGCTCCACATACACAGCAGCTGTCCAGTACAATGTTCTAGAAAAAG
LDT_RSV-B_M_1.1	55	hRSV/B/USA/PA-PITT-RSV00028/2019|EPI_ISL_19815484|2019-03	GGCAAATATGGAAACATACGTGAACAAGCTTCACGAAGGCTCCACATACACAGCAGCTGTCCAGTACAATGTTCTAGAAAAAG
LDT_RSV-B_M_1.1	55	hRSV/B/France/ARA-HCL021186546601/2021|EPI_ISL_18789393|2021-10-18	GGCAAATATGGAAACATACGTGAACAAGCTTCACGAAGGCTCCACATACACAGCAGCTGTCCAGTACAATGTTCTAGAAAAAG
LDT_RSV-B_M_1.1	55	hRSV/B/Spain/un-DP-SE02-0016-V01/2019|EPI_ISL_15753109|2019-12-11	GGCAAATATGGAAACATACGTGAACAAGCTTCACGAAGGCTCCACATACACAGCAGCTGTCCAGTACAATGTTCTAGAAAAAG
LDT_RSV-B_M_1.1	55	hRSV/B/Russia/un-UMC-25784/2020|EPI_ISL_18061200|2020-02-11	GGCAAATATGGAAACATACGTGAACAAGCTTCACGAAGGCTCCACATACACAGCAGCTGTCCAGTACAATGTTCTAGAAAAAG
LDT_RSV-B_M_1.1	55	hRSV/B/United_Kingdom/DP-IM02-0004-D04/2018|EPI_ISL_15753045|2018-11-26	GGCAAATATGGAAACATACGTGAACAAGCTTCACGAAGGCTCCACATACACAGCAGCTGTCCAGTACAATGTTCTAGAAAAAG
LDT_RSV-B_M_1.1	55	hRSV/B/Madagascar/IPM-01718/2021|EPI_ISL_19714737|2021-02-11	GGCAAATATGGAAACATACGTGAACAAGCTTCACGAAGGCTCCACATACACAGCAGCTGTCCAGTACAATGTTCTAGAAAAAG
LDT_RSV-B_M_1.1	55	hRSV/B/South_Africa/UMC-25925/2018|EPI_ISL_18061341|2018-05-03	GGCAAATATGGAAACATACGTGAACAAGCTTCACGAAGGCTCCACATACACAGCAGCTGTCCAGTACAATGTTCTAGAAAAAG
LDT_RSV-B_M_1.1	55	hRSV/B/South_Korea/UMC-820103057/2020|EPI_ISL_19048573|2020-01-13	GGCAAATATGGAAACATACGTGAACAAGCTTCACGAAGGCTCCACATACACAGCAGCTGTCCAGTACAATGTTCTAGAAAAAG
LDT_RSV-B_M_1.1	55	hRSV/B/New_Zealand/IESR-HB0087/2018|EPI_ISL_19207156|2018-06-14	GGCAAATATGGAAACATACGTGAACAAGCTTCACGAAGGCTCCACATACACAGCAGCTGTCCAGTACAATGTTCTAGAAAAAG
LDT_RSV-B_M_1.1	55	hRSV/B/Spain/un-UMC-340102021/2019|EPI_ISL_19049108|2019-01-14	GGCAAATATGGAAACATACGTGAACAAGCTTCACGAAGGCTCCACATACACAGCAGCTGTCCAGTACAATGTTCTAGAAAAAG
LDT_RSV-B_M_1.1	55	hRSV/B/China/HB-50073/2021|EPI_ISL_6268626|2021-02-12	GGCAAATATGGAAACATACGTGAACAAGCTTCACGAAGGCTCCACATACACAGCAGCTGTCCAGTACAATGTTCTAGAAAAAG
LDT_RSV-B_M_1.1	55	hRSV/B/Spain/CT-HUVH-551296/2021|EPI_ISL_18682254|2021-06-02	GGCAAATATGGAAACATACGTGAACAAGCTTCACGAAGGCTCCACATACACAGCAGCTGTCCAGTACAATGTTCTAGAAAAAG
LDT_RSV-B_M_1.1	55	hRSV/B/Australia/VIC-RCH026/2018|EPI_ISL_1760419|2018-03-05	GGCAAATATGGAAACATACGTGAACAAGCTTCACGAAGGCTCCACATACACAGCAGCTGTCCAGTACAATGTTCTAGAAAAAG
LDT_RSV-B_M_1.1	55	hRSV/B/South_Africa/UMC-25912/2018|EPI_ISL_18061328|2018-06-08	GGCAAATATGGAAACATACGTGAACAAGCTTCACGAAGGCTCCACATACACAGCAGCTGTCCAGTACAATGTTCTAGAAAAAG
LDT_RSV-B_M_1.1	55	hRSV/B/United_Kingdom/DP-OX02-9457-V01/2020|EPI_ISL_15753019|2020-01-27	GGCAAATATGGAAACATACGTGAACAAGCTTCACGAAGGCTCCACATACACAGCAGCTGTCCAGTACAATGTTCTAGAAAAAG
LDT_RSV-B_M_1.1	55	hRSV/B/Netherlands/un-UMC-310103030/2019|EPI_ISL_19049171|2019-12-16	GGCAAATATGGAAACATACGTGAACAAGCTTCACGAAGGCTCCACATACACAGCAGCTGTCCAGTACAATGTTCTAGAAAAAG
LDT_RSV-B_M_1.1	55	hRSV/B/China/ZJ-CDC-S189/2017|EPI_ISL_19749464|2017-10-17	GGCAAATATGGAAACATACGTGAACAAGCTTCACGAAGGCTCCACATACACAGCAGCTGTCCAGTACAATGTTCTAGAAAAAG
LDT_RSV-B_M_1.1	55	hRSV/B/Russia/Novosibirsk-293/2019|EPI_ISL_2575615|2019-04-03	GGCAAATATGGAAACATACGTGAACAAGCTTCACGAAGGCTCCACATACACAGCAGCTGTCCAGTACAATGTTCTAGAAAAAG
LDT_RSV-B_M_1.1	55	hRSV/B/Japan/NU-18U067iso/2019|EPI_ISL_19826484|2019-07-22	GGCAAATATGGAAACATACGTGAACAAGCTTCACGAAGGCTCCACATACACAGCAGCTGTCCAGTACAATGTTCTAGAAAAAG
LDT_RSV-B_M_1.1	55	hRSV/B/New_Zealand/IESR-VR0798/2021|EPI_ISL_16959797|2021-07-05	GGCAAATATGGAAACATACGTGAACAAGCTTCACGAAGGCTCCACATACACAGCAGCTGTCCAGTACAATGTTCTAGAAAAAG
LDT_RSV-B_M_1.1	55	hRSV/B/England/195180588/2019|EPI_ISL_1647564|2019-12-18	GGCAAATATGGAAACATACGTGAACAAGCTTCACGAAGGCTCCACATACACAGCAGCTGTCCAGTACAATGTTCTAGAAAAAG
LDT_RSV-B_M_1.1	55	hRSV/B/New_Zealand/IESR-IN0530/2021|EPI_ISL_16959503|2021-07-06	GGCAAATATGGAAACATACGTGAACAAGCTTCACGAAGGCTCCACATACACAGCAGCTGTCCAGTACAATGTTCTAGAAAAAG
LDT_RSV-B_M_1.1	55	hRSV/B/Argentina/BA-HNRG-405/2018|EPI_ISL_15067694|2018-05-11	GGCAAATATGGAAACATACGTGAACAAGCTTCACGAAGGCTCCACATACACAGCAGCTGTCCAGTACAATGTTCTAGAAAAAG
LDT_RSV-B_M_1.1	55	hRSV/B/USA/WA-BBI-S25829/2021|EPI_ISL_19576058|2021-10-25	GGCAAATATGGAAACATACGTGAACAAGCTTCACGAAGGCTCCACATACACAGCAGCTGTCCAGTACAATGTTCTAGAAAAAG
LDT_RSV-B_M_1.1	55	hRSV/B/New_Zealand/IESR-VR1121/2021|EPI_ISL_16959937|2021-07-21	GGCAAATATGGAAACATACGTGAACAAGCTTCACGAAGGCTCCACATACACAGCAGCTGTCCAGTACAATGTTCTAGAAAAAG
LDT_RSV-B_M_1.1	55	hRSV/B/New_Zealand/IESR-HB0072/2017|EPI_ISL_19206373|2017-04-12	GGCAAATATGGAAACATACGTGAACAAGCTTCACGAAGGCTCCACATACACAGCAGCTGTCCAGTACAATGTTCTAGAAAAAG
LDT_RSV-B_M_1.1	55	hRSV/B/Germany/un-UMC-490102010/2019|EPI_ISL_19048316|2019-01-23	GGCAAATATGGAAACATACGTGAACAAGCTTCACGAAGGCTCCACATACACAGCAGCTGTCCAGTACAATGTTCTAGAAAAAG
LDT_RSV-B_M_1.1	55	hRSV/B/USA/WA-BBI-S23484/2021|EPI_ISL_18143632|2021-11-09	GGCAAATATGGAAACATACGTGAACAAGCTTCACGAAGGCTCCACATACACAGCAGCTGTCCAGTACAATGTTCTAGAAAAAG
LDT_RSV-B_M_1.1	55	hRSV/B/Australia/VIC-MMC012/2020|EPI_ISL_11817118|2020-12-18	GGCAAATATGGAAACATACGTGAACAAGCTTCACGAAGGCTCCACATACACAGCAGCTGTCCAGTACAATGTTCTAGAAAAAG
LDT_RSV-B_M_1.1	55	hRSV/B/New_Zealand/IESR-CF0869/2018|EPI_ISL_19207152|2018-08-13	GGCAAATATGGAAACATACGTGAACAAGCTTCACGAAGGCTCCACATACACAGCAGCTGTCCAGTACAATGTTCTAGAAAAAG
LDT_RSV-B_M_1.1	55	hRSV/B/Panama/ICGES-114/2019|EPI_ISL_19423111|2019-09-23	GGCAAATATGGAAACATACGTGAACAAGCTTCACGAAGGCTCCACATACACAGCAGCTGTCCAGTACAATGTTCTAGAAAAAG
LDT_RSV-B_M_1.1	55	hRSV/B/USA/WA-BBI-S23437/2020|EPI_ISL_18143491|2020-01-25	GGCAAATATGGAAACATACGTGAACAAGCTTCACGAAGGCTCCACATACACAGCAGCTGTCCAGTACAATGTTCTAGAAAAAG
LDT_RSV-B_M_1.1	55	hRSV/B/France/ARA-HCL021198006801/2021|EPI_ISL_18789473|2021-11-06	GGCAAATATGGAAACATACGTGAACAAGCTTCACGAAGGCTCCACATACACAGCAGCTGTCCAGTACAATGTTCTAGAAAAAG
LDT_RSV-B_M_1.1	55	hRSV/B/USA/WA-BBI-S25075/2020|EPI_ISL_19006988|2020-02-01	GGCAAATATGGAAACATACGTGAACAAGCTTCACGAAGGCTCCACATACACAGCAGCTGTCCAGTACAATGTTCTAGAAAAAG
LDT_RSV-B_M_1.1	55	hRSV/B/Canada/un-UMC-010102012/2018|EPI_ISL_19049254|2018-12-12	GGCAAATATGGAAACATACGTGAACAAGCTTCACGAAGGCTCCACATACACAGCAGCTGTCCAGTACAATGTTCTAGAAAAAG
LDT_RSV-B_M_1.1	55	hRSV/B/USA/WA-BBI-S23440/2020|EPI_ISL_18143498|2020-02-07	GGCAAATATGGAAACATACGTGAACAAGCTTCACGAAGGCTCCACATACACAGCAGCTGTCCAGTACAATGTTCTAGAAAAAG
LDT_RSV-B_M_1.1	55	hRSV/B/Netherlands/un-UMC-26100/2018|EPI_ISL_18061516|2018-12-04	GGCAAATATGGAAACATACGTGAACAAGCTTCACGAAGGCTCCACATACACAGCAGCTGTCCAGTACAATGTTCTAGAAAAAG
LDT_RSV-B_M_1.1	55	hRSV/B/Morocco/1542-19/2019|EPI_ISL_15120792|2019-02-06	GGCAAATATGGAAACATACGTGAACAAGCTTCACGAAGGCTCCACATACACAGCAGCTGTCCAGTACAATGTTCTAGAAAAAG
LDT_RSV-B_M_1.1	55	hRSV/B/Panama/ICGES-124/2019|EPI_ISL_19423113|2019-11-01	GGCAAATATGGAAACATACGTGAACAAGCTTCACGAAGGCTCCACATACACAGCAGCTGTCCAGTACAATGTTCTAGAAAAAG
LDT_RSV-B_M_1.1	55	hRSV/B/Japan/31170262/2017|EPI_ISL_2588785|2017	GGCAAATATGGAAACATACGTGAACAAGCTTCACGAAGGCTCCACATACACAGCAGCTGTCCAGTACAATGTTCTAGAAAAAG
LDT_RSV-B_M_1.1	55	hRSV/B/Finland/UMC-26368/2020|EPI_ISL_18061784|2020-02-03	GGCAAATATGGAAACATACGTGAACAAGCTTCACGAAGGCTCCACATACACAGCAGCTGTCCAGTACAATGTTCTAGAAAAAG
LDT_RSV-B_M_1.1	55	hRSV/B/China/ZJ-CDC-17S017/2017|EPI_ISL_19814975|2017-02-02	GGCAAATATGGAAACATACGTGAACAAGCTTCACGAAGGCTCCACATACACAGCAGCTGTCCAGTACAATGTTCTAGAAAAAG
[truncated: 24,210 more rows]

## Sheet: Detail output
# Reference genome tested	Method tested	Amplicon code (see manual!)	Found amplicon sequence in reference genome	Forward primer anneals? (1 = yes, < 1 = no (see manual!))	Exact (best) sequence of forward primer used for blasting	Annealing sequence of forward primer in amplicon	Annealing sequence of forward primer in fragment	Number of mismatches in forward primer annealing site	Length of forward primer annealing site	Reverse primer anneals? (1 = yes, < 1 = no (see manual!))	Exact (best) sequence of reverse primer used for blasting (reverse complemented!)	Annealing sequence of reverse primer in amplicon (reverse complemented!)	Annealing sequence of reverse primer in fragment (reverse complemented!)	Number of mismatches in reverse primer annealing site	Length of reverse primer annealing site	Probe anneals? (1 = yes, < 1 = no (see manual!))	Exact (best) sequence of probe used for blasting	Annealing sequence of probe in amplicon	Annealing sequence of probe in fragment	Number of mismatches in probe annealing site	Length of probe annealing site	Seq. ID Count	Assay fail by oligo mismatches (1 = No, 0 = Yes)	Assay fail by 3-end mismatches (1 = No, 0 = Yes)	Multiple assay fail by oligo mismatches (1 = No, 0 = Yes)	Multiple assay fail by 3-end mismatches (1 = No, 0 = Yes)	Positive signal for combination of methods (o = no, 1 = yes)	Cluster number	Number of sequences per Cluster	1 / Number of sequences per Cluster
[truncated: 27,814 more rows]

[truncated: 2 more sheets: Analysis, Históricos]
