# Supplementary material for: From Triplex to Quadruplex: Enhancing CDC’s Respiratory qPCR Assay with RSV Detection on Panther Fusion® Open Access™
Source: Microorganisms. 2026 Jan 12;14(1):167. doi: 10.3390/microorganisms14010167 (PMC12844171; doi:10.3390/microorganisms14010167)
Supplement: Supplementary file 1 [file microorganisms-14-00167-s001.zip › File S2. Positional Nt Numerical Summary_WO Redundancies.txt]

Summary of numbers of nucleotides at each position
Alignment: NCBI_RSV_8100 CompSeq_WO Redundancies.fa
Position	A	G	C	U	GAP
1	0	1	0	0	7437
2	0	1	0	1	7436
3	3	4891	110	36	2398
4	1	5233	0	1	2202
5	0	5239	0	4	2195
6	0	5267	1	2	2168
7	3	29	5322	5	2079
8	5475	1	23	3	1936
9	5567	5	2	1	1863
10	5590	1	2	1	1844
11	0	2	1	5612	1823
12	5637	2	2	2	1795
13	5706	5	0	5	1721
14	24	5737	1	1	1675
15	5761	10	0	3	1664
16	5739	44	1	3	1651
17	4	0	107	5677	1647
18	0	0	4	5799	1635
19	3	1	2	5797	1634
20	15	5837	2	0	1583
21	5850	5	2	1	1580
22	1	0	7	5853	1577
23	5603	252	0	2	1578
24	5850	17	0	2	1569
25	5	5881	0	8	1544
26	1	0	9	5887	1540
27	3026	2870	0	1	1541
28	0	0	5864	37	1537
29	0	0	3301	3092	1045
30	6474	2	1	0	961
31	15	0	3377	3133	913
32	0	13	16	6503	906
33	54	0	19	6542	823
34	6557	46	2	11	821
35	6607	7	0	6	818
36	3396	3226	0	3	813
37	14	0	13	6600	811
38	3	0	3233	3391	811
39	1	0	116	6512	809
40	6598	39	1	3	797
41	6634	12	1	1	790
42	16	1	6559	76	785
43	6	0	3216	3432	784
44	0	0	0	3	7435
45	3	1	3427	3229	778
46	5	0	3411	3246	776
47	7	1	380	6258	776
48	0	4	37	6669	728
49	12	14	190	6503	719
50	3285	3385	0	69	699
51	0	0	0	1	7437
52	3348	3399	0	2	689
53	1	0	1	6754	682
54	14	0	3313	3440	671
55	6645	8	51	71	663
56	177	6603	0	4	654
57	6773	11	1	0	653
58	3337	3449	0	1	651
59	7127	0	0	0	311
60	0	0	0	7128	310
61	0	7130	0	0	308
62	4	7127	0	0	307
63	49	7082	0	0	307
64	19	3470	3617	26	305
65	3646	0	0	3488	304
66	1	7131	0	2	304
67	0	0	7108	26	304
68	7130	3	0	1	304
69	7116	18	1	1	302
70	0	0	3305	3831	302
71	6	0	15	7211	206
72	0	0	7233	2	203
73	7228	7	0	0	203
74	1	0	3455	3779	203
75	1	0	0	7235	202
76	146	7086	0	3	202
77	7216	14	0	7	201
78	3	7234	0	0	201
79	0	0	3842	3395	200
80	7231	8	0	0	199
81	0	0	1	7238	199
82	5	7237	0	0	196
83	7112	1	0	131	194
84	0	0	0	7244	194
85	7240	0	1	3	194
86	7243	0	1	0	194
87	7241	3	0	1	193
88	3777	3467	0	1	193
89	33	7212	0	0	193
90	0	0	2	7243	193
91	7	1	13	7224	193
92	7241	4	0	0	193
93	1	7244	0	0	193
94	7241	4	0	0	193
95	0	0	17	7228	193
96	0	0	0	7245	193
97	3799	3444	1	0	194
98	0	0	7245	0	193
99	7246	0	0	0	192
100	7242	4	0	0	192
101	7246	0	0	0	192
102	7246	0	0	0	192
103	0	0	4	7244	190
104	0	0	3374	3874	190
105	0	0	0	7248	190
106	883	6359	0	6	190
107	0	0	0	7249	189
108	0	0	0	7258	180
109	1	0	7	7250	180
110	2	7256	0	0	180
111	7257	1	0	0	180
112	0	0	4419	2839	180
113	7257	1	0	0	180
114	7255	2	1	0	180
115	0	0	2	7256	180
116	0	7258	0	0	180
117	7258	0	0	0	180
118	2	0	3060	4193	180
119	2	7256	0	0	180
120	7258	0	0	0	180
121	7206	52	0	0	180
122	2	7254	0	4	178
123	0	0	0	7260	178
124	7203	15	0	41	178
125	0	7260	0	0	178
126	0	0	7260	0	178
127	7246	12	0	3	177
128	0	0	156	7103	177
129	0	0	0	7261	177
130	23	7239	0	0	176
131	0	0	79	7183	176
132	0	0	0	7262	176
133	7233	29	0	0	176
134	7262	0	0	0	176
135	7262	0	0	0	176
136	7029	232	0	0	176
137	7259	1	0	2	176
138	0	0	0	7262	176
139	7258	3	0	1	176
140	7260	1	0	0	176
141	0	0	7259	3	176
142	7031	1	230	1	175
143	0	0	0	7262	175
144	0	7263	0	0	175
145	0	0	3751	3512	175
146	0	1	11	7250	175
147	7253	10	0	0	175
148	0	0	10	7253	175
149	7249	12	0	1	175
150	0	0	7263	0	175
151	4	14	13	7232	175
152	6	7257	0	0	175
153	7261	2	0	0	175
154	3	0	7145	115	175
155	7261	2	0	0	175
156	7259	4	0	0	175
157	7243	20	0	0	175
158	0	0	6	7257	175
159	0	0	0	7263	175
160	7027	236	0	0	175
161	7263	0	0	0	175
162	0	0	0	7263	175
163	3777	1	2	3483	175
164	0	0	7259	4	175
165	3776	1	3	3483	175
166	11	3413	9	3830	175
167	1	0	3463	3800	174
168	0	0	0	7264	174
169	3787	3475	0	2	174
170	7263	0	0	0	174
171	0	0	7260	4	174
172	1	0	349	6914	174
173	7263	1	0	0	174
174	7264	0	0	0	174
175	0	0	10	7254	174
176	6	7257	0	1	174
177	0	0	7262	2	174
178	3485	3	7	3769	174
179	0	0	8	7256	174
180	0	0	0	7264	174
181	3511	3753	0	0	174
182	1	7262	0	0	174
183	0	0	7262	2	174
184	20	3	3386	3855	174
185	7264	0	0	0	174
186	7263	0	0	0	174
187	4459	2805	0	0	174
188	0	7263	0	2	173
189	0	0	7265	0	173
190	7194	66	0	5	173
191	3386	3878	0	1	173
192	0	0	3484	3781	173
193	3478	363	21	3403	173
194	7265	0	0	0	173
195	0	0	0	7265	173
196	7258	0	7	0	173
197	0	0	7265	0	173
198	7265	0	0	0	173
199	0	0	92	7172	173
200	7265	0	0	0	173
201	0	0	7266	0	172
202	7257	8	0	1	172
203	7262	0	4	0	172
204	0	0	0	7266	172
205	57	0	3701	3507	172
206	7266	0	0	0	172
207	7264	2	0	0	172
208	7255	11	0	0	172
209	0	0	5	7261	172
210	0	0	0	7266	172
211	3481	3785	0	0	172
212	7266	0	0	1	171
213	7275	1	0	1	161
214	0	0	3379	3898	161
215	2	7275	0	1	160
216	0	7278	0	0	160
217	24	0	7093	161	160
218	7272	6	0	0	160
219	0	0	11	7267	160
220	3498	1	22	3758	159
221	0	7283	0	0	155
222	2	0	0	7281	155
223	3726	67	8	3482	155
224	0	0	3	7285	150
225	4	0	0	7285	149
226	0	0	24	7286	128
227	3485	3839	0	0	114
228	0	0	0	7324	114
229	3591	3728	0	8	111
230	0	0	7360	0	78
231	7360	0	0	0	78
232	0	0	7	7354	77
233	18	7349	0	0	71
234	0	0	2	7369	67
235	4	2	279	7086	66
236	7373	0	0	0	65
237	0	0	0	7373	65
238	3677	2	4	3691	64
239	7376	0	0	0	62
240	0	0	7375	1	62
241	7370	7	0	0	61
242	7368	9	0	1	60
243	1	7378	0	0	59
244	0	0	3536	3844	58
245	7371	6	0	3	58
246	5	7375	0	0	58
247	0	0	11	7369	58
248	0	7380	0	1	57
249	7380	1	0	0	57
250	3466	11	7	3897	57
251	3896	3483	0	1	57
252	9	1	14	7357	57
253	14	3466	12	3889	57
254	1	0	0	7380	57
255	1	7380	0	0	57
256	0	0	7337	44	57
257	0	0	7380	1	57
258	1	0	7379	1	57
259	0	1	43	7336	58
260	3899	3484	1	0	54
261	7378	6	0	0	54
262	0	1	16	7369	52
263	7357	29	0	0	52
264	7383	3	0	0	52
265	0	0	3464	3922	52
266	7377	8	1	0	52
267	7377	9	1	0	51
268	0	0	43	7344	51
269	7359	28	0	0	51
270	0	0	2	7385	51
271	16	0	1	7370	51
272	25	7362	0	0	51
273	0	0	2	7385	51
274	7369	13	5	2	49
275	5	7383	0	1	49
276	6	0	0	7382	49
277	162	7223	0	4	49
278	7313	76	0	0	49
279	7387	2	0	0	49
280	7365	24	0	0	49
281	0	1	0	7388	49
282	0	0	7389	0	49
283	6	0	3868	3515	49
284	7387	1	0	1	49
285	7389	0	0	0	49
286	0	0	3740	3649	49
287	1	0	1	7387	49
288	0	0	0	7389	49
289	2	0	3884	3502	49
290	7389	0	0	0	49
291	0	0	7387	2	49
292	7321	3	0	64	50
293	7387	1	0	0	50
294	0	0	7388	0	50
295	7387	0	0	1	50
296	7388	0	0	0	50
297	0	0	0	7388	50
298	2	7386	0	0	50
299	0	0	7388	0	50
300	0	0	7389	0	49
301	7378	8	0	3	49
302	3510	3879	0	0	49
303	0	0	9	7380	49
304	7122	266	0	0	49
305	0	0	89	7300	49
306	0	0	3	7386	49
307	7380	9	0	0	49
308	3	0	7386	0	49
309	7384	4	0	1	49
310	7259	128	1	1	49
311	7389	0	0	0	49
312	7385	4	0	0	49
313	0	0	15	7374	49
314	0	7389	0	0	49
315	0	7388	0	1	49
316	7349	26	0	14	49
317	0	7389	0	0	49
318	0	7389	0	0	49
319	3468	11	51	3859	49
320	0	0	16	7373	49
321	7388	1	0	0	49
322	0	0	3489	3900	49
323	7388	1	0	0	49
324	0	0	0	7389	49
325	7376	7	6	0	49
326	0	0	0	7389	49
327	0	7389	0	0	49
328	0	7389	0	0	49
329	2	7387	0	0	49
330	7387	3	0	0	48
331	7127	252	1	10	48
332	3901	0	14	3475	48
333	0	1	0	7389	48
334	199	7191	0	0	48
335	7389	1	0	0	48
336	1	0	1	7388	48
337	5	3899	2	3484	48
338	0	7390	0	0	48
339	7390	0	0	0	48
340	7166	223	0	1	48
341	0	0	4	7386	48
342	0	0	0	7390	48
343	3886	3503	0	0	49
344	7391	0	0	0	47
345	0	0	7391	0	47
346	7371	19	1	0	47
347	0	0	7391	0	47
348	7391	0	0	0	47
349	0	0	7236	155	47
350	10	0	1	7380	47
351	1	7390	0	0	47
352	0	0	7348	44	46
353	1	0	0	7391	46
354	0	0	7388	4	46
355	11	0	7	7374	46
356	0	0	7392	0	46
357	7391	0	0	1	46
358	7382	10	0	0	46
359	0	0	3893	3499	46
360	1	0	3901	3490	46
361	3489	4	339	3560	46
362	7392	0	0	0	46
363	7384	6	2	0	46
364	0	0	83	7308	46
365	5	7383	0	4	46
366	5	7385	0	2	46
367	0	0	3806	3586	46
368	16	0	7315	60	46
369	1	0	5	7386	46
370	7376	15	0	1	46
371	7330	4	56	2	46
372	0	0	5	7387	46
373	7242	147	2	0	46
374	0	7389	0	3	46
375	7390	1	0	1	46
376	2	0	80	7308	46
377	4	7388	0	0	46
378	7391	1	0	0	46
379	2	0	3860	3529	46
380	7392	0	0	0	46
381	7392	0	0	0	46
382	0	0	11	7381	46
383	0	0	0	7392	46
384	0	7392	0	0	46
385	0	0	14	7378	45
386	0	7393	0	0	45
387	7393	0	0	0	45
388	6956	437	0	1	44
389	7392	2	0	0	44
390	0	0	0	7394	44
391	10	0	3711	3673	44
392	7394	0	0	0	44
393	7394	0	0	0	44
394	7385	9	0	0	44
395	0	0	0	7394	43
396	0	0	0	7395	43
397	0	0	3855	3539	43
398	0	0	0	7395	43
399	0	0	7394	0	44
400	51	0	3849	3494	44
401	7391	2	1	0	44
402	7389	5	0	0	44
403	7390	5	0	0	43
404	7395	0	0	0	43
405	3902	3493	0	0	43
406	7330	65	0	0	43
407	0	0	7369	26	43
408	0	0	0	7395	43
409	7380	13	0	1	43
410	7395	0	0	0	43
411	3	7392	0	0	42
412	0	0	230	7166	42
413	4	7391	1	0	42
414	7395	1	0	0	42
415	17	0	3463	3916	42
416	0	0	0	7396	42
417	0	0	7396	0	42
418	7388	3	1	4	42
419	3914	3480	0	1	42
420	0	2	3895	3499	42
421	7384	9	1	1	42
422	7396	0	0	0	42
423	1	0	0	7395	42
424	0	7395	0	1	42
425	7393	1	0	2	42
426	4	0	7392	0	42
427	2	0	3843	3551	42
428	3953	3443	0	0	42
429	7395	1	0	0	42
430	0	0	248	7148	42
431	0	0	0	7397	41
432	7396	1	0	0	41
433	0	0	11	7386	41
434	7389	8	0	0	41
435	0	0	0	7397	41
436	24	7371	0	2	41
437	7393	2	2	0	41
438	7387	9	1	0	41
439	0	2	6	7389	41
440	1	0	7396	0	41
441	7395	2	0	0	41
442	7370	27	0	0	41
443	3484	9	10	3894	41
444	0	0	0	7397	41
445	7367	30	0	0	41
446	0	0	0	7397	41
447	0	0	7397	0	41
448	12	0	5	7380	41
449	4	7393	0	0	41
450	7397	0	0	0	41
451	3886	17	27	3467	41
452	0	0	54	7341	41
453	0	0	0	7397	41
454	7376	22	0	0	40
455	5	0	7391	2	40
456	0	0	0	7398	40
457	9	0	79	7309	40
458	6	7391	0	1	40
459	14	7385	0	0	39
460	3920	3441	35	3	39
461	0	0	3485	3914	39
462	0	0	1	7398	39
463	3	6	17	7373	39
464	4	7395	0	0	39
465	7396	2	1	0	39
466	0	0	3586	3813	39
467	39	0	7358	2	39
468	4	0	3	7392	39
469	24	0	7076	300	38
470	4024	12	3361	3	38
471	7398	2	1	0	37
472	2	4	51	7342	37
473	2	0	3912	3487	37
474	3	0	7394	4	37
475	7354	36	2	9	37
476	0	0	0	7401	37
477	3906	3494	0	0	38
478	7390	11	0	0	37
479	7396	4	1	0	37
480	1	0	10	7390	37
481	4	0	3401	3995	36
482	1	0	0	0	7437
483	0	0	0	1	7437
484	1	0	0	0	7437
485	7372	23	5	2	36
486	13	0	50	7339	36
487	3909	3491	2	0	36
488	3907	8	34	3450	36
489	0	0	89	7311	36
490	3842	7	37	3511	39
491	7375	23	0	1	39
492	3865	3462	1	74	36
493	0	0	29	7373	36
494	3897	14	3480	11	36
495	7	0	16	7377	36
496	3477	16	3903	6	36
497	7384	17	2	0	35
498	3811	8	119	3465	35
499	1	0	3878	3524	35
500	2	0	3501	3901	34
501	7321	48	4	31	34
502	3511	3892	0	1	34
503	6	1	3925	3472	34
504	7371	14	1	18	34
505	3925	3478	0	1	33
506	7391	7	0	7	33
507	3	0	3476	3926	33
508	3495	1	3867	42	33
509	3905	9	14	3477	33
510	3913	3486	0	6	33
511	3	0	12	7390	33
512	208	7194	0	4	31
513	9	27	51	7319	31
514	9	0	3894	3504	31
515	3906	4	5	3492	31
516	3557	19	3797	34	30
517	1	1	22	7384	30
518	3853	218	71	3266	30
519	7388	20	0	0	30
520	83	0	7067	259	29
521	3904	11	3483	11	29
522	3485	10	3904	10	29
523	2	0	3859	3548	29
524	3907	6	7	3488	29
525	1	3	32	7371	29
526	0	0	2	7406	29
527	0	0	0	1	7437
528	1	0	0	0	7437
529	7406	3	0	0	29
530	0	7408	0	1	29
531	0	0	0	7409	29
532	0	0	2	7407	29
533	7406	3	0	0	29
534	7407	0	0	0	31
535	0	0	0	7407	31
536	7406	0	0	1	31
537	0	0	4	7403	31
538	1	0	0	0	7437
539	18	0	0	0	7420
540	138	0	0	0	7300
541	160	0	0	0	7278
542	7395	0	0	0	43
543	7398	0	0	0	40
544	7407	0	0	0	31
545	7404	2	1	0	30
546	69	0	0	0	7369
547	69	0	0	0	7369
548	89	0	3412	14	3923
549	4	0	7294	110	30
550	9	0	7	7392	30
551	20	0	3517	3871	30
552	4576	2831	0	1	30
553	3902	3	3	3500	30
554	14	0	7348	46	30
555	3894	23	0	1	3520
556	3816	3585	0	6	31
557	7349	57	0	2	30
558	7382	24	0	2	30
559	155	7245	0	4	33
560	3905	4	0	0	3529
561	2	0	99	3808	3529
562	3	0	0	0	7435
563	4126	3279	0	0	32
564	3932	3473	1	0	32
565	7386	16	3	2	31
566	7383	22	1	1	31
567	7376	27	0	4	31
568	1	6	17	7383	31
569	0	7410	0	0	28
570	0	7410	0	0	28
571	0	7411	0	0	27
572	2	7409	0	0	27
573	2	0	7405	4	27
574	7411	0	0	0	27
575	7411	0	0	0	27
576	7411	0	0	0	27
577	0	0	1	7410	27
578	7408	2	0	0	27
579	7411	0	0	0	27
580	7400	11	0	0	27
581	12	2	3451	3946	27
582	241	0	3661	3509	27
583	3918	6	3459	27	27
584	7408	2	1	0	27
585	2	0	3860	3549	27
586	1	0	3496	3914	27
587	10	0	7247	154	27
588	7395	11	2	3	27
589	3540	3421	4	445	27
590	4	0	3889	3517	27
591	0	0	7235	175	27
592	3733	3657	0	20	27
593	7369	41	1	0	27
594	3	0	3867	3541	27
595	3	0	7365	43	27
596	3548	2	3838	22	28
597	7400	7	1	3	27
598	7405	4	2	0	27
599	11	0	7276	124	27
600	1	0	7306	104	27
601	7411	1	0	1	25
602	0	0	0	7413	25
603	3	7410	0	0	25
604	3507	3905	0	1	25
605	3922	3491	0	0	25
606	8	0	7302	102	25
607	7396	14	0	2	26
608	7	0	7252	153	26
609	3870	41	57	3444	26
610	7386	27	0	0	25
611	45	0	7355	13	25
612	7344	6	13	50	25
613	3500	5	3902	6	25
614	7359	5	48	0	25
615	50	0	7183	180	25
616	3980	3432	0	1	25
617	7396	14	1	2	25
618	7	2	3499	3904	25
619	3501	3910	0	2	25
620	7211	201	0	0	25
621	1	0	3535	3876	25
622	7375	37	1	0	25
623	14	0	7381	18	25
624	3	0	6832	578	25
625	7340	24	2	47	25
626	19	0	7371	23	25
627	3916	1	3342	154	25
628	3496	2	3885	30	25
629	9	0	3937	3467	25
630	3920	3490	0	3	25
631	4	3	7406	0	25
632	7409	4	0	0	25
633	7383	28	0	2	25
634	7396	17	0	0	25
635	12	7400	0	0	25
636	7405	8	0	0	25
637	2	0	3948	3463	25
638	0	0	4	7409	25
639	162	7245	0	4	25
640	7403	6	3	1	25
641	0	1	8	7404	25
642	22	7377	0	14	25
643	7387	26	0	0	25
644	1	0	1	7411	25
645	17	0	7347	49	25
646	7412	1	0	0	25
647	4	0	7409	0	25
648	7393	6	0	14	25
649	7	7405	1	0	25
650	7412	1	0	0	25
651	0	2	7338	73	25
652	7410	1	1	1	25
653	1	0	1	7411	25
654	3	7410	0	0	25
655	7401	1	11	0	25
656	55	7356	0	2	25
657	7380	33	0	0	25
658	0	0	7411	2	25
659	0	0	7413	0	25
660	3881	29	3438	65	25
661	1	0	3712	3700	25
662	1	0	0	7412	25
663	3511	3886	0	16	25
664	0	0	1	7412	25
665	0	0	7411	2	25
666	1991	5412	1	9	25
667	3503	0	3907	3	25
668	0	0	12	7401	25
669	8	3505	35	3865	25
670	2	7411	0	0	25
671	7413	0	0	0	25
672	54	3881	75	3403	25
673	3911	2	0	3500	25
674	0	0	7411	2	25
675	3500	0	131	3782	25
676	7394	18	0	1	25
677	2	0	137	7274	25
678	7402	10	0	1	25
679	7412	1	0	0	25
680	0	0	1	7412	25
681	7393	20	0	0	25
682	7411	1	0	0	26
683	0	0	7342	70	26
684	7394	16	1	1	26
685	2	0	0	7412	24
686	1	0	7412	1	24
687	374	6	22	7012	24
688	4	0	7321	89	24
689	0	0	1	7413	24
690	3912	8	3462	32	24
691	7414	0	0	0	24
692	1	0	7413	0	24
693	17	0	7261	136	24
694	7411	0	3	0	24
695	3498	3915	1	0	24
696	7399	15	0	0	24
697	5	7409	0	0	24
698	7415	0	0	0	23
699	3498	1	1750	2167	22
700	7416	0	0	0	22
701	0	0	0	7416	22
702	33	0	7365	18	22
703	7411	5	0	0	22
704	0	0	1	7415	22
705	3946	0	3246	223	22
706	7416	0	0	0	22
707	0	0	7416	0	22
708	7406	8	2	0	22
709	0	0	7416	0	22
710	7416	0	0	0	22
711	0	0	3854	3561	22
712	7416	0	0	0	22
713	7082	335	0	0	21
714	7400	17	0	0	21
715	0	0	0	7417	21
716	0	0	0	7417	21
717	0	0	3496	3921	21
718	7415	2	0	0	21
719	0	0	0	7417	21
720	7414	0	3	0	21
721	0	0	1	7416	21
722	7417	0	0	0	21
723	0	0	7374	43	21
724	0	0	28	7389	21
725	0	0	0	7417	21
726	33	7384	0	0	21
727	7416	2	0	0	20
728	0	0	1	7417	20
729	7397	13	0	8	20
730	7417	1	0	0	20
731	7418	0	0	0	20
732	0	0	3514	3904	20
733	3499	0	3919	0	20
734	7417	1	0	0	20
735	0	0	7	7411	20
736	0	7418	0	0	20
737	7418	0	0	0	20
738	7413	5	0	0	20
739	0	0	0	7418	20
740	0	7418	0	0	20
741	0	0	3666	3752	20
742	7418	0	0	0	20
743	0	0	1	7417	20
744	3920	0	1	3497	20
745	1	7418	0	0	19
746	0	0	7	7412	19
747	3518	3894	0	7	19
748	7417	1	1	0	19
749	96	7323	0	0	19
750	7307	112	0	0	19
751	7419	0	0	0	19
752	7418	1	0	0	19
753	7391	28	0	0	19
754	0	0	7413	6	19
755	0	0	0	7419	19
756	43	0	3226	4149	19
757	68	7349	0	0	19
758	7419	0	0	0	19
759	0	0	10	7409	19
760	1	7418	0	0	19
761	7419	0	0	0	19
762	7163	254	0	0	19
763	7419	0	0	0	19
764	13	7406	0	0	19
765	7405	14	0	0	19
766	0	0	7419	0	19
767	7418	1	0	0	19
768	3619	3800	0	0	19
769	0	7418	0	0	20
770	0	0	7418	0	20
771	10	0	3923	3483	20
772	7418	0	0	0	20
773	0	0	7415	3	20
774	7403	2	0	13	20
775	0	0	7	7411	20
776	0	0	7	7411	20
777	22	1	86	7307	20
778	7416	2	0	0	20
779	0	0	7414	3	20
780	7409	9	0	0	20
781	0	0	0	1	7437
782	0	0	1	7417	20
783	0	0	1	7417	20
784	0	0	3952	3466	20
785	0	0	7169	249	20
786	0	0	0	7418	20
787	3549	3866	0	2	20
788	13	7405	0	0	20
789	0	0	5	7413	20
790	11	0	7382	25	20
791	7418	0	0	0	20
792	7417	1	0	0	20
793	1	0	3866	3549	22
794	0	1	2	7413	22
795	7416	0	0	0	22
796	0	0	16	7400	22
797	2	7414	0	0	22
798	7415	1	0	0	22
799	3922	3493	0	0	23
800	7410	3	0	2	23
801	0	0	0	7415	23
802	3	7412	0	0	23
803	7414	1	0	0	23
804	7412	3	0	0	23
805	3928	3486	0	1	23
806	0	0	7398	18	22
807	0	0	3	7413	22
808	7393	23	0	0	22
809	0	0	102	7314	22
810	0	0	0	7416	22
811	41	7375	0	0	22
812	0	0	1	0	7437
813	1	0	7409	6	22
814	7413	0	0	3	22
815	0	0	7376	40	22
816	7416	0	0	0	22
817	7383	33	0	0	22
818	7401	15	0	0	22
819	0	7416	0	0	22
820	0	0	0	7416	22
821	3607	3807	0	2	22
822	0	7416	0	0	22
823	0	7416	0	0	22
824	4030	3382	0	4	22
825	7416	0	0	0	22
826	1	7415	0	0	22
827	0	0	4027	3388	22
828	7404	11	0	2	21
829	1	0	7415	1	21
830	2	0	3516	3899	21
831	7417	0	0	0	21
832	7417	0	0	0	21
833	7303	110	0	2	22
834	0	0	18	7398	22
835	7414	2	0	0	22
836	0	0	3713	3702	22
837	7415	0	0	0	23
838	7408	7	0	1	22
839	3961	3457	0	0	20
840	7415	1	2	0	20
841	7304	81	32	0	20
842	7397	21	0	0	20
843	0	0	0	7418	20
844	7418	0	0	0	20
845	0	0	3520	3898	20
846	7307	22	0	89	20
847	1	0	7415	2	20
848	26	0	2621	4771	20
849	52	7366	0	0	20
850	7414	3	1	0	20
851	7406	12	0	0	20
852	0	0	19	7398	20
853	7417	1	0	0	20
854	0	0	3956	3462	20
855	7418	0	0	0	20
856	7417	1	0	0	20
857	0	0	3897	3521	20
858	7418	0	0	0	20
859	0	0	7417	1	20
860	7393	18	0	7	20
861	7417	1	0	0	20
862	7413	4	1	0	20
863	7416	2	0	0	20
864	0	0	4	7414	20
865	7414	4	0	0	20
866	0	0	27	7391	20
867	1	7417	0	0	20
868	1	7417	0	0	20
869	14	0	7313	91	20
870	7416	2	0	0	20
871	0	0	7418	0	20
872	3344	2	44	4028	20
873	0	0	1	7417	20
874	0	0	0	7418	20
875	0	0	7171	247	20
876	0	0	7418	0	20
877	0	0	7418	0	20
878	0	0	245	7170	20
879	7418	0	0	0	20
880	0	0	0	7418	20
881	2	7416	0	0	20
882	0	0	7418	0	20
883	0	0	7418	0	20
884	3852	58	8	3499	20
885	7413	5	0	0	20
886	0	0	0	7418	20
887	7417	0	1	0	20
888	0	0	0	7418	20
889	0	1	0	7417	20
890	0	0	225	7193	20
891	7395	23	0	0	20
892	0	0	5	7413	20
893	7	0	7389	22	20
894	7417	0	0	1	20
895	7416	2	0	0	20
896	1	0	52	7365	20
897	1	0	7417	0	20
898	7418	0	0	0	20
899	0	0	19	7399	20
900	13	7405	0	0	20
901	3933	3484	0	1	20
902	2	0	3195	4221	20
903	1	7417	0	0	20
904	0	7417	0	1	20
905	34	7376	0	8	20
906	0	0	1	7418	19
907	5	0	0	7413	19
908	1	0	3911	3507	19
909	2	0	3604	3812	19
910	0	0	1	7418	19
911	7387	17	1	14	19
912	1	7418	0	0	19
913	7413	0	0	6	19
914	7390	28	0	0	19
915	0	0	0	7419	19
916	0	7419	0	0	19
917	0	0	3895	3522	19
918	7408	11	0	0	19
919	0	0	0	7419	19
920	11	0	8	7400	19
921	0	7419	0	0	19
922	0	7419	0	0	19
923	29	0	7362	28	19
924	7417	1	1	0	19
925	0	0	0	7419	19
926	0	0	273	7145	19
927	7418	1	0	0	19
928	7419	0	0	0	19
929	129	7289	0	0	19
930	0	0	7418	1	19
931	0	0	7419	0	19
932	1	0	144	7273	19
933	7418	0	0	1	19
934	0	0	7419	0	19
935	3861	16	3444	98	19
936	7419	0	0	0	19
937	7414	5	0	0	19
938	3556	3862	0	0	19
939	0	0	7414	5	19
940	7419	0	0	0	19
941	0	0	4025	3394	19
942	7418	1	0	0	19
943	0	0	7419	0	19
944	3141	5	459	3814	19
945	1	0	7400	18	19
946	1	0	7418	0	19
947	8	0	3898	3512	19
948	7417	2	0	1	18
949	0	0	6	7414	18
950	7419	1	0	0	18
951	7417	2	0	1	18
952	0	0	8	7412	18
953	7416	3	1	0	18
954	0	0	42	7378	18
955	7420	0	0	0	18
956	0	0	7301	119	18
957	7420	0	0	0	18
958	7415	5	0	0	18
959	3506	3914	0	0	18
960	0	0	0	7420	18
961	7420	0	0	0	18
962	0	0	27	7393	18
963	1	7419	0	0	18
964	7419	1	0	0	18
965	0	0	3498	3922	18
966	0	0	7420	0	18
967	0	0	0	7420	18
968	44	0	7304	72	18
969	7418	1	0	1	18
970	7412	8	0	0	18
971	4	0	3469	3947	18
972	0	0	7420	0	18
973	0	0	7411	9	18
974	4020	3395	0	5	18
975	0	0	0	7420	18
976	3605	3815	0	0	18
977	7417	3	0	0	18
978	4042	11	3336	31	18
979	1	2	127	7290	18
980	3487	2	11	3920	18
981	0	0	3485	3934	19
982	34	0	7345	41	18
983	7374	22	3	13	26
984	7400	11	0	1	26
985	3543	10	3840	19	26
986	56	0	0	0	7382
987	3655	3	2927	139	714
988	9	0	0	0	7429
989	3488	21	3818	77	34
990	7404	12	1	3	18
991	7401	6	1	12	18
992	3	0	0	0	7435
993	3421	3908	0	63	45
994	7412	8	0	0	18
995	3493	10	34	3881	20
996	16	0	3503	3900	19
997	38	0	7327	54	19
998	7409	6	0	3	20
999	7044	41	322	13	18
1000	3918	3	3494	5	18
1001	16	0	3952	3452	18
1002	3913	27	3438	41	18
1003	7404	11	3	2	18
1004	48	0	34	7338	18
1005	4	0	7392	24	18
1006	38	0	7005	377	18
1007	4622	2793	0	4	18
1008	7401	17	1	1	18
1009	7401	9	7	2	18
1010	3908	18	3432	61	18
1011	4	1	3596	3818	18
1012	7401	10	1	8	18
1013	7412	7	1	0	18
1014	55	3440	0	1	3942
1015	15	0	7381	24	18
1016	3948	1	2708	763	18
1017	6781	629	1	7	18
1018	2	3	3948	3466	18
1019	0	0	29	7391	18
1020	680	2	3139	3594	18
1021	3	0	512	6905	18
1022	3919	8	3402	93	16
1023	1	1	2797	4622	17
1024	3490	3915	8	9	16
1025	3497	9	3894	22	16
1026	7413	7	2	0	16
1027	4	0	3488	3930	16
1028	7412	7	0	3	16
1029	7041	361	20	0	16
1030	50	0	3770	3602	16
1031	3499	3	3598	322	16
1032	6761	659	2	0	16
1033	50	1	3738	3633	16
1034	3931	3488	1	2	16
1035	30	0	7354	38	16
1036	38	0	392	6992	16
1037	2	0	7341	79	16
1038	3491	4	3780	147	16
1039	7345	75	2	0	16
1040	2	1	3484	3935	16
1041	7377	42	3	0	16
1042	491	6926	0	4	16
1043	491	0	34	6896	16
1044	11	0	4022	3387	16
1045	3489	7	3839	87	16
1046	7389	18	0	15	16
1047	3722	3696	3	1	16
1048	7418	2	0	2	16
1049	3497	4	26	3895	16
1050	121	7296	0	5	16
1051	306	7114	0	2	16
1052	7410	12	0	0	16
1053	32	7369	0	21	16
1054	7	0	7389	25	16
1055	2	6	3961	3453	16
1056	3499	1	929	2992	16
1057	3595	3811	0	15	17
1058	1	0	0	0	7437
1059	3888	36	12	3485	17
1060	3549	0	3858	15	16
1061	3960	5	3428	29	16
1062	7383	9	23	7	16
1063	6	1	30	7385	16
1064	10	0	14	7398	16
1065	3918	55	5	3444	16
1066	1	0	1	7420	15
1067	7423	0	0	0	15
1068	0	7423	0	0	15
1069	0	0	0	7423	15
1070	3878	1	6	3538	15
1071	7423	0	0	0	15
1072	0	1	0	7421	16
1073	0	0	0	1	7437
1074	1	0	0	0	7437
1075	1	0	0	0	7437
1076	1	0	0	0	7437
1077	1	0	0	0	7437
1078	1	0	0	0	7437
1079	0	0	3	7420	15
1080	7	0	0	0	7431
1081	8	0	0	0	7430
1082	5	0	0	0	7433
1083	1	0	0	0	7437
1084	5	0	0	2	7431
1085	6	0	6	3915	3511
1086	11	0	0	0	7427
1087	3494	0	0	0	3944
1088	7422	0	0	1	15
1089	7423	0	0	0	15
1090	7421	0	0	0	17
1091	1	0	0	0	7437
1092	7420	0	0	0	18
1093	16	0	0	0	7422
1094	1	0	0	0	7437
1095	0	0	1	0	7437
1096	34	0	10	7376	18
1097	3470	28	8	3915	17
1098	7390	9	0	24	15
1099	4044	3365	0	13	15
1100	183	7240	0	0	15
1101	81	7340	0	2	15
1102	3902	25	32	3462	16
1103	665	6752	0	5	16
1104	7196	225	0	2	15
1105	3527	3879	1	14	15
1106	6683	729	5	5	15
1107	0	0	1	0	7437
1108	4	1	7321	97	15
1109	0	0	1	0	7437
1110	1	0	3476	21	3940
1111	3484	13	0	1	3940
1112	4025	3392	3	3	15
1113	1	0	35	7387	15
1114	7414	5	3	1	15
1115	7410	13	0	0	15
1116	22	3886	3494	21	15
1117	7420	3	0	0	15
1118	4	1	35	7383	15
1119	80	3806	1	39	3512
1120	3823	101	0	2	3512
1121	7420	2	1	0	15
1122	7393	25	3	1	16
1123	3513	3906	0	1	16
1124	3921	5	5	3491	16
1125	0	1	5	7415	16
1126	0	7422	0	0	16
1127	0	7422	0	0	16
1128	0	7422	0	0	16
1129	0	7422	0	0	16
1130	0	0	7422	0	16
1131	7422	0	0	0	16
1132	7421	0	0	0	17
1133	7421	0	0	0	17
1134	0	0	0	7421	17
1135	7418	3	0	0	17
1136	3	0	7412	5	17
1137	3	2	0	0	7433
1138	2	0	0	0	7436
1139	2	0	0	0	7436
1140	0	0	0	2	7436
1141	0	0	0	2	7436
1142	0	0	0	2	7436
1143	7415	5	1	0	17
1144	7421	0	0	0	17
1145	7417	1	1	2	17
1146	3868	3552	1	1	16
1147	7424	0	0	1	13
1148	0	2	0	7423	13
1149	0	7423	0	2	13
1150	1	0	0	0	7437
1151	0	0	0	1	7437
1152	1	0	0	0	7437
1153	1	0	0	0	7437
1154	0	1	0	0	7437
1155	0	0	0	1	7437
1156	0	7425	0	0	13
1157	0	0	7425	0	13
1158	1	0	0	7425	12
1159	3	0	7423	0	12
1160	0	0	3	7424	11
1161	10	0	11	7406	11
1162	7426	0	0	0	11
1163	2	7425	0	0	11
1164	1	0	7420	6	11
1165	7428	0	0	0	10
1166	7428	0	0	0	10
1167	7403	25	0	0	10
1168	1	7427	0	0	10
1169	0	0	0	7428	10
1170	21	0	7353	54	10
1171	7428	0	0	0	10
1172	7423	5	0	0	10
1173	46	7381	0	0	10
1174	0	0	99	7329	10
1175	0	0	0	7428	10
1176	163	7265	0	0	10
1177	7428	0	0	0	10
1178	7428	0	0	0	10
1179	0	0	244	7184	10
1180	0	7428	0	0	10
1181	7428	0	0	0	10
1182	0	0	77	7351	10
1183	7428	0	0	0	10
1184	0	0	7428	0	10
1185	7418	9	0	1	10
1186	1	0	4010	3417	10
1187	0	0	0	7428	10
1188	3415	84	3915	13	10
1189	7428	0	0	0	10
1190	7428	0	0	0	10
1191	0	0	3957	3471	10
1192	7428	0	0	0	10
1193	7428	0	0	0	10
1194	3939	3489	0	0	10
1195	0	7428	0	0	10
1196	7428	0	0	0	10
1197	0	1	107	7320	10
1198	1	0	7427	0	10
1199	7427	0	0	1	10
1200	3933	3493	1	1	10
1201	0	0	7407	21	10
1202	0	0	2	7426	10
1203	13	3469	1	3945	10
1204	0	0	7422	6	10
1205	0	0	2	7426	10
1206	3503	3922	0	3	10
1207	0	0	0	7428	10
1208	0	0	7428	0	10
1209	7424	3	0	1	10
1210	1	0	0	7427	10
1211	0	0	7427	1	10
1212	1	0	7340	87	10
1213	7424	2	0	2	10
1214	1	7427	0	0	10
1215	0	0	7396	32	10
1216	7428	0	0	0	10
1217	7428	0	0	0	10
1218	7422	6	0	0	10
1219	0	0	0	7428	10
1220	7428	0	0	0	10
1221	0	0	4016	3412	10
1222	7426	1	0	1	10
1223	0	0	7428	0	10
1224	1	0	3919	3508	10
1225	7428	0	0	0	10
1226	0	0	0	7428	10
1227	3	0	3931	3493	10
1228	0	0	7428	0	10
1229	7428	0	0	0	10
1230	7420	8	0	0	10
1231	7	0	7421	0	10
1232	0	7428	0	0	10
1233	41	3880	13	3494	10
1234	7428	0	0	0	10
1235	1	7427	0	0	10
1236	0	0	3940	3488	10
1237	7427	1	0	0	10
1238	0	0	7428	0	10
1239	7300	7	1	121	9
1240	0	7429	0	0	9
1241	0	7429	0	0	9
1242	7387	6	0	36	9
1243	0	7429	0	0	9
1244	7429	0	0	0	9
1245	0	0	3556	3873	9
1246	7425	4	0	0	9
1247	3504	3925	0	0	9
1248	0	0	3590	3839	9
1249	7429	0	0	0	9
1250	0	0	3	7426	9
1251	11	0	10	7408	9
1252	0	7429	0	0	9
1253	7429	0	0	0	9
1254	0	0	7131	297	9
1255	7429	0	0	0	9
1256	0	0	7429	0	9
1257	129	0	13	7287	9
1258	0	0	7429	0	9
1259	0	0	7429	0	9
1260	3	0	3521	3904	9
1261	7429	0	0	0	9
1262	7429	0	0	0	9
1263	0	0	56	7372	9
1264	0	0	0	7429	9
1265	7429	0	0	0	9
1266	0	0	245	7184	9
1267	0	7429	0	0	9
1268	7429	0	0	0	9
1269	0	0	12	7417	9
1270	0	7429	0	0	9
1271	0	0	3	7426	9
1272	44	7368	0	17	9
1273	0	0	7429	0	9
1274	7429	0	0	0	9
1275	3514	3915	0	0	9
1276	7429	0	0	0	9
1277	7429	0	0	0	9
1278	7423	6	0	0	9
1279	1	0	7427	1	9
1280	7429	0	0	0	9
1281	1	0	7390	38	9
1282	3929	0	3455	45	9
1283	0	0	2	7427	9
1284	3490	0	555	3384	9
1285	7429	0	0	0	9
1286	7429	0	0	0	9
1287	0	0	3771	3658	9
1288	7429	0	0	0	9
1289	7429	0	0	0	9
1290	3749	3678	0	1	9
1291	2	0	3629	3798	9
1292	0	0	0	7429	9
1293	7428	1	0	0	9
1294	0	0	0	7429	9
1295	0	7429	0	0	9
1296	0	1	286	7140	10
1297	0	7428	0	0	10
1298	0	7428	0	0	10
1299	4	0	3772	3652	10
1300	7428	0	0	0	10
1301	0	0	0	7428	10
1302	0	7428	0	0	10
1303	0	0	3533	3894	10
1304	0	0	0	7428	10
1305	7397	31	0	0	10
1306	0	0	20	7408	10
1307	0	0	0	7428	10
1308	7417	11	0	0	10
1309	7428	0	0	0	10
1310	0	0	0	7428	10
1311	15	0	7396	17	10
1312	7428	0	0	0	10
1313	1	0	7426	1	10
1314	3910	16	4	3498	10
1315	0	7428	0	0	10
1316	7428	0	0	0	10
1317	7409	11	0	7	10
1318	2	7426	0	0	10
1319	7428	0	0	0	10
1320	0	0	4	7424	10
1321	4	7424	0	0	10
1322	0	0	7419	9	10
1323	3489	6	371	3561	10
1324	7428	0	0	0	10
1325	7427	0	0	0	10
1326	0	0	12	7416	10
1327	0	0	7428	0	10
1328	7428	0	0	0	10
1329	0	0	101	7326	10
1330	7426	2	0	0	10
1331	7428	0	0	0	10
1332	7401	27	0	0	10
1333	0	1	0	7427	10
1334	1	0	0	7427	10
1335	0	0	7198	230	10
1336	7428	0	0	0	10
1337	0	0	7428	0	10
1338	3495	3	2	3928	10
1339	0	7428	0	0	10
1340	0	7428	0	0	10
1341	3506	3921	1	0	10
1342	1	232	2	7193	10
1343	0	0	0	7428	10
1344	7380	48	0	0	10
1345	7385	43	0	0	10
1346	0	0	0	7428	10
1347	7425	0	1	2	10
1348	3	7426	0	0	9
1349	0	7429	0	0	9
1350	0	5	25	7399	9
1351	7429	0	0	0	9
1352	0	0	0	7429	9
1353	7	7420	0	2	9
1354	0	0	3367	4062	9
1355	1	0	0	7428	9
1356	7416	13	0	0	9
1357	0	0	0	7429	9
1358	7429	0	0	0	9
1359	0	0	13	7416	9
1360	0	7429	0	0	9
1361	0	0	7428	1	9
1362	1	57	71	7299	10
1363	7429	0	0	0	9
1364	0	0	0	7429	9
1365	0	7430	0	0	8
1366	0	0	0	7430	8
1367	0	0	7430	0	8
1368	32	0	3492	3906	8
1369	7430	0	0	0	8
1370	0	7430	0	0	8
1371	6684	746	0	0	8
1372	0	0	43	7387	8
1373	0	0	0	7430	8
1374	7408	22	0	0	8
1375	0	7430	0	0	8
1376	0	7430	0	0	8
1377	7401	29	0	0	8
1378	7430	0	0	0	8
1379	3	7427	0	0	8
1380	3973	3455	0	0	8
1381	0	7430	0	0	8
1382	7430	0	0	0	8
1383	7424	6	0	0	8
1384	0	7430	0	0	8
1385	7430	0	0	0	8
1386	0	0	7382	48	8
1387	7430	0	0	0	8
1388	0	0	7430	0	8
1389	2	1	3924	3503	8
1390	7427	2	0	0	8
1391	0	0	7	7423	8
1392	7304	4	1	120	8
1393	7430	0	0	0	8
1394	7430	0	0	0	8
1395	3984	3446	0	0	8
1396	7430	0	0	0	8
1397	0	0	0	7430	8
1398	7430	0	0	0	8
1399	0	0	7428	2	8
1400	0	0	0	7430	8
1401	6	1	3915	3508	8
1402	7430	0	0	0	8
1403	7083	346	0	0	8
1404	7393	37	0	0	8
1405	0	7430	0	0	8
1406	7430	0	0	0	7
1407	0	0	16	7415	7
1408	0	7430	0	1	7
1409	0	0	7431	0	7
1410	516	3405	0	3509	7
1411	0	7431	0	0	7
1412	0	7430	0	0	8
1413	7362	24	0	44	8
1414	0	0	0	7430	8
1415	7430	0	0	0	8
1416	0	0	10	7420	8
1417	1	0	7429	0	8
1418	7430	0	0	0	8
1419	2	0	21	7407	8
1420	2	7428	0	0	8
1421	0	0	2	7428	8
1422	368	1	430	6631	8
1423	7430	0	0	0	8
1424	7426	3	0	0	8
1425	4013	3415	0	0	8
1426	1	7424	0	5	8
1427	0	0	7429	1	8
1428	3841	5	49	3533	8
1429	7430	0	0	0	8
1430	7425	4	1	0	8
1431	0	0	4	7426	8
1432	0	7430	0	0	8
1433	0	7430	0	0	8
1434	7418	12	0	0	8
1435	0	7430	0	0	8
1436	0	0	0	7430	8
1437	3591	3837	0	2	8
1438	1	7430	0	0	7
1439	7431	0	0	0	7
1440	1	0	17	7413	7
1441	3488	3940	0	2	7
1442	0	0	26	7405	7
1443	7415	10	2	4	7
1444	7420	11	0	0	7
1445	0	0	7429	2	7
1446	7367	27	8	29	7
1447	7428	0	0	3	7
1448	0	0	7425	6	7
1449	7423	7	0	1	7
1450	0	0	3942	3489	7
1451	7431	0	0	0	7
1452	1	0	13	7417	7
1453	0	0	7429	2	7
1454	7	7423	0	1	7
1455	493	0	14	6923	7
1456	0	0	7431	0	7
1457	7429	2	0	0	7
1458	7418	10	0	3	7
1459	0	7431	0	0	7
1460	7431	0	0	0	7
1461	1	0	3898	3532	7
1462	7316	46	1	67	7
1463	0	0	2	7429	7
1464	3498	1	849	3083	7
1465	7431	0	0	0	7
1466	7429	2	0	0	7
1467	0	1	135	7294	7
1468	0	7431	0	0	7
1469	0	7431	0	0	7
1470	3681	3727	0	21	7
1471	7431	0	0	0	7
1472	7430	1	0	0	7
1473	3967	3464	0	0	7
1474	0	7431	0	0	7
1475	7431	0	0	0	7
1476	7418	9	1	3	7
1477	7429	1	1	0	7
1478	0	0	0	7431	7
1479	1	7429	0	1	7
1480	7431	0	0	0	7
1481	7427	4	0	0	7
1482	7413	18	0	0	7
1483	0	0	0	7431	7
1484	0	0	0	7431	7
1485	4	0	3741	3686	7
1486	0	7431	0	0	7
1487	7430	1	0	0	7
1488	7416	9	0	6	7
1489	4	7426	0	0	7
1490	0	0	0	7431	7
1491	3479	3939	0	12	7
1492	0	0	14	7416	7
1493	0	0	0	7431	7
1494	7427	4	0	0	7
1495	7431	0	0	0	7
1496	0	0	7429	2	7
1497	7376	53	2	0	7
1498	0	0	14	7415	8
1499	0	0	0	7430	8
1500	7091	338	0	0	8
1501	8	3923	0	3499	8
1502	0	0	7426	4	8
1503	7424	4	1	1	8
1504	7425	4	0	1	8
1505	5	7424	0	1	8
1506	0	0	7407	23	8
1507	0	0	22	7409	7
1508	0	0	0	7431	7
1509	3939	3491	0	1	7
1510	7429	1	0	1	7
1511	0	0	7430	1	7
1512	7406	23	1	1	7
1513	3926	7	1	3497	7
1514	1	0	7430	0	7
1515	3497	7	3	3923	7
1516	0	7431	0	0	7
1517	7431	0	0	0	7
1518	7320	27	6	76	7
1519	7429	2	0	0	7
1520	0	0	0	7431	7
1521	3501	1	8	3921	7
1522	0	0	7431	0	7
1523	7431	0	0	0	7
1524	7423	8	0	0	7
1525	3935	3496	0	0	7
1526	0	0	22	7409	7
1527	12	0	7392	27	7
1528	7430	1	0	0	7
1529	7421	10	0	0	7
1530	0	0	3955	3476	7
1531	7430	1	0	0	7
1532	0	0	0	7431	7
1533	4	1	9	7417	7
1534	0	7431	0	0	7
1535	7431	0	0	0	7
1536	55	7376	0	0	7
1537	7387	44	0	0	7
1538	0	0	2	7429	7
1539	7431	0	0	0	7
1540	0	7431	0	0	7
1541	7431	0	0	0	7
1542	7420	11	0	0	7
1543	0	0	0	7431	7
1544	0	0	7431	0	7
1545	1	0	18	7412	7
1546	7431	0	0	0	7
1547	0	7431	0	0	7
1548	7334	97	0	0	7
1549	7431	0	0	0	7
1550	7430	1	0	0	7
1551	3930	3501	0	0	7
1552	1	0	0	7430	7
1553	1	0	7430	0	7
1554	7	0	7413	11	7
1555	0	0	0	7431	7
1556	7431	0	0	0	7
1557	0	0	7421	10	7
1558	7431	0	0	0	7
1559	7431	0	0	0	7
1560	7381	50	0	0	7
1561	7431	0	0	0	7
1562	7428	3	0	0	7
1563	7286	145	0	0	7
1564	7431	0	0	0	7
1565	0	0	0	7431	7
1566	4	7425	0	2	7
1567	0	0	7417	14	7
1568	0	0	0	7431	7
1569	7368	61	0	1	7
1570	7431	0	0	0	7
1571	7425	6	0	0	7
1572	7416	14	0	0	7
1573	0	7431	0	0	7
1574	7431	0	0	0	7
1575	3954	3476	0	0	7
1576	7430	1	0	0	7
1577	0	0	0	7431	7
1578	2	7428	0	0	7
1579	0	7431	0	0	7
1580	0	7431	0	0	7
1581	7378	49	0	4	7
1582	0	7431	0	0	7
1583	7431	0	0	0	7
1584	3483	3947	0	0	7
1585	3	7428	0	0	7
1586	0	0	0	7431	7
1587	133	7290	0	6	7
1588	5	7425	0	0	7
1589	0	0	7431	0	7
1590	8	0	17	7406	7
1591	0	0	7427	3	8
1592	2	0	7423	5	8
1593	7407	22	0	1	8
1594	0	7430	0	0	8
1595	7429	1	0	0	8
1596	7416	14	0	0	8
1597	1	0	15	7414	8
1598	7426	2	0	2	8
1599	0	0	3962	3468	8
1600	7430	0	0	0	8
1601	0	7430	0	0	8
1602	66	7364	0	0	8
1603	0	0	7430	0	8
1604	7430	0	0	0	8
1605	0	0	15	7415	8
1606	0	7430	0	0	8
1607	7430	0	0	0	8
1608	0	0	3904	3526	8
1609	0	0	0	7430	8
1610	0	0	7429	1	8
1611	44	0	33	7353	8
1612	0	0	7430	0	8
1613	0	0	7430	0	8
1614	3489	11	2	3927	8
1615	0	7430	0	0	8
1616	7430	0	0	0	8
1617	0	0	3481	3949	8
1618	0	0	0	7430	8
1619	0	7430	0	0	8
1620	0	0	11	7419	8
1621	0	7430	0	0	8
1622	0	7430	0	0	8
1623	256	7171	0	3	8
1624	7430	0	0	0	8
1625	0	0	0	7430	8
1626	0	7430	0	0	8
1627	7430	0	0	0	8
1628	0	0	4	7426	8
1629	7426	0	2	2	8
1630	7430	1	0	0	7
1631	0	0	2	7429	7
1632	7429	2	0	0	7
1633	0	0	3495	3936	7
1634	0	0	0	7431	7
1635	4190	3241	0	0	7
1636	0	0	0	7431	7
1637	0	7431	0	0	7
1638	0	0	38	7393	7
1639	7422	9	0	0	7
1640	0	0	0	7431	7
1641	7380	7	24	20	7
1642	0	7431	0	0	7
1643	0	0	7431	0	7
1644	3777	160	22	3472	7
1645	0	7431	0	0	7
1646	0	0	7431	0	7
1647	3928	75	3271	156	7
1648	0	0	3506	3925	7
1649	0	0	0	7431	7
1650	3923	12	1	3495	7
1651	0	7431	0	0	7
1652	0	0	0	7431	7
1653	7261	159	8	1	7
1654	7429	2	0	0	7
1655	0	0	0	7431	7
1656	7417	1	8	5	7
1657	7430	1	0	0	7
1658	0	0	7431	0	7
1659	2	0	7385	44	7
1660	7431	0	0	0	7
1661	7431	0	0	0	7
1662	7378	53	0	0	7
1663	0	0	33	7397	7
1664	0	0	0	7431	7
1665	7350	81	0	0	7
1666	2	7429	0	0	7
1667	0	0	7431	0	7
1668	7428	1	0	2	7
1669	2	7429	0	0	7
1670	0	0	7431	0	7
1671	7422	3	0	6	7
1672	0	7431	0	0	7
1673	0	7431	0	0	7
1674	7034	390	1	6	7
1675	0	7431	0	0	7
1676	7431	0	0	0	7
1677	0	0	134	7297	7
1678	7430	0	1	0	7
1679	0	7431	0	0	7
1680	7410	21	0	0	7
1681	1	1	0	7429	7
1682	0	0	7431	0	7
1683	6635	2	0	793	7
1684	0	7431	0	0	7
1685	0	7431	0	0	7
1686	0	0	44	7387	7
1687	5	0	7426	0	7
1688	0	0	0	7431	7
1689	10	1	73	7347	7
1690	7415	16	0	0	7
1691	0	0	7430	1	7
1692	7312	48	0	70	7
1693	0	7431	0	0	7
1694	0	0	7431	0	7
1695	3487	1	103	3840	7
1696	2	7429	0	0	7
1697	0	0	0	7431	7
1698	3552	3878	0	1	7
1699	7429	1	0	0	7
1700	1	0	1	7429	7
1701	8	0	38	7385	7
1702	7431	0	0	0	7
1703	0	7431	0	0	7
1704	1091	6339	0	0	7
1705	7431	0	0	0	7
1706	0	7431	0	0	7
1707	3976	3453	0	0	7
1708	0	7430	0	1	7
1709	0	0	7431	0	7
1710	3476	22	1121	2811	7
1711	7430	0	1	0	7
1712	7430	0	1	0	7
1713	0	0	4581	2849	7
1714	7431	0	0	0	7
1715	7430	1	0	0	7
1716	0	0	6	7425	7
1717	2	7429	0	0	7
1718	0	0	0	7431	7
1719	10	0	6905	515	7
1720	0	0	3870	3560	7
1721	0	0	0	7431	7
1722	2	0	0	0	7436
1723	7393	31	2	5	7
1724	7431	0	0	0	7
1725	7430	1	0	0	7
1726	7427	4	0	0	7
1727	7430	0	0	1	7
1728	7429	1	1	0	7
1729	0	0	3433	3998	7
1730	0	7431	0	0	7
1731	7431	0	0	0	7
1732	7417	14	0	0	7
1733	7427	2	0	2	7
1734	0	0	5	7426	7
1735	3493	3936	0	2	7
1736	7431	0	0	0	7
1737	7428	0	0	3	7
1738	7426	5	0	0	7
1739	0	0	7431	0	7
1740	1	7429	0	0	7
1741	21	0	3465	3945	7
1742	0	0	0	7431	7
1743	7431	0	0	0	7
1744	0	0	3521	3910	7
1745	7431	0	0	0	7
1746	7429	2	0	0	7
1747	4016	3413	0	0	7
1748	0	7431	0	0	7
1749	0	7431	0	0	7
1750	0	2	3940	3489	7
1751	0	0	3483	3948	7
1752	0	0	0	7431	7
1753	7084	275	72	0	7
1754	3494	1	450	3486	7
1755	0	0	4	7427	7
1756	7386	44	1	0	7
1757	0	0	7430	1	7
1758	0	0	7431	0	7
1759	3741	10	3650	30	7
1760	7431	0	0	0	7
1761	7431	0	0	0	7
1762	2876	4553	0	1	7
1763	0	7431	0	0	7
1764	7431	0	0	0	7
1765	9	0	3385	4037	7
1766	7430	1	0	0	7
1767	0	0	0	7431	7
1768	7429	0	2	0	7
1769	0	7431	0	0	7
1770	0	0	7431	0	7
1771	24	0	7209	198	7
1772	7431	0	0	0	7
1773	7413	5	12	0	7
1774	0	0	7339	92	7
1775	7431	0	0	0	7
1776	1	7430	0	0	7
1777	0	0	3842	3588	7
1778	1	0	0	7430	7
1779	0	0	0	7431	7
1780	0	0	3969	3462	7
1781	0	0	0	7431	7
1782	7431	0	0	0	7
1783	0	0	13	7418	7
1784	0	7431	0	0	7
1785	7431	0	0	0	7
1786	7376	55	0	0	7
1787	3	7426	0	2	7
1788	0	0	0	7431	7
1789	817	6610	0	2	7
1790	0	0	0	7431	7
1791	0	0	0	7431	7
1792	0	0	18	7413	7
1793	0	7431	0	0	7
1794	7430	1	0	0	7
1795	7395	34	0	2	7
1796	7431	0	0	0	7
1797	7431	0	0	0	7
1798	7383	48	0	0	7
1799	0	0	878	6552	7
1800	7429	2	0	0	7
1801	0	0	3493	3938	7
1802	0	0	7431	0	7
1803	0	0	7431	0	7
1804	9	1	90	7331	7
1805	0	0	7431	0	7
1806	7431	0	0	0	7
1807	0	0	3917	3513	7
1808	0	0	3499	3932	7
1809	0	0	0	7431	7
1810	4	0	30	7396	7
1811	7431	0	0	0	7
1812	0	0	0	7431	7
1813	7431	0	0	0	7
1814	0	7431	0	0	7
1815	7431	0	0	0	7
1816	0	0	38	7393	7
1817	3	7428	0	0	7
1818	0	0	0	7431	7
1819	60	0	31	7340	7
1820	0	0	0	7431	7
1821	0	0	0	7431	7
1822	0	0	37	7394	7
1823	1	7430	0	0	7
1824	0	0	0	7431	7
1825	174	3334	2	3920	7
1826	0	0	7431	0	7
1827	7431	0	0	0	7
1828	0	0	3434	3997	7
1829	0	0	0	7431	7
1830	0	0	0	7431	7
1831	0	0	49	7382	7
1832	0	7431	0	0	7
1833	0	7431	0	0	7
1834	19	0	3538	3873	7
1835	7431	0	0	0	7
1836	0	0	0	7431	7
1837	6719	0	4	708	7
1838	0	7431	0	0	7
1839	0	0	7431	0	7
1840	7413	7	11	0	7
1841	0	0	7431	0	7
1842	7431	0	0	0	7
1843	7402	29	0	0	7
1844	0	0	0	7431	7
1845	0	0	7431	0	7
1846	3508	3	12	3908	7
1847	0	0	0	7431	7
1848	0	0	7431	0	7
1849	8	0	3576	3846	7
1850	7431	0	0	0	7
1851	0	0	7430	1	7
1852	3569	10	3842	10	7
1853	7430	0	1	0	7
1854	0	7431	0	0	7
1855	7377	54	0	0	7
1856	0	7430	0	1	7
1857	0	7431	0	0	7
1858	130	3381	19	3900	7
1859	0	7431	0	0	7
1860	0	7431	0	0	7
1861	1	0	6601	828	7
1862	7431	0	0	0	7
1863	0	7431	0	0	7
1864	0	0	77	7354	7
1865	7431	0	0	0	7
1866	0	7431	0	0	7
1867	7428	3	0	0	7
1868	2	7429	0	0	7
1869	0	0	0	7431	7
1870	3	4	109	7315	7
1871	0	7431	0	0	7
1872	7431	0	0	0	7
1873	7399	32	0	0	7
1874	0	7431	0	0	7
1875	0	7431	0	0	7
1876	3522	3903	0	5	7
1877	7430	1	0	0	7
1878	0	0	0	7431	7
1879	2	0	3544	3885	7
1880	0	0	0	7430	7
1881	0	0	0	7431	7
1882	0	0	26	7405	7
1883	0	7431	0	0	7
1884	0	0	7431	0	7
1885	7421	4	0	6	7
1886	0	7431	0	0	7
1887	0	7431	0	0	7
1888	7388	43	0	0	7
1889	0	0	29	7402	7
1890	0	0	0	7431	7
1891	81	7350	0	0	7
1892	0	0	0	7431	7
1893	0	0	0	7431	7
1894	0	0	277	7153	7
1895	7430	1	0	0	7
1896	2	0	0	7429	7
1897	0	7431	0	0	7
1898	7431	0	0	0	7
1899	7431	0	0	0	7
1900	0	0	10	7421	7
1901	0	7431	0	0	7
1902	0	0	7431	0	7
1903	7	0	7272	152	7
1904	0	0	0	7431	7
1905	7431	0	0	0	7
1906	0	0	39	7392	7
1907	0	7431	0	0	7
1908	0	7431	0	0	7
1909	35	0	28	7368	7
1910	0	3921	0	3510	7
1911	0	0	7430	0	7
1912	7394	23	0	14	7
1913	0	7431	0	0	7
1914	0	7431	0	0	7
1915	3402	4025	0	3	7
1916	0	0	7431	0	7
1917	7431	0	0	0	7
1918	7381	50	0	0	7
1919	2	7429	0	0	7
1920	0	0	0	7431	7
1921	3475	3951	0	4	7
1922	7431	0	0	0	7
1923	0	0	1	7430	7
1924	0	7431	0	0	7
1925	0	0	3599	3832	7
1926	0	0	0	7431	7
1927	7420	9	0	2	7
1928	3560	0	3871	0	7
1929	0	7431	0	0	7
1930	3509	3922	0	0	7
1931	0	0	0	7431	7
1932	0	7431	0	0	7
1933	0	7431	0	0	7
1934	0	7431	0	0	7
1935	0	7431	0	0	7
1936	3918	3508	0	4	8
1937	0	7431	0	0	7
1938	0	0	0	7431	7
1939	25	0	3939	3467	7
1940	0	0	41	7388	7
1941	0	0	0	7431	7
1942	7395	36	0	0	7
1943	0	7431	0	0	7
1944	0	0	7431	0	7
1945	3900	31	3472	28	7
1946	7431	0	0	0	7
1947	7431	0	0	0	7
1948	7398	33	0	0	7
1949	0	0	0	7431	7
1950	0	0	7431	0	7
1951	3935	2	11	3483	7
1952	0	7431	0	0	7
1953	0	0	1	7430	7
1954	1	0	0	0	7437
1955	3479	19	191	3742	7
1956	7430	0	0	0	7
1957	7431	0	0	0	7
1958	7394	37	0	0	7
1959	7431	0	0	0	7
1960	7431	0	0	0	7
1961	0	0	3508	3923	7
1962	7426	5	0	0	7
1963	0	0	1	7430	7
1964	4	0	3641	3785	7
1965	7431	0	0	0	7
1966	0	0	0	7431	7
1967	0	7431	0	0	7
1968	0	0	3776	3655	7
1969	0	0	0	7431	7
1970	7422	8	0	0	7
1971	0	7431	0	0	7
1972	0	7431	0	0	7
1973	7328	64	15	24	7
1974	0	0	7431	0	7
1975	7431	0	0	0	7
1976	0	0	3596	3834	7
1977	0	7431	0	0	7
1978	0	0	7431	0	7
1979	2	0	79	7350	7
1980	7428	3	0	0	7
1981	0	7431	0	0	7
1982	0	0	11	7420	7
1983	0	7431	0	0	7
1984	0	0	0	7431	7
1985	3541	395	3466	29	7
1986	0	0	7431	0	7
1987	7431	0	0	0	7
1988	7309	122	0	0	7
1989	0	7431	0	0	7
1990	0	0	7431	0	7
1991	7385	24	0	22	7
1992	0	7431	0	0	7
1993	7430	0	0	0	7
1994	7421	10	0	0	7
1995	7431	0	0	0	7
1996	0	0	0	7431	7
1997	0	7431	0	0	7
[truncated: 13,932 more rows]
