# Supplementary material for: From Triplex to Quadruplex: Enhancing CDC’s Respiratory qPCR Assay with RSV Detection on Panther Fusion® Open Access™
Source: Microorganisms. 2026 Jan 12;14(1):167. doi: 10.3390/microorganisms14010167 (PMC12844171; doi:10.3390/microorganisms14010167)
Supplement: Supplementary file 1 [file microorganisms-14-00167-s001.zip › File S4. Entropy & Coverage_WO Redundancies_L gene.xlsx]

## Sheet: Variability&CoverageAnalysis
Selected conserved region:			Gene of interest:		L gene
From:	9985		From:	9384
To:	10094		To:	15925
Position	Consensus	Entropy	Coverage	Conserved region_Up	Conserved region_Down
1	G	0	0.000134445	-0.01	-0.01
2	G	0.693147	0.000268889	-0.01	-0.01
3	G	0.152315	0.677602	-0.01	-0.01
4	G	0.00365346	0.703913	-0.01	-0.01
5	G	0.00623916	0.704894	-0.01	-0.01
6	G	0.00518448	0.708524	-0.01	-0.01
7	C	0.0458255	0.720489	-0.01	-0.01
8	A	0.0334549	0.739715	-0.01	-0.01
9	A	0.01212	0.749529	-0.01	-0.01
10	A	0.00663748	0.752084	-0.01	-0.01
11	T	0.00489982	0.754907	-0.01	-0.01
12	A	0.00951036	0.758672	-0.01	-0.01
13	A	0.014067	0.768589	-0.01	-0.01
14	G	0.0303327	0.774805	-0.01	-0.01
15	A	0.0171905	0.776284	-0.01	-0.01
16	A	0.0507762	0.778032	-0.01	-0.01
17	T	0.0977961	0.77848	-0.01	-0.01
18	T	0.00570704	0.780183	-0.01	-0.01
19	T	0.00918689	0.780288	-0.01	-0.01
20	G	0.0209158	0.787145	-0.01	-0.01
21	A	0.0116022	0.787577	-0.01	-0.01
22	T	0.0108824	0.787981	-0.01	-0.01
23	A	0.180495	0.787761	-0.01	-0.01
24	A	0.0228812	0.789056	-0.01	-0.01
25	G	0.017164	0.792417	-0.01	-0.01
26	T	0.013064	0.792927	-0.01	-0.01
27	A	0.694321	0.792821	-0.01	-0.01
28	C	0.0380522	0.793358	-0.01	-0.01
29	C	0.692613	0.859505	-0.01	-0.01
30	A	0.00431389	0.870799	-0.01	-0.01
31	C	0.707115	0.877252	-0.01	-0.01
32	T	0.0315339	0.878193	-0.01	-0.01
33	T	0.0670346	0.889352	-0.01	-0.01
34	A	0.0565135	0.889606	-0.01	-0.01
35	A	0.015557	0.890024	-0.01	-0.01
36	A	0.696443	0.890696	-0.01	-0.01
37	T	0.029308	0.890965	-0.01	-0.01
38	T	0.696487	0.890965	-0.01	-0.01
39	T	0.0896142	0.891234	-0.01	-0.01
40	A	0.0414289	0.892848	-0.01	-0.01
41	A	0.0161545	0.893789	-0.01	-0.01
42	C	0.0808025	0.894447	-0.01	-0.01
43	T	0.699218	0.894595	-0.01	-0.01
44	T	0	0.000403334	-0.01	-0.01
45	C	0.697682	0.895402	-0.01	-0.01
46	C	0.69847	0.895671	-0.01	-0.01
47	T	0.228806	0.895446	-0.01	-0.01
48	T	0.0391939	0.902124	-0.01	-0.01
49	T	0.15662	0.903334	-0.01	-0.01
50	G	0.743035	0.906023	-0.01	-0.01
51	T	0	0.000134445	-0.01	-0.01
52	G	0.695617	0.907368	-0.01	-0.01
53	T	0.00290646	0.908309	-0.01	-0.01
54	T	0.706391	0.909788	-0.01	-0.01
55	A	0.111537	0.910863	-0.01	-0.01
56	G	0.125837	0.912073	-0.01	-0.01
57	A	0.013483	0.912208	-0.01	-0.01
58	G	0.694356	0.912476	-0.01	-0.01
59	A	0	0.958188	-0.01	-0.01
60	T	0	0.958322	-0.01	-0.01
61	G	0	0.958591	-0.01	-0.01
62	G	0.00475986	0.958725	-0.01	-0.01
63	G	0.04107	0.958725	-0.01	-0.01
64	C	0.731109	0.958989	-0.01	-0.01
65	A	0.692902	0.959129	-0.01	-0.01
66	G	0.00395724	0.959129	-0.01	-0.01
67	C	0.0241001	0.959129	-0.01	-0.01
68	A	0.00507339	0.959129	-0.01	-0.01
69	A	0.020376	0.959398	-0.01	-0.01
70	T	0.690428	0.959398	-0.01	-0.01
71	T	0.0215998	0.972304	-0.01	-0.01
72	C	0.00254137	0.972708	-0.01	-0.01
73	A	0.00768238	0.972708	-0.01	-0.01
74	T	0.693415	0.972708	-0.01	-0.01
75	T	0.00136633	0.972842	-0.01	-0.01
76	G	0.102373	0.972839	-0.01	-0.01
77	A	0.0216979	0.972977	-0.01	-0.01
78	G	0.00364301	0.972977	-0.01	-0.01
79	C	0.691238	0.973107	-0.01	-0.01
80	A	0.00862798	0.973245	-0.01	-0.01
81	T	0.00136582	0.973245	-0.01	-0.01
82	G	0.00571518	0.973649	-0.01	-0.01
83	A	0.0918478	0.973918	-0.01	-0.01
84	T	0	0.973918	-0.01	-0.01
85	A	0.0050048	0.973918	-0.01	-0.01
86	A	0.00136497	0.973918	-0.01	-0.01
87	A	0.00500419	0.974052	-0.01	-0.01
88	A	0.6935	0.974052	-0.01	-0.01
89	G	0.0291023	0.974052	-0.01	-0.01
90	T	0.00253824	0.974052	-0.01	-0.01
91	T	0.0221744	0.974052	-0.01	-0.01
92	A	0.00469372	0.974052	-0.01	-0.01
93	G	0.0013648	0.974052	-0.01	-0.01
94	A	0.00469372	0.974052	-0.01	-0.01
95	T	0.0165511	0.974052	-0.01	-0.01
96	T	0	0.974052	-0.01	-0.01
97	A	0.693215	0.973918	-0.01	-0.01
98	C	0	0.974052	-0.01	-0.01
99	A	0	0.974187	-0.01	-0.01
100	A	0.00469315	0.974187	-0.01	-0.01
101	A	0	0.974187	-0.01	-0.01
102	A	0	0.974187	-0.01	-0.01
103	T	0.004692	0.974455	-0.01	-0.01
104	T	0.690766	0.974455	-0.01	-0.01
105	T	0	0.974455	-0.01	-0.01
106	G	0.377144	0.974455	-0.01	-0.01
107	T	0	0.97459	-0.01	-0.01
108	T	0	0.9758	-0.01	-0.01
109	T	0.00902357	0.9758	-0.01	-0.01
110	G	0.00253419	0.9758	-0.01	-0.01
111	A	0.00136261	0.9758	-0.01	-0.01
112	C	0.669262	0.9758	-0.01	-0.01
113	A	0.00136261	0.9758	-0.01	-0.01
114	A	0.00389676	0.9758	-0.01	-0.01
115	T	0.00253419	0.9758	-0.01	-0.01
116	G	0	0.9758	-0.01	-0.01
117	A	0	0.9758	-0.01	-0.01
118	T	0.683244	0.97579	-0.01	-0.01
119	G	0.00253419	0.9758	-0.01	-0.01
120	A	0	0.9758	-0.01	-0.01
121	A	0.0425215	0.9758	-0.01	-0.01
122	G	0.00721858	0.976069	-0.01	-0.01
123	T	0	0.976069	-0.01	-0.01
124	A	0.0496964	0.976066	-0.01	-0.01
125	G	0	0.976069	-0.01	-0.01
126	C	0	0.976069	-0.01	-0.01
127	A	0.0158689	0.976203	-0.01	-0.01
128	T	0.103785	0.976197	-0.01	-0.01
129	T	0	0.976203	-0.01	-0.01
130	G	0.021389	0.976338	-0.01	-0.01
131	T	0.0600007	0.976338	-0.01	-0.01
132	T	0	0.976338	-0.01	-0.01
133	A	0.0260414	0.976338	-0.01	-0.01
134	A	0	0.976338	-0.01	-0.01
135	A	0	0.976338	-0.01	-0.01
136	A	0.141462	0.976335	-0.01	-0.01
137	A	0.00389484	0.976338	-0.01	-0.01
138	T	0	0.976338	-0.01	-0.01
139	A	0.00499376	0.976338	-0.01	-0.01
140	A	0.0013621	0.976335	-0.01	-0.01
141	C	0.00363189	0.976338	-0.01	-0.01
142	A	0.143206	0.976472	-0.01	-0.01
143	T	0	0.976469	-0.01	-0.01
144	G	0	0.976472	-0.01	-0.01
145	C	0.692606	0.976472	-0.01	-0.01
146	T	0.0127097	0.976469	-0.01	-0.01
147	A	0.0104465	0.976472	-0.01	-0.01
148	T	0.0104465	0.976472	-0.01	-0.01
149	A	0.0135975	0.976469	-0.01	-0.01
150	C	0	0.976472	-0.01	-0.01
151	T	0.0317643	0.976472	-0.01	-0.01
152	G	0.00669011	0.976472	-0.01	-0.01
153	A	0.00253263	0.976472	-0.01	-0.01
154	C	0.0849729	0.976472	-0.01	-0.01
155	A	0.00253263	0.976472	-0.01	-0.01
156	A	0.00468345	0.976472	-0.01	-0.01
157	A	0.0189823	0.976472	-0.01	-0.01
158	T	0.00669011	0.976472	-0.01	-0.01
159	T	0	0.976472	-0.01	-0.01
160	A	0.143306	0.976472	-0.01	-0.01
161	A	0	0.976472	-0.01	-0.01
162	T	0	0.976472	-0.01	-0.01
163	A	0.695935	0.976472	-0.01	-0.01
164	C	0.00468345	0.976472	-0.01	-0.01
165	A	0.696944	0.976472	-0.01	-0.01
166	T	0.710462	0.976472	-0.01	-0.01
167	T	0.693337	0.976607	-0.01	-0.01
168	T	0	0.976607	-0.01	-0.01
169	A	0.694566	0.976607	-0.01	-0.01
170	A	0	0.976603	-0.01	-0.01
171	C	0.00468288	0.976607	-0.01	-0.01
172	T	0.194073	0.976607	-0.01	-0.01
173	A	0.00136159	0.976607	-0.01	-0.01
174	A	0	0.976607	-0.01	-0.01
175	T	0.0104452	0.976607	-0.01	-0.01
176	G	0.00805078	0.976607	-0.01	-0.01
177	C	0.00253232	0.976607	-0.01	-0.01
178	T	0.702714	0.976607	-0.01	-0.01
179	T	0.00860209	0.976607	-0.01	-0.01
180	T	0	0.976607	-0.01	-0.01
181	G	0.692592	0.976607	-0.01	-0.01
182	G	0.00136176	0.976603	-0.01	-0.01
183	C	0.00253232	0.976607	-0.01	-0.01
184	T	0.71147	0.976607	-0.01	-0.01
185	A	0	0.976607	-0.01	-0.01
186	A	0	0.976603	-0.01	-0.01
187	A	0.666995	0.976607	-0.01	-0.01
188	G	0.00253201	0.976741	-0.01	-0.01
189	C	0	0.976741	-0.01	-0.01
190	A	0.0574447	0.976741	-0.01	-0.01
191	G	0.692118	0.976741	-0.01	-0.01
192	T	0.692311	0.976741	-0.01	-0.01
193	A	0.874505	0.976741	-0.01	-0.01
194	A	0	0.976741	-0.01	-0.01
195	T	0	0.976741	-0.01	-0.01
196	A	0.00765465	0.976741	-0.01	-0.01
197	C	0	0.976741	-0.01	-0.01
198	A	0	0.976741	-0.01	-0.01
199	T	0.0679176	0.976738	-0.01	-0.01
200	A	0	0.976741	-0.01	-0.01
201	C	0	0.976876	-0.01	-0.01
202	A	0.00996113	0.976876	-0.01	-0.01
203	A	0.00468175	0.976876	-0.01	-0.01
204	T	0	0.976876	-0.01	-0.01
205	C	0.733199	0.976872	-0.01	-0.01
206	A	0	0.976876	-0.01	-0.01
207	A	0.0025317	0.976876	-0.01	-0.01
208	A	0.0113426	0.976876	-0.01	-0.01
209	T	0.00569858	0.976876	-0.01	-0.01
210	T	0	0.976876	-0.01	-0.01
211	G	0.692272	0.976876	-0.01	-0.01
212	A	0.00136109	0.97701	-0.01	-0.01
213	A	0.0027188	0.978354	-0.01	-0.01
214	T	0.690602	0.978354	-0.01	-0.01
215	G	0.00388718	0.978489	-0.01	-0.01
216	G	0	0.978489	-0.01	-0.01
217	C	0.128247	0.978489	-0.01	-0.01
218	A	0.00667802	0.978489	-0.01	-0.01
219	T	0.0113264	0.978489	-0.01	-0.01
220	T	0.712228	0.978623	-0.01	-0.01
221	G	0	0.979161	-0.01	-0.01
222	T	0.00252644	0.979161	-0.01	-0.01
223	A	0.746304	0.979161	-0.01	-0.01
224	T	0.0036204	0.979833	-0.01	-0.01
225	T	0.00466871	0.979968	-0.01	-0.01
226	T	0.0220541	0.982791	-0.01	-0.01
227	G	0.691979	0.984673	-0.01	-0.01
228	T	0	0.984673	-0.01	-0.01
229	G	0.700753	0.985077	-0.01	-0.01
230	C	0	0.989513	-0.01	-0.01
231	A	0	0.989513	-0.01	-0.01
232	T	0.00756731	0.989648	-0.01	-0.01
233	G	0.0171355	0.990454	-0.01	-0.01
234	T	0.00249953	0.990992	-0.01	-0.01
235	T	0.168144	0.991125	-0.01	-0.01
236	A	0	0.991261	-0.01	-0.01
237	T	0	0.991261	-0.01	-0.01
238	T	0.699701	0.991396	-0.01	-0.01
239	A	0	0.991664	-0.01	-0.01
240	C	0.00134299	0.991664	-0.01	-0.01
241	A	0.00755296	0.991799	-0.01	-0.01
242	A	0.0107456	0.991933	-0.01	-0.01
243	G	0.0013425	0.992068	-0.01	-0.01
244	T	0.692276	0.992202	-0.01	-0.01
245	A	0.0101771	0.992202	-0.01	-0.01
246	G	0.00562111	0.992202	-0.01	-0.01
247	T	0.0111906	0.992202	-0.01	-0.01
248	G	0.00134218	0.992337	-0.01	-0.01
249	A	0.00134218	0.992337	-0.01	-0.01
250	T	0.708484	0.992337	-0.01	-0.01
251	A	0.692829	0.992336	-0.01	-0.01
252	T	0.0245223	0.992337	-0.01	-0.01
253	T	0.714902	0.992337	-0.01	-0.01
254	T	0.00134218	0.992337	-0.01	-0.01
255	G	0.00134218	0.992337	-0.01	-0.01
256	C	0.0364798	0.992337	-0.01	-0.01
257	C	0.00134218	0.992337	-0.01	-0.01
258	C	0.00268433	0.992337	-0.01	-0.01
259	T	0.0371307	0.992202	-0.01	-0.01
260	A	0.692815	0.99274	-0.01	-0.01
261	A	0.00659391	0.99274	-0.01	-0.01
262	T	0.0167945	0.993009	-0.01	-0.01
263	A	0.0256708	0.993009	-0.01	-0.01
264	A	0.00357779	0.993009	-0.01	-0.01
265	T	0.691223	0.993009	-0.01	-0.01
266	A	0.00981926	0.993009	-0.01	-0.01
267	A	0.0107341	0.993143	-0.01	-0.01
268	T	0.0357607	0.993143	-0.01	-0.01
269	A	0.024916	0.993143	-0.01	-0.01
270	T	0.00249471	0.993143	-0.01	-0.01
271	T	0.0167925	0.993143	-0.01	-0.01
272	G	0.0226307	0.993143	-0.01	-0.01
273	T	0.00249471	0.993143	-0.01	-0.01
274	A	0.0210245	0.993412	-0.01	-0.01
275	G	0.00695586	0.993412	-0.01	-0.01
276	T	0.00659078	0.993411	-0.01	-0.01
277	G	0.110038	0.993412	-0.01	-0.01
278	A	0.0573096	0.993412	-0.01	-0.01
279	A	0.0024941	0.993412	-0.01	-0.01
280	A	0.0218532	0.993412	-0.01	-0.01
281	T	0.00134087	0.993412	-0.01	-0.01
282	C	0	0.993412	-0.01	-0.01
283	C	0.698032	0.993412	-0.01	-0.01
284	A	0.00268172	0.993412	-0.01	-0.01
285	A	0	0.993412	-0.01	-0.01
286	C	0.693071	0.993412	-0.01	-0.01
287	T	0.00268172	0.993412	-0.01	-0.01
288	T	0	0.993412	-0.01	-0.01
289	C	0.694116	0.993411	-0.01	-0.01
290	A	0	0.993412	-0.01	-0.01
291	C	0.0024941	0.993412	-0.01	-0.01
292	A	0.0533353	0.993278	-0.01	-0.01
293	A	0.00134103	0.993278	-0.01	-0.01
294	C	0	0.993278	-0.01	-0.01
295	A	0.00134103	0.993278	-0.01	-0.01
296	A	0	0.993278	-0.01	-0.01
297	T	0	0.993278	-0.01	-0.01
298	G	0.0024944	0.993278	-0.01	-0.01
299	C	0	0.993278	-0.01	-0.01
300	C	0	0.993412	-0.01	-0.01
301	A	0.0120511	0.993412	-0.01	-0.01
302	G	0.6919	0.993412	-0.01	-0.01
303	T	0.00939088	0.993412	-0.01	-0.01
304	A	0.155031	0.993411	-0.01	-0.01
305	T	0.0652	0.993412	-0.01	-0.01
306	T	0.00357651	0.993412	-0.01	-0.01
307	A	0.00939088	0.993412	-0.01	-0.01
308	C	0.00357651	0.993412	-0.01	-0.01
309	A	0.0059537	0.993412	-0.01	-0.01
310	A	0.0901065	0.993412	-0.01	-0.01
311	A	0	0.993412	-0.01	-0.01
312	A	0.0046129	0.993412	-0.01	-0.01
313	T	0.0146136	0.993412	-0.01	-0.01
314	G	0	0.993412	-0.01	-0.01
315	G	0.00134087	0.993412	-0.01	-0.01
316	A	0.0371558	0.993412	-0.01	-0.01
317	G	0	0.993412	-0.01	-0.01
318	G	0	0.993412	-0.01	-0.01
319	T	0.73831	0.993412	-0.01	-0.01
320	T	0.015448	0.993412	-0.01	-0.01
321	A	0.00134087	0.993412	-0.01	-0.01
322	T	0.691599	0.993412	-0.01	-0.01
323	A	0.00134087	0.993412	-0.01	-0.01
324	T	0	0.993412	-0.01	-0.01
325	A	0.0141315	0.993412	-0.01	-0.01
326	T	0	0.993412	-0.01	-0.01
327	G	0	0.993412	-0.01	-0.01
328	G	0	0.993412	-0.01	-0.01
329	G	0.0024941	0.993412	-0.01	-0.01
330	A	0.00357608	0.993547	-0.01	-0.01
331	A	0.160297	0.993547	-0.01	-0.01
332	A	0.703937	0.993547	-0.01	-0.01
333	T	0.00134071	0.993547	-0.01	-0.01
334	G	0.123897	0.993547	-0.01	-0.01
335	A	0.00134071	0.993547	-0.01	-0.01
336	T	0.00268139	0.993547	-0.01	-0.01
337	G	0.69902	0.993547	-0.01	-0.01
338	G	0	0.993547	-0.01	-0.01
339	A	0	0.993547	-0.01	-0.01
340	A	0.13669	0.993547	-0.01	-0.01
341	T	0.00461235	0.993547	-0.01	-0.01
342	T	0	0.993547	-0.01	-0.01
343	A	0.691803	0.993412	-0.01	-0.01
344	A	0	0.993681	-0.01	-0.01
345	C	0	0.993681	-0.01	-0.01
346	A	0.0192381	0.993681	-0.01	-0.01
347	C	0	0.993681	-0.01	-0.01
348	A	0	0.993681	-0.01	-0.01
349	C	0.101796	0.993681	-0.01	-0.01
350	T	0.0116296	0.993681	-0.01	-0.01
351	G	0.00134054	0.993681	-0.01	-0.01
352	C	0.0364344	0.993816	-0.01	-0.01
353	T	0.00134038	0.993816	-0.01	-0.01
354	C	0.00461125	0.993816	-0.01	-0.01
355	T	0.018713	0.993816	-0.01	-0.01
356	C	0	0.993816	-0.01	-0.01
357	A	0.00134038	0.993816	-0.01	-0.01
358	A	0.010288	0.993816	-0.01	-0.01
359	C	0.691726	0.993816	-0.01	-0.01
360	C	0.692847	0.993816	-0.01	-0.01
361	T	0.851663	0.993816	-0.01	-0.01
362	A	0	0.993816	-0.01	-0.01
363	A	0.00908063	0.993816	-0.01	-0.01
364	T	0.0615795	0.993815	-0.01	-0.01
365	G	0.010224	0.993816	-0.01	-0.01
366	G	0.0081061	0.993816	-0.01	-0.01
367	C	0.692704	0.993816	-0.01	-0.01
368	C	0.062589	0.993815	-0.01	-0.01
369	T	0.00695337	0.993816	-0.01	-0.01
370	A	0.0159486	0.993816	-0.01	-0.01
371	A	0.051636	0.993816	-0.01	-0.01
372	T	0.00561308	0.993816	-0.01	-0.01
373	A	0.100095	0.993815	-0.01	-0.01
374	G	0.00357522	0.993816	-0.01	-0.01
375	A	0.00268074	0.993816	-0.01	-0.01
376	T	0.0622519	0.993814	-0.01	-0.01
377	G	0.00461125	0.993816	-0.01	-0.01
378	A	0.00134038	0.993816	-0.01	-0.01
379	C	0.69445	0.993815	-0.01	-0.01
380	A	0	0.993816	-0.01	-0.01
381	A	0	0.993816	-0.01	-0.01
382	T	0.0111749	0.993816	-0.01	-0.01
383	T	0	0.993816	-0.01	-0.01
384	G	0	0.993816	-0.01	-0.01
385	T	0.0137654	0.993949	-0.01	-0.01
386	G	0	0.99395	-0.01	-0.01
387	A	0	0.99395	-0.01	-0.01
388	A	0.225821	0.994084	-0.01	-0.01
389	A	0.0024926	0.994084	-0.01	-0.01
390	T	0	0.994084	-0.01	-0.01
391	C	0.702482	0.994084	-0.01	-0.01
392	A	0	0.994084	-0.01	-0.01
393	A	0	0.994084	-0.01	-0.01
394	A	0.00938536	0.994084	-0.01	-0.01
395	T	0	0.994218	-0.01	-0.01
396	T	0	0.994219	-0.01	-0.01
397	C	0.692234	0.994218	-0.01	-0.01
398	T	0	0.994219	-0.01	-0.01
399	C	0	0.994084	-0.01	-0.01
400	C	0.728405	0.994084	-0.01	-0.01
401	A	0.00383262	0.994084	-0.01	-0.01
402	A	0.00561174	0.994084	-0.01	-0.01
403	A	0.00561108	0.994219	-0.01	-0.01
404	A	0	0.994219	-0.01	-0.01
405	A	0.691617	0.994219	-0.01	-0.01
406	A	0.050363	0.994219	-0.01	-0.01
407	C	0.0233761	0.994219	-0.01	-0.01
408	T	0	0.994219	-0.01	-0.01
409	A	0.0142494	0.994218	-0.01	-0.01
410	A	0	0.994219	-0.01	-0.01
411	G	0.00357393	0.994353	-0.01	-0.01
412	T	0.138538	0.994353	-0.01	-0.01
413	G	0.0059487	0.994353	-0.01	-0.01
414	A	0.00133973	0.994353	-0.01	-0.01
415	T	0.705933	0.994353	-0.01	-0.01
416	T	0	0.994353	-0.01	-0.01
417	C	0	0.994353	-0.01	-0.01
418	A	0.00952193	0.994353	-0.01	-0.01
419	A	0.69267	0.994353	-0.01	-0.01
420	C	0.694017	0.994353	-0.01	-0.01
421	A	0.0120637	0.994353	-0.01	-0.01
422	A	0	0.994353	-0.01	-0.01
423	T	0.00133973	0.994353	-0.01	-0.01
424	G	0.00133973	0.994353	-0.01	-0.01
425	A	0.00383169	0.994353	-0.01	-0.01
426	C	0.00460905	0.994353	-0.01	-0.01
427	C	0.694672	0.994353	-0.01	-0.01
428	A	0.690768	0.994353	-0.01	-0.01
429	A	0.00133973	0.994353	-0.01	-0.01
430	T	0.146812	0.994353	-0.01	-0.01
431	T	0	0.994488	-0.01	-0.01
432	A	0.00133956	0.994488	-0.01	-0.01
433	T	0.0111683	0.994488	-0.01	-0.01
434	A	0.00846705	0.994488	-0.01	-0.01
435	T	0	0.994488	-0.01	-0.01
436	G	0.0243239	0.994488	-0.01	-0.01
437	A	0.00498332	0.994488	-0.01	-0.01
438	A	0.0107214	0.994488	-0.01	-0.01
439	T	0.00907523	0.994488	-0.01	-0.01
440	C	0.00133956	0.994488	-0.01	-0.01
441	A	0.0024917	0.994488	-0.01	-0.01
442	A	0.0241316	0.994488	-0.01	-0.01
443	T	0.709488	0.994488	-0.01	-0.01
444	T	0	0.994488	-0.01	-0.01
445	A	0.0263848	0.994488	-0.01	-0.01
446	T	0	0.994488	-0.01	-0.01
447	C	0	0.994488	-0.01	-0.01
448	T	0.017651	0.994488	-0.01	-0.01
449	G	0.0046085	0.994488	-0.01	-0.01
450	A	0	0.994488	-0.01	-0.01
451	A	0.727791	0.994488	-0.01	-0.01
452	T	0.0431994	0.994486	-0.01	-0.01
453	T	0	0.994488	-0.01	-0.01
454	A	0.0202706	0.994622	-0.01	-0.01
455	C	0.00810029	0.994622	-0.01	-0.01
456	T	0	0.994622	-0.01	-0.01
457	T	0.0684724	0.994621	-0.01	-0.01
458	G	0.00792226	0.994622	-0.01	-0.01
459	G	0.0137542	0.994757	-0.01	-0.01
460	A	0.721094	0.994757	-0.01	-0.01
461	T	0.691465	0.994757	-0.01	-0.01
462	T	0.00133924	0.994757	-0.01	-0.01
463	T	0.0264063	0.994757	-0.01	-0.01
464	G	0.0046074	0.994757	-0.01	-0.01
465	A	0.0038303	0.994757	-0.01	-0.01
466	T	0.692676	0.994757	-0.01	-0.01
467	C	0.0353959	0.994757	-0.01	-0.01
468	T	0.0081794	0.994757	-0.01	-0.01
469	C	0.191349	0.994891	-0.01	-0.01
470	A	0.703324	0.994891	-0.01	-0.01
471	A	0.00382938	0.995026	-0.01	-0.01
472	T	0.0482692	0.995024	-0.01	-0.01
473	C	0.6938	0.995026	-0.01	-0.01
474	C	0.00817744	0.995026	-0.01	-0.01
475	A	0.042619	0.995026	-0.01	-0.01
476	T	0	0.995026	-0.01	-0.01
477	A	0.691596	0.994891	-0.01	-0.01
478	A	0.0111631	0.995026	-0.01	-0.01
479	A	0.00594514	0.995026	-0.01	-0.01
480	T	0.0116159	0.995026	-0.01	-0.01
481	T	0.694152	0.995159	-0.01	-0.01
482	A	0	0.000134445	-0.01	-0.01
483	T	0	0.000134445	-0.01	-0.01
484	A	0	0.000134445	-0.01	-0.01
485	A	0.0291373	0.99516	-0.01	-0.01
486	T	0.0533754	0.99516	-0.01	-0.01
487	A	0.693854	0.99516	-0.01	-0.01
488	A	0.725073	0.995158	-0.01	-0.01
489	T	0.0651211	0.995159	-0.01	-0.01
490	A	0.727037	0.994755	-0.01	-0.01
491	A	0.0223899	0.994757	-0.01	-0.01
492	A	0.741952	0.99516	-0.01	-0.01
493	T	0.0256238	0.99516	-0.01	-0.01
494	A	0.714121	0.99516	-0.01	-0.01
495	T	0.0229586	0.995159	-0.01	-0.01
496	C	0.711428	0.99516	-0.01	-0.01
497	A	0.0187367	0.995294	-0.01	-0.01
498	A	0.770929	0.995294	-0.01	-0.01
499	C	0.693248	0.995294	-0.01	-0.01
500	T	0.693989	0.995429	-0.01	-0.01
501	A	0.0708033	0.995429	-0.01	-0.01
502	G	0.693067	0.995429	-0.01	-0.01
503	C	0.698534	0.995429	-0.01	-0.01
504	A	0.0321415	0.995429	-0.01	-0.01
505	A	0.692568	0.995563	-0.01	-0.01
506	A	0.0150551	0.995563	-0.01	-0.01
507	T	0.694588	0.995563	-0.01	-0.01
508	C	0.724182	0.995563	-0.01	-0.01
509	A	0.712433	0.995563	-0.01	-0.01
510	A	0.697498	0.995563	-0.01	-0.01
511	T	0.0156001	0.995563	-0.01	-0.01
512	G	0.13261	0.995832	-0.01	-0.01
513	T	0.0745848	0.995832	-0.01	-0.01
514	C	0.700287	0.995832	-0.01	-0.01
515	A	0.700946	0.995832	-0.01	-0.01
516	C	0.734804	0.995966	-0.01	-0.01
517	T	0.0229219	0.995967	-0.01	-0.01
518	A	0.849377	0.995967	-0.01	-0.01
519	A	0.0186642	0.995967	-0.01	-0.01
520	C	0.21263	0.996101	-0.01	-0.01
521	A	0.711772	0.996101	-0.01	-0.01
522	C	0.710205	0.996101	-0.01	-0.01
523	C	0.694567	0.996101	-0.01	-0.01
524	A	0.704427	0.996101	-0.01	-0.01
525	T	0.0327365	0.9961	-0.01	-0.01
526	T	0.0024884	0.996101	-0.01	-0.01
527	T	0	0.000134445	-0.01	-0.01
528	A	0	0.000134445	-0.01	-0.01
529	A	0.00356795	0.996101	-0.01	-0.01
530	G	0.00133761	0.996101	-0.01	-0.01
531	T	0	0.996101	-0.01	-0.01
532	T	0.0024881	0.996101	-0.01	-0.01
533	A	0.00356795	0.996101	-0.01	-0.01
534	A	0	0.995832	-0.01	-0.01
535	T	0	0.995832	-0.01	-0.01
536	A	0.00133794	0.995832	-0.01	-0.01
537	T	0.00460301	0.995832	-0.01	-0.01
538	A	0	0.000134445	-0.01	-0.01
539	A	0	0.00242001	-0.01	-0.01
540	A	0	0.0185534	-0.01	-0.01
541	A	0	0.0215112	-0.01	-0.01
542	A	0	0.994219	-0.01	-0.01
543	A	0	0.994622	-0.01	-0.01
544	A	0	0.995832	-0.01	-0.01
545	A	0.0038266	0.995966	-0.01	-0.01
546	A	0	0.00927669	-0.01	-0.01
547	A	0	0.00927669	-0.01	-0.01
548	C	0.143959	0.472573	-0.01	-0.01
549	C	0.0818435	0.995967	-0.01	-0.01
550	T	0.0168941	0.995967	-0.01	-0.01
551	T	0.708795	0.995967	-0.01	-0.01
552	A	0.666382	0.995967	-0.01	-0.01
553	A	0.698248	0.995967	-0.01	-0.01
554	C	0.0514729	0.995967	-0.01	-0.01
555	A	0.0383793	0.526755	-0.01	-0.01
556	A	0.698675	0.995832	-0.01	-0.01
557	A	0.0476016	0.995967	-0.01	-0.01
558	A	0.0242931	0.995967	-0.01	-0.01
559	G	0.106248	0.995563	-0.01	-0.01
560	A	0.00806777	0.525545	-0.01	-0.01
561	T	0.122475	0.525545	-0.01	-0.01
562	A	0	0.000403334	-0.01	-0.01
563	A	0.686591	0.995697	-0.01	-0.01
564	A	0.69247	0.995698	-0.01	-0.01
565	A	0.0214716	0.995832	-0.01	-0.01
566	A	0.0229246	0.995832	-0.01	-0.01
567	A	0.028705	0.995832	-0.01	-0.01
568	T	0.0241515	0.995832	-0.01	-0.01
569	G	0	0.996236	-0.01	-0.01
570	G	0	0.996236	-0.01	-0.01
571	G	0	0.99637	-0.01	-0.01
572	G	0.0024875	0.99637	-0.01	-0.01
573	C	0.00708817	0.99637	-0.01	-0.01
574	A	0	0.99637	-0.01	-0.01
575	A	0	0.99637	-0.01	-0.01
576	A	0	0.99637	-0.01	-0.01
577	T	0.00133729	0.99637	-0.01	-0.01
578	A	0.0024878	0.99637	-0.01	-0.01
579	A	0	0.99637	-0.01	-0.01
580	A	0.01115	0.99637	-0.01	-0.01
581	T	0.704111	0.99637	-0.01	-0.01
582	C	0.813782	0.99637	-0.01	-0.01
583	A	0.718798	0.99637	-0.01	-0.01
584	A	0.00382476	0.99637	-0.01	-0.01
585	C	0.694567	0.99637	-0.01	-0.01
586	T	0.692799	0.99637	-0.01	-0.01
587	C	0.111296	0.99637	-0.01	-0.01
588	A	0.0172035	0.99637	-0.01	-0.01
589	A	0.882693	0.99637	-0.01	-0.01
590	C	0.696113	0.99637	-0.01	-0.01
591	C	0.111799	0.99637	-0.01	-0.01
592	A	0.709884	0.99637	-0.01	-0.01
593	A	0.0356058	0.99637	-0.01	-0.01
594	C	0.695465	0.99637	-0.01	-0.01
595	C	0.0392285	0.99637	-0.01	-0.01
596	C	0.712863	0.996236	-0.01	-0.01
597	A	0.0124265	0.99637	-0.01	-0.01
598	A	0.00708817	0.99637	-0.01	-0.01
599	C	0.0961568	0.99637	-0.01	-0.01
600	C	0.0751399	0.99637	-0.01	-0.01
601	A	0.00267391	0.996639	-0.01	-0.01
602	T	0	0.996639	-0.01	-0.01
603	G	0.00356624	0.996639	-0.01	-0.01
604	G	0.692948	0.996639	-0.01	-0.01
605	A	0.691456	0.996639	-0.01	-0.01
606	C	0.0810835	0.996638	-0.01	-0.01
607	A	0.0162201	0.996504	-0.01	-0.01
608	C	0.10803	0.996504	-0.01	-0.01
609	A	0.761625	0.996504	-0.01	-0.01
610	A	0.0240874	0.996639	-0.01	-0.01
611	C	0.0499077	0.996639	-0.01	-0.01
612	A	0.0598732	0.996639	-0.01	-0.01
613	C	0.702815	0.996639	-0.01	-0.01
614	A	0.0446871	0.996638	-0.01	-0.01
615	C	0.154538	0.996639	-0.01	-0.01
616	A	0.691655	0.996639	-0.01	-0.01
617	A	0.0175549	0.996639	-0.01	-0.01
618	T	0.700819	0.996638	-0.01	-0.01
619	G	0.693924	0.996639	-0.01	-0.01
620	A	0.124577	0.996638	-0.01	-0.01
621	T	0.693332	0.996638	-0.01	-0.01
622	A	0.0327689	0.996639	-0.01	-0.01
623	C	0.0307715	0.996639	-0.01	-0.01
624	C	0.277319	0.996639	-0.01	-0.01
625	A	0.0626636	0.996639	-0.01	-0.01
626	C	0.0388617	0.996639	-0.01	-0.01
627	A	0.777961	0.996639	-0.01	-0.01
628	C	0.717594	0.996639	-0.01	-0.01
629	C	0.699656	0.996639	-0.01	-0.01
630	A	0.694749	0.996639	-0.01	-0.01
631	C	0.00816574	0.996639	-0.01	-0.01
632	A	0.00459972	0.996639	-0.01	-0.01
633	A	0.0273278	0.996639	-0.01	-0.01
634	A	0.0162286	0.996639	-0.01	-0.01
635	G	0.0120213	0.996638	-0.01	-0.01
636	A	0.00845111	0.996639	-0.01	-0.01
637	C	0.693305	0.996639	-0.01	-0.01
638	T	0.00459972	0.996639	-0.01	-0.01
639	G	0.109779	0.996638	-0.01	-0.01
640	A	0.011474	0.996639	-0.01	-0.01
641	T	0.00978793	0.996639	-0.01	-0.01
642	G	0.0339617	0.996639	-0.01	-0.01
643	A	0.0233279	0.996639	-0.01	-0.01
644	T	0.00267391	0.996639	-0.01	-0.01
645	C	0.0559783	0.996639	-0.01	-0.01
646	A	0.00133697	0.996639	-0.01	-0.01
647	C	0.00459972	0.996639	-0.01	-0.01
648	A	0.0203016	0.996639	-0.01	-0.01
649	G	0.00885771	0.996639	-0.01	-0.01
650	A	0.00133697	0.996639	-0.01	-0.01
651	C	0.0577841	0.996639	-0.01	-0.01
652	A	0.00401084	0.996639	-0.01	-0.01
653	T	0.00267391	0.996639	-0.01	-0.01
654	G	0.00356624	0.996639	-0.01	-0.01
655	A	0.0124842	0.996639	-0.01	-0.01
656	G	0.0462589	0.996639	-0.01	-0.01
657	A	0.028545	0.996639	-0.01	-0.01
658	C	0.0024869	0.996639	-0.01	-0.01
659	C	0	0.996639	-0.01	-0.01
660	A	0.758367	0.996639	-0.01	-0.01
661	C	0.694389	0.996639	-0.01	-0.01
662	T	0.00133697	0.996639	-0.01	-0.01
663	G	0.705773	0.996639	-0.01	-0.01
664	T	0.00133697	0.996639	-0.01	-0.01
665	C	0.0024869	0.996639	-0.01	-0.01
666	G	0.592123	0.996639	-0.01	-0.01
667	C	0.694947	0.996639	-0.01	-0.01
668	T	0.0120199	0.996639	-0.01	-0.01
669	T	0.726383	0.996639	-0.01	-0.01
670	G	0.0024869	0.996639	-0.01	-0.01
671	A	0	0.996639	-0.01	-0.01
672	G	0.778546	0.996639	-0.01	-0.01
673	A	0.693909	0.996639	-0.01	-0.01
674	C	0.0024869	0.996639	-0.01	-0.01
675	T	0.768995	0.996639	-0.01	-0.01
676	A	0.0183809	0.996639	-0.01	-0.01
677	T	0.0945491	0.996639	-0.01	-0.01
678	A	0.0115995	0.996639	-0.01	-0.01
679	A	0.00133697	0.996639	-0.01	-0.01
680	T	0.00133697	0.996639	-0.01	-0.01
681	A	0.0186535	0.996639	-0.01	-0.01
682	A	0.00133713	0.996504	-0.01	-0.01
683	C	0.0534314	0.996504	-0.01	-0.01
684	A	0.0180804	0.996504	-0.01	-0.01
685	T	0.0024866	0.996773	-0.01	-0.01
686	C	0.00267359	0.996773	-0.01	-0.01
687	T	0.226429	0.996773	-0.01	-0.01
688	C	0.0696136	0.996773	-0.01	-0.01
689	T	0.0013368	0.996773	-0.01	-0.01
690	A	0.72381	0.996773	-0.01	-0.01
691	A	0	0.996773	-0.01	-0.01
692	C	0.0013368	0.996773	-0.01	-0.01
693	C	0.107705	0.996773	-0.01	-0.01
694	A	0.00356581	0.996773	-0.01	-0.01
695	G	0.692808	0.996773	-0.01	-0.01
696	A	0.0145712	0.996773	-0.01	-0.01
697	G	0.00559843	0.996773	-0.01	-0.01
698	A	0	0.996908	-0.01	-0.01
699	A	1.0559	0.997042	-0.01	-0.01
700	A	0	0.997042	-0.01	-0.01
701	T	0	0.997042	-0.01	-0.01
702	C	0.0455628	0.997042	-0.01	-0.01
703	A	0.0055971	0.997042	-0.01	-0.01
704	T	0.00133648	0.997042	-0.01	-0.01
705	A	0.8027	0.997042	-0.01	-0.01
706	A	0	0.997042	-0.01	-0.01
707	C	0	0.997042	-0.01	-0.01
708	A	0.0109338	0.997042	-0.01	-0.01
709	C	0	0.997042	-0.01	-0.01
710	A	0	0.997042	-0.01	-0.01
711	C	0.692366	0.997042	-0.01	-0.01
712	A	0	0.997042	-0.01	-0.01
713	A	0.18403	0.997177	-0.01	-0.01
714	A	0.0162211	0.997177	-0.01	-0.01
715	T	0	0.997177	-0.01	-0.01
716	T	0	0.997177	-0.01	-0.01
717	T	0.691505	0.997177	-0.01	-0.01
718	A	0.00248571	0.997177	-0.01	-0.01
719	T	0	0.997177	-0.01	-0.01
720	A	0.00356453	0.997177	-0.01	-0.01
721	T	0.00133632	0.997177	-0.01	-0.01
722	A	0	0.997177	-0.01	-0.01
723	C	0.0356397	0.997177	-0.01	-0.01
724	T	0.0248306	0.997177	-0.01	-0.01
725	T	0	0.997177	-0.01	-0.01
726	G	0.0285321	0.997177	-0.01	-0.01
727	A	0.00248541	0.997311	-0.01	-0.01
728	T	0.00133615	0.997311	-0.01	-0.01
729	A	0.0213178	0.997311	-0.01	-0.01
730	A	0.00133615	0.997311	-0.01	-0.01
731	A	0	0.997311	-0.01	-0.01
732	T	0.691764	0.997311	-0.01	-0.01
733	C	0.691543	0.997311	-0.01	-0.01
734	A	0.00133615	0.997311	-0.01	-0.01
735	T	0.00751644	0.997311	-0.01	-0.01
736	G	0	0.997311	-0.01	-0.01
737	A	0	0.997311	-0.01	-0.01
738	A	0.00559577	0.997311	-0.01	-0.01
739	T	0	0.997311	-0.01	-0.01
740	G	0	0.997311	-0.01	-0.01
741	T	0.69308	0.997311	-0.01	-0.01
742	A	0	0.997311	-0.01	-0.01
743	T	0.00133615	0.997311	-0.01	-0.01
744	A	0.692763	0.997311	-0.01	-0.01
745	G	0.00133599	0.997446	-0.01	-0.01
746	T	0.00751556	0.997446	-0.01	-0.01
747	G	0.698723	0.997446	-0.01	-0.01
748	A	0.00267197	0.997446	-0.01	-0.01
749	G	0.0691106	0.997446	-0.01	-0.01
750	A	0.0782855	0.997446	-0.01	-0.01
751	A	0	0.997446	-0.01	-0.01
752	A	0.00133599	0.997446	-0.01	-0.01
753	A	0.0248249	0.997446	-0.01	-0.01
754	C	0.00656663	0.997446	-0.01	-0.01
755	T	0	0.997446	-0.01	-0.01
756	T	0.716958	0.997445	-0.01	-0.01
757	G	0.052143	0.997445	-0.01	-0.01
758	A	0	0.997446	-0.01	-0.01
759	T	0.0102555	0.997446	-0.01	-0.01
760	G	0.00133599	0.997446	-0.01	-0.01
761	A	0	0.997446	-0.01	-0.01
762	A	0.149204	0.997445	-0.01	-0.01
763	A	0	0.997446	-0.01	-0.01
764	G	0.012872	0.997446	-0.01	-0.01
765	A	0.0137222	0.997446	-0.01	-0.01
766	C	0	0.997446	-0.01	-0.01
767	A	0.00133599	0.997446	-0.01	-0.01
768	G	0.69285	0.997446	-0.01	-0.01
769	G	0	0.997311	-0.01	-0.01
770	C	0	0.997311	-0.01	-0.01
771	C	0.700708	0.99731	-0.01	-0.01
772	A	0	0.997311	-0.01	-0.01
773	C	0.00356411	0.997311	-0.01	-0.01
774	A	0.0153585	0.997311	-0.01	-0.01
775	T	0.00751644	0.997311	-0.01	-0.01
776	T	0.00751644	0.997311	-0.01	-0.01
777	T	0.0847438	0.99731	-0.01	-0.01
778	A	0.00248541	0.997311	-0.01	-0.01
779	C	0.00356453	0.997311	-0.01	-0.01
780	A	0.00935892	0.997311	-0.01	-0.01
781	T	0	0.000134445	-0.01	-0.01
782	T	0.00133615	0.997311	-0.01	-0.01
783	T	0.00133615	0.997311	-0.01	-0.01
784	C	0.690999	0.997311	-0.01	-0.01
785	C	0.146931	0.997311	-0.01	-0.01
786	T	0	0.997311	-0.01	-0.01
787	G	0.694532	0.997311	-0.01	-0.01
788	G	0.0128735	0.997311	-0.01	-0.01
789	T	0.00559577	0.997311	-0.01	-0.01
790	C	0.0336861	0.997311	-0.01	-0.01
791	A	0	0.997311	-0.01	-0.01
792	A	0.00133615	0.997311	-0.01	-0.01
793	C	0.693476	0.997042	-0.01	-0.01
794	T	0.00382245	0.997042	-0.01	-0.01
795	A	0	0.997042	-0.01	-0.01
796	T	0.0153996	0.997042	-0.01	-0.01
797	G	0.00248601	0.997042	-0.01	-0.01
798	A	0.00133648	0.997042	-0.01	-0.01
799	A	0.691473	0.996908	-0.01	-0.01
800	A	0.00605158	0.996908	-0.01	-0.01
801	T	0	0.996908	-0.01	-0.01
802	G	0.00356539	0.996908	-0.01	-0.01
803	A	0.00133664	0.996908	-0.01	-0.01
804	A	0.00356539	0.996908	-0.01	-0.01
805	A	0.692612	0.996908	-0.01	-0.01
806	C	0.0170384	0.997042	-0.01	-0.01
807	T	0.00356496	0.997042	-0.01	-0.01
808	A	0.02101	0.997042	-0.01	-0.01
809	T	0.0726147	0.997042	-0.01	-0.01
810	T	0	0.997042	-0.01	-0.01
811	G	0.0342499	0.997042	-0.01	-0.01
812	C	0	0.000134445	-0.01	-0.01
813	C	0.00790533	0.997042	-0.01	-0.01
814	A	0.00356496	0.997042	-0.01	-0.01
815	C	0.0335481	0.997042	-0.01	-0.01
816	A	0	0.997042	-0.01	-0.01
817	A	0.0285353	0.997042	-0.01	-0.01
818	A	0.0145678	0.997042	-0.01	-0.01
819	G	0	0.997042	-0.01	-0.01
820	T	0	0.997042	-0.01	-0.01
821	G	0.695082	0.997042	-0.01	-0.01
822	G	0	0.997042	-0.01	-0.01
823	G	0	0.997042	-0.01	-0.01
824	A	0.693547	0.997042	-0.01	-0.01
825	A	0	0.997042	-0.01	-0.01
826	G	0.00133648	0.997042	-0.01	-0.01
827	C	0.689429	0.997042	-0.01	-0.01
828	A	0.0136275	0.997177	-0.01	-0.01
829	C	0.00267262	0.997177	-0.01	-0.01
830	T	0.694112	0.997177	-0.01	-0.01
831	A	0	0.997177	-0.01	-0.01
832	A	0	0.997177	-0.01	-0.01
833	A	0.0796725	0.997042	-0.01	-0.01
834	T	0.0170384	0.997042	-0.01	-0.01
835	A	0.00248601	0.997042	-0.01	-0.01
836	C	0.693146	0.997042	-0.01	-0.01
837	A	0	0.996908	-0.01	-0.01
838	A	0.00885457	0.997042	-0.01	-0.01
839	A	0.690837	0.997311	-0.01	-0.01
840	A	0.00382153	0.997311	-0.01	-0.01
841	A	0.0879444	0.997311	-0.01	-0.01
842	A	0.0194365	0.997311	-0.01	-0.01
843	T	0	0.997311	-0.01	-0.01
844	A	0	0.997311	-0.01	-0.01
845	T	0.691848	0.997311	-0.01	-0.01
846	A	0.0851804	0.997311	-0.01	-0.01
847	C	0.00382153	0.997311	-0.01	-0.01
848	T	0.671267	0.997311	-0.01	-0.01
849	G	0.0417578	0.997311	-0.01	-0.01
850	A	0.00490021	0.997311	-0.01	-0.01
851	A	0.0120129	0.997311	-0.01	-0.01
852	T	0.0178442	0.997311	-0.01	-0.01
853	A	0.00133615	0.997311	-0.01	-0.01
854	C	0.690928	0.997311	-0.01	-0.01
855	A	0	0.997311	-0.01	-0.01
856	A	0.00133615	0.997311	-0.01	-0.01
857	C	0.691862	0.997311	-0.01	-0.01
858	A	0	0.997311	-0.01	-0.01
859	C	0.00133615	0.997311	-0.01	-0.01
860	A	0.0245486	0.997311	-0.01	-0.01
861	A	0.00133615	0.997311	-0.01	-0.01
862	A	0.00593306	0.997311	-0.01	-0.01
863	A	0.00248541	0.997311	-0.01	-0.01
864	T	0.00459698	0.997311	-0.01	-0.01
865	A	0.00459698	0.997311	-0.01	-0.01
866	T	0.0240736	0.997311	-0.01	-0.01
867	G	0.00133615	0.997311	-0.01	-0.01
868	G	0.00133615	0.997311	-0.01	-0.01
869	C	0.0798791	0.997311	-0.01	-0.01
870	A	0.00248541	0.997311	-0.01	-0.01
871	C	0	0.997311	-0.01	-0.01
872	T	0.723376	0.997311	-0.01	-0.01
873	T	0.00133615	0.997311	-0.01	-0.01
874	T	0	0.997311	-0.01	-0.01
875	C	0.146024	0.997311	-0.01	-0.01
876	C	0	0.997311	-0.01	-0.01
877	C	0	0.997311	-0.01	-0.01
878	T	0.145159	0.99731	-0.01	-0.01
879	A	0	0.997311	-0.01	-0.01
880	T	0	0.997311	-0.01	-0.01
881	G	0.00248541	0.997311	-0.01	-0.01
882	C	0	0.997311	-0.01	-0.01
883	C	0	0.997311	-0.01	-0.01
884	A	0.739999	0.997311	-0.01	-0.01
885	A	0.00559577	0.997311	-0.01	-0.01
886	T	0	0.997311	-0.01	-0.01
887	A	0.00133615	0.997311	-0.01	-0.01
888	T	0	0.997311	-0.01	-0.01
889	T	0.00133615	0.997311	-0.01	-0.01
890	T	0.135893	0.997311	-0.01	-0.01
891	A	0.0210052	0.997311	-0.01	-0.01
892	T	0.00559577	0.997311	-0.01	-0.01
893	C	0.0277376	0.997311	-0.01	-0.01
894	A	0.00133615	0.997311	-0.01	-0.01
895	A	0.00248541	0.997311	-0.01	-0.01
896	T	0.043093	0.997311	-0.01	-0.01
897	C	0.00133615	0.997311	-0.01	-0.01
898	A	0	0.997311	-0.01	-0.01
899	T	0.0178421	0.997311	-0.01	-0.01
900	G	0.0128735	0.997311	-0.01	-0.01
901	A	0.692557	0.997311	-0.01	-0.01
902	T	0.685847	0.997311	-0.01	-0.01
903	G	0.00133615	0.997311	-0.01	-0.01
904	G	0.00133615	0.997311	-0.01	-0.01
905	G	0.0376974	0.997311	-0.01	-0.01
906	T	0.00133599	0.997446	-0.01	-0.01
907	T	0.00559577	0.997445	-0.01	-0.01
908	C	0.692906	0.997446	-0.01	-0.01
909	T	0.695052	0.997445	-0.01	-0.01
910	T	0.00133599	0.997446	-0.01	-0.01
911	A	0.0312707	0.997446	-0.01	-0.01
912	G	0.00133599	0.997446	-0.01	-0.01
913	A	0.00656663	0.997446	-0.01	-0.01
914	A	0.0248277	0.997445	-0.01	-0.01
915	T	0	0.997446	-0.01	-0.01
916	G	0	0.997446	-0.01	-0.01
917	C	0.691882	0.997445	-0.01	-0.01
918	A	0.0111396	0.997446	-0.01	-0.01
919	T	0	0.997446	-0.01	-0.01
920	T	0.0195832	0.997446	-0.01	-0.01
921	G	0	0.997446	-0.01	-0.01
922	G	0	0.997446	-0.01	-0.01
923	C	0.0503841	0.997446	-0.01	-0.01
924	A	0.00267197	0.997446	-0.01	-0.01
925	T	0	0.997446	-0.01	-0.01
926	T	0.157645	0.997445	-0.01	-0.01
927	A	0.00133599	0.997446	-0.01	-0.01
928	A	0	0.997446	-0.01	-0.01
929	G	0.0877003	0.997445	-0.01	-0.01
930	C	0.00133599	0.997446	-0.01	-0.01
931	C	0	0.997446	-0.01	-0.01
932	T	0.0970763	0.997445	-0.01	-0.01
933	A	0.00133599	0.997446	-0.01	-0.01
934	C	0	0.997446	-0.01	-0.01
935	A	0.766533	0.997446	-0.01	-0.01
936	A	0	0.997446	-0.01	-0.01
937	A	0.00559511	0.997446	-0.01	-0.01
938	G	0.692296	0.997445	-0.01	-0.01
939	C	0.00559511	0.997446	-0.01	-0.01
940	A	0	0.997446	-0.01	-0.01
941	C	0.689526	0.997446	-0.01	-0.01
942	A	0.00133599	0.997446	-0.01	-0.01
943	C	0	0.997446	-0.01	-0.01
944	T	0.88303	0.997446	-0.01	-0.01
945	C	0.0183681	0.997446	-0.01	-0.01
946	C	0.00133599	0.997446	-0.01	-0.01
947	C	0.69949	0.997445	-0.01	-0.01
948	A	0.00382061	0.99758	-0.01	-0.01
949	T	0.00656585	0.99758	-0.01	-0.01
950	A	0.00133583	0.99758	-0.01	-0.01
951	A	0.00382061	0.99758	-0.01	-0.01
952	T	0.00844415	0.99758	-0.01	-0.01
953	A	0.00489903	0.99758	-0.01	-0.01
954	T	0.0349326	0.99758	-0.01	-0.01
955	A	0	0.99758	-0.01	-0.01
956	C	0.0821894	0.99758	-0.01	-0.01
957	A	0	0.99758	-0.01	-0.01
958	A	0.00559445	0.99758	-0.01	-0.01
959	G	0.691635	0.99758	-0.01	-0.01
960	T	0	0.99758	-0.01	-0.01
961	A	0	0.99758	-0.01	-0.01
962	T	0.0240681	0.99758	-0.01	-0.01
963	G	0.00133583	0.99758	-0.01	-0.01
964	A	0.00133583	0.99758	-0.01	-0.01
965	T	0.691514	0.99758	-0.01	-0.01
966	C	0	0.99758	-0.01	-0.01
967	T	0	0.99758	-0.01	-0.01
968	C	0.090896	0.99758	-0.01	-0.01
969	A	0.00267164	0.99758	-0.01	-0.01
970	A	0.00844415	0.99758	-0.01	-0.01
971	T	0.695292	0.99758	-0.01	-0.01
972	C	0	0.99758	-0.01	-0.01
973	C	0.00935673	0.99758	-0.01	-0.01
974	A	0.69472	0.99758	-0.01	-0.01
975	T	0	0.99758	-0.01	-0.01
976	G	0.692747	0.99758	-0.01	-0.01
977	A	0.00356326	0.99758	-0.01	-0.01
978	A	0.722852	0.99758	-0.01	-0.01
979	T	0.0904054	0.99758	-0.01	-0.01
980	T	0.703849	0.99758	-0.01	-0.01
981	T	0.691315	0.997446	-0.01	-0.01
982	C	0.0634585	0.99758	-0.01	-0.01
983	A	0.03668	0.996504	-0.01	-0.01
984	A	0.0124857	0.996504	-0.01	-0.01
985	C	0.717744	0.996504	-0.01	-0.01
986	A	0	0.00752891	-0.01	-0.01
987	A	0.777032	0.904006	-0.01	-0.01
988	A	0	0.00121	-0.01	-0.01
989	C	0.760235	0.995429	-0.01	-0.01
990	A	0.0169082	0.99758	-0.01	-0.01
991	A	0.0199101	0.99758	-0.01	-0.01
992	A	0	0.000403334	-0.01	-0.01
993	G	0.734146	0.993949	-0.01	-0.01
994	A	0.00844415	0.99758	-0.01	-0.01
995	T	0.727166	0.997311	-0.01	-0.01
996	T	0.705611	0.997446	-0.01	-0.01
997	C	0.0751691	0.997446	-0.01	-0.01
998	A	0.0101312	0.997311	-0.01	-0.01
999	A	0.225362	0.99758	-0.01	-0.01
1000	A	0.699922	0.99758	-0.01	-0.01
1001	C	0.704768	0.99758	-0.01	-0.01
1002	A	0.743013	0.99758	-0.01	-0.01
1003	A	0.0171853	0.99758	-0.01	-0.01
1004	T	0.0682763	0.99758	-0.01	-0.01
1005	C	0.0263696	0.99758	-0.01	-0.01
1006	C	0.232741	0.99758	-0.01	-0.01
1007	A	0.666649	0.99758	-0.01	-0.01
1008	A	0.0188865	0.99758	-0.01	-0.01
1009	A	0.0193568	0.99758	-0.01	-0.01
1010	A	0.748359	0.99758	-0.01	-0.01
1011	T	0.698164	0.99758	-0.01	-0.01
1012	A	0.0200325	0.99758	-0.01	-0.01
1013	A	0.00885038	0.99758	-0.01	-0.01
1014	G	0.0835443	0.470019	-0.01	-0.01
1015	C	0.03633	0.99758	-0.01	-0.01
1016	A	0.938698	0.99758	-0.01	-0.01
1017	A	0.299081	0.997579	-0.01	-0.01
1018	C	0.696615	0.99758	-0.01	-0.01
1019	T	0.0255711	0.99758	-0.01	-0.01
1020	T	0.936247	0.997578	-0.01	-0.01
1021	T	0.254586	0.99758	-0.01	-0.01
1022	A	0.757011	0.997849	-0.01	-0.01
1023	T	0.665072	0.997714	-0.01	-0.01
1024	G	0.707711	0.997849	-0.01	-0.01
1025	C	0.71838	0.997849	-0.01	-0.01
1026	A	0.00999686	0.997849	-0.01	-0.01
1027	T	0.695593	0.997849	-0.01	-0.01
1028	A	0.0110749	0.997849	-0.01	-0.01
1029	A	0.212988	0.997849	-0.01	-0.01
1030	C	0.728619	0.997849	-0.01	-0.01
1031	C	0.844802	0.997849	-0.01	-0.01
1032	A	0.302189	0.997849	-0.01	-0.01
1033	C	0.730017	0.997849	-0.01	-0.01
1034	A	0.694904	0.997849	-0.01	-0.01
1035	C	0.0584011	0.997849	-0.01	-0.01
1036	T	0.238558	0.997849	-0.01	-0.01
1037	C	0.0614217	0.997849	-0.01	-0.01
1038	C	0.780138	0.997849	-0.01	-0.01
1039	A	0.0589654	0.997849	-0.01	-0.01
1040	T	0.694839	0.997849	-0.01	-0.01
1041	A	0.0384848	0.997849	-0.01	-0.01
1042	G	0.248159	0.997849	-0.01	-0.01
1043	T	0.272532	0.997849	-0.01	-0.01
1044	C	0.699586	0.997848	-0.01	-0.01
1045	C	0.754516	0.997849	-0.01	-0.01
1046	A	0.0315793	0.997849	-0.01	-0.01
1047	A	0.697665	0.997849	-0.01	-0.01
1048	A	0.00496836	0.997849	-0.01	-0.01
1049	T	0.716798	0.997849	-0.01	-0.01
1050	G	0.0888607	0.997849	-0.01	-0.01
1051	G	0.174303	0.997849	-0.01	-0.01
1052	A	0.0120073	0.997849	-0.01	-0.01
1053	G	0.0472	0.997849	-0.01	-0.01
1054	C	0.0300531	0.997849	-0.01	-0.01
1055	C	0.699102	0.997849	-0.01	-0.01
1056	A	0.982059	0.997849	-0.01	-0.01
1057	G	0.705881	0.997714	-0.01	-0.01
1058	A	0	0.000134445	-0.01	-0.01
1059	A	0.729868	0.997714	-0.01	-0.01
1060	C	0.705435	0.997849	-0.01	-0.01
1061	A	0.718545	0.997849	-0.01	-0.01
1062	A	0.0378551	0.997849	-0.01	-0.01
1063	T	0.0342054	0.997849	-0.01	-0.01
1064	T	0.0239668	0.997849	-0.01	-0.01
1065	A	0.734804	0.997849	-0.01	-0.01
1066	T	0.002671	0.997983	-0.01	-0.01
1067	A	0	0.997983	-0.01	-0.01
1068	G	0	0.997983	-0.01	-0.01
1069	T	0	0.997983	-0.01	-0.01
1070	A	0.699342	0.997983	-0.01	-0.01
1071	A	0	0.997983	-0.01	-0.01
1072	T	0.00133551	0.997849	-0.01	-0.01
1073	T	0	0.000134445	-0.01	-0.01
1074	A	0	0.000134445	-0.01	-0.01
1075	A	0	0.000134445	-0.01	-0.01
1076	A	0	0.000134445	-0.01	-0.01
1077	A	0	0.000134445	-0.01	-0.01
1078	A	0	0.000134445	-0.01	-0.01
1079	T	0.00356198	0.997983	-0.01	-0.01
1080	A	0	0.000941113	-0.01	-0.01
1081	A	0	0.00107556	-0.01	-0.01
1082	A	0	0.000672224	-0.01	-0.01
1083	A	0	0.000134445	-0.01	-0.01
1084	A	0.59827	0.000941113	-0.01	-0.01
1085	T	0.0228643	0.527965	-0.01	-0.01
1086	A	0	0.00147889	-0.01	-0.01
1087	A	0	0.46975	-0.01	-0.01
1088	A	0.00133535	0.997983	-0.01	-0.01
1089	A	0	0.997983	-0.01	-0.01
1090	A	0	0.997714	-0.01	-0.01
1091	A	0	0.000134445	-0.01	-0.01
1092	A	0	0.99758	-0.01	-0.01
1093	A	0	0.00215112	-0.01	-0.01
1094	A	0	0.000134445	-0.01	-0.01
1095	C	0	0.000134445	-0.01	-0.01
1096	T	0.0394976	0.99758	-0.01	-0.01
1097	T	0.721235	0.997714	-0.01	-0.01
1098	A	0.0311175	0.997983	-0.01	-0.01
1099	A	0.700603	0.997983	-0.01	-0.01
1100	G	0.115633	0.997983	-0.01	-0.01
1101	G	0.0626326	0.997983	-0.01	-0.01
1102	A	0.736367	0.997849	-0.01	-0.01
1103	G	0.307138	0.997849	-0.01	-0.01
1104	A	0.138298	0.997983	-0.01	-0.01
1105	G	0.705673	0.997983	-0.01	-0.01
1106	A	0.332204	0.997983	-0.01	-0.01
1107	C	0	0.000134445	-0.01	-0.01
1108	C	0.0755843	0.997983	-0.01	-0.01
1109	C	0	0.000134445	-0.01	-0.01
1110	C	0.0393123	0.470288	-0.01	-0.01
1111	A	0.0271203	0.470288	-0.01	-0.01
1112	A	0.696067	0.997983	-0.01	-0.01
1113	T	0.0312973	0.997983	-0.01	-0.01
1114	A	0.0104894	0.997983	-0.01	-0.01
1115	A	0.012866	0.997983	-0.01	-0.01
1116	G	0.727358	0.997983	-0.01	-0.01
1117	A	0.00356198	0.997983	-0.01	-0.01
1118	T	0.0358889	0.997983	-0.01	-0.01
1119	G	0.157349	0.52783	-0.01	-0.01
1120	A	0.123914	0.52783	-0.01	-0.01
1121	A	0.00381923	0.997983	-0.01	-0.01
1122	A	0.0274359	0.997849	-0.01	-0.01
1123	G	0.692986	0.997848	-0.01	-0.01
1124	A	0.701718	0.997849	-0.01	-0.01
1125	T	0.00692936	0.997849	-0.01	-0.01
1126	G	0	0.997849	-0.01	-0.01
1127	G	0	0.997849	-0.01	-0.01
1128	G	0	0.997849	-0.01	-0.01
1129	G	0	0.997849	-0.01	-0.01
1130	C	0	0.997849	-0.01	-0.01
1131	A	0	0.997849	-0.01	-0.01
1132	A	0	0.997714	-0.01	-0.01
1133	A	0	0.997714	-0.01	-0.01
1134	T	0	0.997714	-0.01	-0.01
1135	A	0.00356283	0.997714	-0.01	-0.01
1136	C	0.00915743	0.997714	-0.01	-0.01
1137	A	0.673012	0.000672224	-0.01	-0.01
1138	A	0	0.000268889	-0.01	-0.01
1139	A	0	0.000268889	-0.01	-0.01
1140	T	0	0.000268889	-0.01	-0.01
1141	T	0	0.000268889	-0.01	-0.01
1142	T	0	0.000268889	-0.01	-0.01
1143	A	0.00692936	0.997714	-0.01	-0.01
1144	A	0	0.997714	-0.01	-0.01
1145	A	0.00515576	0.997714	-0.01	-0.01
1146	A	0.694725	0.997849	-0.01	-0.01
1147	A	0.00133502	0.998252	-0.01	-0.01
1148	T	0.00248332	0.998252	-0.01	-0.01
1149	G	0.00248332	0.998252	-0.01	-0.01
1150	A	0	0.000134445	-0.01	-0.01
1151	T	0	0.000134445	-0.01	-0.01
1152	A	0	0.000134445	-0.01	-0.01
1153	A	0	0.000134445	-0.01	-0.01
1154	G	0	0.000134445	-0.01	-0.01
1155	T	0	0.000134445	-0.01	-0.01
1156	G	0	0.998252	-0.01	-0.01
1157	C	0	0.998252	-0.01	-0.01
1158	T	0.00133486	0.998387	-0.01	-0.01
1159	C	0.0035607	0.998387	-0.01	-0.01
1160	T	0.00356028	0.998521	-0.01	-0.01
1161	T	0.0213731	0.998521	-0.01	-0.01
1162	A	0	0.998521	-0.01	-0.01
1163	G	0.00248272	0.998521	-0.01	-0.01
1164	C	0.00789502	0.998521	-0.01	-0.01
1165	A	0	0.998656	-0.01	-0.01
1166	A	0	0.998656	-0.01	-0.01
1167	A	0.0225244	0.998656	-0.01	-0.01
1168	G	0.00133454	0.998656	-0.01	-0.01
1169	T	0	0.998656	-0.01	-0.01
1170	C	0.0624335	0.998656	-0.01	-0.01
1171	A	0	0.998656	-0.01	-0.01
1172	A	0.00558915	0.998656	-0.01	-0.01
1173	G	0.0376642	0.998655	-0.01	-0.01
1174	T	0.0707874	0.998656	-0.01	-0.01
1175	T	0	0.998656	-0.01	-0.01
1176	G	0.105511	0.998656	-0.01	-0.01
1177	A	0	0.998656	-0.01	-0.01
1178	A	0	0.998656	-0.01	-0.01
1179	T	0.144509	0.998656	-0.01	-0.01
1180	G	0	0.998656	-0.01	-0.01
1181	A	0	0.998656	-0.01	-0.01
1182	T	0.0576775	0.998656	-0.01	-0.01
1183	A	0	0.998656	-0.01	-0.01
1184	C	0	0.998656	-0.01	-0.01
1185	A	0.0106823	0.998656	-0.01	-0.01
1186	C	0.691198	0.998656	-0.01	-0.01
1187	T	0	0.998656	-0.01	-0.01
1188	C	0.756575	0.998655	-0.01	-0.01
1189	A	0	0.998656	-0.01	-0.01
1190	A	0	0.998656	-0.01	-0.01
1191	C	0.691005	0.998656	-0.01	-0.01
1192	A	0	0.998656	-0.01	-0.01
1193	A	0	0.998656	-0.01	-0.01
1194	A	0.691311	0.998656	-0.01	-0.01
1195	G	0	0.998656	-0.01	-0.01
1196	A	0	0.998656	-0.01	-0.01
1197	T	0.0767129	0.998656	-0.01	-0.01
1198	C	0.00133454	0.998656	-0.01	-0.01
1199	A	0.00133454	0.998656	-0.01	-0.01
1200	A	0.693874	0.998656	-0.01	-0.01
1201	C	0.0194142	0.998656	-0.01	-0.01
1202	T	0.00248243	0.998656	-0.01	-0.01
1203	T	0.703975	0.998656	-0.01	-0.01
1204	C	0.00655965	0.998656	-0.01	-0.01
1205	T	0.00248243	0.998656	-0.01	-0.01
1206	G	0.694835	0.998656	-0.01	-0.01
1207	T	0	0.998656	-0.01	-0.01
1208	C	0	0.998656	-0.01	-0.01
1209	A	0.00489434	0.998656	-0.01	-0.01
1210	T	0.00133454	0.998656	-0.01	-0.01
1211	C	0.00133454	0.998656	-0.01	-0.01
1212	C	0.065063	0.998656	-0.01	-0.01
1213	A	0.00496478	0.998656	-0.01	-0.01
1214	G	0.00133454	0.998656	-0.01	-0.01
1215	C	0.0277657	0.998656	-0.01	-0.01
1216	A	0	0.998656	-0.01	-0.01
1217	A	0	0.998656	-0.01	-0.01
1218	A	0.00655965	0.998656	-0.01	-0.01
1219	T	0	0.998656	-0.01	-0.01
1220	A	0	0.998656	-0.01	-0.01
1221	C	0.689838	0.998656	-0.01	-0.01
1222	A	0.00266906	0.998656	-0.01	-0.01
1223	C	0	0.998656	-0.01	-0.01
1224	C	0.692857	0.998656	-0.01	-0.01
1225	A	0	0.998656	-0.01	-0.01
1226	T	0	0.998656	-0.01	-0.01
1227	C	0.694687	0.998655	-0.01	-0.01
1228	C	0	0.998656	-0.01	-0.01
1229	A	0	0.998656	-0.01	-0.01
1230	A	0.00843622	0.998656	-0.01	-0.01
1231	C	0.00750759	0.998656	-0.01	-0.01
1232	G	0	0.998656	-0.01	-0.01
1233	G	0.7338	0.998656	-0.01	-0.01
1234	A	0	0.998656	-0.01	-0.01
1235	G	0.00133454	0.998656	-0.01	-0.01
1236	C	0.691295	0.998656	-0.01	-0.01
1237	A	0.00133454	0.998656	-0.01	-0.01
1238	C	0	0.998656	-0.01	-0.01
1239	A	0.0920389	0.99879	-0.01	-0.01
1240	G	0	0.99879	-0.01	-0.01
1241	G	0	0.99879	-0.01	-0.01
1242	A	0.0372158	0.99879	-0.01	-0.01
1243	G	0	0.99879	-0.01	-0.01
1244	A	0	0.99879	-0.01	-0.01
1245	T	0.692237	0.99879	-0.01	-0.01
1246	A	0.00459097	0.99879	-0.01	-0.01
1247	G	0.691541	0.99879	-0.01	-0.01
1248	T	0.692585	0.99879	-0.01	-0.01
1249	A	0	0.99879	-0.01	-0.01
1250	T	0.00355943	0.99879	-0.01	-0.01
1251	T	0.0213681	0.99879	-0.01	-0.01
1252	G	0	0.99879	-0.01	-0.01
1253	A	0	0.99879	-0.01	-0.01
1254	C	0.167893	0.99879	-0.01	-0.01
1255	A	0	0.99879	-0.01	-0.01
1256	C	0	0.99879	-0.01	-0.01
1257	T	0.100423	0.99879	-0.01	-0.01
1258	C	0	0.99879	-0.01	-0.01
1259	C	0	0.99879	-0.01	-0.01
1260	T	0.695097	0.99879	-0.01	-0.01
1261	A	0	0.99879	-0.01	-0.01
1262	A	0	0.99879	-0.01	-0.01
1263	T	0.0443588	0.99879	-0.01	-0.01
1264	T	0	0.99879	-0.01	-0.01
1265	A	0	0.99879	-0.01	-0.01
1266	T	0.144949	0.99879	-0.01	-0.01
1267	G	0	0.99879	-0.01	-0.01
1268	A	0	0.99879	-0.01	-0.01
1269	T	0.0119975	0.99879	-0.01	-0.01
1270	G	0	0.99879	-0.01	-0.01
1271	T	0.00355943	0.99879	-0.01	-0.01
1272	G	0.0524676	0.99879	-0.01	-0.01
1273	C	0	0.99879	-0.01	-0.01
1274	A	0	0.99879	-0.01	-0.01
1275	G	0.69169	0.99879	-0.01	-0.01
1276	A	0	0.99879	-0.01	-0.01
1277	A	0	0.99879	-0.01	-0.01
1278	A	0.00655888	0.99879	-0.01	-0.01
1279	C	0.00266873	0.99879	-0.01	-0.01
1280	A	0	0.99879	-0.01	-0.01
1281	C	0.0334206	0.99879	-0.01	-0.01
1282	A	0.72387	0.99879	-0.01	-0.01
1283	T	0.00248213	0.99879	-0.01	-0.01
1284	A	0.906902	0.99879	-0.01	-0.01
1285	A	0	0.99879	-0.01	-0.01
1286	A	0	0.99879	-0.01	-0.01
1287	C	0.693031	0.99879	-0.01	-0.01
1288	A	0	0.99879	-0.01	-0.01
1289	A	0	0.99879	-0.01	-0.01
1290	A	0.694343	0.99879	-0.01	-0.01
1291	T	0.695184	0.99879	-0.01	-0.01
1292	T	0	0.99879	-0.01	-0.01
1293	A	0.00133438	0.99879	-0.01	-0.01
1294	T	0	0.99879	-0.01	-0.01
1295	G	0	0.99879	-0.01	-0.01
1296	T	0.164503	0.998655	-0.01	-0.01
1297	G	0	0.998656	-0.01	-0.01
1298	G	0	0.998656	-0.01	-0.01
1299	C	0.697235	0.998656	-0.01	-0.01
1300	A	0	0.998656	-0.01	-0.01
1301	T	0	0.998656	-0.01	-0.01
1302	G	0	0.998656	-0.01	-0.01
1303	T	0.691965	0.998655	-0.01	-0.01
1304	T	0	0.998656	-0.01	-0.01
1305	A	0.0270308	0.998656	-0.01	-0.01
1306	T	0.0186212	0.998656	-0.01	-0.01
1307	T	0	0.998656	-0.01	-0.01
1308	A	0.0111279	0.998656	-0.01	-0.01
1309	A	0	0.998656	-0.01	-0.01
1310	T	0	0.998656	-0.01	-0.01
1311	C	0.0307434	0.998656	-0.01	-0.01
1312	A	0	0.998656	-0.01	-0.01
1313	C	0.00266906	0.998656	-0.01	-0.01
1314	A	0.709706	0.998656	-0.01	-0.01
1315	G	0	0.998656	-0.01	-0.01
1316	A	0	0.998656	-0.01	-0.01
1317	A	0.0186363	0.998655	-0.01	-0.01
1318	G	0.00248243	0.998656	-0.01	-0.01
1319	A	0	0.998656	-0.01	-0.01
1320	T	0.00459152	0.998656	-0.01	-0.01
1321	G	0.00459152	0.998656	-0.01	-0.01
1322	C	0.00934796	0.998656	-0.01	-0.01
1323	T	0.862808	0.998655	-0.01	-0.01
1324	A	0	0.998656	-0.01	-0.01
1325	A	0	0.998655	-0.01	-0.01
1326	T	0.0119989	0.998656	-0.01	-0.01
1327	C	0	0.998656	-0.01	-0.01
1328	A	0	0.998656	-0.01	-0.01
1329	T	0.0719515	0.998655	-0.01	-0.01
1330	A	0.00248243	0.998656	-0.01	-0.01
1331	A	0	0.998656	-0.01	-0.01
1332	A	0.0240461	0.998656	-0.01	-0.01
1333	T	0.00133454	0.998656	-0.01	-0.01
1334	T	0.00133454	0.998656	-0.01	-0.01
1335	C	0.138077	0.998656	-0.01	-0.01
1336	A	0	0.998656	-0.01	-0.01
1337	C	0	0.998656	-0.01	-0.01
1338	T	0.697022	0.998656	-0.01	-0.01
1339	G	0	0.998656	-0.01	-0.01
1340	G	0	0.998656	-0.01	-0.01
1341	G	0.692827	0.998656	-0.01	-0.01
1342	T	0.142807	0.998656	-0.01	-0.01
1343	T	0	0.998656	-0.01	-0.01
1344	A	0.0390215	0.998656	-0.01	-0.01
1345	A	0.0355955	0.998656	-0.01	-0.01
1346	T	0	0.998656	-0.01	-0.01
1347	A	0.00381693	0.998656	-0.01	-0.01
1348	G	0.00355943	0.99879	-0.01	-0.01
1349	G	0	0.99879	-0.01	-0.01
1350	T	0.028108	0.99879	-0.01	-0.01
1351	A	0	0.99879	-0.01	-0.01
1352	T	0	0.99879	-0.01	-0.01
1353	G	0.00998859	0.99879	-0.01	-0.01
1354	T	0.688765	0.99879	-0.01	-0.01
1355	T	0.00133438	0.99879	-0.01	-0.01
1356	A	0.0128571	0.99879	-0.01	-0.01
1357	T	0	0.99879	-0.01	-0.01
1358	A	0	0.99879	-0.01	-0.01
1359	T	0.0128571	0.99879	-0.01	-0.01
1360	G	0	0.99879	-0.01	-0.01
1361	C	0.00133438	0.99879	-0.01	-0.01
1362	T	0.100235	0.998656	-0.01	-0.01
1363	A	0	0.99879	-0.01	-0.01
1364	T	0	0.99879	-0.01	-0.01
1365	G	0	0.998924	-0.01	-0.01
1366	T	0	0.998924	-0.01	-0.01
1367	C	0	0.998924	-0.01	-0.01
1368	T	0.716361	0.998924	-0.01	-0.01
1369	A	0	0.998924	-0.01	-0.01
1370	G	0	0.998924	-0.01	-0.01
1371	A	0.325969	0.998924	-0.01	-0.01
1372	T	0.0355875	0.998924	-0.01	-0.01
1373	T	0	0.998924	-0.01	-0.01
1374	A	0.020196	0.998924	-0.01	-0.01
1375	G	0	0.998924	-0.01	-0.01
1376	G	0	0.998924	-0.01	-0.01
1377	A	0.025542	0.998924	-0.01	-0.01
1378	A	0	0.998924	-0.01	-0.01
1379	G	0.003559	0.998924	-0.01	-0.01
1380	A	0.690714	0.998924	-0.01	-0.01
1381	G	0	0.998924	-0.01	-0.01
1382	A	0	0.998924	-0.01	-0.01
1383	A	0.0065581	0.998924	-0.01	-0.01
1384	G	0	0.998924	-0.01	-0.01
1385	A	0	0.998924	-0.01	-0.01
1386	C	0.0390127	0.998924	-0.01	-0.01
1387	A	0	0.998924	-0.01	-0.01
1388	C	0	0.998924	-0.01	-0.01
1389	C	0.695077	0.998924	-0.01	-0.01
1390	A	0.00248213	0.998924	-0.01	-0.01
1391	T	0.00750583	0.998924	-0.01	-0.01
1392	A	0.0885774	0.998924	-0.01	-0.01
1393	A	0	0.998924	-0.01	-0.01
1394	A	0	0.998924	-0.01	-0.01
1395	A	0.690523	0.998924	-0.01	-0.01
1396	A	0	0.998924	-0.01	-0.01
1397	T	0	0.998924	-0.01	-0.01
1398	A	0	0.998924	-0.01	-0.01
1399	C	0.00248183	0.998924	-0.01	-0.01
1400	T	0	0.998924	-0.01	-0.01
1401	C	0.698884	0.998924	-0.01	-0.01
1402	A	0	0.998924	-0.01	-0.01
1403	A	0.188302	0.998924	-0.01	-0.01
1404	A	0.0313722	0.998924	-0.01	-0.01
1405	G	0	0.998924	-0.01	-0.01
1406	A	0	0.999059	-0.01	-0.01
1407	T	0.0153729	0.999059	-0.01	-0.01
1408	G	0.00133405	0.999059	-0.01	-0.01
1409	C	0	0.999059	-0.01	-0.01
1410	T	0.897113	0.999059	-0.01	-0.01
1411	G	0	0.999059	-0.01	-0.01
1412	G	0	0.998924	-0.01	-0.01
1413	A	0.0580099	0.998924	-0.01	-0.01
1414	T	0	0.998924	-0.01	-0.01
1415	A	0	0.998924	-0.01	-0.01
1416	T	0.0102423	0.998924	-0.01	-0.01
1417	C	0.00133421	0.998924	-0.01	-0.01
1418	A	0	0.998924	-0.01	-0.01
1419	T	0.0218908	0.998924	-0.01	-0.01
1420	G	0.00248183	0.998924	-0.01	-0.01
1421	T	0.00248183	0.998924	-0.01	-0.01
1422	T	0.41649	0.998924	-0.01	-0.01
1423	A	0	0.998924	-0.01	-0.01
1424	A	0.00355943	0.998924	-0.01	-0.01
1425	A	0.689903	0.998924	-0.01	-0.01
1426	G	0.00692195	0.998924	-0.01	-0.01
1427	C	0.00133421	0.998924	-0.01	-0.01
1428	A	0.732525	0.998924	-0.01	-0.01
1429	A	0	0.998924	-0.01	-0.01
1430	A	0.00592457	0.998924	-0.01	-0.01
1431	T	0.00459043	0.998924	-0.01	-0.01
1432	G	0	0.998924	-0.01	-0.01
1433	G	0	0.998924	-0.01	-0.01
1434	A	0.0119961	0.998924	-0.01	-0.01
1435	G	0	0.998924	-0.01	-0.01
1436	T	0	0.998924	-0.01	-0.01
1437	G	0.694894	0.998924	-0.01	-0.01
1438	G	0.00133405	0.999059	-0.01	-0.01
1439	A	0	0.999059	-0.01	-0.01
1440	T	0.0175286	0.999059	-0.01	-0.01
1441	G	0.69359	0.999059	-0.01	-0.01
1442	T	0.0232799	0.999059	-0.01	-0.01
1443	A	0.0173113	0.999059	-0.01	-0.01
1444	A	0.011124	0.999059	-0.01	-0.01
1445	C	0.00248153	0.999059	-0.01	-0.01
1446	A	0.0579878	0.999059	-0.01	-0.01
1447	A	0.00355858	0.999059	-0.01	-0.01
1448	C	0.00655733	0.999059	-0.01	-0.01
1449	A	0.00883887	0.999059	-0.01	-0.01
1450	C	0.691288	0.999059	-0.01	-0.01
1451	A	0	0.999059	-0.01	-0.01
1452	T	0.0141879	0.999059	-0.01	-0.01
1453	C	0.00248153	0.999059	-0.01	-0.01
1454	G	0.00883887	0.999059	-0.01	-0.01
1455	T	0.257676	0.999059	-0.01	-0.01
1456	C	0	0.999059	-0.01	-0.01
1457	A	0.00248153	0.999059	-0.01	-0.01
1458	A	0.0137991	0.999059	-0.01	-0.01
1459	G	0	0.999059	-0.01	-0.01
1460	A	0	0.999059	-0.01	-0.01
1461	C	0.693174	0.999059	-0.01	-0.01
1462	A	0.0903638	0.999059	-0.01	-0.01
1463	T	0.00248153	0.999059	-0.01	-0.01
1464	A	0.968729	0.999059	-0.01	-0.01
1465	A	0	0.999059	-0.01	-0.01
1466	A	0.00248153	0.999059	-0.01	-0.01
1467	T	0.0921591	0.999059	-0.01	-0.01
1468	G	0	0.999059	-0.01	-0.01
1469	G	0	0.999059	-0.01	-0.01
1470	G	0.710581	0.999059	-0.01	-0.01
1471	A	0	0.999059	-0.01	-0.01
1472	A	0.00133405	0.999059	-0.01	-0.01
1473	A	0.690854	0.999059	-0.01	-0.01
1474	G	0	0.999059	-0.01	-0.01
1475	A	0	0.999059	-0.01	-0.01
1476	A	0.0142366	0.999059	-0.01	-0.01
1477	A	0.00266809	0.999059	-0.01	-0.01
1478	T	0	0.999059	-0.01	-0.01
1479	G	0.00266809	0.999059	-0.01	-0.01
1480	A	0	0.999059	-0.01	-0.01
1481	A	0.00458988	0.999059	-0.01	-0.01
1482	A	0.0170089	0.999059	-0.01	-0.01
1483	T	0	0.999059	-0.01	-0.01
1484	T	0	0.999059	-0.01	-0.01
1485	C	0.697337	0.999059	-0.01	-0.01
1486	G	0	0.999059	-0.01	-0.01
1487	A	0.00133405	0.999059	-0.01	-0.01
1488	A	0.015901	0.999059	-0.01	-0.01
1489	G	0.00459043	0.999059	-0.01	-0.01
1490	T	0	0.999059	-0.01	-0.01
1491	G	0.702103	0.999059	-0.01	-0.01
1492	T	0.0137047	0.999059	-0.01	-0.01
1493	T	0	0.999059	-0.01	-0.01
1494	A	0.00458988	0.999059	-0.01	-0.01
1495	A	0	0.999059	-0.01	-0.01
1496	C	0.00248153	0.999059	-0.01	-0.01
1497	A	0.0448422	0.999059	-0.01	-0.01
1498	T	0.0137063	0.998924	-0.01	-0.01
1499	T	0	0.998924	-0.01	-0.01
1500	A	0.185038	0.998924	-0.01	-0.01
1501	G	0.699204	0.998924	-0.01	-0.01
1502	C	0.00459043	0.998924	-0.01	-0.01
1503	A	0.00725869	0.998924	-0.01	-0.01
1504	A	0.00592457	0.998924	-0.01	-0.01
1505	G	0.00692195	0.998924	-0.01	-0.01
1506	C	0.0209762	0.998924	-0.01	-0.01
1507	T	0.0201937	0.999059	-0.01	-0.01
1508	T	0	0.999059	-0.01	-0.01
1509	A	0.692569	0.999059	-0.01	-0.01
1510	A	0.00266809	0.999059	-0.01	-0.01
1511	C	0.00133405	0.999059	-0.01	-0.01
1512	A	0.0236411	0.999059	-0.01	-0.01
1513	A	0.699571	0.999059	-0.01	-0.01
1514	C	0.00133405	0.999059	-0.01	-0.01
1515	T	0.701632	0.999059	-0.01	-0.01
1516	G	0	0.999059	-0.01	-0.01
1517	A	0	0.999059	-0.01	-0.01
1518	A	0.0876101	0.999059	-0.01	-0.01
1519	A	0.00248153	0.999059	-0.01	-0.01
1520	T	0	0.999059	-0.01	-0.01
1521	T	0.700475	0.999059	-0.01	-0.01
1522	C	0	0.999059	-0.01	-0.01
1523	A	0	0.999059	-0.01	-0.01
1524	A	0.00843325	0.999059	-0.01	-0.01
1525	A	0.691401	0.999059	-0.01	-0.01
1526	T	0.0201937	0.999059	-0.01	-0.01
1527	C	0.0360267	0.999059	-0.01	-0.01
1528	A	0.00133405	0.999059	-0.01	-0.01
1529	A	0.0102411	0.999059	-0.01	-0.01
1530	C	0.691068	0.999059	-0.01	-0.01
1531	A	0.00133405	0.999059	-0.01	-0.01
1532	T	0	0.999059	-0.01	-0.01
1533	T	0.0152677	0.999059	-0.01	-0.01
1534	G	0	0.999059	-0.01	-0.01
1535	A	0	0.999059	-0.01	-0.01
1536	G	0.043686	0.999059	-0.01	-0.01
1537	A	0.0362744	0.999059	-0.01	-0.01
1538	T	0.00248153	0.999059	-0.01	-0.01
1539	A	0	0.999059	-0.01	-0.01
1540	G	0	0.999059	-0.01	-0.01
1541	A	0	0.999059	-0.01	-0.01
1542	A	0.011124	0.999059	-0.01	-0.01
1543	T	0	0.999059	-0.01	-0.01
1544	C	0	0.999059	-0.01	-0.01
1545	T	0.0183426	0.999059	-0.01	-0.01
1546	A	0	0.999059	-0.01	-0.01
1547	G	0	0.999059	-0.01	-0.01
1548	A	0.0696028	0.999059	-0.01	-0.01
1549	A	0	0.999059	-0.01	-0.01
1550	A	0.00133405	0.999059	-0.01	-0.01
1551	A	0.69148	0.999059	-0.01	-0.01
1552	T	0.00133405	0.999059	-0.01	-0.01
1553	C	0.00133405	0.999059	-0.01	-0.01
1554	C	0.0186276	0.999059	-0.01	-0.01
1555	T	0	0.999059	-0.01	-0.01
1556	A	0	0.999059	-0.01	-0.01
1557	C	0.0102411	0.999059	-0.01	-0.01
1558	A	0	0.999059	-0.01	-0.01
1559	A	0	0.999059	-0.01	-0.01
1560	A	0.0403581	0.999059	-0.01	-0.01
1561	A	0	0.999059	-0.01	-0.01
1562	A	0.00355858	0.999059	-0.01	-0.01
1563	A	0.0961371	0.999059	-0.01	-0.01
1564	A	0	0.999059	-0.01	-0.01
1565	T	0	0.999059	-0.01	-0.01
1566	G	0.00707127	0.999059	-0.01	-0.01
1567	C	0.0137031	0.999059	-0.01	-0.01
1568	T	0	0.999059	-0.01	-0.01
1569	A	0.0489368	0.999059	-0.01	-0.01
1570	A	0	0.999059	-0.01	-0.01
1571	A	0.00655733	0.999059	-0.01	-0.01
1572	A	0.0137047	0.999059	-0.01	-0.01
1573	G	0	0.999059	-0.01	-0.01
1574	A	0	0.999059	-0.01	-0.01
1575	A	0.691076	0.999059	-0.01	-0.01
1576	A	0.00133405	0.999059	-0.01	-0.01
1577	T	0	0.999059	-0.01	-0.01
1578	G	0.00248183	0.999059	-0.01	-0.01
1579	G	0	0.999059	-0.01	-0.01
1580	G	0	0.999059	-0.01	-0.01
1581	A	0.0442709	0.999059	-0.01	-0.01
1582	G	0	0.999059	-0.01	-0.01
1583	A	0	0.999059	-0.01	-0.01
1584	G	0.691196	0.999059	-0.01	-0.01
1585	G	0.00355858	0.999059	-0.01	-0.01
1586	T	0	0.999059	-0.01	-0.01
1587	G	0.0963053	0.999059	-0.01	-0.01
1588	G	0.00558782	0.999059	-0.01	-0.01
1589	C	0	0.999059	-0.01	-0.01
1590	T	0.0246256	0.999059	-0.01	-0.01
1591	C	0.003559	0.998924	-0.01	-0.01
1592	C	0.00806947	0.998924	-0.01	-0.01
1593	A	0.0215299	0.998924	-0.01	-0.01
1594	G	0	0.998924	-0.01	-0.01
1595	A	0.00133421	0.998924	-0.01	-0.01
1596	A	0.0137047	0.998924	-0.01	-0.01
1597	T	0.0158781	0.998924	-0.01	-0.01
1598	A	0.00496359	0.998924	-0.01	-0.01
1599	C	0.690935	0.998924	-0.01	-0.01
1600	A	0	0.998924	-0.01	-0.01
1601	G	0	0.998924	-0.01	-0.01
1602	G	0.0508029	0.998924	-0.01	-0.01
1603	C	0	0.998924	-0.01	-0.01
1604	A	0	0.998924	-0.01	-0.01
1605	T	0.0145442	0.998924	-0.01	-0.01
1606	G	0	0.998924	-0.01	-0.01
1607	A	0	0.998924	-0.01	-0.01
1608	C	0.691852	0.998924	-0.01	-0.01
1609	T	0	0.998924	-0.01	-0.01
1610	C	0.00133421	0.998924	-0.01	-0.01
1611	T	0.064742	0.998924	-0.01	-0.01
1612	C	0	0.998924	-0.01	-0.01
1613	C	0	0.998924	-0.01	-0.01
1614	T	0.7038	0.998924	-0.01	-0.01
1615	G	0	0.998924	-0.01	-0.01
1616	A	0	0.998924	-0.01	-0.01
1617	T	0.691162	0.998924	-0.01	-0.01
1618	T	0	0.998924	-0.01	-0.01
1619	G	0	0.998924	-0.01	-0.01
1620	T	0.0111253	0.998924	-0.01	-0.01
1621	G	0	0.998924	-0.01	-0.01
1622	G	0	0.998924	-0.01	-0.01
1623	G	0.153447	0.998924	-0.01	-0.01
1624	A	0	0.998924	-0.01	-0.01
1625	T	0	0.998924	-0.01	-0.01
1626	G	0	0.998924	-0.01	-0.01
1627	A	0	0.998924	-0.01	-0.01
1628	T	0.00459043	0.998924	-0.01	-0.01
1629	A	0.00496359	0.998924	-0.01	-0.01
1630	A	0.00133405	0.999059	-0.01	-0.01
1631	T	0.00248153	0.999059	-0.01	-0.01
1632	A	0.00248153	0.999059	-0.01	-0.01
1633	T	0.691385	0.999059	-0.01	-0.01
1634	T	0	0.999059	-0.01	-0.01
1635	A	0.68497	0.999059	-0.01	-0.01
1636	T	0	0.999059	-0.01	-0.01
1637	G	0	0.999059	-0.01	-0.01
1638	T	0.0320797	0.999059	-0.01	-0.01
1639	A	0.00934467	0.999059	-0.01	-0.01
1640	T	0	0.999059	-0.01	-0.01
1641	A	0.0478535	0.999059	-0.01	-0.01
1642	G	0	0.999059	-0.01	-0.01
1643	C	0	0.999059	-0.01	-0.01
1644	A	0.799377	0.999059	-0.01	-0.01
1645	G	0	0.999059	-0.01	-0.01
1646	C	0	0.999059	-0.01	-0.01
1647	A	0.825666	0.999059	-0.01	-0.01
1648	T	0.691557	0.999059	-0.01	-0.01
1649	T	0	0.999059	-0.01	-0.01
1650	A	0.703601	0.999059	-0.01	-0.01
1651	G	0	0.999059	-0.01	-0.01
1652	T	0	0.999059	-0.01	-0.01
1653	A	0.113192	0.999059	-0.01	-0.01
1654	A	0.00248153	0.999059	-0.01	-0.01
1655	T	0	0.999059	-0.01	-0.01
1656	A	0.0153535	0.999059	-0.01	-0.01
1657	A	0.00133405	0.999059	-0.01	-0.01
1658	C	0	0.999059	-0.01	-0.01
1659	C	0.0387544	0.999059	-0.01	-0.01
1660	A	0	0.999059	-0.01	-0.01
1661	A	0	0.999059	-0.01	-0.01
1662	A	0.0423625	0.999059	-0.01	-0.01
1663	T	0.0284899	0.999059	-0.01	-0.01
1664	T	0	0.999059	-0.01	-0.01
1665	A	0.0600987	0.999059	-0.01	-0.01
1666	G	0.00248153	0.999059	-0.01	-0.01
1667	C	0	0.999059	-0.01	-0.01
1668	A	0.00381555	0.999059	-0.01	-0.01
1669	G	0.00248153	0.999059	-0.01	-0.01
1670	C	0	0.999059	-0.01	-0.01
1671	A	0.0101156	0.999059	-0.01	-0.01
1672	G	0	0.999059	-0.01	-0.01
1673	G	0	0.999059	-0.01	-0.01
1674	A	0.213602	0.999059	-0.01	-0.01
1675	G	0	0.999059	-0.01	-0.01
1676	A	0	0.999059	-0.01	-0.01
1677	T	0.0902801	0.999059	-0.01	-0.01
1678	A	0.00133405	0.999059	-0.01	-0.01
1679	G	0	0.999059	-0.01	-0.01
1680	A	0.0194075	0.999059	-0.01	-0.01
1681	T	0.00266809	0.999059	-0.01	-0.01
1682	C	0	0.999059	-0.01	-0.01
1683	A	0.342074	0.999059	-0.01	-0.01
1684	G	0	0.999059	-0.01	-0.01
1685	G	0	0.999059	-0.01	-0.01
1686	T	0.0362744	0.999059	-0.01	-0.01
1687	C	0.00558716	0.999059	-0.01	-0.01
1688	T	0	0.999059	-0.01	-0.01
1689	T	0.0667502	0.999059	-0.01	-0.01
1690	A	0.0153729	0.999059	-0.01	-0.01
1691	C	0.00133405	0.999059	-0.01	-0.01
1692	A	0.0922763	0.999059	-0.01	-0.01
1693	G	0	0.999059	-0.01	-0.01
1694	C	0	0.999059	-0.01	-0.01
1695	T	0.756704	0.999059	-0.01	-0.01
1696	G	0.00248153	0.999059	-0.01	-0.01
1697	T	0	0.999059	-0.01	-0.01
1698	G	0.693425	0.999059	-0.01	-0.01
1699	A	0.00133421	0.999059	-0.01	-0.01
1700	T	0.00266809	0.999059	-0.01	-0.01
1701	T	0.0405074	0.999059	-0.01	-0.01
1702	A	0	0.999059	-0.01	-0.01
1703	G	0	0.999059	-0.01	-0.01
1704	G	0.417183	0.999059	-0.01	-0.01
1705	A	0	0.999059	-0.01	-0.01
1706	G	0	0.999059	-0.01	-0.01
1707	A	0.690667	0.999059	-0.01	-0.01
1708	G	0.00133405	0.999059	-0.01	-0.01
1709	C	0	0.999059	-0.01	-0.01
1710	A	1.02571	0.999059	-0.01	-0.01
1711	A	0.00133405	0.999059	-0.01	-0.01
1712	A	0.00133405	0.999059	-0.01	-0.01
1713	C	0.665726	0.999059	-0.01	-0.01
1714	A	0	0.999059	-0.01	-0.01
1715	A	0.00133405	0.999059	-0.01	-0.01
1716	T	0.00655733	0.999059	-0.01	-0.01
1717	G	0.00248153	0.999059	-0.01	-0.01
1718	T	0	0.999059	-0.01	-0.01
1719	C	0.262005	0.999059	-0.01	-0.01
1720	C	0.692277	0.999059	-0.01	-0.01
1721	T	0	0.999059	-0.01	-0.01
1722	A	0	0.000268889	-0.01	-0.01
1723	A	0.0350862	0.999059	-0.01	-0.01
1724	A	0	0.999059	-0.01	-0.01
1725	A	0.00133405	0.999059	-0.01	-0.01
1726	A	0.00458988	0.999059	-0.01	-0.01
1727	A	0.00133405	0.999059	-0.01	-0.01
1728	A	0.00266809	0.999059	-0.01	-0.01
1729	T	0.690254	0.999059	-0.01	-0.01
1730	G	0	0.999059	-0.01	-0.01
1731	A	0	0.999059	-0.01	-0.01
1732	A	0.0137031	0.999059	-0.01	-0.01
1733	A	0.00496299	0.999059	-0.01	-0.01
1734	T	0.00558716	0.999059	-0.01	-0.01
1735	G	0.693664	0.999059	-0.01	-0.01
1736	A	0	0.999059	-0.01	-0.01
1737	A	0.00355858	0.999059	-0.01	-0.01
1738	A	0.00558716	0.999059	-0.01	-0.01
1739	C	0	0.999059	-0.01	-0.01
1740	G	0.00133421	0.999059	-0.01	-0.01
1741	T	0.708502	0.999059	-0.01	-0.01
1742	T	0	0.999059	-0.01	-0.01
1743	A	0	0.999059	-0.01	-0.01
1744	T	0.691776	0.999059	-0.01	-0.01
1745	A	0	0.999059	-0.01	-0.01
1746	A	0.00248153	0.999059	-0.01	-0.01
1747	A	0.689849	0.999059	-0.01	-0.01
1748	G	0	0.999059	-0.01	-0.01
1749	G	0	0.999059	-0.01	-0.01
1750	C	0.693599	0.999059	-0.01	-0.01
1751	T	0.691188	0.999059	-0.01	-0.01
1752	T	0	0.999059	-0.01	-0.01
1753	A	0.212514	0.999059	-0.01	-0.01
1754	A	0.880902	0.999059	-0.01	-0.01
1755	T	0.00458988	0.999059	-0.01	-0.01
1756	A	0.0376077	0.999059	-0.01	-0.01
1757	C	0.00133405	0.999059	-0.01	-0.01
1758	C	0	0.999059	-0.01	-0.01
1759	A	0.725859	0.999059	-0.01	-0.01
1760	A	0	0.999059	-0.01	-0.01
1761	A	0	0.999059	-0.01	-0.01
1762	G	0.668692	0.999059	-0.01	-0.01
1763	G	0	0.999059	-0.01	-0.01
1764	A	0	0.999059	-0.01	-0.01
1765	T	0.697794	0.999059	-0.01	-0.01
1766	A	0.00133405	0.999059	-0.01	-0.01
1767	T	0	0.999059	-0.01	-0.01
1768	A	0.00248153	0.999059	-0.01	-0.01
1769	G	0	0.999059	-0.01	-0.01
1770	C	0	0.999059	-0.01	-0.01
1771	C	0.14454	0.999059	-0.01	-0.01
1772	A	0	0.999059	-0.01	-0.01
1773	A	0.0175828	0.999059	-0.01	-0.01
1774	C	0.0666744	0.999059	-0.01	-0.01
1775	A	0	0.999059	-0.01	-0.01
1776	G	0.00133405	0.999059	-0.01	-0.01
1777	C	0.692563	0.999059	-0.01	-0.01
1778	T	0.00133405	0.999059	-0.01	-0.01
1779	T	0	0.999059	-0.01	-0.01
1780	C	0.690818	0.999059	-0.01	-0.01
1781	T	0	0.999059	-0.01	-0.01
1782	A	0	0.999059	-0.01	-0.01
1783	T	0.0128541	0.999059	-0.01	-0.01
1784	G	0	0.999059	-0.01	-0.01
1785	A	0	0.999059	-0.01	-0.01
1786	A	0.043686	0.999059	-0.01	-0.01
1787	G	0.00604	0.999059	-0.01	-0.01
1788	T	0	0.999059	-0.01	-0.01
1789	G	0.348913	0.999059	-0.01	-0.01
1790	T	0	0.999059	-0.01	-0.01
1791	T	0	0.999059	-0.01	-0.01
1792	T	0.0170089	0.999059	-0.01	-0.01
1793	G	0	0.999059	-0.01	-0.01
1794	A	0.00133405	0.999059	-0.01	-0.01
1795	A	0.0316933	0.999059	-0.01	-0.01
1796	A	0	0.999059	-0.01	-0.01
1797	A	0	0.999059	-0.01	-0.01
1798	A	0.0390083	0.999059	-0.01	-0.01
1799	T	0.363262	0.999059	-0.01	-0.01
1800	A	0.00248153	0.999059	-0.01	-0.01
1801	T	0.691353	0.999059	-0.01	-0.01
1802	C	0	0.999059	-0.01	-0.01
1803	C	0	0.999059	-0.01	-0.01
1804	T	0.076155	0.999059	-0.01	-0.01
1805	C	0	0.999059	-0.01	-0.01
1806	A	0	0.999059	-0.01	-0.01
1807	C	0.691668	0.999059	-0.01	-0.01
1808	T	0.691449	0.999059	-0.01	-0.01
1809	T	0	0.999059	-0.01	-0.01
1810	T	0.0308738	0.999059	-0.01	-0.01
1811	A	0	0.999059	-0.01	-0.01
1812	T	0	0.999059	-0.01	-0.01
1813	A	0	0.999059	-0.01	-0.01
1814	G	0	0.999059	-0.01	-0.01
1815	A	0	0.999059	-0.01	-0.01
1816	T	0.0320797	0.999059	-0.01	-0.01
1817	G	0.00355858	0.999059	-0.01	-0.01
1818	T	0	0.999059	-0.01	-0.01
1819	T	0.0739399	0.999059	-0.01	-0.01
1820	T	0	0.999059	-0.01	-0.01
1821	T	0	0.999059	-0.01	-0.01
1822	T	0.0313686	0.999059	-0.01	-0.01
1823	G	0.00133405	0.999059	-0.01	-0.01
1824	T	0	0.999059	-0.01	-0.01
1825	T	0.787075	0.999059	-0.01	-0.01
1826	C	0	0.999059	-0.01	-0.01
1827	A	0	0.999059	-0.01	-0.01
1828	T	0.690274	0.999059	-0.01	-0.01
1829	T	0	0.999059	-0.01	-0.01
1830	T	0	0.999059	-0.01	-0.01
1831	T	0.0396846	0.999059	-0.01	-0.01
1832	G	0	0.999059	-0.01	-0.01
1833	G	0	0.999059	-0.01	-0.01
1834	T	0.708173	0.999059	-0.01	-0.01
1835	A	0	0.999059	-0.01	-0.01
1836	T	0	0.999059	-0.01	-0.01
1837	A	0.319115	0.999059	-0.01	-0.01
1838	G	0	0.999059	-0.01	-0.01
1839	C	0	0.999059	-0.01	-0.01
1840	A	0.0186276	0.999059	-0.01	-0.01
1841	C	0	0.999059	-0.01	-0.01
1842	A	0	0.999059	-0.01	-0.01
1843	A	0.0255391	0.999059	-0.01	-0.01
1844	T	0	0.999059	-0.01	-0.01
1845	C	0	0.999059	-0.01	-0.01
1846	T	0.705848	0.999059	-0.01	-0.01
1847	T	0	0.999059	-0.01	-0.01
1848	C	0	0.999059	-0.01	-0.01
1849	T	0.700174	0.999059	-0.01	-0.01
1850	A	0	0.999059	-0.01	-0.01
1851	C	0.00133405	0.999059	-0.01	-0.01
1852	C	0.711085	0.999059	-0.01	-0.01
1853	A	0.00133405	0.999059	-0.01	-0.01
1854	G	0	0.999059	-0.01	-0.01
1855	A	0.0430255	0.999059	-0.01	-0.01
1856	G	0.00133405	0.999059	-0.01	-0.01
1857	G	0	0.999059	-0.01	-0.01
1858	T	0.782657	0.999059	-0.01	-0.01
1859	G	0	0.999059	-0.01	-0.01
1860	G	0	0.999059	-0.01	-0.01
1861	C	0.350834	0.999059	-0.01	-0.01
1862	A	0	0.999059	-0.01	-0.01
1863	G	0	0.999059	-0.01	-0.01
1864	T	0.0576584	0.999059	-0.01	-0.01
1865	A	0	0.999059	-0.01	-0.01
1866	G	0	0.999059	-0.01	-0.01
1867	A	0.00355858	0.999059	-0.01	-0.01
1868	G	0.00248153	0.999059	-0.01	-0.01
1869	T	0	0.999059	-0.01	-0.01
1870	T	0.084625	0.999059	-0.01	-0.01
1871	G	0	0.999059	-0.01	-0.01
1872	A	0	0.999059	-0.01	-0.01
1873	A	0.0277563	0.999059	-0.01	-0.01
1874	G	0	0.999059	-0.01	-0.01
1875	G	0	0.999059	-0.01	-0.01
1876	G	0.696952	0.999059	-0.01	-0.01
1877	A	0.00133405	0.999059	-0.01	-0.01
1878	T	0	0.999059	-0.01	-0.01
1879	T	0.694389	0.999059	-0.01	-0.01
1880	T	0	0.999059	-0.01	-0.01
1881	T	0	0.999059	-0.01	-0.01
1882	T	0.0232799	0.999059	-0.01	-0.01
1883	G	0	0.999059	-0.01	-0.01
1884	C	0	0.999059	-0.01	-0.01
1885	A	0.0111468	0.999059	-0.01	-0.01
1886	G	0	0.999059	-0.01	-0.01
1887	G	0	0.999059	-0.01	-0.01
1888	A	0.0355835	0.999059	-0.01	-0.01
1889	T	0.0255391	0.999059	-0.01	-0.01
1890	T	0	0.999059	-0.01	-0.01
1891	G	0.0600987	0.999059	-0.01	-0.01
1892	T	0	0.999059	-0.01	-0.01
1893	T	0	0.999059	-0.01	-0.01
1894	T	0.159206	0.999059	-0.01	-0.01
1895	A	0.00133405	0.999059	-0.01	-0.01
1896	T	0.00248153	0.999059	-0.01	-0.01
1897	G	0	0.999059	-0.01	-0.01
1898	A	0	0.999059	-0.01	-0.01
1899	A	0	0.999059	-0.01	-0.01
1900	T	0.0102411	0.999059	-0.01	-0.01
1901	G	0	0.999059	-0.01	-0.01
1902	C	0	0.999059	-0.01	-0.01
1903	C	0.10729	0.999059	-0.01	-0.01
1904	T	0	0.999059	-0.01	-0.01
1905	A	0	0.999059	-0.01	-0.01
1906	T	0.0327872	0.999059	-0.01	-0.01
1907	G	0	0.999059	-0.01	-0.01
1908	G	0	0.999059	-0.01	-0.01
1909	T	0.0547084	0.999059	-0.01	-0.01
1910	G	0.691617	0.999059	-0.01	-0.01
1911	C	0	0.999059	-0.01	-0.01
1912	A	0.0346711	0.999059	-0.01	-0.01
1913	G	0	0.999059	-0.01	-0.01
1914	G	0	0.999059	-0.01	-0.01
1915	G	0.692905	0.999059	-0.01	-0.01
1916	C	0	0.999059	-0.01	-0.01
1917	A	0	0.999059	-0.01	-0.01
1918	A	0.0403581	0.999059	-0.01	-0.01
1919	G	0.00248153	0.999059	-0.01	-0.01
1920	T	0	0.999059	-0.01	-0.01
1921	G	0.69531	0.999059	-0.01	-0.01
1922	A	0	0.999059	-0.01	-0.01
1923	T	0.00133405	0.999059	-0.01	-0.01
1924	G	0	0.999059	-0.01	-0.01
1925	T	0.692656	0.999059	-0.01	-0.01
1926	T	0	0.999059	-0.01	-0.01
1927	A	0.0118259	0.999059	-0.01	-0.01
1928	C	0.692271	0.999059	-0.01	-0.01
1929	G	0	0.999059	-0.01	-0.01
1930	G	0.691602	0.999059	-0.01	-0.01
1931	T	0	0.999059	-0.01	-0.01
1932	G	0	0.999059	-0.01	-0.01
1933	G	0	0.999059	-0.01	-0.01
1934	G	0	0.999059	-0.01	-0.01
1935	G	0	0.999059	-0.01	-0.01
1936	A	0.69584	0.998924	-0.01	-0.01
1937	G	0	0.999059	-0.01	-0.01
1938	T	0	0.999059	-0.01	-0.01
1939	C	0.711306	0.999059	-0.01	-0.01
1940	T	0.0341997	0.999059	-0.01	-0.01
1941	T	0	0.999059	-0.01	-0.01
1942	A	0.0306539	0.999059	-0.01	-0.01
1943	G	0	0.999059	-0.01	-0.01
1944	C	0	0.999059	-0.01	-0.01
1945	A	0.737768	0.999059	-0.01	-0.01
1946	A	0	0.999059	-0.01	-0.01
1947	A	0	0.999059	-0.01	-0.01
1948	A	0.0284867	0.999059	-0.01	-0.01
1949	T	0	0.999059	-0.01	-0.01
1950	C	0	0.999059	-0.01	-0.01
1951	A	0.703685	0.999059	-0.01	-0.01
1952	G	0	0.999059	-0.01	-0.01
1953	T	0.00133405	0.999059	-0.01	-0.01
1954	A	0	0.000134445	-0.01	-0.01
1955	T	0.810136	0.999059	-0.01	-0.01
1956	A	0	0.999059	-0.01	-0.01
1957	A	0	0.999059	-0.01	-0.01
1958	A	0.0313686	0.999059	-0.01	-0.01
1959	A	0	0.999059	-0.01	-0.01
1960	A	0	0.999059	-0.01	-0.01
1961	T	0.691587	0.999059	-0.01	-0.01
1962	A	0.00558716	0.999059	-0.01	-0.01
1963	T	0.00133405	0.999059	-0.01	-0.01
1964	T	0.697177	0.999059	-0.01	-0.01
1965	A	0	0.999059	-0.01	-0.01
1966	T	0	0.999059	-0.01	-0.01
1967	G	0	0.999059	-0.01	-0.01
1968	C	0.693015	0.999059	-0.01	-0.01
1969	T	0	0.999059	-0.01	-0.01
1970	A	0.00843424	0.999059	-0.01	-0.01
1971	G	0	0.999059	-0.01	-0.01
1972	G	0	0.999059	-0.01	-0.01
1973	A	0.0857626	0.999059	-0.01	-0.01
1974	C	0	0.999059	-0.01	-0.01
1975	A	0	0.999059	-0.01	-0.01
1976	T	0.692634	0.999059	-0.01	-0.01
1977	G	0	0.999059	-0.01	-0.01
1978	C	0	0.999059	-0.01	-0.01
1979	T	0.0613606	0.999059	-0.01	-0.01
1980	A	0.00355858	0.999059	-0.01	-0.01
1981	G	0	0.999059	-0.01	-0.01
1982	T	0.011124	0.999059	-0.01	-0.01
1983	G	0	0.999059	-0.01	-0.01
1984	T	0	0.999059	-0.01	-0.01
1985	A	0.886573	0.999059	-0.01	-0.01
1986	C	0	0.999059	-0.01	-0.01
1987	A	0	0.999059	-0.01	-0.01
1988	A	0.083749	0.999059	-0.01	-0.01
1989	G	0	0.999059	-0.01	-0.01
1990	C	0	0.999059	-0.01	-0.01
1991	A	0.0419322	0.999059	-0.01	-0.01
1992	G	0	0.999059	-0.01	-0.01
1993	A	0	0.999059	-0.01	-0.01
1994	A	0.0102411	0.999059	-0.01	-0.01
1995	A	0	0.999059	-0.01	-0.01
1996	T	0	0.999059	-0.01	-0.01
[truncated: 13,933 more rows]

## Sheet: NucleotNumericInformation
Position	A	G	C	U	GAP	SUM	Total	Afreq	Gfreq	Cfreq	Ufreq	lnAfreq	lnGfreq	lnCfreq	lnUfreq	H(A)	H(G)	H(C)	H(U)	H(i)	%Coverage		Consensus
1	0	1	0	0	7437	1	7438	0	1	0	0	0	0	0	0	0	0	0	0	0	0.0134445		G
2	0	1	0	1	7436	2	7438	0	0.5	0	0.5	0	-0.693147	0	-0.693147	0	0.346574	0	0.346574	0.693147	0.0268889		G
3	3	4891	110	36	2398	5040	7438	0.000595238	0.970437	0.0218254	0.00714286	-7.42655	-0.0300093	-3.82468	-4.94164	0.00442056	0.0291221	0.0834752	0.0352974	0.152315	67.7602		G
4	1	5233	0	1	2202	5235	7437	0.000191022	0.999618	0	0.000191022	-8.56312	-0.000382117	0	-8.56312	0.00163574	0.000381971	0	0.00163574	0.00365346	70.3913		G
5	0	5239	0	4	2195	5243	7438	0	0.999237	0	0.000762922	0	-0.000763213	0	-7.17835	0	0.000762631	0	0.00547652	0.00623916	70.4894		G
6	0	5267	1	2	2168	5270	7438	0	0.999431	0.000189753	0.000379507	0	-0.000569422	-8.56979	-7.87664	0	0.000569098	0.00162615	0.00298924	0.00518448	70.8524		G
7	3	29	5322	5	2079	5359	7438	0.000559806	0.00541146	0.993096	0.00093301	-7.48792	-5.21924	-0.00692822	-6.97709	0.00419178	0.0282437	0.00688038	0.0065097	0.0458255	72.0489		C
8	5475	1	23	3	1936	5502	7438	0.995093	0.000181752	0.0041803	0.000545256	-0.00491939	-8.61287	-5.47737	-7.51425	0.00489525	0.00156541	0.0228971	0.00409719	0.0334549	73.9715		A
9	5567	5	2	1	1863	5575	7438	0.998565	0.000896861	0.000358744	0.000179372	-0.00143601	-7.01661	-7.9329	-8.62605	0.00143395	0.00629292	0.00284588	0.00154727	0.01212	74.9529		A
10	5590	1	2	1	1844	5594	7438	0.999285	0.000178763	0.000357526	0.000178763	-0.000715308	-8.62945	-7.9363	-8.62945	0.000714796	0.00154263	0.00283743	0.00154263	0.00663748	75.2084		A
11	0	2	1	5612	1823	5615	7438	0	0.000356189	0.000178094	0.999466	0	-7.94005	-8.6332	-0.000534426	0	0.00282816	0.00153752	0.00053414	0.00489982	75.4907		T
12	5637	2	2	2	1795	5643	7438	0.998937	0.000354421	0.000354421	0.000354421	-0.00106383	-7.94502	-7.94502	-7.94502	0.0010627	0.00281589	0.00281589	0.00281589	0.00951036	75.8672		A
13	5706	5	0	5	1721	5716	7437	0.998251	0.000874738	0	0.000874738	-0.00175101	-7.04159	0	-7.04159	0.00174794	0.00615954	0	0.00615954	0.014067	76.8589		A
14	24	5737	1	1	1675	5763	7438	0.0041645	0.995488	0.000173521	0.000173521	-5.48116	-0.00452175	-8.65921	-8.65921	0.0228263	0.00450135	0.00150255	0.00150255	0.0303327	77.4805		G
15	5761	10	0	3	1664	5774	7438	0.997749	0.0017319	0	0.00051957	-0.00225401	-6.35854	0	-7.56251	0.00224894	0.0110124	0	0.00392926	0.0171905	77.6284		A
16	5739	44	1	3	1651	5787	7438	0.991706	0.00760325	0.000172801	0.000518403	-0.00832904	-4.87918	-8.66337	-7.56476	0.00825996	0.0370976	0.00149704	0.0039216	0.0507762	77.8032		A
17	4	0	107	5677	1647	5788	7435	0.000691085	0	0.0184865	0.980822	-7.27725	0	-3.99071	-0.0193639	0.0050292	0	0.0737744	0.0189925	0.0977961	77.848		T
18	0	0	4	5799	1635	5803	7438	0	0	0.000689299	0.999311	0	0	-7.27984	-0.000689536	0	0	0.00501798	0.000689061	0.00570704	78.0183		T
19	3	1	2	5797	1634	5803	7437	0.000516974	0.000172325	0.000344649	0.998966	-7.56752	-8.66613	-7.97298	-0.00103448	0.00391221	0.00149339	0.00274788	0.00103341	0.00918689	78.0288		T
20	15	5837	2	0	1583	5854	7437	0.00256235	0.997096	0.000341647	0	-5.96683	-0.00290822	-7.98173	0	0.0152891	0.00289978	0.00272693	0	0.0209158	78.7145		G
21	5850	5	2	1	1580	5858	7438	0.998634	0.000853534	0.000341413	0.000170707	-0.00136659	-7.06613	-7.98242	-8.67556	0.00136472	0.00603118	0.0027253	0.00148098	0.0116022	78.7577		A
22	1	0	7	5853	1577	5861	7438	0.000170619	0	0.00119434	0.998635	-8.67608	0	-6.73017	-0.00136589	0.00148031	0	0.00803807	0.00136402	0.0108824	78.7981		T
23	5603	252	0	2	1578	5857	7435	0.956633	0.0430254	0	0.000341472	-0.0443354	-3.14596	0	-7.98225	0.0424127	0.135356	0	0.00272571	0.180495	78.7761		A
24	5850	17	0	2	1569	5869	7438	0.996763	0.00289658	0	0.000340774	-0.0032426	-5.84423	0	-7.98429	0.0032321	0.0169282	0	0.00272084	0.0228812	78.9056		A
25	5	5881	0	8	1544	5894	7438	0.00084832	0.997794	0	0.00135731	-7.07225	-0.00220807	0	-6.60225	0.00599954	0.0022032	0	0.00896131	0.017164	79.2417		G
26	1	0	9	5887	1540	5897	7437	0.000169578	0	0.0015262	0.998304	-8.6822	0	-6.48497	-0.00169722	0.00147231	0	0.00989737	0.00169434	0.013064	79.2927		T
27	3026	2870	0	1	1541	5897	7438	0.513142	0.486688	0	0.000169578	-0.667202	-0.720132	0	-8.6822	0.34237	0.35048	0	0.00147231	0.694321	79.2821		A
28	0	0	5864	37	1537	5901	7438	0	0	0.99373	0.00627012	0	0	-0.00628986	-5.07196	0	0	0.00625043	0.0318018	0.0380522	79.3358		C
29	0	0	3301	3092	1045	6393	7438	0	0	0.516346	0.483654	0	0	-0.660978	-0.726386	0	0	0.341293	0.351319	0.692613	85.9505		C
30	6474	2	1	0	961	6477	7438	0.999537	0.000308785	0.000154392	0	-0.000463285	-8.08287	-8.77601	0	0.00046307	0.00249587	0.00135495	0	0.00431389	87.0799		A
31	15	0	3377	3133	913	6525	7438	0.00229885	0	0.517548	0.480153	-6.07535	0	-0.658653	-0.73365	0.0139663	0	0.340885	0.352264	0.707115	87.7252		C
32	0	13	16	6503	906	6532	7438	0	0.0019902	0.00244948	0.99556	0	-6.21952	-6.01188	-0.00444957	0	0.0123781	0.014726	0.00442981	0.0315339	87.8193		T
33	54	0	19	6542	823	6615	7438	0.00816327	0	0.00287226	0.988964	-4.80811	0	-5.85266	-0.0110969	0.0392499	0	0.0168104	0.0109744	0.0670346	88.9352		T
34	6557	46	2	11	821	6616	7437	0.991082	0.00695284	0.000302297	0.00166264	-0.00895778	-4.9686	-8.1041	-6.39935	0.00887789	0.0345459	0.00244985	0.0106398	0.0565135	88.9606		A
35	6607	7	0	6	818	6620	7438	0.998036	0.0010574	0	0.000906344	-0.00196568	-6.85194	0	-7.00609	0.00196182	0.00724525	0	0.00634993	0.015557	89.0024		A
36	3396	3226	0	3	813	6625	7438	0.512604	0.486943	0	0.00045283	-0.668252	-0.719607	0	-7.69999	0.342549	0.350408	0	0.00348679	0.696443	89.0696		A
37	14	0	13	6600	811	6627	7438	0.00211257	0	0.00196167	0.995926	-6.15985	0	-6.23396	-0.00408256	0.0130131	0	0.012229	0.00406593	0.029308	89.0965		T
38	3	0	3233	3391	811	6627	7438	0.000452694	0	0.487853	0.511695	-7.7003	0	-0.717742	-0.670027	0.00348587	0	0.350152	0.342849	0.696487	89.0965		T
39	1	0	116	6512	809	6629	7438	0.000150852	0	0.0174989	0.98235	-8.79921	0	-4.04562	-0.0178073	0.00132738	0	0.0707938	0.017493	0.0896142	89.1234		T
40	6598	39	1	3	797	6641	7438	0.993525	0.00587261	0.00015058	0.000451739	-0.00649598	-5.13746	-8.80102	-7.70241	0.00645392	0.0301703	0.00132525	0.00347948	0.0414289	89.2848		A
41	6634	12	1	1	790	6648	7438	0.997894	0.00180505	0.000150421	0.000150421	-0.00210812	-6.31716	-8.80207	-8.80207	0.00210368	0.0114028	0.00132402	0.00132402	0.0161545	89.3789		A
42	16	1	6559	76	785	6652	7437	0.00240529	0.000150331	0.986019	0.0114251	-6.03008	-8.80267	-0.0140794	-4.47194	0.0145041	0.00132331	0.0138826	0.0510925	0.0808025	89.4447		C
43	6	0	3216	3432	784	6654	7438	0.000901713	0	0.483318	0.51578	-7.01121	0	-0.72708	-0.662075	0.0063221	0	0.351411	0.341485	0.699218	89.4595		T
44	0	0	0	3	7435	3	7438	0	0	0	1	0	0	0	0	0	0	0	0	0	0.0403334		T
45	3	1	3427	3229	778	6660	7438	0.00045045	0.00015015	0.514565	0.484835	-7.70526	-8.80387	-0.664434	-0.723947	0.00347084	0.0013219	0.341894	0.350995	0.697682	89.5402		C
46	5	0	3411	3246	776	6662	7438	0.000750525	0	0.512008	0.487241	-7.19474	0	-0.669414	-0.718996	0.00539983	0	0.342746	0.350325	0.69847	89.5671		C
47	7	1	380	6258	776	6646	7422	0.00105327	0.000150466	0.0571772	0.941619	-6.85586	-8.80177	-2.8616	-0.0601545	0.00722104	0.00132437	0.163618	0.0566426	0.228806	89.5446		T
48	0	4	37	6669	728	6710	7438	0	0.000596125	0.00551416	0.99389	0	-7.42506	-5.20044	-0.00612903	0	0.00442627	0.028676	0.00609158	0.0391939	90.2124		T
49	12	14	190	6503	719	6719	7438	0.00178598	0.00208364	0.028278	0.967852	-6.32779	-6.17364	-3.56567	-0.0326757	0.0113013	0.0128637	0.10083	0.0316253	0.15662	90.3334		T
50	3285	3385	0	69	699	6739	7438	0.487461	0.5023	0	0.0102389	-0.718545	-0.688558	0	-4.58156	0.350263	0.345863	0	0.0469102	0.743035	90.6023		G
51	0	0	0	1	7437	1	7438	0	0	0	1	0	0	0	0	0	0	0	0	0	0.0134445		T
52	3348	3399	0	2	689	6749	7438	0.496073	0.50363	0	0.00029634	-0.701031	-0.685913	0	-8.124	0.347763	0.345447	0	0.00240747	0.695617	90.7368		G
53	1	0	1	6754	682	6756	7438	0.000148017	0	0.000148017	0.999704	-8.81819	0	-8.81819	-0.000296077	0.00130524	0	0.00130524	0.000295989	0.00290646	90.8309		T
54	14	0	3313	3440	671	6767	7438	0.00206886	0	0.489582	0.508349	-6.18076	0	-0.714204	-0.676586	0.0127871	0	0.349661	0.343942	0.706391	90.9788		T
55	6645	8	51	71	663	6775	7438	0.980812	0.00118081	0.00752768	0.0104797	-0.0193747	-6.74155	-4.88917	-4.55831	0.0190029	0.00796051	0.0368041	0.0477698	0.111537	91.0863		A
56	177	6603	0	4	654	6784	7438	0.0260908	0.97332	0	0.000589623	-3.64617	-0.0270428	0	-7.43603	0.0951316	0.0263213	0	0.00438445	0.125837	91.2073		G
57	6773	11	1	0	653	6785	7438	0.998231	0.00162122	0.000147384	0	-0.00177017	-6.42457	-8.82247	0	0.00176704	0.0104157	0.00130029	0	0.013483	91.2208		A
58	3337	3449	0	1	651	6787	7438	0.491675	0.508177	0	0.000147341	-0.709937	-0.676925	0	-8.82276	0.349058	0.343998	0	0.00129995	0.694356	91.2476		G
59	7127	0	0	0	311	7127	7438	1	0	0	0	0	0	0	0	0	0	0	0	0	95.8188		A
60	0	0	0	7128	310	7128	7438	0	0	0	1	0	0	0	0	0	0	0	0	0	95.8322		T
61	0	7130	0	0	308	7130	7438	0	1	0	0	0	0	0	0	0	0	0	0	0	95.8591		G
62	4	7127	0	0	307	7131	7438	0.000560931	0.999439	0	0	-7.48591	-0.000561089	0	0	0.00419908	0.000560774	0	0	0.00475986	95.8725		G
63	49	7082	0	0	307	7131	7438	0.00687141	0.993129	0	0	-4.98039	-0.00689512	0	0	0.0342223	0.00684774	0	0	0.04107	95.8725		G
64	19	3470	3617	26	305	7132	7437	0.00266405	0.48654	0.507151	0.00364554	-5.92791	-0.720437	-0.678947	-5.61425	0.0157922	0.350521	0.344328	0.020467	0.731109	95.8989		C
65	3646	0	0	3488	304	7134	7438	0.511074	0	0	0.488926	-0.671241	0	0	-0.715544	0.343054	0	0	0.349848	0.692902	95.9129		A
66	1	7131	0	2	304	7134	7438	0.000140174	0.999579	0	0.000280348	-8.87263	-0.00042061	0	-8.17948	0.00124371	0.000420433	0	0.0022931	0.00395724	95.9129		G
67	0	0	7108	26	304	7134	7438	0	0	0.996355	0.00364452	0	0	-0.00365118	-5.61453	0	0	0.00363787	0.0204623	0.0241001	95.9129		C
68	7130	3	0	1	304	7134	7438	0.999439	0.000420521	0	0.000140174	-0.000560853	-7.77402	0	-8.87263	0.000560538	0.00326914	0	0.00124371	0.00507339	95.9129		A
69	7116	18	1	1	302	7136	7438	0.997197	0.00252242	0.000140135	0.000140135	-0.00280663	-5.98254	-8.87291	-8.87291	0.00279876	0.0150905	0.0012434	0.0012434	0.020376	95.9398		A
70	0	0	3305	3831	302	7136	7438	0	0	0.463145	0.536855	0	0	-0.769716	-0.622027	0	0	0.35649	0.333938	0.690428	95.9398		T
71	6	0	15	7211	206	7232	7438	0.000829646	0	0.00207412	0.997096	-7.09451	0	-6.17822	-0.00290799	0.00588593	0	0.0128143	0.00289954	0.0215998	97.2304		T
72	0	0	7233	2	203	7235	7438	0	0	0.999724	0.000276434	0	0	-0.000276472	-8.19354	0	0	0.000276396	0.00226497	0.00254137	97.2708		C
73	7228	7	0	0	203	7235	7438	0.999032	0.000967519	0	0	-0.000967987	-6.94078	0	0	0.000967051	0.00671533	0	0	0.00768238	97.2708		A
74	1	0	3455	3779	203	7235	7438	0.000138217	0	0.47754	0.522322	-8.88669	0	-0.739108	-0.649471	0.00122829	0	0.352953	0.339233	0.693415	97.2708		T
75	1	0	0	7235	202	7236	7438	0.000138198	0	0	0.999862	-8.88682	0	0	-0.000138207	0.00122814	0	0	0.000138188	0.00136633	97.2842		T
76	146	7086	0	3	202	7235	7437	0.0201797	0.979406	0	0.000414651	-3.90308	-0.0208094	0	-7.78807	0.0787629	0.0203808	0	0.00322933	0.102373	97.2839		G
77	7216	14	0	7	201	7237	7438	0.997098	0.0019345	0	0.000967252	-0.00290597	-6.2479	0	-6.94105	0.00289754	0.0120866	0	0.00671374	0.0216979	97.2977		A
78	3	7234	0	0	201	7237	7438	0.000414536	0.999585	0	0	-7.78835	-0.000414622	0	0	0.00322855	0.00041445	0	0	0.00364301	97.2977		G
79	0	0	3842	3395	200	7237	7437	0	0	0.530883	0.469117	0	0	-0.633214	-0.756903	0	0	0.336162	0.355076	0.691238	97.3107		C
80	7231	8	0	0	199	7239	7438	0.998895	0.00110513	0	0	-0.00110574	-6.8078	0	0	0.00110451	0.00752347	0	0	0.00862798	97.3245		A
81	0	0	1	7238	199	7239	7438	0	0	0.000138141	0.999862	0	0	-8.88724	-0.00013815	0	0	0.00122769	0.000138131	0.00136582	97.3245		T
82	5	7237	0	0	196	7242	7438	0.000690417	0.99931	0	0	-7.27821	-0.000690655	0	0	0.005025	0.000690179	0	0	0.00571518	97.3649		G
83	7112	1	0	131	194	7244	7438	0.981778	0.000138045	0	0.0180839	-0.01839	-8.88793	0	-4.01273	0.0180549	0.00122694	0	0.072566	0.0918478	97.3918		A
84	0	0	0	7244	194	7244	7438	0	0	0	1	0	0	0	0	0	0	0	0	0	97.3918		T
85	7240	0	1	3	194	7244	7438	0.999448	0	0.000138045	0.000414136	-0.000552334	0	-8.88793	-7.78932	0.000552029	0	0.00122694	0.00322584	0.0050048	97.3918		A
86	7243	0	1	0	194	7244	7438	0.999862	0	0.000138045	0	-0.000138055	0	-8.88793	0	0.000138036	0	0.00122694	0	0.00136497	97.3918		A
87	7241	3	0	1	193	7245	7438	0.999448	0.000414079	0	0.000138026	-0.000552257	-7.78945	0	-8.88807	0.000551952	0.00322545	0	0.00122679	0.00500419	97.4052		A
88	3777	3467	0	1	193	7245	7438	0.521325	0.478537	0	0.000138026	-0.651382	-0.737022	0	-8.88807	0.339582	0.352692	0	0.00122679	0.6935	97.4052		A
89	33	7212	0	0	193	7245	7438	0.00455487	0.995445	0	0	-5.39156	-0.00456527	0	0	0.0245578	0.00454448	0	0	0.0291023	97.4052		G
90	0	0	2	7243	193	7245	7438	0	0	0.000276052	0.999724	0	0	-8.19492	-0.000276091	0	0	0.00226223	0.000276014	0.00253824	97.4052		T
91	7	1	13	7224	193	7245	7438	0.000966184	0.000138026	0.00179434	0.997101	-6.94216	-8.88807	-6.32312	-0.00290276	0.0067074	0.00122679	0.0113458	0.00289435	0.0221744	97.4052		T
92	7241	4	0	0	193	7245	7438	0.999448	0.000552105	0	0	-0.000552257	-7.50177	0	0	0.000551952	0.00414177	0	0	0.00469372	97.4052		A
93	1	7244	0	0	193	7245	7438	0.000138026	0.999862	0	0	-8.88807	-0.000138036	0	0	0.00122679	0.000138017	0	0	0.0013648	97.4052		G
94	7241	4	0	0	193	7245	7438	0.999448	0.000552105	0	0	-0.000552257	-7.50177	0	0	0.000551952	0.00414177	0	0	0.00469372	97.4052		A
95	0	0	17	7228	193	7245	7438	0	0	0.00234645	0.997654	0	0	-6.05485	-0.0023492	0	0	0.0142074	0.00234369	0.0165511	97.4052		T
96	0	0	0	7245	193	7245	7438	0	0	0	1	0	0	0	0	0	0	0	0	0	97.4052		T
97	3799	3444	1	0	194	7244	7438	0.524434	0.475428	0.000138045	0	-0.645436	-0.74354	-8.88793	0	0.338488	0.3535	0.00122694	0	0.693215	97.3918		A
98	0	0	7245	0	193	7245	7438	0	0	1	0	0	0	0	0	0	0	0	0	0	97.4052		C
99	7246	0	0	0	192	7246	7438	1	0	0	0	0	0	0	0	0	0	0	0	0	97.4187		A
100	7242	4	0	0	192	7246	7438	0.999448	0.000552029	0	0	-0.000552181	-7.50191	0	0	0.000551876	0.00414127	0	0	0.00469315	97.4187		A
101	7246	0	0	0	192	7246	7438	1	0	0	0	0	0	0	0	0	0	0	0	0	97.4187		A
102	7246	0	0	0	192	7246	7438	1	0	0	0	0	0	0	0	0	0	0	0	0	97.4187		A
103	0	0	4	7244	190	7248	7438	0	0	0.000551876	0.999448	0	0	-7.50219	-0.000552029	0	0	0.00414028	0.000551724	0.004692	97.4455		T
104	0	0	3374	3874	190	7248	7438	0	0	0.465508	0.534492	0	0	-0.764627	-0.626438	0	0	0.35594	0.334826	0.690766	97.4455		T
105	0	0	0	7248	190	7248	7438	0	0	0	1	0	0	0	0	0	0	0	0	0	97.4455		T
106	883	6359	0	6	190	7248	7438	0.121827	0.877345	0	0.000827815	-2.10516	-0.130854	0	-7.09672	0.256464	0.114805	0	0.00587477	0.377144	97.4455		G
107	0	0	0	7249	189	7249	7438	0	0	0	1	0	0	0	0	0	0	0	0	0	97.459		T
108	0	0	0	7258	180	7258	7438	0	0	0	1	0	0	0	0	0	0	0	0	0	97.58		T
109	1	0	7	7250	180	7258	7438	0.000137779	0	0.000964453	0.998898	-8.88986	0	-6.94395	-0.00110284	0.00122484	0	0.00669711	0.00110162	0.00902357	97.58		T
110	2	7256	0	0	180	7258	7438	0.000275558	0.999724	0	0	-8.19671	-0.000275596	0	0	0.00225867	0.00027552	0	0	0.00253419	97.58		G
111	7257	1	0	0	180	7258	7438	0.999862	0.000137779	0	0	-0.000137788	-8.88986	0	0	0.00013777	0.00122484	0	0	0.00136261	97.58		A
112	0	0	4419	2839	180	7258	7438	0	0	0.608845	0.391155	0	0	-0.496191	-0.938652	0	0	0.302104	0.367158	0.669262	97.58		C
113	7257	1	0	0	180	7258	7438	0.999862	0.000137779	0	0	-0.000137788	-8.88986	0	0	0.00013777	0.00122484	0	0	0.00136261	97.58		A
114	7255	2	1	0	180	7258	7438	0.999587	0.000275558	0.000137779	0	-0.000413422	-8.19671	-8.88986	0	0.000413252	0.00225867	0.00122484	0	0.00389676	97.58		A
115	0	0	2	7256	180	7258	7438	0	0	0.000275558	0.999724	0	0	-8.19671	-0.000275596	0	0	0.00225867	0.00027552	0.00253419	97.58		T
116	0	7258	0	0	180	7258	7438	0	1	0	0	0	0	0	0	0	0	0	0	0	97.58		G
117	7258	0	0	0	180	7258	7438	1	0	0	0	0	0	0	0	0	0	0	0	0	97.58		A
118	2	0	3060	4193	180	7255	7435	0.000275672	0	0.421778	0.577946	-8.1963	0	-0.863276	-0.548274	0.00225949	0	0.364111	0.316873	0.683244	97.579		T
119	2	7256	0	0	180	7258	7438	0.000275558	0.999724	0	0	-8.19671	-0.000275596	0	0	0.00225867	0.00027552	0	0	0.00253419	97.58		G
120	7258	0	0	0	180	7258	7438	1	0	0	0	0	0	0	0	0	0	0	0	0	97.58		A
121	7206	52	0	0	180	7258	7438	0.992835	0.00716451	0	0	-0.0071903	-4.93862	0	0	0.00713878	0.0353828	0	0	0.0425215	97.58		A
122	2	7254	0	4	178	7260	7438	0.000275482	0.999174	0	0.000550964	-8.19699	-0.000826788	0	-7.50384	0.00225812	0.000826105	0	0.00413435	0.00721858	97.6069		G
123	0	0	0	7260	178	7260	7438	0	0	0	1	0	0	0	0	0	0	0	0	0	97.6069		T
124	7203	15	0	41	178	7259	7437	0.992285	0.0020664	0	0.00564816	-0.00774447	-6.18195	0	-5.17643	0.00768473	0.0127744	0	0.0292373	0.0496964	97.6066		A
125	0	7260	0	0	178	7260	7438	0	1	0	0	0	0	0	0	0	0	0	0	0	97.6069		G
126	0	0	7260	0	178	7260	7438	0	0	1	0	0	0	0	0	0	0	0	0	0	97.6069		C
127	7246	12	0	3	177	7261	7438	0.997934	0.00165266	0	0.000413166	-0.00206797	-6.40537	0	-7.79166	0.0020637	0.0105859	0	0.00321925	0.0158689	97.6203		A
128	0	0	156	7103	177	7259	7436	0	0	0.0214906	0.978509	0	0	-3.84014	-0.0217248	0	0	0.0825268	0.021258	0.103785	97.6197		T
129	0	0	0	7261	177	7261	7438	0	0	0	1	0	0	0	0	0	0	0	0	0	97.6203		T
130	23	7239	0	0	176	7262	7438	0.00316717	0.996833	0	0	-5.75492	-0.0031722	0	0	0.0182268	0.00316215	0	0	0.021389	97.6338		G
131	0	0	79	7183	176	7262	7438	0	0	0.0108785	0.989121	0	0	-4.52096	-0.0109381	0	0	0.0491815	0.0108192	0.0600007	97.6338		T
132	0	0	0	7262	176	7262	7438	0	0	0	1	0	0	0	0	0	0	0	0	0	97.6338		T
133	7233	29	0	0	176	7262	7438	0.996007	0.00399339	0	0	-0.00400139	-5.52311	0	0	0.00398541	0.022056	0	0	0.0260414	97.6338		A
134	7262	0	0	0	176	7262	7438	1	0	0	0	0	0	0	0	0	0	0	0	0	97.6338		A
135	7262	0	0	0	176	7262	7438	1	0	0	0	0	0	0	0	0	0	0	0	0	97.6338		A
136	7029	232	0	0	176	7261	7437	0.968048	0.0319515	0	0	-0.0324731	-3.44354	0	0	0.0314355	0.110026	0	0	0.141462	97.6335		A
137	7259	1	0	2	176	7262	7438	0.999587	0.000137703	0	0.000275406	-0.000413195	-8.89041	0	-8.19726	0.000413024	0.00122424	0	0.00225758	0.00389484	97.6338		A
138	0	0	0	7262	176	7262	7438	0	0	0	1	0	0	0	0	0	0	0	0	0	97.6338		T
139	7258	3	0	1	176	7262	7438	0.999449	0.000413109	0	0.000137703	-0.000550964	-7.7918	0	-8.89041	0.000550661	0.00321886	0	0.00122424	0.00499376	97.6338		A
140	7260	1	0	0	176	7261	7437	0.999862	0.000137722	0	0	-0.000137732	-8.89027	0	0	0.000137713	0.00122439	0	0	0.0013621	97.6335		A
141	0	0	7259	3	176	7262	7438	0	0	0.999587	0.000413109	0	0	-0.000413195	-7.7918	0	0	0.000413024	0.00321886	0.00363189	97.6338		C
142	7031	1	230	1	175	7263	7438	0.968057	0.000137684	0.0316674	0.000137684	-0.032464	-8.89055	-3.45247	-8.89055	0.031427	0.00122409	0.109331	0.00122409	0.143206	97.6472		A
143	0	0	0	7262	175	7262	7437	0	0	0	1	0	0	0	0	0	0	0	0	0	97.6469		T
144	0	7263	0	0	175	7263	7438	0	1	0	0	0	0	0	0	0	0	0	0	0	97.6472		G
145	0	0	3751	3512	175	7263	7438	0	0	0.516453	0.483547	0	0	-0.66077	-0.726607	0	0	0.341257	0.351349	0.692606	97.6472		C
146	0	1	11	7250	175	7262	7437	0	0.000137703	0.00151473	0.998348	0	-8.89041	-6.49252	-0.0016538	0	0.00122424	0.00983444	0.00165107	0.0127097	97.6469		T
147	7253	10	0	0	175	7263	7438	0.998623	0.00137684	0	0	-0.00137779	-6.58796	0	0	0.00137589	0.00907058	0	0	0.0104465	97.6472		A
148	0	0	10	7253	175	7263	7438	0	0	0.00137684	0.998623	0	0	-6.58796	-0.00137779	0	0	0.00907058	0.00137589	0.0104465	97.6472		T
149	7249	12	0	1	175	7262	7437	0.99821	0.00165244	0	0.000137703	-0.00179174	-6.4055	0	-8.89041	0.00178854	0.0105847	0	0.00122424	0.0135975	97.6469		A
150	0	0	7263	0	175	7263	7438	0	0	1	0	0	0	0	0	0	0	0	0	0	97.6472		C
151	4	14	13	7232	175	7263	7438	0.000550737	0.00192758	0.00178989	0.995732	-7.50425	-6.25149	-6.3256	-0.00427734	0.00413287	0.0120502	0.0113222	0.00425909	0.0317643	97.6472		T
152	6	7257	0	0	175	7263	7438	0.000826105	0.999174	0	0	-7.09879	-0.000826446	0	0	0.00586434	0.000825764	0	0	0.00669011	97.6472		G
153	7261	2	0	0	175	7263	7438	0.999725	0.000275368	0	0	-0.000275406	-8.1974	0	0	0.00027533	0.0022573	0	0	0.00253263	97.6472		A
154	3	0	7145	115	175	7263	7438	0.000413052	0	0.983753	0.0158337	-7.79194	0	-0.0163802	-4.14562	0.00321848	0	0.016114	0.0656403	0.0849729	97.6472		C
155	7261	2	0	0	175	7263	7438	0.999725	0.000275368	0	0	-0.000275406	-8.1974	0	0	0.00027533	0.0022573	0	0	0.00253263	97.6472		A
156	7259	4	0	0	175	7263	7438	0.999449	0.000550737	0	0	-0.000550888	-7.50425	0	0	0.000550585	0.00413287	0	0	0.00468345	97.6472		A
157	7243	20	0	0	175	7263	7438	0.997246	0.00275368	0	0	-0.00275748	-5.89482	0	0	0.00274989	0.0162325	0	0	0.0189823	97.6472		A
158	0	0	6	7257	175	7263	7438	0	0	0.000826105	0.999174	0	0	-7.09879	-0.000826446	0	0	0.00586434	0.000825764	0.00669011	97.6472		T
159	0	0	0	7263	175	7263	7438	0	0	0	1	0	0	0	0	0	0	0	0	0	97.6472		T
160	7027	236	0	0	175	7263	7438	0.967507	0.0324935	0	0	-0.0330331	-3.42672	0	0	0.0319597	0.111346	0	0	0.143306	97.6472		A
161	7263	0	0	0	175	7263	7438	1	0	0	0	0	0	0	0	0	0	0	0	0	97.6472		A
162	0	0	0	7263	175	7263	7438	0	0	0	1	0	0	0	0	0	0	0	0	0	97.6472		T
163	3777	1	2	3483	175	7263	7438	0.520033	0.000137684	0.000275368	0.479554	-0.653863	-8.89055	-8.1974	-0.734899	0.34003	0.00122409	0.0022573	0.352424	0.695935	97.6472		A
164	0	0	7259	4	175	7263	7438	0	0	0.999449	0.000550737	0	0	-0.000550888	-7.50425	0	0	0.000550585	0.00413287	0.00468345	97.6472		C
165	3776	1	3	3483	175	7263	7438	0.519895	0.000137684	0.000413052	0.479554	-0.654128	-8.89055	-7.79194	-0.734899	0.340078	0.00122409	0.00321848	0.352424	0.696944	97.6472		A
166	11	3413	9	3830	175	7263	7438	0.00151453	0.469916	0.00123916	0.52733	-6.49265	-0.755201	-6.69332	-0.639928	0.00983329	0.354881	0.00829408	0.337454	0.710462	97.6472		T
167	1	0	3463	3800	174	7264	7438	0.000137665	0	0.476735	0.523128	-8.89069	0	-0.740795	-0.64793	0.00122394	0	0.353163	0.33895	0.693337	97.6607		T
168	0	0	0	7264	174	7264	7438	0	0	0	1	0	0	0	0	0	0	0	0	0	97.6607		T
169	3787	3475	0	2	174	7264	7438	0.521338	0.478387	0	0.00027533	-0.651356	-0.737336	0	-8.19754	0.339577	0.352732	0	0.00225703	0.694566	97.6607		A
170	7263	0	0	0	174	7263	7437	1	0	0	0	0	0	0	0	0	0	0	0	0	97.6603		A
171	0	0	7260	4	174	7264	7438	0	0	0.999449	0.000550661	0	0	-0.000550812	-7.50439	0	0	0.000550509	0.00413237	0.00468288	97.6607		C
172	1	0	349	6914	174	7264	7438	0.000137665	0	0.0480452	0.951817	-8.89069	0	-3.03561	-0.0493823	0.00122394	0	0.145847	0.0470029	0.194073	97.6607		T
173	7263	1	0	0	174	7264	7438	0.999862	0.000137665	0	0	-0.000137675	-8.89069	0	0	0.000137656	0.00122394	0	0	0.00136159	97.6607		A
174	7264	0	0	0	174	7264	7438	1	0	0	0	0	0	0	0	0	0	0	0	0	97.6607		A
175	0	0	10	7254	174	7264	7438	0	0	0.00137665	0.998623	0	0	-6.5881	-0.0013776	0	0	0.00906952	0.0013757	0.0104452	97.6607		T
176	6	7257	0	1	174	7264	7438	0.000825991	0.999036	0	0.000137665	-7.09893	-0.000964121	0	-8.89069	0.00586365	0.000963192	0	0.00122394	0.00805078	97.6607		G
177	0	0	7262	2	174	7264	7438	0	0	0.999725	0.00027533	0	0	-0.000275368	-8.19754	0	0	0.000275292	0.00225703	0.00253232	97.6607		C
178	3485	3	7	3769	174	7264	7438	0.479763	0.000412996	0.000963656	0.51886	-0.734463	-7.79207	-6.94478	-0.656121	0.352368	0.00321809	0.00669238	0.340435	0.702714	97.6607		T
179	0	0	8	7256	174	7264	7438	0	0	0.00110132	0.998899	0	0	-6.81124	-0.00110193	0	0	0.00750137	0.00110071	0.00860209	97.6607		T
180	0	0	0	7264	174	7264	7438	0	0	0	1	0	0	0	0	0	0	0	0	0	97.6607		T
181	3511	3753	0	0	174	7264	7438	0.483343	0.516657	0	0	-0.72703	-0.660375	0	0	0.351404	0.341188	0	0	0.692592	97.6607		G
182	1	7262	0	0	174	7263	7437	0.000137684	0.999862	0	0	-8.89055	-0.000137694	0	0	0.00122409	0.000137675	0	0	0.00136176	97.6603		G
183	0	0	7262	2	174	7264	7438	0	0	0.999725	0.00027533	0	0	-0.000275368	-8.19754	0	0	0.000275292	0.00225703	0.00253232	97.6607		C
184	20	3	3386	3855	174	7264	7438	0.0027533	0.000412996	0.466134	0.530699	-5.89495	-7.79207	-0.763281	-0.63356	0.0162306	0.00321809	0.355792	0.33623	0.71147	97.6607		T
185	7264	0	0	0	174	7264	7438	1	0	0	0	0	0	0	0	0	0	0	0	0	97.6607		A
186	7263	0	0	0	174	7263	7437	1	0	0	0	0	0	0	0	0	0	0	0	0	97.6603		A
187	4459	2805	0	0	174	7264	7438	0.613849	0.386151	0	0	-0.488006	-0.951527	0	0	0.299562	0.367433	0	0	0.666995	97.6607		A
188	0	7263	0	2	173	7265	7438	0	0.999725	0	0.000275292	0	-0.00027533	0	-8.19768	0	0.000275255	0	0.00225676	0.00253201	97.6741		G
189	0	0	7265	0	173	7265	7438	0	0	1	0	0	0	0	0	0	0	0	0	0	97.6741		C
190	7194	66	0	5	173	7265	7438	0.990227	0.00908465	0	0.000688231	-0.00982095	-4.70117	0	-7.28139	0.00972497	0.0427085	0	0.00501128	0.0574447	97.6741		A
191	3386	3878	0	1	173	7265	7438	0.46607	0.533792	0	0.000137646	-0.763419	-0.627749	0	-8.89082	0.355807	0.335087	0	0.00122379	0.692118	97.6741		G
192	0	0	3484	3781	173	7265	7438	0	0	0.47956	0.52044	0	0	-0.734887	-0.65308	0	0	0.352422	0.339889	0.692311	97.6741		T
193	3478	363	21	3403	173	7265	7438	0.478734	0.0499656	0.00289057	0.46841	-0.736611	-2.99642	-5.8463	-0.758411	0.35264	0.149718	0.0168991	0.355247	0.874505	97.6741		A
194	7265	0	0	0	173	7265	7438	1	0	0	0	0	0	0	0	0	0	0	0	0	97.6741		A
195	0	0	0	7265	173	7265	7438	0	0	0	1	0	0	0	0	0	0	0	0	0	97.6741		T
196	7258	0	7	0	173	7265	7438	0.999036	0	0.000963524	0	-0.000963988	0	-6.94491	0	0.000963059	0	0.00669159	0	0.00765465	97.6741		A
197	0	0	7265	0	173	7265	7438	0	0	1	0	0	0	0	0	0	0	0	0	0	97.6741		C
198	7265	0	0	0	173	7265	7438	1	0	0	0	0	0	0	0	0	0	0	0	0	97.6741		A
199	0	0	92	7172	173	7264	7437	0	0	0.0126652	0.987335	0	0	-4.3689	-0.0127461	0	0	0.055333	0.0125847	0.0679176	97.6738		T
200	7265	0	0	0	173	7265	7438	1	0	0	0	0	0	0	0	0	0	0	0	0	97.6741		A
201	0	0	7266	0	172	7266	7438	0	0	1	0	0	0	0	0	0	0	0	0	0	97.6876		C
202	7257	8	0	1	172	7266	7438	0.998761	0.00110102	0	0.000137627	-0.00123941	-6.81152	0	-8.89096	0.00123788	0.00749961	0	0.00122364	0.00996113	97.6876		A
203	7262	0	4	0	172	7266	7438	0.999449	0	0.000550509	0	-0.000550661	0	-7.50467	0	0.000550358	0	0.00413139	0	0.00468175	97.6876		A
204	0	0	0	7266	172	7266	7438	0	0	0	1	0	0	0	0	0	0	0	0	0	97.6876		T
205	57	0	3701	3507	172	7265	7437	0.00784584	0	0.509429	0.482725	-4.84777	0	-0.674465	-0.728307	0.0380348	0	0.343592	0.351572	0.733199	97.6872		C
206	7266	0	0	0	172	7266	7438	1	0	0	0	0	0	0	0	0	0	0	0	0	97.6876		A
207	7264	2	0	0	172	7266	7438	0.999725	0.000275255	0	0	-0.000275293	-8.19781	0	0	0.000275217	0.00225649	0	0	0.0025317	97.6876		A
208	7255	11	0	0	172	7266	7438	0.998486	0.0015139	0	0	-0.00151505	-6.49307	0	0	0.00151275	0.00982985	0	0	0.0113426	97.6876		A
209	0	0	5	7261	172	7266	7438	0	0	0.000688137	0.999312	0	0	-7.28152	-0.000688373	0	0	0.00501068	0.0006879	0.00569858	97.6876		T
210	0	0	0	7266	172	7266	7438	0	0	0	1	0	0	0	0	0	0	0	0	0	97.6876		T
211	3481	3785	0	0	172	7266	7438	0.479081	0.520919	0	0	-0.735886	-0.65216	0	0	0.352549	0.339723	0	0	0.692272	97.6876		G
212	7266	0	0	1	171	7267	7438	0.999862	0	0	0.000137608	-0.000137618	0	0	-8.8911	0.000137599	0	0	0.00122349	0.00136109	97.701		A
213	7275	1	0	1	161	7277	7438	0.999725	0.000137419	0	0.000137419	-0.000274876	-8.89247	0	-8.89247	0.000274801	0.001222	0	0.001222	0.0027188	97.8354		A
214	0	0	3379	3898	161	7277	7438	0	0	0.46434	0.53566	0	0	-0.767139	-0.624255	0	0	0.356213	0.334389	0.690602	97.8354		T
215	2	7275	0	1	160	7278	7438	0.000274801	0.999588	0	0.0001374	-8.19946	-0.000412286	0	-8.89261	0.00225322	0.000412116	0	0.00122185	0.00388718	97.8489		G
216	0	7278	0	0	160	7278	7438	0	1	0	0	0	0	0	0	0	0	0	0	0	97.8489		G
217	24	0	7093	161	160	7278	7438	0.00329761	0	0.974581	0.0221215	-5.71456	0	-0.0257477	-3.81121	0.0188444	0	0.0250932	0.0843095	0.128247	97.8489		C
218	7272	6	0	0	160	7278	7438	0.999176	0.000824402	0	0	-0.000824742	-7.10085	0	0	0.000824062	0.00585396	0	0	0.00667802	97.8489		A
219	0	0	11	7267	160	7278	7438	0	0	0.0015114	0.998489	0	0	-6.49472	-0.00151255	0	0	0.00981614	0.00151026	0.0113264	97.8489		T
220	3498	1	22	3758	159	7279	7438	0.480561	0.000137382	0.00302239	0.51628	-0.732802	-8.89275	-5.80171	-0.661107	0.352156	0.0012217	0.017535	0.341316	0.712228	97.8623		T
221	0	7283	0	0	155	7283	7438	0	1	0	0	0	0	0	0	0	0	0	0	0	97.9161		G
222	2	0	0	7281	155	7283	7438	0.000274612	0	0	0.999725	-8.20015	0	0	-0.00027465	0.00225186	0	0	0.000274574	0.00252644	97.9161		T
223	3726	67	8	3482	155	7283	7438	0.511602	0.00919951	0.00109845	0.4781	-0.670208	-4.68861	-6.81386	-0.737936	0.34288	0.0431329	0.00748467	0.352807	0.746304	97.9161		A
224	0	0	3	7285	150	7288	7438	0	0	0.000411636	0.999588	0	0	-7.79537	-0.00041172	0	0	0.00320885	0.000411551	0.0036204	97.9833		T
225	4	0	0	7285	149	7289	7438	0.000548772	0	0	0.999451	-7.50783	0	0	-0.000548923	0.00412009	0	0	0.000548622	0.00466871	97.9968		T
226	0	0	24	7286	128	7310	7438	0	0	0.00328317	0.996717	0	0	-5.71894	-0.00328858	0	0	0.0187763	0.00327778	0.0220541	98.2791		T
227	3485	3839	0	0	114	7324	7438	0.475833	0.524167	0	0	-0.742689	-0.645945	0	0	0.353396	0.338583	0	0	0.691979	98.4673		G
228	0	0	0	7324	114	7324	7438	0	0	0	1	0	0	0	0	0	0	0	0	0	98.4673		T
229	3591	3728	0	8	111	7327	7438	0.490105	0.508803	0	0.00109185	-0.713135	-0.675694	0	-6.81988	0.349511	0.343795	0	0.0074463	0.700753	98.5077		G
230	0	0	7360	0	78	7360	7438	0	0	1	0	0	0	0	0	0	0	0	0	0	98.9513		C
231	7360	0	0	0	78	7360	7438	1	0	0	0	0	0	0	0	0	0	0	0	0	98.9513		A
232	0	0	7	7354	77	7361	7438	0	0	0.000950958	0.999049	0	0	-6.95804	-0.00095141	0	0	0.0066168	0.000950505	0.00756731	98.9648		T
233	18	7349	0	0	71	7367	7438	0.00244333	0.997557	0	0	-6.01439	-0.00244632	0	0	0.0146951	0.00244034	0	0	0.0171355	99.0454		G
234	0	0	2	7369	67	7371	7438	0	0	0.000271334	0.999729	0	0	-8.21216	-0.00027137	0	0	0.00222824	0.000271297	0.00249953	99.0992		T
235	4	2	279	7086	66	7371	7437	0.000542667	0.000271334	0.037851	0.961335	-7.51901	-8.21216	-3.2741	-0.0394324	0.00408032	0.00222824	0.123928	0.0379077	0.168144	99.1125		T
236	7373	0	0	0	65	7373	7438	1	0	0	0	0	0	0	0	0	0	0	0	0	99.1261		A
237	0	0	0	7373	65	7373	7438	0	0	0	1	0	0	0	0	0	0	0	0	0	99.1261		T
238	3677	2	4	3691	64	7374	7438	0.498644	0.000271223	0.000542446	0.500542	-0.695863	-8.21257	-7.51942	-0.692063	0.346988	0.00222744	0.00407888	0.346407	0.699701	99.1396		T
239	7376	0	0	0	62	7376	7438	1	0	0	0	0	0	0	0	0	0	0	0	0	99.1664		A
240	0	0	7375	1	62	7376	7438	0	0	0.999864	0.000135575	0	0	-0.000135584	-8.90599	0	0	0.000135566	0.00120743	0.00134299	99.1664		C
241	7370	7	0	0	61	7377	7438	0.999051	0.000948895	0	0	-0.000949346	-6.96021	0	0	0.000948445	0.00660451	0	0	0.00755296	99.1799		A
242	7368	9	0	1	60	7378	7438	0.998645	0.00121984	0	0.000135538	-0.0013563	-6.70903	0	-8.90626	0.00135446	0.00818397	0	0.00120714	0.0107456	99.1933		A
243	1	7378	0	0	59	7379	7438	0.00013552	0.999864	0	0	-8.90639	-0.000135529	0	0	0.00120699	0.000135511	0	0	0.0013425	99.2068		G
244	0	0	3536	3844	58	7380	7438	0	0	0.479133	0.520867	0	0	-0.735777	-0.65226	0	0	0.352535	0.339741	0.692276	99.2202		T
245	7371	6	0	3	58	7380	7438	0.99878	0.000813008	0	0.000406504	-0.00122026	-7.11477	0	-7.80792	0.00121877	0.00578437	0	0.00317395	0.0101771	99.2202		A
246	5	7375	0	0	58	7380	7438	0.000677507	0.999322	0	0	-7.29709	-0.000677736	0	0	0.00494383	0.000677277	0	0	0.00562111	99.2202		G
247	0	0	11	7369	58	7380	7438	0	0	0.00149051	0.998509	0	0	-6.50863	-0.00149163	0	0	0.00970122	0.0014894	0.0111906	99.2202		T
248	0	7380	0	1	57	7381	7438	0	0.999865	0	0.000135483	0	-0.000135492	0	-8.90666	0	0.000135474	0	0.0012067	0.00134218	99.2337		G
249	7380	1	0	0	57	7381	7438	0.999865	0.000135483	0	0	-0.000135492	-8.90666	0	0	0.000135474	0.0012067	0	0	0.00134218	99.2337		A
250	3466	11	7	3897	57	7381	7438	0.469584	0.00149031	0.000948381	0.527977	-0.755908	-6.50877	-6.96075	-0.638702	0.354962	0.0097001	0.00660145	0.33722	0.708484	99.2337		T
251	3896	3483	0	1	57	7380	7437	0.527913	0.471951	0	0.000135501	-0.638823	-0.75088	0	-8.90653	0.337243	0.354379	0	0.00120685	0.692829	99.2336		A
252	9	1	14	7357	57	7381	7438	0.00121935	0.000135483	0.00189676	0.996748	-6.70944	-8.90666	-6.26761	-0.00325689	0.00818114	0.0012067	0.0118882	0.0032463	0.0245223	99.2337		T
253	14	3466	12	3889	57	7381	7438	0.00189676	0.469584	0.0016258	0.526893	-6.26761	-0.755908	-6.42176	-0.640757	0.0118882	0.354962	0.0104405	0.337611	0.714902	99.2337		T
254	1	0	0	7380	57	7381	7438	0.000135483	0	0	0.999865	-8.90666	0	0	-0.000135492	0.0012067	0	0	0.000135474	0.00134218	99.2337		T
255	1	7380	0	0	57	7381	7438	0.000135483	0.999865	0	0	-8.90666	-0.000135492	0	0	0.0012067	0.000135474	0	0	0.00134218	99.2337		G
256	0	0	7337	44	57	7381	7438	0	0	0.994039	0.00596125	0	0	-0.00597909	-5.12247	0	0	0.00594345	0.0305364	0.0364798	99.2337		C
257	0	0	7380	1	57	7381	7438	0	0	0.999865	0.000135483	0	0	-0.000135492	-8.90666	0	0	0.000135474	0.0012067	0.00134218	99.2337		C
258	1	0	7379	1	57	7381	7438	0.000135483	0	0.999729	0.000135483	-8.90666	0	-0.000271003	-8.90666	0.0012067	0	0.000270929	0.0012067	0.00268433	99.2337		C
259	0	1	43	7336	58	7380	7438	0	0.000135501	0.00582656	0.994038	0	-8.90653	-5.14533	-0.0059799	0	0.00120685	0.0299796	0.00594425	0.0371307	99.2202		T
260	3899	3484	1	0	54	7384	7438	0.528034	0.471831	0.000135428	0	-0.638595	-0.751134	-8.90707	0	0.3372	0.354409	0.00120627	0	0.692815	99.274		A
261	7378	6	0	0	54	7384	7438	0.999187	0.000812568	0	0	-0.000812898	-7.11531	0	0	0.000812237	0.00578167	0	0	0.00659391	99.274		A
262	0	1	16	7369	52	7386	7438	0	0.000135391	0.00216626	0.997698	0	-8.90734	-6.13475	-0.0023043	0	0.00120598	0.0132895	0.002299	0.0167945	99.3009		T
263	7357	29	0	0	52	7386	7438	0.996074	0.00392635	0	0	-0.00393408	-5.54005	0	0	0.00391863	0.0217521	0	0	0.0256708	99.3009		A
264	7383	3	0	0	52	7386	7438	0.999594	0.000406174	0	0	-0.000406256	-7.80873	0	0	0.000406091	0.0031717	0	0	0.00357779	99.3009		A
265	0	0	3464	3922	52	7386	7438	0	0	0.468995	0.531005	0	0	-0.757162	-0.632985	0	0	0.355106	0.336118	0.691223	99.3009		T
266	7377	8	1	0	52	7386	7438	0.998781	0.00108313	0.000135391	0	-0.00121926	-6.8279	-8.90734	0	0.00121778	0.00739551	0.00120598	0	0.00981926	99.3009		A
267	7377	9	1	0	51	7387	7438	0.998646	0.00121836	0.000135373	0	-0.00135465	-6.71025	-8.90748	0	0.00135281	0.00817548	0.00120583	0	0.0107341	99.3143		A
268	0	0	43	7344	51	7387	7438	0	0	0.00582104	0.994179	0	0	-5.14628	-0.00583805	0	0	0.0299567	0.00580406	0.0357607	99.3143		T
269	7359	28	0	0	51	7387	7438	0.99621	0.00379044	0	0	-0.00379764	-5.57527	0	0	0.00378325	0.0211328	0	0	0.024916	99.3143		A
270	0	0	2	7385	51	7387	7438	0	0	0.000270746	0.999729	0	0	-8.21433	-0.000270783	0	0	0.002224	0.000270709	0.00249471	99.3143		T
271	16	0	1	7370	51	7387	7438	0.00216597	0	0.000135373	0.997699	-6.13489	0	-8.90748	-0.00230399	0.013288	0	0.00120583	0.00229869	0.0167925	99.3143		T
272	25	7362	0	0	51	7387	7438	0.00338432	0.996616	0	0	-5.6886	-0.00339006	0	0	0.0192521	0.00337859	0	0	0.0226307	99.3143		G
273	0	0	2	7385	51	7387	7438	0	0	0.000270746	0.999729	0	0	-8.21433	-0.000270783	0	0	0.002224	0.000270709	0.00249471	99.3143		T
274	7369	13	5	2	49	7389	7438	0.997293	0.00175937	0.000676682	0.000270673	-0.0027104	-6.3428	-7.29831	-8.2146	0.00270306	0.0111593	0.00493863	0.00222347	0.0210245	99.3412		A
275	5	7383	0	1	49	7389	7438	0.000676682	0.999188	0	0.000135336	-7.29831	-0.000812348	0	-8.90775	0.00493863	0.000811688	0	0.00120554	0.00695586	99.3412		G
276	6	0	0	7382	49	7388	7437	0.000812128	0	0	0.999188	-7.11585	0	0	-0.000812458	0.00577898	0	0	0.000811798	0.00659078	99.3411		T
277	162	7223	0	4	49	7389	7438	0.0219245	0.977534	0	0.000541345	-3.82015	-0.022722	0	-7.52145	0.0837548	0.0222116	0	0.0040717	0.110038	99.3412		G
278	7313	76	0	0	49	7389	7438	0.989714	0.0102856	0	0	-0.0103388	-4.57701	0	0	0.0102325	0.0470772	0	0	0.0573096	99.3412		A
279	7387	2	0	0	49	7389	7438	0.999729	0.000270673	0	0	-0.000270709	-8.2146	0	0	0.000270636	0.00222347	0	0	0.0024941	99.3412		A
280	7365	24	0	0	49	7389	7438	0.996752	0.00324807	0	0	-0.00325336	-5.72969	0	0	0.00324279	0.0186105	0	0	0.0218532	99.3412		A
281	0	1	0	7388	49	7389	7438	0	0.000135336	0	0.999865	0	-8.90775	0	-0.000135345	0	0.00120554	0	0.000135327	0.00134087	99.3412		T
282	0	0	7389	0	49	7389	7438	0	0	1	0	0	0	0	0	0	0	0	0	0	99.3412		C
283	6	0	3868	3515	49	7389	7438	0.000812018	0	0.523481	0.475707	-7.11599	0	-0.647255	-0.742953	0.00577831	0	0.338826	0.353428	0.698032	99.3412		C
284	7387	1	0	1	49	7389	7438	0.999729	0.000135336	0	0.000135336	-0.000270709	-8.90775	0	-8.90775	0.000270636	0.00120554	0	0.00120554	0.00268172	99.3412		A
285	7389	0	0	0	49	7389	7438	1	0	0	0	0	0	0	0	0	0	0	0	0	99.3412		A
286	0	0	3740	3649	49	7389	7438	0	0	0.506158	0.493842	0	0	-0.680907	-0.705539	0	0	0.344646	0.348425	0.693071	99.3412		C
287	1	0	1	7387	49	7389	7438	0.000135336	0	0.000135336	0.999729	-8.90775	0	-8.90775	-0.000270709	0.00120554	0	0.00120554	0.000270636	0.00268172	99.3412		T
288	0	0	0	7389	49	7389	7438	0	0	0	1	0	0	0	0	0	0	0	0	0	99.3412		T
289	2	0	3884	3502	49	7388	7437	0.000270709	0	0.525717	0.474012	-8.21447	0	-0.642992	-0.746523	0.00222373	0	0.338032	0.353861	0.694116	99.3411		C
290	7389	0	0	0	49	7389	7438	1	0	0	0	0	0	0	0	0	0	0	0	0	99.3412		A
291	0	0	7387	2	49	7389	7438	0	0	0.999729	0.000270673	0	0	-0.000270709	-8.2146	0	0	0.000270636	0.00222347	0.0024941	99.3412		C
292	7321	3	0	64	50	7388	7438	0.990931	0.000406064	0	0.0086627	-0.00911013	-7.809	0	-4.74873	0.00902751	0.00317095	0	0.0411368	0.0533353	99.3278		A
293	7387	1	0	0	50	7388	7438	0.999865	0.000135355	0	0	-0.000135364	-8.90761	0	0	0.000135345	0.00120569	0	0	0.00134103	99.3278		A
294	0	0	7388	0	50	7388	7438	0	0	1	0	0	0	0	0	0	0	0	0	0	99.3278		C
295	7387	0	0	1	50	7388	7438	0.999865	0	0	0.000135355	-0.000135364	0	0	-8.90761	0.000135345	0	0	0.00120569	0.00134103	99.3278		A
296	7388	0	0	0	50	7388	7438	1	0	0	0	0	0	0	0	0	0	0	0	0	99.3278		A
297	0	0	0	7388	50	7388	7438	0	0	0	1	0	0	0	0	0	0	0	0	0	99.3278		T
298	2	7386	0	0	50	7388	7438	0.000270709	0.999729	0	0	-8.21447	-0.000270746	0	0	0.00222373	0.000270673	0	0	0.0024944	99.3278		G
299	0	0	7388	0	50	7388	7438	0	0	1	0	0	0	0	0	0	0	0	0	0	99.3278		C
300	0	0	7389	0	49	7389	7438	0	0	1	0	0	0	0	0	0	0	0	0	0	99.3412		C
301	7378	8	0	3	49	7389	7438	0.998511	0.00108269	0	0.000406009	-0.00148981	-6.82831	0	-7.80914	0.00148759	0.00739294	0	0.00317058	0.0120511	99.3412		A
302	3510	3879	0	0	49	7389	7438	0.47503	0.52497	0	0	-0.744376	-0.644415	0	0	0.353601	0.338298	0	0	0.6919	99.3412		G
303	0	0	9	7380	49	7389	7438	0	0	0.00121803	0.998782	0	0	-6.71052	-0.00121877	0	0	0.0081736	0.00121728	0.00939088	99.3412		T
304	7122	266	0	0	49	7388	7437	0.963996	0.0360043	0	0	-0.0366685	-3.32412	0	0	0.0353483	0.119683	0	0	0.155031	99.3411		A
305	0	0	89	7300	49	7389	7438	0	0	0.0120449	0.987955	0	0	-4.41911	-0.0121181	0	0	0.0532279	0.0119721	0.0652	99.3412		T
306	0	0	3	7386	49	7389	7438	0	0	0.000406009	0.999594	0	0	-7.80914	-0.000406091	0	0	0.00317058	0.000405926	0.00357651	99.3412		T
307	7380	9	0	0	49	7389	7438	0.998782	0.00121803	0	0	-0.00121877	-6.71052	0	0	0.00121728	0.0081736	0	0	0.00939088	99.3412		A
308	3	0	7386	0	49	7389	7438	0.000406009	0	0.999594	0	-7.80914	0	-0.000406091	0	0.00317058	0	0.000405926	0	0.00357651	99.3412		C
309	7384	4	0	1	49	7389	7438	0.999323	0.000541345	0	0.000135336	-0.000676911	-7.52145	0	-8.90775	0.000676453	0.0040717	0	0.00120554	0.0059537	99.3412		A
310	7259	128	1	1	49	7389	7438	0.982406	0.017323	0.000135336	0.000135336	-0.0177503	-4.05572	-8.90775	-8.90775	0.017438	0.0702574	0.00120554	0.00120554	0.0901065	99.3412		A
311	7389	0	0	0	49	7389	7438	1	0	0	0	0	0	0	0	0	0	0	0	0	99.3412		A
312	7385	4	0	0	49	7389	7438	0.999459	0.000541345	0	0	-0.000541492	-7.52145	0	0	0.000541199	0.0040717	0	0	0.0046129	99.3412		A
313	0	0	15	7374	49	7389	7438	0	0	0.00203004	0.99797	0	0	-6.1997	-0.00203211	0	0	0.0125857	0.00202798	0.0146136	99.3412		T
314	0	7389	0	0	49	7389	7438	0	1	0	0	0	0	0	0	0	0	0	0	0	99.3412		G
315	0	7388	0	1	49	7389	7438	0	0.999865	0	0.000135336	0	-0.000135345	0	-8.90775	0	0.000135327	0	0.00120554	0.00134087	99.3412		G
316	7349	26	0	14	49	7389	7438	0.994587	0.00351874	0	0.00189471	-0.00542816	-5.64965	0	-6.26869	0.00539877	0.0198797	0	0.0118773	0.0371558	99.3412		A
317	0	7389	0	0	49	7389	7438	0	1	0	0	0	0	0	0	0	0	0	0	0	99.3412		G
318	0	7389	0	0	49	7389	7438	0	1	0	0	0	0	0	0	0	0	0	0	0	99.3412		G
319	3468	11	51	3859	49	7389	7438	0.469346	0.0014887	0.00690215	0.522263	-0.756414	-6.50985	-4.97592	-0.649584	0.35502	0.00969121	0.0343446	0.339254	0.73831	99.3412		T
320	0	0	16	7373	49	7389	7438	0	0	0.00216538	0.997835	0	0	-6.13516	-0.00216773	0	0	0.013285	0.00216303	0.015448	99.3412		T
321	7388	1	0	0	49	7389	7438	0.999865	0.000135336	0	0	-0.000135345	-8.90775	0	0	0.000135327	0.00120554	0	0	0.00134087	99.3412		A
322	0	0	3489	3900	49	7389	7438	0	0	0.472188	0.527812	0	0	-0.750377	-0.639016	0	0	0.354319	0.33728	0.691599	99.3412		T
323	7388	1	0	0	49	7389	7438	0.999865	0.000135336	0	0	-0.000135345	-8.90775	0	0	0.000135327	0.00120554	0	0	0.00134087	99.3412		A
324	0	0	0	7389	49	7389	7438	0	0	0	1	0	0	0	0	0	0	0	0	0	99.3412		T
325	7376	7	6	0	49	7389	7438	0.998241	0.000947354	0.000812018	0	-0.00176092	-6.96184	-7.11599	0	0.00175782	0.00659533	0.00577831	0	0.0141315	99.3412		A
326	0	0	0	7389	49	7389	7438	0	0	0	1	0	0	0	0	0	0	0	0	0	99.3412		T
327	0	7389	0	0	49	7389	7438	0	1	0	0	0	0	0	0	0	0	0	0	0	99.3412		G
328	0	7389	0	0	49	7389	7438	0	1	0	0	0	0	0	0	0	0	0	0	0	99.3412		G
329	2	7387	0	0	49	7389	7438	0.000270673	0.999729	0	0	-8.2146	-0.000270709	0	0	0.00222347	0.000270636	0	0	0.0024941	99.3412		G
330	7387	3	0	0	48	7390	7438	0.999594	0.000405954	0	0	-0.000406036	-7.80927	0	0	0.000405872	0.0031702	0	0	0.00357608	99.3547		A
331	7127	252	1	10	48	7390	7438	0.964411	0.0341001	0.000135318	0.00135318	-0.0362373	-3.37845	-8.90788	-6.6053	0.0349477	0.115206	0.0012054	0.00893816	0.160297	99.3547		A
332	3901	0	14	3475	48	7390	7438	0.527876	0	0.00189445	0.47023	-0.638895	0	-6.26883	-0.754533	0.337257	0	0.011876	0.354804	0.703937	99.3547		A
333	0	1	0	7389	48	7390	7438	0	0.000135318	0	0.999865	0	-8.90788	0	-0.000135327	0	0.0012054	0	0.000135309	0.00134071	99.3547		T
334	199	7191	0	0	48	7390	7438	0.0269283	0.973072	0	0	-3.61458	-0.0272975	0	0	0.0973344	0.0265624	0	0	0.123897	99.3547		G
335	7389	1	0	0	48	7390	7438	0.999865	0.000135318	0	0	-0.000135327	-8.90788	0	0	0.000135309	0.0012054	0	0	0.00134071	99.3547		A
336	1	0	1	7388	48	7390	7438	0.000135318	0	0.000135318	0.999729	-8.90788	0	-8.90788	-0.000270673	0.0012054	0	0.0012054	0.000270599	0.00268139	99.3547		T
337	5	3899	2	3484	48	7390	7438	0.00067659	0.527605	0.000270636	0.471448	-7.29845	-0.639408	-8.21474	-0.751947	0.00493805	0.337355	0.0022232	0.354504	0.69902	99.3547		G
338	0	7390	0	0	48	7390	7438	0	1	0	0	0	0	0	0	0	0	0	0	0	99.3547		G
339	7390	0	0	0	48	7390	7438	1	0	0	0	0	0	0	0	0	0	0	0	0	99.3547		A
340	7166	223	0	1	48	7390	7438	0.969689	0.0301759	0	0.000135318	-0.0307801	-3.50071	0	-8.90788	0.0298471	0.105637	0	0.0012054	0.13669	99.3547		A
341	0	0	4	7386	48	7390	7438	0	0	0.000541272	0.999459	0	0	-7.52159	-0.000541419	0	0	0.00407123	0.000541125	0.00461235	99.3547		T
342	0	0	0	7390	48	7390	7438	0	0	0	1	0	0	0	0	0	0	0	0	0	99.3547		T
343	3886	3503	0	0	49	7389	7438	0.525917	0.474083	0	0	-0.642612	-0.746373	0	0	0.337961	0.353843	0	0	0.691803	99.3412		A
344	7391	0	0	0	47	7391	7438	1	0	0	0	0	0	0	0	0	0	0	0	0	99.3681		A
345	0	0	7391	0	47	7391	7438	0	0	1	0	0	0	0	0	0	0	0	0	0	99.3681		C
346	7371	19	1	0	47	7391	7438	0.997294	0.00257069	0.0001353	0	-0.00270966	-5.96358	-8.90802	0	0.00270233	0.0153305	0.00120525	0	0.0192381	99.3681		A
347	0	0	7391	0	47	7391	7438	0	0	1	0	0	0	0	0	0	0	0	0	0	99.3681		C
348	7391	0	0	0	47	7391	7438	1	0	0	0	0	0	0	0	0	0	0	0	0	99.3681		A
349	0	0	7236	155	47	7391	7438	0	0	0.979029	0.0209715	0	0	-0.0211945	-3.86459	0	0	0.02075	0.0810461	0.101796	99.3681		C
350	10	0	1	7380	47	7391	7438	0.001353	0	0.0001353	0.998512	-6.60543	0	-8.90802	-0.00148941	0.00893713	0	0.00120525	0.00148719	0.0116296	99.3681		T
351	1	7390	0	0	47	7391	7438	0.0001353	0.999865	0	0	-8.90802	-0.000135309	0	0	0.00120525	0.000135291	0	0	0.00134054	99.3681		G
352	0	0	7348	44	46	7392	7438	0	0	0.994048	0.00595238	0	0	-0.00597017	-5.12396	0	0	0.00593463	0.0304998	0.0364344	99.3816		C
353	1	0	0	7391	46	7392	7438	0.000135281	0	0	0.999865	-8.90815	0	0	-0.000135291	0.00120511	0	0	0.000135272	0.00134038	99.3816		T
354	0	0	7388	4	46	7392	7438	0	0	0.999459	0.000541126	0	0	-0.000541272	-7.52186	0	0	0.000540979	0.00407027	0.00461125	99.3816		C
355	11	0	7	7374	46	7392	7438	0.0014881	0	0.00094697	0.997565	-6.51026	0	-6.96224	-0.00243803	0.00968788	0	0.00659303	0.0024321	0.018713	99.3816		T
356	0	0	7392	0	46	7392	7438	0	0	1	0	0	0	0	0	0	0	0	0	0	99.3816		C
357	7391	0	0	1	46	7392	7438	0.999865	0	0	0.000135281	-0.000135291	0	0	-8.90815	0.000135272	0	0	0.00120511	0.00134038	99.3816		A
358	7382	10	0	0	46	7392	7438	0.998647	0.00135281	0	0	-0.00135373	-6.60557	0	0	0.0013519	0.0089361	0	0	0.010288	99.3816		A
359	0	0	3893	3499	46	7392	7438	0	0	0.52665	0.47335	0	0	-0.641218	-0.747921	0	0	0.337698	0.354028	0.691726	99.3816		C
360	1	0	3901	3490	46	7392	7438	0.000135281	0	0.527733	0.472132	-8.90815	0	-0.639165	-0.750497	0.00120511	0	0.337308	0.354333	0.692847	99.3816		C
361	3489	4	339	3560	46	7392	7438	0.471997	0.000541126	0.0458604	0.481602	-0.750783	-7.52186	-3.08215	-0.730638	0.354367	0.00407027	0.141349	0.351876	0.851663	99.3816		T
362	7392	0	0	0	46	7392	7438	1	0	0	0	0	0	0	0	0	0	0	0	0	99.3816		A
363	7384	6	2	0	46	7392	7438	0.998918	0.000811688	0.000270563	0	-0.00108284	-7.11639	-8.21501	0	0.00108167	0.00577629	0.00222267	0	0.00908063	99.3816		A
364	0	0	83	7308	46	7391	7437	0	0	0.0112299	0.98877	0	0	-4.48918	-0.0112934	0	0	0.0504129	0.0111666	0.0615795	99.3815		T
365	5	7383	0	4	46	7392	7438	0.000676407	0.998782	0	0.000541126	-7.29872	-0.00121827	0	-7.52186	0.0049369	0.00121679	0	0.00407027	0.010224	99.3816		G
366	5	7385	0	2	46	7392	7438	0.000676407	0.999053	0	0.000270563	-7.29872	-0.000947418	0	-8.21501	0.0049369	0.000946521	0	0.00222267	0.0081061	99.3816		G
367	0	0	3806	3586	46	7392	7438	0	0	0.514881	0.485119	0	0	-0.66382	-0.723361	0	0	0.341788	0.350916	0.692704	99.3816		C
368	16	0	7315	60	46	7391	7437	0.0021648	0	0.989717	0.00811798	-6.13543	0	-0.010336	-4.81367	0.0132819	0	0.0102297	0.0390773	0.062589	99.3815		C
369	1	0	5	7386	46	7392	7438	0.000135281	0	0.000676407	0.999188	-8.90815	0	-7.29872	-0.000812018	0.00120511	0	0.0049369	0.000811359	0.00695337	99.3816		T
370	7376	15	0	1	46	7392	7438	0.997835	0.00202922	0	0.000135281	-0.00216685	-6.2001	0	-8.90815	0.00216216	0.0125814	0	0.00120511	0.0159486	99.3816		A
371	7330	4	56	2	46	7392	7438	0.991613	0.000541126	0.00757576	0.000270563	-0.00842282	-7.52186	-4.8828	-8.21501	0.00835217	0.00407027	0.0369909	0.00222267	0.051636	99.3816		A
372	0	0	5	7387	46	7392	7438	0	0	0.000676407	0.999324	0	0	-7.29872	-0.000676636	0	0	0.0049369	0.000676178	0.00561308	99.3816		T
373	7242	147	2	0	46	7391	7437	0.97984	0.0198891	0.000270599	0	-0.0203656	-3.91759	-8.21487	0	0.0199551	0.0779171	0.00222294	0	0.100095	99.3815		A
374	0	7389	0	3	46	7392	7438	0	0.999594	0	0.000405844	0	-0.000405927	0	-7.80954	0	0.000405762	0	0.00316946	0.00357522	99.3816		G
375	7390	1	0	1	46	7392	7438	0.999729	0.000135281	0	0.000135281	-0.000270599	-8.90815	0	-8.90815	0.000270526	0.00120511	0	0.00120511	0.00268074	99.3816		A
376	2	0	80	7308	46	7390	7436	0.000270636	0	0.0108254	0.988904	-8.21474	0	-4.52586	-0.0111581	0.0022232	0	0.0489944	0.0110343	0.0622519	99.3814		T
377	4	7388	0	0	46	7392	7438	0.000541126	0.999459	0	0	-7.52186	-0.000541272	0	0	0.00407027	0.000540979	0	0	0.00461125	99.3816		G
378	7391	1	0	0	46	7392	7438	0.999865	0.000135281	0	0	-0.000135291	-8.90815	0	0	0.000135272	0.00120511	0	0	0.00134038	99.3816		A
379	2	0	3860	3529	46	7391	7437	0.000270599	0	0.522257	0.477473	-8.21487	0	-0.649596	-0.739248	0.00222294	0	0.339256	0.352971	0.69445	99.3815		C
380	7392	0	0	0	46	7392	7438	1	0	0	0	0	0	0	0	0	0	0	0	0	99.3816		A
381	7392	0	0	0	46	7392	7438	1	0	0	0	0	0	0	0	0	0	0	0	0	99.3816		A
382	0	0	11	7381	46	7392	7438	0	0	0.0014881	0.998512	0	0	-6.51026	-0.0014892	0	0	0.00968788	0.00148699	0.0111749	99.3816		T
383	0	0	0	7392	46	7392	7438	0	0	0	1	0	0	0	0	0	0	0	0	0	99.3816		T
384	0	7392	0	0	46	7392	7438	0	1	0	0	0	0	0	0	0	0	0	0	0	99.3816		G
385	0	0	14	7378	45	7392	7437	0	0	0.00189394	0.998106	0	0	-6.2691	-0.00189574	0	0	0.0118733	0.00189214	0.0137654	99.3949		T
386	0	7393	0	0	45	7393	7438	0	1	0	0	0	0	0	0	0	0	0	0	0	99.395		G
387	7393	0	0	0	45	7393	7438	1	0	0	0	0	0	0	0	0	0	0	0	0	99.395		A
388	6956	437	0	1	44	7394	7438	0.940763	0.059102	0	0.000135245	-0.0610643	-2.82849	0	-8.90842	0.057447	0.167169	0	0.00120482	0.225821	99.4084		A
389	7392	2	0	0	44	7394	7438	0.99973	0.00027049	0	0	-0.000270526	-8.21528	0	0	0.000270453	0.00222215	0	0	0.0024926	99.4084		A
390	0	0	0	7394	44	7394	7438	0	0	0	1	0	0	0	0	0	0	0	0	0	99.4084		T
391	10	0	3711	3673	44	7394	7438	0.00135245	0	0.501893	0.496754	-6.60584	0	-0.689367	-0.69966	0.00893405	0	0.345989	0.347559	0.702482	99.4084		C
392	7394	0	0	0	44	7394	7438	1	0	0	0	0	0	0	0	0	0	0	0	0	99.4084		A
393	7394	0	0	0	44	7394	7438	1	0	0	0	0	0	0	0	0	0	0	0	0	99.4084		A
394	7385	9	0	0	44	7394	7438	0.998783	0.0012172	0	0	-0.00121794	-6.7112	0	0	0.00121646	0.00816889	0	0	0.00938536	99.4084		A
395	0	0	0	7394	43	7394	7437	0	0	0	1	0	0	0	0	0	0	0	0	0	99.4218		T
396	0	0	0	7395	43	7395	7438	0	0	0	1	0	0	0	0	0	0	0	0	0	99.4219		T
397	0	0	3855	3539	43	7394	7437	0	0	0.521369	0.478631	0	0	-0.651298	-0.736825	0	0	0.339566	0.352667	0.692234	99.4218		C
398	0	0	0	7395	43	7395	7438	0	0	0	1	0	0	0	0	0	0	0	0	0	99.4219		T
399	0	0	7394	0	44	7394	7438	0	0	1	0	0	0	0	0	0	0	0	0	0	99.4084		C
400	51	0	3849	3494	44	7394	7438	0.00689748	0	0.520557	0.472545	-4.9766	0	-0.652855	-0.749622	0.034326	0	0.339849	0.35423	0.728405	99.4084		C
401	7391	2	1	0	44	7394	7438	0.999594	0.00027049	0.000135245	0	-0.000405817	-8.21528	-8.90842	0	0.000405652	0.00222215	0.00120482	0	0.00383262	99.4084		A
402	7389	5	0	0	44	7394	7438	0.999324	0.000676224	0	0	-0.000676453	-7.29899	0	0	0.000675995	0.00493575	0	0	0.00561174	99.4084		A
403	7390	5	0	0	43	7395	7438	0.999324	0.000676133	0	0	-0.000676361	-7.29912	0	0	0.000675904	0.00493517	0	0	0.00561108	99.4219		A
404	7395	0	0	0	43	7395	7438	1	0	0	0	0	0	0	0	0	0	0	0	0	99.4219		A
405	3902	3493	0	0	43	7395	7438	0.527654	0.472346	0	0	-0.639315	-0.750043	0	0	0.337337	0.35428	0	0	0.691617	99.4219		A
406	7330	65	0	0	43	7395	7438	0.99121	0.00878972	0	0	-0.00882858	-4.73417	0	0	0.00875098	0.0416121	0	0	0.050363	99.4219		A
407	0	0	7369	26	43	7395	7438	0	0	0.996484	0.00351589	0	0	-0.00352208	-5.65046	0	0	0.0035097	0.0198664	0.0233761	99.4219		C
408	0	0	0	7395	43	7395	7438	0	0	0	1	0	0	0	0	0	0	0	0	0	99.4219		T
409	7380	13	0	1	43	7394	7437	0.998107	0.00175818	0	0.000135245	-0.00189522	-6.34347	0	-8.90842	0.00189163	0.011153	0	0.00120482	0.0142494	99.4218		A
410	7395	0	0	0	43	7395	7438	1	0	0	0	0	0	0	0	0	0	0	0	0	99.4219		A
411	3	7392	0	0	42	7395	7437	0.00040568	0.999594	0	0	-7.80995	-0.000405762	0	0	0.00316834	0.000405597	0	0	0.00357393	99.4353		G
412	0	0	230	7166	42	7396	7438	0	0	0.0310979	0.968902	0	0	-3.47062	-0.0315917	0	0	0.107929	0.0306093	0.138538	99.4353		T
413	4	7391	1	0	42	7396	7438	0.000540833	0.999324	0.000135208	0	-7.5224	-0.00067627	-8.90869	0	0.00406836	0.000675813	0.00120453	0	0.0059487	99.4353		G
414	7395	1	0	0	42	7396	7438	0.999865	0.000135208	0	0	-0.000135217	-8.90869	0	0	0.000135199	0.00120453	0	0	0.00133973	99.4353		A
415	17	0	3463	3916	42	7396	7438	0.00229854	0	0.468226	0.529475	-6.07548	0	-0.758804	-0.635869	0.0139647	0	0.355292	0.336677	0.705933	99.4353		T
416	0	0	0	7396	42	7396	7438	0	0	0	1	0	0	0	0	0	0	0	0	0	99.4353		T
417	0	0	7396	0	42	7396	7438	0	0	1	0	0	0	0	0	0	0	0	0	0	99.4353		C
418	7388	3	1	4	42	7396	7438	0.998918	0.000405625	0.000135208	0.000540833	-0.00108225	-7.81008	-8.90869	-7.5224	0.00108108	0.00316796	0.00120453	0.00406836	0.00952193	99.4353		A
419	3914	3480	0	1	42	7395	7437	0.529277	0.470588	0	0.000135227	-0.636244	-0.753772	0	-8.90856	0.336749	0.354716	0	0.00120467	0.69267	99.4353		A
420	0	2	3895	3499	42	7396	7438	0	0.000270416	0.526636	0.473094	0	-8.21555	-0.641246	-0.748462	0	0.00222162	0.337703	0.354093	0.694017	99.4353		C
421	7384	9	1	1	42	7395	7437	0.998513	0.00121704	0.000135227	0.000135227	-0.0014886	-6.71133	-8.90856	-8.90856	0.00148638	0.00816795	0.00120467	0.00120467	0.0120637	99.4353		A
422	7396	0	0	0	42	7396	7438	1	0	0	0	0	0	0	0	0	0	0	0	0	99.4353		A
423	1	0	0	7395	42	7396	7438	0.000135208	0	0	0.999865	-8.90869	0	0	-0.000135217	0.00120453	0	0	0.000135199	0.00133973	99.4353		T
424	0	7395	0	1	42	7396	7438	0	0.999865	0	0.000135208	0	-0.000135217	0	-8.90869	0	0.000135199	0	0.00120453	0.00133973	99.4353		G
425	7393	1	0	2	42	7396	7438	0.999594	0.000135208	0	0.000270416	-0.000405707	-8.90869	0	-8.21555	0.000405542	0.00120453	0	0.00222162	0.00383169	99.4353		A
426	4	0	7392	0	42	7396	7438	0.000540833	0	0.999459	0	-7.5224	0	-0.000540979	0	0.00406836	0	0.000540687	0	0.00460905	99.4353		C
427	2	0	3843	3551	42	7396	7438	0.000270416	0	0.519605	0.480124	-8.21555	0	-0.654686	-0.73371	0.00222162	0	0.340178	0.352272	0.694672	99.4353		C
428	3953	3443	0	0	42	7396	7438	0.534478	0.465522	0	0	-0.626465	-0.764596	0	0	0.334832	0.355936	0	0	0.690768	99.4353		A
429	7395	1	0	0	42	7396	7438	0.999865	0.000135208	0	0	-0.000135217	-8.90869	0	0	0.000135199	0.00120453	0	0	0.00133973	99.4353		A
430	0	0	248	7148	42	7396	7438	0	0	0.0335316	0.966468	0	0	-3.39527	-0.0341067	0	0	0.113849	0.0329631	0.146812	99.4353		T
431	0	0	0	7397	41	7397	7438	0	0	0	1	0	0	0	0	0	0	0	0	0	99.4488		T
432	7396	1	0	0	41	7397	7438	0.999865	0.00013519	0	0	-0.000135199	-8.90883	0	0	0.000135181	0.00120438	0	0	0.00133956	99.4488		A
433	0	0	11	7386	41	7397	7438	0	0	0.00148709	0.998513	0	0	-6.51093	-0.0014882	0	0	0.00968234	0.00148598	0.0111683	99.4488		T
434	7389	8	0	0	41	7397	7438	0.998918	0.00108152	0	0	-0.0010821	-6.82939	0	0	0.00108093	0.00738612	0	0	0.00846705	99.4488		A
435	0	0	0	7397	41	7397	7438	0	0	0	1	0	0	0	0	0	0	0	0	0	99.4488		T
436	24	7371	0	2	41	7397	7438	0.00324456	0.996485	0	0.00027038	-5.73078	-0.00352113	0	-8.21568	0.0185938	0.00350875	0	0.00222136	0.0243239	99.4488		G
437	7393	2	2	0	41	7397	7438	0.999459	0.00027038	0.00027038	0	-0.000540906	-8.21568	-8.21568	0	0.000540614	0.00222136	0.00222136	0	0.00498332	99.4488		A
438	7387	9	1	0	41	7397	7438	0.998648	0.00121671	0.00013519	0	-0.00135281	-6.71161	-8.90883	0	0.00135099	0.00816607	0.00120438	0	0.0107214	99.4488		A
439	0	2	6	7389	41	7397	7438	0	0.00027038	0.00081114	0.998918	0	-8.21568	-7.11707	-0.0010821	0	0.00222136	0.00577294	0.00108093	0.00907523	99.4488		T
440	1	0	7396	0	41	7397	7438	0.00013519	0	0.999865	0	-8.90883	0	-0.000135199	0	0.00120438	0	0.000135181	0	0.00133956	99.4488		C
441	7395	2	0	0	41	7397	7438	0.99973	0.00027038	0	0	-0.000270416	-8.21568	0	0	0.000270343	0.00222136	0	0	0.0024917	99.4488		A
442	7370	27	0	0	41	7397	7438	0.99635	0.00365013	0	0	-0.00365681	-5.61299	0	0	0.00364346	0.0204881	0	0	0.0241316	99.4488		A
443	3484	9	10	3894	41	7397	7438	0.471002	0.00121671	0.0013519	0.52643	-0.752893	-6.71161	-6.60624	-0.641638	0.354614	0.00816607	0.00893098	0.337777	0.709488	99.4488		T
444	0	0	0	7397	41	7397	7438	0	0	0	1	0	0	0	0	0	0	0	0	0	99.4488		T
445	7367	30	0	0	41	7397	7438	0.995944	0.0040557	0	0	-0.00406394	-5.50763	0	0	0.00404746	0.0223373	0	0	0.0263848	99.4488		A
446	0	0	0	7397	41	7397	7438	0	0	0	1	0	0	0	0	0	0	0	0	0	99.4488		T
447	0	0	7397	0	41	7397	7438	0	0	1	0	0	0	0	0	0	0	0	0	0	99.4488		C
448	12	0	5	7380	41	7397	7438	0.00162228	0	0.00067595	0.997702	-6.42392	0	-7.29939	-0.00230087	0.0104214	0	0.00493402	0.00229559	0.017651	99.4488		T
449	4	7393	0	0	41	7397	7438	0.00054076	0.999459	0	0	-7.52254	-0.000540906	0	0	0.00406788	0.000540614	0	0	0.0046085	99.4488		G
450	7397	0	0	0	41	7397	7438	1	0	0	0	0	0	0	0	0	0	0	0	0	99.4488		A
451	3886	17	27	3467	41	7397	7438	0.525348	0.00229823	0.00365013	0.468704	-0.643694	-6.07562	-5.61299	-0.757785	0.338164	0.0139632	0.0204881	0.355176	0.727791	99.4488		A
452	0	0	54	7341	41	7395	7436	0	0	0.00730223	0.992698	0	0	-4.91958	-0.00732902	0	0	0.0359239	0.0072755	0.0431994	99.4486		T
453	0	0	0	7397	41	7397	7438	0	0	0	1	0	0	0	0	0	0	0	0	0	99.4488		T
454	7376	22	0	0	40	7398	7438	0.997026	0.00297378	0	0	-0.00297821	-5.81792	0	0	0.00296935	0.0173012	0	0	0.0202706	99.4622		A
455	5	0	7391	2	40	7398	7438	0.000675858	0	0.999054	0.000270343	-7.29953	0	-0.00094665	-8.21582	0.00493345	0	0.000945754	0.00222109	0.00810029	99.4622		C
456	0	0	0	7398	40	7398	7438	0	0	0	1	0	0	0	0	0	0	0	0	0	99.4622		T
457	9	0	79	7309	40	7397	7437	0.00121671	0	0.01068	0.988103	-6.71161	0	-4.53938	-0.011968	0.00816607	0	0.0484806	0.0118257	0.0684724	99.4621		T
458	6	7391	0	1	40	7398	7438	0.00081103	0.999054	0	0.000135172	-7.11721	-0.00094665	0	-8.90896	0.00577227	0.000945754	0	0.00120424	0.00792226	99.4622		G
459	14	7385	0	0	39	7399	7438	0.00189215	0.998108	0	0	-6.27004	-0.00189394	0	0	0.0118638	0.00189036	0	0	0.0137542	99.4757		G
460	3920	3441	35	3	39	7399	7438	0.529801	0.465063	0.00473037	0.00040546	-0.635253	-0.765583	-5.35375	-7.81049	0.336558	0.356044	0.0253252	0.00316684	0.721094	99.4757		A
461	0	0	3485	3914	39	7399	7438	0	0	0.47101	0.52899	0	0	-0.752877	-0.636785	0	0	0.354612	0.336853	0.691465	99.4757		T
462	0	0	1	7398	39	7399	7438	0	0	0.000135153	0.999865	0	0	-8.9091	-0.000135163	0	0	0.0012041	0.000135144	0.00133924	99.4757		T
463	3	6	17	7373	39	7399	7438	0.00040546	0.00081092	0.00229761	0.996486	-7.81049	-7.11734	-6.07589	-0.00352018	0.00316684	0.0057716	0.01396	0.00350781	0.0264063	99.4757		T
464	4	7395	0	0	39	7399	7438	0.000540614	0.999459	0	0	-7.52281	-0.00054076	0	0	0.00406693	0.000540467	0	0	0.0046074	99.4757		G
465	7396	2	1	0	39	7399	7438	0.999595	0.000270307	0.000135153	0	-0.000405542	-8.21595	-8.9091	0	0.000405378	0.00222083	0.0012041	0	0.0038303	99.4757		A
466	0	0	3586	3813	39	7399	7438	0	0	0.48466	0.51534	0	0	-0.724307	-0.662929	0	0	0.351043	0.341634	0.692676	99.4757		T
467	39	0	7358	2	39	7399	7438	0.00527098	0	0.994459	0.000270307	-5.24554	0	-0.0055567	-8.21595	0.0276491	0	0.00552591	0.00222083	0.0353959	99.4757		C
468	4	0	3	7392	39	7399	7438	0.000540614	0	0.00040546	0.999054	-7.52281	0	-7.81049	-0.000946522	0.00406693	0	0.00316684	0.000945626	0.0081794	99.4757		T
469	24	0	7076	300	38	7400	7438	0.00324324	0	0.956216	0.0405405	-5.73118	0	-0.0447712	-3.20545	0.0185876	0	0.042811	0.129951	0.191349	99.4891		C
470	4024	12	3361	3	38	7400	7438	0.543784	0.00162162	0.454189	0.000405405	-0.609204	-6.42433	-0.789241	-7.81062	0.331275	0.0104178	0.358465	0.00316647	0.703324	99.4891		A
471	7398	2	1	0	37	7401	7438	0.999595	0.000270234	0.000135117	0	-0.000405433	-8.21622	-8.90937	0	0.000405268	0.0022203	0.00120381	0	0.00382938	99.5026		A
472	2	4	51	7342	37	7399	7436	0.000270307	0.000540614	0.00689282	0.992296	-8.21595	-7.52281	-4.97727	-0.00773357	0.00222083	0.00406693	0.0343075	0.00767399	0.0482692	99.5024		T
473	2	0	3912	3487	37	7401	7438	0.000270234	0	0.528577	0.471153	-8.21622	0	-0.637566	-0.752573	0.0022203	0	0.337003	0.354577	0.6938	99.5026		C
474	3	0	7394	4	37	7401	7438	0.000405351	0	0.999054	0.000540468	-7.81076	0	-0.000946266	-7.52308	0.0031661	0	0.000945371	0.00406598	0.00817744	99.5026		C
475	7354	36	2	9	37	7401	7438	0.99365	0.00486421	0.000270234	0.00121605	-0.00637074	-5.32585	-8.21622	-6.71215	0.00633029	0.025906	0.0022203	0.00816232	0.042619	99.5026		A
476	0	0	0	7401	37	7401	7438	0	0	0	1	0	0	0	0	0	0	0	0	0	99.5026		T
477	3906	3494	0	0	38	7400	7438	0.527838	0.472162	0	0	-0.638966	-0.750433	0	0	0.337271	0.354326	0	0	0.691596	99.4891		A
478	7390	11	0	0	37	7401	7438	0.998514	0.00148629	0	0	-0.00148739	-6.51148	0	0	0.00148518	0.00967791	0	0	0.0111631	99.5026		A
479	7396	4	1	0	37	7401	7438	0.999324	0.000540468	0.000135117	0	-0.000675813	-7.52308	-8.90937	0	0.000675356	0.00406598	0.00120381	0	0.00594514	99.5026		A
480	1	0	10	7390	37	7401	7438	0.000135117	0	0.00135117	0.998514	-8.90937	0	-6.60679	-0.00148739	0.00120381	0	0.00892688	0.00148518	0.0116159	99.5026		T
481	4	0	3401	3995	36	7400	7436	0.000540541	0	0.459595	0.539865	-7.52294	0	-0.77741	-0.616436	0.00406645	0	0.357294	0.332792	0.694152	99.5159		T
482	1	0	0	0	7437	1	7438	1	0	0	0	0	0	0	0	0	0	0	0	0	0.0134445		A
483	0	0	0	1	7437	1	7438	0	0	0	1	0	0	0	0	0	0	0	0	0	0.0134445		T
484	1	0	0	0	7437	1	7438	1	0	0	0	0	0	0	0	0	0	0	0	0	0.0134445		A
485	7372	23	5	2	36	7402	7438	0.995947	0.00310727	0.000675493	0.000270197	-0.00406119	-5.77401	-7.30007	-8.21636	0.00404473	0.0179414	0.00493115	0.00222004	0.0291373	99.516		A
486	13	0	50	7339	36	7402	7438	0.00175628	0	0.00675493	0.991489	-6.34456	0	-4.99748	-0.00854764	0.0111428	0	0.0337577	0.00847489	0.0533754	99.516		T
487	3909	3491	2	0	36	7402	7438	0.528101	0.471629	0.000270197	0	-0.638469	-0.751562	-8.21636	0	0.337176	0.354459	0.00222004	0	0.693854	99.516		A
488	3907	8	34	3450	36	7399	7435	0.528044	0.00108123	0.00459522	0.466279	-0.638575	-6.82966	-5.38274	-0.762971	0.337196	0.00738441	0.0247348	0.355757	0.725073	99.5158		A
489	0	0	89	7311	36	7400	7436	0	0	0.012027	0.987973	0	0	-4.4206	-0.0120999	0	0	0.0531667	0.0119544	0.0651211	99.5159		T
490	3842	7	37	3511	39	7397	7436	0.5194	0.00094633	0.00500203	0.474652	-0.655081	-6.96292	-5.29791	-0.745174	0.340249	0.00658922	0.0265003	0.353698	0.727037	99.4755		A
491	7375	23	0	1	39	7399	7438	0.996756	0.00310853	0	0.000135153	-0.00324895	-5.77361	0	-8.9091	0.00323842	0.0179474	0	0.0012041	0.0223899	99.4757		A
492	3865	3462	1	74	36	7402	7438	0.522156	0.467711	0.000135099	0.0099973	-0.649789	-0.759904	-8.90951	-4.60544	0.339291	0.355416	0.00120366	0.046042	0.741952	99.516		A
493	0	0	29	7373	36	7402	7438	0	0	0.00391786	0.996082	0	0	-5.54221	-0.00392555	0	0	0.0217136	0.00391018	0.0256238	99.516		T
494	3897	14	3480	11	36	7402	7438	0.526479	0.00189138	0.470143	0.00148608	-0.641543	-6.27045	-0.754718	-6.51161	0.337759	0.0118598	0.354826	0.00967681	0.714121	99.516		A
495	7	0	16	7377	36	7400	7436	0.000945946	0	0.00216216	0.996892	-6.96333	0	-6.13665	-0.00311295	0.00658693	0	0.0132684	0.00310327	0.0229586	99.5159		T
496	3477	16	3903	6	36	7402	7438	0.469738	0.00216158	0.52729	0.000810592	-0.75558	-6.13692	-0.640005	-7.11775	0.354925	0.0132654	0.337468	0.00576959	0.711428	99.516		C
497	7384	17	2	0	35	7403	7438	0.997433	0.00229637	0.000270161	0	-0.00256983	-6.07643	-8.21649	0	0.00256323	0.0139537	0.00221977	0	0.0187367	99.5294		A
498	3811	8	119	3465	35	7403	7438	0.514791	0.00108064	0.0160746	0.468053	-0.663994	-6.8302	-4.13052	-0.759173	0.341818	0.00738101	0.0663963	0.355333	0.770929	99.5294		A
499	1	0	3878	3524	35	7403	7438	0.00013508	0	0.523842	0.476023	-8.90964	0	-0.646566	-0.742289	0.00120352	0	0.338698	0.353347	0.693248	99.5294		C
500	2	0	3501	3901	34	7404	7438	0.000270124	0	0.472853	0.526877	-8.21663	0	-0.748972	-0.640787	0.00221951	0	0.354153	0.337616	0.693989	99.5429		T
501	7321	48	4	31	34	7404	7438	0.98879	0.00648298	0.000540249	0.00418693	-0.0112735	-5.03857	-7.52348	-5.47579	0.0111471	0.032665	0.00406455	0.0229267	0.0708033	99.5429		A
502	3511	3892	0	1	34	7404	7438	0.474203	0.525662	0	0.000135062	-0.746119	-0.643097	0	-8.90978	0.353812	0.338052	0	0.00120337	0.693067	99.5429		G
503	6	1	3925	3472	34	7404	7438	0.000810373	0.000135062	0.530119	0.468936	-7.11802	-8.90978	-0.634654	-0.75729	0.00576825	0.00120337	0.336442	0.35512	0.698534	99.5429		C
504	7371	14	1	18	34	7404	7438	0.995543	0.00189087	0.000135062	0.00243112	-0.00446701	-6.27072	-8.90978	-6.0194	0.0044471	0.0118571	0.00120337	0.0146339	0.0321415	99.5429		A
505	3925	3478	0	1	33	7404	7437	0.530119	0.469746	0	0.000135062	-0.634654	-0.755563	0	-8.90978	0.336442	0.354923	0	0.00120337	0.692568	99.5563		A
506	7391	7	0	7	33	7405	7438	0.998109	0.000945307	0	0.000945307	-0.0018924	-6.964	0	-6.964	0.00188883	0.00658312	0	0.00658312	0.0150551	99.5563		A
507	3	0	3476	3926	33	7405	7438	0.000405132	0	0.469413	0.530182	-7.8113	0	-0.756273	-0.634534	0.0031646	0	0.355004	0.336419	0.694588	99.5563		T
508	3495	1	3867	42	33	7405	7438	0.471978	0.000135044	0.522215	0.00567184	-0.750822	-8.90991	-0.649676	-5.17224	0.354372	0.00120323	0.339271	0.0293361	0.724182	99.5563		C
509	3905	9	14	3477	33	7405	7438	0.527346	0.0012154	0.00189061	0.469548	-0.639898	-6.71269	-6.27085	-0.755986	0.337448	0.00815857	0.0118558	0.354971	0.712433	99.5563		A
510	3913	3486	0	6	33	7405	7438	0.528427	0.470763	0	0.000810263	-0.637851	-0.753401	0	-7.11815	0.337058	0.354673	0	0.00576758	0.697498	99.5563		A
511	3	0	12	7390	33	7405	7438	0.000405132	0	0.00162053	0.997974	-7.8113	0	-6.425	-0.00202771	0.0031646	0	0.0104119	0.00202361	0.0156001	99.5563		T
512	208	7194	0	4	31	7406	7437	0.0280853	0.971375	0	0.000540103	-3.57251	-0.0290431	0	-7.52375	0.100335	0.0282118	0	0.0040636	0.13261	99.5832		G
513	9	27	51	7319	31	7406	7437	0.00121523	0.00364569	0.00688631	0.988253	-6.71282	-5.61421	-4.97822	-0.0118168	0.00815763	0.0204677	0.0342816	0.011678	0.0745848	99.5832		T
514	9	0	3894	3504	31	7407	7438	0.00121507	0	0.525719	0.473066	-6.71296	0	-0.642989	-0.74852	0.00815669	0	0.338031	0.3541	0.700287	99.5832		C
515	3906	4	5	3492	31	7407	7438	0.527339	0.00054003	0.000675037	0.471446	-0.639912	-7.52389	-7.30074	-0.751951	0.33745	0.00406312	0.00492827	0.354504	0.700946	99.5832		A
516	3557	19	3797	34	30	7407	7437	0.480221	0.00256514	0.512623	0.00459025	-0.733508	-5.96574	-0.668214	-5.38382	0.352246	0.015303	0.342542	0.0247131	0.734804	99.5966		C
517	1	1	22	7384	30	7408	7438	0.000134989	0.000134989	0.00296976	0.99676	-8.91032	-8.91032	-5.81927	-0.003245	0.0012028	0.0012028	0.0172819	0.00323449	0.0229219	99.5967		T
518	3853	218	71	3266	30	7408	7438	0.520113	0.0294276	0.00958423	0.440875	-0.653708	-3.52582	-4.64764	-0.818995	0.340003	0.103757	0.044544	0.361074	0.849377	99.5967		A
519	7388	20	0	0	30	7408	7438	0.9973	0.00269978	0	0	-0.00270344	-5.91458	0	0	0.00269614	0.0159681	0	0	0.0186642	99.5967		A
520	83	0	7067	259	29	7409	7438	0.0112026	0	0.95384	0.0349575	-4.49161	0	-0.0472594	-3.35362	0.0503177	0	0.0450779	0.117234	0.21263	99.6101		C
521	3904	11	3483	11	29	7409	7438	0.526927	0.00148468	0.470104	0.00148468	-0.640694	-6.51256	-0.754801	-6.51256	0.337599	0.00966907	0.354835	0.00966907	0.711772	99.6101		A
522	3485	10	3904	10	29	7409	7438	0.470374	0.00134971	0.526927	0.00134971	-0.754227	-6.60787	-0.640694	-6.60787	0.354769	0.0089187	0.337599	0.0089187	0.710205	99.6101		C
523	2	0	3859	3548	29	7409	7438	0.000269942	0	0.520853	0.478877	-8.2173	0	-0.652287	-0.736311	0.0022182	0	0.339746	0.352603	0.694567	99.6101		C
524	3907	6	7	3488	29	7408	7437	0.527403	0.000809935	0.000944924	0.470842	-0.639791	-7.11856	-6.96441	-0.753232	0.337427	0.00576557	0.00658084	0.354654	0.704427	99.6101		A
525	1	3	32	7371	29	7407	7436	0.000135007	0.000405022	0.00432024	0.99514	-8.91018	-7.81157	-5.44444	-0.00487212	0.00120294	0.00316386	0.0235213	0.00484844	0.0327365	99.61		T
526	0	0	2	7406	29	7408	7437	0	0	0.000269978	0.99973	0	0	-8.21717	-0.000270015	0	0	0.00221846	0.000269942	0.0024884	99.6101		T
527	0	0	0	1	7437	1	7438	0	0	0	1	0	0	0	0	0	0	0	0	0	0.0134445		T
528	1	0	0	0	7437	1	7438	1	0	0	0	0	0	0	0	0	0	0	0	0	0.0134445		A
529	7406	3	0	0	29	7409	7438	0.999595	0.000404913	0	0	-0.000404995	-7.81184	0	0	0.000404831	0.00316311	0	0	0.00356795	99.6101		A
530	0	7408	0	1	29	7409	7438	0	0.999865	0	0.000134971	0	-0.00013498	0	-8.91045	0	0.000134962	0	0.00120265	0.00133761	99.6101		G
531	0	0	0	7409	29	7409	7438	0	0	0	1	0	0	0	0	0	0	0	0	0	99.6101		T
532	0	0	2	7407	29	7409	7438	0	0	0.000269942	0.99973	0	0	-8.2173	-0.000269978	0	0	0.0022182	0.000269906	0.0024881	99.6101		T
533	7406	3	0	0	29	7409	7438	0.999595	0.000404913	0	0	-0.000404995	-7.81184	0	0	0.000404831	0.00316311	0	0	0.00356795	99.6101		A
534	7407	0	0	0	31	7407	7438	1	0	0	0	0	0	0	0	0	0	0	0	0	99.5832		A
535	0	0	0	7407	31	7407	7438	0	0	0	1	0	0	0	0	0	0	0	0	0	99.5832		T
536	7406	0	0	1	31	7407	7438	0.999865	0	0	0.000135007	-0.000135017	0	0	-8.91018	0.000134998	0	0	0.00120294	0.00133794	99.5832		A
537	0	0	4	7403	31	7407	7438	0	0	0.00054003	0.99946	0	0	-7.52389	-0.000540176	0	0	0.00406312	0.000539884	0.00460301	99.5832		T
538	1	0	0	0	7437	1	7438	1	0	0	0	0	0	0	0	0	0	0	0	0	0.0134445		A
539	18	0	0	0	7420	18	7438	1	0	0	0	0	0	0	0	0	0	0	0	0	0.242001		A
540	138	0	0	0	7300	138	7438	1	0	0	0	0	0	0	0	0	0	0	0	0	1.85534		A
541	160	0	0	0	7278	160	7438	1	0	0	0	0	0	0	0	0	0	0	0	0	2.15112		A
542	7395	0	0	0	43	7395	7438	1	0	0	0	0	0	0	0	0	0	0	0	0	99.4219		A
543	7398	0	0	0	40	7398	7438	1	0	0	0	0	0	0	0	0	0	0	0	0	99.4622		A
544	7407	0	0	0	31	7407	7438	1	0	0	0	0	0	0	0	0	0	0	0	0	99.5832		A
545	7404	2	1	0	30	7407	7437	0.999595	0.000270015	0.000135007	0	-0.000405104	-8.21703	-8.91018	0	0.00040494	0.00221872	0.00120294	0	0.0038266	99.5966		A
546	69	0	0	0	7369	69	7438	1	0	0	0	0	0	0	0	0	0	0	0	0	0.927669		A
547	69	0	0	0	7369	69	7438	1	0	0	0	0	0	0	0	0	0	0	0	0	0.927669		A
548	89	0	3412	14	3923	3515	7438	0.0253201	0	0.970697	0.00398293	-3.67616	0	-0.0297409	-5.52574	0.0930805	0	0.0288694	0.0220086	0.143959	47.2573		C
549	4	0	7294	110	30	7408	7438	0.000539957	0	0.984611	0.0148488	-7.52402	0	-0.0155084	-4.20984	0.00406265	0	0.0152697	0.0625111	0.0818435	99.5967		C
550	9	0	7	7392	30	7408	7438	0.0012149	0	0.000944924	0.99784	-6.71309	0	-6.96441	-0.00216216	0.00815575	0	0.00658084	0.00215749	0.0168941	99.5967		T
551	20	0	3517	3871	30	7408	7438	0.00269978	0	0.474757	0.522543	-5.91458	0	-0.744952	-0.649048	0.0159681	0	0.353671	0.339155	0.708795	99.5967		T
552	4576	2831	0	1	30	7408	7438	0.617711	0.382154	0	0.000134989	-0.481735	-0.96193	0	-8.91032	0.297573	0.367606	0	0.0012028	0.666382	99.5967		A
553	3902	3	3	3500	30	7408	7438	0.526728	0.000404968	0.000404968	0.472462	-0.641071	-7.8117	-7.8117	-0.749798	0.33767	0.00316349	0.00316349	0.354251	0.698248	99.5967		A
554	14	0	7348	46	30	7408	7438	0.00188985	0	0.991901	0.0062095	-6.27126	0	-0.00813233	-5.08167	0.0118517	0	0.00806646	0.0315547	0.0514729	99.5967		C
555	3894	23	0	1	3520	3918	7438	0.993874	0.00587034	0	0.000255232	-0.00614441	-5.13784	0	-8.27334	0.00610677	0.0301609	0	0.00211162	0.0383793	52.6755		A
556	3816	3585	0	6	31	7407	7438	0.515188	0.484002	0	0.000810045	-0.663223	-0.725667	0	-7.11842	0.341685	0.351224	0	0.00576624	0.698675	99.5832		A
557	7349	57	0	2	30	7408	7438	0.992036	0.00769438	0	0.000269978	-0.00799625	-4.86726	0	-8.21717	0.00793256	0.0374506	0	0.00221846	0.0476016	99.5967		A
558	7382	24	0	2	30	7408	7438	0.99649	0.00323974	0	0.000269978	-0.00351589	-5.73226	0	-8.21717	0.00350355	0.018571	0	0.00221846	0.0242931	99.5967		A
559	155	7245	0	4	33	7404	7437	0.0209346	0.978525	0	0.000540249	-3.86635	-0.0217088	0	-7.52348	0.0809406	0.0212426	0	0.00406455	0.106248	99.5563		G
560	3905	4	0	0	3529	3909	7438	0.998977	0.00102328	0	0	-0.0010238	-6.88474	0	0	0.00102276	0.00704502	0	0	0.00806777	52.5545		A
561	2	0	99	3808	3529	3909	7438	0.00051164	0	0.0253262	0.974162	-7.57789	0	-3.67592	-0.0261775	0.00387715	0	0.0930969	0.0255011	0.122475	52.5545		T
562	3	0	0	0	7435	3	7438	1	0	0	0	0	0	0	0	0	0	0	0	0	0.0403334		A
563	4126	3279	0	0	32	7405	7437	0.557191	0.442809	0	0	-0.584847	-0.814617	0	0	0.325872	0.36072	0	0	0.686591	99.5697		A
564	3932	3473	1	0	32	7406	7438	0.530921	0.468944	0.000135026	0	-0.633142	-0.757272	-8.91005	0	0.336148	0.355118	0.00120308	0	0.69247	99.5698		A
565	7386	16	3	2	31	7407	7438	0.997165	0.00216012	0.000405022	0.000270015	-0.00283918	-6.13759	-7.81157	-8.21703	0.00283113	0.0132579	0.00316386	0.00221872	0.0214716	99.5832		A
566	7383	22	1	1	31	7407	7438	0.99676	0.00297016	0.000135007	0.000135007	-0.00324544	-5.81914	-8.91018	-8.91018	0.00323492	0.0172838	0.00120294	0.00120294	0.0229246	99.5832		A
567	7376	27	0	4	31	7407	7438	0.995815	0.0036452	0	0.00054003	-0.00419401	-5.61434	0	-7.52389	0.00417646	0.0204654	0	0.00406312	0.028705	99.5832		A
568	1	6	17	7383	31	7407	7438	0.000135007	0.000810045	0.00229513	0.99676	-8.91018	-7.11842	-6.07697	-0.00324544	0.00120294	0.00576624	0.0139474	0.00323492	0.0241515	99.5832		T
569	0	7410	0	0	28	7410	7438	0	1	0	0	0	0	0	0	0	0	0	0	0	99.6236		G
570	0	7410	0	0	28	7410	7438	0	1	0	0	0	0	0	0	0	0	0	0	0	99.6236		G
571	0	7411	0	0	27	7411	7438	0	1	0	0	0	0	0	0	0	0	0	0	0	99.637		G
572	2	7409	0	0	27	7411	7438	0.000269869	0.99973	0	0	-8.21757	-0.000269906	0	0	0.00221767	0.000269833	0	0	0.0024875	99.637		G
573	2	0	7405	4	27	7411	7438	0.000269869	0	0.99919	0.000539738	-8.21757	0	-0.000809935	-7.52443	0.00221767	0	0.00080928	0.00406122	0.00708817	99.637		C
574	7411	0	0	0	27	7411	7438	1	0	0	0	0	0	0	0	0	0	0	0	0	99.637		A
575	7411	0	0	0	27	7411	7438	1	0	0	0	0	0	0	0	0	0	0	0	0	99.637		A
576	7411	0	0	0	27	7411	7438	1	0	0	0	0	0	0	0	0	0	0	0	0	99.637		A
577	0	0	1	7410	27	7411	7438	0	0	0.000134935	0.999865	0	0	-8.91072	-0.000134944	0	0	0.00120236	0.000134925	0.00133729	99.637		T
578	7408	2	0	0	27	7410	7437	0.99973	0.000269906	0	0	-0.000269942	-8.21744	0	0	0.000269869	0.00221793	0	0	0.0024878	99.637		A
579	7411	0	0	0	27	7411	7438	1	0	0	0	0	0	0	0	0	0	0	0	0	99.637		A
580	7400	11	0	0	27	7411	7438	0.998516	0.00148428	0	0	-0.00148538	-6.51283	0	0	0.00148318	0.00966686	0	0	0.01115	99.637		A
581	12	2	3451	3946	27	7411	7438	0.00161921	0.000269869	0.465659	0.532452	-6.42581	-8.21757	-0.764301	-0.630263	0.0104048	0.00221767	0.355904	0.335585	0.704111	99.637		T
582	241	0	3661	3509	27	7411	7438	0.0325192	0	0.493995	0.473485	-3.42592	0	-0.705229	-0.747634	0.111408	0	0.34838	0.353994	0.813782	99.637		C
583	3918	6	3459	27	27	7410	7437	0.528745	0.000809717	0.466802	0.00364372	-0.637249	-7.11883	-0.761851	-5.61475	0.336942	0.00576423	0.355633	0.0204586	0.718798	99.637		A
584	7408	2	1	0	27	7411	7438	0.999595	0.000269869	0.000134935	0	-0.000404886	-8.21757	-8.91072	0	0.000404722	0.00221767	0.00120236	0	0.00382476	99.637		A
585	2	0	3860	3549	27	7411	7438	0.000269869	0	0.520847	0.478883	-8.21757	0	-0.652298	-0.7363	0.00221767	0	0.339748	0.352601	0.694567	99.637		C
586	1	0	3496	3914	27	7411	7438	0.000134935	0	0.471731	0.528134	-8.91072	0	-0.751346	-0.638406	0.00120236	0	0.354433	0.337164	0.692799	99.637		T
587	10	0	7247	154	27	7411	7438	0.00134935	0	0.977871	0.0207799	-6.60814	0	-0.0223778	-3.87377	0.00891666	0	0.0218826	0.0804966	0.111296	99.637		C
588	7395	11	2	3	27	7411	7438	0.997841	0.00148428	0.000269869	0.000404804	-0.00216129	-6.51283	-8.21757	-7.81211	0.00215662	0.00966686	0.00221767	0.00316237	0.0172035	99.637		A
589	3540	3421	4	445	27	7410	7437	0.477733	0.461673	0.000539811	0.060054	-0.738704	-0.772898	-7.52429	-2.81251	0.352903	0.356826	0.0040617	0.168903	0.882693	99.637		A
590	4	0	3889	3517	27	7410	7437	0.000539811	0	0.524831	0.474629	-7.52429	0	-0.644678	-0.745222	0.0040617	0	0.338347	0.353704	0.696113	99.637		C
591	0	0	7235	175	27	7410	7437	0	0	0.976383	0.0236167	0	0	-0.0239001	-3.7458	0	0	0.0233356	0.0884636	0.111799	99.637		C
592	3733	3657	0	20	27	7410	7437	0.503779	0.493522	0	0.00269906	-0.685618	-0.706187	0	-5.91485	0.3454	0.348519	0	0.0159645	0.709884	99.637		A
593	7369	41	1	0	27	7411	7438	0.994333	0.00553232	0.000134935	0	-0.00568337	-5.19715	-8.91072	0	0.00565116	0.0287523	0.00120236	0	0.0356058	99.637		A
594	3	0	3867	3541	27	7411	7438	0.000404804	0	0.521792	0.477803	-7.81211	0	-0.650486	-0.738556	0.00316237	0	0.339419	0.352885	0.695465	99.637		C
595	3	0	7365	43	27	7411	7438	0.000404804	0	0.993793	0.00580219	-7.81211	0	-0.00622633	-5.14952	0.00316237	0	0.00618769	0.0298785	0.0392285	99.637		C
596	3548	2	3838	22	28	7410	7438	0.478812	0.000269906	0.517949	0.00296896	-0.736446	-8.21744	-0.657879	-5.81954	0.35262	0.00221793	0.340748	0.017278	0.712863	99.6236		C
597	7400	7	1	3	27	7411	7438	0.998516	0.000944542	0.000134935	0.000404804	-0.00148538	-6.96481	-8.91072	-7.81211	0.00148318	0.00657856	0.00120236	0.00316237	0.0124265	99.637		A
598	7405	4	2	0	27	7411	7438	0.99919	0.000539738	0.000269869	0	-0.000809935	-7.52443	-8.21757	0	0.00080928	0.00406122	0.00221767	0	0.00708817	99.637		A
599	11	0	7276	124	27	7411	7438	0.00148428	0	0.981784	0.0167319	-6.51283	0	-0.0183841	-4.09044	0.00966686	0	0.0180492	0.0684408	0.0961568	99.637		C
600	1	0	7306	104	27	7411	7438	0.000134935	0	0.985832	0.0140332	-8.91072	0	-0.0142695	-4.26633	0.00120236	0	0.0140673	0.0598702	0.0751399	99.637		C
601	7411	1	0	1	25	7413	7438	0.99973	0.000134898	0	0.000134898	-0.000269833	-8.91099	0	-8.91099	0.00026976	0.00120208	0	0.00120208	0.00267391	99.6639		A
602	0	0	0	7413	25	7413	7438	0	0	0	1	0	0	0	0	0	0	0	0	0	99.6639		T
603	3	7410	0	0	25	7413	7438	0.000404694	0.999595	0	0	-7.81238	-0.000404776	0	0	0.00316163	0.000404613	0	0	0.00356624	99.6639		G
604	3507	3905	0	1	25	7413	7438	0.473088	0.526777	0	0.000134898	-0.748474	-0.640977	0	-8.91099	0.354094	0.337652	0	0.00120208	0.692948	99.6639		G
605	3922	3491	0	0	25	7413	7438	0.529071	0.470929	0	0	-0.636633	-0.753047	0	0	0.336824	0.354632	0	0	0.691456	99.6639		A
606	8	0	7302	102	25	7412	7437	0.00107933	0	0.985159	0.0137615	-6.83141	0	-0.014952	-4.28588	0.00737336	0	0.0147301	0.05898	0.0810835	99.6638		C
607	7396	14	0	2	26	7412	7438	0.997841	0.00188883	0	0.000269833	-0.00216099	-6.2718	0	-8.21771	0.00215633	0.0118464	0	0.00221741	0.0162201	99.6504		A
608	7	0	7252	153	26	7412	7438	0.000944414	0	0.978413	0.0206422	-6.96495	0	-0.021823	-3.88042	0.0065778	0	0.0213519	0.0801004	0.10803	99.6504		C
609	3870	41	57	3444	26	7412	7438	0.522126	0.00553157	0.00769023	0.464652	-0.649846	-5.19728	-4.8678	-0.766467	0.339302	0.0287491	0.0374345	0.35614	0.761625	99.6504		A
610	7386	27	0	0	25	7413	7438	0.996358	0.00364225	0	0	-0.0036489	-5.61515	0	0	0.00363561	0.0204518	0	0	0.0240874	99.6639		A
611	45	0	7355	13	25	7413	7438	0.00607042	0	0.992176	0.00175368	-5.10433	0	-0.00785486	-6.34604	0.0309854	0	0.0077934	0.0111289	0.0499077	99.6639		C
612	7344	6	13	50	25	7413	7438	0.990692	0.000809389	0.00175368	0.00674491	-0.00935156	-7.11923	-6.34604	-4.99897	0.00926452	0.00576223	0.0111289	0.0337176	0.0598732	99.6639		A
613	3500	5	3902	6	25	7413	7438	0.472144	0.000674491	0.526373	0.000809389	-0.750472	-7.30155	-0.641746	-7.11923	0.354331	0.00492483	0.337797	0.00576223	0.702815	99.6639		C
614	7359	5	48	0	25	7412	7437	0.992849	0.000674582	0.00647598	0	-0.00717625	-7.30142	-5.03965	0	0.00712494	0.0049254	0.0326367	0	0.0446871	99.6638		A
615	50	0	7183	180	25	7413	7438	0.00674491	0	0.968973	0.0242817	-4.99897	0	-0.0315181	-3.71803	0.0337176	0	0.0305402	0.0902801	0.154538	99.6639		C
616	3980	3432	0	1	25	7413	7438	0.536895	0.46297	0	0.000134898	-0.621953	-0.770092	0	-8.91099	0.333923	0.35653	0	0.00120208	0.691655	99.6639		A
617	7396	14	1	2	25	7413	7438	0.997707	0.00188857	0.000134898	0.000269796	-0.0022959	-6.27193	-8.91099	-8.21784	0.00229064	0.011845	0.00120208	0.00221714	0.0175549	99.6639		A
618	7	2	3499	3904	25	7412	7437	0.000944414	0.000269833	0.472072	0.526713	-6.96495	-8.21771	-0.750623	-0.641099	0.0065778	0.00221741	0.354348	0.337675	0.700819	99.6638		T
619	3501	3910	0	2	25	7413	7438	0.472278	0.527452	0	0.000269796	-0.750187	-0.639698	0	-8.21784	0.354297	0.33741	0	0.00221714	0.693924	99.6639		G
620	7211	201	0	0	25	7412	7437	0.972882	0.0271182	0	0	-0.0274927	-3.60755	0	0	0.0267471	0.0978302	0	0	0.124577	99.6638		A
621	1	0	3535	3876	25	7412	7437	0.000134916	0	0.476929	0.522936	-8.91086	0	-0.740387	-0.648297	0.00120222	0	0.353112	0.339017	0.693332	99.6638		T
622	7375	37	1	0	25	7413	7438	0.994874	0.00499123	0.000134898	0	-0.00513931	-5.30007	-8.91099	0	0.00511297	0.0264539	0.00120208	0	0.0327689	99.6639		A
623	14	0	7381	18	25	7413	7438	0.00188857	0	0.995683	0.00242817	-6.27193	0	-0.00432608	-6.02062	0.011845	0	0.00430741	0.0146191	0.0307715	99.6639		C
624	3	0	6832	578	25	7413	7438	0.000404694	0	0.921624	0.0779711	-7.81238	0	-0.0816178	-2.55142	0.00316163	0	0.0752209	0.198937	0.277319	99.6639		C
625	7340	24	2	47	25	7413	7438	0.990152	0.00323756	0.000269796	0.00634021	-0.00989637	-5.73294	-8.21784	-5.06084	0.00979892	0.0185607	0.00221714	0.0320868	0.0626636	99.6639		A
626	19	0	7371	23	25	7413	7438	0.00256306	0	0.994334	0.00310266	-5.96655	0	-0.00568183	-5.7755	0.0152927	0	0.00564964	0.0179194	0.0388617	99.6639		C
627	3916	1	3342	154	25	7413	7438	0.528261	0.000134898	0.45083	0.0207743	-0.638164	-8.91099	-0.796666	-3.87404	0.337118	0.00120208	0.359161	0.0804805	0.777961	99.6639		A
628	3496	2	3885	30	25	7413	7438	0.471604	0.000269796	0.524079	0.00404694	-0.751616	-8.21784	-0.646112	-5.50979	0.354465	0.00221714	0.338614	0.0222978	0.717594	99.6639		C
629	9	0	3937	3467	25	7413	7438	0.00121408	0	0.531094	0.467692	-6.71377	0	-0.632816	-0.759946	0.00815107	0	0.336085	0.35542	0.699656	99.6639		C
630	3920	3490	0	3	25	7413	7438	0.528801	0.470795	0	0.000404694	-0.637144	-0.753333	0	-7.81238	0.336922	0.354665	0	0.00316163	0.694749	99.6639		A
631	4	3	7406	0	25	7413	7438	0.000539593	0.000404694	0.999056	0	-7.5247	-7.81238	-0.000944733	0	0.00406027	0.00316163	0.000943841	0	0.00816574	99.6639		C
632	7409	4	0	0	25	7413	7438	0.99946	0.000539593	0	0	-0.000539738	-7.5247	0	0	0.000539447	0.00406027	0	0	0.00459972	99.6639		A
633	7383	28	0	2	25	7413	7438	0.995953	0.00377715	0	0.000269796	-0.00405516	-5.57879	0	-8.21784	0.00403874	0.0210719	0	0.00221714	0.0273278	99.6639		A
634	7396	17	0	0	25	7413	7438	0.997707	0.00229327	0	0	-0.0022959	-6.07778	0	0	0.00229064	0.013938	0	0	0.0162286	99.6639		A
635	12	7400	0	0	25	7412	7437	0.001619	0.998381	0	0	-6.42595	-0.00162031	0	0	0.0104036	0.00161768	0	0	0.0120213	99.6638		G
636	7405	8	0	0	25	7413	7438	0.998921	0.00107919	0	0	-0.00107977	-6.83155	0	0	0.0010786	0.00737251	0	0	0.00845111	99.6639		A
637	2	0	3948	3463	25	7413	7438	0.000269796	0	0.532578	0.467152	-8.21784	0	-0.630026	-0.7611	0.00221714	0	0.335538	0.35555	0.693305	99.6639		C
638	0	0	4	7409	25	7413	7438	0	0	0.000539593	0.99946	0	0	-7.5247	-0.000539738	0	0	0.00406027	0.000539447	0.00459972	99.6639		T
639	162	7245	0	4	25	7411	7436	0.0218594	0.977601	0	0.000539738	-3.82312	-0.0226538	0	-7.52443	0.0835712	0.0221464	0	0.00406122	0.109779	99.6638		G
640	7403	6	3	1	25	7413	7438	0.998651	0.000809389	0.000404694	0.000134898	-0.00134989	-7.11923	-7.81238	-8.91099	0.00134807	0.00576223	0.00316163	0.00120208	0.011474	99.6639		A
641	0	1	8	7404	25	7413	7438	0	0.000134898	0.00107919	0.998786	0	-8.91099	-6.83155	-0.00121482	0	0.00120208	0.00737251	0.00121335	0.00978793	99.6639		T
642	22	7377	0	14	25	7413	7438	0.00296776	0.995144	0	0.00188857	-5.81995	-0.00486816	0	-6.27193	0.0172722	0.00484452	0	0.011845	0.0339617	99.6639		G
643	7387	26	0	0	25	7413	7438	0.996493	0.00350735	0	0	-0.00351352	-5.65289	0	0	0.00350119	0.0198267	0	0	0.0233279	99.6639		A
644	1	0	1	7411	25	7413	7438	0.000134898	0	0.000134898	0.99973	-8.91099	0	-8.91099	-0.000269833	0.00120208	0	0.00120208	0.00026976	0.00267391	99.6639		T
645	17	0	7347	49	25	7413	7438	0.00229327	0	0.991097	0.00661001	-6.07778	0	-0.00894315	-5.01917	0.013938	0	0.00886353	0.0331768	0.0559783	99.6639		C
646	7412	1	0	0	25	7413	7438	0.999865	0.000134898	0	0	-0.000134907	-8.91099	0	0	0.000134889	0.00120208	0	0	0.00133697	99.6639		A
647	4	0	7409	0	25	7413	7438	0.000539593	0	0.99946	0	-7.5247	0	-0.000539738	0	0.00406027	0	0.000539447	0	0.00459972	99.6639		C
648	7393	6	0	14	25	7413	7438	0.997302	0.000809389	0	0.00188857	-0.00270161	-7.11923	0	-6.27193	0.00269432	0.00576223	0	0.011845	0.0203016	99.6639		A
649	7	7405	1	0	25	7413	7438	0.000944287	0.998921	0.000134898	0	-6.96508	-0.00107977	-8.91099	0	0.00657704	0.0010786	0.00120208	0	0.00885771	99.6639		G
650	7412	1	0	0	25	7413	7438	0.999865	0.000134898	0	0	-0.000134907	-8.91099	0	0	0.000134889	0.00120208	0	0	0.00133697	99.6639		A
651	0	2	7338	73	25	7413	7438	0	0.000269796	0.989883	0.00984757	0	-8.21784	-0.0101689	-4.62053	0	0.00221714	0.010066	0.045501	0.0577841	99.6639		C
652	7410	1	1	1	25	7413	7438	0.999595	0.000134898	0.000134898	0.000134898	-0.000404776	-8.91099	-8.91099	-8.91099	0.000404613	0.00120208	0.00120208	0.00120208	0.00401084	99.6639		A
653	1	0	1	7411	25	7413	7438	0.000134898	0	0.000134898	0.99973	-8.91099	0	-8.91099	-0.000269833	0.00120208	0	0.00120208	0.00026976	0.00267391	99.6639		T
654	3	7410	0	0	25	7413	7438	0.000404694	0.999595	0	0	-7.81238	-0.000404776	0	0	0.00316163	0.000404613	0	0	0.00356624	99.6639		G
655	7401	1	11	0	25	7413	7438	0.998381	0.000134898	0.00148388	0	-0.00162009	-8.91099	-6.5131	0	0.00161747	0.00120208	0.00966465	0	0.0124842	99.6639		A
656	55	7356	0	2	25	7413	7438	0.0074194	0.992311	0	0.000269796	-4.90366	-0.00771891	0	-8.21784	0.0363822	0.00765956	0	0.00221714	0.0462589	99.6639		G
657	7380	33	0	0	25	7413	7438	0.995548	0.00445164	0	0	-0.00446158	-5.41448	0	0	0.00444172	0.0241033	0	0	0.028545	99.6639		A
658	0	0	7411	2	25	7413	7438	0	0	0.99973	0.000269796	0	0	-0.000269833	-8.21784	0	0	0.00026976	0.00221714	0.0024869	99.6639		C
659	0	0	7413	0	25	7413	7438	0	0	1	0	0	0	0	0	0	0	0	0	0	99.6639		C
660	3881	29	3438	65	25	7413	7438	0.52354	0.00391205	0.46378	0.00876838	-0.647142	-5.54369	-0.768345	-4.7366	0.338805	0.0216872	0.356343	0.0415323	0.758367	99.6639		A
661	1	0	3712	3700	25	7413	7438	0.000134898	0	0.500742	0.499123	-8.91099	0	-0.691664	-0.694902	0.00120208	0	0.346345	0.346842	0.694389	99.6639		C
662	1	0	0	7412	25	7413	7438	0.000134898	0	0	0.999865	-8.91099	0	0	-0.000134907	0.00120208	0	0	0.000134889	0.00133697	99.6639		T
663	3511	3886	0	16	25	7413	7438	0.473627	0.524214	0	0.00215837	-0.747334	-0.645855	0	-6.1384	0.353958	0.338566	0	0.0132489	0.705773	99.6639		G
664	0	0	1	7412	25	7413	7438	0	0	0.000134898	0.999865	0	0	-8.91099	-0.000134907	0	0	0.00120208	0.000134889	0.00133697	99.6639		T
665	0	0	7411	2	25	7413	7438	0	0	0.99973	0.000269796	0	0	-0.000269833	-8.21784	0	0	0.00026976	0.00221714	0.0024869	99.6639		C
666	1991	5412	1	9	25	7413	7438	0.268582	0.730069	0.000134898	0.00121408	-1.3146	-0.314617	-8.91099	-6.71377	0.353078	0.229692	0.00120208	0.00815107	0.592123	99.6639		G
667	3503	0	3907	3	25	7413	7438	0.472548	0	0.527047	0.000404694	-0.749615	0	-0.640465	-7.81238	0.354229	0	0.337555	0.00316163	0.694947	99.6639		C
668	0	0	12	7401	25	7413	7438	0	0	0.00161878	0.998381	0	0	-6.42608	-0.00162009	0	0	0.0104024	0.00161747	0.0120199	99.6639		T
669	8	3505	35	3865	25	7413	7438	0.00107919	0.472818	0.00472144	0.521381	-6.83155	-0.749045	-5.35564	-0.651274	0.00737251	0.354162	0.0252863	0.339562	0.726383	99.6639		T
670	2	7411	0	0	25	7413	7438	0.000269796	0.99973	0	0	-8.21784	-0.000269833	0	0	0.00221714	0.00026976	0	0	0.0024869	99.6639		G
671	7413	0	0	0	25	7413	7438	1	0	0	0	0	0	0	0	0	0	0	0	0	99.6639		A
672	54	3881	75	3403	25	7413	7438	0.0072845	0.52354	0.0101174	0.459058	-4.92201	-0.647142	-4.5935	-0.778578	0.0358544	0.338805	0.0464741	0.357413	0.778546	99.6639		G
673	3911	2	0	3500	25	7413	7438	0.527587	0.000269796	0	0.472144	-0.639442	-8.21784	0	-0.750472	0.337361	0.00221714	0	0.354331	0.693909	99.6639		A
674	0	0	7411	2	25	7413	7438	0	0	0.99973	0.000269796	0	0	-0.000269833	-8.21784	0	0	0.00026976	0.00221714	0.0024869	99.6639		C
675	3500	0	131	3782	25	7413	7438	0.472144	0	0.0176717	0.510185	-0.750472	0	-4.03579	-0.672982	0.354331	0	0.0713192	0.343345	0.768995	99.6639		T
676	7394	18	0	1	25	7413	7438	0.997437	0.00242817	0	0.000134898	-0.00256636	-6.02062	0	-8.91099	0.00255978	0.0146191	0	0.00120208	0.0183809	99.6639		A
677	2	0	137	7274	25	7413	7438	0.000269796	0	0.018481	0.981249	-8.21784	0	-3.99101	-0.0189289	0.00221714	0	0.073758	0.0185739	0.0945491	99.6639		T
678	7402	10	0	1	25	7413	7438	0.998516	0.00134898	0	0.000134898	-0.00148498	-6.60841	0	-8.91099	0.00148278	0.00891462	0	0.00120208	0.0115995	99.6639		A
679	7412	1	0	0	25	7413	7438	0.999865	0.000134898	0	0	-0.000134907	-8.91099	0	0	0.000134889	0.00120208	0	0	0.00133697	99.6639		A
680	0	0	1	7412	25	7413	7438	0	0	0.000134898	0.999865	0	0	-8.91099	-0.000134907	0	0	0.00120208	0.000134889	0.00133697	99.6639		T
681	7393	20	0	0	25	7413	7438	0.997302	0.00269796	0	0	-0.00270161	-5.91526	0	0	0.00269432	0.0159591	0	0	0.0186535	99.6639		A
682	7411	1	0	0	26	7412	7438	0.999865	0.000134916	0	0	-0.000134925	-8.91086	0	0	0.000134907	0.00120222	0	0	0.00133713	99.6504		A
683	0	0	7342	70	26	7412	7438	0	0	0.990556	0.00944414	0	0	-0.00948902	-4.66236	0	0	0.00939941	0.044032	0.0534314	99.6504		C
684	7394	16	1	1	26	7412	7438	0.997572	0.00215866	0.000134916	0.000134916	-0.00243145	-6.13827	-8.91086	-8.91086	0.00242554	0.0132504	0.00120222	0.00120222	0.0180804	99.6504		A
685	2	0	0	7412	24	7414	7438	0.00026976	0	0	0.99973	-8.21798	0	0	-0.000269796	0.00221688	0	0	0.000269724	0.0024866	99.6773		T
686	1	0	7412	1	24	7414	7438	0.00013488	0	0.99973	0.00013488	-8.91113	0	-0.000269796	-8.91113	0.00120193	0	0.000269724	0.00120193	0.00267359	99.6773		C
687	374	6	22	7012	24	7414	7438	0.0504451	0.00080928	0.00296736	0.945778	-2.98687	-7.11937	-5.82008	-0.0557471	0.150673	0.00576156	0.0172703	0.0527244	0.226429	99.6773		T
688	4	0	7321	89	24	7414	7438	0.00053952	0	0.987456	0.0120043	-7.52483	0	-0.0126232	-4.42249	0.0040598	0	0.0124648	0.053089	0.0696136	99.6773		C
689	0	0	1	7413	24	7414	7438	0	0	0.00013488	0.999865	0	0	-8.91113	-0.000134889	0	0	0.00120193	0.000134871	0.0013368	99.6773		T
690	3912	8	3462	32	24	7414	7438	0.52765	0.00107904	0.466954	0.00431616	-0.639321	-6.83168	-0.761524	-5.44539	0.337338	0.00737166	0.355597	0.0235032	0.72381	99.6773		A
691	7414	0	0	0	24	7414	7438	1	0	0	0	0	0	0	0	0	0	0	0	0	99.6773		A
692	1	0	7413	0	24	7414	7438	0.00013488	0	0.999865	0	-8.91113	0	-0.000134889	0	0.00120193	0	0.000134871	0	0.0013368	99.6773		C
693	17	0	7261	136	24	7414	7438	0.00229296	0	0.979363	0.0183437	-6.07791	0	-0.0208525	-3.99847	0.0139364	0	0.0204222	0.0733466	0.107705	99.6773		C
694	7411	0	3	0	24	7414	7438	0.999595	0	0.00040464	0	-0.000404722	0	-7.81251	0	0.000404558	0	0.00316125	0	0.00356581	99.6773		A
695	3498	3915	1	0	24	7414	7438	0.47181	0.528055	0.00013488	0	-0.751179	-0.638555	-8.91113	0	0.354414	0.337192	0.00120193	0	0.692808	99.6773		G
696	7399	15	0	0	24	7414	7438	0.997977	0.0020232	0	0	-0.00202525	-6.20308	0	0	0.00202115	0.0125501	0	0	0.0145712	99.6773		A
697	5	7409	0	0	24	7414	7438	0.0006744	0.999326	0	0	-7.30169	-0.000674627	0	0	0.00492426	0.000674172	0	0	0.00559843	99.6773		G
698	7415	0	0	0	23	7415	7438	1	0	0	0	0	0	0	0	0	0	0	0	0	99.6908		A
699	3498	1	1750	2167	22	7416	7438	0.471683	0.000134844	0.235976	0.292206	-0.751448	-8.9114	-1.44402	-1.2303	0.354445	0.00120164	0.340755	0.3595	1.0559	99.7042		A
700	7416	0	0	0	22	7416	7438	1	0	0	0	0	0	0	0	0	0	0	0	0	99.7042		A
701	0	0	0	7416	22	7416	7438	0	0	0	1	0	0	0	0	0	0	0	0	0	99.7042		T
702	33	0	7365	18	22	7416	7438	0.00444984	0	0.993123	0.00242718	-5.41489	0	-0.00690078	-6.02102	0.0240954	0	0.00685332	0.0146141	0.0455628	99.7042		C
703	7411	5	0	0	22	7416	7438	0.999326	0.000674218	0	0	-0.000674445	-7.30196	0	0	0.000673991	0.00492311	0	0	0.0055971	99.7042		A
704	0	0	1	7415	22	7416	7438	0	0	0.000134844	0.999865	0	0	-8.9114	-0.000134853	0	0	0.00120164	0.000134834	0.00133648	99.7042		T
705	3946	0	3246	223	22	7415	7437	0.532165	0	0.437761	0.0300742	-0.630803	0	-0.826082	-3.50409	0.335691	0	0.361627	0.105383	0.8027	99.7042		A
706	7416	0	0	0	22	7416	7438	1	0	0	0	0	0	0	0	0	0	0	0	0	99.7042		A
707	0	0	7416	0	22	7416	7438	0	0	1	0	0	0	0	0	0	0	0	0	0	99.7042		C
708	7406	8	2	0	22	7416	7438	0.998652	0.00107875	0.000269687	0	-0.00134935	-6.83195	-8.21825	0	0.00134753	0.00736996	0.00221636	0	0.0109338	99.7042		A
709	0	0	7416	0	22	7416	7438	0	0	1	0	0	0	0	0	0	0	0	0	0	99.7042		C
710	7416	0	0	0	22	7416	7438	1	0	0	0	0	0	0	0	0	0	0	0	0	99.7042		A
711	0	0	3854	3561	22	7415	7437	0	0	0.519757	0.480243	0	0	-0.654393	-0.733464	0	0	0.340126	0.352241	0.692366	99.7042		C
712	7416	0	0	0	22	7416	7438	1	0	0	0	0	0	0	0	0	0	0	0	0	99.7042		A
713	7082	335	0	0	21	7417	7438	0.954833	0.0451665	0	0	-0.0462183	-3.0974	0	0	0.0441308	0.139899	0	0	0.18403	99.7177		A
714	7400	17	0	0	21	7417	7438	0.997708	0.00229203	0	0	-0.00229466	-6.07832	0	0	0.0022894	0.0139317	0	0	0.0162211	99.7177		A
715	0	0	0	7417	21	7417	7438	0	0	0	1	0	0	0	0	0	0	0	0	0	99.7177		T
716	0	0	0	7417	21	7417	7438	0	0	0	1	0	0	0	0	0	0	0	0	0	99.7177		T
717	0	0	3496	3921	21	7417	7438	0	0	0.47135	0.52865	0	0	-0.752155	-0.637428	0	0	0.354528	0.336977	0.691505	99.7177		T
718	7415	2	0	0	21	7417	7438	0.99973	0.000269651	0	0	-0.000269687	-8.21838	0	0	0.000269614	0.00221609	0	0	0.00248571	99.7177		A
719	0	0	0	7417	21	7417	7438	0	0	0	1	0	0	0	0	0	0	0	0	0	99.7177		T
720	7414	0	3	0	21	7417	7438	0.999596	0	0.000404476	0	-0.000404558	0	-7.81292	0	0.000404394	0	0.00316014	0	0.00356453	99.7177		A
721	0	0	1	7416	21	7417	7438	0	0	0.000134825	0.999865	0	0	-8.91153	-0.000134834	0	0	0.0012015	0.000134816	0.00133632	99.7177		T
722	7417	0	0	0	21	7417	7438	1	0	0	0	0	0	0	0	0	0	0	0	0	99.7177		A
723	0	0	7374	43	21	7417	7438	0	0	0.994203	0.00579749	0	0	-0.00581436	-5.15033	0	0	0.00578065	0.029859	0.0356397	99.7177		C
724	0	0	28	7389	21	7417	7438	0	0	0.00377511	0.996225	0	0	-5.57933	-0.00378225	0	0	0.0210626	0.00376798	0.0248306	99.7177		T
725	0	0	0	7417	21	7417	7438	0	0	0	1	0	0	0	0	0	0	0	0	0	99.7177		T
726	33	7384	0	0	21	7417	7438	0.00444924	0.995551	0	0	-5.41502	-0.00445917	0	0	0.0240927	0.00443933	0	0	0.0285321	99.7177		G
727	7416	2	0	0	20	7418	7438	0.99973	0.000269614	0	0	-0.000269651	-8.21852	0	0	0.000269578	0.00221583	0	0	0.00248541	99.7311		A
728	0	0	1	7417	20	7418	7438	0	0	0.000134807	0.999865	0	0	-8.91166	-0.000134816	0	0	0.00120136	0.000134798	0.00133615	99.7311		T
729	7397	13	0	8	20	7418	7438	0.997169	0.00175249	0	0.00107846	-0.00283497	-6.34672	0	-6.83222	0.00282694	0.0111226	0	0.00736826	0.0213178	99.7311		A
730	7417	1	0	0	20	7418	7438	0.999865	0.000134807	0	0	-0.000134816	-8.91166	0	0	0.000134798	0.00120136	0	0	0.00133615	99.7311		A
731	7418	0	0	0	20	7418	7438	1	0	0	0	0	0	0	0	0	0	0	0	0	99.7311		A
732	0	0	3514	3904	20	7418	7438	0	0	0.473713	0.526287	0	0	-0.747154	-0.641908	0	0	0.353936	0.337828	0.691764	99.7311		T
733	3499	0	3919	0	20	7418	7438	0.47169	0	0.52831	0	-0.751432	0	-0.638073	0	0.354443	0	0.3371	0	0.691543	99.7311		C
734	7417	1	0	0	20	7418	7438	0.999865	0.000134807	0	0	-0.000134816	-8.91166	0	0	0.000134798	0.00120136	0	0	0.00133615	99.7311		A
735	0	0	7	7411	20	7418	7438	0	0	0.000943651	0.999056	0	0	-6.96575	-0.000944096	0	0	0.00657324	0.000943205	0.00751644	99.7311		T
736	0	7418	0	0	20	7418	7438	0	1	0	0	0	0	0	0	0	0	0	0	0	99.7311		G
737	7418	0	0	0	20	7418	7438	1	0	0	0	0	0	0	0	0	0	0	0	0	99.7311		A
738	7413	5	0	0	20	7418	7438	0.999326	0.000674036	0	0	-0.000674263	-7.30223	0	0	0.000673809	0.00492196	0	0	0.00559577	99.7311		A
739	0	0	0	7418	20	7418	7438	0	0	0	1	0	0	0	0	0	0	0	0	0	99.7311		T
740	0	7418	0	0	20	7418	7438	0	1	0	0	0	0	0	0	0	0	0	0	0	99.7311		G
741	0	0	3666	3752	20	7418	7438	0	0	0.494203	0.505797	0	0	-0.704808	-0.68162	0	0	0.348319	0.344761	0.69308	99.7311		T
742	7418	0	0	0	20	7418	7438	1	0	0	0	0	0	0	0	0	0	0	0	0	99.7311		A
743	0	0	1	7417	20	7418	7438	0	0	0.000134807	0.999865	0	0	-8.91166	-0.000134816	0	0	0.00120136	0.000134798	0.00133615	99.7311		T
744	3920	0	1	3497	20	7418	7438	0.528444	0	0.000134807	0.471421	-0.637818	0	-8.91166	-0.752004	0.337051	0	0.00120136	0.35451	0.692763	99.7311		A
745	1	7418	0	0	19	7419	7438	0.000134789	0.999865	0	0	-8.9118	-0.000134798	0	0	0.00120121	0.00013478	0	0	0.00133599	99.7446		G
746	0	0	7	7412	19	7419	7438	0	0	0.000943523	0.999056	0	0	-6.96589	-0.000943969	0	0	0.00657248	0.000943078	0.00751556	99.7446		T
747	3518	3894	0	7	19	7419	7438	0.474188	0.524869	0	0.000943523	-0.746152	-0.644607	0	-6.96589	0.353816	0.338334	0	0.00657248	0.698723	99.7446		G
748	7417	1	1	0	19	7419	7438	0.99973	0.000134789	0.000134789	0	-0.000269614	-8.9118	-8.9118	0	0.000269542	0.00120121	0.00120121	0	0.00267197	99.7446		A
749	96	7323	0	0	19	7419	7438	0.0129397	0.98706	0	0	-4.34745	-0.0130242	0	0	0.0562549	0.0128557	0	0	0.0691106	99.7446		G
750	7307	112	0	0	19	7419	7438	0.984904	0.0150964	0	0	-0.0152115	-4.1933	0	0	0.0149818	0.0633036	0	0	0.0782855	99.7446		A
751	7419	0	0	0	19	7419	7438	1	0	0	0	0	0	0	0	0	0	0	0	0	99.7446		A
752	7418	1	0	0	19	7419	7438	0.999865	0.000134789	0	0	-0.000134798	-8.9118	0	0	0.00013478	0.00120121	0	0	0.00133599	99.7446		A
753	7391	28	0	0	19	7419	7438	0.996226	0.00377409	0	0	-0.00378123	-5.5796	0	0	0.00376696	0.0210579	0	0	0.0248249	99.7446		A
754	0	0	7413	6	19	7419	7438	0	0	0.999191	0.000808734	0	0	-0.000809062	-7.12004	0	0	0.000808407	0.00575822	0.00656663	99.7446		C
755	0	0	0	7419	19	7419	7438	0	0	0	1	0	0	0	0	0	0	0	0	0	99.7446		T
756	43	0	3226	4149	19	7418	7437	0.00579671	0	0.434888	0.559315	-5.15046	0	-0.832666	-0.581042	0.0298558	0	0.362117	0.324986	0.716958	99.7445		T
757	68	7349	0	0	19	7417	7436	0.00916813	0.990832	0	0	-4.69202	-0.00921041	0	0	0.0430171	0.00912597	0	0	0.052143	99.7445		G
758	7419	0	0	0	19	7419	7438	1	0	0	0	0	0	0	0	0	0	0	0	0	99.7446		A
759	0	0	10	7409	19	7419	7438	0	0	0.00134789	0.998652	0	0	-6.60921	-0.0013488	0	0	0.0089085	0.00134698	0.0102555	99.7446		T
760	1	7418	0	0	19	7419	7438	0.000134789	0.999865	0	0	-8.9118	-0.000134798	0	0	0.00120121	0.00013478	0	0	0.00133599	99.7446		G
761	7419	0	0	0	19	7419	7438	1	0	0	0	0	0	0	0	0	0	0	0	0	99.7446		A
762	7163	254	0	0	19	7417	7436	0.965754	0.0342457	0	0	-0.0348458	-3.3742	0	0	0.0336525	0.115552	0	0	0.149204	99.7445		A
763	7419	0	0	0	19	7419	7438	1	0	0	0	0	0	0	0	0	0	0	0	0	99.7446		A
764	13	7406	0	0	19	7419	7438	0.00175226	0.998248	0	0	-6.34685	-0.00175379	0	0	0.0111213	0.00175072	0	0	0.012872	99.7446		G
765	7405	14	0	0	19	7419	7438	0.998113	0.00188705	0	0	-0.00188883	-6.27274	0	0	0.00188527	0.011837	0	0	0.0137222	99.7446		A
766	0	0	7419	0	19	7419	7438	0	0	1	0	0	0	0	0	0	0	0	0	0	99.7446		C
767	7418	1	0	0	19	7419	7438	0.999865	0.000134789	0	0	-0.000134798	-8.9118	0	0	0.00013478	0.00120121	0	0	0.00133599	99.7446		A
768	3619	3800	0	0	19	7419	7438	0.487802	0.512198	0	0	-0.717847	-0.669043	0	0	0.350167	0.342683	0	0	0.69285	99.7446		G
769	0	7418	0	0	20	7418	7438	0	1	0	0	0	0	0	0	0	0	0	0	0	99.7311		G
770	0	0	7418	0	20	7418	7438	0	0	1	0	0	0	0	0	0	0	0	0	0	99.7311		C
771	10	0	3923	3483	20	7416	7436	0.00134844	0	0.528991	0.46966	-6.60881	0	-0.636783	-0.755746	0.00891156	0	0.336853	0.354944	0.700708	99.731		C
772	7418	0	0	0	20	7418	7438	1	0	0	0	0	0	0	0	0	0	0	0	0	99.7311		A
773	0	0	7415	3	20	7418	7438	0	0	0.999596	0.000404422	0	0	-0.000404503	-7.81305	0	0	0.00040434	0.00315977	0.00356411	99.7311		C
774	7403	2	0	13	20	7418	7438	0.997978	0.000269614	0	0.00175249	-0.00202416	-8.21852	0	-6.34672	0.00202006	0.00221583	0	0.0111226	0.0153585	99.7311		A
775	0	0	7	7411	20	7418	7438	0	0	0.000943651	0.999056	0	0	-6.96575	-0.000944096	0	0	0.00657324	0.000943205	0.00751644	99.7311		T
776	0	0	7	7411	20	7418	7438	0	0	0.000943651	0.999056	0	0	-6.96575	-0.000944096	0	0	0.00657324	0.000943205	0.00751644	99.7311		T
777	22	1	86	7307	20	7416	7436	0.00296656	0.000134844	0.0115965	0.985302	-5.82035	-8.9114	-4.45705	-0.014807	0.0172664	0.00120164	0.0516864	0.0145894	0.0847438	99.731		T
778	7416	2	0	0	20	7418	7438	0.99973	0.000269614	0	0	-0.000269651	-8.21852	0	0	0.000269578	0.00221583	0	0	0.00248541	99.7311		A
779	0	0	7414	3	20	7417	7437	0	0	0.999596	0.000404476	0	0	-0.000404558	-7.81292	0	0	0.000404394	0.00316014	0.00356453	99.7311		C
780	7409	9	0	0	20	7418	7438	0.998787	0.00121327	0	0	-0.001214	-6.71444	0	0	0.00121253	0.0081464	0	0	0.00935892	99.7311		A
781	0	0	0	1	7437	1	7438	0	0	0	1	0	0	0	0	0	0	0	0	0	0.0134445		T
782	0	0	1	7417	20	7418	7438	0	0	0.000134807	0.999865	0	0	-8.91166	-0.000134816	0	0	0.00120136	0.000134798	0.00133615	99.7311		T
783	0	0	1	7417	20	7418	7438	0	0	0.000134807	0.999865	0	0	-8.91166	-0.000134816	0	0	0.00120136	0.000134798	0.00133615	99.7311		T
784	0	0	3952	3466	20	7418	7438	0	0	0.532758	0.467242	0	0	-0.629688	-0.760908	0	0	0.335471	0.355528	0.690999	99.7311		C
785	0	0	7169	249	20	7418	7438	0	0	0.966433	0.033567	0	0	-0.0341433	-3.39421	0	0	0.0329972	0.113934	0.146931	99.7311		C
786	0	0	0	7418	20	7418	7438	0	0	0	1	0	0	0	0	0	0	0	0	0	99.7311		T
787	3549	3866	0	2	20	7417	7437	0.478495	0.521235	0	0.000269651	-0.737109	-0.651554	0	-8.21838	0.352703	0.339613	0	0.00221609	0.694532	99.7311		G
788	13	7405	0	0	20	7418	7438	0.00175249	0.998248	0	0	-6.34672	-0.00175403	0	0	0.0111226	0.00175096	0	0	0.0128735	99.7311		G
789	0	0	5	7413	20	7418	7438	0	0	0.000674036	0.999326	0	0	-7.30223	-0.000674263	0	0	0.00492196	0.000673809	0.00559577	99.7311		T
790	11	0	7382	25	20	7418	7438	0.00148288	0	0.995147	0.00337018	-6.51377	0	-0.00486487	-5.69279	0.00965914	0	0.00484126	0.0191857	0.0336861	99.7311		C
791	7418	0	0	0	20	7418	7438	1	0	0	0	0	0	0	0	0	0	0	0	0	99.7311		A
792	7417	1	0	0	20	7418	7438	0.999865	0.000134807	0	0	-0.000134816	-8.91166	0	0	0.000134798	0.00120136	0	0	0.00133615	99.7311		A
793	1	0	3866	3549	22	7416	7438	0.000134844	0	0.521305	0.47856	-8.9114	0	-0.651419	-0.736974	0.00120164	0	0.339588	0.352686	0.693476	99.7042		C
794	0	1	2	7413	22	7416	7438	0	0.000134844	0.000269687	0.999595	0	-8.9114	-8.21825	-0.000404613	0	0.00120164	0.00221636	0.000404449	0.00382245	99.7042		T
795	7416	0	0	0	22	7416	7438	1	0	0	0	0	0	0	0	0	0	0	0	0	99.7042		A
796	0	0	16	7400	22	7416	7438	0	0	0.0021575	0.997843	0	0	-6.13881	-0.00215983	0	0	0.0132445	0.00215517	0.0153996	99.7042		T
797	2	7414	0	0	22	7416	7438	0.000269687	0.99973	0	0	-8.21825	-0.000269724	0	0	0.00221636	0.000269651	0	0	0.00248601	99.7042		G
798	7415	1	0	0	22	7416	7438	0.999865	0.000134844	0	0	-0.000134853	-8.9114	0	0	0.000134834	0.00120164	0	0	0.00133648	99.7042		A
799	3922	3493	0	0	23	7415	7438	0.528928	0.471072	0	0	-0.636903	-0.752744	0	0	0.336876	0.354597	0	0	0.691473	99.6908		A
800	7410	3	0	2	23	7415	7438	0.999326	0.000404585	0	0.000269724	-0.000674536	-7.81265	0	-8.21811	0.000674081	0.00316088	0	0.00221662	0.00605158	99.6908		A
801	0	0	0	7415	23	7415	7438	0	0	0	1	0	0	0	0	0	0	0	0	0	99.6908		T
802	3	7412	0	0	23	7415	7438	0.000404585	0.999595	0	0	-7.81265	-0.000404667	0	0	0.00316088	0.000404503	0	0	0.00356539	99.6908		G
803	7414	1	0	0	23	7415	7438	0.999865	0.000134862	0	0	-0.000134871	-8.91126	0	0	0.000134853	0.00120179	0	0	0.00133664	99.6908		A
804	7412	3	0	0	23	7415	7438	0.999595	0.000404585	0	0	-0.000404667	-7.81265	0	0	0.000404503	0.00316088	0	0	0.00356539	99.6908		A
805	3928	3486	0	1	23	7415	7438	0.529737	0.470128	0	0.000134862	-0.635375	-0.75475	0	-8.91126	0.336581	0.354829	0	0.00120179	0.692612	99.6908		A
806	0	0	7398	18	22	7416	7438	0	0	0.997573	0.00242718	0	0	-0.00243013	-6.02102	0	0	0.00242424	0.0146141	0.0170384	99.7042		C
807	0	0	3	7413	22	7416	7438	0	0	0.000404531	0.999595	0	0	-7.81278	-0.000404613	0	0	0.00316051	0.000404449	0.00356496	99.7042		T
808	7393	23	0	0	22	7416	7438	0.996899	0.0031014	0	0	-0.00310622	-5.7759	0	0	0.00309659	0.0179134	0	0	0.02101	99.7042		A
809	0	0	102	7314	22	7416	7438	0	0	0.013754	0.986246	0	0	-4.28642	-0.0138495	0	0	0.0589556	0.013659	0.0726147	99.7042		T
810	0	0	0	7416	22	7416	7438	0	0	0	1	0	0	0	0	0	0	0	0	0	99.7042		T
811	41	7375	0	0	22	7416	7438	0.00552859	0.994471	0	0	-5.19782	-0.00554393	0	0	0.0287366	0.00551328	0	0	0.0342499	99.7042		G
812	0	0	1	0	7437	1	7438	0	0	1	0	0	0	0	0	0	0	0	0	0	0.0134445		C
813	1	0	7409	6	22	7416	7438	0.000134844	0	0.999056	0.000809061	-8.9114	0	-0.000944351	-7.11964	0.00120164	0	0.000943459	0.00576022	0.00790533	99.7042		C
814	7413	0	0	3	22	7416	7438	0.999595	0	0	0.000404531	-0.000404613	0	0	-7.81278	0.000404449	0	0	0.00316051	0.00356496	99.7042		A
815	0	0	7376	40	22	7416	7438	0	0	0.994606	0.00539374	0	0	-0.00540834	-5.22252	0	0	0.00537917	0.0281689	0.0335481	99.7042		C
816	7416	0	0	0	22	7416	7438	1	0	0	0	0	0	0	0	0	0	0	0	0	99.7042		A
817	7383	33	0	0	22	7416	7438	0.99555	0.00444984	0	0	-0.00445977	-5.41489	0	0	0.00443992	0.0240954	0	0	0.0285353	99.7042		A
818	7401	15	0	0	22	7416	7438	0.997977	0.00202265	0	0	-0.0020247	-6.20334	0	0	0.00202061	0.0125472	0	0	0.0145678	99.7042		A
819	0	7416	0	0	22	7416	7438	0	1	0	0	0	0	0	0	0	0	0	0	0	99.7042		G
820	0	0	0	7416	22	7416	7438	0	0	0	1	0	0	0	0	0	0	0	0	0	99.7042		T
821	3607	3807	0	2	22	7416	7438	0.486381	0.51335	0	0.000269687	-0.720763	-0.666798	0	-8.21825	0.350565	0.342301	0	0.00221636	0.695082	99.7042		G
822	0	7416	0	0	22	7416	7438	0	1	0	0	0	0	0	0	0	0	0	0	0	99.7042		G
823	0	7416	0	0	22	7416	7438	0	1	0	0	0	0	0	0	0	0	0	0	0	99.7042		G
824	4030	3382	0	4	22	7416	7438	0.54342	0.456041	0	0.000539374	-0.609873	-0.785173	0	-7.5251	0.331417	0.358071	0	0.00405885	0.693547	99.7042		A
825	7416	0	0	0	22	7416	7438	1	0	0	0	0	0	0	0	0	0	0	0	0	99.7042		A
826	1	7415	0	0	22	7416	7438	0.000134844	0.999865	0	0	-8.9114	-0.000134853	0	0	0.00120164	0.000134834	0	0	0.00133648	99.7042		G
827	0	0	4027	3388	22	7415	7437	0	0	0.543088	0.456912	0	0	-0.610483	-0.783265	0	0	0.331546	0.357883	0.689429	99.7042		C
828	7404	11	0	2	21	7417	7438	0.998247	0.00148308	0	0.000269651	-0.00175427	-6.51363	0	-8.21838	0.00175119	0.00966024	0	0.00221609	0.0136275	99.7177		A
829	1	0	7415	1	21	7417	7438	0.000134825	0	0.99973	0.000134825	-8.91153	0	-0.000269687	-8.91153	0.0012015	0	0.000269614	0.0012015	0.00267262	99.7177		C
830	2	0	3516	3899	21	7417	7438	0.000269651	0	0.474046	0.525684	-8.21838	0	-0.746451	-0.643055	0.00221609	0	0.353852	0.338044	0.694112	99.7177		T
831	7417	0	0	0	21	7417	7438	1	0	0	0	0	0	0	0	0	0	0	0	0	99.7177		A
832	7417	0	0	0	21	7417	7438	1	0	0	0	0	0	0	0	0	0	0	0	0	99.7177		A
833	7303	110	0	2	22	7415	7437	0.984895	0.0148348	0	0.000269724	-0.0152198	-4.21078	0	-8.21811	0.0149899	0.0624661	0	0.00221662	0.0796725	99.7042		A
834	0	0	18	7398	22	7416	7438	0	0	0.00242718	0.997573	0	0	-6.02102	-0.00243013	0	0	0.0146141	0.00242424	0.0170384	99.7042		T
835	7414	2	0	0	22	7416	7438	0.99973	0.000269687	0	0	-0.000269724	-8.21825	0	0	0.000269651	0.00221636	0	0	0.00248601	99.7042		A
836	0	0	3713	3702	22	7415	7437	0	0	0.500742	0.499258	0	0	-0.691665	-0.694632	0	0	0.346345	0.346801	0.693146	99.7042		C
837	7415	0	0	0	23	7415	7438	1	0	0	0	0	0	0	0	0	0	0	0	0	99.6908		A
838	7408	7	0	1	22	7416	7438	0.998921	0.000943905	0	0.000134844	-0.00107933	-6.96548	0	-8.9114	0.00107817	0.00657476	0	0.00120164	0.00885457	99.7042		A
839	3961	3457	0	0	20	7418	7438	0.533971	0.466029	0	0	-0.627413	-0.763508	0	0	0.335021	0.355817	0	0	0.690837	99.7311		A
840	7415	1	2	0	20	7418	7438	0.999596	0.000134807	0.000269614	0	-0.000404503	-8.91166	-8.21852	0	0.00040434	0.00120136	0.00221583	0	0.00382153	99.7311		A
841	7304	81	32	0	20	7417	7437	0.984765	0.0109209	0.00431441	0	-0.0153525	-4.51708	-5.44579	0	0.0151186	0.0493304	0.0234954	0	0.0879444	99.7311		A
842	7397	21	0	0	20	7418	7438	0.997169	0.00283095	0	0	-0.00283497	-5.86714	0	0	0.00282694	0.0166096	0	0	0.0194365	99.7311		A
843	0	0	0	7418	20	7418	7438	0	0	0	1	0	0	0	0	0	0	0	0	0	99.7311		T
844	7418	0	0	0	20	7418	7438	1	0	0	0	0	0	0	0	0	0	0	0	0	99.7311		A
845	0	0	3520	3898	20	7418	7438	0	0	0.474521	0.525479	0	0	-0.745448	-0.643446	0	0	0.353731	0.338117	0.691848	99.7311		T
846	7307	22	0	89	20	7418	7438	0.985036	0.00296576	0	0.0119978	-0.0150767	-5.82062	0	-4.42303	0.0148511	0.0172626	0	0.0530668	0.0851804	99.7311		A
847	1	0	7415	2	20	7418	7438	0.000134807	0	0.999596	0.000269614	-8.91166	0	-0.000404503	-8.21852	0.00120136	0	0.00040434	0.00221583	0.00382153	99.7311		C
848	26	0	2621	4771	20	7418	7438	0.00350499	0	0.35333	0.643165	-5.65357	0	-1.04035	-0.441354	0.0198157	0	0.367588	0.283863	0.671267	99.7311		T
849	52	7366	0	0	20	7418	7438	0.00700998	0.99299	0	0	-4.96042	-0.00703466	0	0	0.0347724	0.00698535	0	0	0.0417578	99.7311		G
850	7414	3	1	0	20	7418	7438	0.999461	0.000404422	0.000134807	0	-0.000539374	-7.81305	-8.91166	0	0.000539083	0.00315977	0.00120136	0	0.00490021	99.7311		A
851	7406	12	0	0	20	7418	7438	0.998382	0.00161769	0	0	-0.001619	-6.42676	0	0	0.00161638	0.0103965	0	0	0.0120129	99.7311		A
852	0	0	19	7398	20	7417	7437	0	0	0.00256168	0.997438	0	0	-5.96709	-0.00256497	0	0	0.0152858	0.0025584	0.0178442	99.7311		T
853	7417	1	0	0	20	7418	7438	0.999865	0.000134807	0	0	-0.000134816	-8.91166	0	0	0.000134798	0.00120136	0	0	0.00133615	99.7311		A
854	0	0	3956	3462	20	7418	7438	0	0	0.533297	0.466703	0	0	-0.628676	-0.762063	0	0	0.335271	0.355657	0.690928	99.7311		C
855	7418	0	0	0	20	7418	7438	1	0	0	0	0	0	0	0	0	0	0	0	0	99.7311		A
856	7417	1	0	0	20	7418	7438	0.999865	0.000134807	0	0	-0.000134816	-8.91166	0	0	0.000134798	0.00120136	0	0	0.00133615	99.7311		A
857	0	0	3897	3521	20	7418	7438	0	0	0.525344	0.474656	0	0	-0.643702	-0.745164	0	0	0.338165	0.353697	0.691862	99.7311		C
858	7418	0	0	0	20	7418	7438	1	0	0	0	0	0	0	0	0	0	0	0	0	99.7311		A
859	0	0	7417	1	20	7418	7438	0	0	0.999865	0.000134807	0	0	-0.000134816	-8.91166	0	0	0.000134798	0.00120136	0.00133615	99.7311		C
860	7393	18	0	7	20	7418	7438	0.99663	0.00242653	0	0.000943651	-0.00337587	-6.02129	0	-6.96575	0.0033645	0.0146108	0	0.00657324	0.0245486	99.7311		A
861	7417	1	0	0	20	7418	7438	0.999865	0.000134807	0	0	-0.000134816	-8.91166	0	0	0.000134798	0.00120136	0	0	0.00133615	99.7311		A
862	7413	4	1	0	20	7418	7438	0.999326	0.000539229	0.000134807	0	-0.000674263	-7.52537	-8.91166	0	0.000673809	0.0040579	0.00120136	0	0.00593306	99.7311		A
863	7416	2	0	0	20	7418	7438	0.99973	0.000269614	0	0	-0.000269651	-8.21852	0	0	0.000269578	0.00221583	0	0	0.00248541	99.7311		A
864	0	0	4	7414	20	7418	7438	0	0	0.000539229	0.999461	0	0	-7.52537	-0.000539374	0	0	0.0040579	0.000539083	0.00459698	99.7311		T
865	7414	4	0	0	20	7418	7438	0.999461	0.000539229	0	0	-0.000539374	-7.52537	0	0	0.000539083	0.0040579	0	0	0.00459698	99.7311		A
866	0	0	27	7391	20	7418	7438	0	0	0.0036398	0.99636	0	0	-5.61583	-0.00364644	0	0	0.0204405	0.00363316	0.0240736	99.7311		T
867	1	7417	0	0	20	7418	7438	0.000134807	0.999865	0	0	-8.91166	-0.000134816	0	0	0.00120136	0.000134798	0	0	0.00133615	99.7311		G
868	1	7417	0	0	20	7418	7438	0.000134807	0.999865	0	0	-8.91166	-0.000134816	0	0	0.00120136	0.000134798	0	0	0.00133615	99.7311		G
869	14	0	7313	91	20	7418	7438	0.0018873	0	0.985845	0.0122675	-6.27261	0	-0.0142559	-4.40081	0.0118383	0	0.0140541	0.0539867	0.0798791	99.7311		C
870	7416	2	0	0	20	7418	7438	0.99973	0.000269614	0	0	-0.000269651	-8.21852	0	0	0.000269578	0.00221583	0	0	0.00248541	99.7311		A
871	0	0	7418	0	20	7418	7438	0	0	1	0	0	0	0	0	0	0	0	0	0	99.7311		C
872	3344	2	44	4028	20	7418	7438	0.450795	0.000269614	0.00593152	0.543004	-0.796742	-8.21852	-5.12748	-0.61064	0.359168	0.00221583	0.0304137	0.331579	0.723376	99.7311		T
873	0	0	1	7417	20	7418	7438	0	0	0.000134807	0.999865	0	0	-8.91166	-0.000134816	0	0	0.00120136	0.000134798	0.00133615	99.7311		T
874	0	0	0	7418	20	7418	7438	0	0	0	1	0	0	0	0	0	0	0	0	0	99.7311		T
875	0	0	7171	247	20	7418	7438	0	0	0.966703	0.0332974	0	0	-0.0338644	-3.40228	0	0	0.0327368	0.113287	0.146024	99.7311		C
876	0	0	7418	0	20	7418	7438	0	0	1	0	0	0	0	0	0	0	0	0	0	99.7311		C
877	0	0	7418	0	20	7418	7438	0	0	1	0	0	0	0	0	0	0	0	0	0	99.7311		C
878	0	0	245	7170	20	7415	7435	0	0	0.0330411	0.966959	0	0	-3.41	-0.0335993	0	0	0.11267	0.0324892	0.145159	99.731		T
879	7418	0	0	0	20	7418	7438	1	0	0	0	0	0	0	0	0	0	0	0	0	99.7311		A
880	0	0	0	7418	20	7418	7438	0	0	0	1	0	0	0	0	0	0	0	0	0	99.7311		T
881	2	7416	0	0	20	7418	7438	0.000269614	0.99973	0	0	-8.21852	-0.000269651	0	0	0.00221583	0.000269578	0	0	0.00248541	99.7311		G
882	0	0	7418	0	20	7418	7438	0	0	1	0	0	0	0	0	0	0	0	0	0	99.7311		C
883	0	0	7418	0	20	7418	7438	0	0	1	0	0	0	0	0	0	0	0	0	0	99.7311		C
884	3852	58	8	3499	20	7417	7437	0.519347	0.00781987	0.0010786	0.471754	-0.655182	-4.85109	-6.83209	-0.751297	0.340267	0.0379349	0.00736911	0.354428	0.739999	99.7311		A
885	7413	5	0	0	20	7418	7438	0.999326	0.000674036	0	0	-0.000674263	-7.30223	0	0	0.000673809	0.00492196	0	0	0.00559577	99.7311		A
886	0	0	0	7418	20	7418	7438	0	0	0	1	0	0	0	0	0	0	0	0	0	99.7311		T
887	7417	0	1	0	20	7418	7438	0.999865	0	0.000134807	0	-0.000134816	0	-8.91166	0	0.000134798	0	0.00120136	0	0.00133615	99.7311		A
888	0	0	0	7418	20	7418	7438	0	0	0	1	0	0	0	0	0	0	0	0	0	99.7311		T
889	0	1	0	7417	20	7418	7438	0	0.000134807	0	0.999865	0	-8.91166	0	-0.000134816	0	0.00120136	0	0.000134798	0.00133615	99.7311		T
890	0	0	225	7193	20	7418	7438	0	0	0.0303316	0.969668	0	0	-3.49556	-0.0308011	0	0	0.106026	0.0298669	0.135893	99.7311		T
891	7395	23	0	0	20	7418	7438	0.996899	0.00310057	0	0	-0.00310538	-5.77617	0	0	0.00309575	0.0179094	0	0	0.0210052	99.7311		A
892	0	0	5	7413	20	7418	7438	0	0	0.000674036	0.999326	0	0	-7.30223	-0.000674263	0	0	0.00492196	0.000673809	0.00559577	99.7311		T
893	7	0	7389	22	20	7418	7438	0.000943651	0	0.996091	0.00296576	-6.96575	0	-0.00391707	-5.82062	0.00657324	0	0.00390176	0.0172626	0.0277376	99.7311		C
894	7417	0	0	1	20	7418	7438	0.999865	0	0	0.000134807	-0.000134816	0	0	-8.91166	0.000134798	0	0	0.00120136	0.00133615	99.7311		A
895	7416	2	0	0	20	7418	7438	0.99973	0.000269614	0	0	-0.000269651	-8.21852	0	0	0.000269578	0.00221583	0	0	0.00248541	99.7311		A
896	1	0	52	7365	20	7418	7438	0.000134807	0	0.00700998	0.992855	-8.91166	0	-4.96042	-0.00717043	0.00120136	0	0.0347724	0.0071192	0.043093	99.7311		T
897	1	0	7417	0	20	7418	7438	0.000134807	0	0.999865	0	-8.91166	0	-0.000134816	0	0.00120136	0	0.000134798	0	0.00133615	99.7311		C
898	7418	0	0	0	20	7418	7438	1	0	0	0	0	0	0	0	0	0	0	0	0	99.7311		A
899	0	0	19	7399	20	7418	7438	0	0	0.00256134	0.997439	0	0	-5.96723	-0.00256462	0	0	0.0152841	0.00255805	0.0178421	99.7311		T
900	13	7405	0	0	20	7418	7438	0.00175249	0.998248	0	0	-6.34672	-0.00175403	0	0	0.0111226	0.00175096	0	0	0.0128735	99.7311		G
901	3933	3484	0	1	20	7418	7438	0.530197	0.469668	0	0.000134807	-0.634507	-0.755728	0	-8.91166	0.336414	0.354942	0	0.00120136	0.692557	99.7311		A
902	2	0	3195	4221	20	7418	7438	0.000269614	0	0.430709	0.569021	-8.21852	0	-0.842322	-0.563837	0.00221583	0	0.362796	0.320835	0.685847	99.7311		T
903	1	7417	0	0	20	7418	7438	0.000134807	0.999865	0	0	-8.91166	-0.000134816	0	0	0.00120136	0.000134798	0	0	0.00133615	99.7311		G
904	0	7417	0	1	20	7418	7438	0	0.999865	0	0.000134807	0	-0.000134816	0	-8.91166	0	0.000134798	0	0.00120136	0.00133615	99.7311		G
905	34	7376	0	8	20	7418	7438	0.00458345	0.994338	0	0.00107846	-5.3853	-0.00567799	0	-6.83222	0.0246832	0.00564584	0	0.00736826	0.0376974	99.7311		G
906	0	0	1	7418	19	7419	7438	0	0	0.000134789	0.999865	0	0	-8.9118	-0.000134798	0	0	0.00120121	0.00013478	0.00133599	99.7446		T
907	5	0	0	7413	19	7418	7437	0.000674036	0	0	0.999326	-7.30223	0	0	-0.000674263	0.00492196	0	0	0.000673809	0.00559577	99.7445		T
908	1	0	3911	3507	19	7419	7438	0.000134789	0	0.52716	0.472705	-8.9118	0	-0.640251	-0.749283	0.00120121	0	0.337515	0.35419	0.692906	99.7446		C
909	2	0	3604	3812	19	7418	7437	0.000269614	0	0.485845	0.513885	-8.21852	0	-0.721865	-0.665755	0.00221583	0	0.350715	0.342122	0.695052	99.7445		T
910	0	0	1	7418	19	7419	7438	0	0	0.000134789	0.999865	0	0	-8.9118	-0.000134798	0	0	0.00120121	0.00013478	0.00133599	99.7446		T
911	7387	17	1	14	19	7419	7438	0.995687	0.00229141	0.000134789	0.00188705	-0.00432258	-6.07859	-8.9118	-6.27274	0.00430393	0.0139286	0.00120121	0.011837	0.0312707	99.7446		A
912	1	7418	0	0	19	7419	7438	0.000134789	0.999865	0	0	-8.9118	-0.000134798	0	0	0.00120121	0.00013478	0	0	0.00133599	99.7446		G
913	7413	0	0	6	19	7419	7438	0.999191	0	0	0.000808734	-0.000809062	0	0	-7.12004	0.000808407	0	0	0.00575822	0.00656663	99.7446		A
914	7390	28	0	0	19	7418	7437	0.996225	0.0037746	0	0	-0.00378174	-5.57946	0	0	0.00376747	0.0210602	0	0	0.0248277	99.7445		A
915	0	0	0	7419	19	7419	7438	0	0	0	1	0	0	0	0	0	0	0	0	0	99.7446		T
916	0	7419	0	0	19	7419	7438	0	1	0	0	0	0	0	0	0	0	0	0	0	99.7446		G
917	0	0	3895	3522	19	7417	7436	0	0	0.525145	0.474855	0	0	-0.644081	-0.744746	0	0	0.338236	0.353646	0.691882	99.7445		C
918	7408	11	0	0	19	7419	7438	0.998517	0.00148268	0	0	-0.00148378	-6.5139	0	0	0.00148158	0.00965803	0	0	0.0111396	99.7446		A
919	0	0	0	7419	19	7419	7438	0	0	0	1	0	0	0	0	0	0	0	0	0	99.7446		T
920	11	0	8	7400	19	7419	7438	0.00148268	0	0.00107831	0.997439	-6.5139	0	-6.83236	-0.00256428	0.00965803	0	0.00736742	0.00255771	0.0195832	99.7446		T
921	0	7419	0	0	19	7419	7438	0	1	0	0	0	0	0	0	0	0	0	0	0	99.7446		G
922	0	7419	0	0	19	7419	7438	0	1	0	0	0	0	0	0	0	0	0	0	0	99.7446		G
923	29	0	7362	28	19	7419	7438	0.00390888	0	0.992317	0.00377409	-5.5445	0	-0.00771264	-5.5796	0.0216728	0	0.00765339	0.0210579	0.0503841	99.7446		C
924	7417	1	1	0	19	7419	7438	0.99973	0.000134789	0.000134789	0	-0.000269614	-8.9118	-8.9118	0	0.000269542	0.00120121	0.00120121	0	0.00267197	99.7446		A
925	0	0	0	7419	19	7419	7438	0	0	0	1	0	0	0	0	0	0	0	0	0	99.7446		T
926	0	0	273	7145	19	7418	7437	0	0	0.0368024	0.963198	0	0	-3.30219	-0.0374967	0	0	0.121529	0.0361167	0.157645	99.7445		T
927	7418	1	0	0	19	7419	7438	0.999865	0.000134789	0	0	-0.000134798	-8.9118	0	0	0.00013478	0.00120121	0	0	0.00133599	99.7446		A
928	7419	0	0	0	19	7419	7438	1	0	0	0	0	0	0	0	0	0	0	0	0	99.7446		A
929	129	7289	0	0	19	7418	7437	0.0173901	0.98261	0	0	-4.05185	-0.0175431	0	0	0.0704622	0.017238	0	0	0.0877003	99.7445		G
930	0	0	7418	1	19	7419	7438	0	0	0.999865	0.000134789	0	0	-0.000134798	-8.9118	0	0	0.00013478	0.00120121	0.00133599	99.7446		C
931	0	0	7419	0	19	7419	7438	0	0	1	0	0	0	0	0	0	0	0	0	0	99.7446		C
932	1	0	144	7273	19	7418	7437	0.000134807	0	0.0194122	0.980453	-8.91166	0	-3.94185	-0.0197406	0.00120136	0	0.0765202	0.0193547	0.0970763	99.7445		T
933	7418	0	0	1	19	7419	7438	0.999865	0	0	0.000134789	-0.000134798	0	0	-8.9118	0.00013478	0	0	0.00120121	0.00133599	99.7446		A
934	0	0	7419	0	19	7419	7438	0	0	1	0	0	0	0	0	0	0	0	0	0	99.7446		C
935	3861	16	3444	98	19	7419	7438	0.520421	0.00215662	0.464214	0.0132093	-0.653118	-6.13921	-0.767411	-4.32683	0.339896	0.01324	0.356242	0.0571545	0.766533	99.7446		A
936	7419	0	0	0	19	7419	7438	1	0	0	0	0	0	0	0	0	0	0	0	0	99.7446		A
937	7414	5	0	0	19	7419	7438	0.999326	0.000673945	0	0	-0.000674172	-7.30236	0	0	0.000673718	0.00492139	0	0	0.00559511	99.7446		A
938	3556	3862	0	0	19	7418	7437	0.479374	0.520626	0	0	-0.735273	-0.652724	0	0	0.352471	0.339825	0	0	0.692296	99.7445		G
939	0	0	7414	5	19	7419	7438	0	0	0.999326	0.000673945	0	0	-0.000674172	-7.30236	0	0	0.000673718	0.00492139	0.00559511	99.7446		C
940	7419	0	0	0	19	7419	7438	1	0	0	0	0	0	0	0	0	0	0	0	0	99.7446		A
941	0	0	4025	3394	19	7419	7438	0	0	0.542526	0.457474	0	0	-0.611519	-0.782035	0	0	0.331765	0.357761	0.689526	99.7446		C
942	7418	1	0	0	19	7419	7438	0.999865	0.000134789	0	0	-0.000134798	-8.9118	0	0	0.00013478	0.00120121	0	0	0.00133599	99.7446		A
943	0	0	7419	0	19	7419	7438	0	0	1	0	0	0	0	0	0	0	0	0	0	99.7446		C
944	3141	5	459	3814	19	7419	7438	0.423372	0.000673945	0.0618682	0.514085	-0.859503	-7.30236	-2.78275	-0.665366	0.36389	0.00492139	0.172164	0.342055	0.88303	99.7446		T
945	1	0	7400	18	19	7419	7438	0.000134789	0	0.997439	0.0024262	-8.9118	0	-0.00256428	-6.02143	0.00120121	0	0.00255771	0.0146092	0.0183681	99.7446		C
946	1	0	7418	0	19	7419	7438	0.000134789	0	0.999865	0	-8.9118	0	-0.000134798	0	0.00120121	0	0.00013478	0	0.00133599	99.7446		C
947	8	0	3898	3512	19	7418	7437	0.00107846	0	0.525479	0.473443	-6.83222	0	-0.643446	-0.747724	0.00736826	0	0.338117	0.354005	0.69949	99.7445		C
948	7417	2	0	1	18	7420	7438	0.999596	0.000269542	0	0.000134771	-0.000404394	-8.21879	0	-8.91193	0.000404231	0.00221531	0	0.00120107	0.00382061	99.758		A
949	0	0	6	7414	18	7420	7438	0	0	0.000808625	0.999191	0	0	-7.12017	-0.000808952	0	0	0.00575755	0.000808298	0.00656585	99.758		T
950	7419	1	0	0	18	7420	7438	0.999865	0.000134771	0	0	-0.00013478	-8.91193	0	0	0.000134762	0.00120107	0	0	0.00133583	99.758		A
951	7417	2	0	1	18	7420	7438	0.999596	0.000269542	0	0.000134771	-0.000404394	-8.21879	0	-8.91193	0.000404231	0.00221531	0	0.00120107	0.00382061	99.758		A
952	0	0	8	7412	18	7420	7438	0	0	0.00107817	0.998922	0	0	-6.83249	-0.00107875	0	0	0.00736657	0.00107759	0.00844415	99.758		T
953	7416	3	1	0	18	7420	7438	0.999461	0.000404313	0.000134771	0	-0.000539229	-7.81332	-8.91193	0	0.000538938	0.00315903	0.00120107	0	0.00489903	99.758		A
954	0	0	42	7378	18	7420	7438	0	0	0.00566038	0.99434	0	0	-5.17426	-0.00567646	0	0	0.0292883	0.00564433	0.0349326	99.758		T
955	7420	0	0	0	18	7420	7438	1	0	0	0	0	0	0	0	0	0	0	0	0	99.758		A
956	0	0	7301	119	18	7420	7438	0	0	0.983962	0.0160377	0	0	-0.0161677	-4.13281	0	0	0.0159084	0.0662809	0.0821894	99.758		C
957	7420	0	0	0	18	7420	7438	1	0	0	0	0	0	0	0	0	0	0	0	0	99.758		A
958	7415	5	0	0	18	7420	7438	0.999326	0.000673854	0	0	-0.000674082	-7.3025	0	0	0.000673627	0.00492082	0	0	0.00559445	99.758		A
959	3506	3914	0	0	18	7420	7438	0.472507	0.527493	0	0	-0.749703	-0.639619	0	0	0.35424	0.337395	0	0	0.691635	99.758		G
960	0	0	0	7420	18	7420	7438	0	0	0	1	0	0	0	0	0	0	0	0	0	99.758		T
961	7420	0	0	0	18	7420	7438	1	0	0	0	0	0	0	0	0	0	0	0	0	99.758		A
962	0	0	27	7393	18	7420	7438	0	0	0.00363881	0.996361	0	0	-5.6161	-0.00364545	0	0	0.0204359	0.00363219	0.0240681	99.758		T
963	1	7419	0	0	18	7420	7438	0.000134771	0.999865	0	0	-8.91193	-0.00013478	0	0	0.00120107	0.000134762	0	0	0.00133583	99.758		G
964	7419	1	0	0	18	7420	7438	0.999865	0.000134771	0	0	-0.00013478	-8.91193	0	0	0.000134762	0.00120107	0	0	0.00133583	99.758		A
965	0	0	3498	3922	18	7420	7438	0	0	0.471429	0.528571	0	0	-0.751988	-0.637577	0	0	0.354508	0.337005	0.691514	99.758		T
966	0	0	7420	0	18	7420	7438	0	0	1	0	0	0	0	0	0	0	0	0	0	99.758		C
967	0	0	0	7420	18	7420	7438	0	0	0	1	0	0	0	0	0	0	0	0	0	99.758		T
968	44	0	7304	72	18	7420	7438	0.00592992	0	0.984367	0.0097035	-5.12774	0	-0.0157569	-4.63527	0.0304071	0	0.0155106	0.0449783	0.090896	99.758		C
969	7418	1	0	1	18	7420	7438	0.99973	0.000134771	0	0.000134771	-0.000269578	-8.91193	0	-8.91193	0.000269505	0.00120107	0	0.00120107	0.00267164	99.758		A
970	7412	8	0	0	18	7420	7438	0.998922	0.00107817	0	0	-0.00107875	-6.83249	0	0	0.00107759	0.00736657	0	0	0.00844415	99.758		A
971	4	0	3469	3947	18	7420	7438	0.000539084	0	0.46752	0.531941	-7.52564	0	-0.760313	-0.631223	0.00405695	0	0.355462	0.335773	0.695292	99.758		T
972	0	0	7420	0	18	7420	7438	0	0	1	0	0	0	0	0	0	0	0	0	0	99.758		C
973	0	0	7411	9	18	7420	7438	0	0	0.998787	0.00121294	0	0	-0.00121367	-6.71471	0	0	0.0012122	0.00814453	0.00935673	99.758		C
974	4020	3395	0	5	18	7420	7438	0.541779	0.457547	0	0.000673854	-0.612897	-0.781875	0	-7.3025	0.332055	0.357745	0	0.00492082	0.69472	99.758		A
975	0	0	0	7420	18	7420	7438	0	0	0	1	0	0	0	0	0	0	0	0	0	99.758		T
976	3605	3815	0	0	18	7420	7438	0.485849	0.514151	0	0	-0.721857	-0.665238	0	0	0.350714	0.342033	0	0	0.692747	99.758		G
977	7417	3	0	0	18	7420	7438	0.999596	0.000404313	0	0	-0.000404394	-7.81332	0	0	0.000404231	0.00315903	0	0	0.00356326	99.758		A
978	4042	11	3336	31	18	7420	7438	0.544744	0.00148248	0.449596	0.0041779	-0.607439	-6.51404	-0.799407	-5.47795	0.330899	0.00965693	0.35941	0.0228863	0.722852	99.758		A
979	1	2	127	7290	18	7420	7438	0.000134771	0.000269542	0.0171159	0.98248	-8.91193	-8.21879	-4.06775	-0.0176755	0.00120107	0.00221531	0.0696232	0.0173658	0.0904054	99.758		T
980	3487	2	11	3920	18	7420	7438	0.469946	0.000269542	0.00148248	0.528302	-0.755137	-8.21879	-6.51404	-0.638087	0.354874	0.00221531	0.00965693	0.337103	0.703849	99.758		T
981	0	0	3485	3934	19	7419	7438	0	0	0.46974	0.53026	0	0	-0.755576	-0.634388	0	0	0.354924	0.33639	0.691315	99.7446		T
982	34	0	7345	41	18	7420	7438	0.00458221	0	0.989892	0.00552561	-5.38557	0	-0.0101592	-5.19836	0.0246778	0	0.0100566	0.0287241	0.0634585	99.758		C
983	7374	22	3	13	26	7412	7438	0.994873	0.00296816	0.000404749	0.00175391	-0.00514001	-5.81981	-7.81224	-6.34591	0.00511366	0.0172741	0.003162	0.0111302	0.03668	99.6504		A
984	7400	11	0	1	26	7412	7438	0.998381	0.00148408	0	0.000134916	-0.00162031	-6.51296	0	-8.91086	0.00161768	0.00966575	0	0.00120222	0.0124857	99.6504		A
985	3543	10	3840	19	26	7412	7438	0.478009	0.00134916	0.518079	0.00256341	-0.738126	-6.60827	-0.657628	-5.96642	0.352831	0.00891564	0.340703	0.0152944	0.717744	99.6504		C
986	56	0	0	0	7382	56	7438	1	0	0	0	0	0	0	0	0	0	0	0	0	0.752891		A
987	3655	3	2927	139	714	6724	7438	0.543575	0.000446163	0.435306	0.0206722	-0.609587	-7.71483	-0.831705	-3.87896	0.331356	0.00344207	0.362047	0.0801868	0.777032	90.4006		A
988	9	0	0	0	7429	9	7438	1	0	0	0	0	0	0	0	0	0	0	0	0	0.121		A
989	3488	21	3818	77	34	7404	7438	0.471097	0.0028363	0.515667	0.0103998	-0.752692	-5.86525	-0.662294	-4.56597	0.354591	0.0166356	0.341523	0.0474851	0.760235	99.5429		C
990	7404	12	1	3	18	7420	7438	0.997844	0.00161725	0.000134771	0.000404313	-0.00215866	-6.42703	-8.91193	-7.81332	0.00215401	0.0103941	0.00120107	0.00315903	0.0169082	99.758		A
991	7401	6	1	12	18	7420	7438	0.997439	0.000808625	0.000134771	0.00161725	-0.00256393	-7.12017	-8.91193	-6.42703	0.00255737	0.00575755	0.00120107	0.0103941	0.0199101	99.758		A
992	3	0	0	0	7435	3	7438	1	0	0	0	0	0	0	0	0	0	0	0	0	0.0403334		A
993	3421	3908	0	63	45	7392	7437	0.462798	0.52868	0	0.00852273	-0.770465	-0.637373	0	-4.76502	0.35657	0.336966	0	0.040611	0.734146	99.3949		G
994	7412	8	0	0	18	7420	7438	0.998922	0.00107817	0	0	-0.00107875	-6.83249	0	0	0.00107759	0.00736657	0	0	0.00844415	99.758		A
995	3493	10	34	3881	20	7418	7438	0.470882	0.00134807	0.00458345	0.523187	-0.753149	-6.60908	-5.3853	-0.647817	0.354644	0.00890952	0.0246832	0.338929	0.727166	99.7311		T
996	16	0	3503	3900	19	7419	7438	0.00215662	0	0.472166	0.525677	-6.13921	0	-0.750425	-0.643068	0.01324	0	0.354325	0.338046	0.705611	99.7446		T
997	38	0	7327	54	19	7419	7438	0.00512198	0	0.987599	0.00727861	-5.27421	0	-0.0124781	-4.92282	0.0270144	0	0.0123234	0.0358312	0.0751691	99.7446		C
998	7409	6	0	3	20	7418	7438	0.998787	0.000808843	0	0.000404422	-0.001214	-7.11991	0	-7.81305	0.00121253	0.00575889	0	0.00315977	0.0101312	99.7311		A
999	7044	41	322	13	18	7420	7438	0.949326	0.00552561	0.0433962	0.00175202	-0.0520029	-5.19836	-3.13738	-6.34698	0.0493677	0.0287241	0.136151	0.0111201	0.225362	99.758		A
1000	3918	3	3494	5	18	7420	7438	0.528032	0.000404313	0.470889	0.000673854	-0.638598	-7.81332	-0.753132	-7.3025	0.3372	0.00315903	0.354642	0.00492082	0.699922	99.758		A
1001	16	0	3952	3452	18	7420	7438	0.00215633	0	0.532615	0.465229	-6.13935	0	-0.629957	-0.765225	0.0132385	0	0.335524	0.356005	0.704768	99.758		C
1002	3913	27	3438	41	18	7419	7437	0.52743	0.0036393	0.463405	0.00552635	-0.63974	-5.61596	-0.769154	-5.19823	0.337418	0.0204382	0.35643	0.0287272	0.743013	99.758		A
1003	7404	11	3	2	18	7420	7438	0.997844	0.00148248	0.000404313	0.000269542	-0.00215866	-6.51404	-7.81332	-8.21879	0.00215401	0.00965693	0.00315903	0.00221531	0.0171853	99.758		A
1004	48	0	34	7338	18	7420	7438	0.006469	0	0.00458221	0.988949	-5.04073	0	-5.38557	-0.0111127	0.0326085	0	0.0246778	0.0109899	0.0682763	99.758		T
1005	4	0	7392	24	18	7420	7438	0.000539084	0	0.996226	0.0032345	-7.52564	0	-0.00378072	-5.73388	0.00405695	0	0.00376646	0.0185462	0.0263696	99.758		C
1006	38	0	7005	377	18	7420	7438	0.00512129	0	0.94407	0.0508086	-5.27435	0	-0.0575549	-2.97969	0.0270115	0	0.0543358	0.151394	0.232741	99.758		C
1007	4622	2793	0	4	18	7419	7437	0.622995	0.376466	0	0.000539156	-0.473217	-0.976928	0	-7.52551	0.294812	0.36778	0	0.00405742	0.666649	99.758		A
1008	7401	17	1	1	18	7420	7438	0.997439	0.00229111	0.000134771	0.000134771	-0.00256393	-6.07872	-8.91193	-8.91193	0.00255737	0.013927	0.00120107	0.00120107	0.0188865	99.758		A
1009	7401	9	7	2	18	7419	7437	0.997574	0.0012131	0.000943523	0.000269578	-0.00242915	-6.71457	-6.96589	-8.21865	0.00242326	0.00814546	0.00657248	0.00221557	0.0193568	99.758		A
1010	3908	18	3432	61	18	7419	7437	0.526756	0.0024262	0.462596	0.00822213	-0.641019	-6.02143	-0.770901	-4.80093	0.33766	0.0146092	0.356616	0.0394738	0.748359	99.758		A
1011	4	1	3596	3818	18	7419	7437	0.000539156	0.000134789	0.484701	0.514625	-7.52551	-8.9118	-0.724222	-0.664318	0.00405742	0.00120121	0.351032	0.341874	0.698164	99.758		T
1012	7401	10	1	8	18	7420	7438	0.997439	0.00134771	0.000134771	0.00107817	-0.00256393	-6.60935	-8.91193	-6.83249	0.00255737	0.00890748	0.00120107	0.00736657	0.0200325	99.758		A
1013	7412	7	1	0	18	7420	7438	0.998922	0.000943396	0.000134771	0	-0.00107875	-6.96602	-8.91193	0	0.00107759	0.00657172	0.00120107	0	0.00885038	99.758		A
1014	55	3440	0	1	3942	3496	7438	0.0157323	0.983982	0	0.000286041	-4.15204	-0.016148	0	-8.15937	0.065321	0.0158893	0	0.00233392	0.0835443	47.0019		G
1015	15	0	7381	24	18	7420	7438	0.00202156	0	0.994744	0.0032345	-6.20388	0	-0.00526993	-5.73388	0.0125415	0	0.00524223	0.0185462	0.03633	99.758		C
1016	3948	1	2708	763	18	7420	7438	0.532075	0.000134771	0.36496	0.10283	-0.63097	-8.91193	-1.00797	-2.27468	0.335724	0.00120107	0.367868	0.233905	0.938698	99.758		A
1017	6781	629	1	7	18	7418	7436	0.914128	0.0847937	0.000134807	0.000943651	-0.0897849	-2.46753	-8.91166	-6.96575	0.0820749	0.209231	0.00120136	0.00657324	0.299081	99.7579		A
1018	2	3	3948	3466	18	7419	7437	0.000269578	0.000404367	0.532147	0.467179	-8.21865	-7.81319	-0.630835	-0.761043	0.00221557	0.0031594	0.335697	0.355543	0.696615	99.758		C
1019	0	0	29	7391	18	7420	7438	0	0	0.00390836	0.996092	0	0	-5.54464	-0.00391601	0	0	0.0216704	0.00390071	0.0255711	99.758		T
1020	680	2	3139	3594	18	7415	7433	0.091706	0.000269724	0.423331	0.484693	-2.38917	-8.21811	-0.859601	-0.724239	0.219101	0.00221662	0.363896	0.351034	0.936247	99.7578		T
1021	3	0	512	6905	18	7420	7438	0.000404313	0	0.0690027	0.930593	-7.81332	0	-2.67361	-0.0719333	0.00315903	0	0.184486	0.0669406	0.254586	99.758		T
1022	3919	8	3402	93	16	7422	7438	0.528025	0.00107788	0.458367	0.0125303	-0.638612	-6.83276	-0.780085	-4.3796	0.337203	0.00736487	0.357565	0.0548778	0.757011	99.7849		A
1023	1	1	2797	4622	17	7421	7438	0.000134753	0.000134753	0.376903	0.622827	-8.91207	-8.91207	-0.975766	-0.473486	0.00120093	0.00120093	0.36777	0.2949	0.665072	99.7714		T
1024	3490	3915	8	9	16	7422	7438	0.470224	0.527486	0.00107788	0.00121261	-0.754547	-0.639633	-6.83276	-6.71498	0.354806	0.337397	0.00736487	0.00814266	0.707711	99.7849		G
1025	3497	9	3894	22	16	7422	7438	0.471167	0.00121261	0.524656	0.00296416	-0.752543	-6.71498	-0.645012	-5.82116	0.354573	0.00814266	0.33841	0.0172549	0.71838	99.7849		C
1026	7413	7	2	0	16	7422	7438	0.998787	0.000943142	0.000269469	0	-0.00121335	-6.96629	-8.21906	0	0.00121188	0.0065702	0.00221478	0	0.00999686	99.7849		A
1027	4	0	3488	3930	16	7422	7438	0.000538938	0	0.469954	0.529507	-7.52591	0	-0.75512	-0.635809	0.004056	0	0.354872	0.336665	0.695593	99.7849		T
1028	7412	7	0	3	16	7422	7438	0.998653	0.000943142	0	0.000404204	-0.00134825	-6.96629	0	-7.81359	0.00134644	0.0065702	0	0.00315828	0.0110749	99.7849		A
1029	7041	361	20	0	16	7422	7438	0.948666	0.0486392	0.00269469	0	-0.0526984	-3.02333	-5.91647	0	0.0499931	0.147052	0.0159431	0	0.212988	99.7849		A
1030	50	0	3770	3602	16	7422	7438	0.00673673	0	0.507949	0.485314	-5.00018	0	-0.677374	-0.722959	0.0336849	0	0.344071	0.350862	0.728619	99.7849		C
1031	3499	3	3598	322	16	7422	7438	0.471436	0.000404204	0.484775	0.0433845	-0.751971	-7.81359	-0.72407	-3.13765	0.354507	0.00315828	0.351011	0.136126	0.844802	99.7849		C
1032	6761	659	2	0	16	7422	7438	0.91094	0.0887901	0.000269469	0	-0.0932778	-2.42148	-8.21906	0	0.0849705	0.215003	0.00221478	0	0.302189	99.7849		A
1033	50	1	3738	3633	16	7422	7438	0.00673673	0.000134735	0.503638	0.489491	-5.00018	-8.9122	-0.685898	-0.71439	0.0336849	0.00120078	0.345444	0.349687	0.730017	99.7849		C
1034	3931	3488	1	2	16	7422	7438	0.529642	0.469954	0.000134735	0.000269469	-0.635555	-0.75512	-8.9122	-8.21906	0.336616	0.354872	0.00120078	0.00221478	0.694904	99.7849		A
1035	30	0	7354	38	16	7422	7438	0.00404204	0	0.990838	0.00511991	-5.51101	0	-0.00920418	-5.27462	0.0222757	0	0.00911985	0.0270056	0.0584011	99.7849		C
1036	38	0	392	6992	16	7422	7438	0.00511991	0	0.052816	0.942064	-5.27462	0	-2.94094	-0.0596819	0.0270056	0	0.155329	0.0562242	0.238558	99.7849		T
1037	2	0	7341	79	16	7422	7438	0.000269469	0	0.989086	0.010644	-8.21906	0	-0.0109735	-4.54276	0.00221478	0	0.0108537	0.0483532	0.0614217	99.7849		C
1038	3491	4	3780	147	16	7422	7438	0.470358	0.000538938	0.509297	0.019806	-0.75426	-7.52591	-0.674725	-3.92177	0.354773	0.004056	0.343635	0.0776745	0.780138	99.7849		C
1039	7345	75	2	0	16	7422	7438	0.989625	0.0101051	0.000269469	0	-0.0104288	-4.59472	-8.21906	0	0.0103206	0.04643	0.00221478	0	0.0589654	99.7849		A
1040	2	1	3484	3935	16	7422	7438	0.000269469	0.000134735	0.469415	0.530181	-8.21906	-8.9122	-0.756268	-0.634538	0.00221478	0.00120078	0.355004	0.33642	0.694839	99.7849		T
1041	7377	42	3	0	16	7422	7438	0.993937	0.00565885	0.000404204	0	-0.00608151	-5.17453	-7.81359	0	0.00604464	0.0292819	0.00315828	0	0.0384848	99.7849		A
1042	491	6926	0	4	16	7421	7437	0.0661636	0.933297	0	0.000539011	-2.71562	-0.0690314	0	-7.52577	0.179675	0.0644268	0	0.00405647	0.248159	99.7849		G
1043	491	0	34	6896	16	7421	7437	0.0661636	0	0.00458159	0.929255	-2.71562	0	-5.38571	-0.0733723	0.179675	0	0.0246751	0.0681815	0.272532	99.7849		T
1044	11	0	4022	3387	16	7420	7436	0.00148248	0	0.542049	0.456469	-6.51404	0	-0.6124	-0.784234	0.00965693	0	0.33195	0.357979	0.699586	99.7848		C
1045	3489	7	3839	87	16	7422	7438	0.470089	0.000943142	0.517246	0.0117219	-0.754833	-6.96629	-0.659237	-4.4463	0.354839	0.0065702	0.340988	0.0521191	0.754516	99.7849		C
1046	7389	18	0	15	16	7422	7438	0.995554	0.00242522	0	0.00202102	-0.00445615	-6.02183	0	-6.20415	0.00443634	0.0146043	0	0.0125387	0.0315793	99.7849		A
1047	3722	3696	3	1	16	7422	7438	0.501482	0.497979	0.000404204	0.000134735	-0.690187	-0.697197	-7.81359	-8.9122	0.346117	0.34719	0.00315828	0.00120078	0.697665	99.7849		A
1048	7418	2	0	2	16	7422	7438	0.999461	0.000269469	0	0.000269469	-0.000539084	-8.21906	0	-8.21906	0.000538793	0.00221478	0	0.00221478	0.00496836	99.7849		A
1049	3497	4	26	3895	16	7422	7438	0.471167	0.000538938	0.0035031	0.524791	-0.752543	-7.52591	-5.65411	-0.644755	0.354573	0.004056	0.0198069	0.338362	0.716798	99.7849		T
1050	121	7296	0	5	16	7422	7438	0.0163029	0.983023	0	0.000673673	-4.11641	-0.0171223	0	-7.30277	0.0671094	0.0168316	0	0.00491968	0.0888607	99.7849		G
1051	306	7114	0	2	16	7422	7438	0.0412288	0.958502	0	0.000269469	-3.18862	-0.0423839	0	-8.21906	0.131463	0.040625	0	0.00221478	0.174303	99.7849		G
1052	7410	12	0	0	16	7422	7438	0.998383	0.00161681	0	0	-0.00161812	-6.4273	0	0	0.00161551	0.0103917	0	0	0.0120073	99.7849		A
1053	32	7369	0	21	16	7422	7438	0.00431151	0.992859	0	0.00282943	-5.44647	-0.00716655	0	-5.86768	0.0234825	0.00711537	0	0.0166022	0.0472	99.7849		G
1054	7	0	7389	25	16	7421	7437	0.000943269	0	0.995688	0.00336882	-6.96616	0	-0.00432141	-5.69319	0.00657096	0	0.00430278	0.0191793	0.0300531	99.7849		C
1055	2	6	3961	3453	16	7422	7438	0.000269469	0.000808407	0.533684	0.465238	-8.21906	-7.12044	-0.627952	-0.765205	0.00221478	0.00575622	0.335128	0.356003	0.699102	99.7849		C
1056	3499	1	929	2992	16	7421	7437	0.4715	0.000134753	0.125185	0.40318	-0.751837	-8.91207	-2.07796	-0.908372	0.354491	0.00120093	0.26013	0.366237	0.982059	99.7849		A
1057	3595	3811	0	15	17	7421	7438	0.484436	0.513543	0	0.00202129	-0.72477	-0.666422	0	-6.20402	0.351105	0.342236	0	0.0125401	0.705881	99.7714		G
1058	1	0	0	0	7437	1	7438	1	0	0	0	0	0	0	0	0	0	0	0	0	0.0134445		A
1059	3888	36	12	3485	17	7421	7438	0.523919	0.0048511	0.00161703	0.469613	-0.646419	-5.32855	-6.42716	-0.755846	0.338671	0.0258493	0.0103929	0.354955	0.729868	99.7714		A
1060	3549	0	3858	15	16	7422	7438	0.478173	0	0.519806	0.00202102	-0.737783	0	-0.6543	-6.20415	0.352788	0	0.340109	0.0125387	0.705435	99.7849		C
1061	3960	5	3428	29	16	7422	7438	0.533549	0.000673673	0.46187	0.0039073	-0.628205	-7.30277	-0.772472	-5.54491	0.335178	0.00491968	0.356782	0.0216656	0.718545	99.7849		A
1062	7383	9	23	7	16	7422	7438	0.994745	0.00121261	0.0030989	0.000943142	-0.0052685	-6.71498	-5.77671	-6.96629	0.00524082	0.00814266	0.0179014	0.0065702	0.0378551	99.7849		A
1063	6	1	30	7385	16	7422	7438	0.000808407	0.000134735	0.00404204	0.995015	-7.12044	-8.9122	-5.51101	-0.00499765	0.00575622	0.00120078	0.0222757	0.00497273	0.0342054	99.7849		T
1064	10	0	14	7398	16	7422	7438	0.00134735	0	0.00188628	0.996766	-6.60962	0	-6.27315	-0.00323887	0.00890544	0	0.0118329	0.0032284	0.0239668	99.7849		T
1065	3918	55	5	3444	16	7422	7438	0.52789	0.0074104	0.000673673	0.464026	-0.638867	-4.90487	-7.30277	-0.767815	0.337252	0.0363471	0.00491968	0.356286	0.734804	99.7849		A
1066	1	0	1	7420	15	7422	7437	0.000134735	0	0.000134735	0.999731	-8.9122	0	-8.9122	-0.000269505	0.00120078	0	0.00120078	0.000269433	0.002671	99.7983		T
1067	7423	0	0	0	15	7423	7438	1	0	0	0	0	0	0	0	0	0	0	0	0	99.7983		A
1068	0	7423	0	0	15	7423	7438	0	1	0	0	0	0	0	0	0	0	0	0	0	99.7983		G
1069	0	0	0	7423	15	7423	7438	0	0	0	1	0	0	0	0	0	0	0	0	0	99.7983		T
1070	3878	1	6	3538	15	7423	7438	0.52243	0.000134716	0.000808299	0.476627	-0.649264	-8.91234	-7.12058	-0.741022	0.339195	0.00120064	0.00575555	0.353191	0.699342	99.7983		A
1071	7423	0	0	0	15	7423	7438	1	0	0	0	0	0	0	0	0	0	0	0	0	99.7983		A
1072	0	1	0	7421	16	7422	7438	0	0.000134735	0	0.999865	0	-8.9122	0	-0.000134744	0	0.00120078	0	0.000134725	0.00133551	99.7849		T
1073	0	0	0	1	7437	1	7438	0	0	0	1	0	0	0	0	0	0	0	0	0	0.0134445		T
1074	1	0	0	0	7437	1	7438	1	0	0	0	0	0	0	0	0	0	0	0	0	0.0134445		A
1075	1	0	0	0	7437	1	7438	1	0	0	0	0	0	0	0	0	0	0	0	0	0.0134445		A
1076	1	0	0	0	7437	1	7438	1	0	0	0	0	0	0	0	0	0	0	0	0	0.0134445		A
1077	1	0	0	0	7437	1	7438	1	0	0	0	0	0	0	0	0	0	0	0	0	0.0134445		A
1078	1	0	0	0	7437	1	7438	1	0	0	0	0	0	0	0	0	0	0	0	0	0.0134445		A
1079	0	0	3	7420	15	7423	7438	0	0	0.000404149	0.999596	0	0	-7.81373	-0.000404231	0	0	0.00315791	0.000404068	0.00356198	99.7983		T
1080	7	0	0	0	7431	7	7438	1	0	0	0	0	0	0	0	0	0	0	0	0	0.0941113		A
1081	8	0	0	0	7430	8	7438	1	0	0	0	0	0	0	0	0	0	0	0	0	0.107556		A
1082	5	0	0	0	7433	5	7438	1	0	0	0	0	0	0	0	0	0	0	0	0	0.0672224		A
1083	1	0	0	0	7437	1	7438	1	0	0	0	0	0	0	0	0	0	0	0	0	0.0134445		A
1084	5	0	0	2	7431	7	7438	0.714286	0	0	0.285714	-0.336472	0	0	-1.25276	0.240337	0	0	0.357932	0.59827	0.0941113		A
1085	6	0	6	3915	3511	3927	7438	0.00152788	0	0.00152788	0.996944	-6.48387	0	-6.48387	-0.00306045	0.0099066	0	0.0099066	0.00305109	0.0228643	52.7965		T
1086	11	0	0	0	7427	11	7438	1	0	0	0	0	0	0	0	0	0	0	0	0	0.147889		A
1087	3494	0	0	0	3944	3494	7438	1	0	0	0	0	0	0	0	0	0	0	0	0	46.975		A
1088	7422	0	0	1	15	7423	7438	0.999865	0	0	0.000134716	-0.000134725	0	0	-8.91234	0.000134707	0	0	0.00120064	0.00133535	99.7983		A
1089	7423	0	0	0	15	7423	7438	1	0	0	0	0	0	0	0	0	0	0	0	0	99.7983		A
1090	7421	0	0	0	17	7421	7438	1	0	0	0	0	0	0	0	0	0	0	0	0	99.7714		A
1091	1	0	0	0	7437	1	7438	1	0	0	0	0	0	0	0	0	0	0	0	0	0.0134445		A
1092	7420	0	0	0	18	7420	7438	1	0	0	0	0	0	0	0	0	0	0	0	0	99.758		A
1093	16	0	0	0	7422	16	7438	1	0	0	0	0	0	0	0	0	0	0	0	0	0.215112		A
1094	1	0	0	0	7437	1	7438	1	0	0	0	0	0	0	0	0	0	0	0	0	0.0134445		A
1095	0	0	1	0	7437	1	7438	0	0	1	0	0	0	0	0	0	0	0	0	0	0.0134445		C
1096	34	0	10	7376	18	7420	7438	0.00458221	0	0.00134771	0.99407	-5.38557	0	-6.60935	-0.00594757	0.0246778	0	0.00890748	0.0059123	0.0394976	99.758		T
1097	3470	28	8	3915	17	7421	7438	0.467592	0.00377308	0.00107802	0.527557	-0.760159	-5.57986	-6.83263	-0.639498	0.355444	0.0210533	0.00736572	0.337372	0.721235	99.7714		T
1098	7390	9	0	24	15	7423	7438	0.995554	0.00121245	0	0.00323319	-0.00445555	-6.71511	0	-5.73428	0.00443575	0.00814173	0	0.0185401	0.0311175	99.7983		A
1099	4044	3365	0	13	15	7422	7437	0.544867	0.453382	0	0.00175155	-0.607214	-0.791021	0	-6.34725	0.330851	0.358634	0	0.0111175	0.700603	99.7983		A
1100	183	7240	0	0	15	7423	7438	0.0246531	0.975347	0	0	-3.70285	-0.0249621	0	0	0.0912868	0.0243467	0	0	0.115633	99.7983		G
1101	81	7340	0	2	15	7423	7438	0.010912	0.988819	0	0.000269433	-4.51789	-0.0112444	0	-8.21919	0.0492993	0.0111187	0	0.00221452	0.0626326	99.7983		G
1102	3902	25	32	3462	16	7421	7437	0.525805	0.00336882	0.00431209	0.466514	-0.642825	-5.69319	-5.44633	-0.762467	0.338	0.0191793	0.0234851	0.355702	0.736367	99.7849		A
1103	665	6752	0	5	16	7422	7438	0.0895985	0.909728	0	0.000673673	-2.41242	-0.0946098	0	-7.30277	0.216149	0.0860692	0	0.00491968	0.307138	99.7849		G
1104	7196	225	0	2	15	7423	7438	0.969419	0.0303112	0	0.000269433	-0.031058	-3.49624	0	-8.21919	0.0301082	0.105975	0	0.00221452	0.138298	99.7983		A
1105	3527	3879	1	14	15	7421	7436	0.475273	0.522706	0.000134753	0.00188654	-0.743866	-0.648736	-8.91207	-6.27301	0.353539	0.339098	0.00120093	0.0118343	0.705673	99.7983		G
1106	6683	729	5	5	15	7422	7437	0.900431	0.0982215	0.000673673	0.000673673	-0.104882	-2.32053	-7.30277	-7.30277	0.0944386	0.227926	0.00491968	0.00491968	0.332204	99.7983		A
1107	0	0	1	0	7437	1	7438	0	0	1	0	0	0	0	0	0	0	0	0	0	0.0134445		C
1108	4	1	7321	97	15	7423	7438	0.000538866	0.000134716	0.986259	0.0130675	-7.52604	-8.91234	-0.0138364	-4.33763	0.00405553	0.00120064	0.0136462	0.0566819	0.0755843	99.7983		C
1109	0	0	1	0	7437	1	7438	0	0	1	0	0	0	0	0	0	0	0	0	0	0.0134445		C
1110	1	0	3476	21	3940	3498	7438	0.000285878	0	0.993711	0.00600343	-8.15995	0	-0.00630917	-5.11542	0.00233275	0	0.00626949	0.0307101	0.0393123	47.0288		C
1111	3484	13	0	1	3940	3498	7438	0.995998	0.00371641	0	0.000285878	-0.00401032	-5.595	0	-8.15995	0.00399427	0.0207933	0	0.00233275	0.0271203	47.0288		A
1112	4025	3392	3	3	15	7423	7438	0.542234	0.456958	0.000404149	0.000404149	-0.612058	-0.783164	-7.81373	-7.81373	0.331879	0.357873	0.00315791	0.00315791	0.696067	99.7983		A
1113	1	0	35	7387	15	7423	7438	0.000134716	0	0.00471507	0.99515	-8.91234	0	-5.35699	-0.00486159	0.00120064	0	0.0252586	0.00483801	0.0312973	99.7983		T
1114	7414	5	3	1	15	7423	7438	0.998788	0.000673582	0.000404149	0.000134716	-0.00121318	-7.3029	-7.81373	-8.91234	0.00121171	0.0049191	0.00315791	0.00120064	0.0104894	99.7983		A
1115	7410	13	0	0	15	7423	7438	0.998249	0.00175131	0	0	-0.00175285	-6.34739	0	0	0.00174978	0.0111163	0	0	0.012866	99.7983		A
1116	22	3886	3494	21	15	7423	7438	0.00296376	0.523508	0.470699	0.00282904	-5.8213	-0.647203	-0.753536	-5.86782	0.0172529	0.338816	0.354689	0.0166003	0.727358	99.7983		G
1117	7420	3	0	0	15	7423	7438	0.999596	0.000404149	0	0	-0.000404231	-7.81373	0	0	0.000404068	0.00315791	0	0	0.00356198	99.7983		A
1118	4	1	35	7383	15	7423	7438	0.000538866	0.000134716	0.00471507	0.994611	-7.52604	-8.91234	-5.35699	-0.00540323	0.00405553	0.00120064	0.0252586	0.00537411	0.0358889	99.7983		T
1119	80	3806	1	39	3512	3926	7438	0.020377	0.969435	0.000254712	0.00993377	-3.89335	-0.0310423	-8.27538	-4.61181	0.0793347	0.0300935	0.00210784	0.0458127	0.157349	52.783		G
1120	3823	101	0	2	3512	3926	7438	0.973765	0.0257259	0	0.000509424	-0.0265856	-3.66026	0	-7.58223	0.0258882	0.0941635	0	0.00386257	0.123914	52.783		A
1121	7420	2	1	0	15	7423	7438	0.999596	0.000269433	0.000134716	0	-0.000404231	-8.21919	-8.91234	0	0.000404068	0.00221452	0.00120064	0	0.00381923	99.7983		A
1122	7393	25	3	1	16	7422	7438	0.996093	0.00336836	0.000404204	0.000134735	-0.00391496	-5.69333	-7.81359	-8.9122	0.00389966	0.0191772	0.00315828	0.00120078	0.0274359	99.7849		A
1123	3513	3906	0	1	16	7420	7436	0.47345	0.526415	0	0.000134771	-0.747709	-0.641665	0	-8.91193	0.354003	0.337782	0	0.00120107	0.692986	99.7848		G
1124	3921	5	5	3491	16	7422	7438	0.528294	0.000673673	0.000673673	0.470358	-0.638102	-7.30277	-7.30277	-0.75426	0.337106	0.00491968	0.00491968	0.354773	0.701718	99.7849		A
1125	0	1	5	7415	16	7421	7437	0	0.000134753	0.000673764	0.999191	0	-8.91207	-7.30263	-0.000808843	0	0.00120093	0.00492025	0.000808189	0.00692936	99.7849		T
1126	0	7422	0	0	16	7422	7438	0	1	0	0	0	0	0	0	0	0	0	0	0	99.7849		G
1127	0	7422	0	0	16	7422	7438	0	1	0	0	0	0	0	0	0	0	0	0	0	99.7849		G
1128	0	7422	0	0	16	7422	7438	0	1	0	0	0	0	0	0	0	0	0	0	0	99.7849		G
1129	0	7422	0	0	16	7422	7438	0	1	0	0	0	0	0	0	0	0	0	0	0	99.7849		G
1130	0	0	7422	0	16	7422	7438	0	0	1	0	0	0	0	0	0	0	0	0	0	99.7849		C
1131	7422	0	0	0	16	7422	7438	1	0	0	0	0	0	0	0	0	0	0	0	0	99.7849		A
1132	7421	0	0	0	17	7421	7438	1	0	0	0	0	0	0	0	0	0	0	0	0	99.7714		A
1133	7421	0	0	0	17	7421	7438	1	0	0	0	0	0	0	0	0	0	0	0	0	99.7714		A
1134	0	0	0	7421	17	7421	7438	0	0	0	1	0	0	0	0	0	0	0	0	0	99.7714		T
1135	7418	3	0	0	17	7421	7438	0.999596	0.000404258	0	0	-0.00040434	-7.81346	0	0	0.000404176	0.00315865	0	0	0.00356283	99.7714		A
1136	3	0	7412	5	17	7420	7437	0.000404313	0	0.998922	0.000673854	-7.81332	0	-0.00107875	-7.3025	0.00315903	0	0.00107759	0.00492082	0.00915743	99.7714		C
1137	3	2	0	0	7433	5	7438	0.6	0.4	0	0	-0.510826	-0.916291	0	0	0.306495	0.366516	0	0	0.673012	0.0672224		A
1138	2	0	0	0	7436	2	7438	1	0	0	0	0	0	0	0	0	0	0	0	0	0.0268889		A
1139	2	0	0	0	7436	2	7438	1	0	0	0	0	0	0	0	0	0	0	0	0	0.0268889		A
1140	0	0	0	2	7436	2	7438	0	0	0	1	0	0	0	0	0	0	0	0	0	0.0268889		T
1141	0	0	0	2	7436	2	7438	0	0	0	1	0	0	0	0	0	0	0	0	0	0.0268889		T
1142	0	0	0	2	7436	2	7438	0	0	0	1	0	0	0	0	0	0	0	0	0	0.0268889		T
1143	7415	5	1	0	17	7421	7438	0.999191	0.000673764	0.000134753	0	-0.000808843	-7.30263	-8.91207	0	0.000808189	0.00492025	0.00120093	0	0.00692936	99.7714		A
1144	7421	0	0	0	17	7421	7438	1	0	0	0	0	0	0	0	0	0	0	0	0	99.7714		A
1145	7417	1	1	2	17	7421	7438	0.999461	0.000134753	0.000134753	0.000269505	-0.000539156	-8.91207	-8.91207	-8.21892	0.000538866	0.00120093	0.00120093	0.00221504	0.00515576	99.7714		A
1146	3868	3552	1	1	16	7422	7438	0.521153	0.478577	0.000134735	0.000134735	-0.651711	-0.736938	-8.9122	-8.9122	0.339641	0.352682	0.00120078	0.00120078	0.694725	99.7849		A
1147	7424	0	0	1	13	7425	7438	0.999865	0	0	0.00013468	-0.000134689	0	0	-8.91261	0.000134671	0	0	0.00120035	0.00133502	99.8252		A
1148	0	2	0	7423	13	7425	7438	0	0.00026936	0	0.999731	0	-8.21946	0	-0.000269397	0	0.002214	0	0.000269324	0.00248332	99.8252		T
1149	0	7423	0	2	13	7425	7438	0	0.999731	0	0.00026936	0	-0.000269397	0	-8.21946	0	0.000269324	0	0.002214	0.00248332	99.8252		G
1150	1	0	0	0	7437	1	7438	1	0	0	0	0	0	0	0	0	0	0	0	0	0.0134445		A
1151	0	0	0	1	7437	1	7438	0	0	0	1	0	0	0	0	0	0	0	0	0	0.0134445		T
1152	1	0	0	0	7437	1	7438	1	0	0	0	0	0	0	0	0	0	0	0	0	0.0134445		A
1153	1	0	0	0	7437	1	7438	1	0	0	0	0	0	0	0	0	0	0	0	0	0.0134445		A
1154	0	1	0	0	7437	1	7438	0	1	0	0	0	0	0	0	0	0	0	0	0	0.0134445		G
1155	0	0	0	1	7437	1	7438	0	0	0	1	0	0	0	0	0	0	0	0	0	0.0134445		T
1156	0	7425	0	0	13	7425	7438	0	1	0	0	0	0	0	0	0	0	0	0	0	99.8252		G
1157	0	0	7425	0	13	7425	7438	0	0	1	0	0	0	0	0	0	0	0	0	0	99.8252		C
1158	1	0	0	7425	12	7426	7438	0.000134662	0	0	0.999865	-8.91274	0	0	-0.000134671	0.00120021	0	0	0.000134653	0.00133486	99.8387		T
1159	3	0	7423	0	12	7426	7438	0.000403986	0	0.999596	0	-7.81413	0	-0.000404068	0	0.0031568	0	0.000403904	0	0.0035607	99.8387		C
1160	0	0	3	7424	11	7427	7438	0	0	0.000403932	0.999596	0	0	-7.81426	-0.000404013	0	0	0.00315643	0.00040385	0.00356028	99.8521		T
1161	10	0	11	7406	11	7427	7438	0.00134644	0	0.00148108	0.997172	-6.61029	0	-6.51498	-0.00283153	0.00890035	0	0.00964923	0.00282352	0.0213731	99.8521		T
1162	7426	0	0	0	11	7426	7437	1	0	0	0	0	0	0	0	0	0	0	0	0	99.8521		A
1163	2	7425	0	0	11	7427	7438	0.000269288	0.999731	0	0	-8.21973	-0.000269324	0	0	0.00221347	0.000269251	0	0	0.00248272	99.8521		G
1164	1	0	7420	6	11	7427	7438	0.000134644	0	0.999057	0.000807863	-8.91288	0	-0.000942952	-7.12112	0.00120006	0	0.000942063	0.00575289	0.00789502	99.8521		C
1165	7428	0	0	0	10	7428	7438	1	0	0	0	0	0	0	0	0	0	0	0	0	99.8656		A
1166	7428	0	0	0	10	7428	7438	1	0	0	0	0	0	0	0	0	0	0	0	0	99.8656		A
1167	7403	25	0	0	10	7428	7438	0.996634	0.00336564	0	0	-0.00337132	-5.69414	0	0	0.00335997	0.0191644	0	0	0.0225244	99.8656		A
1168	1	7427	0	0	10	7428	7438	0.000134626	0.999865	0	0	-8.91301	-0.000134635	0	0	0.00119992	0.000134617	0	0	0.00133454	99.8656		G
1169	0	0	0	7428	10	7428	7438	0	0	0	1	0	0	0	0	0	0	0	0	0	99.8656		T
1170	21	0	7353	54	10	7428	7438	0.00282714	0	0.989903	0.00726979	-5.86849	0	-0.0101483	-4.92403	0.016591	0	0.0100458	0.0357966	0.0624335	99.8656		C
1171	7428	0	0	0	10	7428	7438	1	0	0	0	0	0	0	0	0	0	0	0	0	99.8656		A
1172	7423	5	0	0	10	7428	7438	0.999327	0.000673129	0	0	-0.000673355	-7.30357	0	0	0.000672902	0.00491625	0	0	0.00558915	99.8656		A
1173	46	7381	0	0	10	7427	7437	0.00619362	0.993806	0	0	-5.08424	-0.00621288	0	0	0.0314898	0.0061744	0	0	0.0376642	99.8655		G
1174	0	0	99	7329	10	7428	7438	0	0	0.0133279	0.986672	0	0	-4.31789	-0.0134176	0	0	0.0575486	0.0132387	0.0707874	99.8656		T
1175	0	0	0	7428	10	7428	7438	0	0	0	1	0	0	0	0	0	0	0	0	0	99.8656		T
1176	163	7265	0	0	10	7428	7438	0.021944	0.978056	0	0	-3.81926	-0.0221883	0	0	0.0838099	0.0217014	0	0	0.105511	99.8656		G
1177	7428	0	0	0	10	7428	7438	1	0	0	0	0	0	0	0	0	0	0	0	0	99.8656		A
1178	7428	0	0	0	10	7428	7438	1	0	0	0	0	0	0	0	0	0	0	0	0	99.8656		A
1179	0	0	244	7184	10	7428	7438	0	0	0.0328487	0.967151	0	0	-3.41584	-0.0334003	0	0	0.112206	0.0323032	0.144509	99.8656		T
1180	0	7428	0	0	10	7428	7438	0	1	0	0	0	0	0	0	0	0	0	0	0	99.8656		G
1181	7428	0	0	0	10	7428	7438	1	0	0	0	0	0	0	0	0	0	0	0	0	99.8656		A
1182	0	0	77	7351	10	7428	7438	0	0	0.0103662	0.989634	0	0	-4.56921	-0.0104203	0	0	0.0473652	0.0103123	0.0576775	99.8656		T
1183	7428	0	0	0	10	7428	7438	1	0	0	0	0	0	0	0	0	0	0	0	0	99.8656		A
1184	0	0	7428	0	10	7428	7438	0	0	1	0	0	0	0	0	0	0	0	0	0	99.8656		C
1185	7418	9	0	1	10	7428	7438	0.998654	0.00121163	0	0.000134626	-0.00134716	-6.71579	0	-8.91301	0.00134535	0.00813706	0	0.00119992	0.0106823	99.8656		A
1186	1	0	4010	3417	10	7428	7438	0.000134626	0	0.539849	0.460016	-8.91301	0	-0.616465	-0.776494	0.00119992	0	0.332798	0.3572	0.691198	99.8656		C
1187	0	0	0	7428	10	7428	7438	0	0	0	1	0	0	0	0	0	0	0	0	0	99.8656		T
1188	3415	84	3915	13	10	7427	7437	0.459809	0.0113101	0.527131	0.00175037	-0.776945	-4.48206	-0.640307	-6.34793	0.357246	0.0506925	0.337525	0.0111112	0.756575	99.8655		C
1189	7428	0	0	0	10	7428	7438	1	0	0	0	0	0	0	0	0	0	0	0	0	99.8656		A
1190	7428	0	0	0	10	7428	7438	1	0	0	0	0	0	0	0	0	0	0	0	0	99.8656		A
1191	0	0	3957	3471	10	7428	7438	0	0	0.532714	0.467286	0	0	-0.62977	-0.760814	0	0	0.335488	0.355518	0.691005	99.8656		C
1192	7428	0	0	0	10	7428	7438	1	0	0	0	0	0	0	0	0	0	0	0	0	99.8656		A
1193	7428	0	0	0	10	7428	7438	1	0	0	0	0	0	0	0	0	0	0	0	0	99.8656		A
1194	3939	3489	0	0	10	7428	7438	0.530291	0.469709	0	0	-0.63433	-0.755641	0	0	0.336379	0.354932	0	0	0.691311	99.8656		A
1195	0	7428	0	0	10	7428	7438	0	1	0	0	0	0	0	0	0	0	0	0	0	99.8656		G
1196	7428	0	0	0	10	7428	7438	1	0	0	0	0	0	0	0	0	0	0	0	0	99.8656		A
1197	0	1	107	7320	10	7428	7438	0	0.000134626	0.014405	0.98546	0	-8.91301	-4.24018	-0.0146463	0	0.00119992	0.0610796	0.0144334	0.0767129	99.8656		T
1198	1	0	7427	0	10	7428	7438	0.000134626	0	0.999865	0	-8.91301	0	-0.000134635	0	0.00119992	0	0.000134617	0	0.00133454	99.8656		C
1199	7427	0	0	1	10	7428	7438	0.999865	0	0	0.000134626	-0.000134635	0	0	-8.91301	0.000134617	0	0	0.00119992	0.00133454	99.8656		A
1200	3933	3493	1	1	10	7428	7438	0.529483	0.470248	0.000134626	0.000134626	-0.635854	-0.754496	-8.91301	-8.91301	0.336674	0.3548	0.00119992	0.00119992	0.693874	99.8656		A
1201	0	0	7407	21	10	7428	7438	0	0	0.997173	0.00282714	0	0	-0.00283114	-5.86849	0	0	0.00282314	0.016591	0.0194142	99.8656		C
1202	0	0	2	7426	10	7428	7438	0	0	0.000269251	0.999731	0	0	-8.21986	-0.000269288	0	0	0.00221321	0.000269215	0.00248243	99.8656		T
1203	13	3469	1	3945	10	7428	7438	0.00175013	0.467017	0.000134626	0.531099	-6.34806	-0.76139	-8.91301	-0.632808	0.01111	0.355582	0.00119992	0.336083	0.703975	99.8656		T
1204	0	0	7422	6	10	7428	7438	0	0	0.999192	0.000807754	0	0	-0.000808081	-7.12125	0	0	0.000807428	0.00575222	0.00655965	99.8656		C
1205	0	0	2	7426	10	7428	7438	0	0	0.000269251	0.999731	0	0	-8.21986	-0.000269288	0	0	0.00221321	0.000269215	0.00248243	99.8656		T
1206	3503	3922	0	3	10	7428	7438	0.471594	0.528002	0	0.000403877	-0.751637	-0.638655	0	-7.8144	0.354467	0.337211	0	0.00315606	0.694835	99.8656		G
1207	0	0	0	7428	10	7428	7438	0	0	0	1	0	0	0	0	0	0	0	0	0	99.8656		T
1208	0	0	7428	0	10	7428	7438	0	0	1	0	0	0	0	0	0	0	0	0	0	99.8656		C
1209	7424	3	0	1	10	7428	7438	0.999461	0.000403877	0	0.000134626	-0.000538648	-7.8144	0	-8.91301	0.000538358	0.00315606	0	0.00119992	0.00489434	99.8656		A
1210	1	0	0	7427	10	7428	7438	0.000134626	0	0	0.999865	-8.91301	0	0	-0.000134635	0.00119992	0	0	0.000134617	0.00133454	99.8656		T
1211	0	0	7427	1	10	7428	7438	0	0	0.999865	0.000134626	0	0	-0.000134635	-8.91301	0	0	0.000134617	0.00119992	0.00133454	99.8656		C
1212	1	0	7340	87	10	7428	7438	0.000134626	0	0.988153	0.0117124	-8.91301	0	-0.0119178	-4.4471	0.00119992	0	0.0117766	0.0520864	0.065063	99.8656		C
1213	7424	2	0	2	10	7428	7438	0.999461	0.000269251	0	0.000269251	-0.000538648	-8.21986	0	-8.21986	0.000538358	0.00221321	0	0.00221321	0.00496478	99.8656		A
1214	1	7427	0	0	10	7428	7438	0.000134626	0.999865	0	0	-8.91301	-0.000134635	0	0	0.00119992	0.000134617	0	0	0.00133454	99.8656		G
1215	0	0	7396	32	10	7428	7438	0	0	0.995692	0.00430802	0	0	-0.00431733	-5.44728	0	0	0.00429873	0.023467	0.0277657	99.8656		C
1216	7428	0	0	0	10	7428	7438	1	0	0	0	0	0	0	0	0	0	0	0	0	99.8656		A
1217	7428	0	0	0	10	7428	7438	1	0	0	0	0	0	0	0	0	0	0	0	0	99.8656		A
1218	7422	6	0	0	10	7428	7438	0.999192	0.000807754	0	0	-0.000808081	-7.12125	0	0	0.000807428	0.00575222	0	0	0.00655965	99.8656		A
1219	0	0	0	7428	10	7428	7438	0	0	0	1	0	0	0	0	0	0	0	0	0	99.8656		T
1220	7428	0	0	0	10	7428	7438	1	0	0	0	0	0	0	0	0	0	0	0	0	99.8656		A
1221	0	0	4016	3412	10	7428	7438	0	0	0.540657	0.459343	0	0	-0.61497	-0.777958	0	0	0.332488	0.35735	0.689838	99.8656		C
1222	7426	1	0	1	10	7428	7438	0.999731	0.000134626	0	0.000134626	-0.000269288	-8.91301	0	-8.91301	0.000269215	0.00119992	0	0.00119992	0.00266906	99.8656		A
1223	0	0	7428	0	10	7428	7438	0	0	1	0	0	0	0	0	0	0	0	0	0	99.8656		C
1224	1	0	3919	3508	10	7428	7438	0.000134626	0	0.527598	0.472267	-8.91301	0	-0.63942	-0.750211	0.00119992	0	0.337357	0.3543	0.692857	99.8656		C
1225	7428	0	0	0	10	7428	7438	1	0	0	0	0	0	0	0	0	0	0	0	0	99.8656		A
1226	0	0	0	7428	10	7428	7438	0	0	0	1	0	0	0	0	0	0	0	0	0	99.8656		T
1227	3	0	3931	3493	10	7427	7437	0.000403932	0	0.529285	0.470311	-7.81426	0	-0.636228	-0.754361	0.00315643	0	0.336746	0.354784	0.694687	99.8655		C
1228	0	0	7428	0	10	7428	7438	0	0	1	0	0	0	0	0	0	0	0	0	0	99.8656		C
1229	7428	0	0	0	10	7428	7438	1	0	0	0	0	0	0	0	0	0	0	0	0	99.8656		A
1230	7420	8	0	0	10	7428	7438	0.998923	0.00107701	0	0	-0.00107759	-6.83357	0	0	0.00107643	0.0073598	0	0	0.00843622	99.8656		A
1231	7	0	7421	0	10	7428	7438	0.00094238	0	0.999058	0	-6.9671	0	-0.000942825	0	0.00656566	0	0.000941936	0	0.00750759	99.8656		C
1232	0	7428	0	0	10	7428	7438	0	1	0	0	0	0	0	0	0	0	0	0	0	99.8656		G
1233	41	3880	13	3494	10	7428	7438	0.00551966	0.522348	0.00175013	0.470382	-5.19944	-0.649421	-6.34806	-0.754209	0.0286991	0.339224	0.01111	0.354767	0.7338	99.8656		G
1234	7428	0	0	0	10	7428	7438	1	0	0	0	0	0	0	0	0	0	0	0	0	99.8656		A
1235	1	7427	0	0	10	7428	7438	0.000134626	0.999865	0	0	-8.91301	-0.000134635	0	0	0.00119992	0.000134617	0	0	0.00133454	99.8656		G
1236	0	0	3940	3488	10	7428	7438	0	0	0.530425	0.469575	0	0	-0.634076	-0.755928	0	0	0.33633	0.354965	0.691295	99.8656		C
1237	7427	1	0	0	10	7428	7438	0.999865	0.000134626	0	0	-0.000134635	-8.91301	0	0	0.000134617	0.00119992	0	0	0.00133454	99.8656		A
1238	0	0	7428	0	10	7428	7438	0	0	1	0	0	0	0	0	0	0	0	0	0	99.8656		C
1239	7300	7	1	121	9	7429	7438	0.982636	0.000942253	0.000134608	0.0162875	-0.0175169	-6.96724	-8.91315	-4.11736	0.0172127	0.0065649	0.00119978	0.0670615	0.0920389	99.879		A
1240	0	7429	0	0	9	7429	7438	0	1	0	0	0	0	0	0	0	0	0	0	0	99.879		G
1241	0	7429	0	0	9	7429	7438	0	1	0	0	0	0	0	0	0	0	0	0	0	99.879		G
1242	7387	6	0	36	9	7429	7438	0.994346	0.000807646	0	0.00484587	-0.00566956	-7.12139	0	-5.32963	0.00563751	0.00575156	0	0.0258267	0.0372158	99.879		A
1243	0	7429	0	0	9	7429	7438	0	1	0	0	0	0	0	0	0	0	0	0	0	99.879		G
1244	7429	0	0	0	9	7429	7438	1	0	0	0	0	0	0	0	0	0	0	0	0	99.879		A
1245	0	0	3556	3873	9	7429	7438	0	0	0.478665	0.521335	0	0	-0.736755	-0.651362	0	0	0.352659	0.339578	0.692237	99.879		T
1246	7425	4	0	0	9	7429	7438	0.999462	0.00053843	0	0	-0.000538575	-7.52685	0	0	0.000538285	0.00405269	0	0	0.00459097	99.879		A
1247	3504	3925	0	0	9	7429	7438	0.471665	0.528335	0	0	-0.751486	-0.638025	0	0	0.35445	0.337091	0	0	0.691541	99.879		G
1248	0	0	3590	3839	9	7429	7438	0	0	0.483241	0.516759	0	0	-0.727239	-0.660179	0	0	0.351432	0.341153	0.692585	99.879		T
1249	7429	0	0	0	9	7429	7438	1	0	0	0	0	0	0	0	0	0	0	0	0	99.879		A
1250	0	0	3	7426	9	7429	7438	0	0	0.000403823	0.999596	0	0	-7.81453	-0.000403904	0	0	0.00315569	0.000403741	0.00355943	99.879		T
1251	11	0	10	7408	9	7429	7438	0.00148068	0	0.00134608	0.997173	-6.51525	0	-6.61056	-0.00283076	0.00964703	0	0.00889832	0.00282276	0.0213681	99.879		T
1252	0	7429	0	0	9	7429	7438	0	1	0	0	0	0	0	0	0	0	0	0	0	99.879		G
1253	7429	0	0	0	9	7429	7438	1	0	0	0	0	0	0	0	0	0	0	0	0	99.879		A
1254	0	0	7131	297	9	7428	7437	0	0	0.960016	0.0399838	0	0	-0.0408052	-3.21928	0	0	0.0391736	0.128719	0.167893	99.879		C
1255	7429	0	0	0	9	7429	7438	1	0	0	0	0	0	0	0	0	0	0	0	0	99.879		A
1256	0	0	7429	0	9	7429	7438	0	0	1	0	0	0	0	0	0	0	0	0	0	99.879		C
1257	129	0	13	7287	9	7429	7438	0.0173644	0	0.0017499	0.980886	-4.05333	0	-6.3482	-0.0192993	0.0703836	0	0.0111087	0.0189304	0.100423	99.879		T
1258	0	0	7429	0	9	7429	7438	0	0	1	0	0	0	0	0	0	0	0	0	0	99.879		C
1259	0	0	7429	0	9	7429	7438	0	0	1	0	0	0	0	0	0	0	0	0	0	99.879		C
1260	3	0	3521	3904	9	7428	7437	0.000403877	0	0.474017	0.525579	-7.8144	0	-0.746512	-0.643255	0.00315606	0	0.353859	0.338081	0.695097	99.879		T
1261	7429	0	0	0	9	7429	7438	1	0	0	0	0	0	0	0	0	0	0	0	0	99.879		A
1262	7429	0	0	0	9	7429	7438	1	0	0	0	0	0	0	0	0	0	0	0	0	99.879		A
1263	0	0	56	7372	9	7428	7437	0	0	0.00753904	0.992461	0	0	-4.88766	-0.0075676	0	0	0.0368483	0.00751055	0.0443588	99.879		T
1264	0	0	0	7429	9	7429	7438	0	0	0	1	0	0	0	0	0	0	0	0	0	99.879		T
1265	7429	0	0	0	9	7429	7438	1	0	0	0	0	0	0	0	0	0	0	0	0	99.879		A
1266	0	0	245	7184	9	7429	7438	0	0	0.0329789	0.967021	0	0	-3.41189	-0.0335349	0	0	0.11252	0.032429	0.144949	99.879		T
1267	0	7429	0	0	9	7429	7438	0	1	0	0	0	0	0	0	0	0	0	0	0	99.879		G
1268	7429	0	0	0	9	7429	7438	1	0	0	0	0	0	0	0	0	0	0	0	0	99.879		A
1269	0	0	12	7417	9	7429	7438	0	0	0.00161529	0.998385	0	0	-6.42824	-0.0016166	0	0	0.0103835	0.00161399	0.0119975	99.879		T
1270	0	7429	0	0	9	7429	7438	0	1	0	0	0	0	0	0	0	0	0	0	0	99.879		G
1271	0	0	3	7426	9	7429	7438	0	0	0.000403823	0.999596	0	0	-7.81453	-0.000403904	0	0	0.00315569	0.000403741	0.00355943	99.879		T
1272	44	7368	0	17	9	7429	7438	0.00592274	0.991789	0	0.00228833	-5.12896	-0.00824496	0	-6.07993	0.0303775	0.00817726	0	0.0139129	0.0524676	99.879		G
1273	0	0	7429	0	9	7429	7438	0	0	1	0	0	0	0	0	0	0	0	0	0	99.879		C
1274	7429	0	0	0	9	7429	7438	1	0	0	0	0	0	0	0	0	0	0	0	0	99.879		A
1275	3514	3915	0	0	9	7429	7438	0.473011	0.526989	0	0	-0.748636	-0.640576	0	0	0.354113	0.337576	0	0	0.69169	99.879		G
1276	7429	0	0	0	9	7429	7438	1	0	0	0	0	0	0	0	0	0	0	0	0	99.879		A
1277	7429	0	0	0	9	7429	7438	1	0	0	0	0	0	0	0	0	0	0	0	0	99.879		A
1278	7423	6	0	0	9	7429	7438	0.999192	0.000807646	0	0	-0.000807972	-7.12139	0	0	0.000807319	0.00575156	0	0	0.00655888	99.879		A
1279	1	0	7427	1	9	7429	7438	0.000134608	0	0.999731	0.000134608	-8.91315	0	-0.000269251	-8.91315	0.00119978	0	0.000269179	0.00119978	0.00266873	99.879		C
1280	7429	0	0	0	9	7429	7438	1	0	0	0	0	0	0	0	0	0	0	0	0	99.879		A
1281	1	0	7390	38	9	7429	7438	0.000134608	0	0.99475	0.00511509	-8.91315	0	-0.00526353	-5.27556	0.00119978	0	0.00523589	0.026985	0.0334206	99.879		C
1282	3929	0	3455	45	9	7429	7438	0.528873	0	0.465069	0.00605734	-0.637006	0	-0.765569	-5.10648	0.336896	0	0.356043	0.0309317	0.72387	99.879		A
1283	0	0	2	7427	9	7429	7438	0	0	0.000269215	0.999731	0	0	-8.22	-0.000269251	0	0	0.00221295	0.000269179	0.00248213	99.879		T
1284	3490	0	555	3384	9	7429	7438	0.469781	0	0.0747072	0.455512	-0.75549	0	-2.59418	-0.786333	0.354914	0	0.193804	0.358184	0.906902	99.879		A
1285	7429	0	0	0	9	7429	7438	1	0	0	0	0	0	0	0	0	0	0	0	0	99.879		A
1286	7429	0	0	0	9	7429	7438	1	0	0	0	0	0	0	0	0	0	0	0	0	99.879		A
1287	0	0	3771	3658	9	7429	7438	0	0	0.507605	0.492395	0	0	-0.678051	-0.708475	0	0	0.344182	0.348849	0.693031	99.879		C
1288	7429	0	0	0	9	7429	7438	1	0	0	0	0	0	0	0	0	0	0	0	0	99.879		A
1289	7429	0	0	0	9	7429	7438	1	0	0	0	0	0	0	0	0	0	0	0	0	99.879		A
1290	3749	3678	0	1	9	7428	7437	0.504712	0.495153	0	0.000134626	-0.683768	-0.702888	0	-8.91301	0.345106	0.348037	0	0.00119992	0.694343	99.879		A
1291	2	0	3629	3798	9	7429	7438	0.000269215	0	0.488491	0.51124	-8.22	0	-0.716434	-0.670917	0.00221295	0	0.349972	0.342999	0.695184	99.879		T
1292	0	0	0	7429	9	7429	7438	0	0	0	1	0	0	0	0	0	0	0	0	0	99.879		T
1293	7428	1	0	0	9	7429	7438	0.999865	0.000134608	0	0	-0.000134617	-8.91315	0	0	0.000134599	0.00119978	0	0	0.00133438	99.879		A
1294	0	0	0	7429	9	7429	7438	0	0	0	1	0	0	0	0	0	0	0	0	0	99.879		T
1295	0	7429	0	0	9	7429	7438	0	1	0	0	0	0	0	0	0	0	0	0	0	99.879		G
1296	0	1	286	7140	10	7427	7437	0	0.000134644	0.0385081	0.961357	0	-8.91288	-3.25689	-0.0394092	0	0.00120006	0.125417	0.0378863	0.164503	99.8655		T
1297	0	7428	0	0	10	7428	7438	0	1	0	0	0	0	0	0	0	0	0	0	0	99.8656		G
1298	0	7428	0	0	10	7428	7438	0	1	0	0	0	0	0	0	0	0	0	0	0	99.8656		G
1299	4	0	3772	3652	10	7428	7438	0.000538503	0	0.507808	0.491653	-7.52672	0	-0.677651	-0.709982	0.00405316	0	0.344117	0.349065	0.697235	99.8656		C
1300	7428	0	0	0	10	7428	7438	1	0	0	0	0	0	0	0	0	0	0	0	0	99.8656		A
1301	0	0	0	7428	10	7428	7438	0	0	0	1	0	0	0	0	0	0	0	0	0	99.8656		T
1302	0	7428	0	0	10	7428	7438	0	1	0	0	0	0	0	0	0	0	0	0	0	99.8656		G
1303	0	0	3533	3894	10	7427	7437	0	0	0.475697	0.524303	0	0	-0.742975	-0.645685	0	0	0.353431	0.338535	0.691965	99.8655		T
1304	0	0	0	7428	10	7428	7438	0	0	0	1	0	0	0	0	0	0	0	0	0	99.8656		T
1305	7397	31	0	0	10	7428	7438	0.995827	0.0041734	0	0	-0.00418213	-5.47902	0	0	0.00416468	0.0228662	0	0	0.0270308	99.8656		A
1306	0	0	20	7408	10	7428	7438	0	0	0.00269251	0.997307	0	0	-5.91728	-0.00269615	0	0	0.0159324	0.00268889	0.0186212	99.8656		T
1307	0	0	0	7428	10	7428	7438	0	0	0	1	0	0	0	0	0	0	0	0	0	99.8656		T
1308	7417	11	0	0	10	7428	7438	0.998519	0.00148088	0	0	-0.00148198	-6.51512	0	0	0.00147979	0.00964813	0	0	0.0111279	99.8656		A
1309	7428	0	0	0	10	7428	7438	1	0	0	0	0	0	0	0	0	0	0	0	0	99.8656		A
1310	0	0	0	7428	10	7428	7438	0	0	0	1	0	0	0	0	0	0	0	0	0	99.8656		T
1311	15	0	7396	17	10	7428	7438	0.00201939	0	0.995692	0.00228864	-6.20496	0	-0.00431733	-6.0798	0.0125302	0	0.00429873	0.0139145	0.0307434	99.8656		C
1312	7428	0	0	0	10	7428	7438	1	0	0	0	0	0	0	0	0	0	0	0	0	99.8656		A
1313	1	0	7426	1	10	7428	7438	0.000134626	0	0.999731	0.000134626	-8.91301	0	-0.000269288	-8.91301	0.00119992	0	0.000269215	0.00119992	0.00266906	99.8656		C
1314	3910	16	4	3498	10	7428	7438	0.526387	0.00215401	0.000538503	0.470921	-0.641719	-6.14042	-7.52672	-0.753065	0.337792	0.0132265	0.00405316	0.354634	0.709706	99.8656		A
1315	0	7428	0	0	10	7428	7438	0	1	0	0	0	0	0	0	0	0	0	0	0	99.8656		G
1316	7428	0	0	0	10	7428	7438	1	0	0	0	0	0	0	0	0	0	0	0	0	99.8656		A
1317	7409	11	0	7	10	7427	7437	0.997576	0.00148108	0	0.000942507	-0.00242653	-6.51498	0	-6.96697	0.00242065	0.00964923	0	0.00656642	0.0186363	99.8655		A
1318	2	7426	0	0	10	7428	7438	0.000269251	0.999731	0	0	-8.21986	-0.000269288	0	0	0.00221321	0.000269215	0	0	0.00248243	99.8656		G
1319	7428	0	0	0	10	7428	7438	1	0	0	0	0	0	0	0	0	0	0	0	0	99.8656		A
1320	0	0	4	7424	10	7428	7438	0	0	0.000538503	0.999461	0	0	-7.52672	-0.000538648	0	0	0.00405316	0.000538358	0.00459152	99.8656		T
1321	4	7424	0	0	10	7428	7438	0.000538503	0.999461	0	0	-7.52672	-0.000538648	0	0	0.00405316	0.000538358	0	0	0.00459152	99.8656		G
1322	0	0	7419	9	10	7428	7438	0	0	0.998788	0.00121163	0	0	-0.00121237	-6.71579	0	0	0.0012109	0.00813706	0.00934796	99.8656		C
1323	3489	6	371	3561	10	7427	7437	0.469772	0.000807863	0.0499529	0.479467	-0.755507	-7.12112	-2.99668	-0.735081	0.354916	0.00575289	0.149693	0.352447	0.862808	99.8655		T
1324	7428	0	0	0	10	7428	7438	1	0	0	0	0	0	0	0	0	0	0	0	0	99.8656		A
1325	7427	0	0	0	10	7427	7437	1	0	0	0	0	0	0	0	0	0	0	0	0	99.8655		A
1326	0	0	12	7416	10	7428	7438	0	0	0.00161551	0.998384	0	0	-6.42811	-0.00161682	0	0	0.0103847	0.0016142	0.0119989	99.8656		T
1327	0	0	7428	0	10	7428	7438	0	0	1	0	0	0	0	0	0	0	0	0	0	99.8656		C
1328	7428	0	0	0	10	7428	7438	1	0	0	0	0	0	0	0	0	0	0	0	0	99.8656		A
1329	0	0	101	7326	10	7427	7437	0	0	0.013599	0.986401	0	0	-4.29776	-0.0136923	0	0	0.0584453	0.0135061	0.0719515	99.8655		T
1330	7426	2	0	0	10	7428	7438	0.999731	0.000269251	0	0	-0.000269288	-8.21986	0	0	0.000269215	0.00221321	0	0	0.00248243	99.8656		A
1331	7428	0	0	0	10	7428	7438	1	0	0	0	0	0	0	0	0	0	0	0	0	99.8656		A
1332	7401	27	0	0	10	7428	7438	0.996365	0.00363489	0	0	-0.00364152	-5.61718	0	0	0.00362828	0.0204178	0	0	0.0240461	99.8656		A
1333	0	1	0	7427	10	7428	7438	0	0.000134626	0	0.999865	0	-8.91301	0	-0.000134635	0	0.00119992	0	0.000134617	0.00133454	99.8656		T
1334	1	0	0	7427	10	7428	7438	0.000134626	0	0	0.999865	-8.91301	0	0	-0.000134635	0.00119992	0	0	0.000134617	0.00133454	99.8656		T
1335	0	0	7198	230	10	7428	7438	0	0	0.969036	0.0309639	0	0	-0.0314534	-3.47493	0	0	0.0304795	0.107598	0.138077	99.8656		C
1336	7428	0	0	0	10	7428	7438	1	0	0	0	0	0	0	0	0	0	0	0	0	99.8656		A
1337	0	0	7428	0	10	7428	7438	0	0	1	0	0	0	0	0	0	0	0	0	0	99.8656		C
1338	3495	3	2	3928	10	7428	7438	0.470517	0.000403877	0.000269251	0.52881	-0.753923	-7.8144	-8.21986	-0.637126	0.354734	0.00315606	0.00221321	0.336919	0.697022	99.8656		T
1339	0	7428	0	0	10	7428	7438	0	1	0	0	0	0	0	0	0	0	0	0	0	99.8656		G
1340	0	7428	0	0	10	7428	7438	0	1	0	0	0	0	0	0	0	0	0	0	0	99.8656		G
1341	3506	3921	1	0	10	7428	7438	0.471998	0.527868	0.000134626	0	-0.750781	-0.63891	-8.91301	0	0.354367	0.33726	0.00119992	0	0.692827	99.8656		G
1342	1	232	2	7193	10	7428	7438	0.000134626	0.0312332	0.000269251	0.968363	-8.91301	-3.46627	-8.21986	-0.0321483	0.00119992	0.108263	0.00221321	0.0311312	0.142807	99.8656		T
1343	0	0	0	7428	10	7428	7438	0	0	0	1	0	0	0	0	0	0	0	0	0	99.8656		T
1344	7380	48	0	0	10	7428	7438	0.993538	0.00646204	0	0	-0.006483	-5.04181	0	0	0.00644111	0.0325804	0	0	0.0390215	99.8656		A
1345	7385	43	0	0	10	7428	7438	0.994211	0.00578891	0	0	-0.00580573	-5.15181	0	0	0.00577212	0.0298234	0	0	0.0355955	99.8656		A
1346	0	0	0	7428	10	7428	7438	0	0	0	1	0	0	0	0	0	0	0	0	0	99.8656		T
1347	7425	0	1	2	10	7428	7438	0.999596	0	0.000134626	0.000269251	-0.000403959	0	-8.91301	-8.21986	0.000403796	0	0.00119992	0.00221321	0.00381693	99.8656		A
1348	3	7426	0	0	9	7429	7438	0.000403823	0.999596	0	0	-7.81453	-0.000403904	0	0	0.00315569	0.000403741	0	0	0.00355943	99.879		G
1349	0	7429	0	0	9	7429	7438	0	1	0	0	0	0	0	0	0	0	0	0	0	99.879		G
1350	0	5	25	7399	9	7429	7438	0	0.000673038	0.00336519	0.995962	0	-7.30371	-5.69427	-0.0040464	0	0.00491567	0.0191623	0.00403006	0.028108	99.879		T
1351	7429	0	0	0	9	7429	7438	1	0	0	0	0	0	0	0	0	0	0	0	0	99.879		A
1352	0	0	0	7429	9	7429	7438	0	0	0	1	0	0	0	0	0	0	0	0	0	99.879		T
1353	7	7420	0	2	9	7429	7438	0.000942253	0.998789	0	0.000269215	-6.96724	-0.0012122	0	-8.22	0.0065649	0.00121073	0	0.00221295	0.00998859	99.879		G
1354	0	0	3367	4062	9	7429	7438	0	0	0.453224	0.546776	0	0	-0.791369	-0.603716	0	0	0.358667	0.330097	0.688765	99.879		T
1355	1	0	0	7428	9	7429	7438	0.000134608	0	0	0.999865	-8.91315	0	0	-0.000134617	0.00119978	0	0	0.000134599	0.00133438	99.879		T
1356	7416	13	0	0	9	7429	7438	0.99825	0.0017499	0	0	-0.00175143	-6.3482	0	0	0.00174837	0.0111087	0	0	0.0128571	99.879		A
1357	0	0	0	7429	9	7429	7438	0	0	0	1	0	0	0	0	0	0	0	0	0	99.879		T
1358	7429	0	0	0	9	7429	7438	1	0	0	0	0	0	0	0	0	0	0	0	0	99.879		A
1359	0	0	13	7416	9	7429	7438	0	0	0.0017499	0.99825	0	0	-6.3482	-0.00175143	0	0	0.0111087	0.00174837	0.0128571	99.879		T
1360	0	7429	0	0	9	7429	7438	0	1	0	0	0	0	0	0	0	0	0	0	0	99.879		G
1361	0	0	7428	1	9	7429	7438	0	0	0.999865	0.000134608	0	0	-0.000134617	-8.91315	0	0	0.000134599	0.00119978	0.00133438	99.879		C
1362	1	57	71	7299	10	7428	7438	0.000134626	0.00767367	0.00955843	0.982633	-8.91301	-4.86996	-4.65033	-0.0175193	0.00119992	0.0373705	0.0444499	0.017215	0.100235	99.8656		T
1363	7429	0	0	0	9	7429	7438	1	0	0	0	0	0	0	0	0	0	0	0	0	99.879		A
1364	0	0	0	7429	9	7429	7438	0	0	0	1	0	0	0	0	0	0	0	0	0	99.879		T
1365	0	7430	0	0	8	7430	7438	0	1	0	0	0	0	0	0	0	0	0	0	0	99.8924		G
1366	0	0	0	7430	8	7430	7438	0	0	0	1	0	0	0	0	0	0	0	0	0	99.8924		T
1367	0	0	7430	0	8	7430	7438	0	0	1	0	0	0	0	0	0	0	0	0	0	99.8924		C
1368	32	0	3492	3906	8	7430	7438	0.00430686	0	0.469987	0.525707	-5.44755	0	-0.755051	-0.643012	0.0234618	0	0.354864	0.338036	0.716361	99.8924		T
1369	7430	0	0	0	8	7430	7438	1	0	0	0	0	0	0	0	0	0	0	0	0	99.8924		A
1370	0	7430	0	0	8	7430	7438	0	1	0	0	0	0	0	0	0	0	0	0	0	99.8924		G
1371	6684	746	0	0	8	7430	7438	0.899596	0.100404	0	0	-0.105809	-2.29856	0	0	0.0951856	0.230784	0	0	0.325969	99.8924		A
1372	0	0	43	7387	8	7430	7438	0	0	0.00578735	0.994213	0	0	-5.15208	-0.00580416	0	0	0.0298169	0.00577057	0.0355875	99.8924		T
1373	0	0	0	7430	8	7430	7438	0	0	0	1	0	0	0	0	0	0	0	0	0	99.8924		T
1374	7408	22	0	0	8	7430	7438	0.997039	0.00296097	0	0	-0.00296536	-5.82224	0	0	0.00295658	0.0172395	0	0	0.020196	99.8924		A
1375	0	7430	0	0	8	7430	7438	0	1	0	0	0	0	0	0	0	0	0	0	0	99.8924		G
1376	0	7430	0	0	8	7430	7438	0	1	0	0	0	0	0	0	0	0	0	0	0	99.8924		G
1377	7401	29	0	0	8	7430	7438	0.996097	0.0039031	0	0	-0.00391073	-5.54599	0	0	0.00389547	0.0216465	0	0	0.025542	99.8924		A
1378	7430	0	0	0	8	7430	7438	1	0	0	0	0	0	0	0	0	0	0	0	0	99.8924		A
1379	3	7427	0	0	8	7430	7438	0.000403769	0.999596	0	0	-7.81467	-0.00040385	0	0	0.00315532	0.000403687	0	0	0.003559	99.8924		G
1380	3973	3455	0	0	8	7428	7436	0.534868	0.465132	0	0	-0.625735	-0.765434	0	0	0.334686	0.356028	0	0	0.690714	99.8924		A
1381	0	7430	0	0	8	7430	7438	0	1	0	0	0	0	0	0	0	0	0	0	0	99.8924		G
1382	7430	0	0	0	8	7430	7438	1	0	0	0	0	0	0	0	0	0	0	0	0	99.8924		A
1383	7424	6	0	0	8	7430	7438	0.999192	0.000807537	0	0	-0.000807863	-7.12152	0	0	0.000807211	0.00575089	0	0	0.0065581	99.8924		A
1384	0	7430	0	0	8	7430	7438	0	1	0	0	0	0	0	0	0	0	0	0	0	99.8924		G
1385	7430	0	0	0	8	7430	7438	1	0	0	0	0	0	0	0	0	0	0	0	0	99.8924		A
1386	0	0	7382	48	8	7430	7438	0	0	0.99354	0.0064603	0	0	-0.00648125	-5.04208	0	0	0.00643938	0.0325733	0.0390127	99.8924		C
1387	7430	0	0	0	8	7430	7438	1	0	0	0	0	0	0	0	0	0	0	0	0	99.8924		A
1388	0	0	7430	0	8	7430	7438	0	0	1	0	0	0	0	0	0	0	0	0	0	99.8924		C
1389	2	1	3924	3503	8	7430	7438	0.000269179	0.00013459	0.528129	0.471467	-8.22013	-8.91328	-0.638414	-0.751906	0.00221269	0.00119963	0.337165	0.354499	0.695077	99.8924		C
1390	7427	2	0	0	8	7429	7437	0.999731	0.000269215	0	0	-0.000269251	-8.22	0	0	0.000269179	0.00221295	0	0	0.00248213	99.8924		A
1391	0	0	7	7423	8	7430	7438	0	0	0.000942127	0.999058	0	0	-6.96737	-0.000942571	0	0	0.00656414	0.000941683	0.00750583	99.8924		T
1392	7304	4	1	120	8	7429	7437	0.983174	0.00053843	0.000134608	0.0161529	-0.0169691	-7.52685	-8.91315	-4.12565	0.0166836	0.00405269	0.00119978	0.0666413	0.0885774	99.8924		A
1393	7430	0	0	0	8	7430	7438	1	0	0	0	0	0	0	0	0	0	0	0	0	99.8924		A
1394	7430	0	0	0	8	7430	7438	1	0	0	0	0	0	0	0	0	0	0	0	0	99.8924		A
1395	3984	3446	0	0	8	7430	7438	0.536205	0.463795	0	0	-0.62324	-0.768312	0	0	0.334184	0.356339	0	0	0.690523	99.8924		A
1396	7430	0	0	0	8	7430	7438	1	0	0	0	0	0	0	0	0	0	0	0	0	99.8924		A
1397	0	0	0	7430	8	7430	7438	0	0	0	1	0	0	0	0	0	0	0	0	0	99.8924		T
1398	7430	0	0	0	8	7430	7438	1	0	0	0	0	0	0	0	0	0	0	0	0	99.8924		A
1399	0	0	7428	2	8	7430	7438	0	0	0.999731	0.000269179	0	0	-0.000269215	-8.22013	0	0	0.000269143	0.00221269	0.00248183	99.8924		C
1400	0	0	0	7430	8	7430	7438	0	0	0	1	0	0	0	0	0	0	0	0	0	99.8924		T
1401	6	1	3915	3508	8	7430	7438	0.000807537	0.00013459	0.526918	0.47214	-7.12152	-8.91328	-0.640711	-0.75048	0.00575089	0.00119963	0.337602	0.354332	0.698884	99.8924		C
1402	7430	0	0	0	8	7430	7438	1	0	0	0	0	0	0	0	0	0	0	0	0	99.8924		A
1403	7083	346	0	0	8	7429	7437	0.953426	0.0465742	0	0	-0.0476937	-3.06671	0	0	0.0454724	0.14283	0	0	0.188302	99.8924		A
1404	7393	37	0	0	8	7430	7438	0.99502	0.00497981	0	0	-0.00499225	-5.30236	0	0	0.00496739	0.0264048	0	0	0.0313722	99.8924		A
1405	0	7430	0	0	8	7430	7438	0	1	0	0	0	0	0	0	0	0	0	0	0	99.8924		G
1406	7430	0	0	0	7	7430	7437	1	0	0	0	0	0	0	0	0	0	0	0	0	99.9059		A
1407	0	0	16	7415	7	7431	7438	0	0	0.00215314	0.997847	0	0	-6.14083	-0.00215546	0	0	0.0132221	0.00215082	0.0153729	99.9059		T
1408	0	7430	0	1	7	7431	7438	0	0.999865	0	0.000134571	0	-0.00013458	0	-8.91342	0	0.000134562	0	0.00119949	0.00133405	99.9059		G
1409	0	0	7431	0	7	7431	7438	0	0	1	0	0	0	0	0	0	0	0	0	0	99.9059		C
1410	516	3405	0	3509	7	7430	7437	0.0694482	0.458277	0	0.472275	-2.66717	-0.780281	0	-0.750195	0.18523	0.357585	0	0.354298	0.897113	99.9059		T
1411	0	7431	0	0	7	7431	7438	0	1	0	0	0	0	0	0	0	0	0	0	0	99.9059		G
1412	0	7430	0	0	8	7430	7438	0	1	0	0	0	0	0	0	0	0	0	0	0	99.8924		G
1413	7362	24	0	44	8	7430	7438	0.990848	0.00323015	0	0.00592194	-0.00919422	-5.73523	0	-5.12909	0.00911008	0.0185256	0	0.0303742	0.0580099	99.8924		A
1414	0	0	0	7430	8	7430	7438	0	0	0	1	0	0	0	0	0	0	0	0	0	99.8924		T
1415	7430	0	0	0	8	7430	7438	1	0	0	0	0	0	0	0	0	0	0	0	0	99.8924		A
1416	0	0	10	7420	8	7430	7438	0	0	0.0013459	0.998654	0	0	-6.6107	-0.0013468	0	0	0.0088973	0.00134499	0.0102423	99.8924		T
1417	1	0	7429	0	8	7430	7438	0.00013459	0	0.999865	0	-8.91328	0	-0.000134599	0	0.00119963	0	0.00013458	0	0.00133421	99.8924		C
1418	7430	0	0	0	8	7430	7438	1	0	0	0	0	0	0	0	0	0	0	0	0	99.8924		A
1419	2	0	21	7407	8	7430	7438	0.000269179	0	0.00282638	0.996904	-8.22013	0	-5.86876	-0.00310036	0.00221269	0	0.0165873	0.00309076	0.0218908	99.8924		T
1420	2	7428	0	0	8	7430	7438	0.000269179	0.999731	0	0	-8.22013	-0.000269215	0	0	0.00221269	0.000269143	0	0	0.00248183	99.8924		G
1421	0	0	2	7428	8	7430	7438	0	0	0.000269179	0.999731	0	0	-8.22013	-0.000269215	0	0	0.00221269	0.000269143	0.00248183	99.8924		T
1422	368	1	430	6631	8	7430	7438	0.0495289	0.00013459	0.0578735	0.892463	-3.0052	-8.91328	-2.8495	-0.11377	0.148844	0.00119963	0.16491	0.101536	0.41649	99.8924		T
1423	7430	0	0	0	8	7430	7438	1	0	0	0	0	0	0	0	0	0	0	0	0	99.8924		A
1424	7426	3	0	0	8	7429	7437	0.999596	0.000403823	0	0	-0.000403904	-7.81453	0	0	0.000403741	0.00315569	0	0	0.00355943	99.8924		A
1425	4013	3415	0	0	8	7428	7436	0.540253	0.459747	0	0	-0.615718	-0.777079	0	0	0.332643	0.35726	0	0	0.689903	99.8924		A
1426	1	7424	0	5	8	7430	7438	0.00013459	0.999192	0	0.000672948	-8.91328	-0.000807863	0	-7.30384	0.00119963	0.000807211	0	0.0049151	0.00692195	99.8924		G
1427	0	0	7429	1	8	7430	7438	0	0	0.999865	0.00013459	0	0	-0.000134599	-8.91328	0	0	0.00013458	0.00119963	0.00133421	99.8924		C
1428	3841	5	49	3533	8	7428	7436	0.517097	0.000673129	0.00659666	0.475633	-0.659524	-7.30357	-5.02119	-0.743109	0.341038	0.00491625	0.0331231	0.353447	0.732525	99.8924		A
1429	7430	0	0	0	8	7430	7438	1	0	0	0	0	0	0	0	0	0	0	0	0	99.8924		A
1430	7425	4	1	0	8	7430	7438	0.999327	0.000538358	0.00013459	0	-0.000673174	-7.52699	-8.91328	0	0.000672721	0.00405221	0.00119963	0	0.00592457	99.8924		A
1431	0	0	4	7426	8	7430	7438	0	0	0.000538358	0.999462	0	0	-7.52699	-0.000538503	0	0	0.00405221	0.000538213	0.00459043	99.8924		T
1432	0	7430	0	0	8	7430	7438	0	1	0	0	0	0	0	0	0	0	0	0	0	99.8924		G
1433	0	7430	0	0	8	7430	7438	0	1	0	0	0	0	0	0	0	0	0	0	0	99.8924		G
1434	7418	12	0	0	8	7430	7438	0.998385	0.00161507	0	0	-0.00161638	-6.42837	0	0	0.00161377	0.0103823	0	0	0.0119961	99.8924		A
1435	0	7430	0	0	8	7430	7438	0	1	0	0	0	0	0	0	0	0	0	0	0	99.8924		G
1436	0	0	0	7430	8	7430	7438	0	0	0	1	0	0	0	0	0	0	0	0	0	99.8924		T
1437	3591	3837	0	2	8	7430	7438	0.483311	0.51642	0	0.000269179	-0.727095	-0.660835	0	-8.22013	0.351413	0.341268	0	0.00221269	0.694894	99.8924		G
1438	1	7430	0	0	7	7431	7438	0.000134571	0.999865	0	0	-8.91342	-0.00013458	0	0	0.00119949	0.000134562	0	0	0.00133405	99.9059		G
1439	7431	0	0	0	7	7431	7438	1	0	0	0	0	0	0	0	0	0	0	0	0	99.9059		A
1440	1	0	17	7413	7	7431	7438	0.000134571	0	0.00228771	0.997578	-8.91342	0	-6.0802	-0.00242522	0.00119949	0	0.0139098	0.00241935	0.0175286	99.9059		T
1441	3488	3940	0	2	7	7430	7437	0.469448	0.530283	0	0.000269179	-0.756197	-0.634345	0	-8.22013	0.354995	0.336382	0	0.00221269	0.69359	99.9059		G
1442	0	0	26	7405	7	7431	7438	0	0	0.00349886	0.996501	0	0	-5.65532	-0.00350499	0	0	0.0197871	0.00349273	0.0232799	99.9059		T
1443	7415	10	2	4	7	7431	7438	0.997847	0.00134571	0.000269143	0.000538286	-0.00215546	-6.61083	-8.22027	-7.52712	0.00215082	0.00889629	0.00221243	0.00405174	0.0173113	99.9059		A
1444	7420	11	0	0	7	7431	7438	0.99852	0.00148029	0	0	-0.00148138	-6.51552	0	0	0.00147919	0.00964483	0	0	0.011124	99.9059		A
1445	0	0	7429	2	7	7431	7438	0	0	0.999731	0.000269143	0	0	-0.000269179	-8.22027	0	0	0.000269107	0.00221243	0.00248153	99.9059		C
1446	7367	27	8	29	7	7431	7438	0.991387	0.00363343	0.00107657	0.00390257	-0.00864987	-5.61758	-6.83397	-5.54612	0.00857537	0.0204111	0.00735726	0.0216441	0.0579878	99.9059		A
1447	7428	0	0	3	7	7431	7438	0.999596	0	0	0.000403714	-0.000403796	0	0	-7.8148	0.000403633	0	0	0.00315495	0.00355858	99.9059		A
1448	0	0	7425	6	7	7431	7438	0	0	0.999193	0.000807428	0	0	-0.000807754	-7.12166	0	0	0.000807102	0.00575023	0.00655733	99.9059		C
1449	7423	7	0	1	7	7431	7438	0.998923	0.000942	0	0.000134571	-0.00107715	-6.96751	0	-8.91342	0.00107599	0.00656339	0	0.00119949	0.00883887	99.9059		A
1450	0	0	3942	3489	7	7431	7438	0	0	0.53048	0.46952	0	0	-0.633972	-0.756045	0	0	0.33631	0.354978	0.691288	99.9059		C
1451	7431	0	0	0	7	7431	7438	1	0	0	0	0	0	0	0	0	0	0	0	0	99.9059		A
1452	1	0	13	7417	7	7431	7438	0.000134571	0	0.00174943	0.998116	-8.91342	0	-6.34847	-0.00188578	0.00119949	0	0.0111062	0.00188222	0.0141879	99.9059		T
1453	0	0	7429	2	7	7431	7438	0	0	0.999731	0.000269143	0	0	-0.000269179	-8.22027	0	0	0.000269107	0.00221243	0.00248153	99.9059		C
1454	7	7423	0	1	7	7431	7438	0.000942	0.998923	0	0.000134571	-6.96751	-0.00107715	0	-8.91342	0.00656339	0.00107599	0	0.00119949	0.00883887	99.9059		G
1455	493	0	14	6923	7	7430	7437	0.0663526	0	0.00188425	0.931763	-2.71277	0	-6.27422	-0.0706767	0.18	0	0.0118222	0.0658539	0.257676	99.9059		T
1456	0	0	7431	0	7	7431	7438	0	0	1	0	0	0	0	0	0	0	0	0	0	99.9059		C
1457	7429	2	0	0	7	7431	7438	0.999731	0.000269143	0	0	-0.000269179	-8.22027	0	0	0.000269107	0.00221243	0	0	0.00248153	99.9059		A
1458	7418	10	0	3	7	7431	7438	0.998251	0.00134571	0	0.000403714	-0.00175096	-6.61083	0	-7.8148	0.0017479	0.00889629	0	0.00315495	0.0137991	99.9059		A
1459	0	7431	0	0	7	7431	7438	0	1	0	0	0	0	0	0	0	0	0	0	0	99.9059		G
1460	7431	0	0	0	7	7431	7438	1	0	0	0	0	0	0	0	0	0	0	0	0	99.9059		A
1461	1	0	3898	3532	7	7431	7438	0.000134571	0	0.524559	0.475306	-8.91342	0	-0.645197	-0.743796	0.00119949	0	0.338444	0.353531	0.693174	99.9059		C
1462	7316	46	1	67	7	7430	7437	0.984657	0.00619112	0.00013459	0.0090175	-0.0154621	-5.08464	-8.91328	-4.70859	0.0152249	0.0314796	0.00119963	0.0424597	0.0903638	99.9059		A
1463	0	0	2	7429	7	7431	7438	0	0	0.000269143	0.999731	0	0	-8.22027	-0.000269179	0	0	0.00221243	0.000269107	0.00248153	99.9059		T
1464	3498	1	849	3083	7	7431	7438	0.470731	0.000134571	0.114251	0.414884	-0.753469	-8.91342	-2.16936	-0.879757	0.354681	0.00119949	0.247851	0.364997	0.968729	99.9059		A
1465	7431	0	0	0	7	7431	7438	1	0	0	0	0	0	0	0	0	0	0	0	0	99.9059		A
1466	7429	2	0	0	7	7431	7438	0.999731	0.000269143	0	0	-0.000269179	-8.22027	0	0	0.000269107	0.00221243	0	0	0.00248153	99.9059		A
1467	0	1	135	7294	7	7430	7437	0	0.00013459	0.0181696	0.981696	0	-8.91328	-4.00801	-0.0184738	0	0.00119963	0.0728238	0.0181356	0.0921591	99.9059		T
1468	0	7431	0	0	7	7431	7438	0	1	0	0	0	0	0	0	0	0	0	0	0	99.9059		G
1469	0	7431	0	0	7	7431	7438	0	1	0	0	0	0	0	0	0	0	0	0	0	99.9059		G
1470	3681	3727	0	21	7	7429	7436	0.495491	0.501683	0	0.00282676	-0.702207	-0.689788	0	-5.86862	0.347937	0.346054	0	0.0165892	0.710581	99.9059		G
1471	7431	0	0	0	7	7431	7438	1	0	0	0	0	0	0	0	0	0	0	0	0	99.9059		A
1472	7430	1	0	0	7	7431	7438	0.999865	0.000134571	0	0	-0.00013458	-8.91342	0	0	0.000134562	0.00119949	0	0	0.00133405	99.9059		A
1473	3967	3464	0	0	7	7431	7438	0.533845	0.466155	0	0	-0.62765	-0.763236	0	0	0.335068	0.355787	0	0	0.690854	99.9059		A
1474	0	7431	0	0	7	7431	7438	0	1	0	0	0	0	0	0	0	0	0	0	0	99.9059		G
1475	7431	0	0	0	7	7431	7438	1	0	0	0	0	0	0	0	0	0	0	0	0	99.9059		A
1476	7418	9	1	3	7	7431	7438	0.998251	0.00121114	0.000134571	0.000403714	-0.00175096	-6.71619	-8.91342	-7.8148	0.0017479	0.00813426	0.00119949	0.00315495	0.0142366	99.9059		A
1477	7429	1	1	0	7	7431	7438	0.999731	0.000134571	0.000134571	0	-0.000269179	-8.91342	-8.91342	0	0.000269107	0.00119949	0.00119949	0	0.00266809	99.9059		A
1478	0	0	0	7431	7	7431	7438	0	0	0	1	0	0	0	0	0	0	0	0	0	99.9059		T
1479	1	7429	0	1	7	7431	7438	0.000134571	0.999731	0	0.000134571	-8.91342	-0.000269179	0	-8.91342	0.00119949	0.000269107	0	0.00119949	0.00266809	99.9059		G
1480	7431	0	0	0	7	7431	7438	1	0	0	0	0	0	0	0	0	0	0	0	0	99.9059		A
1481	7427	4	0	0	7	7431	7438	0.999462	0.000538286	0	0	-0.00053843	-7.52712	0	0	0.000538141	0.00405174	0	0	0.00458988	99.9059		A
1482	7413	18	0	0	7	7431	7438	0.997578	0.00242229	0	0	-0.00242522	-6.02304	0	0	0.00241935	0.0145895	0	0	0.0170089	99.9059		A
1483	0	0	0	7431	7	7431	7438	0	0	0	1	0	0	0	0	0	0	0	0	0	99.9059		T
1484	0	0	0	7431	7	7431	7438	0	0	0	1	0	0	0	0	0	0	0	0	0	99.9059		T
1485	4	0	3741	3686	7	7431	7438	0.000538286	0	0.503432	0.49603	-7.52712	0	-0.686307	-0.701119	0.00405174	0	0.345509	0.347776	0.697337	99.9059		C
1486	0	7431	0	0	7	7431	7438	0	1	0	0	0	0	0	0	0	0	0	0	0	99.9059		G
1487	7430	1	0	0	7	7431	7438	0.999865	0.000134571	0	0	-0.00013458	-8.91342	0	0	0.000134562	0.00119949	0	0	0.00133405	99.9059		A
1488	7416	9	0	6	7	7431	7438	0.997981	0.00121114	0	0.000807428	-0.00202061	-6.71619	0	-7.12166	0.00201653	0.00813426	0	0.00575023	0.015901	99.9059		A
1489	4	7426	0	0	7	7430	7437	0.000538358	0.999462	0	0	-7.52699	-0.000538503	0	0	0.00405221	0.000538213	0	0	0.00459043	99.9059		G
1490	0	0	0	7431	7	7431	7438	0	0	0	1	0	0	0	0	0	0	0	0	0	99.9059		T
1491	3479	3939	0	12	7	7430	7437	0.468237	0.530148	0	0.00161507	-0.758781	-0.634599	0	-6.42837	0.355289	0.336431	0	0.0103823	0.702103	99.9059		G
1492	0	0	14	7416	7	7430	7437	0	0	0.00188425	0.998116	0	0	-6.27422	-0.00188603	0	0	0.0118222	0.00188248	0.0137047	99.9059		T
1493	0	0	0	7431	7	7431	7438	0	0	0	1	0	0	0	0	0	0	0	0	0	99.9059		T
1494	7427	4	0	0	7	7431	7438	0.999462	0.000538286	0	0	-0.00053843	-7.52712	0	0	0.000538141	0.00405174	0	0	0.00458988	99.9059		A
1495	7431	0	0	0	7	7431	7438	1	0	0	0	0	0	0	0	0	0	0	0	0	99.9059		A
1496	0	0	7429	2	7	7431	7438	0	0	0.999731	0.000269143	0	0	-0.000269179	-8.22027	0	0	0.000269107	0.00221243	0.00248153	99.9059		C
1497	7376	53	2	0	7	7431	7438	0.992599	0.00713228	0.000269143	0	-0.00742895	-4.94312	-8.22027	0	0.00737397	0.0352558	0.00221243	0	0.0448422	99.9059		A
1498	0	0	14	7415	8	7429	7437	0	0	0.00188451	0.998115	0	0	-6.27409	-0.00188628	0	0	0.0118236	0.00188273	0.0137063	99.8924		T
1499	0	0	0	7430	8	7430	7438	0	0	0	1	0	0	0	0	0	0	0	0	0	99.8924		T
1500	7091	338	0	0	8	7429	7437	0.954503	0.0454974	0	0	-0.0465649	-3.0901	0	0	0.0444463	0.140591	0	0	0.185038	99.8924		A
1501	8	3923	0	3499	8	7430	7438	0.00107672	0.527995	0	0.470929	-6.83384	-0.638669	0	-0.753049	0.0073581	0.337214	0	0.354632	0.699204	99.8924		G
1502	0	0	7426	4	8	7430	7438	0	0	0.999462	0.000538358	0	0	-0.000538503	-7.52699	0	0	0.000538213	0.00405221	0.00459043	99.8924		C
1503	7424	4	1	1	8	7430	7438	0.999192	0.000538358	0.00013459	0.00013459	-0.000807863	-7.52699	-8.91328	-8.91328	0.000807211	0.00405221	0.00119963	0.00119963	0.00725869	99.8924		A
1504	7425	4	0	1	8	7430	7438	0.999327	0.000538358	0	0.00013459	-0.000673174	-7.52699	0	-8.91328	0.000672721	0.00405221	0	0.00119963	0.00592457	99.8924		A
1505	5	7424	0	1	8	7430	7438	0.000672948	0.999192	0	0.00013459	-7.30384	-0.000807863	0	-8.91328	0.0049151	0.000807211	0	0.00119963	0.00692195	99.8924		G
1506	0	0	7407	23	8	7430	7438	0	0	0.996904	0.00309556	0	0	-0.00310036	-5.77779	0	0	0.00309076	0.0178855	0.0209762	99.8924		C
1507	0	0	22	7409	7	7431	7438	0	0	0.00296057	0.997039	0	0	-5.82237	-0.00296496	0	0	0.0172375	0.00295618	0.0201937	99.9059		T
1508	0	0	0	7431	7	7431	7438	0	0	0	1	0	0	0	0	0	0	0	0	0	99.9059		T
1509	3939	3491	0	1	7	7431	7438	0.530077	0.469789	0	0.000134571	-0.634734	-0.755472	0	-8.91342	0.336457	0.354912	0	0.00119949	0.692569	99.9059		A
1510	7429	1	0	1	7	7431	7438	0.999731	0.000134571	0	0.000134571	-0.000269179	-8.91342	0	-8.91342	0.000269107	0.00119949	0	0.00119949	0.00266809	99.9059		A
1511	0	0	7430	1	7	7431	7438	0	0	0.999865	0.000134571	0	0	-0.00013458	-8.91342	0	0	0.000134562	0.00119949	0.00133405	99.9059		C
1512	7406	23	1	1	7	7431	7438	0.996636	0.00309514	0.000134571	0.000134571	-0.00336996	-5.77792	-8.91342	-8.91342	0.00335862	0.0178835	0.00119949	0.00119949	0.0236411	99.9059		A
1513	3926	7	1	3497	7	7431	7438	0.528327	0.000942	0.000134571	0.470596	-0.638039	-6.96751	-8.91342	-0.753755	0.337094	0.00656339	0.00119949	0.354714	0.699571	99.9059		A
1514	1	0	7430	0	7	7431	7438	0.000134571	0	0.999865	0	-8.91342	0	-0.00013458	0	0.00119949	0	0.000134562	0	0.00133405	99.9059		C
1515	3497	7	3	3923	7	7430	7437	0.470659	0.000942127	0.000403769	0.527995	-0.75362	-6.96737	-7.81467	-0.638669	0.354699	0.00656414	0.00315532	0.337214	0.701632	99.9059		T
1516	0	7431	0	0	7	7431	7438	0	1	0	0	0	0	0	0	0	0	0	0	0	99.9059		G
1517	7431	0	0	0	7	7431	7438	1	0	0	0	0	0	0	0	0	0	0	0	0	99.9059		A
1518	7320	27	6	76	7	7429	7436	0.985328	0.00363441	0.000807646	0.0102302	-0.0147809	-5.61731	-7.12139	-4.58241	0.0145641	0.0204156	0.00575156	0.0468789	0.0876101	99.9059		A
1519	7429	2	0	0	7	7431	7438	0.999731	0.000269143	0	0	-0.000269179	-8.22027	0	0	0.000269107	0.00221243	0	0	0.00248153	99.9059		A
1520	0	0	0	7431	7	7431	7438	0	0	0	1	0	0	0	0	0	0	0	0	0	99.9059		T
1521	3501	1	8	3921	7	7431	7438	0.471134	0.000134571	0.00107657	0.527654	-0.752612	-8.91342	-6.83397	-0.639314	0.354581	0.00119949	0.00735726	0.337337	0.700475	99.9059		T
1522	0	0	7431	0	7	7431	7438	0	0	1	0	0	0	0	0	0	0	0	0	0	99.9059		C
1523	7431	0	0	0	7	7431	7438	1	0	0	0	0	0	0	0	0	0	0	0	0	99.9059		A
1524	7423	8	0	0	7	7431	7438	0.998923	0.00107657	0	0	-0.00107715	-6.83397	0	0	0.00107599	0.00735726	0	0	0.00843325	99.9059		A
1525	3935	3496	0	0	7	7431	7438	0.529538	0.470462	0	0	-0.63575	-0.754041	0	0	0.336654	0.354747	0	0	0.691401	99.9059		A
1526	0	0	22	7409	7	7431	7438	0	0	0.00296057	0.997039	0	0	-5.82237	-0.00296496	0	0	0.0172375	0.00295618	0.0201937	99.9059		T
1527	12	0	7392	27	7	7431	7438	0.00161486	0	0.994752	0.00363343	-6.42851	0	-0.0052621	-5.61758	0.0103811	0	0.00523449	0.0204111	0.0360267	99.9059		C
1528	7430	1	0	0	7	7431	7438	0.999865	0.000134571	0	0	-0.00013458	-8.91342	0	0	0.000134562	0.00119949	0	0	0.00133405	99.9059		A
1529	7421	10	0	0	7	7431	7438	0.998654	0.00134571	0	0	-0.00134662	-6.61083	0	0	0.00134481	0.00889629	0	0	0.0102411	99.9059		A
1530	0	0	3955	3476	7	7431	7438	0	0	0.53223	0.46777	0	0	-0.63068	-0.759778	0	0	0.335667	0.355402	0.691068	99.9059		C
1531	7430	1	0	0	7	7431	7438	0.999865	0.000134571	0	0	-0.00013458	-8.91342	0	0	0.000134562	0.00119949	0	0	0.00133405	99.9059		A
1532	0	0	0	7431	7	7431	7438	0	0	0	1	0	0	0	0	0	0	0	0	0	99.9059		T
1533	4	1	9	7417	7	7431	7438	0.000538286	0.000134571	0.00121114	0.998116	-7.52712	-8.91342	-6.71619	-0.00188578	0.00405174	0.00119949	0.00813426	0.00188222	0.0152677	99.9059		T
1534	0	7431	0	0	7	7431	7438	0	1	0	0	0	0	0	0	0	0	0	0	0	99.9059		G
1535	7431	0	0	0	7	7431	7438	1	0	0	0	0	0	0	0	0	0	0	0	0	99.9059		A
1536	55	7376	0	0	7	7431	7438	0.00740143	0.992599	0	0	-4.90608	-0.00742895	0	0	0.036312	0.00737397	0	0	0.043686	99.9059		G
1537	7387	44	0	0	7	7431	7438	0.994079	0.00592114	0	0	-0.00593874	-5.12923	0	0	0.00590358	0.0303709	0	0	0.0362744	99.9059		A
1538	0	0	2	7429	7	7431	7438	0	0	0.000269143	0.999731	0	0	-8.22027	-0.000269179	0	0	0.00221243	0.000269107	0.00248153	99.9059		T
1539	7431	0	0	0	7	7431	7438	1	0	0	0	0	0	0	0	0	0	0	0	0	99.9059		A
1540	0	7431	0	0	7	7431	7438	0	1	0	0	0	0	0	0	0	0	0	0	0	99.9059		G
1541	7431	0	0	0	7	7431	7438	1	0	0	0	0	0	0	0	0	0	0	0	0	99.9059		A
1542	7420	11	0	0	7	7431	7438	0.99852	0.00148029	0	0	-0.00148138	-6.51552	0	0	0.00147919	0.00964483	0	0	0.011124	99.9059		A
1543	0	0	0	7431	7	7431	7438	0	0	0	1	0	0	0	0	0	0	0	0	0	99.9059		T
1544	0	0	7431	0	7	7431	7438	0	0	1	0	0	0	0	0	0	0	0	0	0	99.9059		C
1545	1	0	18	7412	7	7431	7438	0.000134571	0	0.00242229	0.997443	-8.91342	0	-6.02304	-0.00256013	0.00119949	0	0.0145895	0.00255358	0.0183426	99.9059		T
1546	7431	0	0	0	7	7431	7438	1	0	0	0	0	0	0	0	0	0	0	0	0	99.9059		A
1547	0	7431	0	0	7	7431	7438	0	1	0	0	0	0	0	0	0	0	0	0	0	99.9059		G
1548	7334	97	0	0	7	7431	7438	0.986947	0.0130534	0	0	-0.0131394	-4.3387	0	0	0.0129679	0.056635	0	0	0.0696028	99.9059		A
1549	7431	0	0	0	7	7431	7438	1	0	0	0	0	0	0	0	0	0	0	0	0	99.9059		A
1550	7430	1	0	0	7	7431	7438	0.999865	0.000134571	0	0	-0.00013458	-8.91342	0	0	0.000134562	0.00119949	0	0	0.00133405	99.9059		A
1551	3930	3501	0	0	7	7431	7438	0.528866	0.471134	0	0	-0.637021	-0.752612	0	0	0.336898	0.354581	0	0	0.69148	99.9059		A
1552	1	0	0	7430	7	7431	7438	0.000134571	0	0	0.999865	-8.91342	0	0	-0.00013458	0.00119949	0	0	0.000134562	0.00133405	99.9059		T
1553	1	0	7430	0	7	7431	7438	0.000134571	0	0.999865	0	-8.91342	0	-0.00013458	0	0.00119949	0	0.000134562	0	0.00133405	99.9059		C
1554	7	0	7413	11	7	7431	7438	0.000942	0	0.997578	0.00148029	-6.96751	0	-0.00242522	-6.51552	0.00656339	0	0.00241935	0.00964483	0.0186276	99.9059		C
1555	0	0	0	7431	7	7431	7438	0	0	0	1	0	0	0	0	0	0	0	0	0	99.9059		T
1556	7431	0	0	0	7	7431	7438	1	0	0	0	0	0	0	0	0	0	0	0	0	99.9059		A
1557	0	0	7421	10	7	7431	7438	0	0	0.998654	0.00134571	0	0	-0.00134662	-6.61083	0	0	0.00134481	0.00889629	0.0102411	99.9059		C
1558	7431	0	0	0	7	7431	7438	1	0	0	0	0	0	0	0	0	0	0	0	0	99.9059		A
1559	7431	0	0	0	7	7431	7438	1	0	0	0	0	0	0	0	0	0	0	0	0	99.9059		A
1560	7381	50	0	0	7	7431	7438	0.993271	0.00672857	0	0	-0.00675131	-5.00139	0	0	0.00670588	0.0336522	0	0	0.0403581	99.9059		A
1561	7431	0	0	0	7	7431	7438	1	0	0	0	0	0	0	0	0	0	0	0	0	99.9059		A
1562	7428	3	0	0	7	7431	7438	0.999596	0.000403714	0	0	-0.000403796	-7.8148	0	0	0.000403633	0.00315495	0	0	0.00355858	99.9059		A
1563	7286	145	0	0	7	7431	7438	0.980487	0.0195129	0	0	-0.0197057	-3.93668	0	0	0.0193212	0.0768159	0	0	0.0961371	99.9059		A
1564	7431	0	0	0	7	7431	7438	1	0	0	0	0	0	0	0	0	0	0	0	0	99.9059		A
1565	0	0	0	7431	7	7431	7438	0	0	0	1	0	0	0	0	0	0	0	0	0	99.9059		T
1566	4	7425	0	2	7	7431	7438	0.000538286	0.999193	0	0.000269143	-7.52712	-0.000807754	0	-8.22027	0.00405174	0.000807102	0	0.00221243	0.00707127	99.9059		G
1567	0	0	7417	14	7	7431	7438	0	0	0.998116	0.001884	0	0	-0.00188578	-6.27436	0	0	0.00188222	0.0118209	0.0137031	99.9059		C
1568	0	0	0	7431	7	7431	7438	0	0	0	1	0	0	0	0	0	0	0	0	0	99.9059		T
1569	7368	61	0	1	7	7430	7437	0.991655	0.00820996	0	0.00013459	-0.00837956	-4.80241	0	-8.91328	0.00830964	0.0394276	0	0.00119963	0.0489368	99.9059		A
1570	7431	0	0	0	7	7431	7438	1	0	0	0	0	0	0	0	0	0	0	0	0	99.9059		A
1571	7425	6	0	0	7	7431	7438	0.999193	0.000807428	0	0	-0.000807754	-7.12166	0	0	0.000807102	0.00575023	0	0	0.00655733	99.9059		A
1572	7416	14	0	0	7	7430	7437	0.998116	0.00188425	0	0	-0.00188603	-6.27422	0	0	0.00188248	0.0118222	0	0	0.0137047	99.9059		A
1573	0	7431	0	0	7	7431	7438	0	1	0	0	0	0	0	0	0	0	0	0	0	99.9059		G
1574	7431	0	0	0	7	7431	7438	1	0	0	0	0	0	0	0	0	0	0	0	0	99.9059		A
1575	3954	3476	0	0	7	7430	7437	0.532167	0.467833	0	0	-0.630798	-0.759644	0	0	0.33569	0.355386	0	0	0.691076	99.9059		A
1576	7430	1	0	0	7	7431	7438	0.999865	0.000134571	0	0	-0.00013458	-8.91342	0	0	0.000134562	0.00119949	0	0	0.00133405	99.9059		A
1577	0	0	0	7431	7	7431	7438	0	0	0	1	0	0	0	0	0	0	0	0	0	99.9059		T
1578	2	7428	0	0	7	7430	7437	0.000269179	0.999731	0	0	-8.22013	-0.000269215	0	0	0.00221269	0.000269143	0	0	0.00248183	99.9059		G
1579	0	7431	0	0	7	7431	7438	0	1	0	0	0	0	0	0	0	0	0	0	0	99.9059		G
1580	0	7431	0	0	7	7431	7438	0	1	0	0	0	0	0	0	0	0	0	0	0	99.9059		G
1581	7378	49	0	4	7	7431	7438	0.992868	0.006594	0	0.000538286	-0.00715784	-5.0216	0	-7.52712	0.00710679	0.0331124	0	0.00405174	0.0442709	99.9059		A
1582	0	7431	0	0	7	7431	7438	0	1	0	0	0	0	0	0	0	0	0	0	0	99.9059		G
1583	7431	0	0	0	7	7431	7438	1	0	0	0	0	0	0	0	0	0	0	0	0	99.9059		A
1584	3483	3947	0	0	7	7430	7437	0.468775	0.531225	0	0	-0.757632	-0.63257	0	0	0.355159	0.336037	0	0	0.691196	99.9059		G
1585	3	7428	0	0	7	7431	7438	0.000403714	0.999596	0	0	-7.8148	-0.000403796	0	0	0.00315495	0.000403633	0	0	0.00355858	99.9059		G
1586	0	0	0	7431	7	7431	7438	0	0	0	1	0	0	0	0	0	0	0	0	0	99.9059		T
1587	133	7290	0	6	7	7429	7436	0.0179028	0.98129	0	0.000807646	-4.0228	-0.0188877	0	-7.12139	0.0720194	0.0185343	0	0.00575156	0.0963053	99.9059		G
1588	5	7425	0	0	7	7430	7437	0.000672948	0.999327	0	0	-7.30384	-0.000673174	0	0	0.0049151	0.000672721	0	0	0.00558782	99.9059		G
1589	0	0	7431	0	7	7431	7438	0	0	1	0	0	0	0	0	0	0	0	0	0	99.9059		C
1590	8	0	17	7406	7	7431	7438	0.00107657	0	0.00228771	0.996636	-6.83397	0	-6.0802	-0.00336996	0.00735726	0	0.0139098	0.00335862	0.0246256	99.9059		T
1591	0	0	7427	3	8	7430	7438	0	0	0.999596	0.000403769	0	0	-0.00040385	-7.81467	0	0	0.000403687	0.00315532	0.003559	99.8924		C
1592	2	0	7423	5	8	7430	7438	0.000269179	0	0.999058	0.000672948	-8.22013	0	-0.000942571	-7.30384	0.00221269	0	0.000941683	0.0049151	0.00806947	99.8924		C
1593	7407	22	0	1	8	7430	7438	0.996904	0.00296097	0	0.00013459	-0.00310036	-5.82224	0	-8.91328	0.00309076	0.0172395	0	0.00119963	0.0215299	99.8924		A
1594	0	7430	0	0	8	7430	7438	0	1	0	0	0	0	0	0	0	0	0	0	0	99.8924		G
1595	7429	1	0	0	8	7430	7438	0.999865	0.00013459	0	0	-0.000134599	-8.91328	0	0	0.00013458	0.00119963	0	0	0.00133421	99.8924		A
1596	7416	14	0	0	8	7430	7438	0.998116	0.00188425	0	0	-0.00188603	-6.27422	0	0	0.00188248	0.0118222	0	0	0.0137047	99.8924		A
1597	1	0	15	7414	8	7430	7438	0.00013459	0	0.00201884	0.997847	-8.91328	0	-6.20523	-0.00215575	0.00119963	0	0.0125274	0.00215111	0.0158781	99.8924		T
1598	7426	2	0	2	8	7430	7438	0.999462	0.000269179	0	0.000269179	-0.000538503	-8.22013	0	-8.22013	0.000538213	0.00221269	0	0.00221269	0.00496359	99.8924		A
1599	0	0	3962	3468	8	7430	7438	0	0	0.533244	0.466756	0	0	-0.628777	-0.761948	0	0	0.335291	0.355644	0.690935	99.8924		C
1600	7430	0	0	0	8	7430	7438	1	0	0	0	0	0	0	0	0	0	0	0	0	99.8924		A
1601	0	7430	0	0	8	7430	7438	0	1	0	0	0	0	0	0	0	0	0	0	0	99.8924		G
1602	66	7364	0	0	8	7430	7438	0.00888291	0.991117	0	0	-4.72363	-0.0089226	0	0	0.0419595	0.00884334	0	0	0.0508029	99.8924		G
1603	0	0	7430	0	8	7430	7438	0	0	1	0	0	0	0	0	0	0	0	0	0	99.8924		C
1604	7430	0	0	0	8	7430	7438	1	0	0	0	0	0	0	0	0	0	0	0	0	99.8924		A
1605	0	0	15	7415	8	7430	7438	0	0	0.00201884	0.997981	0	0	-6.20523	-0.00202088	0	0	0.0125274	0.0020168	0.0145442	99.8924		T
1606	0	7430	0	0	8	7430	7438	0	1	0	0	0	0	0	0	0	0	0	0	0	99.8924		G
1607	7430	0	0	0	8	7430	7438	1	0	0	0	0	0	0	0	0	0	0	0	0	99.8924		A
1608	0	0	3904	3526	8	7430	7438	0	0	0.525437	0.474563	0	0	-0.643524	-0.745362	0	0	0.338132	0.353721	0.691852	99.8924		C
1609	0	0	0	7430	8	7430	7438	0	0	0	1	0	0	0	0	0	0	0	0	0	99.8924		T
1610	0	0	7429	1	8	7430	7438	0	0	0.999865	0.00013459	0	0	-0.000134599	-8.91328	0	0	0.00013458	0.00119963	0.00133421	99.8924		C
1611	44	0	33	7353	8	7430	7438	0.00592194	0	0.00444145	0.989637	-5.12909	0	-5.41677	-0.0104175	0.0303742	0	0.0240583	0.0103095	0.064742	99.8924		T
1612	0	0	7430	0	8	7430	7438	0	0	1	0	0	0	0	0	0	0	0	0	0	99.8924		C
1613	0	0	7430	0	8	7430	7438	0	0	1	0	0	0	0	0	0	0	0	0	0	99.8924		C
1614	3489	11	2	3927	8	7429	7437	0.469646	0.00148068	0.000269215	0.528604	-0.755776	-6.51525	-8.22	-0.637515	0.354947	0.00964703	0.00221295	0.336993	0.7038	99.8924		T
1615	0	7430	0	0	8	7430	7438	0	1	0	0	0	0	0	0	0	0	0	0	0	99.8924		G
1616	7430	0	0	0	8	7430	7438	1	0	0	0	0	0	0	0	0	0	0	0	0	99.8924		A
1617	0	0	3481	3949	8	7430	7438	0	0	0.468506	0.531494	0	0	-0.758206	-0.632063	0	0	0.355224	0.335938	0.691162	99.8924		T
1618	0	0	0	7430	8	7430	7438	0	0	0	1	0	0	0	0	0	0	0	0	0	99.8924		T
1619	0	7430	0	0	8	7430	7438	0	1	0	0	0	0	0	0	0	0	0	0	0	99.8924		G
1620	0	0	11	7419	8	7430	7438	0	0	0.00148048	0.99852	0	0	-6.51539	-0.00148158	0	0	0.00964593	0.00147939	0.0111253	99.8924		T
1621	0	7430	0	0	8	7430	7438	0	1	0	0	0	0	0	0	0	0	0	0	0	99.8924		G
1622	0	7430	0	0	8	7430	7438	0	1	0	0	0	0	0	0	0	0	0	0	0	99.8924		G
1623	256	7171	0	3	8	7430	7438	0.0344549	0.965141	0	0.000403769	-3.3681	-0.0354807	0	-7.81467	0.116048	0.0342439	0	0.00315532	0.153447	99.8924		G
1624	7430	0	0	0	8	7430	7438	1	0	0	0	0	0	0	0	0	0	0	0	0	99.8924		A
1625	0	0	0	7430	8	7430	7438	0	0	0	1	0	0	0	0	0	0	0	0	0	99.8924		T
1626	0	7430	0	0	8	7430	7438	0	1	0	0	0	0	0	0	0	0	0	0	0	99.8924		G
1627	7430	0	0	0	8	7430	7438	1	0	0	0	0	0	0	0	0	0	0	0	0	99.8924		A
1628	0	0	4	7426	8	7430	7438	0	0	0.000538358	0.999462	0	0	-7.52699	-0.000538503	0	0	0.00405221	0.000538213	0.00459043	99.8924		T
1629	7426	0	2	2	8	7430	7438	0.999462	0	0.000269179	0.000269179	-0.000538503	0	-8.22013	-8.22013	0.000538213	0	0.00221269	0.00221269	0.00496359	99.8924		A
1630	7430	1	0	0	7	7431	7438	0.999865	0.000134571	0	0	-0.00013458	-8.91342	0	0	0.000134562	0.00119949	0	0	0.00133405	99.9059		A
1631	0	0	2	7429	7	7431	7438	0	0	0.000269143	0.999731	0	0	-8.22027	-0.000269179	0	0	0.00221243	0.000269107	0.00248153	99.9059		T
1632	7429	2	0	0	7	7431	7438	0.999731	0.000269143	0	0	-0.000269179	-8.22027	0	0	0.000269107	0.00221243	0	0	0.00248153	99.9059		A
1633	0	0	3495	3936	7	7431	7438	0	0	0.470327	0.529673	0	0	-0.754327	-0.635495	0	0	0.35478	0.336605	0.691385	99.9059		T
1634	0	0	0	7431	7	7431	7438	0	0	0	1	0	0	0	0	0	0	0	0	0	99.9059		T
1635	4190	3241	0	0	7	7431	7438	0.563854	0.436146	0	0	-0.57296	-0.829779	0	0	0.323066	0.361904	0	0	0.68497	99.9059		A
1636	0	0	0	7431	7	7431	7438	0	0	0	1	0	0	0	0	0	0	0	0	0	99.9059		T
1637	0	7431	0	0	7	7431	7438	0	1	0	0	0	0	0	0	0	0	0	0	0	99.9059		G
1638	0	0	38	7393	7	7431	7438	0	0	0.00511371	0.994886	0	0	-5.27583	-0.00512683	0	0	0.0269791	0.00510062	0.0320797	99.9059		T
1639	7422	9	0	0	7	7431	7438	0.998789	0.00121114	0	0	-0.00121188	-6.71619	0	0	0.00121041	0.00813426	0	0	0.00934467	99.9059		A
1640	0	0	0	7431	7	7431	7438	0	0	0	1	0	0	0	0	0	0	0	0	0	99.9059		T
1641	7380	7	24	20	7	7431	7438	0.993137	0.000942	0.00322971	0.00269143	-0.0068868	-6.96751	-5.73536	-5.91768	0.00683954	0.00656339	0.0185236	0.015927	0.0478535	99.9059		A
1642	0	7431	0	0	7	7431	7438	0	1	0	0	0	0	0	0	0	0	0	0	0	99.9059		G
1643	0	0	7431	0	7	7431	7438	0	0	1	0	0	0	0	0	0	0	0	0	0	99.9059		C
1644	3777	160	22	3472	7	7431	7438	0.508276	0.0215314	0.00296057	0.467232	-0.67673	-3.83824	-5.82237	-0.76093	0.343966	0.0826428	0.0172375	0.355531	0.799377	99.9059		A
1645	0	7431	0	0	7	7431	7438	0	1	0	0	0	0	0	0	0	0	0	0	0	99.9059		G
1646	0	0	7431	0	7	7431	7438	0	0	1	0	0	0	0	0	0	0	0	0	0	99.9059		C
1647	3928	75	3271	156	7	7430	7437	0.528668	0.0100942	0.440242	0.020996	-0.637395	-4.59579	-0.82043	-3.86343	0.33697	0.0463909	0.361188	0.0811163	0.825666	99.9059		A
1648	0	0	3506	3925	7	7431	7438	0	0	0.471807	0.528193	0	0	-0.751185	-0.638294	0	0	0.354414	0.337142	0.691557	99.9059		T
1649	0	0	0	7431	7	7431	7438	0	0	0	1	0	0	0	0	0	0	0	0	0	99.9059		T
1650	3923	12	1	3495	7	7431	7438	0.527924	0.00161486	0.000134571	0.470327	-0.638804	-6.42851	-8.91342	-0.754327	0.33724	0.0103811	0.00119949	0.35478	0.703601	99.9059		A
1651	0	7431	0	0	7	7431	7438	0	1	0	0	0	0	0	0	0	0	0	0	0	99.9059		G
1652	0	0	0	7431	7	7431	7438	0	0	0	1	0	0	0	0	0	0	0	0	0	99.9059		T
1653	7261	159	8	1	7	7429	7436	0.977386	0.0214026	0.00107686	0.000134608	-0.0228737	-3.84424	-6.8337	-8.91315	0.0223564	0.0822768	0.00735895	0.00119978	0.113192	99.9059		A
1654	7429	2	0	0	7	7431	7438	0.999731	0.000269143	0	0	-0.000269179	-8.22027	0	0	0.000269107	0.00221243	0	0	0.00248153	99.9059		A
1655	0	0	0	7431	7	7431	7438	0	0	0	1	0	0	0	0	0	0	0	0	0	99.9059		T
1656	7417	1	8	5	7	7431	7438	0.998116	0.000134571	0.00107657	0.000672857	-0.00188578	-8.91342	-6.83397	-7.30398	0.00188222	0.00119949	0.00735726	0.00491453	0.0153535	99.9059		A
1657	7430	1	0	0	7	7431	7438	0.999865	0.000134571	0	0	-0.00013458	-8.91342	0	0	0.000134562	0.00119949	0	0	0.00133405	99.9059		A
1658	0	0	7431	0	7	7431	7438	0	0	1	0	0	0	0	0	0	0	0	0	0	99.9059		C
1659	2	0	7385	44	7	7431	7438	0.000269143	0	0.99381	0.00592114	-8.22027	0	-0.00620952	-5.12923	0.00221243	0	0.00617108	0.0303709	0.0387544	99.9059		C
1660	7431	0	0	0	7	7431	7438	1	0	0	0	0	0	0	0	0	0	0	0	0	99.9059		A
1661	7431	0	0	0	7	7431	7438	1	0	0	0	0	0	0	0	0	0	0	0	0	99.9059		A
1662	7378	53	0	0	7	7431	7438	0.992868	0.00713228	0	0	-0.00715784	-4.94312	0	0	0.00710679	0.0352558	0	0	0.0423625	99.9059		A
1663	0	0	33	7397	7	7430	7437	0	0	0.00444145	0.995559	0	0	-5.41677	-0.00445135	0	0	0.0240583	0.00443158	0.0284899	99.9059		T
1664	0	0	0	7431	7	7431	7438	0	0	0	1	0	0	0	0	0	0	0	0	0	99.9059		T
1665	7350	81	0	0	7	7431	7438	0.9891	0.0109003	0	0	-0.0109601	-4.51897	0	0	0.0108407	0.049258	0	0	0.0600987	99.9059		A
1666	2	7429	0	0	7	7431	7438	0.000269143	0.999731	0	0	-8.22027	-0.000269179	0	0	0.00221243	0.000269107	0	0	0.00248153	99.9059		G
1667	0	0	7431	0	7	7431	7438	0	0	1	0	0	0	0	0	0	0	0	0	0	99.9059		C
1668	7428	1	0	2	7	7431	7438	0.999596	0.000134571	0	0.000269143	-0.000403796	-8.91342	0	-8.22027	0.000403633	0.00119949	0	0.00221243	0.00381555	99.9059		A
1669	2	7429	0	0	7	7431	7438	0.000269143	0.999731	0	0	-8.22027	-0.000269179	0	0	0.00221243	0.000269107	0	0	0.00248153	99.9059		G
1670	0	0	7431	0	7	7431	7438	0	0	1	0	0	0	0	0	0	0	0	0	0	99.9059		C
1671	7422	3	0	6	7	7431	7438	0.998789	0.000403714	0	0.000807428	-0.00121188	-7.8148	0	-7.12166	0.00121041	0.00315495	0	0.00575023	0.0101156	99.9059		A
1672	0	7431	0	0	7	7431	7438	0	1	0	0	0	0	0	0	0	0	0	0	0	99.9059		G
1673	0	7431	0	0	7	7431	7438	0	1	0	0	0	0	0	0	0	0	0	0	0	99.9059		G
1674	7034	390	1	6	7	7431	7438	0.946575	0.0524828	0.000134571	0.000807428	-0.0549049	-2.94727	-8.91342	-7.12166	0.0519716	0.154681	0.00119949	0.00575023	0.213602	99.9059		A
1675	0	7431	0	0	7	7431	7438	0	1	0	0	0	0	0	0	0	0	0	0	0	99.9059		G
1676	7431	0	0	0	7	7431	7438	1	0	0	0	0	0	0	0	0	0	0	0	0	99.9059		A
1677	0	0	134	7297	7	7431	7438	0	0	0.0180326	0.981967	0	0	-4.01558	-0.0181971	0	0	0.0724111	0.017869	0.0902801	99.9059		T
1678	7430	0	1	0	7	7431	7438	0.999865	0	0.000134571	0	-0.00013458	0	-8.91342	0	0.000134562	0	0.00119949	0	0.00133405	99.9059		A
1679	0	7431	0	0	7	7431	7438	0	1	0	0	0	0	0	0	0	0	0	0	0	99.9059		G
1680	7410	21	0	0	7	7431	7438	0.997174	0.002826	0	0	-0.00283	-5.86889	0	0	0.002822	0.0165855	0	0	0.0194075	99.9059		A
1681	1	1	0	7429	7	7431	7438	0.000134571	0.000134571	0	0.999731	-8.91342	-8.91342	0	-0.000269179	0.00119949	0.00119949	0	0.000269107	0.00266809	99.9059		T
1682	0	0	7431	0	7	7431	7438	0	0	1	0	0	0	0	0	0	0	0	0	0	99.9059		C
1683	6635	2	0	793	7	7430	7437	0.893001	0.000269179	0	0.106729	-0.113167	-8.22013	0	-2.23746	0.101058	0.00221269	0	0.238803	0.342074	99.9059		A
1684	0	7431	0	0	7	7431	7438	0	1	0	0	0	0	0	0	0	0	0	0	0	99.9059		G
1685	0	7431	0	0	7	7431	7438	0	1	0	0	0	0	0	0	0	0	0	0	0	99.9059		G
1686	0	0	44	7387	7	7431	7438	0	0	0.00592114	0.994079	0	0	-5.12923	-0.00593874	0	0	0.0303709	0.00590358	0.0362744	99.9059		T
1687	5	0	7426	0	7	7431	7438	0.000672857	0	0.999327	0	-7.30398	0	-0.000673083	0	0.00491453	0	0.000672631	0	0.00558716	99.9059		C
1688	0	0	0	7431	7	7431	7438	0	0	0	1	0	0	0	0	0	0	0	0	0	99.9059		T
1689	10	1	73	7347	7	7431	7438	0.00134571	0.000134571	0.00982371	0.988696	-6.61083	-8.91342	-4.62296	-0.0113684	0.00889629	0.00119949	0.0454146	0.0112399	0.0667502	99.9059		T
1690	7415	16	0	0	7	7431	7438	0.997847	0.00215314	0	0	-0.00215546	-6.14083	0	0	0.00215082	0.0132221	0	0	0.0153729	99.9059		A
1691	0	0	7430	1	7	7431	7438	0	0	0.999865	0.000134571	0	0	-0.00013458	-8.91342	0	0	0.000134562	0.00119949	0.00133405	99.9059		C
1692	7312	48	0	70	7	7430	7437	0.984118	0.0064603	0	0.00942127	-0.016009	-5.04208	0	-4.66479	0.0157548	0.0325733	0	0.0439482	0.0922763	99.9059		A
1693	0	7431	0	0	7	7431	7438	0	1	0	0	0	0	0	0	0	0	0	0	0	99.9059		G
1694	0	0	7431	0	7	7431	7438	0	0	1	0	0	0	0	0	0	0	0	0	0	99.9059		C
1695	3487	1	103	3840	7	7431	7438	0.46925	0.000134571	0.0138609	0.516754	-0.756619	-8.91342	-4.27869	-0.660188	0.355044	0.00119949	0.0593062	0.341155	0.756704	99.9059		T
1696	2	7429	0	0	7	7431	7438	0.000269143	0.999731	0	0	-8.22027	-0.000269179	0	0	0.00221243	0.000269107	0	0	0.00248153	99.9059		G
1697	0	0	0	7431	7	7431	7438	0	0	0	1	0	0	0	0	0	0	0	0	0	99.9059		T
1698	3552	3878	0	1	7	7431	7438	0.477998	0.521868	0	0.000134571	-0.73815	-0.650341	0	-8.91342	0.352834	0.339392	0	0.00119949	0.693425	99.9059		G
1699	7429	1	0	0	7	7430	7437	0.999865	0.00013459	0	0	-0.000134599	-8.91328	0	0	0.00013458	0.00119963	0	0	0.00133421	99.9059		A
1700	1	0	1	7429	7	7431	7438	0.000134571	0	0.000134571	0.999731	-8.91342	0	-8.91342	-0.000269179	0.00119949	0	0.00119949	0.000269107	0.00266809	99.9059		T
1701	8	0	38	7385	7	7431	7438	0.00107657	0	0.00511371	0.99381	-6.83397	0	-5.27583	-0.00620952	0.00735726	0	0.0269791	0.00617108	0.0405074	99.9059		T
1702	7431	0	0	0	7	7431	7438	1	0	0	0	0	0	0	0	0	0	0	0	0	99.9059		A
1703	0	7431	0	0	7	7431	7438	0	1	0	0	0	0	0	0	0	0	0	0	0	99.9059		G
1704	1091	6339	0	0	7	7430	7437	0.146837	0.853163	0	0	-1.91843	-0.158805	0	0	0.281697	0.135486	0	0	0.417183	99.9059		G
1705	7431	0	0	0	7	7431	7438	1	0	0	0	0	0	0	0	0	0	0	0	0	99.9059		A
1706	0	7431	0	0	7	7431	7438	0	1	0	0	0	0	0	0	0	0	0	0	0	99.9059		G
1707	3976	3453	0	0	7	7429	7436	0.5352	0.4648	0	0	-0.625115	-0.766148	0	0	0.334561	0.356106	0	0	0.690667	99.9059		A
1708	0	7430	0	1	7	7431	7438	0	0.999865	0	0.000134571	0	-0.00013458	0	-8.91342	0	0.000134562	0	0.00119949	0.00133405	99.9059		G
1709	0	0	7431	0	7	7431	7438	0	0	1	0	0	0	0	0	0	0	0	0	0	99.9059		C
1710	3476	22	1121	2811	7	7430	7437	0.467833	0.00296097	0.150875	0.378331	-0.759644	-5.82224	-1.8913	-0.971986	0.355386	0.0172395	0.28535	0.367732	1.02571	99.9059		A
1711	7430	0	1	0	7	7431	7438	0.999865	0	0.000134571	0	-0.00013458	0	-8.91342	0	0.000134562	0	0.00119949	0	0.00133405	99.9059		A
1712	7430	0	1	0	7	7431	7438	0.999865	0	0.000134571	0	-0.00013458	0	-8.91342	0	0.000134562	0	0.00119949	0	0.00133405	99.9059		A
1713	0	0	4581	2849	7	7430	7437	0	0	0.616555	0.383445	0	0	-0.483609	-0.958558	0	0	0.298171	0.367555	0.665726	99.9059		C
1714	7431	0	0	0	7	7431	7438	1	0	0	0	0	0	0	0	0	0	0	0	0	99.9059		A
1715	7430	1	0	0	7	7431	7438	0.999865	0.000134571	0	0	-0.00013458	-8.91342	0	0	0.000134562	0.00119949	0	0	0.00133405	99.9059		A
1716	0	0	6	7425	7	7431	7438	0	0	0.000807428	0.999193	0	0	-7.12166	-0.000807754	0	0	0.00575023	0.000807102	0.00655733	99.9059		T
1717	2	7429	0	0	7	7431	7438	0.000269143	0.999731	0	0	-8.22027	-0.000269179	0	0	0.00221243	0.000269107	0	0	0.00248153	99.9059		G
1718	0	0	0	7431	7	7431	7438	0	0	0	1	0	0	0	0	0	0	0	0	0	99.9059		T
1719	10	0	6905	515	7	7430	7437	0.0013459	0	0.929341	0.0693136	-6.6107	0	-0.0732801	-2.66911	0.0088973	0	0.0681021	0.185006	0.262005	99.9059		C
1720	0	0	3870	3560	7	7430	7437	0	0	0.520861	0.479139	0	0	-0.652271	-0.735765	0	0	0.339743	0.352534	0.692277	99.9059		C
1721	0	0	0	7431	7	7431	7438	0	0	0	1	0	0	0	0	0	0	0	0	0	99.9059		T
1722	2	0	0	0	7436	2	7438	1	0	0	0	0	0	0	0	0	0	0	0	0	0.0268889		A
1723	7393	31	2	5	7	7431	7438	0.994886	0.00417171	0.000269143	0.000672857	-0.00512683	-5.47943	-8.22027	-7.30398	0.00510062	0.0228586	0.00221243	0.00491453	0.0350862	99.9059		A
1724	7431	0	0	0	7	7431	7438	1	0	0	0	0	0	0	0	0	0	0	0	0	99.9059		A
1725	7430	1	0	0	7	7431	7438	0.999865	0.000134571	0	0	-0.00013458	-8.91342	0	0	0.000134562	0.00119949	0	0	0.00133405	99.9059		A
1726	7427	4	0	0	7	7431	7438	0.999462	0.000538286	0	0	-0.00053843	-7.52712	0	0	0.000538141	0.00405174	0	0	0.00458988	99.9059		A
1727	7430	0	0	1	7	7431	7438	0.999865	0	0	0.000134571	-0.00013458	0	0	-8.91342	0.000134562	0	0	0.00119949	0.00133405	99.9059		A
1728	7429	1	1	0	7	7431	7438	0.999731	0.000134571	0.000134571	0	-0.000269179	-8.91342	-8.91342	0	0.000269107	0.00119949	0.00119949	0	0.00266809	99.9059		A
1729	0	0	3433	3998	7	7431	7438	0	0	0.461984	0.538016	0	0	-0.772226	-0.619866	0	0	0.356756	0.333498	0.690254	99.9059		T
1730	0	7431	0	0	7	7431	7438	0	1	0	0	0	0	0	0	0	0	0	0	0	99.9059		G
1731	7431	0	0	0	7	7431	7438	1	0	0	0	0	0	0	0	0	0	0	0	0	99.9059		A
1732	7417	14	0	0	7	7431	7438	0.998116	0.001884	0	0	-0.00188578	-6.27436	0	0	0.00188222	0.0118209	0	0	0.0137031	99.9059		A
1733	7427	2	0	2	7	7431	7438	0.999462	0.000269143	0	0.000269143	-0.00053843	-8.22027	0	-8.22027	0.000538141	0.00221243	0	0.00221243	0.00496299	99.9059		A
1734	0	0	5	7426	7	7431	7438	0	0	0.000672857	0.999327	0	0	-7.30398	-0.000673083	0	0	0.00491453	0.000672631	0.00558716	99.9059		T
1735	3493	3936	0	2	7	7431	7438	0.470058	0.529673	0	0.000269143	-0.754899	-0.635495	0	-8.22027	0.354846	0.336605	0	0.00221243	0.693664	99.9059		G
1736	7431	0	0	0	7	7431	7438	1	0	0	0	0	0	0	0	0	0	0	0	0	99.9059		A
1737	7428	0	0	3	7	7431	7438	0.999596	0	0	0.000403714	-0.000403796	0	0	-7.8148	0.000403633	0	0	0.00315495	0.00355858	99.9059		A
1738	7426	5	0	0	7	7431	7438	0.999327	0.000672857	0	0	-0.000673083	-7.30398	0	0	0.000672631	0.00491453	0	0	0.00558716	99.9059		A
1739	0	0	7431	0	7	7431	7438	0	0	1	0	0	0	0	0	0	0	0	0	0	99.9059		C
1740	1	7429	0	0	7	7430	7437	0.00013459	0.999865	0	0	-8.91328	-0.000134599	0	0	0.00119963	0.00013458	0	0	0.00133421	99.9059		G
1741	21	0	3465	3945	7	7431	7438	0.002826	0	0.46629	0.530884	-5.86889	0	-0.762948	-0.633211	0.0165855	0	0.355755	0.336162	0.708502	99.9059		T
1742	0	0	0	7431	7	7431	7438	0	0	0	1	0	0	0	0	0	0	0	0	0	99.9059		T
1743	7431	0	0	0	7	7431	7438	1	0	0	0	0	0	0	0	0	0	0	0	0	99.9059		A
1744	0	0	3521	3910	7	7431	7438	0	0	0.473826	0.526174	0	0	-0.746915	-0.642123	0	0	0.353908	0.337869	0.691776	99.9059		T
1745	7431	0	0	0	7	7431	7438	1	0	0	0	0	0	0	0	0	0	0	0	0	99.9059		A
1746	7429	2	0	0	7	7431	7438	0.999731	0.000269143	0	0	-0.000269179	-8.22027	0	0	0.000269107	0.00221243	0	0	0.00248153	99.9059		A
1747	4016	3413	0	0	7	7429	7436	0.540584	0.459416	0	0	-0.615105	-0.7778	0	0	0.332516	0.357333	0	0	0.689849	99.9059		A
1748	0	7431	0	0	7	7431	7438	0	1	0	0	0	0	0	0	0	0	0	0	0	99.9059		G
1749	0	7431	0	0	7	7431	7438	0	1	0	0	0	0	0	0	0	0	0	0	0	99.9059		G
1750	0	2	3940	3489	7	7431	7438	0	0.000269143	0.530211	0.46952	0	-8.22027	-0.63448	-0.756045	0	0.00221243	0.336408	0.354978	0.693599	99.9059		C
1751	0	0	3483	3948	7	7431	7438	0	0	0.468712	0.531288	0	0	-0.757766	-0.632451	0	0	0.355174	0.336014	0.691188	99.9059		T
1752	0	0	0	7431	7	7431	7438	0	0	0	1	0	0	0	0	0	0	0	0	0	99.9059		T
1753	7084	275	72	0	7	7431	7438	0.953304	0.0370071	0.00968914	0	-0.0478217	-3.29664	-4.63675	0	0.0455886	0.121999	0.0449261	0	0.212514	99.9059		A
1754	3494	1	450	3486	7	7431	7438	0.470192	0.000134571	0.0605571	0.469116	-0.754613	-8.91342	-2.80417	-0.756905	0.354813	0.00119949	0.169812	0.355076	0.880902	99.9059		A
1755	0	0	4	7427	7	7431	7438	0	0	0.000538286	0.999462	0	0	-7.52712	-0.00053843	0	0	0.00405174	0.000538141	0.00458988	99.9059		T
1756	7386	44	1	0	7	7431	7438	0.993944	0.00592114	0.000134571	0	-0.00607412	-5.12923	-8.91342	0	0.00603734	0.0303709	0.00119949	0	0.0376077	99.9059		A
1757	0	0	7430	1	7	7431	7438	0	0	0.999865	0.000134571	0	0	-0.00013458	-8.91342	0	0	0.000134562	0.00119949	0.00133405	99.9059		C
1758	0	0	7431	0	7	7431	7438	0	0	1	0	0	0	0	0	0	0	0	0	0	99.9059		C
1759	3741	10	3650	30	7	7431	7438	0.503432	0.00134571	0.491186	0.00403714	-0.686307	-6.61083	-0.710933	-5.51222	0.345509	0.00889629	0.3492	0.0222536	0.725859	99.9059		A
1760	7431	0	0	0	7	7431	7438	1	0	0	0	0	0	0	0	0	0	0	0	0	99.9059		A
1761	7431	0	0	0	7	7431	7438	1	0	0	0	0	0	0	0	0	0	0	0	0	99.9059		A
1762	2876	4553	0	1	7	7430	7437	0.387079	0.612786	0	0.00013459	-0.949125	-0.48974	0	-8.91328	0.367387	0.300106	0	0.00119963	0.668692	99.9059		G
1763	0	7431	0	0	7	7431	7438	0	1	0	0	0	0	0	0	0	0	0	0	0	99.9059		G
1764	7431	0	0	0	7	7431	7438	1	0	0	0	0	0	0	0	0	0	0	0	0	99.9059		A
1765	9	0	3385	4037	7	7431	7438	0.00121114	0	0.455524	0.543265	-6.71619	0	-0.786307	-0.610159	0.00813426	0	0.358182	0.331478	0.697794	99.9059		T
1766	7430	1	0	0	7	7431	7438	0.999865	0.000134571	0	0	-0.00013458	-8.91342	0	0	0.000134562	0.00119949	0	0	0.00133405	99.9059		A
1767	0	0	0	7431	7	7431	7438	0	0	0	1	0	0	0	0	0	0	0	0	0	99.9059		T
1768	7429	0	2	0	7	7431	7438	0.999731	0	0.000269143	0	-0.000269179	0	-8.22027	0	0.000269107	0	0.00221243	0	0.00248153	99.9059		A
1769	0	7431	0	0	7	7431	7438	0	1	0	0	0	0	0	0	0	0	0	0	0	99.9059		G
1770	0	0	7431	0	7	7431	7438	0	0	1	0	0	0	0	0	0	0	0	0	0	99.9059		C
1771	24	0	7209	198	7	7431	7438	0.00322971	0	0.970125	0.0266451	-5.73536	0	-0.0303302	-3.62515	0.0185236	0	0.0294241	0.0965926	0.14454	99.9059		C
1772	7431	0	0	0	7	7431	7438	1	0	0	0	0	0	0	0	0	0	0	0	0	99.9059		A
1773	7413	5	12	0	7	7430	7437	0.997712	0.000672948	0.00161507	0	-0.00229064	-7.30384	-6.42837	0	0.0022854	0.0049151	0.0103823	0	0.0175828	99.9059		A
1774	0	0	7339	92	7	7431	7438	0	0	0.987619	0.0123806	0	0	-0.0124578	-4.39163	0	0	0.0123036	0.0543708	0.0666744	99.9059		C
1775	7431	0	0	0	7	7431	7438	1	0	0	0	0	0	0	0	0	0	0	0	0	99.9059		A
1776	1	7430	0	0	7	7431	7438	0.000134571	0.999865	0	0	-8.91342	-0.00013458	0	0	0.00119949	0.000134562	0	0	0.00133405	99.9059		G
1777	0	0	3842	3588	7	7430	7437	0	0	0.517093	0.482907	0	0	-0.659533	-0.727931	0	0	0.34104	0.351523	0.692563	99.9059		C
1778	1	0	0	7430	7	7431	7438	0.000134571	0	0	0.999865	-8.91342	0	0	-0.00013458	0.00119949	0	0	0.000134562	0.00133405	99.9059		T
1779	0	0	0	7431	7	7431	7438	0	0	0	1	0	0	0	0	0	0	0	0	0	99.9059		T
1780	0	0	3969	3462	7	7431	7438	0	0	0.534114	0.465886	0	0	-0.627146	-0.763814	0	0	0.334968	0.35585	0.690818	99.9059		C
1781	0	0	0	7431	7	7431	7438	0	0	0	1	0	0	0	0	0	0	0	0	0	99.9059		T
1782	7431	0	0	0	7	7431	7438	1	0	0	0	0	0	0	0	0	0	0	0	0	99.9059		A
1783	0	0	13	7418	7	7431	7438	0	0	0.00174943	0.998251	0	0	-6.34847	-0.00175096	0	0	0.0111062	0.0017479	0.0128541	99.9059		T
1784	0	7431	0	0	7	7431	7438	0	1	0	0	0	0	0	0	0	0	0	0	0	99.9059		G
1785	7431	0	0	0	7	7431	7438	1	0	0	0	0	0	0	0	0	0	0	0	0	99.9059		A
1786	7376	55	0	0	7	7431	7438	0.992599	0.00740143	0	0	-0.00742895	-4.90608	0	0	0.00737397	0.036312	0	0	0.043686	99.9059		A
1787	3	7426	0	2	7	7431	7438	0.000403714	0.999327	0	0.000269143	-7.8148	-0.000673083	0	-8.22027	0.00315495	0.000672631	0	0.00221243	0.00604	99.9059		G
1788	0	0	0	7431	7	7431	7438	0	0	0	1	0	0	0	0	0	0	0	0	0	99.9059		T
1789	817	6610	0	2	7	7429	7436	0.109974	0.889756	0	0.000269215	-2.20751	-0.116808	0	-8.22	0.242769	0.10393	0	0.00221295	0.348913	99.9059		G
1790	0	0	0	7431	7	7431	7438	0	0	0	1	0	0	0	0	0	0	0	0	0	99.9059		T
1791	0	0	0	7431	7	7431	7438	0	0	0	1	0	0	0	0	0	0	0	0	0	99.9059		T
1792	0	0	18	7413	7	7431	7438	0	0	0.00242229	0.997578	0	0	-6.02304	-0.00242522	0	0	0.0145895	0.00241935	0.0170089	99.9059		T
1793	0	7431	0	0	7	7431	7438	0	1	0	0	0	0	0	0	0	0	0	0	0	99.9059		G
1794	7430	1	0	0	7	7431	7438	0.999865	0.000134571	0	0	-0.00013458	-8.91342	0	0	0.000134562	0.00119949	0	0	0.00133405	99.9059		A
1795	7395	34	0	2	7	7431	7438	0.995155	0.00457543	0	0.000269143	-0.00485634	-5.38706	0	-8.22027	0.00483282	0.0246481	0	0.00221243	0.0316933	99.9059		A
1796	7431	0	0	0	7	7431	7438	1	0	0	0	0	0	0	0	0	0	0	0	0	99.9059		A
1797	7431	0	0	0	7	7431	7438	1	0	0	0	0	0	0	0	0	0	0	0	0	99.9059		A
1798	7383	48	0	0	7	7431	7438	0.993541	0.00645943	0	0	-0.00648038	-5.04221	0	0	0.00643852	0.0325698	0	0	0.0390083	99.9059		A
1799	0	0	878	6552	7	7430	7437	0	0	0.11817	0.88183	0	0	-2.13563	-0.125756	0	0	0.252367	0.110895	0.363262	99.9059		T
1800	7429	2	0	0	7	7431	7438	0.999731	0.000269143	0	0	-0.000269179	-8.22027	0	0	0.000269107	0.00221243	0	0	0.00248153	99.9059		A
1801	0	0	3493	3938	7	7431	7438	0	0	0.470058	0.529942	0	0	-0.754899	-0.634987	0	0	0.354846	0.336507	0.691353	99.9059		T
1802	0	0	7431	0	7	7431	7438	0	0	1	0	0	0	0	0	0	0	0	0	0	99.9059		C
1803	0	0	7431	0	7	7431	7438	0	0	1	0	0	0	0	0	0	0	0	0	0	99.9059		C
1804	9	1	90	7331	7	7431	7438	0.00121114	0.000134571	0.0121114	0.986543	-6.71619	-8.91342	-4.41361	-0.0135485	0.00813426	0.00119949	0.0534551	0.0133662	0.076155	99.9059		T
1805	0	0	7431	0	7	7431	7438	0	0	1	0	0	0	0	0	0	0	0	0	0	99.9059		C
1806	7431	0	0	0	7	7431	7438	1	0	0	0	0	0	0	0	0	0	0	0	0	99.9059		A
1807	0	0	3917	3513	7	7430	7437	0	0	0.527187	0.472813	0	0	-0.6402	-0.749055	0	0	0.337505	0.354163	0.691668	99.9059		C
1808	0	0	3499	3932	7	7431	7438	0	0	0.470865	0.529135	0	0	-0.753183	-0.636512	0	0	0.354648	0.336801	0.691449	99.9059		T
1809	0	0	0	7431	7	7431	7438	0	0	0	1	0	0	0	0	0	0	0	0	0	99.9059		T
1810	4	0	30	7396	7	7430	7437	0.000538358	0	0.00403769	0.995424	-7.52699	0	-5.51208	-0.00458655	0.00405221	0	0.0222561	0.00456556	0.0308738	99.9059		T
1811	7431	0	0	0	7	7431	7438	1	0	0	0	0	0	0	0	0	0	0	0	0	99.9059		A
1812	0	0	0	7431	7	7431	7438	0	0	0	1	0	0	0	0	0	0	0	0	0	99.9059		T
1813	7431	0	0	0	7	7431	7438	1	0	0	0	0	0	0	0	0	0	0	0	0	99.9059		A
1814	0	7431	0	0	7	7431	7438	0	1	0	0	0	0	0	0	0	0	0	0	0	99.9059		G
1815	7431	0	0	0	7	7431	7438	1	0	0	0	0	0	0	0	0	0	0	0	0	99.9059		A
1816	0	0	38	7393	7	7431	7438	0	0	0.00511371	0.994886	0	0	-5.27583	-0.00512683	0	0	0.0269791	0.00510062	0.0320797	99.9059		T
1817	3	7428	0	0	7	7431	7438	0.000403714	0.999596	0	0	-7.8148	-0.000403796	0	0	0.00315495	0.000403633	0	0	0.00355858	99.9059		G
1818	0	0	0	7431	7	7431	7438	0	0	0	1	0	0	0	0	0	0	0	0	0	99.9059		T
1819	60	0	31	7340	7	7431	7438	0.00807428	0	0.00417171	0.987754	-4.81907	0	-5.47943	-0.0123216	0.0389105	0	0.0228586	0.0121707	0.0739399	99.9059		T
1820	0	0	0	7431	7	7431	7438	0	0	0	1	0	0	0	0	0	0	0	0	0	99.9059		T
1821	0	0	0	7431	7	7431	7438	0	0	0	1	0	0	0	0	0	0	0	0	0	99.9059		T
1822	0	0	37	7394	7	7431	7438	0	0	0.00497914	0.995021	0	0	-5.3025	-0.00499158	0	0	0.0264019	0.00496672	0.0313686	99.9059		T
1823	1	7430	0	0	7	7431	7438	0.000134571	0.999865	0	0	-8.91342	-0.00013458	0	0	0.00119949	0.000134562	0	0	0.00133405	99.9059		G
1824	0	0	0	7431	7	7431	7438	0	0	0	1	0	0	0	0	0	0	0	0	0	99.9059		T
1825	174	3334	2	3920	7	7430	7437	0.0234186	0.448721	0.000269179	0.527591	-3.75423	-0.801353	-8.22013	-0.639434	0.0879186	0.359584	0.00221269	0.33736	0.787075	99.9059		T
1826	0	0	7431	0	7	7431	7438	0	0	1	0	0	0	0	0	0	0	0	0	0	99.9059		C
1827	7431	0	0	0	7	7431	7438	1	0	0	0	0	0	0	0	0	0	0	0	0	99.9059		A
1828	0	0	3434	3997	7	7431	7438	0	0	0.462118	0.537882	0	0	-0.771935	-0.620116	0	0	0.356725	0.333549	0.690274	99.9059		T
1829	0	0	0	7431	7	7431	7438	0	0	0	1	0	0	0	0	0	0	0	0	0	99.9059		T
1830	0	0	0	7431	7	7431	7438	0	0	0	1	0	0	0	0	0	0	0	0	0	99.9059		T
1831	0	0	49	7382	7	7431	7438	0	0	0.006594	0.993406	0	0	-5.0216	-0.00661583	0	0	0.0331124	0.00657221	0.0396846	99.9059		T
1832	0	7431	0	0	7	7431	7438	0	1	0	0	0	0	0	0	0	0	0	0	0	99.9059		G
1833	0	7431	0	0	7	7431	7438	0	1	0	0	0	0	0	0	0	0	0	0	0	99.9059		G
1834	19	0	3538	3873	7	7430	7437	0.0025572	0	0.476178	0.521265	-5.96884	0	-0.741964	-0.651496	0.0152635	0	0.353307	0.339602	0.708173	99.9059		T
1835	7431	0	0	0	7	7431	7438	1	0	0	0	0	0	0	0	0	0	0	0	0	99.9059		A
1836	0	0	0	7431	7	7431	7438	0	0	0	1	0	0	0	0	0	0	0	0	0	99.9059		T
1837	6719	0	4	708	7	7431	7438	0.904185	0	0.000538286	0.0952765	-0.100721	0	-7.52712	-2.35097	0.0910705	0	0.00405174	0.223992	0.319115	99.9059		A
1838	0	7431	0	0	7	7431	7438	0	1	0	0	0	0	0	0	0	0	0	0	0	99.9059		G
1839	0	0	7431	0	7	7431	7438	0	0	1	0	0	0	0	0	0	0	0	0	0	99.9059		C
1840	7413	7	11	0	7	7431	7438	0.997578	0.000942	0.00148029	0	-0.00242522	-6.96751	-6.51552	0	0.00241935	0.00656339	0.00964483	0	0.0186276	99.9059		A
1841	0	0	7431	0	7	7431	7438	0	0	1	0	0	0	0	0	0	0	0	0	0	99.9059		C
1842	7431	0	0	0	7	7431	7438	1	0	0	0	0	0	0	0	0	0	0	0	0	99.9059		A
1843	7402	29	0	0	7	7431	7438	0.996097	0.00390257	0	0	-0.00391021	-5.54612	0	0	0.00389495	0.0216441	0	0	0.0255391	99.9059		A
1844	0	0	0	7431	7	7431	7438	0	0	0	1	0	0	0	0	0	0	0	0	0	99.9059		T
1845	0	0	7431	0	7	7431	7438	0	0	1	0	0	0	0	0	0	0	0	0	0	99.9059		C
1846	3508	3	12	3908	7	7431	7438	0.472076	0.000403714	0.00161486	0.525905	-0.750614	-7.8148	-6.42851	-0.642635	0.354347	0.00315495	0.0103811	0.337965	0.705848	99.9059		T
1847	0	0	0	7431	7	7431	7438	0	0	0	1	0	0	0	0	0	0	0	0	0	99.9059		T
1848	0	0	7431	0	7	7431	7438	0	0	1	0	0	0	0	0	0	0	0	0	0	99.9059		C
1849	8	0	3576	3846	7	7430	7437	0.00107672	0	0.481292	0.517631	-6.83384	0	-0.731281	-0.658492	0.0073581	0	0.35196	0.340856	0.700174	99.9059		T
1850	7431	0	0	0	7	7431	7438	1	0	0	0	0	0	0	0	0	0	0	0	0	99.9059		A
1851	0	0	7430	1	7	7431	7438	0	0	0.999865	0.000134571	0	0	-0.00013458	-8.91342	0	0	0.000134562	0.00119949	0.00133405	99.9059		C
1852	3569	10	3842	10	7	7431	7438	0.480285	0.00134571	0.517023	0.00134571	-0.733375	-6.61083	-0.659667	-6.61083	0.352229	0.00889629	0.341063	0.00889629	0.711085	99.9059		C
1853	7430	0	1	0	7	7431	7438	0.999865	0	0.000134571	0	-0.00013458	0	-8.91342	0	0.000134562	0	0.00119949	0	0.00133405	99.9059		A
1854	0	7431	0	0	7	7431	7438	0	1	0	0	0	0	0	0	0	0	0	0	0	99.9059		G
1855	7377	54	0	0	7	7431	7438	0.992733	0.00726686	0	0	-0.00729339	-4.92443	0	0	0.00724039	0.0357851	0	0	0.0430255	99.9059		A
1856	0	7430	0	1	7	7431	7438	0	0.999865	0	0.000134571	0	-0.00013458	0	-8.91342	0	0.000134562	0	0.00119949	0.00133405	99.9059		G
1857	0	7431	0	0	7	7431	7438	0	1	0	0	0	0	0	0	0	0	0	0	0	99.9059		G
1858	130	3381	19	3900	7	7430	7437	0.0174966	0.455047	0.0025572	0.524899	-4.04575	-0.787354	-5.96884	-0.644549	0.070787	0.358283	0.0152635	0.338323	0.782657	99.9059		T
1859	0	7431	0	0	7	7431	7438	0	1	0	0	0	0	0	0	0	0	0	0	0	99.9059		G
1860	0	7431	0	0	7	7431	7438	0	1	0	0	0	0	0	0	0	0	0	0	0	99.9059		G
1861	1	0	6601	828	7	7430	7437	0.00013459	0	0.888425	0.11144	-8.91328	0	-0.118305	-2.19427	0.00119963	0	0.105105	0.244529	0.350834	99.9059		C
1862	7431	0	0	0	7	7431	7438	1	0	0	0	0	0	0	0	0	0	0	0	0	99.9059		A
1863	0	7431	0	0	7	7431	7438	0	1	0	0	0	0	0	0	0	0	0	0	0	99.9059		G
1864	0	0	77	7354	7	7431	7438	0	0	0.010362	0.989638	0	0	-4.56961	-0.0104161	0	0	0.0473503	0.0103081	0.0576584	99.9059		T
1865	7431	0	0	0	7	7431	7438	1	0	0	0	0	0	0	0	0	0	0	0	0	99.9059		A
1866	0	7431	0	0	7	7431	7438	0	1	0	0	0	0	0	0	0	0	0	0	0	99.9059		G
1867	7428	3	0	0	7	7431	7438	0.999596	0.000403714	0	0	-0.000403796	-7.8148	0	0	0.000403633	0.00315495	0	0	0.00355858	99.9059		A
1868	2	7429	0	0	7	7431	7438	0.000269143	0.999731	0	0	-8.22027	-0.000269179	0	0	0.00221243	0.000269107	0	0	0.00248153	99.9059		G
1869	0	0	0	7431	7	7431	7438	0	0	0	1	0	0	0	0	0	0	0	0	0	99.9059		T
1870	3	4	109	7315	7	7431	7438	0.000403714	0.000538286	0.0146683	0.98439	-7.8148	-7.52712	-4.22207	-0.0157334	0.00315495	0.00405174	0.0619305	0.0154878	0.084625	99.9059		T
1871	0	7431	0	0	7	7431	7438	0	1	0	0	0	0	0	0	0	0	0	0	0	99.9059		G
1872	7431	0	0	0	7	7431	7438	1	0	0	0	0	0	0	0	0	0	0	0	0	99.9059		A
1873	7399	32	0	0	7	7431	7438	0.995694	0.00430628	0	0	-0.00431558	-5.44768	0	0	0.004297	0.0234593	0	0	0.0277563	99.9059		A
1874	0	7431	0	0	7	7431	7438	0	1	0	0	0	0	0	0	0	0	0	0	0	99.9059		G
1875	0	7431	0	0	7	7431	7438	0	1	0	0	0	0	0	0	0	0	0	0	0	99.9059		G
1876	3522	3903	0	5	7	7430	7437	0.474024	0.525303	0	0.000672948	-0.746497	-0.64378	0	-7.30384	0.353858	0.33818	0	0.0049151	0.696952	99.9059		G
1877	7430	1	0	0	7	7431	7438	0.999865	0.000134571	0	0	-0.00013458	-8.91342	0	0	0.000134562	0.00119949	0	0	0.00133405	99.9059		A
1878	0	0	0	7431	7	7431	7438	0	0	0	1	0	0	0	0	0	0	0	0	0	99.9059		T
1879	2	0	3544	3885	7	7431	7438	0.000269143	0	0.476921	0.52281	-8.22027	0	-0.740404	-0.648537	0.00221243	0	0.353114	0.339062	0.694389	99.9059		T
1880	0	0	0	7430	7	7430	7437	0	0	0	1	0	0	0	0	0	0	0	0	0	99.9059		T
1881	0	0	0	7431	7	7431	7438	0	0	0	1	0	0	0	0	0	0	0	0	0	99.9059		T
1882	0	0	26	7405	7	7431	7438	0	0	0.00349886	0.996501	0	0	-5.65532	-0.00350499	0	0	0.0197871	0.00349273	0.0232799	99.9059		T
1883	0	7431	0	0	7	7431	7438	0	1	0	0	0	0	0	0	0	0	0	0	0	99.9059		G
1884	0	0	7431	0	7	7431	7438	0	0	1	0	0	0	0	0	0	0	0	0	0	99.9059		C
1885	7421	4	0	6	7	7431	7438	0.998654	0.000538286	0	0.000807428	-0.00134662	-7.52712	0	-7.12166	0.00134481	0.00405174	0	0.00575023	0.0111468	99.9059		A
1886	0	7431	0	0	7	7431	7438	0	1	0	0	0	0	0	0	0	0	0	0	0	99.9059		G
1887	0	7431	0	0	7	7431	7438	0	1	0	0	0	0	0	0	0	0	0	0	0	99.9059		G
1888	7388	43	0	0	7	7431	7438	0.994213	0.00578657	0	0	-0.00580338	-5.15222	0	0	0.0057698	0.0298137	0	0	0.0355835	99.9059		A
1889	0	0	29	7402	7	7431	7438	0	0	0.00390257	0.996097	0	0	-5.54612	-0.00391021	0	0	0.0216441	0.00389495	0.0255391	99.9059		T
1890	0	0	0	7431	7	7431	7438	0	0	0	1	0	0	0	0	0	0	0	0	0	99.9059		T
1891	81	7350	0	0	7	7431	7438	0.0109003	0.9891	0	0	-4.51897	-0.0109601	0	0	0.049258	0.0108407	0	0	0.0600987	99.9059		G
1892	0	0	0	7431	7	7431	7438	0	0	0	1	0	0	0	0	0	0	0	0	0	99.9059		T
1893	0	0	0	7431	7	7431	7438	0	0	0	1	0	0	0	0	0	0	0	0	0	99.9059		T
1894	0	0	277	7153	7	7430	7437	0	0	0.0372813	0.962719	0	0	-3.28926	-0.037994	0	0	0.122628	0.0365775	0.159206	99.9059		T
1895	7430	1	0	0	7	7431	7438	0.999865	0.000134571	0	0	-0.00013458	-8.91342	0	0	0.000134562	0.00119949	0	0	0.00133405	99.9059		A
1896	2	0	0	7429	7	7431	7438	0.000269143	0	0	0.999731	-8.22027	0	0	-0.000269179	0.00221243	0	0	0.000269107	0.00248153	99.9059		T
1897	0	7431	0	0	7	7431	7438	0	1	0	0	0	0	0	0	0	0	0	0	0	99.9059		G
1898	7431	0	0	0	7	7431	7438	1	0	0	0	0	0	0	0	0	0	0	0	0	99.9059		A
1899	7431	0	0	0	7	7431	7438	1	0	0	0	0	0	0	0	0	0	0	0	0	99.9059		A
1900	0	0	10	7421	7	7431	7438	0	0	0.00134571	0.998654	0	0	-6.61083	-0.00134662	0	0	0.00889629	0.00134481	0.0102411	99.9059		T
1901	0	7431	0	0	7	7431	7438	0	1	0	0	0	0	0	0	0	0	0	0	0	99.9059		G
1902	0	0	7431	0	7	7431	7438	0	0	1	0	0	0	0	0	0	0	0	0	0	99.9059		C
1903	7	0	7272	152	7	7431	7438	0.000942	0	0.978603	0.0204549	-6.96751	0	-0.0216291	-3.88954	0.00656339	0	0.0211663	0.0795599	0.10729	99.9059		C
1904	0	0	0	7431	7	7431	7438	0	0	0	1	0	0	0	0	0	0	0	0	0	99.9059		T
1905	7431	0	0	0	7	7431	7438	1	0	0	0	0	0	0	0	0	0	0	0	0	99.9059		A
1906	0	0	39	7392	7	7431	7438	0	0	0.00524828	0.994752	0	0	-5.24985	-0.0052621	0	0	0.0275527	0.00523449	0.0327872	99.9059		T
1907	0	7431	0	0	7	7431	7438	0	1	0	0	0	0	0	0	0	0	0	0	0	99.9059		G
1908	0	7431	0	0	7	7431	7438	0	1	0	0	0	0	0	0	0	0	0	0	0	99.9059		G
1909	35	0	28	7368	7	7431	7438	0.00471	0	0.003768	0.991522	-5.35807	0	-5.58121	-0.00851414	0.0252365	0	0.02103	0.00844196	0.0547084	99.9059		T
1910	0	3921	0	3510	7	7431	7438	0	0.527654	0	0.472346	0	-0.639314	0	-0.750044	0	0.337337	0	0.35428	0.691617	99.9059		G
1911	0	0	7430	0	7	7430	7437	0	0	1	0	0	0	0	0	0	0	0	0	0	99.9059		C
1912	7394	23	0	14	7	7431	7438	0.995021	0.00309514	0	0.001884	-0.00499158	-5.77792	0	-6.27436	0.00496672	0.0178835	0	0.0118209	0.0346711	99.9059		A
1913	0	7431	0	0	7	7431	7438	0	1	0	0	0	0	0	0	0	0	0	0	0	99.9059		G
1914	0	7431	0	0	7	7431	7438	0	1	0	0	0	0	0	0	0	0	0	0	0	99.9059		G
1915	3402	4025	0	3	7	7430	7437	0.457873	0.541723	0	0.000403769	-0.781162	-0.613001	0	-7.81467	0.357674	0.332077	0	0.00315532	0.692905	99.9059		G
1916	0	0	7431	0	7	7431	7438	0	0	1	0	0	0	0	0	0	0	0	0	0	99.9059		C
1917	7431	0	0	0	7	7431	7438	1	0	0	0	0	0	0	0	0	0	0	0	0	99.9059		A
1918	7381	50	0	0	7	7431	7438	0.993271	0.00672857	0	0	-0.00675131	-5.00139	0	0	0.00670588	0.0336522	0	0	0.0403581	99.9059		A
1919	2	7429	0	0	7	7431	7438	0.000269143	0.999731	0	0	-8.22027	-0.000269179	0	0	0.00221243	0.000269107	0	0	0.00248153	99.9059		G
1920	0	0	0	7431	7	7431	7438	0	0	0	1	0	0	0	0	0	0	0	0	0	99.9059		T
1921	3475	3951	0	4	7	7430	7437	0.467699	0.531763	0	0.000538358	-0.759931	-0.631557	0	-7.52699	0.355419	0.335839	0	0.00405221	0.69531	99.9059		G
1922	7431	0	0	0	7	7431	7438	1	0	0	0	0	0	0	0	0	0	0	0	0	99.9059		A
1923	0	0	1	7430	7	7431	7438	0	0	0.000134571	0.999865	0	0	-8.91342	-0.00013458	0	0	0.00119949	0.000134562	0.00133405	99.9059		T
1924	0	7431	0	0	7	7431	7438	0	1	0	0	0	0	0	0	0	0	0	0	0	99.9059		G
1925	0	0	3599	3832	7	7431	7438	0	0	0.484322	0.515678	0	0	-0.725004	-0.662274	0	0	0.351136	0.34152	0.692656	99.9059		T
1926	0	0	0	7431	7	7431	7438	0	0	0	1	0	0	0	0	0	0	0	0	0	99.9059		T
1927	7420	9	0	2	7	7431	7438	0.99852	0.00121114	0	0.000269143	-0.00148138	-6.71619	0	-8.22027	0.00147919	0.00813426	0	0.00221243	0.0118259	99.9059		A
1928	3560	0	3871	0	7	7431	7438	0.479074	0	0.520926	0	-0.7359	0	-0.652148	0	0.352551	0	0.339721	0	0.692271	99.9059		C
1929	0	7431	0	0	7	7431	7438	0	1	0	0	0	0	0	0	0	0	0	0	0	99.9059		G
1930	3509	3922	0	0	7	7431	7438	0.472211	0.527789	0	0	-0.750329	-0.639059	0	0	0.354314	0.337288	0	0	0.691602	99.9059		G
1931	0	0	0	7431	7	7431	7438	0	0	0	1	0	0	0	0	0	0	0	0	0	99.9059		T
1932	0	7431	0	0	7	7431	7438	0	1	0	0	0	0	0	0	0	0	0	0	0	99.9059		G
1933	0	7431	0	0	7	7431	7438	0	1	0	0	0	0	0	0	0	0	0	0	0	99.9059		G
1934	0	7431	0	0	7	7431	7438	0	1	0	0	0	0	0	0	0	0	0	0	0	99.9059		G
1935	0	7431	0	0	7	7431	7438	0	1	0	0	0	0	0	0	0	0	0	0	0	99.9059		G
1936	3918	3508	0	4	8	7430	7438	0.527322	0.47214	0	0.000538358	-0.639945	-0.75048	0	-7.52699	0.337457	0.354332	0	0.00405221	0.69584	99.8924		A
1937	0	7431	0	0	7	7431	7438	0	1	0	0	0	0	0	0	0	0	0	0	0	99.9059		G
1938	0	0	0	7431	7	7431	7438	0	0	0	1	0	0	0	0	0	0	0	0	0	99.9059		T
1939	25	0	3939	3467	7	7431	7438	0.00336428	0	0.530077	0.466559	-5.69454	0	-0.634734	-0.762371	0.0191581	0	0.336457	0.355691	0.711306	99.9059		C
1940	0	0	41	7388	7	7429	7436	0	0	0.00551891	0.994481	0	0	-5.19957	-0.0055342	0	0	0.028696	0.00550366	0.0341997	99.9059		T
1941	0	0	0	7431	7	7431	7438	0	0	0	1	0	0	0	0	0	0	0	0	0	99.9059		T
1942	7395	36	0	0	7	7431	7438	0.995155	0.00484457	0	0	-0.00485634	-5.3299	0	0	0.00483282	0.0258211	0	0	0.0306539	99.9059		A
1943	0	7431	0	0	7	7431	7438	0	1	0	0	0	0	0	0	0	0	0	0	0	99.9059		G
1944	0	0	7431	0	7	7431	7438	0	0	1	0	0	0	0	0	0	0	0	0	0	99.9059		C
1945	3900	31	3472	28	7	7431	7438	0.524828	0.00417171	0.467232	0.003768	-0.644684	-5.47943	-0.76093	-5.58121	0.338348	0.0228586	0.355531	0.02103	0.737768	99.9059		A
1946	7431	0	0	0	7	7431	7438	1	0	0	0	0	0	0	0	0	0	0	0	0	99.9059		A
1947	7431	0	0	0	7	7431	7438	1	0	0	0	0	0	0	0	0	0	0	0	0	99.9059		A
1948	7398	33	0	0	7	7431	7438	0.995559	0.00444086	0	0	-0.00445075	-5.41691	0	0	0.00443098	0.0240557	0	0	0.0284867	99.9059		A
1949	0	0	0	7431	7	7431	7438	0	0	0	1	0	0	0	0	0	0	0	0	0	99.9059		T
1950	0	0	7431	0	7	7431	7438	0	0	1	0	0	0	0	0	0	0	0	0	0	99.9059		C
1951	3935	2	11	3483	7	7431	7438	0.529538	0.000269143	0.00148029	0.468712	-0.63575	-8.22027	-6.51552	-0.757766	0.336654	0.00221243	0.00964483	0.355174	0.703685	99.9059		A
1952	0	7431	0	0	7	7431	7438	0	1	0	0	0	0	0	0	0	0	0	0	0	99.9059		G
1953	0	0	1	7430	7	7431	7438	0	0	0.000134571	0.999865	0	0	-8.91342	-0.00013458	0	0	0.00119949	0.000134562	0.00133405	99.9059		T
1954	1	0	0	0	7437	1	7438	1	0	0	0	0	0	0	0	0	0	0	0	0	0.0134445		A
1955	3479	19	191	3742	7	7431	7438	0.468174	0.00255686	0.0257031	0.503566	-0.758916	-5.96898	-3.66114	-0.68604	0.355304	0.0152618	0.0941028	0.345467	0.810136	99.9059		T
1956	7430	0	0	0	7	7430	7437	1	0	0	0	0	0	0	0	0	0	0	0	0	99.9059		A
1957	7431	0	0	0	7	7431	7438	1	0	0	0	0	0	0	0	0	0	0	0	0	99.9059		A
1958	7394	37	0	0	7	7431	7438	0.995021	0.00497914	0	0	-0.00499158	-5.3025	0	0	0.00496672	0.0264019	0	0	0.0313686	99.9059		A
1959	7431	0	0	0	7	7431	7438	1	0	0	0	0	0	0	0	0	0	0	0	0	99.9059		A
1960	7431	0	0	0	7	7431	7438	1	0	0	0	0	0	0	0	0	0	0	0	0	99.9059		A
1961	0	0	3508	3923	7	7431	7438	0	0	0.472076	0.527924	0	0	-0.750614	-0.638804	0	0	0.354347	0.33724	0.691587	99.9059		T
1962	7426	5	0	0	7	7431	7438	0.999327	0.000672857	0	0	-0.000673083	-7.30398	0	0	0.000672631	0.00491453	0	0	0.00558716	99.9059		A
1963	0	0	1	7430	7	7431	7438	0	0	0.000134571	0.999865	0	0	-8.91342	-0.00013458	0	0	0.00119949	0.000134562	0.00133405	99.9059		T
1964	4	0	3641	3785	7	7430	7437	0.000538358	0	0.49004	0.509421	-7.52699	0	-0.713267	-0.67448	0.00405221	0	0.34953	0.343594	0.697177	99.9059		T
1965	7431	0	0	0	7	7431	7438	1	0	0	0	0	0	0	0	0	0	0	0	0	99.9059		A
1966	0	0	0	7431	7	7431	7438	0	0	0	1	0	0	0	0	0	0	0	0	0	99.9059		T
1967	0	7431	0	0	7	7431	7438	0	1	0	0	0	0	0	0	0	0	0	0	0	99.9059		G
1968	0	0	3776	3655	7	7431	7438	0	0	0.508142	0.491858	0	0	-0.676995	-0.709564	0	0	0.344009	0.349005	0.693015	99.9059		C
1969	0	0	0	7431	7	7431	7438	0	0	0	1	0	0	0	0	0	0	0	0	0	99.9059		T
1970	7422	8	0	0	7	7430	7437	0.998923	0.00107672	0	0	-0.0010773	-6.83384	0	0	0.00107614	0.0073581	0	0	0.00843424	99.9059		A
1971	0	7431	0	0	7	7431	7438	0	1	0	0	0	0	0	0	0	0	0	0	0	99.9059		G
1972	0	7431	0	0	7	7431	7438	0	1	0	0	0	0	0	0	0	0	0	0	0	99.9059		G
1973	7328	64	15	24	7	7431	7438	0.986139	0.00861257	0.00201857	0.00322971	-0.0139578	-4.75453	-6.20537	-5.73536	0.0137643	0.0409487	0.012526	0.0185236	0.0857626	99.9059		A
1974	0	0	7431	0	7	7431	7438	0	0	1	0	0	0	0	0	0	0	0	0	0	99.9059		C
1975	7431	0	0	0	7	7431	7438	1	0	0	0	0	0	0	0	0	0	0	0	0	99.9059		A
1976	0	0	3596	3834	7	7430	7437	0	0	0.483984	0.516016	0	0	-0.725704	-0.661617	0	0	0.351229	0.341405	0.692634	99.9059		T
1977	0	7431	0	0	7	7431	7438	0	1	0	0	0	0	0	0	0	0	0	0	0	99.9059		G
1978	0	0	7431	0	7	7431	7438	0	0	1	0	0	0	0	0	0	0	0	0	0	99.9059		C
1979	2	0	79	7350	7	7431	7438	0.000269143	0	0.0106311	0.9891	-8.22027	0	-4.54397	-0.0109601	0.00221243	0	0.0483076	0.0108407	0.0613606	99.9059		T
1980	7428	3	0	0	7	7431	7438	0.999596	0.000403714	0	0	-0.000403796	-7.8148	0	0	0.000403633	0.00315495	0	0	0.00355858	99.9059		A
1981	0	7431	0	0	7	7431	7438	0	1	0	0	0	0	0	0	0	0	0	0	0	99.9059		G
1982	0	0	11	7420	7	7431	7438	0	0	0.00148029	0.99852	0	0	-6.51552	-0.00148138	0	0	0.00964483	0.00147919	0.011124	99.9059		T
1983	0	7431	0	0	7	7431	7438	0	1	0	0	0	0	0	0	0	0	0	0	0	99.9059		G
1984	0	0	0	7431	7	7431	7438	0	0	0	1	0	0	0	0	0	0	0	0	0	99.9059		T
1985	3541	395	3466	29	7	7431	7438	0.476517	0.0531557	0.466424	0.00390257	-0.741251	-2.93453	-0.762659	-5.54612	0.353219	0.155987	0.355723	0.0216441	0.886573	99.9059		A
1986	0	0	7431	0	7	7431	7438	0	0	1	0	0	0	0	0	0	0	0	0	0	99.9059		C
1987	7431	0	0	0	7	7431	7438	1	0	0	0	0	0	0	0	0	0	0	0	0	99.9059		A
1988	7309	122	0	0	7	7431	7438	0.983582	0.0164177	0	0	-0.016554	-4.10939	0	0	0.0162822	0.0674668	0	0	0.083749	99.9059		A
1989	0	7431	0	0	7	7431	7438	0	1	0	0	0	0	0	0	0	0	0	0	0	99.9059		G
1990	0	0	7431	0	7	7431	7438	0	0	1	0	0	0	0	0	0	0	0	0	0	99.9059		C
1991	7385	24	0	22	7	7431	7438	0.99381	0.00322971	0	0.00296057	-0.00620952	-5.73536	0	-5.82237	0.00617108	0.0185236	0	0.0172375	0.0419322	99.9059		A
1992	0	7431	0	0	7	7431	7438	0	1	0	0	0	0	0	0	0	0	0	0	0	99.9059		G
1993	7430	0	0	0	7	7430	7437	1	0	0	0	0	0	0	0	0	0	0	0	0	99.9059		A
1994	7421	10	0	0	7	7431	7438	0.998654	0.00134571	0	0	-0.00134662	-6.61083	0	0	0.00134481	0.00889629	0	0	0.0102411	99.9059		A
1995	7431	0	0	0	7	7431	7438	1	0	0	0	0	0	0	0	0	0	0	0	0	99.9059		A
1996	0	0	0	7431	7	7431	7438	0	0	0	1	0	0	0	0	0	0	0	0	0	99.9059		T
1997	0	7431	0	0	7	7431	7438	0	1	0	0	0	0	0	0	0	0	0	0	0	99.9059		G
1998	0	7431	0	0	7	7431	7438	0	1	0	0	0	0	0	0	0	0	0	0	0	99.9059		G
1999	7431	0	0	0	7	7431	7438	1	0	0	0	0	0	0	0	0	0	0	0	0	99.9059		A
[truncated: 13,930 more rows]
