# Supplementary material for: From Triplex to Quadruplex: Enhancing CDC’s Respiratory qPCR Assay with RSV Detection on Panther Fusion® Open Access™
Source: Microorganisms. 2026 Jan 12;14(1):167. doi: 10.3390/microorganisms14010167 (PMC12844171; doi:10.3390/microorganisms14010167)
Supplement: Supplementary file 1 [file microorganisms-14-00167-s001.zip › File S6. In silico homology analysis (BLAST).txt]

Your search parameters were adjusted to search for a short input sequence.


RID: DUF2U5WV015	
Job Title:4 sequences (RSV_A/B_fwd)				
Program: BLASTN 
Database: core_nt Core nucleotide BLAST database
Query #1: RSV_A/B_fwd Query ID: lcl|Query_5920318 Length: 24

Sequences producing significant alignments:
                                                                  Scientific      Common                     Max    Total Query   E   Per.   Acc.                        
Description                                                       Name            Name            Taxid      Score  Score cover Value Ident  Len        Accession        
Human respiratory syncytial virus isolate...                      human respir... NA              11250      45.3   45.3  100%  0.064 95.83  15214      MN365469.1       
Human respiratory syncytial virus B isolate hRSV-B-HS18933,...    Human respir... NA              208895     45.3   45.3  100%  0.064 95.83  14943      PQ083706.1       
Human respiratory syncytial virus B isolate...                    Human respir... NA              208895     45.3   45.3  100%  0.064 95.83  15213      PQ618090.1       
Human respiratory syncytial virus B isolate...                    Human respir... NA              208895     45.3   45.3  100%  0.064 95.83  15208      ON237140.1       
Human respiratory syncytial virus A isolate...                    Human respir... NA              208893     45.3   45.3  100%  0.064 95.83  15154      PP495877.1       
Human respiratory syncytial virus B isolate...                    Human respir... NA              208895     45.3   45.3  100%  0.064 95.83  15191      PQ638801.1       
Human respiratory syncytial virus B isolate...                    Human respir... NA              208895     45.3   45.3  100%  0.064 95.83  14868      OR256357.1       
Human respiratory syncytial virus B isolate WA-UW-53776,...       Human respir... NA              208895     45.3   45.3  100%  0.064 95.83  15264      PP530246.1       
Human respiratory syncytial virus A isolate...                    Human respir... NA              208893     45.3   45.3  100%  0.064 95.83  15197      OR287969.1       
Human respiratory syncytial virus A isolate MN-MDH-RSVA-02315,... Human respir... NA              208893     45.3   45.3  100%  0.064 95.83  15050      PV277732.1       
Human respiratory syncytial virus A isolate...                    Human respir... NA              208893     45.3   45.3  100%  0.064 95.83  15203      OZ280198.1       
Human respiratory syncytial virus B HRSV/B/Japan/22U047iso/202... Human respir... NA              208895     45.3   45.3  100%  0.064 95.83  15218      LC816576.1       
Human respiratory syncytial virus B isolate hRSV-B-G43S03F0,...   Human respir... NA              208895     45.3   45.3  100%  0.064 95.83  15147      PP781487.1       
Human respiratory syncytial virus B isolate...                    Human respir... NA              208895     45.3   45.3  100%  0.064 95.83  15209      ON237179.1       
Human respiratory syncytial virus B isolate...                    Human respir... NA              208895     45.3   45.3  100%  0.064 95.83  14995      PP785543.1       
Human respiratory syncytial virus A isolate 033-0004, partial...  Human respir... NA              208893     45.3   45.3  100%  0.064 95.83  15172      PQ762915.1       
Human respiratory syncytial virus A isolate MN-MDH-RSVA-02742,... Human respir... NA              208893     45.3   45.3  100%  0.064 95.83  15050      PV546078.1       
Human respiratory syncytial virus B isolate MN-MDH-RSVB-02070,... Human respir... NA              208895     45.3   45.3  100%  0.064 95.83  15140      PV211784.1       
Human respiratory syncytial virus isolate MN-MDH-RSVB-01034,...   human respir... NA              11250      45.3   45.3  100%  0.064 95.83  15141      PQ762554.1       
Human respiratory syncytial virus A isolate...                    Human respir... NA              208893     45.3   45.3  100%  0.064 95.83  14720      PP785429.1       
Human respiratory syncytial virus A isolate Z0PTOON4RD genome...  Human respir... NA              208893     45.3   45.3  100%  0.064 95.83  15152      OZ277690.1       
Human respiratory syncytial virus B isolate...                    Human respir... NA              208895     45.3   45.3  100%  0.064 95.83  15201      OZ279004.1       
Human respiratory syncytial virus A isolate 011-0014, partial...  Human respir... NA              208893     45.3   45.3  100%  0.064 95.83  14909      PQ762731.1       
Human respiratory syncytial virus B isolate hRSV-B-G25Y12B9,...   Human respir... NA              208895     45.3   45.3  100%  0.064 95.83  14947      PV404643.1       
Human respiratory syncytial virus B isolate...                    Human respir... NA              208895     45.3   45.3  100%  0.064 95.83  14995      PP785518.1       
Human respiratory syncytial virus isolate...                      human respir... NA              11250      45.3   45.3  100%  0.064 95.83  15232      MN365532.1       
Human respiratory syncytial virus A strain RSVA/Homo...           Human respir... NA              208893     45.3   45.3  100%  0.064 95.83  15095      MK749890.1       
Human respiratory syncytial virus B isolate...                    Human respir... NA              208895     45.3   45.3  100%  0.064 95.83  15209      OZ279413.1       
Human respiratory syncytial virus A isolate...                    Human respir... NA              208893     45.3   45.3  100%  0.064 95.83  15185      PQ618076.1       
Human respiratory syncytial virus A isolate hRSV-A-RA811242214... Human respir... NA              208893     45.3   45.3  100%  0.064 95.83  14922      PV404393.1       
Human respiratory syncytial virus B isolate MN-MDH-RSVB-02248,... Human respir... NA              208895     45.3   45.3  100%  0.064 95.83  15141      PV246716.1       
Human respiratory syncytial virus B isolate...                    Human respir... NA              208895     45.3   45.3  100%  0.064 95.83  15210      ON237211.1       
Human respiratory syncytial virus B isolate...                    Human respir... NA              208895     45.3   45.3  100%  0.064 95.83  15197      OZ279502.1       
Human respiratory syncytial virus A isolate...                    Human respir... NA              208893     45.3   45.3  100%  0.064 95.83  15174      OR795311.1       
Human respiratory syncytial virus B isolate 009-0017, partial...  Human respir... NA              208895     45.3   45.3  100%  0.064 95.83  15155      PQ762681.1       
Human respiratory syncytial virus A isolate MN-MDH-RSVA-01575,... Human respir... NA              208893     45.3   45.3  100%  0.064 95.83  15052      PV081006.1       
Human respiratory syncytial virus A isolate 270102034, complet... Human respir... NA              208893     45.3   45.3  100%  0.064 95.83  15225      PP376572.1       
Human respiratory syncytial virus B isolate...                    Human respir... NA              208895     45.3   45.3  100%  0.064 95.83  15203      OZ280395.1       
Human respiratory syncytial virus B isolate MN-MDH-RSVB-00772,... Human respir... NA              208895     45.3   45.3  100%  0.064 95.83  15143      PP957785.1       
Human respiratory syncytial virus B isolate...                    Human respir... NA              208895     45.3   45.3  100%  0.064 95.83  14870      OR256288.1       
Human respiratory syncytial virus B isolate B-17S031, complete... Human respir... NA              208895     45.3   45.3  100%  0.064 95.83  15221      PV367358.1       
Human respiratory syncytial virus B isolate hRSV-B-HS19106,...    Human respir... NA              208895     45.3   45.3  100%  0.064 95.83  14940      PQ083695.1       
Human respiratory syncytial virus A isolate hRSV-A-W13K24U0,...   Human respir... NA              208893     45.3   45.3  100%  0.064 95.83  14428      OR872583.1       
Human respiratory syncytial virus A isolate MN-MDH-RSVA-02801,... Human respir... NA              208893     45.3   45.3  100%  0.064 95.83  15045      PV546137.1       
Human respiratory syncytial virus B isolate...                    Human respir... NA              208895     45.3   45.3  100%  0.064 95.83  15261      PV178357.1       
Human respiratory syncytial virus A isolate hRSV-A-G25Y02P5,...   Human respir... NA              208893     45.3   45.3  100%  0.064 95.83  14917      PV404302.1       
Human respiratory syncytial virus A isolate MN-MDH-RSVA-00691,... Human respir... NA              208893     45.3   45.3  100%  0.064 95.83  15045      PP934473.1       
Human respiratory syncytial virus A isolate EH89VAD4HE genome...  Human respir... NA              208893     45.3   45.3  100%  0.064 95.83  15149      OZ277640.1       
Human respiratory syncytial virus B isolate...                    Human respir... NA              208895     45.3   45.3  100%  0.064 95.83  15190      PP748802.1       
Human respiratory syncytial virus B isolate hRSV-B-HS23324,...    Human respir... NA              208895     45.3   45.3  100%  0.064 95.83  15148      PV719581.1       
Human respiratory syncytial virus A isolate RSVLO295, partial...  Human respir... NA              208893     45.3   45.3  100%  0.064 95.83  15050      PQ348983.1       
Human respiratory syncytial virus B isolate hRSV-B-G43R44W0,...   Human respir... NA              208895     45.3   45.3  100%  0.064 95.83  15142      PP660510.1       
Human respiratory syncytial virus B isolate...                    Human respir... NA              208895     45.3   45.3  100%  0.064 95.83  15205      OZ279925.1       
Human respiratory syncytial virus B isolate...                    Human respir... NA              208895     45.3   45.3  100%  0.064 95.83  15205      OZ279450.1       
Human respiratory syncytial virus B isolate...                    Human respir... NA              208895     45.3   45.3  100%  0.064 95.83  15270      OR795241.1       
Human respiratory syncytial virus A isolate OX01A-8459-V02,...    Human respir... NA              208893     45.3   45.3  100%  0.064 95.83  15279      MZ515928.1       
Human respiratory syncytial virus A isolate OX02-8168-D08,...     Human respir... NA              208893     45.3   45.3  100%  0.064 95.83  15151      MZ515915.1       
Human respiratory syncytial virus A isolate MN-MDH-RSVA-02948,... Human respir... NA              208893     45.3   45.3  100%  0.064 95.83  15050      PV629350.1       
Human respiratory syncytial virus strain A/WA/PW2987536C/2016,... human respir... NA              11250      45.3   45.3  100%  0.064 95.83  15217      MW160758.1       
Human respiratory syncytial virus B isolate GER/2744/11-12,...    Human respir... NA              208895     45.3   45.3  100%  0.064 95.83  15004      MZ568987.1       
Human respiratory syncytial virus B isolate...                    Human respir... NA              208895     45.3   45.3  100%  0.064 95.83  14868      OR256307.1       
Human respiratory syncytial virus A isolate...                    Human respir... NA              208893     45.3   45.3  100%  0.064 95.83  14982      PQ008881.1       
Human respiratory syncytial virus A isolate 330103010, complet... Human respir... NA              208893     45.3   45.3  100%  0.064 95.83  15211      PP376517.1       
Human respiratory syncytial virus isolate MN-MDH-RSVA-01004,...   human respir... NA              11250      45.3   45.3  100%  0.064 95.83  15045      PQ762508.1       
Human respiratory syncytial virus A isolate hRSV-A-W13J50D6,...   Human respir... NA              208893     45.3   45.3  100%  0.064 95.83  14426      OR872609.1       
Human respiratory syncytial virus A isolate...                    Human respir... NA              208893     45.3   45.3  100%  0.064 95.83  15165      OR795329.1       
Human respiratory syncytial virus A isolate...                    Human respir... NA              208893     45.3   45.3  100%  0.064 95.83  15174      PQ618078.1       
Human respiratory syncytial virus B strain...                     Human respir... NA              208895     45.3   45.3  100%  0.064 95.83  15250      OK649718.1       
Human respiratory syncytial virus B isolate MN-MDH-RSVB-03034,... Human respir... NA              208895     45.3   45.3  100%  0.064 95.83  15140      PV629294.1       
Human respiratory syncytial virus B isolate MN-MDH-RSVB-02862,... Human respir... NA              208895     45.3   45.3  100%  0.064 95.83  15140      PV546198.1       
Human respiratory syncytial virus B isolate MN-MDH-RSVB-02857,... Human respir... NA              208895     45.3   45.3  100%  0.064 95.83  15140      PV546193.1       
Human respiratory syncytial virus A isolate...                    Human respir... NA              208893     45.3   45.3  100%  0.064 95.83  15202      OZ279153.1       
Human orthopneumovirus RSV/A Tokyo JPN/2018 viral cRNA, comple... human respir... NA              11250      45.3   45.3  100%  0.064 95.83  15279      LC741418.1       
Human respiratory syncytial virus B isolate UU02-0043-D02,...     Human respir... NA              208895     45.3   45.3  100%  0.064 95.83  15276      MZ515611.1       
Human respiratory syncytial virus A isolate MN-MDH-RSVA-02197,... Human respir... NA              208893     45.3   45.3  100%  0.064 95.83  15050      PV246665.1       
Human respiratory syncytial virus A isolate 610103029, complet... Human respir... NA              208893     45.3   45.3  100%  0.064 95.83  15223      PP376347.1       
Human respiratory syncytial virus A isolate hRSV-A-W13K31P4,...   Human respir... NA              208893     45.3   45.3  100%  0.064 95.83  14428      OR872596.1       
Human respiratory syncytial virus B isolate MN-MDH-RSVB-00864,... Human respir... NA              208895     45.3   45.3  100%  0.064 95.83  15141      PP973799.1       
Human respiratory syncytial virus A isolate UU02-0153-D04,...     Human respir... NA              208893     45.3   45.3  100%  0.064 95.83  15277      MZ516097.1       
Human respiratory syncytial virus A isolate 270101006, complet... Human respir... NA              208893     45.3   45.3  100%  0.064 95.83  15223      PP376817.1       
Human respiratory syncytial virus A isolate...                    Human respir... NA              208893     45.3   45.3  100%  0.064 95.83  15196      PP748694.1       
Human respiratory syncytial virus B isolate...                    Human respir... NA              208895     45.3   45.3  100%  0.064 95.83  15222      PQ492135.2       
Human respiratory syncytial virus A isolate...                    Human respir... NA              208893     45.3   45.3  100%  0.064 95.83  15194      OZ279843.1       
Human respiratory syncytial virus B isolate NIN-507, complete...  Human respir... NA              208895     45.3   45.3  100%  0.064 95.83  15152      PQ348932.1       
Human respiratory syncytial virus A isolate...                    Human respir... NA              208893     45.3   45.3  100%  0.064 95.83  15199      OZ279871.1       
Human respiratory syncytial virus B isolate...                    Human respir... NA              208895     45.3   45.3  100%  0.064 95.83  15213      OR795246.1       
Human respiratory syncytial virus A isolate...                    Human respir... NA              208893     45.3   45.3  100%  0.064 95.83  15263      OR795364.1       
Human respiratory syncytial virus B TB5_CA-14-0368_1 viral cRN... Human respir... NA              208895     45.3   45.3  100%  0.064 95.83  15228      LC384997.1       
Human respiratory syncytial virus B isolate WA-UW-01607,...       Human respir... NA              208895     45.3   45.3  100%  0.064 95.83  15093      PQ390722.1       
Human respiratory syncytial virus B isolate...                    Human respir... NA              208895     45.3   45.3  100%  0.064 95.83  15196      OR326811.1       
Human respiratory syncytial virus A isolate FMNDIJSNZO genome...  Human respir... NA              208893     45.3   45.3  100%  0.064 95.83  14649      OZ277668.1       
Human respiratory syncytial virus A strain...                     Human respir... NA              208893     45.3   45.3  100%  0.064 95.83  15057      OM857194.1       
Human respiratory syncytial virus B isolate MN-MDH-RSVB-01471,... Human respir... NA              208895     45.3   45.3  100%  0.064 95.83  15137      PV016988.1       
Human respiratory syncytial virus A isolate...                    Human respir... NA              208893     45.3   45.3  100%  0.064 95.83  15191      OZ279116.1       
Human respiratory syncytial virus B isolate B-16S180, complete... Human respir... NA              208895     45.3   45.3  100%  0.064 95.83  15221      PV367347.1       
Human respiratory syncytial virus B isolate...                    Human respir... NA              208895     45.3   45.3  100%  0.064 95.83  14867      PV685431.1       
Human respiratory syncytial virus strain B/NSW/WM0410A/16,...     human respir... NA              11250      45.3   45.3  100%  0.064 95.83  14961      MH760698.1       
Human respiratory syncytial virus A isolate...                    Human respir... NA              208893     45.3   45.3  100%  0.064 95.83  15195      OZ279852.1       
Human respiratory syncytial virus B isolate...                    Human respir... NA              208895     45.3   45.3  100%  0.064 95.83  15203      OZ279034.1       
Human respiratory syncytial virus B isolate...                    Human respir... NA              208895     45.3   45.3  100%  0.064 95.83  15193      PP495989.1       
Human respiratory syncytial virus A isolate MN-MDH-RSVA-01091,... Human respir... NA              208893     45.3   45.3  100%  0.064 95.83  15050      PQ788228.1       
Human respiratory syncytial virus strain A/NSW/WM0981567/2017,... human respir... NA              11250      45.3   45.3  100%  0.064 95.83  15219      MW160830.1       
Human respiratory syncytial virus strain triazole-1, complete...  human respir... NA              11250      45.3   45.3  100%  0.064 95.83  15226      MW768127.1       
Human respiratory syncytial virus A isolate MN-MDH-RSVA-01782,... Human respir... NA              208893     45.3   45.3  100%  0.064 95.83  14854      PV211497.1       
Human respiratory syncytial virus A isolate MN-MDH-RSVA-01600,... Human respir... NA              208893     45.3   45.3  100%  0.064 95.83  15045      PV081030.1       
Human respiratory syncytial virus B isolate...                    Human respir... NA              208895     45.3   45.3  100%  0.064 95.83  15217      PQ814725.1       
Human respiratory syncytial virus B isolate...                    Human respir... NA              208895     45.3   45.3  100%  0.064 95.83  15197      OZ280118.1       
Human respiratory syncytial virus B isolate WA-UW-40465,...       Human respir... NA              208895     45.3   45.3  100%  0.064 95.83  15250      PP530265.1       
Human respiratory syncytial virus A isolate MN-MDH-RSVA-01552,... Human respir... NA              208893     45.3   45.3  100%  0.064 95.83  15046      PV080983.1       
Human respiratory syncytial virus A isolate...                    Human respir... NA              208893     45.3   45.3  100%  0.064 95.83  15189      OR795360.1       
Human respiratory syncytial virus B isolate RSVLO522, partial...  Human respir... NA              208895     45.3   45.3  100%  0.064 95.83  15138      PQ348904.1       
Human respiratory syncytial virus A strain...                     Human respir... NA              208893     45.3   45.3  100%  0.064 95.83  14206      OM857329.1       
Human respiratory syncytial virus A isolate UU01A-0126-V02,...    Human respir... NA              208893     45.3   45.3  100%  0.064 95.83  15273      MZ515701.1       
Human respiratory syncytial virus A isolate...                    Human respir... NA              208893     45.3   45.3  100%  0.064 95.83  15199      PP495874.1       
Human respiratory syncytial virus isolate MN-MDH-RSVA-00990,...   human respir... NA              11250      45.3   45.3  100%  0.064 95.83  15046      PQ762494.1       
Human respiratory syncytial virus B isolate...                    Human respir... NA              208895     45.3   45.3  100%  0.064 95.83  15206      OZ279035.1       
Human respiratory syncytial virus A isolate MN-MDH-RSVA-00467,... Human respir... NA              208893     45.3   45.3  100%  0.064 95.83  15046      PP830402.1       
Human respiratory syncytial virus A isolate hRSV-A-D13J37Z3,...   Human respir... NA              208893     45.3   45.3  100%  0.064 95.83  14430      OR872589.1       
Human respiratory syncytial virus B isolate hRSV-B-G25Y67E7,...   Human respir... NA              208895     45.3   45.3  100%  0.064 95.83  15145      PV404628.1       
Human respiratory syncytial virus A isolate IM02-0005-V01,...     Human respir... NA              208893     45.3   45.3  100%  0.064 95.83  15280      MZ515882.1       
Human respiratory syncytial virus B isolate...                    Human respir... NA              208895     45.3   45.3  100%  0.064 95.83  14603      PV260460.1       
Human respiratory syncytial virus B isolate...                    Human respir... NA              208895     45.3   45.3  100%  0.064 95.83  15203      OZ279781.1       
Human respiratory syncytial virus A isolate...                    Human respir... NA              208893     45.3   45.3  100%  0.064 95.83  15238      OQ024110.1       
Human respiratory syncytial virus A isolate...                    Human respir... NA              208893     45.3   45.3  100%  0.064 95.83  15211      OZ279460.1       
Human respiratory syncytial virus B isolate hRSV/B/USA/7G6/201... Human respir... NA              208895     45.3   45.3  100%  0.064 95.83  15252      OQ848546.1       
Human respiratory syncytial virus A isolate...                    Human respir... NA              208893     45.3   45.3  100%  0.064 95.83  15144      OR522478.1       
Human respiratory syncytial virus A isolate...                    Human respir... NA              208893     45.3   45.3  100%  0.064 95.83  15194      OZ280044.1       
Human respiratory syncytial virus B isolate hRSV-B-G43R40B8,...   Human respir... NA              208895     45.3   45.3  100%  0.064 95.83  15146      PP660511.1       
Human respiratory syncytial virus strain A/NSW/WM3992A/16,...     human respir... NA              11250      45.3   45.3  100%  0.064 95.83  14960      MH760622.1       
Human respiratory syncytial virus B isolate MN-MDH-RSVB-00966,... Human respir... NA              208895     45.3   45.3  100%  0.064 95.83  15141      PP978577.1       
Human respiratory syncytial virus B strain...                     Human respir... NA              208895     45.3   45.3  100%  0.064 95.83  15202      OM857384.1       
Human respiratory syncytial virus B genome assembly, complete...  Human respir... NA              208895     45.3   45.3  100%  0.064 95.83  15208      OZ262369.1       
Human respiratory syncytial virus A isolate...                    Human respir... NA              208893     45.3   45.3  100%  0.064 95.83  15195      PP342419.1       
Human respiratory syncytial virus A isolate MN-MDH-RSVA-00023,... Human respir... NA              208893     45.3   45.3  100%  0.064 95.83  14858      PP135019.1       
Human respiratory syncytial virus A isolate...                    Human respir... NA              208893     45.3   45.3  100%  0.064 95.83  14774      OQ595339.2       
Human respiratory syncytial virus A isolate MN-MDH-RSVA-02718,... Human respir... NA              208893     45.3   45.3  100%  0.064 95.83  15057      PV546054.1       
Human respiratory syncytial virus B isolate...                    Human respir... NA              208895     45.3   45.3  100%  0.064 95.83  15209      ON237091.1       
Human respiratory syncytial virus B isolate hRSV-B-HCV40508,...   Human respir... NA              208895     45.3   45.3  100%  0.064 95.83  14938      PQ083775.1       
Human respiratory syncytial virus B isolate...                    Human respir... NA              208895     45.3   45.3  100%  0.064 95.83  15197      OZ279778.1       
Human respiratory syncytial virus B isolate...                    Human respir... NA              208895     45.3   45.3  100%  0.064 95.83  15201      OZ279879.1       
Human respiratory syncytial virus A isolate MN-MDH-RSVA-02770,... Human respir... NA              208893     45.3   45.3  100%  0.064 95.83  15046      PV546106.1       
Human respiratory syncytial virus A isolate 039-0001, partial...  Human respir... NA              208893     45.3   45.3  100%  0.064 95.83  15153      PQ763155.1       
Human respiratory syncytial virus B strain...                     Human respir... NA              208895     45.3   45.3  100%  0.064 95.83  15254      PP352439.1       
Human respiratory syncytial virus B isolate...                    Human respir... NA              208895     45.3   45.3  100%  0.064 95.83  15266      PP795120.1       
Human respiratory syncytial virus B isolate...                    Human respir... NA              208895     45.3   45.3  100%  0.064 95.83  15203      OZ279842.1       
Human respiratory syncytial virus A isolate MN-MDH-RSVA-02743,... Human respir... NA              208893     45.3   45.3  100%  0.064 95.83  15047      PV546079.1       
Human respiratory syncytial virus A isolate MN-MDH-RSVA-02392,... Human respir... NA              208893     45.3   45.3  100%  0.064 95.83  15045      PV423101.1       
Human respiratory syncytial virus A isolate...                    Human respir... NA              208893     45.3   45.3  100%  0.064 95.83  15228      OR666519.1       
Human respiratory syncytial virus B isolate MN-MDH-RSVB-00182,... Human respir... NA              208895     45.3   45.3  100%  0.064 95.83  15141      PP401832.1       
Human respiratory syncytial virus B isolate 010102002, complet... Human respir... NA              208895     45.3   45.3  100%  0.064 95.83  15222      PP377361.1       
Human respiratory syncytial virus B isolate...                    Human respir... NA              208895     45.3   45.3  100%  0.064 95.83  15210      OZ279476.1       
Human respiratory syncytial virus A isolate hRSV-A-G25X94F1,...   Human respir... NA              208893     45.3   45.3  100%  0.064 95.83  14918      PV404304.1       
Human respiratory syncytial virus A isolate MN-MDH-RSVA-02411,... Human respir... NA              208893     45.3   45.3  100%  0.064 95.83  15050      PV423120.1       
Human respiratory syncytial virus A isolate...                    Human respir... NA              208893     45.3   45.3  100%  0.064 95.83  15197      OZ279163.1       
Human respiratory syncytial virus A isolate...                    Human respir... NA              208893     45.3   45.3  100%  0.064 95.83  15198      OR287954.1       
Human respiratory syncytial virus A isolate hRSV-A-HS16061,...    Human respir... NA              208893     45.3   45.3  100%  0.064 95.83  14679      OR882980.1       
Human respiratory syncytial virus B isolate hRSV-B-HCV37927,...   Human respir... NA              208895     45.3   45.3  100%  0.064 95.83  14940      PQ083765.1       
Human respiratory syncytial virus B isolate hRSV-B-G43R41Y7,...   Human respir... NA              208895     45.3   45.3  100%  0.064 95.83  14940      PP660513.1       
Human respiratory syncytial virus A isolate MN-MDH-RSVA-02652,... Human respir... NA              208893     45.3   45.3  100%  0.064 95.83  15044      PV545988.1       
Human respiratory syncytial virus isolate MN-MDH-RSVB-02508,...   human respir... NA              11250      45.3   45.3  100%  0.064 95.83  15140      PV423217.1       
Human respiratory syncytial virus B isolate H20-356-5140,...      Human respir... NA              208895     45.3   45.3  100%  0.064 95.83  15192      PQ117681.1       
Human respiratory syncytial virus A isolate OX02-8663-D05,...     Human respir... NA              208893     45.3   45.3  100%  0.064 95.83  14409      MZ515739.1       
Human respiratory syncytial virus B isolate hRSV-B-G43Q58S6,...   Human respir... NA              208895     45.3   45.3  100%  0.064 95.83  14941      OR915785.1       
Human respiratory syncytial virus isolate...                      human respir... NA              11250      45.3   45.3  100%  0.064 95.83  15049      MG839544.1       
Human respiratory syncytial virus B isolate MN-MDH-RSVB-00791,... Human respir... NA              208895     45.3   45.3  100%  0.064 95.83  15141      PP957804.1       
Human respiratory syncytial virus B isolate RSVLO237, partial...  Human respir... NA              208895     45.3   45.3  100%  0.064 95.83  15137      PQ349046.1       
Human respiratory syncytial virus A isolate NIN-484, partial...   Human respir... NA              208893     45.3   45.3  100%  0.064 95.83  15046      PQ348865.1       
Human respiratory syncytial virus A isolate hRSV-A-HS22786,...    Human respir... NA              208893     45.3   45.3  100%  0.064 95.83  14920      PV404543.1       
Human respiratory syncytial virus B isolate UU02-0039-D04,...     Human respir... NA              208895     45.3   45.3  100%  0.064 95.83  15273      MZ515995.1       
Human respiratory syncytial virus A genome assembly, complete...  Human respir... NA              208893     45.3   45.3  100%  0.064 95.83  15223      OZ262324.1       
Human respiratory syncytial virus A isolate hRSV-A-G56Z73P9,...   Human respir... NA              208893     45.3   45.3  100%  0.064 95.83  13822      PV404611.1       
Human respiratory syncytial virus B isolate...                    Human respir... NA              208895     45.3   45.3  100%  0.064 95.83  15196      OZ279362.1       
Human respiratory syncytial virus strain B/NSW/WM1819A/15,...     human respir... NA              11250      45.3   45.3  100%  0.064 95.83  14962      MH760731.1       
Human respiratory syncytial virus A isolate MN-MDH-RSVA-02758,... Human respir... NA              208893     45.3   45.3  100%  0.064 95.83  15045      PV546094.1       
Human respiratory syncytial virus A isolate WA-UW-35797,...       Human respir... NA              208893     45.3   45.3  100%  0.064 95.83  15260      PP530269.1       
Human respiratory syncytial virus A isolate...                    Human respir... NA              208893     45.3   45.3  100%  0.064 95.83  15261      OP890325.1       
Human respiratory syncytial virus B isolate MN-MDH-RSVB-00946,... Human respir... NA              208895     45.3   45.3  100%  0.064 95.83  15141      PP978557.1       
Human respiratory syncytial virus A isolate UU02-0010-V01,...     Human respir... NA              208893     45.3   45.3  100%  0.064 95.83  14992      MZ515983.1       
Human respiratory syncytial virus A strain...                     Human respir... NA              208893     45.3   45.3  100%  0.064 95.83  14769      OQ941717.1       
Human respiratory syncytial virus B isolate...                    Human respir... NA              208895     45.3   45.3  100%  0.064 95.83  15185      OZ280112.1       
Human respiratory syncytial virus B isolate hRSV-B-HS23344,...    Human respir... NA              208895     45.3   45.3  100%  0.064 95.83  15147      PV719578.1       
Human respiratory syncytial virus B isolate NIN-429, partial...   Human respir... NA              208895     45.3   45.3  100%  0.064 95.83  15138      PQ348907.1       
Human respiratory syncytial virus A isolate...                    Human respir... NA              208893     45.3   45.3  100%  0.064 95.83  15203      OZ279486.1       
Human respiratory syncytial virus A isolate...                    Human respir... NA              208893     45.3   45.3  100%  0.064 95.83  15145      OQ024122.1       
Human respiratory syncytial virus B isolate IM02-0031-V01,...     Human respir... NA              208895     45.3   45.3  100%  0.064 95.83  15275      MZ515698.1       
Human respiratory syncytial virus B isolate 820103035, complet... Human respir... NA              208895     45.3   45.3  100%  0.064 95.83  15223      PP377432.1       
Human respiratory syncytial virus B isolate...                    Human respir... NA              208895     45.3   45.3  100%  0.064 95.83  15210      OZ280467.1       
Human respiratory syncytial virus A isolate...                    Human respir... NA              208893     45.3   45.3  100%  0.064 95.83  14923      OQ171917.1       
Human respiratory syncytial virus A isolate 490103031, complet... Human respir... NA              208893     45.3   45.3  100%  0.064 95.83  15222      PP376457.1       
Human respiratory syncytial virus A isolate 2024-01VA01, parti... Human respir... NA              208893     45.3   45.3  100%  0.064 95.83  14817      PP974160.1       
Human respiratory syncytial virus A strain...                     Human respir... NA              208893     45.3   45.3  100%  0.064 95.83  14959      OM857295.1       
Human respiratory syncytial virus A isolate MN-MDH-RSVA-00535,... Human respir... NA              208893     45.3   45.3  100%  0.064 95.83  15053      PP847377.1       
Human respiratory syncytial virus B isolate hRSV-B-RB142496767... Human respir... NA              208895     45.3   45.3  100%  0.064 95.83  15149      PV404585.1       
Human respiratory syncytial virus A isolate...                    Human respir... NA              208893     45.3   45.3  100%  0.064 95.83  15189      OZ279074.1       
Human respiratory syncytial virus B isolate GER/1122/15-16,...    Human respir... NA              208895     45.3   45.3  100%  0.064 95.83  15142      MZ568951.1       
Human respiratory syncytial virus B isolate...                    Human respir... NA              208895     45.3   45.3  100%  0.064 95.83  15192      OR326771.1       
Human respiratory syncytial virus A strain...                     Human respir... NA              208893     45.3   45.3  100%  0.064 95.83  14960      OM857280.1       
Human respiratory syncytial virus B isolate MN-MDH-RSVB-01466,... Human respir... NA              208895     45.3   45.3  100%  0.064 95.83  15140      PV016983.1       
Human respiratory syncytial virus B isolate...                    Human respir... NA              208895     45.3   45.3  100%  0.064 95.83  14865      OR256298.1       
Human respiratory syncytial virus A isolate 010203031, complet... Human respir... NA              208893     45.3   45.3  100%  0.064 95.83  15227      PP376678.1       
Human respiratory syncytial virus B isolate...                    Human respir... NA              208895     45.3   45.3  100%  0.064 95.83  15257      OR795274.1       
Human respiratory syncytial virus A strain...                     Human respir... NA              208893     45.3   45.3  100%  0.064 95.83  12835      OQ941753.1       
Human respiratory syncytial virus A isolate 011-0037, partial...  Human respir... NA              208893     45.3   45.3  100%  0.064 95.83  14887      PQ762751.1       
Human respiratory syncytial virus A isolate 010102008, complet... Human respir... NA              208893     45.3   45.3  100%  0.064 95.83  15227      PP376377.1       
Human respiratory syncytial virus B isolate MN-MDH-RSVB-02847,... Human respir... NA              208895     45.3   45.3  100%  0.064 95.83  15141      PV546183.1       
Human respiratory syncytial virus A isolate MN-MDH-RSVA-02532,... Human respir... NA              208893     45.3   45.3  100%  0.064 95.83  15046      PV535400.1       
Human respiratory syncytial virus B isolate p1306-121310760A,...  Human respir... NA              208895     45.3   45.3  100%  0.064 95.83  15257      OR466383.1       
Human respiratory syncytial virus B isolate...                    Human respir... NA              208895     45.3   45.3  100%  0.064 95.83  15211      PQ492124.2       
Human respiratory syncytial virus isolate...                      human respir... NA              11250      45.3   45.3  100%  0.064 95.83  15242      MN365505.1       
Human respiratory syncytial virus A isolate hRSV-A-G43S01V0,...   Human respir... NA              208893     45.3   45.3  100%  0.064 95.83  14427      PP781428.1       
Human respiratory syncytial virus A isolate MN-MDH-RSVA-01080,... Human respir... NA              208893     45.3   45.3  100%  0.064 95.83  15050      PQ788239.1       
Human respiratory syncytial virus A isolate...                    Human respir... NA              208893     45.3   45.3  100%  0.064 95.83  15276      PV178434.1       
Human respiratory syncytial virus A isolate...                    Human respir... NA              208893     45.3   45.3  100%  0.064 95.83  15196      OR287849.1       
Human respiratory syncytial virus A isolate...                    Human respir... NA              208893     45.3   45.3  100%  0.064 95.83  15280      OR666545.1       
Human respiratory syncytial virus A isolate hRSV-A-G43S00U8,...   Human respir... NA              208893     45.3   45.3  100%  0.064 95.83  14430      PP781390.1       
Human respiratory syncytial virus A isolate...                    Human respir... NA              208893     45.3   45.3  100%  0.064 95.83  15209      ON237280.1       
Human respiratory syncytial virus B isolate...                    Human respir... NA              208895     45.3   45.3  100%  0.064 95.83  15191      OZ280102.1       
Human respiratory syncytial virus B isolate...                    Human respir... NA              208895     45.3   45.3  100%  0.064 95.83  15220      OR795281.1       
Human respiratory syncytial virus A isolate...                    Human respir... NA              208893     45.3   45.3  100%  0.064 95.83  15195      PP495945.1       
Human respiratory syncytial virus A isolate MXF6ATLQYG genome...  Human respir... NA              208893     45.3   45.3  100%  0.064 95.83  15218      OZ277701.1       
Human respiratory syncytial virus A isolate...                    Human respir... NA              208893     45.3   45.3  100%  0.064 95.83  15072      OQ024132.1       
Human respiratory syncytial virus A isolate RSVLO540, partial...  Human respir... NA              208893     45.3   45.3  100%  0.064 95.83  15047      PQ348822.1       
Human respiratory syncytial virus A strain...                     Human respir... NA              208893     45.3   45.3  100%  0.064 95.83  14834      PP352349.1       
Human respiratory syncytial virus B isolate MN-MDH-RSVB-02350,... Human respir... NA              208895     45.3   45.3  100%  0.064 95.83  15140      PV277769.1       
Human respiratory syncytial virus B isolate MN-MDH-RSVB-00628,... Human respir... NA              208895     45.3   45.3  100%  0.064 95.83  15142      PP910788.1       
Human respiratory syncytial virus B isolate F2CYGVP29T genome...  Human respir... NA              208895     45.3   45.3  100%  0.064 95.83  15204      OZ278085.1       
Human respiratory syncytial virus A isolate CZXEJXY3IQ genome...  Human respir... NA              208893     45.3   45.3  100%  0.064 95.83  15218      OZ277683.1       
Human respiratory syncytial virus B isolate MN-MDH-RSVB-00796,... Human respir... NA              208895     45.3   45.3  100%  0.064 95.83  15141      PP957809.1       
Human respiratory syncytial virus B isolate 550101041, complet... Human respir... NA              208895     45.3   45.3  100%  0.064 95.83  15222      PP376944.1       
Human respiratory syncytial virus A isolate hRSV-A-G25X82E6,...   Human respir... NA              208893     45.3   45.3  100%  0.064 95.83  14923      PV404616.1       
Human respiratory syncytial virus B isolate...                    Human respir... NA              208895     45.3   45.3  100%  0.064 95.83  14868      OR256341.1       
Human respiratory syncytial virus B isolate...                    Human respir... NA              208895     45.3   45.3  100%  0.064 95.83  15202      OZ278962.1       
Human respiratory syncytial virus A isolate RSVLO303, partial...  Human respir... NA              208893     45.3   45.3  100%  0.064 95.83  15050      PQ348984.1       
Human respiratory syncytial virus B isolate 2023-00R0377,...      Human respir... NA              208895     45.3   45.3  100%  0.064 95.83  15139      PP974206.1       
Human respiratory syncytial virus A isolate MN-MDH-RSVA-00346,... Human respir... NA              208893     45.3   45.3  100%  0.064 95.83  14853      PP709393.1       
Human respiratory syncytial virus A isolate hRSV-A-HCV11056,...   Human respir... NA              208893     45.3   45.3  100%  0.064 95.83  14683      OR915737.1       
Human respiratory syncytial virus B isolate...                    Human respir... NA              208895     45.3   45.3  100%  0.064 95.83  15212      ON237156.1       
Human respiratory syncytial virus A isolate hRSV-A-HCV11629,...   Human respir... NA              208893     45.3   45.3  100%  0.064 95.83  14428      OR915770.1       
Human respiratory syncytial virus B isolate MN-MDH-RSVB-01645,... Human respir... NA              208895     45.3   45.3  100%  0.064 95.83  15140      PV081074.1       
Human respiratory syncytial virus B isolate MN-MDH-RSVB-01748     Human respir... NA              208895     45.3   45.3  100%  0.064 95.83  15140      PV116270.1       
Human respiratory syncytial virus B isolate WA-UW-63991,...       Human respir... NA              208895     45.3   45.3  100%  0.064 95.83  15191      PQ390737.1       
Human respiratory syncytial virus A isolate MN-MDH-RSVA-02961,... Human respir... NA              208893     45.3   45.3  100%  0.064 95.83  15046      PV629362.1       
Human respiratory syncytial virus A isolate OX02-9767-D06,...     Human respir... NA              208893     45.3   45.3  100%  0.064 95.83  15278      MZ515993.1       
Human respiratory syncytial virus B isolate 340101049, complet... Human respir... NA              208895     45.3   45.3  100%  0.064 95.83  15222      PP377380.1       
Human respiratory syncytial virus A isolate...                    Human respir... NA              208893     45.3   45.3  100%  0.064 95.83  15202      PV178409.1       
Human respiratory syncytial virus B isolate...                    Human respir... NA              208895     45.3   45.3  100%  0.064 95.83  15209      ON237192.1       
Human respiratory syncytial virus A isolate A-19S018, complete... Human respir... NA              208893     45.3   45.3  100%  0.064 95.83  15225      PV367304.1       
Human respiratory syncytial virus B isolate hRSV-B-G43Q77W7,...   Human respir... NA              208895     45.3   45.3  100%  0.064 95.83  14940      OR915844.1       
Human respiratory syncytial virus A isolate 550102102, complet... Human respir... NA              208893     45.3   45.3  100%  0.064 95.83  15222      PP376737.1       
Human respiratory syncytial virus B isolate...                    Human respir... NA              208895     45.3   45.3  100%  0.064 95.83  15185      PV178501.1       
Human respiratory syncytial virus A strain...                     Human respir... NA              208893     45.3   45.3  100%  0.064 95.83  15175      OK649660.1       
Human respiratory syncytial virus A isolate...                    Human respir... NA              208893     45.3   45.3  100%  0.064 95.83  15211      PQ618037.1       
Orthopneumovirus hominis isolate RNA genome assembly, complete... Orthopneumov... NA              3049954    45.3   45.3  100%  0.064 95.83  15224      OZ026665.1       
Human respiratory syncytial virus B isolate MN-MDH-RSVB-00381,... Human respir... NA              208895     45.3   45.3  100%  0.064 95.83  15141      PP709402.1       
Human respiratory syncytial virus B isolate...                    Human respir... NA              208895     45.3   45.3  100%  0.064 95.83  15204      ON237142.1       
Human respiratory syncytial virus A isolate MN-MDH-RSVA-02186,... Human respir... NA              208893     45.3   45.3  100%  0.064 95.83  15050      PV246654.1       
Human respiratory syncytial virus B isolate...                    Human respir... NA              208895     45.3   45.3  100%  0.064 95.83  15193      PQ638762.1       
Human respiratory syncytial virus B isolate OX02-8985-D05,...     Human respir... NA              208895     45.3   45.3  100%  0.064 95.83  15211      MZ515976.1       
Human respiratory syncytial virus B isolate...                    Human respir... NA              208895     45.3   45.3  100%  0.064 95.83  15209      ON237201.1       
Respiratory syncytial virus isolate Respiratory swabs genome...   Respiratory ... NA              12814      45.3   45.3  100%  0.064 95.83  15192      OZ211297.1       
Human respiratory syncytial virus A isolate...                    Human respir... NA              208893     45.3   45.3  100%  0.064 95.83  15269      PV178448.1       
Human respiratory syncytial virus A isolate 886103001, complet... Human respir... NA              208893     45.3   45.3  100%  0.064 95.83  15224      PP376280.1       
Human respiratory syncytial virus A isolate...                    Human respir... NA              208893     45.3   45.3  100%  0.064 95.83  15188      OZ279079.1       
Human respiratory syncytial virus B isolate hRSV-B-G43R94I1,...   Human respir... NA              208895     45.3   45.3  100%  0.064 95.83  15145      PP781444.1       
Human respiratory syncytial virus A isolate...                    Human respir... NA              208893     45.3   45.3  100%  0.064 95.83  15011      PP495941.1       
Human respiratory syncytial virus A isolate SE01A-0071-V02,...    Human respir... NA              208893     45.3   45.3  100%  0.064 95.83  15275      MZ515984.1       
Human respiratory syncytial virus A isolate...                    Human respir... NA              208893     45.3   45.3  100%  0.064 95.83  15196      PQ638693.1       
Human respiratory syncytial virus A isolate p1306-121310736A,...  Human respir... NA              208893     45.3   45.3  100%  0.064 95.83  15258      OR466360.1       
Human respiratory syncytial virus B isolate NIN-487, complete...  Human respir... NA              208895     45.3   45.3  100%  0.064 95.83  15140      PQ348922.1       
Human respiratory syncytial virus A isolate...                    Human respir... NA              208893     45.3   45.3  100%  0.064 95.83  15201      OZ279290.1       
Human respiratory syncytial virus A isolate...                    Human respir... NA              208893     45.3   45.3  100%  0.064 95.83  15201      OZ279579.1       
Human respiratory syncytial virus A isolate...                    Human respir... NA              208893     45.3   45.3  100%  0.064 95.83  15212      PQ618025.1       
Human respiratory syncytial virus A isolate 035-0002, partial...  Human respir... NA              208893     45.3   45.3  100%  0.064 95.83  15169      PQ762919.1       
Human respiratory syncytial virus B isolate MN-MDH-RSVB-02647,... Human respir... NA              208895     45.3   45.3  100%  0.064 95.83  14871      PV535515.1       
Human respiratory syncytial virus A isolate hRSV-A-RA865922358... Human respir... NA              208893     45.3   45.3  100%  0.064 95.83  14918      PV404379.1       
Human respiratory syncytial virus A isolate...                    Human respir... NA              208893     45.3   45.3  100%  0.064 95.83  15192      OZ280029.1       
Human respiratory syncytial virus A isolate A-21S035, complete... Human respir... NA              208893     45.3   45.3  100%  0.064 95.83  15225      PV367316.1       
Human respiratory syncytial virus isolate...                      human respir... NA              11250      45.3   45.3  100%  0.064 95.83  15041      MN365509.1       
Human respiratory syncytial virus A HRSV/A/Japan/20RS192iso/20... Human respir... NA              208893     45.3   45.3  100%  0.064 95.83  15227      LC862075.1       
Human respiratory syncytial virus B isolate...                    Human respir... NA              208895     45.3   45.3  100%  0.064 95.83  15213      ON237133.1       
Human respiratory syncytial virus B isolate OX02-8832-V01,...     Human respir... NA              208895     45.3   45.3  100%  0.064 95.83  15272      MZ515838.1       
Human respiratory syncytial virus A isolate...                    Human respir... NA              208893     45.3   45.3  100%  0.064 95.83  15194      OZ280301.1       
Human respiratory syncytial virus B isolate 810102018, complet... Human respir... NA              208895     45.3   45.3  100%  0.064 95.83  15222      PP377338.1       
Human respiratory syncytial virus isolate...                      human respir... NA              11250      45.3   45.3  100%  0.064 95.83  15215      MN365535.1       
Human respiratory syncytial virus A isolate OX02-8260-D04,...     Human respir... NA              208893     45.3   45.3  100%  0.064 95.83  15275      MZ515998.1       
Human respiratory syncytial virus A isolate MN-MDH-RSVA-01828,... Human respir... NA              208893     45.3   45.3  100%  0.064 95.83  15049      PV211543.1       
Human respiratory syncytial virus B isolate...                    Human respir... NA              208895     45.3   45.3  100%  0.064 95.83  15209      ON237093.1       
Human respiratory syncytial virus B isolate...                    Human respir... NA              208895     45.3   45.3  100%  0.064 95.83  15193      PP496021.1       
Human respiratory syncytial virus A isolate 2023-01R0919,...      Human respir... NA              208893     45.3   45.3  100%  0.064 95.83  14972      PP974167.1       
Human respiratory syncytial virus B isolate...                    Human respir... NA              208895     45.3   45.3  100%  0.064 95.83  15191      MT040084.1       
Respiratory syncytial virus isolate...                            Respiratory ... NA              12814      45.3   45.3  100%  0.064 95.83  15245      OZ273008.1       
Human respiratory syncytial virus A isolate hRSV-A-RA582998638... Human respir... NA              208893     45.3   45.3  100%  0.064 95.83  14919      PV404375.1       
Human respiratory syncytial virus B isolate MN-MDH-RSVB-02892,... Human respir... NA              208895     45.3   45.3  100%  0.064 95.83  15139      PV546228.1       
Human respiratory syncytial virus A isolate UU02-0012-V01,...     Human respir... NA              208893     45.3   45.3  100%  0.064 95.83  15273      MZ516058.1       
Human respiratory syncytial virus strain A/NSW/WM2829A/12,...     human respir... NA              11250      45.3   45.3  100%  0.064 95.83  14887      MH760603.1       
Human respiratory syncytial virus A isolate...                    Human respir... NA              208893     45.3   45.3  100%  0.064 95.83  14950      MN630094.1       
Human respiratory syncytial virus B isolate...                    Human respir... NA              208895     45.3   45.3  100%  0.064 95.83  15199      OZ279616.1       
Human respiratory syncytial virus B isolate...                    Human respir... NA              208895     45.3   45.3  100%  0.064 95.83  15207      OZ279398.1       
Human respiratory syncytial virus B isolate...                    Human respir... NA              208895     45.3   45.3  100%  0.064 95.83  14930      OQ101884.2       
Human respiratory syncytial virus A isolate...                    Human respir... NA              208893     45.3   45.3  100%  0.064 95.83  15211      ON237246.1       
Human respiratory syncytial virus A isolate...                    Human respir... NA              208893     45.3   45.3  100%  0.064 95.83  15187      PP795142.1       
Human respiratory syncytial virus B isolate MN-MDH-RSVB-02642,... Human respir... NA              208895     45.3   45.3  100%  0.064 95.83  15139      PV535510.1       
Human respiratory syncytial virus A isolate hRSV-A-RA618461592... Human respir... NA              208893     45.3   45.3  100%  0.064 95.83  14919      PV404374.1       
Human respiratory syncytial virus A isolate MN-MDH-RSVA-02918,... Human respir... NA              208893     45.3   45.3  100%  0.064 95.83  15043      PV629320.1       
Human respiratory syncytial virus A isolate MN-MDH-RSVA-01848,... Human respir... NA              208893     45.3   45.3  100%  0.064 95.83  15045      PV211563.1       
Human respiratory syncytial virus B isolate...                    Human respir... NA              208895     45.3   45.3  100%  0.064 95.83  15203      OZ280080.1       
Human respiratory syncytial virus A isolate...                    Human respir... NA              208893     45.3   45.3  100%  0.064 95.83  15227      PP833560.1       
Human respiratory syncytial virus B isolate hRSV-B-G43R03X9,...   Human respir... NA              208895     45.3   45.3  100%  0.064 95.83  15125      PP391656.1       
Human respiratory syncytial virus A isolate hRSV-A-RA359174266... Human respir... NA              208893     45.3   45.3  100%  0.064 95.83  14916      PV404501.1       
Human respiratory syncytial virus B isolate 550101036, complet... Human respir... NA              208895     45.3   45.3  100%  0.064 95.83  15222      PP376853.1       
Human respiratory syncytial virus B isolate...                    Human respir... NA              208895     45.3   45.3  100%  0.064 95.83  15197      OR326745.1       
Human respiratory syncytial virus B isolate hRSV-B-HS23432,...    Human respir... NA              208895     45.3   45.3  100%  0.064 95.83  15147      PV719592.1       
Human respiratory syncytial virus A isolate...                    Human respir... NA              208893     45.3   45.3  100%  0.064 95.83  15238      OR795356.1       
Human respiratory syncytial virus B isolate MN-MDH-RSVB-02166,... Human respir... NA              208895     45.3   45.3  100%  0.064 95.83  14869      PV211879.1       
Human respiratory syncytial virus A isolate MN-MDH-RSVA-01500,... Human respir... NA              208893     45.3   45.3  100%  0.064 95.83  15045      PV080931.1       
Respiratory syncytial virus isolate MN-MDH-RSVB-00084, partial... Respiratory ... NA              12814      45.3   45.3  100%  0.064 95.83  14897      PP341557.1       
Human respiratory syncytial virus B isolate MN-MDH-RSVB-01691,... Human respir... NA              208895     45.3   45.3  100%  0.064 95.83  14869      PV081120.1       
Human respiratory syncytial virus B isolate 310102044, complet... Human respir... NA              208895     45.3   45.3  100%  0.064 95.83  15223      PP377138.1       
Human respiratory syncytial virus A isolate...                    Human respir... NA              208893     45.3   45.3  100%  0.064 95.83  15163      OZ280570.1       
Human respiratory syncytial virus A isolate ASU102677, complet... Human respir... NA              208893     45.3   45.3  100%  0.064 95.83  15221      OR143159.1       
Human respiratory syncytial virus A isolate MN-MDH-RSVA-00256,... Human respir... NA              208893     45.3   45.3  100%  0.064 95.83  15046      PP594815.1       
Human respiratory syncytial virus B isolate 310102011, complet... Human respir... NA              208895     45.3   45.3  100%  0.064 95.83  15222      PP377076.1       
Human respiratory syncytial virus B isolate hRSV-B-RB476612999... Human respir... NA              208895     45.3   45.3  100%  0.064 95.83  15147      PV404599.1       
Human respiratory syncytial virus B isolate...                    Human respir... NA              208895     45.3   45.3  100%  0.064 95.83  14868      OR256368.1       
Human respiratory syncytial virus A isolate 610101018, complet... Human respir... NA              208893     45.3   45.3  100%  0.064 95.83  15223      PP376512.1       
Human respiratory syncytial virus B isolate NIN-479, complete...  Human respir... NA              208895     45.3   45.3  100%  0.064 95.83  15138      PQ348917.1       
Human respiratory syncytial virus A strain...                     Human respir... NA              208893     45.3   45.3  100%  0.064 95.83  15171      PP784978.1       
Human respiratory syncytial virus A isolate ASU102759, complet... Human respir... NA              208893     45.3   45.3  100%  0.064 95.83  15225      OR143210.1       
Human respiratory syncytial virus A isolate MN-MDH-RSVA-01544,... Human respir... NA              208893     45.3   45.3  100%  0.064 95.83  15043      PV080975.1       
Human respiratory syncytial virus B isolate 010102046, complet... Human respir... NA              208895     45.3   45.3  100%  0.064 95.83  15222      PP377042.1       
Human respiratory syncytial virus B isolate...                    Human respir... NA              208895     45.3   45.3  100%  0.064 95.83  15063      OR795287.1       
Human respiratory syncytial virus A isolate hRSV-A-RA689935772... Human respir... NA              208893     45.3   45.3  100%  0.064 95.83  14919      PV404291.1       
Human respiratory syncytial virus B isolate 2312V260132, parti... Human respir... NA              208895     45.3   45.3  100%  0.064 95.83  15159      PQ899955.1       
Human respiratory syncytial virus B strain PEH230892, complete... Human respir... NA              208895     45.3   45.3  100%  0.064 95.83  15221      PP411985.1       
Human respiratory syncytial virus B isolate MN-MDH-RSVB-02104,... Human respir... NA              208895     45.3   45.3  100%  0.064 95.83  15139      PV211818.1       
Human respiratory syncytial virus A isolate...                    Human respir... NA              208893     45.3   45.3  100%  0.064 95.83  15192      OZ280267.1       
Human respiratory syncytial virus A isolate p1306-121310702A,...  Human respir... NA              208893     45.3   45.3  100%  0.064 95.83  15174      OR466328.1       
Human respiratory syncytial virus A isolate...                    Human respir... NA              208893     45.3   45.3  100%  0.064 95.83  15025      PV206798.1       
Human respiratory syncytial virus A isolate MN-MDH-RSVA-02288,... Human respir... NA              208893     45.3   45.3  100%  0.064 95.83  15050      PV277705.1       
Human respiratory syncytial virus B isolate...                    Human respir... NA              208895     45.3   45.3  100%  0.064 95.83  15204      ON237131.1       
Human respiratory syncytial virus B isolate 340103032, complet... Human respir... NA              208895     45.3   45.3  100%  0.064 95.83  15223      PP377435.1       
Human respiratory syncytial virus A isolate...                    Human respir... NA              208893     45.3   45.3  100%  0.064 95.83  15201      OZ279136.1       
Human respiratory syncytial virus B isolate...                    Human respir... NA              208895     45.3   45.3  100%  0.064 95.83  15191      OR326758.1       
Human respiratory syncytial virus B strain RSVB/Homo...           Human respir... NA              208895     45.3   45.3  100%  0.064 95.83  15213      MK109765.1       
Human respiratory syncytial virus A sugckmmaht NGO3 viral cRNA... Human respir... NA              208893     45.3   45.3  100%  0.064 95.83  15236      LC530050.1       
Respiratory syncytial virus isolate Respiratory swabs genome...   Respiratory ... NA              12814      45.3   45.3  100%  0.064 95.83  15192      OZ211342.1       
Human respiratory syncytial virus B isolate MN-MDH-RSVB-02344,... Human respir... NA              208895     45.3   45.3  100%  0.064 95.83  15140      PV277763.1       
Human respiratory syncytial virus B isolate...                    Human respir... NA              208895     45.3   45.3  100%  0.064 95.83  15203      OZ279795.1       
Human respiratory syncytial virus A isolate 006-0003, partial...  Human respir... NA              208893     45.3   45.3  100%  0.064 95.83  15172      PQ737343.1       
Human respiratory syncytial virus A isolate RSVLO895, complete... Human respir... NA              208893     45.3   45.3  100%  0.064 95.83  15083      PQ348893.1       
Human respiratory syncytial virus B isolate 009-0033, partial...  Human respir... NA              208895     45.3   45.3  100%  0.064 95.83  15150      PQ762689.1       
Human respiratory syncytial virus B isolate...                    Human respir... NA              208895     45.3   45.3  100%  0.064 95.83  15193      PP495970.1       
Human respiratory syncytial virus B isolate MN-MDH-RSVB-02869,... Human respir... NA              208895     45.3   45.3  100%  0.064 95.83  15140      PV546205.1       
Human respiratory syncytial virus A isolate hRSV-A-W13K29E7,...   Human respir... NA              208893     45.3   45.3  100%  0.064 95.83  14428      OR872600.1       
Human respiratory syncytial virus A isolate MN-MDH-RSVA-01581,... Human respir... NA              208893     45.3   45.3  100%  0.064 95.83  15051      PV081012.1       
Human respiratory syncytial virus B isolate...                    Human respir... NA              208895     45.3   45.3  100%  0.064 95.83  15281      PX122197.1       
Human respiratory syncytial virus A isolate...                    Human respir... NA              208893     45.3   45.3  100%  0.064 95.83  15177      OZ278992.1       
Human respiratory syncytial virus strain B/NSW/WM1418A/16,...     human respir... NA              11250      45.3   45.3  100%  0.064 95.83  14961      MH760723.1       
Human respiratory syncytial virus A isolate 010203015, complet... Human respir... NA              208893     45.3   45.3  100%  0.064 95.83  15225      PP376313.1       
Human respiratory syncytial virus A isolate...                    Human respir... NA              208893     45.3   45.3  100%  0.064 95.83  15276      PV178270.1       
Respiratory syncytial virus isolate Respiratory swabs genome...   Respiratory ... NA              12814      45.3   45.3  100%  0.064 95.83  15190      OZ211306.1       
Human respiratory syncytial virus A isolate...                    Human respir... NA              208893     45.3   45.3  100%  0.064 95.83  15090      OR522495.1       
Respiratory syncytial virus isolate...                            Respiratory ... NA              12814      45.3   45.3  100%  0.064 95.83  15241      OZ275460.1       
Human respiratory syncytial virus A isolate A19160818, complet... Human respir... NA              208893     45.3   45.3  100%  0.064 95.83  15075      PP969963.1       
Human respiratory syncytial virus strain A/NSW/WM0737A/16,...     human respir... NA              11250      45.3   45.3  100%  0.064 95.83  14960      MH760624.1       
Human respiratory syncytial virus A isolate UU02-0205-V01,...     Human respir... NA              208893     45.3   45.3  100%  0.064 95.83  15276      MZ515985.1       
Human respiratory syncytial virus B isolate...                    Human respir... NA              208895     45.3   45.3  100%  0.064 95.83  15198      OR975325.1       
Human respiratory syncytial virus A isolate...                    Human respir... NA              208893     45.3   45.3  100%  0.064 95.83  15113      OZ279561.1       
Human respiratory syncytial virus A isolate...                    Human respir... NA              208893     45.3   45.3  100%  0.064 95.83  15224      PQ610201.2       
Human respiratory syncytial virus B strain...                     Human respir... NA              208895     45.3   45.3  100%  0.064 95.83  13837      OQ941678.1       
Human respiratory syncytial virus A isolate MN-MDH-RSVA-01969,... Human respir... NA              208893     45.3   45.3  100%  0.064 95.83  15044      PV211684.1       
Human respiratory syncytial virus B isolate...                    Human respir... NA              208895     45.3   45.3  100%  0.064 95.83  15200      OZ280054.1       
Human respiratory syncytial virus B isolate 610102004, complet... Human respir... NA              208895     45.3   45.3  100%  0.064 95.83  15222      PP377298.1       
Human respiratory syncytial virus A strain...                     Human respir... NA              208893     45.3   45.3  100%  0.064 95.83  15093      PP352387.1       
Human respiratory syncytial virus A isolate hRSV-A-RA894281777... Human respir... NA              208893     45.3   45.3  100%  0.064 95.83  14920      PV404380.1       
Human respiratory syncytial virus B isolate MN-MDH-RSVB-00006,... Human respir... NA              208895     45.3   45.3  100%  0.064 95.83  15141      PP135003.1       
Human respiratory syncytial virus A isolate...                    Human respir... NA              208893     45.3   45.3  100%  0.064 95.83  15196      PP495914.1       
Human respiratory syncytial virus A isolate 039-0018, partial...  Human respir... NA              208893     45.3   45.3  100%  0.064 95.83  15171      PQ763161.1       
Human respiratory syncytial virus B isolate hRSV-B-MHM2801,...    Human respir... NA              208895     45.3   45.3  100%  0.064 95.83  15137      PP896775.1       
Human respiratory syncytial virus strain B/WA/PW3559149Y/2016,... human respir... NA              11250      45.3   45.3  100%  0.064 95.83  15142      MW160798.1       
Human respiratory syncytial virus B isolate...                    Human respir... NA              208895     45.3   45.3  100%  0.064 95.83  14934      PP785523.1       
Human respiratory syncytial virus A isolate MN-MDH-RSVA-01504,... Human respir... NA              208893     45.3   45.3  100%  0.064 95.83  15045      PV080935.1       
Human respiratory syncytial virus isolate MN-MDH-RSVA-01223,...   human respir... NA              11250      45.3   45.3  100%  0.064 95.83  15048      PQ849774.1       
Human respiratory syncytial virus A isolate MN-MDH-RSVA-02563,... Human respir... NA              208893     45.3   45.3  100%  0.064 95.83  15050      PV535431.1       
Human respiratory syncytial virus B isolate 310102043, complet... Human respir... NA              208895     45.3   45.3  100%  0.064 95.83  15224      PP377102.1       
Human respiratory syncytial virus isolate...                      human respir... NA              11250      45.3   45.3  100%  0.064 95.83  15215      MN365350.1       
Human respiratory syncytial virus B isolate MN-MDH-RSVB-01215,... Human respir... NA              208895     45.3   45.3  100%  0.064 95.83  15140      PQ798735.1       
Human respiratory syncytial virus B isolate MN-MDH-RSVB-01648,... Human respir... NA              208895     45.3   45.3  100%  0.064 95.83  15139      PV081077.1       
Human respiratory syncytial virus A isolate...                    Human respir... NA              208893     45.3   45.3  100%  0.064 95.83  15134      OR287919.1       
Human respiratory syncytial virus A genome assembly, complete...  Human respir... NA              208893     45.3   45.3  100%  0.064 95.83  15226      OZ262161.1       
Human respiratory syncytial virus A isolate MN-MDH-RSVA-01088,... Human respir... NA              208893     45.3   45.3  100%  0.064 95.83  15050      PQ788231.1       
Human respiratory syncytial virus A isolate A18321081, complet... Human respir... NA              208893     45.3   45.3  100%  0.064 95.83  15015      PP969980.1       
Human respiratory syncytial virus B isolate...                    Human respir... NA              208895     45.3   45.3  100%  0.064 95.83  15158      OP965704.1       
Human respiratory syncytial virus B isolate UU02-0039-D10,...     Human respir... NA              208895     45.3   45.3  100%  0.064 95.83  15275      MZ516050.1       
Human respiratory syncytial virus A isolate KW/RSVA/15, comple... Human respir... NA              208893     45.3   45.3  100%  0.064 95.83  15222      PP151346.1       
Human respiratory syncytial virus B strain...                     Human respir... NA              208895     45.3   45.3  100%  0.064 95.83  15120      OQ941661.1       
Human respiratory syncytial virus A isolate 2401V260241, parti... Human respir... NA              208893     45.3   45.3  100%  0.064 95.83  14792      PQ899856.1       
Human respiratory syncytial virus B isolate 340101020, complet... Human respir... NA              208895     45.3   45.3  100%  0.064 95.83  15222      PP377291.1       
Human respiratory syncytial virus A isolate p1306-121310715A,...  Human respir... NA              208893     45.3   45.3  100%  0.064 95.83  15526      OR466341.1       
Human respiratory syncytial virus A isolate...                    Human respir... NA              208893     45.3   45.3  100%  0.064 95.83  15193      OZ280129.1       
Human respiratory syncytial virus A isolate MN-MDH-RSVA-00735,... Human respir... NA              208893     45.3   45.3  100%  0.064 95.83  14855      PP957748.1       
Human respiratory syncytial virus A isolate 031-0041, partial...  Human respir... NA              208893     45.3   45.3  100%  0.064 95.83  15207      PQ763169.1       
Human respiratory syncytial virus A isolate UU01A-0135-V02,...    Human respir... NA              208893     45.3   45.3  100%  0.064 95.83  15273      MZ516088.1       
Human respiratory syncytial virus B isolate 440102006, complet... Human respir... NA              208895     45.3   45.3  100%  0.064 95.83  15222      PP377412.1       
Human respiratory syncytial virus B isolate MN-MDH-RSVB-01759     Human respir... NA              208895     45.3   45.3  100%  0.064 95.83  15140      PV116281.1       
Human respiratory syncytial virus A isolate A-22S008, complete... Human respir... NA              208893     45.3   45.3  100%  0.064 95.83  15223      PV367330.1       
Human respiratory syncytial virus A isolate...                    Human respir... NA              208893     45.3   45.3  100%  0.064 95.83  15199      PP748691.1       
Human respiratory syncytial virus B strain...                     Human respir... NA              208895     45.3   45.3  100%  0.064 95.83  14930      MH594379.1       
Human respiratory syncytial virus A isolate 010203013, complet... Human respir... NA              208893     45.3   45.3  100%  0.064 95.83  15223      PP376813.1       
Human respiratory syncytial virus B isolate RSVLO1058, complet... Human respir... NA              208895     45.3   45.3  100%  0.064 95.83  15140      PQ348948.1       
Human respiratory syncytial virus A isolate hRSV-A-G43R63U7,...   Human respir... NA              208893     45.3   45.3  100%  0.064 95.83  14675      PP781384.1       
Human respiratory syncytial virus B isolate 358101017, complet... Human respir... NA              208895     45.3   45.3  100%  0.064 95.83  15222      PP377261.1       
Human respiratory syncytial virus B isolate hRSV-B-HS23035,...    Human respir... NA              208895     45.3   45.3  100%  0.064 95.83  14940      PV404625.1       
Human respiratory syncytial virus A isolate MN-MDH-RSVA-02511,... Human respir... NA              208893     45.3   45.3  100%  0.064 95.83  15056      PV535379.1       
Human respiratory syncytial virus A isolate OX01A-8374-V02,...    Human respir... NA              208893     45.3   45.3  100%  0.064 95.83  15275      MZ516073.1       
Human respiratory syncytial virus A isolate hRSV-A-G43R51P6,...   Human respir... NA              208893     45.3   45.3  100%  0.064 95.83  14428      PP781388.1       
Human respiratory syncytial virus A isolate RSVLO822, partial...  Human respir... NA              208893     45.3   45.3  100%  0.064 95.83  15045      PQ349013.1       
Human respiratory syncytial virus A isolate NIN-433, partial...   Human respir... NA              208893     45.3   45.3  100%  0.064 95.83  15046      PQ348848.1       
Human respiratory syncytial virus A isolate 2023-12R0063,...      Human respir... NA              208893     45.3   45.3  100%  0.064 95.83  14828      PP974162.1       
Human respiratory syncytial virus A isolate MN-MDH-RSVA-00403,... Human respir... NA              208893     45.3   45.3  100%  0.064 95.83  15046      PP709457.1       
Human respiratory syncytial virus B isolate...                    Human respir... NA              208895     45.3   45.3  100%  0.064 95.83  15049      PP342496.1       
Human respiratory syncytial virus B strain...                     Human respir... NA              208895     45.3   45.3  100%  0.064 95.83  15140      PP760410.1       
Human respiratory syncytial virus B isolate...                    Human respir... NA              208895     45.3   45.3  100%  0.064 95.83  15203      OZ278996.1       
Human respiratory syncytial virus B isolate MN-MDH-RSVB-00571,... Human respir... NA              208895     45.3   45.3  100%  0.064 95.83  14867      PP847412.1       
Human respiratory syncytial virus A isolate MN-MDH-RSVA-01557,... Human respir... NA              208893     45.3   45.3  100%  0.064 95.83  15009      PV080988.1       
Human orthopneumovirus isolate S0574ZZX nonstructural protein ... human respir... NA              11250      45.3   45.3  100%  0.064 95.83  14857      MW587044.1       
Human respiratory syncytial virus A isolate...                    Human respir... NA              208893     45.3   45.3  100%  0.064 95.83  15209      ON237306.1       
Human respiratory syncytial virus B isolate MN-MDH-RSVB-02133,... Human respir... NA              208895     45.3   45.3  100%  0.064 95.83  15142      PV211846.1       
Human respiratory syncytial virus A isolate...                    Human respir... NA              208893     45.3   45.3  100%  0.064 95.83  15206      OZ279738.1       
Human respiratory syncytial virus A isolate 0594, complete genome Human respir... NA              208893     45.3   45.3  100%  0.064 95.83  15277      MW582528.1       
Human respiratory syncytial virus A isolate...                    Human respir... NA              208893     45.3   45.3  100%  0.064 95.83  14710      PP785489.1       
Human respiratory syncytial virus A isolate MN-MDH-RSVA-01311,... Human respir... NA              208893     45.3   45.3  100%  0.064 95.83  15050      PQ870887.1       
Human respiratory syncytial virus A isolate MN-MDH-RSVA-02950,... Human respir... NA              208893     45.3   45.3  100%  0.064 95.83  15045      PV629352.1       
Human respiratory syncytial virus A isolate A18321095, partial... Human respir... NA              208893     45.3   45.3  100%  0.064 95.83  15018      PP969995.1       
Human respiratory syncytial virus A isolate p1306-121310701A,...  Human respir... NA              208893     45.3   45.3  100%  0.064 95.83  15198      OR466327.1       
Human respiratory syncytial virus B isolate...                    Human respir... NA              208895     45.3   45.3  100%  0.064 95.83  15209      OZ279923.1       
Human respiratory syncytial virus A genome assembly, complete...  Human respir... NA              208893     45.3   45.3  100%  0.064 95.83  15233      OZ262273.1       
Human respiratory syncytial virus A isolate...                    Human respir... NA              208893     45.3   45.3  100%  0.064 95.83  15213      PQ618042.1       
Human respiratory syncytial virus A isolate...                    Human respir... NA              208893     45.3   45.3  100%  0.064 95.83  15194      PQ618079.1       
Human respiratory syncytial virus A isolate 2401V190175, parti... Human respir... NA              208893     45.3   45.3  100%  0.064 95.83  15170      PQ899852.1       
Human respiratory syncytial virus isolate MN-MDH-RSVA-01247,...   human respir... NA              11250      45.3   45.3  100%  0.064 95.83  15046      PQ849798.1       
Human respiratory syncytial virus A isolate 010203017, complet... Human respir... NA              208893     45.3   45.3  100%  0.064 95.83  15226      PP376331.1       
Human respiratory syncytial virus A isolate...                    Human respir... NA              208893     45.3   45.3  100%  0.064 95.83  14780      OR162222.2       
Human respiratory syncytial virus A isolate MN-MDH-RSVA-00139,... Human respir... NA              208893     45.3   45.3  100%  0.064 95.83  14858      PP386350.1       
Human respiratory syncytial virus A isolate A-21S161, complete... Human respir... NA              208893     45.3   45.3  100%  0.064 95.83  15224      PV367327.1       
Human respiratory syncytial virus A isolate Respiratory swabs...  Human respir... NA              208893     45.3   45.3  100%  0.064 95.83  15190      OZ211302.1       
Human respiratory syncytial virus B isolate...                    Human respir... NA              208895     45.3   45.3  100%  0.064 95.83  15228      OP320404.1       
Human respiratory syncytial virus A isolate...                    Human respir... NA              208893     45.3   45.3  100%  0.064 95.83  14779      OQ595313.2       
Human respiratory syncytial virus A isolate...                    Human respir... NA              208893     45.3   45.3  100%  0.064 95.83  14779      OQ595365.2       
Human respiratory syncytial virus B isolate WA-UW-30335, parti... Human respir... NA              208895     45.3   45.3  100%  0.064 95.83  15138      PV660033.1       
Human respiratory syncytial virus isolate MN-MDH-RSVB-01024,...   human respir... NA              11250      45.3   45.3  100%  0.064 95.83  15141      PQ762544.1       
Human respiratory syncytial virus A isolate Respiratory swabs...  Human respir... NA              208893     45.3   45.3  100%  0.064 95.83  15191      OZ224588.1       
Human respiratory syncytial virus A isolate 006-0006, partial...  Human respir... NA              208893     45.3   45.3  100%  0.064 95.83  15161      PQ737344.1       
Human respiratory syncytial virus isolate MN-MDH-RSVB-02496,...   human respir... NA              11250      45.3   45.3  100%  0.064 95.83  15146      PV423205.1       
Human respiratory syncytial virus A isolate MN-MDH-RSVA-00390,... Human respir... NA              208893     45.3   45.3  100%  0.064 95.83  14855      PP709444.1       
Human respiratory syncytial virus A isolate...                    Human respir... NA              208893     45.3   45.3  100%  0.064 95.83  15244      OQ171931.1       
Human respiratory syncytial virus B isolate...                    Human respir... NA              208895     45.3   45.3  100%  0.064 95.83  15193      PP342477.1       
Human respiratory syncytial virus B isolate...                    Human respir... NA              208895     45.3   45.3  100%  0.064 95.83  14931      OP699187.2       
Human respiratory syncytial virus B isolate...                    Human respir... NA              208895     45.3   45.3  100%  0.064 95.83  15209      OZ279968.1       
Human respiratory syncytial virus A isolate...                    Human respir... NA              208893     45.3   45.3  100%  0.064 95.83  15195      OZ280192.1       
Human respiratory syncytial virus A isolate...                    Human respir... NA              208893     45.3   45.3  100%  0.064 95.83  15195      PP495931.1       
Human respiratory syncytial virus B isolate...                    Human respir... NA              208895     45.3   45.3  100%  0.064 95.83  15200      OZ279961.1       
Human respiratory syncytial virus B isolate...                    Human respir... NA              208895     45.3   45.3  100%  0.064 95.83  15091      OR795267.1       
Human respiratory syncytial virus B isolate hRSV-B-G25X87J7,...   Human respir... NA              208895     45.3   45.3  100%  0.064 95.83  15147      PV404713.1       
Human respiratory syncytial virus A strain...                     Human respir... NA              208893     45.3   45.3  100%  0.064 95.83  15047      PP352381.1       
Human respiratory syncytial virus B isolate B-21S052, complete... Human respir... NA              208895     45.3   45.3  100%  0.064 95.83  15221      PV367383.1       
Respiratory syncytial virus isolate MN-MDH-RSVA-00109, partial... Respiratory ... NA              12814      45.3   45.3  100%  0.064 95.83  14858      PP270224.1       
Human respiratory syncytial virus A isolate 358103022, complet... Human respir... NA              208893     45.3   45.3  100%  0.064 95.83  15225      PP376540.1       
Human respiratory syncytial virus A isolate MN-MDH-RSVA-00290,... Human respir... NA              208893     45.3   45.3  100%  0.064 95.83  15047      PP668176.1       
Human respiratory syncytial virus A isolate MN-MDH-RSVA-02457,... Human respir... NA              208893     45.3   45.3  100%  0.064 95.83  15045      PV423166.1       
Human respiratory syncytial virus A isolate 440103039, complet... Human respir... NA              208893     45.3   45.3  100%  0.064 95.83  15230      PP376835.1       
Human respiratory syncytial virus B isolate OX02-8758-D02,...     Human respir... NA              208895     45.3   45.3  100%  0.064 95.83  15276      MZ515637.1       
Human respiratory syncytial virus A isolate MN-MDH-RSVA-02966,... Human respir... NA              208893     45.3   45.3  100%  0.064 95.83  15044      PV629367.1       
Human respiratory syncytial virus A isolate 070103041, complet... Human respir... NA              208893     45.3   45.3  100%  0.064 95.83  15225      PP376273.1       
Human respiratory syncytial virus A isolate MN-MDH-RSVA-02521,... Human respir... NA              208893     45.3   45.3  100%  0.064 95.83  15050      PV535389.1       
Human respiratory syncytial virus B isolate...                    Human respir... NA              208895     45.3   45.3  100%  0.064 95.83  15195      OR326806.1       
Human respiratory syncytial virus A HRSV/A/Japan/18RS085iso/20... Human respir... NA              208893     45.3   45.3  100%  0.064 95.83  15223      LC871585.1       
Human respiratory syncytial virus A isolate MN-MDH-RSVA-01785,... Human respir... NA              208893     45.3   45.3  100%  0.064 95.83  15046      PV211500.1       
Human respiratory syncytial virus B isolate...                    Human respir... NA              208895     45.3   45.3  100%  0.064 95.83  15268      OR795278.1       
Human respiratory syncytial virus A isolate...                    Human respir... NA              208893     45.3   45.3  100%  0.064 95.83  15157      PP495852.1       
Human respiratory syncytial virus A strain...                     Human respir... NA              208893     45.3   45.3  100%  0.064 95.83  15191      OK649598.1       
Human respiratory syncytial virus A isolate hRSV-A-HS15902,...    Human respir... NA              208893     45.3   45.3  100%  0.064 95.83  14541      PP903807.1       
Human respiratory syncytial virus A isolate MN-MDH-RSVA-01491,... Human respir... NA              208893     45.3   45.3  100%  0.064 95.83  15045      PV080922.1       
Human respiratory syncytial virus A isolate...                    Human respir... NA              208893     45.3   45.3  100%  0.064 95.83  15271      PP795161.1       
Human respiratory syncytial virus A isolate...                    Human respir... NA              208893     45.3   45.3  100%  0.064 95.83  14493      PV539285.1       
Human respiratory syncytial virus B isolate...                    Human respir... NA              208895     45.3   45.3  100%  0.064 95.83  15219      PQ814699.1       
Human respiratory syncytial virus A isolate...                    Human respir... NA              208893     45.3   45.3  100%  0.064 95.83  15187      OZ279185.1       
Human respiratory syncytial virus B isolate hRSV-B-HCV34669,...   Human respir... NA              208895     45.3   45.3  100%  0.064 95.83  15147      PQ083746.1       
Human respiratory syncytial virus B isolate SE01A-0203-V02,...    Human respir... NA              208895     45.3   45.3  100%  0.064 95.83  15275      MZ515715.1       
Human respiratory syncytial virus A isolate hRSV-A-G25Y05H2,...   Human respir... NA              208893     45.3   45.3  100%  0.064 95.83  14922      PV822326.1       
Human respiratory syncytial virus B isolate...                    Human respir... NA              208895     45.3   45.3  100%  0.064 95.83  15219      OR795238.1       
Human respiratory syncytial virus A strain...                     Human respir... NA              208893     45.3   45.3  100%  0.064 95.83  14960      OM857215.1       
Human respiratory syncytial virus B isolate...                    Human respir... NA              208895     45.3   45.3  100%  0.064 95.83  15190      OZ279439.1       
Human respiratory syncytial virus A isolate 610101020, complet... Human respir... NA              208893     45.3   45.3  100%  0.064 95.83  15223      PP376306.1       
Human respiratory syncytial virus B isolate hRSV-B-G25Y74P9,...   Human respir... NA              208895     45.3   45.3  100%  0.064 95.83  14528      PV719590.1       
Human respiratory syncytial virus A isolate 390103002, complet... Human respir... NA              208893     45.3   45.3  100%  0.064 95.83  15221      PP376332.1       
Human respiratory syncytial virus B isolate...                    Human respir... NA              208895     45.3   45.3  100%  0.064 95.83  15193      PP495979.1       
Human respiratory syncytial virus B isolate...                    Human respir... NA              208895     45.3   45.3  100%  0.064 95.83  14868      OR256323.1       
Human respiratory syncytial virus strain B/NSW/WM0874626/2017,... human respir... NA              11250      45.3   45.3  100%  0.064 95.83  15220      MW160808.1       
Human respiratory syncytial virus A HRSV/A/Japan/21RS030iso/20... Human respir... NA              208893     45.3   45.3  100%  0.064 95.83  15227      LC862052.1       
Human respiratory syncytial virus A isolate MN-MDH-RSVA-01116,... Human respir... NA              208893     45.3   45.3  100%  0.064 95.83  14855      PQ788203.1       
Human respiratory syncytial virus B isolate...                    Human respir... NA              208895     45.3   45.3  100%  0.064 95.83  15261      PV178318.1       
Human respiratory syncytial virus B strain...                     Human respir... NA              208895     45.3   45.3  100%  0.064 95.83  15104      PP352491.1       
Human respiratory syncytial virus B isolate GER/1626/18-19,...    Human respir... NA              208895     45.3   45.3  100%  0.064 95.83  15138      MZ568959.1       
Human respiratory syncytial virus B isolate hRSV-B-G43R52G4,...   Human respir... NA              208895     45.3   45.3  100%  0.064 95.83  14940      PP391640.1       
Human respiratory syncytial virus A isolate hRSV-A-W13J82U2,...   Human respir... NA              208893     45.3   45.3  100%  0.064 95.83  14426      OR872595.1       
Human respiratory syncytial virus B isolate 340101010, complet... Human respir... NA              208895     45.3   45.3  100%  0.064 95.83  15223      PP377341.1       
Human respiratory syncytial virus isolate...                      human respir... NA              11250      45.3   45.3  100%  0.064 95.83  15203      MN365494.1       
Human respiratory syncytial virus B isolate...                    Human respir... NA              208895     45.3   45.3  100%  0.064 95.83  15201      OZ279328.1       
Human respiratory syncytial virus A isolate 040-0022, partial...  Human respir... NA              208893     45.3   45.3  100%  0.064 95.83  15275      PQ762996.1       
Human respiratory syncytial virus B isolate IM02-0001-V01,...     Human respir... NA              208895     45.3   45.3  100%  0.064 95.83  15276      MZ515719.1       
Human respiratory syncytial virus B isolate MN-MDH-RSVB-02646,... Human respir... NA              208895     45.3   45.3  100%  0.064 95.83  14869      PV535514.1       
Human respiratory syncytial virus A isolate...                    Human respir... NA              208893     45.3   45.3  100%  0.064 95.83  15133      OR795308.1       
Human respiratory syncytial virus B isolate...                    Human respir... NA              208895     45.3   45.3  100%  0.064 95.83  15195      OZ279301.1       
Human respiratory syncytial virus A isolate...                    Human respir... NA              208893     45.3   45.3  100%  0.064 95.83  14779      OQ595299.2       
Human respiratory syncytial virus A strain...                     Human respir... NA              208893     45.3   45.3  100%  0.064 95.83  15182      OK649599.1       
Human respiratory syncytial virus B isolate hRSV-B-G25Y17M5,...   Human respir... NA              208895     45.3   45.3  100%  0.064 95.83  15152      PV404655.1       
Human respiratory syncytial virus B isolate MN-MDH-RSVB-02163,... Human respir... NA              208895     45.3   45.3  100%  0.064 95.83  15140      PV211876.1       
Human respiratory syncytial virus A isolate MN-MDH-RSVA-01901,... Human respir... NA              208893     45.3   45.3  100%  0.064 95.83  14856      PV211616.1       
Human respiratory syncytial virus A isolate MN-MDH-RSVA-00921,... Human respir... NA              208893     45.3   45.3  100%  0.064 95.83  15043      PP978532.1       
Human respiratory syncytial virus A isolate MN-MDH-RSVA-01075,... Human respir... NA              208893     45.3   45.3  100%  0.064 95.83  15046      PQ788244.1       
Human respiratory syncytial virus B isolate MN-MDH-RSVB-02111,... Human respir... NA              208895     45.3   45.3  100%  0.064 95.83  15140      PV211825.1       
Human respiratory syncytial virus A isolate MN-MDH-RSVA-01791,... Human respir... NA              208893     45.3   45.3  100%  0.064 95.83  14855      PV211506.1       
Human respiratory syncytial virus A isolate...                    Human respir... NA              208893     45.3   45.3  100%  0.064 95.83  15196      OZ278928.1       
Human orthopneumovirus isolate DW-RAT-036 genome assembly,...     human respir... NA              11250      45.3   45.3  100%  0.064 95.83  15263      OY757684.1       
Human respiratory syncytial virus A isolate RSV063, complete...   Human respir... NA              208893     45.3   45.3  100%  0.064 95.83  15204      PX133045.1       
Human respiratory syncytial virus B isolate...                    Human respir... NA              208895     45.3   45.3  100%  0.064 95.83  15210      ON237109.1       
Human respiratory syncytial virus A genome assembly, complete...  Human respir... NA              208893     45.3   45.3  100%  0.064 95.83  14879      OZ262201.1       
Human respiratory syncytial virus B isolate hRSV-B-G43Q92L3,...   Human respir... NA              208895     45.3   45.3  100%  0.064 95.83  14941      OR915831.1       
Human respiratory syncytial virus A isolate 550102150, complet... Human respir... NA              208893     45.3   45.3  100%  0.064 95.83  15227      PP376729.1       
Human respiratory syncytial virus B isolate hRSV-B-G25X77L2,...   Human respir... NA              208895     45.3   45.3  100%  0.064 95.83  14940      PV404674.1       
Human respiratory syncytial virus isolate...                      human respir... NA              11250      45.3   45.3  100%  0.064 95.83  15191      MN365599.1       
Human respiratory syncytial virus B isolate...                    Human respir... NA              208895     45.3   45.3  100%  0.064 95.83  15194      OR326818.1       
Human respiratory syncytial virus B isolate ASU102778, complet... Human respir... NA              208895     45.3   45.3  100%  0.064 95.83  15213      OR143248.1       
Human respiratory syncytial virus A isolate hRSV-A-RA584353989... Human respir... NA              208893     45.3   45.3  100%  0.064 95.83  14920      PV404382.1       
Human respiratory syncytial virus B isolate...                    Human respir... NA              208895     45.3   45.3  100%  0.064 95.83  15185      OZ279449.1       
Human respiratory syncytial virus A isolate hRSV-A-G25X84N9,...   Human respir... NA              208893     45.3   45.3  100%  0.064 95.83  14919      PV404620.1       
Human respiratory syncytial virus B isolate MN-MDH-RSVB-02050,... Human respir... NA              208895     45.3   45.3  100%  0.064 95.83  15140      PV211765.1       
Human respiratory syncytial virus A isolate...                    Human respir... NA              208893     45.3   45.3  100%  0.064 95.83  15161      OR795317.1       
Human respiratory syncytial virus A isolate 006-0022, complete... Human respir... NA              208893     45.3   45.3  100%  0.064 95.83  15161      PQ737347.1       
Human respiratory syncytial virus B strain...                     Human respir... NA              208895     45.3   45.3  100%  0.064 95.83  15156      MZ151856.1       
Human respiratory syncytial virus isolate MN-MDH-RSVA-01220,...   human respir... NA              11250      45.3   45.3  100%  0.064 95.83  15051      PQ849771.1       
Human respiratory syncytial virus B strain...                     Human respir... NA              208895     45.3   45.3  100%  0.064 95.83  15209      OM857389.1       
Human respiratory syncytial virus B isolate...                    Human respir... NA              208895     45.3   45.3  100%  0.064 95.83  15189      PP495992.1       
Human respiratory syncytial virus B isolate...                    Human respir... NA              208895     45.3   45.3  100%  0.064 95.83  15190      PP748769.1       
Human respiratory syncytial virus B isolate...                    Human respir... NA              208895     45.3   45.3  100%  0.064 95.83  15193      PP496023.1       
Human respiratory syncytial virus A isolate...                    Human respir... NA              208893     45.3   45.3  100%  0.064 95.83  15196      OZ280238.1       
Human respiratory syncytial virus B isolate 009-0013, partial...  Human respir... NA              208895     45.3   45.3  100%  0.064 95.83  15146      PQ763048.1       
Human respiratory syncytial virus A isolate MN-MDH-RSVA-00905,... Human respir... NA              208893     45.3   45.3  100%  0.064 95.83  14855      PP978516.1       
Human respiratory syncytial virus A isolate MN-MDH-RSVA-02453,... Human respir... NA              208893     45.3   45.3  100%  0.064 95.83  15047      PV423162.1       
Respiratory syncytial virus isolate MN-MDH-RSVB-00096, partial... Respiratory ... NA              12814      45.3   45.3  100%  0.064 95.83  15141      PP341563.1       
Human respiratory syncytial virus isolate MN-MDH-RSVB-02465,...   human respir... NA              11250      45.3   45.3  100%  0.064 95.83  15140      PV423174.1       
Human respiratory syncytial virus B isolate...                    Human respir... NA              208895     45.3   45.3  100%  0.064 95.83  15214      ON237143.1       
Human respiratory syncytial virus B strain...                     Human respir... NA              208895     45.3   45.3  100%  0.064 95.83  14936      OQ941690.1       
Human respiratory syncytial virus A isolate 610102034, complet... Human respir... NA              208893     45.3   45.3  100%  0.064 95.83  15218      PP376469.1       
Human respiratory syncytial virus A isolate A18321019, complet... Human respir... NA              208893     45.3   45.3  100%  0.064 95.83  15015      PP969954.1       
Human respiratory syncytial virus A isolate MN-MDH-RSVA-02429,... Human respir... NA              208893     45.3   45.3  100%  0.064 95.83  15046      PV423138.1       
Human respiratory syncytial virus A isolate MN-MDH-RSVA-02985,... Human respir... NA              208893     45.3   45.3  100%  0.064 95.83  15045      PV629386.1       
Human respiratory syncytial virus A isolate...                    Human respir... NA              208893     45.3   45.3  100%  0.064 95.83  15176      OZ279341.1       
Human respiratory syncytial virus B isolate NIN-485, complete...  Human respir... NA              208895     45.3   45.3  100%  0.064 95.83  15141      PQ348921.1       
Human respiratory syncytial virus A isolate MN-MDH-RSVA-00199,... Human respir... NA              208893     45.3   45.3  100%  0.064 95.83  14855      PP504632.1       
Human respiratory syncytial virus A isolate 270101065, complet... Human respir... NA              208893     45.3   45.3  100%  0.064 95.83  15203      PP376466.1       
Human respiratory syncytial virus A isolate MN-MDH-RSVA-01506,... Human respir... NA              208893     45.3   45.3  100%  0.064 95.83  15051      PV080937.1       
Human respiratory syncytial virus A isolate MN-MDH-RSVA-00842,... Human respir... NA              208893     45.3   45.3  100%  0.064 95.83  14853      PP973777.1       
Human respiratory syncytial virus B isolate 2020DC1603, comple... Human respir... NA              208895     45.3   45.3  100%  0.064 95.83  15160      PP974191.1       
Human respiratory syncytial virus B strain...                     Human respir... NA              208895     45.3   45.3  100%  0.064 95.83  15140      PP760390.1       
Human respiratory syncytial virus B isolate...                    Human respir... NA              208895     45.3   45.3  100%  0.064 95.83  15195      OZ279648.1       
Human respiratory syncytial virus B isolate...                    Human respir... NA              208895     45.3   45.3  100%  0.064 95.83  15235      OP320400.1       
Human respiratory syncytial virus A isolate hRSV-A-RA373622874... Human respir... NA              208893     45.3   45.3  100%  0.064 95.83  14918      PV404465.1       
Human respiratory syncytial virus B isolate...                    Human respir... NA              208895     45.3   45.3  100%  0.064 95.83  15222      OR795263.1       
Human respiratory syncytial virus B isolate...                    Human respir... NA              208895     45.3   45.3  100%  0.064 95.83  15204      OZ280322.1       
Human respiratory syncytial virus strain B/WA/PW3557347X/2016,... human respir... NA              11250      45.3   45.3  100%  0.064 95.83  15181      MW160745.1       
Human respiratory syncytial virus B isolate WA-UW-94263,...       Human respir... NA              208895     45.3   45.3  100%  0.064 95.83  15224      PV683324.1       
Human respiratory syncytial virus A isolate...                    Human respir... NA              208893     45.3   45.3  100%  0.064 95.83  15210      PV178278.1       
Human respiratory syncytial virus A isolate...                    Human respir... NA              208893     45.3   45.3  100%  0.064 95.83  14544      OR288008.1       
Human respiratory syncytial virus A isolate MN-MDH-RSVA-02219,... Human respir... NA              208893     45.3   45.3  100%  0.064 95.83  15050      PV246687.1       
Human respiratory syncytial virus B isolate...                    Human respir... NA              208895     45.3   45.3  100%  0.064 95.83  15261      PV178662.1       
Human respiratory syncytial virus B isolate 010202025, complet... Human respir... NA              208895     45.3   45.3  100%  0.064 95.83  15222      PP377400.1       
Human orthopneumovirus isolate DW-RAT-133 genome assembly,...     human respir... NA              11250      45.3   45.3  100%  0.064 95.83  15087      OY757840.1       
Human respiratory syncytial virus A isolate...                    Human respir... NA              208893     45.3   45.3  100%  0.064 95.83  15198      OZ280361.1       
Human respiratory syncytial virus B isolate...                    Human respir... NA              208895     45.3   45.3  100%  0.064 95.83  15210      ON237141.1       
Human respiratory syncytial virus B isolate GER/1912/16-17,...    Human respir... NA              208895     45.3   45.3  100%  0.064 95.83  15241      MZ568965.1       
Human respiratory syncytial virus B isolate MN-MDH-RSVB-03099,... Human respir... NA              208895     45.3   45.3  100%  0.064 95.83  15138      PV640353.1       
Human respiratory syncytial virus B isolate 010102049, complet... Human respir... NA              208895     45.3   45.3  100%  0.064 95.83  15222      PP377032.1       
Human respiratory syncytial virus B isolate...                    Human respir... NA              208895     45.3   45.3  100%  0.064 95.83  15193      OR326732.1       
Human respiratory syncytial virus A isolate...                    Human respir... NA              208893     45.3   45.3  100%  0.064 95.83  15212      ON237228.1       
Human respiratory syncytial virus A isolate...                    Human respir... NA              208893     45.3   45.3  100%  0.064 95.83  15198      OZ278942.1       
Human respiratory syncytial virus A isolate hRSV-A-HCV41615,...   Human respir... NA              208893     45.3   45.3  100%  0.064 95.83  14429      PQ066224.1       
Human respiratory syncytial virus A isolate Respiratory swabs...  Human respir... NA              208893     45.3   45.3  100%  0.064 95.83  15191      OZ224589.1       
Human respiratory syncytial virus B isolate 010102035, complet... Human respir... NA              208895     45.3   45.3  100%  0.064 95.83  15223      PP377394.1       
Respiratory syncytial virus isolate Respiratory swabs genome...   Respiratory ... NA              12814      45.3   45.3  100%  0.064 95.83  15190      OZ211384.1       
Respiratory syncytial virus isolate...                            Respiratory ... NA              12814      45.3   45.3  100%  0.064 95.83  15242      OZ273189.1       
Human respiratory syncytial virus A isolate...                    Human respir... NA              208893     45.3   45.3  100%  0.064 95.83  15193      OR666557.1       
Respiratory syncytial virus isolate Respiratory swabs genome...   Respiratory ... NA              12814      45.3   45.3  100%  0.064 95.83  15196      OZ211363.1       
Human respiratory syncytial virus A isolate...                    Human respir... NA              208893     45.3   45.3  100%  0.064 95.83  14777      OR162234.2       
Human respiratory syncytial virus B isolate 358101007, complet... Human respir... NA              208895     45.3   45.3  100%  0.064 95.83  15223      PP377377.1       
Human respiratory syncytial virus A isolate 040-0046, partial...  Human respir... NA              208893     45.3   45.3  100%  0.064 95.83  15193      PQ763017.1       
Human respiratory syncytial virus A isolate OX02-8260-D03,...     Human respir... NA              208893     45.3   45.3  100%  0.064 95.83  15275      MZ515864.1       
Human respiratory syncytial virus A isolate 019-0013, partial...  Human respir... NA              208893     45.3   45.3  100%  0.064 95.83  15168      PQ763092.1       
Human respiratory syncytial virus A isolate 810103015, complet... Human respir... NA              208893     45.3   45.3  100%  0.064 95.83  15226      PP376307.1       
Orthopneumovirus hominis isolate RNA genome assembly, segment: 1  Orthopneumov... NA              3049954    45.3   45.3  100%  0.064 95.83  15212      OZ250392.1       
Human respiratory syncytial virus A isolate...                    Human respir... NA              208893     45.3   45.3  100%  0.064 95.83  15204      OZ279769.1       
Human respiratory syncytial virus B isolate SE02-0005-D02,...     Human respir... NA              208895     45.3   45.3  100%  0.064 95.83  15264      MZ515856.1       
Human respiratory syncytial virus A isolate...                    Human respir... NA              208893     45.3   45.3  100%  0.064 95.83  15214      PQ618049.1       
Human respiratory syncytial virus B isolate SE02-0051-D03,...     Human respir... NA              208895     45.3   45.3  100%  0.064 95.83  15276      MZ516054.1       
Human respiratory syncytial virus B isolate 490102026, complet... Human respir... NA              208895     45.3   45.3  100%  0.064 95.83  15223      PP377330.1       
Human respiratory syncytial virus A isolate...                    Human respir... NA              208893     45.3   45.3  100%  0.064 95.83  15202      OZ278947.1       
Human respiratory syncytial virus B isolate hRSV-B-G25Z00L4,...   Human respir... NA              208895     45.3   45.3  100%  0.064 95.83  15147      PV719568.1       
Human respiratory syncytial virus A isolate...                    Human respir... NA              208893     45.3   45.3  100%  0.064 95.83  15223      PV178574.1       
Human respiratory syncytial virus B isolate MN-MDH-RSVB-02852,... Human respir... NA              208895     45.3   45.3  100%  0.064 95.83  15140      PV546188.1       
Human respiratory syncytial virus B isolate...                    Human respir... NA              208895     45.3   45.3  100%  0.064 95.83  15250      OP890348.1       
Human respiratory syncytial virus isolate MN-MDH-RSVB-01028,...   human respir... NA              11250      45.3   45.3  100%  0.064 95.83  15142      PQ762548.1       
Human respiratory syncytial virus B isolate 810102009, complet... Human respir... NA              208895     45.3   45.3  100%  0.064 95.83  15222      PP376932.1       
Human respiratory syncytial virus strain A/NSW/WM1024481/2017,... human respir... NA              11250      45.3   45.3  100%  0.064 95.83  15212      MW160827.1       
Respiratory syncytial virus isolate Respiratory swabs genome...   Respiratory ... NA              12814      45.3   45.3  100%  0.064 95.83  15190      OZ211375.1       
Human respiratory syncytial virus isolate MN-MDH-RSVA-01251,...   human respir... NA              11250      45.3   45.3  100%  0.064 95.83  14856      PQ849802.1       
Human respiratory syncytial virus strain B/NSW/WM1942A/16,...     human respir... NA              11250      45.3   45.3  100%  0.064 95.83  14961      MH760712.1       
Human respiratory syncytial virus A RSVA_Fukushima_HR829_2024...  Human respir... NA              208893     45.3   45.3  100%  0.064 95.83  15224      LC889339.1       
Human respiratory syncytial virus B isolate 610102008, complet... Human respir... NA              208895     45.3   45.3  100%  0.064 95.83  15225      PP376902.1       
Human respiratory syncytial virus B isolate OX02-8372-V01,...     Human respir... NA              208895     45.3   45.3  100%  0.064 95.83  15275      MZ516107.1       
Human respiratory syncytial virus A isolate...                    Human respir... NA              208893     45.3   45.3  100%  0.064 95.83  15129      PP495854.1       
Human respiratory syncytial virus B isolate hRSV-B-G25Y72V7,...   Human respir... NA              208895     45.3   45.3  100%  0.064 95.83  14942      PV719601.1       
Human respiratory syncytial virus A isolate...                    Human respir... NA              208893     45.3   45.3  100%  0.064 95.83  15235      OR795449.1       
Human respiratory syncytial virus A isolate 012-0005, partial...  Human respir... NA              208893     45.3   45.3  100%  0.064 95.83  15166      PQ762770.1       
Human respiratory syncytial virus B isolate B-17S017, complete... Human respir... NA              208895     45.3   45.3  100%  0.064 95.83  15221      PV367355.1       
Human respiratory syncytial virus A isolate 3SFE1FJT06 genome...  Human respir... NA              208893     45.3   45.3  100%  0.064 95.83  15221      OZ277653.1       
Human respiratory syncytial virus A isolate...                    Human respir... NA              208893     45.3   45.3  100%  0.064 95.83  14954      OR522498.1       
Human respiratory syncytial virus B isolate...                    Human respir... NA              208895     45.3   45.3  100%  0.064 95.83  14865      OR256346.1       
Human respiratory syncytial virus isolate...                      human respir... NA              11250      45.3   45.3  100%  0.064 95.83  14983      MN365370.1       
Human respiratory syncytial virus A isolate MN-MDH-RSVA-03080,... Human respir... NA              208893     45.3   45.3  100%  0.064 95.83  15046      PV640334.1       
Human respiratory syncytial virus A isolate MN-MDH-RSVA-01498,... Human respir... NA              208893     45.3   45.3  100%  0.064 95.83  15043      PV080929.1       
Human respiratory syncytial virus A isolate...                    Human respir... NA              208893     45.3   45.3  100%  0.064 95.83  15249      OR795348.1       
Human respiratory syncytial virus A isolate hRSV-A-G43Q55E5,...   Human respir... NA              208893     45.3   45.3  100%  0.064 95.83  14679      OR883020.1       
Human respiratory syncytial virus A isolate MN-MDH-RSVA-01118,... Human respir... NA              208893     45.3   45.3  100%  0.064 95.83  15050      PQ788201.1       
Human respiratory syncytial virus A isolate MN-MDH-RSVA-01512,... Human respir... NA              208893     45.3   45.3  100%  0.064 95.83  14855      PV080943.1       
Human respiratory syncytial virus A isolate...                    Human respir... NA              208893     45.3   45.3  100%  0.064 95.83  15014      OR287948.1       
Respiratory syncytial virus isolate MN-MDH-RSVA-00118, partial... Respiratory ... NA              12814      45.3   45.3  100%  0.064 95.83  14858      PP270230.1       
Human respiratory syncytial virus B isolate 023-0001, partial...  Human respir... NA              208895     45.3   45.3  100%  0.064 95.83  15143      PQ762822.1       
Human respiratory syncytial virus B isolate MN-MDH-RSVB-00853,... Human respir... NA              208895     45.3   45.3  100%  0.064 95.83  15141      PP973788.1       
Human respiratory syncytial virus A isolate...                    Human respir... NA              208893     45.3   45.3  100%  0.064 95.83  15195      PQ638670.1       
Human respiratory syncytial virus B isolate 490102012, complet... Human respir... NA              208895     45.3   45.3  100%  0.064 95.83  15223      PP377173.1       
Human respiratory syncytial virus B isolate 2022-R0126, comple... Human respir... NA              208895     45.3   45.3  100%  0.064 95.83  15149      PP974194.1       
Human respiratory syncytial virus B isolate RSVLO415, partial...  Human respir... NA              208895     45.3   45.3  100%  0.064 95.83  15138      PQ349056.1       
Human respiratory syncytial virus A strain...                     Human respir... NA              208893     45.3   45.3  100%  0.064 95.83  14414      OQ941769.1       
Orthopneumovirus hominis isolate RNA genome assembly, complete... Orthopneumov... NA              3049954    45.3   45.3  100%  0.064 95.83  15062      OZ030153.1       
Human respiratory syncytial virus A isolate SE02-0102-V01,...     Human respir... NA              208893     45.3   45.3  100%  0.064 95.83  15282      MZ516052.1       
Human respiratory syncytial virus A isolate MN-MDH-RSVA-00767,... Human respir... NA              208893     45.3   45.3  100%  0.064 95.83  15050      PP957780.1       
Human respiratory syncytial virus A isolate...                    Human respir... NA              208893     45.3   45.3  100%  0.064 95.83  15200      OZ280138.1       
Human respiratory syncytial virus B isolate...                    Human respir... NA              208895     45.3   45.3  100%  0.064 95.83  15198      OZ279727.1       
Human respiratory syncytial virus B isolate...                    Human respir... NA              208895     45.3   45.3  100%  0.064 95.83  15222      PQ492134.2       
Human respiratory syncytial virus A isolate hRSV-A-W13K36P1,...   Human respir... NA              208893     45.3   45.3  100%  0.064 95.83  14427      OR872602.1       
Human respiratory syncytial virus A isolate 019-0028, partial...  Human respir... NA              208893     45.3   45.3  100%  0.064 95.83  14947      PQ763103.1       
Human respiratory syncytial virus A isolate SE02-0100-V01,...     Human respir... NA              208893     45.3   45.3  100%  0.064 95.83  15274      MZ515758.1       
Human respiratory syncytial virus B isolate MN-MDH-RSVB-02611,... Human respir... NA              208895     45.3   45.3  100%  0.064 95.83  15139      PV535479.1       
Human respiratory syncytial virus B isolate...                    Human respir... NA              208895     45.3   45.3  100%  0.064 95.83  14931      OR162306.2       
Human respiratory syncytial virus A isolate...                    Human respir... NA              208893     45.3   45.3  100%  0.064 95.83  15200      OZ280579.1       
Human respiratory syncytial virus A isolate MN-MDH-RSVA-01921,... Human respir... NA              208893     45.3   45.3  100%  0.064 95.83  15045      PV211636.1       
Human respiratory syncytial virus B isolate MN-MDH-RSVB-00947,... Human respir... NA              208895     45.3   45.3  100%  0.064 95.83  15139      PP978558.1       
Human respiratory syncytial virus A isolate 007-0028, partial...  Human respir... NA              208893     45.3   45.3  100%  0.064 95.83  15052      PQ763043.1       
Human respiratory syncytial virus A isolate 1XSDLTAT4R genome...  Human respir... NA              208893     45.3   45.3  100%  0.064 95.83  15216      OZ277699.1       
Human respiratory syncytial virus B isolate...                    Human respir... NA              208895     45.3   45.3  100%  0.064 95.83  15209      ON237169.1       
Human respiratory syncytial virus B isolate...                    Human respir... NA              208895     45.3   45.3  100%  0.064 95.83  15262      PV178573.1       
Human respiratory syncytial virus A isolate...                    Human respir... NA              208893     45.3   45.3  100%  0.064 95.83  15095      OR287884.1       
Human respiratory syncytial virus B isolate...                    Human respir... NA              208895     45.3   45.3  100%  0.064 95.83  15210      ON237217.1       
Human respiratory syncytial virus A isolate...                    Human respir... NA              208893     45.3   45.3  100%  0.064 95.83  14780      OR162202.2       
Human respiratory syncytial virus B isolate hRSV-B-RB527662991... Human respir... NA              208895     45.3   45.3  100%  0.064 95.83  15146      PV404562.1       
Human respiratory syncytial virus B isolate MN-MDH-RSVB-03092,... Human respir... NA              208895     45.3   45.3  100%  0.064 95.83  15143      PV640346.1       
Human respiratory syncytial virus A isolate...                    Human respir... NA              208893     45.3   45.3  100%  0.064 95.83  15220      ON237258.1       
Human respiratory syncytial virus A isolate MN-MDH-RSVA-02201,... Human respir... NA              208893     45.3   45.3  100%  0.064 95.83  15045      PV246669.1       
Human respiratory syncytial virus A isolate MN-MDH-RSVA-02398,... Human respir... NA              208893     45.3   45.3  100%  0.064 95.83  15049      PV423107.1       
Human respiratory syncytial virus A isolate 013-0023, partial...  Human respir... NA              208893     45.3   45.3  100%  0.064 95.83  15059      PQ763070.1       
Human respiratory syncytial virus A isolate...                    Human respir... NA              208893     45.3   45.3  100%  0.064 95.83  15168      OR287984.1       
Human respiratory syncytial virus B isolate hRSV-B-RB432645195... Human respir... NA              208895     45.3   45.3  100%  0.064 95.83  15146      PV404652.1       
Human respiratory syncytial virus A isolate 2017-R6555, partia... Human respir... NA              208893     45.3   45.3  100%  0.064 95.83  14826      PP974123.1       
Human respiratory syncytial virus B isolate hRSV-B-G43R44L8,...   Human respir... NA              208895     45.3   45.3  100%  0.064 95.83  15139      PP660502.1       
Human respiratory syncytial virus B isolate UU02-0210-V01,...     Human respir... NA              208895     45.3   45.3  100%  0.064 95.83  15273      MZ515946.1       
Human respiratory syncytial virus A isolate 039-0004, partial...  Human respir... NA              208893     45.3   45.3  100%  0.064 95.83  14949      PQ762968.1       
Human respiratory syncytial virus B isolate hRSV-B-G25X83M9,...   Human respir... NA              208895     45.3   45.3  100%  0.064 95.83  15144      PV404708.1       
Human respiratory syncytial virus B isolate...                    Human respir... NA              208895     45.3   45.3  100%  0.064 95.83  15156      OR666579.1       
Human respiratory syncytial virus B isolate hRSV-B-G43R75P8,...   Human respir... NA              208895     45.3   45.3  100%  0.064 95.83  15146      PP660437.1       
Human respiratory syncytial virus A isolate...                    Human respir... NA              208893     45.3   45.3  100%  0.064 95.83  15196      OZ279192.1       
Human respiratory syncytial virus B isolate...                    Human respir... NA              208895     45.3   45.3  100%  0.064 95.83  15249      OR666581.1       
Respiratory syncytial virus isolate...                            Respiratory ... NA              12814      45.3   45.3  100%  0.064 95.83  15254      OZ272736.1       
Human respiratory syncytial virus B isolate...                    Human respir... NA              208895     45.3   45.3  100%  0.064 95.83  15199      PV685423.1       
Human respiratory syncytial virus B strain...                     Human respir... NA              208895     45.3   45.3  100%  0.064 95.83  15016      MH594402.1       
Human respiratory syncytial virus A isolate...                    Human respir... NA              208893     45.3   45.3  100%  0.064 95.83  15174      OR795314.1       
Human respiratory syncytial virus B isolate 490102025, complet... Human respir... NA              208895     45.3   45.3  100%  0.064 95.83  15221      PP377331.1       
Human respiratory syncytial virus A isolate MN-MDH-RSVA-01919,... Human respir... NA              208893     45.3   45.3  100%  0.064 95.83  15050      PV211634.1       
Human respiratory syncytial virus A isolate...                    Human respir... NA              208893     45.3   45.3  100%  0.064 95.83  15247      OR795467.1       
Human respiratory syncytial virus A isolate MN-MDH-RSVA-02969,... Human respir... NA              208893     45.3   45.3  100%  0.064 95.83  15049      PV629370.1       
Human respiratory syncytial virus A isolate...                    Human respir... NA              208893     45.3   45.3  100%  0.064 95.83  15280      OR666533.1       
Human respiratory syncytial virus B genome assembly, complete...  Human respir... NA              208895     45.3   45.3  100%  0.064 95.83  15205      OZ262298.1       
Human respiratory syncytial virus B isolate hRSV-B-G43R89J7,...   Human respir... NA              208895     45.3   45.3  100%  0.064 95.83  14940      PP781478.1       
Respiratory syncytial virus isolate Respiratory swabs genome...   Respiratory ... NA              12814      45.3   45.3  100%  0.064 95.83  15190      OZ211358.1       
Human respiratory syncytial virus A isolate UU01A-0151-V02,...    Human respir... NA              208893     45.3   45.3  100%  0.064 95.83  15277      MZ516090.1       
Human respiratory syncytial virus A isolate...                    Human respir... NA              208893     45.3   45.3  100%  0.064 95.83  15189      OZ280498.1       
Human respiratory syncytial virus B isolate MN-MDH-RSVB-00846,... Human respir... NA              208895     45.3   45.3  100%  0.064 95.83  15136      PP973781.1       
Human respiratory syncytial virus B isolate...                    Human respir... NA              208895     45.3   45.3  100%  0.064 95.83  15190      PP496007.1       
Human respiratory syncytial virus B isolate RSVLO1136, partial... Human respir... NA              208895     45.3   45.3  100%  0.064 95.83  15141      PQ349081.1       
Human respiratory syncytial virus A isolate RSVLO35, partial...   Human respir... NA              208893     45.3   45.3  100%  0.064 95.83  15046      PQ348792.1       
Human respiratory syncytial virus A isolate RSVLO413, partial...  Human respir... NA              208893     45.3   45.3  100%  0.064 95.83  15047      PQ348803.1       
Human respiratory syncytial virus A HRSV/A/Japan/22RS010iso/20... Human respir... NA              208893     45.3   45.3  100%  0.064 95.83  15227      LC862032.1       
Human respiratory syncytial virus A isolate 011-0032, partial...  Human respir... NA              208893     45.3   45.3  100%  0.064 95.83  14881      PQ762747.1       
Human respiratory syncytial virus A isolate MN-MDH-RSVA-01961,... Human respir... NA              208893     45.3   45.3  100%  0.064 95.83  15046      PV211676.1       
Human respiratory syncytial virus B strain...                     Human respir... NA              208895     45.3   45.3  100%  0.064 95.83  14974      MH594443.1       
Human respiratory syncytial virus A strain...                     Human respir... NA              208893     45.3   45.3  100%  0.064 95.83  15094      PP352367.1       
Human respiratory syncytial virus A isolate 310103040, complet... Human respir... NA              208893     45.3   45.3  100%  0.064 95.83  15224      PP376582.1       
Human respiratory syncytial virus B genome assembly, complete...  Human respir... NA              208895     45.3   45.3  100%  0.064 95.83  15205      OZ262364.1       
Human respiratory syncytial virus isolate MN-MDH-RSVA-00994,...   human respir... NA              11250      45.3   45.3  100%  0.064 95.83  15049      PQ762498.1       
Human respiratory syncytial virus B isolate...                    Human respir... NA              208895     45.3   45.3  100%  0.064 95.83  15193      OZ279869.1       
Human respiratory syncytial virus B isolate...                    Human respir... NA              208895     45.3   45.3  100%  0.064 95.83  15249      OR666584.1       
Human respiratory syncytial virus B isolate OX02-8739-V01,...     Human respir... NA              208895     45.3   45.3  100%  0.064 95.83  15272      MZ515557.1       
Human respiratory syncytial virus B isolate OX02-8516-V01,...     Human respir... NA              208895     45.3   45.3  100%  0.064 95.83  15278      MZ516061.1       
Human respiratory syncytial virus A strain...                     Human respir... NA              208893     45.3   45.3  100%  0.064 95.83  15233      PP352315.1       
Human respiratory syncytial virus B isolate MN-MDH-RSVB-00078,... Human respir... NA              208895     45.3   45.3  100%  0.064 95.83  15141      PP237815.1       
Human respiratory syncytial virus A isolate...                    Human respir... NA              208893     45.3   45.3  100%  0.064 95.83  14711      PP785492.1       
Human respiratory syncytial virus A isolate...                    Human respir... NA              208893     45.3   45.3  100%  0.064 95.83  14779      OQ595287.2       
Human respiratory syncytial virus A isolate...                    Human respir... NA              208893     45.3   45.3  100%  0.064 95.83  15195      OR287906.1       
Human respiratory syncytial virus B isolate...                    Human respir... NA              208895     45.3   45.3  100%  0.064 95.83  15106      PV685422.1       
Human respiratory syncytial virus B isolate MN-MDH-RSVB-00166,... Human respir... NA              208895     45.3   45.3  100%  0.064 95.83  15141      PP401822.1       
Human respiratory syncytial virus A isolate hRSV-A-HS16096,...    Human respir... NA              208893     45.3   45.3  100%  0.064 95.83  14580      OR882997.1       
Human respiratory syncytial virus B isolate...                    Human respir... NA              208895     45.3   45.3  100%  0.064 95.83  15199      OZ279353.1       
Human respiratory syncytial virus A isolate...                    Human respir... NA              208893     45.3   45.3  100%  0.064 95.83  15198      PP342440.1       
Human respiratory syncytial virus B isolate MN-MDH-RSVB-02326,... Human respir... NA              208895     45.3   45.3  100%  0.064 95.83  15140      PV277745.1       
Human respiratory syncytial virus A isolate...                    Human respir... NA              208893     45.3   45.3  100%  0.064 95.83  15165      PV178510.1       
Human respiratory syncytial virus B isolate hRSV-B-MHM2749,...    Human respir... NA              208895     45.3   45.3  100%  0.064 95.83  14940      PP896781.1       
Human respiratory syncytial virus A isolate 012-0003, partial...  Human respir... NA              208893     45.3   45.3  100%  0.064 95.83  15173      PQ762768.1       
Human respiratory syncytial virus A isolate MN-MDH-RSVA-00525,... Human respir... NA              208893     45.3   45.3  100%  0.064 95.83  14855      PP847367.1       
Human respiratory syncytial virus A isolate MN-MDH-RSVA-00688,... Human respir... NA              208893     45.3   45.3  100%  0.064 95.83  15045      PP934470.1       
Human respiratory syncytial virus B isolate MN-MDH-RSVB-02890,... Human respir... NA              208895     45.3   45.3  100%  0.064 95.83  15139      PV546226.1       
Human respiratory syncytial virus A isolate...                    Human respir... NA              208893     45.3   45.3  100%  0.064 95.83  14711      PP785500.1       
Human respiratory syncytial virus A strain...                     Human respir... NA              208893     45.3   45.3  100%  0.064 95.83  15164      OK649653.1       
Human respiratory syncytial virus B isolate 010-0022, partial...  Human respir... NA              208895     45.3   45.3  100%  0.064 95.83  15154      PQ762708.1       
Human respiratory syncytial virus B isolate...                    Human respir... NA              208895     45.3   45.3  100%  0.064 95.83  15261      OR795272.1       
Human respiratory syncytial virus B isolate...                    Human respir... NA              208895     45.3   45.3  100%  0.064 95.83  14867      OR256338.1       
Human respiratory syncytial virus B isolate...                    Human respir... NA              208895     45.3   45.3  100%  0.064 95.83  15193      PP495968.1       
Human respiratory syncytial virus B isolate...                    Human respir... NA              208895     45.3   45.3  100%  0.064 95.83  15283      PP785486.1       
Human respiratory syncytial virus A isolate...                    Human respir... NA              208893     45.3   45.3  100%  0.064 95.83  15181      OZ279037.1       
Human respiratory syncytial virus B isolate 070103028, complet... Human respir... NA              208895     45.3   45.3  100%  0.064 95.83  15179      PP376942.1       
Human respiratory syncytial virus A isolate OX02-8987-D02,...     Human respir... NA              208893     45.3   45.3  100%  0.064 95.83  15276      MZ515600.1       
Human orthopneumovirus RSV/B/Sendai/240/10 viral cRNA, nearly...  human respir... NA              11250      45.3   45.3  100%  0.064 95.83  15231      LC474523.1       
Human respiratory syncytial virus B isolate...                    Human respir... NA              208895     45.3   45.3  100%  0.064 95.83  15190      PP748819.1       
Human respiratory syncytial virus A isolate...                    Human respir... NA              208893     45.3   45.3  100%  0.064 95.83  15205      OZ279949.1       
Human respiratory syncytial virus A isolate 610102002, complet... Human respir... NA              208893     45.3   45.3  100%  0.064 95.83  15225      PP376708.1       
Human respiratory syncytial virus B isolate UU01A-0034-V02,...    Human respir... NA              208895     45.3   45.3  100%  0.064 95.83  15273      MZ515558.1       
Human respiratory syncytial virus A isolate...                    Human respir... NA              208893     45.3   45.3  100%  0.064 95.83  15191      OQ171914.1       
Human respiratory syncytial virus A isolate 550102160, complet... Human respir... NA              208893     45.3   45.3  100%  0.064 95.83  15225      PP376487.1       
Human respiratory syncytial virus B isolate...                    Human respir... NA              208895     45.3   45.3  100%  0.064 95.83  15274      PP795128.1       
Human respiratory syncytial virus B isolate hRSV-B-MHM2770,...    Human respir... NA              208895     45.3   45.3  100%  0.064 95.83  15147      PP896788.1       
Human respiratory syncytial virus A isolate OX02-8047-V01,...     Human respir... NA              208893     45.3   45.3  100%  0.064 95.83  15272      MZ515992.1       
Human respiratory syncytial virus A isolate MN-MDH-RSVA-00823,... Human respir... NA              208893     45.3   45.3  100%  0.064 95.83  15050      PP973758.1       
Human respiratory syncytial virus B isolate...                    Human respir... NA              208895     45.3   45.3  100%  0.064 95.83  14935      OR162297.2       
Human respiratory syncytial virus B isolate MN-MDH-RSVB-02256,... Human respir... NA              208895     45.3   45.3  100%  0.064 95.83  15140      PV246724.1       
Human respiratory syncytial virus A isolate...                    Human respir... NA              208893     45.3   45.3  100%  0.064 95.83  15067      PP342437.1       
Human respiratory syncytial virus A isolate...                    Human respir... NA              208893     45.3   45.3  100%  0.064 95.83  15174      OR522532.1       
Human respiratory syncytial virus B isolate GER/2068/99-00,...    Human respir... NA              208895     45.3   45.3  100%  0.064 95.83  15124      MZ568969.1       
Human respiratory syncytial virus B isolate...                    Human respir... NA              208895     45.3   45.3  100%  0.064 95.83  15203      OZ278983.1       
Human respiratory syncytial virus B isolate 550101040, complet... Human respir... NA              208895     45.3   45.3  100%  0.064 95.83  14703      PP376882.1       
Human respiratory syncytial virus B isolate...                    Human respir... NA              208895     45.3   45.3  100%  0.064 95.83  14892      MT040079.1       
Human respiratory syncytial virus B isolate GIYH2GHWTU genome...  Human respir... NA              208895     45.3   45.3  100%  0.064 95.83  15202      OZ278086.1       
Human respiratory syncytial virus B isolate MN-MDH-RSVB-01463,... Human respir... NA              208895     45.3   45.3  100%  0.064 95.83  14869      PV016980.1       
Human respiratory syncytial virus A isolate 2312V010037, parti... Human respir... NA              208893     45.3   45.3  100%  0.064 95.83  15172      PQ899873.1       
Human respiratory syncytial virus A isolate...                    Human respir... NA              208893     45.3   45.3  100%  0.064 95.83  15195      OZ280486.1       
Human respiratory syncytial virus A isolate 010103023, complet... Human respir... NA              208893     45.3   45.3  100%  0.064 95.83  15223      PP376614.1       
Human respiratory syncytial virus B isolate...                    Human respir... NA              208895     45.3   45.3  100%  0.064 95.83  15279      PP795102.1       
Human respiratory syncytial virus A isolate...                    Human respir... NA              208893     45.3   45.3  100%  0.064 95.83  15132      PP495929.1       
Human respiratory syncytial virus B isolate ASU102779, complet... Human respir... NA              208895     45.3   45.3  100%  0.064 95.83  15223      OR143249.1       
Human respiratory syncytial virus strain A/NSW/WM2192A/10,...     human respir... NA              11250      45.3   45.3  100%  0.064 95.83  14886      MH760597.1       
Human respiratory syncytial virus B isolate...                    Human respir... NA              208895     45.3   45.3  100%  0.064 95.83  15162      PV178595.1       
Human respiratory syncytial virus A isolate...                    Human respir... NA              208893     45.3   45.3  100%  0.064 95.83  15198      OZ280210.1       
Human respiratory syncytial virus A isolate RSVLO15, partial...   Human respir... NA              208893     45.3   45.3  100%  0.064 95.83  15050      PQ348784.1       
Human respiratory syncytial virus A isolate ASU101584, complet... Human respir... NA              208893     45.3   45.3  100%  0.064 95.83  15226      OR143138.1       
Human respiratory syncytial virus A isolate...                    Human respir... NA              208893     45.3   45.3  100%  0.064 95.83  15190      OZ279214.1       
Human respiratory syncytial virus B isolate...                    Human respir... NA              208895     45.3   45.3  100%  0.064 95.83  15197      OZ279553.1       
Human respiratory syncytial virus B isolate MN-MDH-RSVB-00059,... Human respir... NA              208895     45.3   45.3  100%  0.064 95.83  15140      PP237805.1       
Human respiratory syncytial virus B isolate MN-MDH-RSVB-00771,... Human respir... NA              208895     45.3   45.3  100%  0.064 95.83  15141      PP957784.1       
Human respiratory syncytial virus B isolate...                    Human respir... NA              208895     45.3   45.3  100%  0.064 95.83  15219      PQ492099.2       
Human respiratory syncytial virus A isolate hRSV-A-G25Y15K7,...   Human respir... NA              208893     45.3   45.3  100%  0.064 95.83  14921      PV404518.1       
Human respiratory syncytial virus B isolate...                    Human respir... NA              208895     45.3   45.3  100%  0.064 95.83  14938      PV260438.1       
Human respiratory syncytial virus A isolate...                    Human respir... NA              208893     45.3   45.3  100%  0.064 95.83  15191      OZ279128.1       
Human respiratory syncytial virus B genome assembly, complete...  Human respir... NA              208895     45.3   45.3  100%  0.064 95.83  14711      OZ262199.1       
Human respiratory syncytial virus A isolate MN-MDH-RSVA-00445,... Human respir... NA              208893     45.3   45.3  100%  0.064 95.83  14852      PP830380.1       
Human respiratory syncytial virus A isolate HCQSUBR35P genome...  Human respir... NA              208893     45.3   45.3  100%  0.064 95.83  15218      OZ277661.1       
Human respiratory syncytial virus B isolate...                    Human respir... NA              208895     45.3   45.3  100%  0.064 95.83  15021      PV260453.1       
Human respiratory syncytial virus B isolate MN-MDH-RSVB-01185,... Human respir... NA              208895     45.3   45.3  100%  0.064 95.83  15140      PQ798765.1       
Human respiratory syncytial virus A strain...                     Human respir... NA              208893     45.3   45.3  100%  0.064 95.83  15256      OM256488.1       
Human respiratory syncytial virus B isolate...                    Human respir... NA              208895     45.3   45.3  100%  0.064 95.83  15190      PP748812.1       
Human respiratory syncytial virus A isolate...                    Human respir... NA              208893     45.3   45.3  100%  0.064 95.83  15077      PP495951.1       
Human respiratory syncytial virus A strain...                     Human respir... NA              208893     45.3   45.3  100%  0.064 95.83  15179      OK649605.1       
Human respiratory syncytial virus B isolate MN-MDH-RSVB-00378,... Human respir... NA              208895     45.3   45.3  100%  0.064 95.83  14870      PP709428.1       
Human respiratory syncytial virus A strain RSVA/Homo...           Human respir... NA              208893     45.3   45.3  100%  0.064 95.83  15093      MK749895.1       
Human respiratory syncytial virus B isolate MN-MDH-RSVB-01769     Human respir... NA              208895     45.3   45.3  100%  0.064 95.83  15140      PV116291.1       
Human respiratory syncytial virus A isolate 040-0045, partial...  Human respir... NA              208893     45.3   45.3  100%  0.064 95.83  15228      PQ763016.1       
Respiratory syncytial virus isolate...                            Respiratory ... NA              12814      45.3   45.3  100%  0.064 95.83  15257      OZ275432.1       
Human respiratory syncytial virus B isolate MN-MDH-RSVB-02618,... Human respir... NA              208895     45.3   45.3  100%  0.064 95.83  15141      PV535486.1       
Human respiratory syncytial virus B isolate HVVD3Y0DIQ genome...  Human respir... NA              208895     45.3   45.3  100%  0.064 95.83  14813      OZ278139.1       
Human respiratory syncytial virus A isolate...                    Human respir... NA              208893     45.3   45.3  100%  0.064 95.83  15199      OZ280125.1       
Human respiratory syncytial virus B isolate...                    Human respir... NA              208895     45.3   45.3  100%  0.064 95.83  15196      OZ279330.1       
Human orthopneumovirus RSV/B/Sendai/1010/11 viral cRNA, nearly... human respir... NA              11250      45.3   45.3  100%  0.064 95.83  15237      LC474526.1       
Human respiratory syncytial virus isolate...                      human respir... NA              11250      45.3   45.3  100%  0.064 95.83  15063      MN365570.1       
Human respiratory syncytial virus B isolate...                    Human respir... NA              208895     45.3   45.3  100%  0.064 95.83  15261      PP795124.1       
Human respiratory syncytial virus B isolate hRSV-B-RB156778197... Human respir... NA              208895     45.3   45.3  100%  0.064 95.83  15144      PV404600.1       
Human respiratory syncytial virus A isolate hRSV-A-HS15925,...    Human respir... NA              208893     45.3   45.3  100%  0.064 95.83  14679      PP903831.1       
Human respiratory syncytial virus A isolate...                    Human respir... NA              208893     45.3   45.3  100%  0.064 95.83  15253      ON152648.1       
Human respiratory syncytial virus A isolate...                    Human respir... NA              208893     45.3   45.3  100%  0.064 95.83  15177      OQ171929.1       
Human respiratory syncytial virus A isolate MN-MDH-RSVA-02737,... Human respir... NA              208893     45.3   45.3  100%  0.064 95.83  15051      PV546073.1       
Human respiratory syncytial virus A isolate...                    Human respir... NA              208893     45.3   45.3  100%  0.064 95.83  15198      OZ280139.1       
Human respiratory syncytial virus B isolate...                    Human respir... NA              208895     45.3   45.3  100%  0.064 95.83  15183      OZ279469.1       
Human respiratory syncytial virus A isolate hRSV-A-G25X93G2,...   Human respir... NA              208893     45.3   45.3  100%  0.064 95.83  14916      PV404342.1       
Human respiratory syncytial virus A isolate...                    Human respir... NA              208893     45.3   45.3  100%  0.064 95.83  15200      OZ280164.1       
Human respiratory syncytial virus A HRSV/A/Japan/21U125iso/202... Human respir... NA              208893     45.3   45.3  100%  0.064 95.83  15225      LC862068.1       
Human respiratory syncytial virus A isolate 550102148, complet... Human respir... NA              208893     45.3   45.3  100%  0.064 95.83  15225      PP376730.1       
Human respiratory syncytial virus B isolate...                    Human respir... NA              208895     45.3   45.3  100%  0.064 95.83  15281      PX122184.1       
Human respiratory syncytial virus isolate...                      human respir... NA              11250      45.3   45.3  100%  0.064 95.83  15220      MN365561.1       
Human respiratory syncytial virus A isolate NIN-431, partial...   Human respir... NA              208893     45.3   45.3  100%  0.064 95.83  15045      PQ348847.1       
Human respiratory syncytial virus A isolate...                    Human respir... NA              208893     45.3   45.3  100%  0.064 95.83  15209      PQ618069.1       
Human respiratory syncytial virus A isolate 8G4SQJMBQS genome...  Human respir... NA              208893     45.3   45.3  100%  0.064 95.83  15152      OZ277646.1       
Human respiratory syncytial virus A strain...                     Human respir... NA              208893     45.3   45.3  100%  0.064 95.83  15089      PP352380.1       
Human respiratory syncytial virus A isolate...                    Human respir... NA              208893     45.3   45.3  100%  0.064 95.83  15195      OZ279885.1       
Human respiratory syncytial virus B isolate ASU102679, complet... Human respir... NA              208895     45.3   45.3  100%  0.064 95.83  15113      OR143230.1       
Human respiratory syncytial virus B strain...                     Human respir... NA              208895     45.3   45.3  100%  0.064 95.83  15248      OK649724.1       
Human respiratory syncytial virus strain B/NSW/WM0688A/16,...     human respir... NA              11250      45.3   45.3  100%  0.064 95.83  14961      MH760704.1       
Human respiratory syncytial virus B isolate 070103007, complet... Human respir... NA              208895     45.3   45.3  100%  0.064 95.83  15222      PP377319.1       
Human respiratory syncytial virus B strain...                     Human respir... NA              208895     45.3   45.3  100%  0.064 95.83  15191      OK649691.1       
Human respiratory syncytial virus A isolate ASU102723, complet... Human respir... NA              208893     45.3   45.3  100%  0.064 95.83  15221      OR143186.1       
Human respiratory syncytial virus isolate HRSV/04/ZJ/CHN/2017,... human respir... NA              11250      45.3   45.3  100%  0.064 95.83  15276      MN163126.1       
Human respiratory syncytial virus A isolate MN-MDH-RSVA-01957,... Human respir... NA              208893     45.3   45.3  100%  0.064 95.83  14854      PV211672.1       
Human respiratory syncytial virus B isolate...                    Human respir... NA              208895     45.3   45.3  100%  0.064 95.83  15247      OP890341.1       
Human respiratory syncytial virus A isolate...                    Human respir... NA              208893     45.3   45.3  100%  0.064 95.83  15212      ON237333.1       
Human respiratory syncytial virus B isolate B-16S235, complete... Human respir... NA              208895     45.3   45.3  100%  0.064 95.83  15222      PV367360.1       
Human respiratory syncytial virus A isolate MN-MDH-RSVA-01905,... Human respir... NA              208893     45.3   45.3  100%  0.064 95.83  14854      PV211620.1       
Human respiratory syncytial virus B isolate...                    Human respir... NA              208895     45.3   45.3  100%  0.064 95.83  15202      OZ279729.1       
Human respiratory syncytial virus B strain...                     Human respir... NA              208895     45.3   45.3  100%  0.064 95.83  14940      OQ941693.1       
Human respiratory syncytial virus B isolate MN-MDH-RSVB-00491,... Human respir... NA              208895     45.3   45.3  100%  0.064 95.83  15143      PP830426.1       
Human respiratory syncytial virus B strain...                     Human respir... NA              208895     45.3   45.3  100%  0.064 95.83  15155      MK481079.1       
Human respiratory syncytial virus isolate MN-MDH-RSVB-01294,...   human respir... NA              11250      45.3   45.3  100%  0.064 95.83  15140      PQ849433.1       
Human respiratory syncytial virus B strain...                     Human respir... NA              208895     45.3   45.3  100%  0.064 95.83  15256      PP352401.1       
Human respiratory syncytial virus A isolate DAN8LV01E9 genome...  Human respir... NA              208893     45.3   45.3  100%  0.064 95.83  15218      OZ277681.1       
Human respiratory syncytial virus A isolate...                    Human respir... NA              208893     45.3   45.3  100%  0.064 95.83  15195      PP748687.1       
Human respiratory syncytial virus A isolate...                    Human respir... NA              208893     45.3   45.3  100%  0.064 95.83  15223      OR666543.1       
Human respiratory syncytial virus A isolate hRSV-A-G25Y12B3,...   Human respir... NA              208893     45.3   45.3  100%  0.064 95.83  14644      PV404511.1       
Human respiratory syncytial virus B isolate...                    Human respir... NA              208895     45.3   45.3  100%  0.064 95.83  15216      ON237208.1       
Human respiratory syncytial virus B isolate...                    Human respir... NA              208895     45.3   45.3  100%  0.064 95.83  15211      ON237144.1       
Human respiratory syncytial virus isolate...                      human respir... NA              11250      45.3   45.3  100%  0.064 95.83  15249      MN365490.1       
Human respiratory syncytial virus A isolate 026-0017, partial...  Human respir... NA              208893     45.3   45.3  100%  0.064 95.83  15176      PQ762851.1       
Human respiratory syncytial virus A strain JSHA63, complete...    Human respir... NA              208893     45.3   45.3  100%  0.064 95.83  14998      MZ221195.1       
Human respiratory syncytial virus B HRSV/B/Japan/20U036iso/202... Human respir... NA              208895     45.3   45.3  100%  0.064 95.83  15218      LC862006.1       
Human respiratory syncytial virus A isolate...                    Human respir... NA              208893     45.3   45.3  100%  0.064 95.83  15195      PQ638685.1       
Human respiratory syncytial virus A isolate...                    Human respir... NA              208893     45.3   45.3  100%  0.064 95.83  15195      OR287854.1       
Human respiratory syncytial virus A isolate 041-0002, partial...  Human respir... NA              208893     45.3   45.3  100%  0.064 95.83  15170      PQ763032.1       
Human respiratory syncytial virus B isolate MN-MDH-RSVB-01365,... Human respir... NA              208895     45.3   45.3  100%  0.064 95.83  15140      PQ870941.1       
Human respiratory syncytial virus isolate...                      human respir... NA              11250      45.3   45.3  100%  0.064 95.83  15176      MN365368.1       
Human respiratory syncytial virus B isolate...                    Human respir... NA              208895     45.3   45.3  100%  0.064 95.83  15196      OZ279044.1       
Human respiratory syncytial virus B strain...                     Human respir... NA              208895     45.3   45.3  100%  0.064 95.83  15240      PQ303238.1       
Human respiratory syncytial virus B isolate MN-MDH-RSVB-01369,... Human respir... NA              208895     45.3   45.3  100%  0.064 95.83  15140      PQ870945.1       
Human respiratory syncytial virus A isolate...                    Human respir... NA              208893     45.3   45.3  100%  0.064 95.83  14780      OQ595351.2       
Human respiratory syncytial virus B isolate MN-MDH-RSVB-02242,... Human respir... NA              208895     45.3   45.3  100%  0.064 95.83  15146      PV246710.1       
Human respiratory syncytial virus B strain...                     Human respir... NA              208895     45.3   45.3  100%  0.064 95.83  15255      OK649720.1       
Human respiratory syncytial virus A isolate...                    Human respir... NA              208893     45.3   45.3  100%  0.064 95.83  15132      PQ638683.1       
Human respiratory syncytial virus A isolate MN-MDH-RSVA-01886,... Human respir... NA              208893     45.3   45.3  100%  0.064 95.83  15050      PV211601.1       
Human respiratory syncytial virus A isolate NIN-453, partial...   Human respir... NA              208893     45.3   45.3  100%  0.064 95.83  15049      PQ348854.1       
Human respiratory syncytial virus isolate MN-MDH-RSVB-01276,...   human respir... NA              11250      45.3   45.3  100%  0.064 95.83  15140      PQ849415.1       
Human respiratory syncytial virus B isolate...                    Human respir... NA              208895     45.3   45.3  100%  0.064 95.83  15195      OR326809.1       
Human respiratory syncytial virus A isolate...                    Human respir... NA              208893     45.3   45.3  100%  0.064 95.83  15189      OZ279178.1       
Human respiratory syncytial virus B isolate GER/2479/07-08,...    Human respir... NA              208895     45.3   45.3  100%  0.064 95.83  14918      MZ542328.1       
Human respiratory syncytial virus isolate...                      human respir... NA              11250      45.3   45.3  100%  0.064 95.83  15068      MN365577.1       
Human respiratory syncytial virus B isolate 2312V200093, parti... Human respir... NA              208895     45.3   45.3  100%  0.064 95.83  15159      PQ899953.1       
Human respiratory syncytial virus A isolate MN-MDH-RSVA-01536,... Human respir... NA              208893     45.3   45.3  100%  0.064 95.83  15051      PV080967.1       
Human respiratory syncytial virus A isolate...                    Human respir... NA              208893     45.3   45.3  100%  0.064 95.83  15172      OZ280356.1       
Human respiratory syncytial virus A isolate 310103023, complet... Human respir... NA              208893     45.3   45.3  100%  0.064 95.83  15207      PP376391.1       
Human respiratory syncytial virus B isolate...                    Human respir... NA              208895     45.3   45.3  100%  0.064 95.83  14930      OQ101856.2       
Human respiratory syncytial virus A isolate ONGCJBQ5QV genome...  Human respir... NA              208893     45.3   45.3  100%  0.064 95.83  15223      OZ277631.1       
Human respiratory syncytial virus isolate...                      human respir... NA              11250      45.3   45.3  100%  0.064 95.83  15237      MN365332.1       
Human respiratory syncytial virus A isolate MN-MDH-RSVA-02433,... Human respir... NA              208893     45.3   45.3  100%  0.064 95.83  15048      PV423142.1       
Human respiratory syncytial virus B isolate...                    Human respir... NA              208895     45.3   45.3  100%  0.064 95.83  15190      PP748803.1       
Human respiratory syncytial virus A isolate...                    Human respir... NA              208893     45.3   45.3  100%  0.064 95.83  15193      OZ279583.1       
Human respiratory syncytial virus B genome assembly, complete...  Human respir... NA              208895     45.3   45.3  100%  0.064 95.83  15201      OZ262348.1       
Human respiratory syncytial virus isolate...                      human respir... NA              11250      45.3   45.3  100%  0.064 95.83  15076      MN365395.1       
Human respiratory syncytial virus B isolate MN-MDH-RSVB-02243,... Human respir... NA              208895     45.3   45.3  100%  0.064 95.83  15140      PV246711.1       
Human respiratory syncytial virus B isolate 010202001, complet... Human respir... NA              208895     45.3   45.3  100%  0.064 95.83  15222      PP376841.1       
Human respiratory syncytial virus A isolate MN-MDH-RSVA-02188,... Human respir... NA              208893     45.3   45.3  100%  0.064 95.83  14855      PV246656.1       
Human respiratory syncytial virus A isolate 007-0022, partial...  Human respir... NA              208893     45.3   45.3  100%  0.064 95.83  15268      PQ762646.1       
Human respiratory syncytial virus B isolate MN-MDH-RSVB-02085,... Human respir... NA              208895     45.3   45.3  100%  0.064 95.83  14869      PV211799.1       
Human respiratory syncytial virus A strain...                     Human respir... NA              208893     45.3   45.3  100%  0.064 95.83  15171      PP784987.1       
Human respiratory syncytial virus B isolate...                    Human respir... NA              208895     45.3   45.3  100%  0.064 95.83  15196      OZ279480.1       
Human respiratory syncytial virus B isolate MN-MDH-RSVB-00559,... Human respir... NA              208895     45.3   45.3  100%  0.064 95.83  15141      PP847401.1       
Human respiratory syncytial virus A isolate 011-0010, partial...  Human respir... NA              208893     45.3   45.3  100%  0.064 95.83  14909      PQ762727.1       
Human respiratory syncytial virus A isolate hRSV-A-HS22380,...    Human respir... NA              208893     45.3   45.3  100%  0.064 95.83  14921      PV404486.1       
Human respiratory syncytial virus A isolate...                    Human respir... NA              208893     45.3   45.3  100%  0.064 95.83  15198      OZ280191.1       
Human respiratory syncytial virus B isolate MN-MDH-RSVB-00933,... Human respir... NA              208895     45.3   45.3  100%  0.064 95.83  14899      PP978544.1       
Human respiratory syncytial virus B isolate hRSV-B-HS9485,...     Human respir... NA              208895     45.3   45.3  100%  0.064 95.83  15147      OR915822.1       
Human respiratory syncytial virus A isolate hRSV-A-RA837436458... Human respir... NA              208893     45.3   45.3  100%  0.064 95.83  14919      PV404405.1       
Human respiratory syncytial virus isolate A-TX-012a-2015-WGS,...  human respir... NA              11250      45.3   45.3  100%  0.064 95.83  15081      MG813986.1       
Human respiratory syncytial virus A strain...                     Human respir... NA              208893     45.3   45.3  100%  0.064 95.83  15073      PP352337.1       
Human respiratory syncytial virus B isolate...                    Human respir... NA              208895     45.3   45.3  100%  0.064 95.83  15190      PP748777.1       
Human respiratory syncytial virus B isolate NIN-512, complete...  Human respir... NA              208895     45.3   45.3  100%  0.064 95.83  15138      PQ348935.1       
Human respiratory syncytial virus A isolate...                    Human respir... NA              208893     45.3   45.3  100%  0.064 95.83  15191      PP495889.1       
Human respiratory syncytial virus A isolate 036-0019, partial...  Human respir... NA              208893     45.3   45.3  100%  0.064 95.83  15177      PQ763143.1       
Human respiratory syncytial virus A isolate 610102012, complet... Human respir... NA              208893     45.3   45.3  100%  0.064 95.83  15226      PP376424.1       
Human respiratory syncytial virus B isolate...                    Human respir... NA              208895     45.3   45.3  100%  0.064 95.83  15203      OZ279377.1       
Human respiratory syncytial virus isolate MN-MDH-RSVB-01027,...   human respir... NA              11250      45.3   45.3  100%  0.064 95.83  15142      PQ762547.1       
Human respiratory syncytial virus A isolate...                    Human respir... NA              208893     45.3   45.3  100%  0.064 95.83  15174      OR795301.1       
Human respiratory syncytial virus B isolate RSVLO577, partial...  Human respir... NA              208895     45.3   45.3  100%  0.064 95.83  15138      PQ349067.1       
Human respiratory syncytial virus A isolate...                    Human respir... NA              208893     45.3   45.3  100%  0.064 95.83  15206      ON237303.1       
Human respiratory syncytial virus B isolate hRSV-B-G43R52T9,...   Human respir... NA              208895     45.3   45.3  100%  0.064 95.83  14935      PP391649.1       
Human respiratory syncytial virus B isolate...                    Human respir... NA              208895     45.3   45.3  100%  0.064 95.83  15256      PQ117771.1       
Human respiratory syncytial virus B isolate hRSV-B-G25Z08I6,...   Human respir... NA              208895     45.3   45.3  100%  0.064 95.83  15154      PV822329.1       
Human respiratory syncytial virus A genome assembly, complete...  Human respir... NA              208893     45.3   45.3  100%  0.064 95.83  14559      OZ262243.1       
Human respiratory syncytial virus A isolate 070103023, complet... Human respir... NA              208893     45.3   45.3  100%  0.064 95.83  15224      PP376584.1       
Human respiratory syncytial virus A isolate MN-MDH-RSVA-02752,... Human respir... NA              208893     45.3   45.3  100%  0.064 95.83  15047      PV546088.1       
Human respiratory syncytial virus B isolate hRSV-B-G43R99O7,...   Human respir... NA              208895     45.3   45.3  100%  0.064 95.83  14940      PP781449.1       
Human orthopneumovirus strain RSVA/Vietnam/vzrsva6/2014,...       human respir... NA              11250      45.3   45.3  100%  0.064 95.83  15277      MH828496.1       
Human respiratory syncytial virus B genome assembly, complete...  Human respir... NA              208895     45.3   45.3  100%  0.064 95.83  15205      OZ262297.1       
Human respiratory syncytial virus A isolate...                    Human respir... NA              208893     45.3   45.3  100%  0.064 95.83  15272      OR795428.1       
Human respiratory syncytial virus A strain...                     Human respir... NA              208893     45.3   45.3  100%  0.064 95.83  15227      OM857267.1       
Human respiratory syncytial virus A isolate UU01A-0095-V02,...    Human respir... NA              208893     45.3   45.3  100%  0.064 95.83  15280      MZ516024.1       
Human respiratory syncytial virus A isolate 023-0012, partial...  Human respir... NA              208893     45.3   45.3  100%  0.064 95.83  15165      PQ762830.1       
Human respiratory syncytial virus B isolate MN-MDH-RSVB-02143,... Human respir... NA              208895     45.3   45.3  100%  0.064 95.83  15136      PV211856.1       
Human respiratory syncytial virus strain A/NSW/WM0230A/16,...     human respir... NA              11250      45.3   45.3  100%  0.064 95.83  14959      MH760638.1       
Human respiratory syncytial virus B isolate...                    Human respir... NA              208895     45.3   45.3  100%  0.064 95.83  15192      OR326764.1       
Human respiratory syncytial virus B isolate 270102087, complet... Human respir... NA              208895     45.3   45.3  100%  0.064 95.83  15091      PP376854.1       
Human respiratory syncytial virus B isolate p1306-121310749A,...  Human respir... NA              208895     45.3   45.3  100%  0.064 95.83  15256      OR466373.1       
Human respiratory syncytial virus A strain...                     Human respir... NA              208893     45.3   45.3  100%  0.064 95.83  15209      OM857333.1       
Human respiratory syncytial virus A strain...                     Human respir... NA              208893     45.3   45.3  100%  0.064 95.83  14960      OM857235.1       
Human respiratory syncytial virus B isolate OX02-8796-D02,...     Human respir... NA              208895     45.3   45.3  100%  0.064 95.83  15232      MZ515979.1       
Human respiratory syncytial virus B genome assembly, complete...  Human respir... NA              208895     45.3   45.3  100%  0.064 95.83  15205      OZ262320.1       
Human respiratory syncytial virus A strain...                     Human respir... NA              208893     45.3   45.3  100%  0.064 95.83  15171      OK649608.1       
Human respiratory syncytial virus A isolate 013-0015, partial...  Human respir... NA              208893     45.3   45.3  100%  0.064 95.83  15061      PQ763068.1       
Human respiratory syncytial virus A isolate MN-MDH-RSVA-02651,... Human respir... NA              208893     45.3   45.3  100%  0.064 95.83  15046      PV545987.1       
Human respiratory syncytial virus A isolate MN-MDH-RSVA-02395,... Human respir... NA              208893     45.3   45.3  100%  0.064 95.83  14855      PV423104.1       
Human respiratory syncytial virus A isolate...                    Human respir... NA              208893     45.3   45.3  100%  0.064 95.83  15191      OZ280468.1       
Human respiratory syncytial virus B isolate...                    Human respir... NA              208895     45.3   45.3  100%  0.064 95.83  15215      OZ279972.1       
Pangolin respiratory syncytial virus A strain...                  Pangolin res... NA              2913644    45.3   45.3  100%  0.064 95.83  15258      OM009284.1       
Human respiratory syncytial virus A isolate MN-MDH-RSVA-01737,... Human respir... NA              208893     45.3   45.3  100%  0.064 95.83  14855      PV116259.1       
Human respiratory syncytial virus A isolate Beijing/China/2023... Human respir... NA              208893     45.3   45.3  100%  0.064 95.83  15208      PQ594188.1       
Human respiratory syncytial virus B isolate hRSV-B-RB945272786... Human respir... NA              208895     45.3   45.3  100%  0.064 95.83  15147      PV404560.1       
Human respiratory syncytial virus B isolate p1306-121310745A,...  Human respir... NA              208895     45.3   45.3  100%  0.064 95.83  15254      OR466369.1       
Human respiratory syncytial virus A isolate hRSV-A-HCV11260,...   Human respir... NA              208893     45.3   45.3  100%  0.064 95.83  14684      OR915758.1       
Human respiratory syncytial virus A isolate 010102006, complet... Human respir... NA              208893     45.3   45.3  100%  0.064 95.83  15226      PP376263.1       
Human respiratory syncytial virus B isolate hRSV-B-G25X89X3,...   Human respir... NA              208895     45.3   45.3  100%  0.064 95.83  14940      PV404665.1       
Human respiratory syncytial virus A isolate 038-0007, partial...  Human respir... NA              208893     45.3   45.3  100%  0.064 95.83  15169      PQ763152.1       
Human respiratory syncytial virus B strain...                     Human respir... NA              208895     45.3   45.3  100%  0.064 95.83  14995      MH594417.1       
Human respiratory syncytial virus A isolate...                    Human respir... NA              208893     45.3   45.3  100%  0.064 95.83  14779      OQ595319.2       
Human respiratory syncytial virus A isolate SE01A-0194-V02,...    Human respir... NA              208893     45.3   45.3  100%  0.064 95.83  15276      MZ516033.1       
Human respiratory syncytial virus B isolate MN-MDH-RSVB-00937,... Human respir... NA              208895     45.3   45.3  100%  0.064 95.83  15141      PP978548.1       
Human respiratory syncytial virus A isolate MN-MDH-RSVA-00839,... Human respir... NA              208893     45.3   45.3  100%  0.064 95.83  14853      PP973774.1       
Human respiratory syncytial virus A isolate KW/RSVA/46811,...     Human respir... NA              208893     45.3   45.3  100%  0.064 95.83  15222      PP151381.1       
Human respiratory syncytial virus A isolate MN-MDH-RSVA-02393,... Human respir... NA              208893     45.3   45.3  100%  0.064 95.83  15044      PV423102.1       
Human respiratory syncytial virus B isolate...                    Human respir... NA              208895     45.3   45.3  100%  0.064 95.83  15207      OZ279222.1       
Human respiratory syncytial virus B isolate...                    Human respir... NA              208895     45.3   45.3  100%  0.064 95.83  15222      PQ492112.2       
Human respiratory syncytial virus isolate MN-MDH-RSVB-02487,...   human respir... NA              11250      45.3   45.3  100%  0.064 95.83  15140      PV423196.1       
Human respiratory syncytial virus A isolate A18321084, partial... Human respir... NA              208893     45.3   45.3  100%  0.064 95.83  15018      PP969983.1       
Human respiratory syncytial virus B isolate MN-MDH-RSVB-03107,... Human respir... NA              208895     45.3   45.3  100%  0.064 95.83  15136      PV640361.1       
Human respiratory syncytial virus B isolate...                    Human respir... NA              208895     45.3   45.3  100%  0.064 95.83  15200      OZ280404.1       
Human respiratory syncytial virus B isolate...                    Human respir... NA              208895     45.3   45.3  100%  0.064 95.83  14867      OR256366.1       
Human respiratory syncytial virus B genome assembly, complete...  Human respir... NA              208895     45.3   45.3  100%  0.064 95.83  15205      OZ262345.1       
Human respiratory syncytial virus A isolate 032-0020, partial...  Human respir... NA              208893     45.3   45.3  100%  0.064 95.83  14949      PQ763134.1       
Respiratory syncytial virus isolate MN-MDH-RSVB-00092, partial... Respiratory ... NA              12814      45.3   45.3  100%  0.064 95.83  15141      PP341560.1       
Human respiratory syncytial virus A strain...                     Human respir... NA              208893     45.3   45.3  100%  0.064 95.83  15235      PP352292.1       
Human respiratory syncytial virus A isolate hRSV-A-HCV10684,...   Human respir... NA              208893     45.3   45.3  100%  0.064 95.83  14679      OR915757.1       
Human respiratory syncytial virus B isolate MN-MDH-RSVB-00500,... Human respir... NA              208895     45.3   45.3  100%  0.064 95.83  14870      PP830435.1       
Human respiratory syncytial virus A isolate MN-MDH-RSVA-02799,... Human respir... NA              208893     45.3   45.3  100%  0.064 95.83  15044      PV546135.1       
Human respiratory syncytial virus B isolate 810101027, complet... Human respir... NA              208895     45.3   45.3  100%  0.064 95.83  15222      PP377251.1       
Human respiratory syncytial virus A isolate...                    Human respir... NA              208893     45.3   45.3  100%  0.064 95.83  14801      PP785453.1       
Respiratory syncytial virus isolate...                            Respiratory ... NA              12814      45.3   45.3  100%  0.064 95.83  15267      OZ272704.1       
Human respiratory syncytial virus B isolate...                    Human respir... NA              208895     45.3   45.3  100%  0.064 95.83  15252      PP882661.1       
Human respiratory syncytial virus A isolate...                    Human respir... NA              208893     45.3   45.3  100%  0.064 95.83  15198      PQ638723.1       
Human respiratory syncytial virus B isolate...                    Human respir... NA              208895     45.3   45.3  100%  0.064 95.83  15249      PQ117769.1       
Human respiratory syncytial virus A HRSV/A/Japan/19RS228iso/20... Human respir... NA              208893     45.3   45.3  100%  0.064 95.83  15224      LC871607.1       
Human respiratory syncytial virus A isolate...                    Human respir... NA              208893     45.3   45.3  100%  0.064 95.83  15196      OZ280242.1       
Human respiratory syncytial virus A isolate 010202014, complet... Human respir... NA              208893     45.3   45.3  100%  0.064 95.83  15223      PP376501.1       
Human respiratory syncytial virus A isolate 358103036, complet... Human respir... NA              208893     45.3   45.3  100%  0.064 95.83  15226      PP376370.1       
Human respiratory syncytial virus A isolate...                    Human respir... NA              208893     45.3   45.3  100%  0.064 95.83  14949      OQ024146.1       
Human respiratory syncytial virus B isolate hRSV-B-HCV40377,...   Human respir... NA              208895     45.3   45.3  100%  0.064 95.83  14939      PQ083781.1       
Human respiratory syncytial virus B isolate MN-MDH-RSVB-01619,... Human respir... NA              208895     45.3   45.3  100%  0.064 95.83  14869      PV081049.1       
Human respiratory syncytial virus A isolate...                    Human respir... NA              208893     45.3   45.3  100%  0.064 95.83  15181      OR795397.1       
Respiratory syncytial virus isolate MN-MDH-RSVA-00089, partial... Respiratory ... NA              12814      45.3   45.3  100%  0.064 95.83  14855      PP270211.1       
Human respiratory syncytial virus A isolate MN-MDH-RSVA-02381,... Human respir... NA              208893     45.3   45.3  100%  0.064 95.83  15045      PV423090.1       
Human respiratory syncytial virus B isolate...                    Human respir... NA              208895     45.3   45.3  100%  0.064 95.83  15266      PV178339.1       
Human respiratory syncytial virus A isolate MN-MDH-RSVA-02730,... Human respir... NA              208893     45.3   45.3  100%  0.064 95.83  15046      PV546066.1       
Human respiratory syncytial virus A isolate...                    Human respir... NA              208893     45.3   45.3  100%  0.064 95.83  14949      OR287973.1       
Human respiratory syncytial virus B isolate hRSV-B-HS23181,...    Human respir... NA              208895     45.3   45.3  100%  0.064 95.83  15149      PV719599.1       
Orthopneumovirus hominis isolate RNA genome assembly, segment: 1  Orthopneumov... NA              3049954    45.3   45.3  100%  0.064 95.83  15225      OZ242470.1       
Human respiratory syncytial virus A isolate...                    Human respir... NA              208893     45.3   45.3  100%  0.064 95.83  15261      OP890329.1       
Human respiratory syncytial virus B isolate H20-340-7007,...      Human respir... NA              208895     45.3   45.3  100%  0.064 95.83  15192      PQ117663.1       
Human respiratory syncytial virus B strain...                     Human respir... NA              208895     45.3   45.3  100%  0.064 95.83  15248      OK649695.1       
Human respiratory syncytial virus A isolate OX02-8513-D04,...     Human respir... NA              208893     45.3   45.3  100%  0.064 95.83  15273      MZ516127.1       
Human respiratory syncytial virus A strain...                     Human respir... NA              208893     45.3   45.3  100%  0.064 95.83  15037      PP352351.1       
Human respiratory syncytial virus A isolate NIN-516, partial...   Human respir... NA              208893     45.3   45.3  100%  0.064 95.83  15047      PQ348874.1       
Human respiratory syncytial virus B isolate...                    Human respir... NA              208895     45.3   45.3  100%  0.064 95.83  14995      PP785540.1       
Human respiratory syncytial virus A isolate...                    Human respir... NA              208893     45.3   45.3  100%  0.064 95.83  14973      OQ171907.1       
Human respiratory syncytial virus A isolate...                    Human respir... NA              208893     45.3   45.3  100%  0.064 95.83  15038      OZ280241.1       
Human respiratory syncytial virus A isolate 040-0050, partial...  Human respir... NA              208893     45.3   45.3  100%  0.064 95.83  15208      PQ763021.1       
Human respiratory syncytial virus A strain...                     Human respir... NA              208893     45.3   45.3  100%  0.064 95.83  14837      OQ941745.1       
Human respiratory syncytial virus B isolate...                    Human respir... NA              208895     45.3   45.3  100%  0.064 95.83  15191      PQ008884.1       
Human respiratory syncytial virus B isolate hRSV-B-HCV10405,...   Human respir... NA              208895     45.3   45.3  100%  0.064 95.83  15123      OR915813.1       
Human respiratory syncytial virus A isolate 330103036, complet... Human respir... NA              208893     45.3   45.3  100%  0.064 95.83  15228      PP376301.1       
Human respiratory syncytial virus A isolate 019-0026, partial...  Human respir... NA              208893     45.3   45.3  100%  0.064 95.83  15169      PQ762815.1       
Human respiratory syncytial virus A strain...                     Human respir... NA              208893     45.3   45.3  100%  0.064 95.83  14786      OQ941746.1       
Human respiratory syncytial virus B isolate...                    Human respir... NA              208895     45.3   45.3  100%  0.064 95.83  15201      OZ279444.1       


Query #2: RSV_A_rev Query ID: lcl|Query_5920319 Length: 28

Sequences producing significant alignments:
                                                                  Scientific      Common                     Max    Total Query   E   Per.   Acc.                        
Description                                                       Name            Name            Taxid      Score  Score cover Value Ident  Len        Accession        
Human respiratory syncytial virus A isolate...                    Human respir... NA              208893     53.3   53.3  100%  6e-04 96.43  15148      MH182017.1       
Human respiratory syncytial virus A isolate hRSV-A-RA987326969... Human respir... NA              208893     53.3   53.3  100%  6e-04 96.43  14924      PV404398.1       
Human respiratory syncytial virus A isolate...                    Human respir... NA              208893     53.3   53.3  100%  6e-04 96.43  15196      OZ279204.1       
Human respiratory syncytial virus A isolate MN-MDH-RSVA-01933,... Human respir... NA              208893     53.3   53.3  100%  6e-04 96.43  15045      PV211648.1       
Human respiratory syncytial virus A isolate WA-SCH-5527864,...    Human respir... NA              208893     53.3   53.3  100%  6e-04 96.43  15017      PP770461.1       
Human respiratory syncytial virus A isolate...                    Human respir... NA              208893     53.3   53.3  100%  6e-04 96.43  14945      PP748720.1       
Human respiratory syncytial virus A isolate MN-MDH-RSVA-01120,... Human respir... NA              208893     53.3   53.3  100%  6e-04 96.43  15045      PQ788199.1       
Human respiratory syncytial virus A isolate hRSV-A-HS16179,...    Human respir... NA              208893     53.3   53.3  100%  6e-04 96.43  14426      OR883021.1       
Human respiratory syncytial virus A isolate RSVLO60, partial...   Human respir... NA              208893     53.3   53.3  100%  6e-04 96.43  15045      PQ348827.1       
Human respiratory syncytial virus A isolate MN-MDH-RSVA-01853,... Human respir... NA              208893     53.3   53.3  100%  6e-04 96.43  15045      PV211568.1       
Human respiratory syncytial virus A isolate...                    Human respir... NA              208893     53.3   53.3  100%  6e-04 96.43  15193      OZ279134.1       
Human respiratory syncytial virus A isolate 031-0037, partial...  Human respir... NA              208893     53.3   53.3  100%  6e-04 96.43  15222      PQ762903.1       
Human respiratory syncytial virus A isolate MN-MDH-RSVA-01492,... Human respir... NA              208893     53.3   53.3  100%  6e-04 96.43  15049      PV080923.1       
Human respiratory syncytial virus A strain...                     Human respir... NA              208893     53.3   53.3  100%  6e-04 96.43  15028      PP760388.1       
Human respiratory syncytial virus A isolate 035-0030, partial...  Human respir... NA              208893     53.3   53.3  100%  6e-04 96.43  15166      PQ762942.1       
Human respiratory syncytial virus A isolate...                    Human respir... NA              208893     53.3   53.3  100%  6e-04 96.43  14779      OQ595330.2       
Human respiratory syncytial virus A isolate...                    Human respir... NA              208893     53.3   53.3  100%  6e-04 96.43  15191      OZ279151.1       
Human respiratory syncytial virus A isolate...                    Human respir... NA              208893     53.3   53.3  100%  6e-04 96.43  15199      OZ279199.1       
Human respiratory syncytial virus A isolate MN-MDH-RSVA-02922,... Human respir... NA              208893     53.3   53.3  100%  6e-04 96.43  15050      PV629324.1       
Human respiratory syncytial virus A isolate...                    Human respir... NA              208893     53.3   53.3  100%  6e-04 96.43  15214      ON237325.1       
Human respiratory syncytial virus A isolate...                    Human respir... NA              208893     53.3   53.3  100%  6e-04 96.43  15212      PQ618027.1       
Orthopneumovirus hominis isolate RNA genome assembly, segment: 1  Orthopneumov... NA              3049954    53.3   53.3  100%  6e-04 96.43  15221      OZ038007.1       
Human respiratory syncytial virus A isolate...                    Human respir... NA              208893     53.3   53.3  100%  6e-04 96.43  15194      PP495884.1       
Human respiratory syncytial virus A isolate 610102022, partial... Human respir... NA              208893     53.3   53.3  100%  6e-04 96.43  13506      PP376824.1       
Human respiratory syncytial virus A isolate ASU102770, complet... Human respir... NA              208893     53.3   53.3  100%  6e-04 96.43  15221      OR143215.1       
Human respiratory syncytial virus A isolate MN-MDH-RSVA-02315,... Human respir... NA              208893     53.3   53.3  100%  6e-04 96.43  15050      PV277732.1       
Human respiratory syncytial virus A isolate...                    Human respir... NA              208893     53.3   53.3  100%  6e-04 96.43  15203      OZ280198.1       
Human respiratory syncytial virus A isolate MN-MDH-RSVA-00522,... Human respir... NA              208893     53.3   53.3  100%  6e-04 96.43  14855      PP847364.1       
Human respiratory syncytial virus A isolate...                    Human respir... NA              208893     53.3   53.3  100%  6e-04 96.43  15160      MH181986.1       
Human respiratory syncytial virus A isolate EPIT3PD3CF genome...  Human respir... NA              208893     53.3   53.3  100%  6e-04 96.43  15149      OZ277714.1       
Human respiratory syncytial virus A isolate MN-MDH-RSVA-02231,... Human respir... NA              208893     53.3   53.3  100%  6e-04 96.43  15049      PV246699.1       
Human respiratory syncytial virus A isolate KW/RSVA/48158,...     Human respir... NA              208893     53.3   53.3  100%  6e-04 96.43  15222      PP151385.1       
Human respiratory syncytial virus A isolate 033-0004, partial...  Human respir... NA              208893     53.3   53.3  100%  6e-04 96.43  15172      PQ762915.1       
Human respiratory syncytial virus A isolate MN-MDH-RSVA-02742,... Human respir... NA              208893     53.3   53.3  100%  6e-04 96.43  15050      PV546078.1       
Human respiratory syncytial virus A isolate...                    Human respir... NA              208893     53.3   53.3  100%  6e-04 96.43  14720      PP785429.1       
Human respiratory syncytial virus A isolate Z0PTOON4RD genome...  Human respir... NA              208893     53.3   53.3  100%  6e-04 96.43  15152      OZ277690.1       
Human respiratory syncytial virus A isolate 011-0014, partial...  Human respir... NA              208893     53.3   53.3  100%  6e-04 96.43  14909      PQ762731.1       
Human respiratory syncytial virus strain RSVA/Homo...             human respir... NA              11250      53.3   53.3  100%  6e-04 96.43  15224      KX765887.1       
Human respiratory syncytial virus A isolate WA-SCH-6108712,...    Human respir... NA              208893     53.3   53.3  100%  6e-04 96.43  15102      PP770469.1       
Human respiratory syncytial virus A isolate MN-MDH-RSVA-00207,... Human respir... NA              208893     53.3   53.3  100%  6e-04 96.43  14855      PP504639.1       
Human respiratory syncytial virus A isolate...                    Human respir... NA              208893     53.3   53.3  100%  6e-04 96.43  15216      OR601471.1       
Human respiratory syncytial virus A isolate MN-MDH-RSVA-02720,... Human respir... NA              208893     53.3   53.3  100%  6e-04 96.43  15045      PV546056.1       
Human respiratory syncytial virus A isolate RSVLO51, partial...   Human respir... NA              208893     53.3   53.3  100%  6e-04 96.43  15050      PQ348819.1       
Human respiratory syncytial virus A isolate...                    Human respir... NA              208893     53.3   53.3  100%  6e-04 96.43  15262      OR795369.1       
Human respiratory syncytial virus A isolate...                    Human respir... NA              208893     53.3   53.3  100%  6e-04 96.43  15241      OR795438.1       
Human respiratory syncytial virus A isolate...                    Human respir... NA              208893     53.3   53.3  100%  6e-04 96.43  15192      OZ280047.1       
Human respiratory syncytial virus A isolate MN-MDH-RSVA-01778,... Human respir... NA              208893     53.3   53.3  100%  6e-04 96.43  15045      PV211493.1       
Human respiratory syncytial virus A isolate MN-MDH-RSVA-00536,... Human respir... NA              208893     53.3   53.3  100%  6e-04 96.43  15049      PP847378.1       
Human respiratory syncytial virus A strain...                     Human respir... NA              208893     53.3   53.3  100%  6e-04 96.43  15201      OM857356.1       
Human respiratory syncytial virus A isolate hRSV-A-G25Y11S0,...   Human respir... NA              208893     53.3   53.3  100%  6e-04 96.43  14920      PV404495.1       
Human respiratory syncytial virus A isolate TBp-13-167, comple... Human respir... NA              208893     53.3   53.3  100%  6e-04 96.43  15204      KY654511.1       
Human respiratory syncytial virus A isolate MN-MDH-RSVA-00753,... Human respir... NA              208893     53.3   53.3  100%  6e-04 96.43  15043      PP957766.1       
Human respiratory syncytial virus isolate MN-MDH-RSVA-00987,...   human respir... NA              11250      53.3   53.3  100%  6e-04 96.43  15044      PQ762491.1       
Human respiratory syncytial virus A isolate 009-0010, partial...  Human respir... NA              208893     53.3   53.3  100%  6e-04 96.43  15125      PQ762678.1       
Human respiratory syncytial virus A isolate MN-MDH-RSVA-01072,... Human respir... NA              208893     53.3   53.3  100%  6e-04 96.43  15045      PQ788247.1       
Human respiratory syncytial virus A isolate 330103028, complet... Human respir... NA              208893     53.3   53.3  100%  6e-04 96.43  15227      PP376750.1       
Human respiratory syncytial virus A isolate MN-MDH-RSVA-02793,... Human respir... NA              208893     53.3   53.3  100%  6e-04 96.43  14856      PV546129.1       
Human respiratory syncytial virus A isolate NIN-528, partial...   Human respir... NA              208893     53.3   53.3  100%  6e-04 96.43  15046      PQ348877.1       
Human respiratory syncytial virus A isolate...                    Human respir... NA              208893     53.3   53.3  100%  6e-04 96.43  15158      OZ278932.1       
Human respiratory syncytial virus A isolate 610102032, complet... Human respir... NA              208893     53.3   53.3  100%  6e-04 96.43  15225      PP376443.1       
Human respiratory syncytial virus A isolate...                    Human respir... NA              208893     53.3   53.3  100%  6e-04 96.43  15198      OR287878.1       
Human respiratory syncytial virus A isolate hRSV-A-RA559457178... Human respir... NA              208893     53.3   53.3  100%  6e-04 96.43  14919      PV404399.1       
Human respiratory syncytial virus A isolate MN-MDH-RSVA-02447,... Human respir... NA              208893     53.3   53.3  100%  6e-04 96.43  15045      PV423156.1       
Human respiratory syncytial virus A isolate RSV048, complete...   Human respir... NA              208893     53.3   53.3  100%  6e-04 96.43  15235      PX133043.1       
Human respiratory syncytial virus A isolate MN-MDH-RSVA-01871,... Human respir... NA              208893     53.3   53.3  100%  6e-04 96.43  15051      PV211586.1       
Human respiratory syncytial virus A strain RSVA/Homo...           Human respir... NA              208893     53.3   53.3  100%  6e-04 96.43  15095      MK749890.1       
Human respiratory syncytial virus A isolate...                    Human respir... NA              208893     53.3   53.3  100%  6e-04 96.43  15185      PQ618076.1       
Human respiratory syncytial virus A isolate hRSV-A-RA811242214... Human respir... NA              208893     53.3   53.3  100%  6e-04 96.43  14922      PV404393.1       
Human respiratory syncytial virus A isolate...                    Human respir... NA              208893     53.3   53.3  100%  6e-04 96.43  15174      OR795311.1       
Human respiratory syncytial virus A isolate MN-MDH-RSVA-01575,... Human respir... NA              208893     53.3   53.3  100%  6e-04 96.43  15052      PV081006.1       
Human respiratory syncytial virus A isolate 270102034, complet... Human respir... NA              208893     53.3   53.3  100%  6e-04 96.43  15225      PP376572.1       
Human respiratory syncytial virus A isolate hRSV-A-W13K24U0,...   Human respir... NA              208893     53.3   53.3  100%  6e-04 96.43  14428      OR872583.1       
Human respiratory syncytial virus isolate STA836, complete genome human respir... NA              11250      53.3   53.3  100%  6e-04 96.43  15188      MG431254.1       
Human respiratory syncytial virus A isolate RSVLO468, partial...  Human respir... NA              208893     53.3   53.3  100%  6e-04 96.43  15048      PQ348814.1       
Human respiratory syncytial virus A isolate...                    Human respir... NA              208893     53.3   53.3  100%  6e-04 96.43  15198      OZ279563.1       
Human respiratory syncytial virus A isolate MN-MDH-RSVA-01490,... Human respir... NA              208893     53.3   53.3  100%  6e-04 96.43  15050      PV080921.1       
Human respiratory syncytial virus A isolate A-23S263, complete... Human respir... NA              208893     53.3   53.3  100%  6e-04 96.43  15224      PV367341.1       
Human respiratory syncytial virus A isolate hRSV-A-G25X77A4,...   Human respir... NA              208893     53.3   53.3  100%  6e-04 96.43  14924      PV404603.1       
Human respiratory syncytial virus A isolate 010103014, complet... Human respir... NA              208893     53.3   53.3  100%  6e-04 96.43  15224      PP376676.1       
Human respiratory syncytial virus A isolate 036-0018, partial...  Human respir... NA              208893     53.3   53.3  100%  6e-04 96.43  15173      PQ762956.1       
Human respiratory syncytial virus A isolate ASU102738, complet... Human respir... NA              208893     53.3   53.3  100%  6e-04 96.43  15226      OR143195.1       
Human respiratory syncytial virus A isolate 358103018, complet... Human respir... NA              208893     53.3   53.3  100%  6e-04 96.43  15227      PP376780.1       
Human respiratory syncytial virus A isolate...                    Human respir... NA              208893     53.3   53.3  100%  6e-04 96.43  15232      MH181964.1       
Human respiratory syncytial virus A isolate 020-0005, partial...  Human respir... NA              208893     53.3   53.3  100%  6e-04 96.43  15170      PQ762820.1       
Human respiratory syncytial virus A strain...                     Human respir... NA              208893     53.3   53.3  100%  6e-04 96.43  14960      OM857306.1       
Human respiratory syncytial virus A isolate MN-MDH-RSVA-00021,... Human respir... NA              208893     53.3   53.3  100%  6e-04 96.43  15045      PP135017.1       
Human respiratory syncytial virus A isolate A19160804, complet... Human respir... NA              208893     53.3   53.3  100%  6e-04 96.43  15075      PP969988.1       
Human respiratory syncytial virus A strain...                     Human respir... NA              208893     53.3   53.3  100%  6e-04 96.43  14850      ON469827.1       
Respiratory syncytial virus isolate Respiratory swabs genome...   Respiratory ... NA              12814      53.3   53.3  100%  6e-04 96.43  15191      OZ211308.1       
Orthopneumovirus hominis isolate RNA genome assembly, complete... Orthopneumov... NA              3049954    53.3   53.3  100%  6e-04 96.43  15177      OZ031165.1       
Human respiratory syncytial virus A isolate 490103024, complet... Human respir... NA              208893     53.3   53.3  100%  6e-04 96.43  15228      PP376585.1       
Human respiratory syncytial virus A isolate hRSV-A-RA575962177... Human respir... NA              208893     53.3   53.3  100%  6e-04 96.43  14922      PV404439.1       
Human respiratory syncytial virus A isolate...                    Human respir... NA              208893     53.3   53.3  100%  6e-04 96.43  15134      OR522471.1       
Human respiratory syncytial virus A isolate...                    Human respir... NA              208893     53.3   53.3  100%  6e-04 96.43  15214      PQ618051.1       
Human respiratory syncytial virus A isolate RSV00018, complete... Human respir... NA              208893     53.3   53.3  100%  6e-04 96.43  15252      PV388297.1       
Human respiratory syncytial virus A strain...                     Human respir... NA              208893     53.3   53.3  100%  6e-04 96.43  15194      OK649607.1       
Human respiratory syncytial virus A isolate RSVLO210, complete... Human respir... NA              208893     53.3   53.3  100%  6e-04 96.43  15071      PQ348772.1       
Human respiratory syncytial virus A isolate MN-MDH-RSVA-02653,... Human respir... NA              208893     53.3   53.3  100%  6e-04 96.43  15050      PV545989.1       
Human respiratory syncytial virus A isolate...                    Human respir... NA              208893     53.3   53.3  100%  6e-04 96.43  15174      OR795355.1       
Human respiratory syncytial virus A isolate hRSV-A-G25Y11Z8,...   Human respir... NA              208893     53.3   53.3  100%  6e-04 96.43  14899      PV404537.1       
Human respiratory syncytial virus A isolate KW/RSVA/45535,...     Human respir... NA              208893     53.3   53.3  100%  6e-04 96.43  15222      PP151375.1       
Human respiratory syncytial virus A isolate RSVLO399, partial...  Human respir... NA              208893     53.3   53.3  100%  6e-04 96.43  15046      PQ348797.1       
Human respiratory syncytial virus A isolate...                    Human respir... NA              208893     53.3   53.3  100%  6e-04 96.43  15197      OZ280245.1       
Human respiratory syncytial virus A isolate MN-MDH-RSVA-00686,... Human respir... NA              208893     53.3   53.3  100%  6e-04 96.43  15046      PP934468.1       
Human respiratory syncytial virus A isolate 035-0029, partial...  Human respir... NA              208893     53.3   53.3  100%  6e-04 96.43  15172      PQ763139.1       
Human respiratory syncytial virus A isolate...                    Human respir... NA              208893     53.3   53.3  100%  6e-04 96.43  15171      MH181945.1       
Human orthopneumovirus strain RSVA/Vietnam/vzrsva11/2013,...      human respir... NA              11250      53.3   53.3  100%  6e-04 96.43  15277      MH828501.1       
Human respiratory syncytial virus A isolate 2401V220086, parti... Human respir... NA              208893     53.3   53.3  100%  6e-04 96.43  15171      PQ899855.1       
Human respiratory syncytial virus A isolate...                    Human respir... NA              208893     53.3   53.3  100%  6e-04 96.43  15137      OR287946.1       
Human respiratory syncytial virus A isolate MN-MDH-RSVA-02677,... Human respir... NA              208893     53.3   53.3  100%  6e-04 96.43  15050      PV546013.1       
Human respiratory syncytial virus A isolate...                    Human respir... NA              208893     53.3   53.3  100%  6e-04 96.43  15075      MH181979.1       
Human respiratory syncytial virus strain A/NSW/WM3790A/15,...     human respir... NA              11250      53.3   53.3  100%  6e-04 96.43  14962      MH760647.1       
Human respiratory syncytial virus A isolate OX02-8639-V01,...     Human respir... NA              208893     53.3   53.3  100%  6e-04 96.43  15275      MZ515834.1       
Human respiratory syncytial virus A isolate MN-MDH-RSVA-02801,... Human respir... NA              208893     53.3   53.3  100%  6e-04 96.43  15045      PV546137.1       
Human respiratory syncytial virus A isolate hRSV-A-G25Y02P5,...   Human respir... NA              208893     53.3   53.3  100%  6e-04 96.43  14917      PV404302.1       
Human respiratory syncytial virus A isolate MN-MDH-RSVA-00691,... Human respir... NA              208893     53.3   53.3  100%  6e-04 96.43  15045      PP934473.1       
Human respiratory syncytial virus A isolate EH89VAD4HE genome...  Human respir... NA              208893     53.3   53.3  100%  6e-04 96.43  15149      OZ277640.1       
Human respiratory syncytial virus A isolate RSVLO295, partial...  Human respir... NA              208893     53.3   53.3  100%  6e-04 96.43  15050      PQ348983.1       
Human respiratory syncytial virus A isolate OX01A-8459-V02,...    Human respir... NA              208893     53.3   53.3  100%  6e-04 96.43  15279      MZ515928.1       
Human respiratory syncytial virus A isolate OX02-8168-D08,...     Human respir... NA              208893     53.3   53.3  100%  6e-04 96.43  15151      MZ515915.1       
Human respiratory syncytial virus A isolate MN-MDH-RSVA-02948,... Human respir... NA              208893     53.3   53.3  100%  6e-04 96.43  15050      PV629350.1       
Human respiratory syncytial virus strain A/WA/PW2987536C/2016,... human respir... NA              11250      53.3   53.3  100%  6e-04 96.43  15217      MW160758.1       
Human respiratory syncytial virus A isolate...                    Human respir... NA              208893     53.3   53.3  100%  6e-04 96.43  14982      PQ008881.1       
Human respiratory syncytial virus A isolate 330103010, complet... Human respir... NA              208893     53.3   53.3  100%  6e-04 96.43  15211      PP376517.1       
Human respiratory syncytial virus isolate MN-MDH-RSVA-01004,...   human respir... NA              11250      53.3   53.3  100%  6e-04 96.43  15045      PQ762508.1       
Human respiratory syncytial virus A isolate hRSV-A-W13J50D6,...   Human respir... NA              208893     53.3   53.3  100%  6e-04 96.43  14426      OR872609.1       
Human respiratory syncytial virus A isolate...                    Human respir... NA              208893     53.3   53.3  100%  6e-04 96.43  15165      OR795329.1       
Human respiratory syncytial virus A isolate...                    Human respir... NA              208893     53.3   53.3  100%  6e-04 96.43  15174      PQ618078.1       
Human respiratory syncytial virus A isolate...                    Human respir... NA              208893     53.3   53.3  100%  6e-04 96.43  15202      OZ279153.1       
Human orthopneumovirus RSV/A Tokyo JPN/2018 viral cRNA, comple... human respir... NA              11250      53.3   53.3  100%  6e-04 96.43  15279      LC741418.1       
Human respiratory syncytial virus A isolate MN-MDH-RSVA-02197,... Human respir... NA              208893     53.3   53.3  100%  6e-04 96.43  15050      PV246665.1       
Human respiratory syncytial virus A isolate hRSV-A-W13K31P4,...   Human respir... NA              208893     53.3   53.3  100%  6e-04 96.43  14428      OR872596.1       
Human respiratory syncytial virus A isolate UU02-0153-D04,...     Human respir... NA              208893     53.3   53.3  100%  6e-04 96.43  15277      MZ516097.1       
Human respiratory syncytial virus A isolate 270101006, complet... Human respir... NA              208893     53.3   53.3  100%  6e-04 96.43  15223      PP376817.1       
Human respiratory syncytial virus A isolate...                    Human respir... NA              208893     53.3   53.3  100%  6e-04 96.43  15196      PP748694.1       
Human respiratory syncytial virus A isolate...                    Human respir... NA              208893     53.3   53.3  100%  6e-04 96.43  15194      OZ279843.1       
Human respiratory syncytial virus A isolate...                    Human respir... NA              208893     53.3   53.3  100%  6e-04 96.43  15199      OZ279871.1       
Human respiratory syncytial virus A isolate...                    Human respir... NA              208893     53.3   53.3  100%  6e-04 96.43  15263      OR795364.1       
Human respiratory syncytial virus A isolate TW-00026-2010,...     Human respir... NA              208893     53.3   53.3  100%  6e-04 96.43  15090      KY460517.1       
Human respiratory syncytial virus A isolate...                    Human respir... NA              208893     53.3   53.3  100%  6e-04 96.43  15258      PV178490.1       
Human respiratory syncytial virus A isolate hRSV-A-G25X91R5,...   Human respir... NA              208893     53.3   53.3  100%  6e-04 96.43  14920      PV404301.1       
Human respiratory syncytial virus A isolate FMNDIJSNZO genome...  Human respir... NA              208893     53.3   53.3  100%  6e-04 96.43  14649      OZ277668.1       
Human respiratory syncytial virus A isolate...                    Human respir... NA              208893     53.3   53.3  100%  6e-04 96.43  15191      OZ279116.1       
Human respiratory syncytial virus A isolate MN-MDH-RSVA-01091,... Human respir... NA              208893     53.3   53.3  100%  6e-04 96.43  15050      PQ788228.1       
Human respiratory syncytial virus strain A/NSW/WM0981567/2017,... human respir... NA              11250      53.3   53.3  100%  6e-04 96.43  15219      MW160830.1       
Human respiratory syncytial virus strain triazole-1, complete...  human respir... NA              11250      53.3   53.3  100%  6e-04 96.43  15226      MW768127.1       
Human respiratory syncytial virus strain RSVA/Homo...             human respir... NA              11250      53.3   53.3  100%  6e-04 96.43  15098      KX765910.1       
Human respiratory syncytial virus A isolate A19160817, complet... Human respir... NA              208893     53.3   53.3  100%  6e-04 96.43  15160      PP969962.1       
Human respiratory syncytial virus A isolate 038-0001, partial...  Human respir... NA              208893     53.3   53.3  100%  6e-04 96.43  15172      PQ763149.1       
Human respiratory syncytial virus A isolate...                    Human respir... NA              208893     53.3   53.3  100%  6e-04 96.43  15168      OR795323.1       
Human respiratory syncytial virus A isolate RSVLO806, partial...  Human respir... NA              208893     53.3   53.3  100%  6e-04 96.43  15045      PQ349006.1       
Human respiratory syncytial virus A isolate...                    Human respir... NA              208893     53.3   53.3  100%  6e-04 96.43  15262      OR795350.1       
Human respiratory syncytial virus A isolate OX02-8054-V01,...     Human respir... NA              208893     53.3   53.3  100%  6e-04 96.43  14736      MZ515618.1       
Human respiratory syncytial virus A isolate MN-MDH-RSVA-02451,... Human respir... NA              208893     53.3   53.3  100%  6e-04 96.43  15045      PV423160.1       
Human respiratory syncytial virus A genome assembly, complete...  Human respir... NA              208893     53.3   53.3  100%  6e-04 96.43  14874      OZ262242.1       
Human respiratory syncytial virus A isolate WA-UW-43591,...       Human respir... NA              208893     53.3   53.3  100%  6e-04 96.43  14869      PQ390730.1       
Human respiratory syncytial virus A isolate...                    Human respir... NA              208893     53.3   53.3  100%  6e-04 96.43  15198      OZ279271.1       
Human respiratory syncytial virus A isolate MN-MDH-RSVA-01782,... Human respir... NA              208893     53.3   53.3  100%  6e-04 96.43  14854      PV211497.1       
Human respiratory syncytial virus A isolate MN-MDH-RSVA-01600,... Human respir... NA              208893     53.3   53.3  100%  6e-04 96.43  15045      PV081030.1       
Human respiratory syncytial virus A isolate MN-MDH-RSVA-01552,... Human respir... NA              208893     53.3   53.3  100%  6e-04 96.43  15046      PV080983.1       
Human respiratory syncytial virus A isolate...                    Human respir... NA              208893     53.3   53.3  100%  6e-04 96.43  15189      OR795360.1       
Human respiratory syncytial virus A strain...                     Human respir... NA              208893     53.3   53.3  100%  6e-04 96.43  14206      OM857329.1       
Human respiratory syncytial virus A isolate UU01A-0126-V02,...    Human respir... NA              208893     53.3   53.3  100%  6e-04 96.43  15273      MZ515701.1       
Human respiratory syncytial virus A isolate...                    Human respir... NA              208893     53.3   53.3  100%  6e-04 96.43  15199      PP495874.1       
Human respiratory syncytial virus isolate MN-MDH-RSVA-00990,...   human respir... NA              11250      53.3   53.3  100%  6e-04 96.43  15046      PQ762494.1       
Human respiratory syncytial virus A isolate MN-MDH-RSVA-00467,... Human respir... NA              208893     53.3   53.3  100%  6e-04 96.43  15046      PP830402.1       
Human respiratory syncytial virus A isolate hRSV-A-D13J37Z3,...   Human respir... NA              208893     53.3   53.3  100%  6e-04 96.43  14430      OR872589.1       
Human respiratory syncytial virus A isolate IM02-0005-V01,...     Human respir... NA              208893     53.3   53.3  100%  6e-04 96.43  15280      MZ515882.1       
Human respiratory syncytial virus A isolate...                    Human respir... NA              208893     53.3   53.3  100%  6e-04 96.43  15238      OQ024110.1       
Human respiratory syncytial virus A isolate...                    Human respir... NA              208893     53.3   53.3  100%  6e-04 96.43  15211      OZ279460.1       
Human respiratory syncytial virus A isolate...                    Human respir... NA              208893     53.3   53.3  100%  6e-04 96.43  15144      OR522478.1       
Human respiratory syncytial virus A isolate...                    Human respir... NA              208893     53.3   53.3  100%  6e-04 96.43  15194      OZ280044.1       
Human respiratory syncytial virus strain A/NSW/WM3992A/16,...     human respir... NA              11250      53.3   53.3  100%  6e-04 96.43  14960      MH760622.1       
Human respiratory syncytial virus A isolate...                    Human respir... NA              208893     53.3   53.3  100%  6e-04 96.43  15195      PP342419.1       
Human respiratory syncytial virus A isolate MN-MDH-RSVA-00023,... Human respir... NA              208893     53.3   53.3  100%  6e-04 96.43  14858      PP135019.1       
Human respiratory syncytial virus A isolate...                    Human respir... NA              208893     53.3   53.3  100%  6e-04 96.43  14774      OQ595339.2       
Human respiratory syncytial virus A isolate MN-MDH-RSVA-02718,... Human respir... NA              208893     53.3   53.3  100%  6e-04 96.43  15057      PV546054.1       
Human respiratory syncytial virus A isolate MN-MDH-RSVA-02770,... Human respir... NA              208893     53.3   53.3  100%  6e-04 96.43  15046      PV546106.1       
Human respiratory syncytial virus A isolate 039-0001, partial...  Human respir... NA              208893     53.3   53.3  100%  6e-04 96.43  15153      PQ763155.1       
Human respiratory syncytial virus A isolate MN-MDH-RSVA-02743,... Human respir... NA              208893     53.3   53.3  100%  6e-04 96.43  15047      PV546079.1       
Human respiratory syncytial virus A isolate MN-MDH-RSVA-02392,... Human respir... NA              208893     53.3   53.3  100%  6e-04 96.43  15045      PV423101.1       
Human respiratory syncytial virus strain A/NSW/WM2021A/16,...     human respir... NA              11250      53.3   53.3  100%  6e-04 96.43  14962      MH760590.1       
Human respiratory syncytial virus isolate MN-MDH-RSVA-00991,...   human respir... NA              11250      53.3   53.3  100%  6e-04 96.43  15047      PQ762495.1       
Human respiratory syncytial virus A isolate...                    Human respir... NA              208893     53.3   53.3  100%  6e-04 96.43  15210      ON237296.1       
Human respiratory syncytial virus strain RSVA/Homo...             human respir... NA              11250      53.3   53.3  100%  6e-04 96.43  15225      KX765902.1       
Human respiratory syncytial virus A isolate...                    Human respir... NA              208893     53.3   53.3  100%  6e-04 96.43  15194      OZ280451.1       
Human respiratory syncytial virus A strain...                     Human respir... NA              208893     53.3   53.3  100%  6e-04 96.43  15171      OK649591.1       
Human respiratory syncytial virus A strain...                     Human respir... NA              208893     53.3   53.3  100%  6e-04 96.43  14960      OM857245.1       
Human respiratory syncytial virus A isolate KW/RSVA/49559,...     Human respir... NA              208893     53.3   53.3  100%  6e-04 96.43  15222      PP151388.1       
Human respiratory syncytial virus A isolate TEv-13-132, comple... Human respir... NA              208893     53.3   53.3  100%  6e-04 96.43  15277      KY654514.1       
Human respiratory syncytial virus A isolate...                    Human respir... NA              208893     53.3   53.3  100%  6e-04 96.43  15228      OR666519.1       
Human respiratory syncytial virus A isolate hRSV-A-G25X94F1,...   Human respir... NA              208893     53.3   53.3  100%  6e-04 96.43  14918      PV404304.1       
Human respiratory syncytial virus A isolate MN-MDH-RSVA-02411,... Human respir... NA              208893     53.3   53.3  100%  6e-04 96.43  15050      PV423120.1       
Human respiratory syncytial virus A isolate...                    Human respir... NA              208893     53.3   53.3  100%  6e-04 96.43  15197      OZ279163.1       
Human respiratory syncytial virus A isolate...                    Human respir... NA              208893     53.3   53.3  100%  6e-04 96.43  15198      OR287954.1       
Human respiratory syncytial virus A isolate hRSV-A-HS16061,...    Human respir... NA              208893     53.3   53.3  100%  6e-04 96.43  14679      OR882980.1       
Human respiratory syncytial virus A isolate MN-MDH-RSVA-02652,... Human respir... NA              208893     53.3   53.3  100%  6e-04 96.43  15044      PV545988.1       
Human respiratory syncytial virus A isolate OX02-8663-D05,...     Human respir... NA              208893     53.3   53.3  100%  6e-04 96.43  14409      MZ515739.1       
Human respiratory syncytial virus A isolate NIN-484, partial...   Human respir... NA              208893     53.3   53.3  100%  6e-04 96.43  15046      PQ348865.1       
Human respiratory syncytial virus A isolate 004-0001, partial...  Human respir... NA              208893     53.3   53.3  100%  6e-04 96.43  15170      PQ763037.1       
Human respiratory syncytial virus A isolate...                    Human respir... NA              208893     53.3   53.3  100%  6e-04 96.43  14777      OQ595269.2       
Human respiratory syncytial virus A isolate...                    Human respir... NA              208893     53.3   53.3  100%  6e-04 96.43  15216      ON237232.1       
Human respiratory syncytial virus A isolate...                    Human respir... NA              208893     53.3   53.3  100%  6e-04 96.43  15195      PP748746.1       
Human respiratory syncytial virus A strain...                     Human respir... NA              208893     53.3   53.3  100%  6e-04 96.43  15180      OK649643.1       
Human respiratory syncytial virus A isolate hRSV-A-HS22786,...    Human respir... NA              208893     53.3   53.3  100%  6e-04 96.43  14920      PV404543.1       
Human respiratory syncytial virus A isolate hRSV-A-G56Z73P9,...   Human respir... NA              208893     53.3   53.3  100%  6e-04 96.43  13822      PV404611.1       
Human respiratory syncytial virus A isolate MN-MDH-RSVA-02758,... Human respir... NA              208893     53.3   53.3  100%  6e-04 96.43  15045      PV546094.1       
Human respiratory syncytial virus A isolate WA-UW-35797,...       Human respir... NA              208893     53.3   53.3  100%  6e-04 96.43  15260      PP530269.1       
Human respiratory syncytial virus A isolate...                    Human respir... NA              208893     53.3   53.3  100%  6e-04 96.43  15261      OP890325.1       
Human respiratory syncytial virus A isolate UU02-0010-V01,...     Human respir... NA              208893     53.3   53.3  100%  6e-04 96.43  14992      MZ515983.1       
Human respiratory syncytial virus A strain...                     Human respir... NA              208893     53.3   53.3  100%  6e-04 96.43  14769      OQ941717.1       
Human respiratory syncytial virus A isolate...                    Human respir... NA              208893     53.3   53.3  100%  6e-04 96.43  15203      OZ279486.1       
Human respiratory syncytial virus A isolate...                    Human respir... NA              208893     53.3   53.3  100%  6e-04 96.43  15145      OQ024122.1       
Human respiratory syncytial virus A isolate...                    Human respir... NA              208893     53.3   53.3  100%  6e-04 96.43  14923      OQ171917.1       
Human respiratory syncytial virus A isolate 490103031, complet... Human respir... NA              208893     53.3   53.3  100%  6e-04 96.43  15222      PP376457.1       
Human respiratory syncytial virus A isolate 2024-01VA01, parti... Human respir... NA              208893     53.3   53.3  100%  6e-04 96.43  14817      PP974160.1       
Human respiratory syncytial virus A strain...                     Human respir... NA              208893     53.3   53.3  100%  6e-04 96.43  14959      OM857295.1       
Human respiratory syncytial virus A isolate MN-MDH-RSVA-00535,... Human respir... NA              208893     53.3   53.3  100%  6e-04 96.43  15053      PP847377.1       
Human respiratory syncytial virus A isolate...                    Human respir... NA              208893     53.3   53.3  100%  6e-04 96.43  15189      OZ279074.1       
Human respiratory syncytial virus A strain...                     Human respir... NA              208893     53.3   53.3  100%  6e-04 96.43  14855      PP760387.1       
Human respiratory syncytial virus A isolate...                    Human respir... NA              208893     53.3   53.3  100%  6e-04 96.43  15192      OZ280174.1       
Human respiratory syncytial virus A isolate...                    Human respir... NA              208893     53.3   53.3  100%  6e-04 96.43  15194      OZ279152.1       
Human respiratory syncytial virus A strain RSVA/Homo...           Human respir... NA              208893     53.3   53.3  100%  6e-04 96.43  15099      MK109774.1       
Human respiratory syncytial virus A strain...                     Human respir... NA              208893     53.3   53.3  100%  6e-04 96.43  15235      PP352320.1       
Human respiratory syncytial virus A isolate MN-MDH-RSVA-01109,... Human respir... NA              208893     53.3   53.3  100%  6e-04 96.43  15050      PQ788210.1       
Human respiratory syncytial virus A strain...                     Human respir... NA              208893     53.3   53.3  100%  6e-04 96.43  14960      OM857280.1       
Human respiratory syncytial virus A isolate 010203031, complet... Human respir... NA              208893     53.3   53.3  100%  6e-04 96.43  15227      PP376678.1       
Human respiratory syncytial virus A isolate 011-0037, partial...  Human respir... NA              208893     53.3   53.3  100%  6e-04 96.43  14887      PQ762751.1       
Human respiratory syncytial virus A isolate 010102008, complet... Human respir... NA              208893     53.3   53.3  100%  6e-04 96.43  15227      PP376377.1       
Human respiratory syncytial virus A isolate MN-MDH-RSVA-02532,... Human respir... NA              208893     53.3   53.3  100%  6e-04 96.43  15046      PV535400.1       
Human respiratory syncytial virus A isolate hRSV-A-G43S01V0,...   Human respir... NA              208893     53.3   53.3  100%  6e-04 96.43  14427      PP781428.1       
Human respiratory syncytial virus A isolate MN-MDH-RSVA-01080,... Human respir... NA              208893     53.3   53.3  100%  6e-04 96.43  15050      PQ788239.1       
Human respiratory syncytial virus A isolate...                    Human respir... NA              208893     53.3   53.3  100%  6e-04 96.43  15276      PV178434.1       
Human respiratory syncytial virus A isolate...                    Human respir... NA              208893     53.3   53.3  100%  6e-04 96.43  15196      OR287849.1       
Human respiratory syncytial virus A isolate...                    Human respir... NA              208893     53.3   53.3  100%  6e-04 96.43  15280      OR666545.1       
Human respiratory syncytial virus A isolate hRSV-A-G43S00U8,...   Human respir... NA              208893     53.3   53.3  100%  6e-04 96.43  14430      PP781390.1       
Human respiratory syncytial virus A isolate...                    Human respir... NA              208893     53.3   53.3  100%  6e-04 96.43  15209      ON237280.1       
Human respiratory syncytial virus A isolate MXF6ATLQYG genome...  Human respir... NA              208893     53.3   53.3  100%  6e-04 96.43  15218      OZ277701.1       
Human respiratory syncytial virus A isolate...                    Human respir... NA              208893     53.3   53.3  100%  6e-04 96.43  15072      OQ024132.1       
Human respiratory syncytial virus A isolate RSVLO540, partial...  Human respir... NA              208893     53.3   53.3  100%  6e-04 96.43  15047      PQ348822.1       
Human respiratory syncytial virus A strain...                     Human respir... NA              208893     53.3   53.3  100%  6e-04 96.43  14834      PP352349.1       
Human respiratory syncytial virus strain RSVA/Homo...             human respir... NA              11250      53.3   53.3  100%  6e-04 96.43  15167      KX765933.1       
Human respiratory syncytial virus isolate...                      human respir... NA              11250      53.3   53.3  100%  6e-04 96.43  14703      KX510264.1       
Human respiratory syncytial virus A strain RSVA/Homo...           Human respir... NA              208893     53.3   53.3  100%  6e-04 96.43  15117      MG642061.1       
Human respiratory syncytial virus A isolate...                    Human respir... NA              208893     53.3   53.3  100%  6e-04 96.43  15233      OQ171923.1       
Human respiratory syncytial virus A isolate...                    Human respir... NA              208893     53.3   53.3  100%  6e-04 96.43  15198      OR287944.1       
Human respiratory syncytial virus A isolate MN-MDH-RSVA-00889,... Human respir... NA              208893     53.3   53.3  100%  6e-04 96.43  14855      PP978500.1       
Human respiratory syncytial virus A isolate MN-MDH-RSVA-01858,... Human respir... NA              208893     53.3   53.3  100%  6e-04 96.43  15051      PV211573.1       
Human respiratory syncytial virus A isolate WA-UW-55411,...       Human respir... NA              208893     53.3   53.3  100%  6e-04 96.43  15243      PP959043.1       
Human respiratory syncytial virus A isolate...                    Human respir... NA              208893     53.3   53.3  100%  6e-04 96.43  15199      OZ279905.1       
Human respiratory syncytial virus A isolate UU01A-0148-V02,...    Human respir... NA              208893     53.3   53.3  100%  6e-04 96.43  15276      MZ516080.1       
Human respiratory syncytial virus A isolate MN-MDH-RSVA-03058,... Human respir... NA              208893     53.3   53.3  100%  6e-04 96.43  15046      PV640312.1       
Human respiratory syncytial virus A isolate A19160803, complet... Human respir... NA              208893     53.3   53.3  100%  6e-04 96.43  15076      PP969987.1       
Human respiratory syncytial virus A strain...                     Human respir... NA              208893     53.3   53.3  100%  6e-04 96.43  15196      OK649649.1       
Human respiratory syncytial virus A isolate...                    Human respir... NA              208893     53.3   53.3  100%  6e-04 96.43  15244      OR795366.1       
Human respiratory syncytial virus A isolate OX02-8663-D04,...     Human respir... NA              208893     53.3   53.3  100%  6e-04 96.43  15276      MZ515870.1       
Human respiratory syncytial virus A isolate hRSV-A-G25Y17E1,...   Human respir... NA              208893     53.3   53.3  100%  6e-04 96.43  14919      PV404480.1       
Human respiratory syncytial virus strain A/NSW/WM1214401/2017,... human respir... NA              11250      53.3   53.3  100%  6e-04 96.43  15218      MW160824.1       
Human respiratory syncytial virus A isolate 040-0008, partial...  Human respir... NA              208893     53.3   53.3  100%  6e-04 96.43  15231      PQ762982.1       
Human respiratory syncytial virus A isolate HR19501-08 matrix...  Human respir... NA              208893     53.3   53.3  100%  6e-04 96.43  963        MF104641.1       
Human respiratory syncytial virus A isolate...                    Human respir... NA              208893     53.3   53.3  100%  6e-04 96.43  15211      ON237230.1       
Human respiratory syncytial virus A isolate SE02-0021-V01,...     Human respir... NA              208893     53.3   53.3  100%  6e-04 96.43  15283      MZ515633.1       
Human respiratory syncytial virus A isolate 582750388_E9_S69,...  Human respir... NA              208893     53.3   53.3  100%  6e-04 96.43  14942      PQ114111.1       
Human respiratory syncytial virus A isolate TH/CU91/2011,...      Human respir... NA              208893     53.3   53.3  100%  6e-04 96.43  15220      MH447951.1       
Human respiratory syncytial virus A isolate...                    Human respir... NA              208893     53.3   53.3  100%  6e-04 96.43  15098      MH182019.1       
Human respiratory syncytial virus A isolate 010102005, complet... Human respir... NA              208893     53.3   53.3  100%  6e-04 96.43  15227      PP376449.1       
Human respiratory syncytial virus A isolate...                    Human respir... NA              208893     53.3   53.3  100%  6e-04 96.43  15214      PQ618075.1       
Human respiratory syncytial virus A isolate 340102016, complet... Human respir... NA              208893     53.3   53.3  100%  6e-04 96.43  15222      PP376536.1       
Human respiratory syncytial virus A isolate MN-MDH-RSVA-01940,... Human respir... NA              208893     53.3   53.3  100%  6e-04 96.43  15051      PV211655.1       
Human respiratory syncytial virus A isolate 010103016, complet... Human respir... NA              208893     53.3   53.3  100%  6e-04 96.43  15224      PP376482.1       
Human respiratory syncytial virus A isolate...                    Human respir... NA              208893     53.3   53.3  100%  6e-04 96.43  15171      OR795319.1       
Human respiratory syncytial virus A strain 8P3, complete genome   Human respir... NA              208893     53.3   53.3  100%  6e-04 96.43  15137      MF001050.1       
Human respiratory syncytial virus A isolate...                    Human respir... NA              208893     53.3   53.3  100%  6e-04 96.43  15129      PQ008874.1       
Human respiratory syncytial virus A strain...                     Human respir... NA              208893     53.3   53.3  100%  6e-04 96.43  15093      PP352358.1       
Human respiratory syncytial virus A isolate A19160772, partial... Human respir... NA              208893     53.3   53.3  100%  6e-04 96.43  15074      PP970018.1       
Human respiratory syncytial virus A isolate...                    Human respir... NA              208893     53.3   53.3  100%  6e-04 96.43  15186      OZ279149.1       
Human respiratory syncytial virus A isolate MN-MDH-RSVA-02925,... Human respir... NA              208893     53.3   53.3  100%  6e-04 96.43  15046      PV629327.1       
Human respiratory syncytial virus A isolate...                    Human respir... NA              208893     53.3   53.3  100%  6e-04 96.43  14779      OR162236.2       
Human respiratory syncytial virus A isolate A-23S205, complete... Human respir... NA              208893     53.3   53.3  100%  6e-04 96.43  15225      PV367339.1       
Human respiratory syncytial virus A isolate 019-0004, partial...  Human respir... NA              208893     53.3   53.3  100%  6e-04 96.43  15169      PQ763086.1       
Human respiratory syncytial virus A isolate MN-MDH-RSVA-01533,... Human respir... NA              208893     53.3   53.3  100%  6e-04 96.43  15046      PV080964.1       
Human respiratory syncytial virus A HRSV/A/Japan/22U010iso/202... Human respir... NA              208893     53.3   53.3  100%  6e-04 96.43  15224      LC862043.1       
Respiratory syncytial virus isolate...                            Respiratory ... NA              12814      53.3   53.3  100%  6e-04 96.43  15256      OZ275249.1       
Human respiratory syncytial virus A isolate hRSV-A-G25X97P9,...   Human respir... NA              208893     53.3   53.3  100%  6e-04 96.43  14922      PV404318.1       
Human respiratory syncytial virus A isolate...                    Human respir... NA              208893     53.3   53.3  100%  6e-04 96.43  15185      OZ279096.1       
Human respiratory syncytial virus A isolate hRSV-A-G25Y06O5,...   Human respir... NA              208893     53.3   53.3  100%  6e-04 96.43  14921      PV404522.1       
Human respiratory syncytial virus A isolate MN-MDH-RSVA-02785,... Human respir... NA              208893     53.3   53.3  100%  6e-04 96.43  15048      PV546121.1       
Human respiratory syncytial virus A isolate...                    Human respir... NA              208893     53.3   53.3  100%  6e-04 96.43  15198      OZ278946.1       
Human respiratory syncytial virus A isolate 490102029, complet... Human respir... NA              208893     53.3   53.3  100%  6e-04 96.43  15223      PP376431.1       
Human respiratory syncytial virus A isolate 014-0004, partial...  Human respir... NA              208893     53.3   53.3  100%  6e-04 96.43  15170      PQ763076.1       
Human respiratory syncytial virus A isolate...                    Human respir... NA              208893     53.3   53.3  100%  6e-04 96.43  15198      OZ280168.1       
Human respiratory syncytial virus A isolate MN-MDH-RSVA-02236,... Human respir... NA              208893     53.3   53.3  100%  6e-04 96.43  15045      PV246704.1       
Human respiratory syncytial virus A isolate MN-MDH-RSVA-02710,... Human respir... NA              208893     53.3   53.3  100%  6e-04 96.43  15046      PV546046.1       
Human respiratory syncytial virus A strain...                     Human respir... NA              208893     53.3   53.3  100%  6e-04 96.43  15183      OK649590.1       
Human respiratory syncytial virus A isolate RSVLO208, partial...  Human respir... NA              208893     53.3   53.3  100%  6e-04 96.43  15045      PQ349002.1       
Human respiratory syncytial virus A isolate 340103028, complet... Human respir... NA              208893     53.3   53.3  100%  6e-04 96.43  15224      PP376630.1       
Human respiratory syncytial virus A isolate...                    Human respir... NA              208893     53.3   53.3  100%  6e-04 96.43  15259      PV178634.1       
Human respiratory syncytial virus A isolate 010102004, complet... Human respir... NA              208893     53.3   53.3  100%  6e-04 96.43  15223      PP376448.1       
Human respiratory syncytial virus A isolate A18321050, complet... Human respir... NA              208893     53.3   53.3  100%  6e-04 96.43  14607      PP969973.1       
Human respiratory syncytial virus A isolate 035-0013, partial...  Human respir... NA              208893     53.3   53.3  100%  6e-04 96.43  15166      PQ762929.1       
Human respiratory syncytial virus A isolate...                    Human respir... NA              208893     53.3   53.3  100%  6e-04 96.43  15036      OR795373.1       
Human respiratory syncytial virus A isolate...                    Human respir... NA              208893     53.3   53.3  100%  6e-04 96.43  15200      OZ279512.1       
Human respiratory syncytial virus A isolate MN-MDH-RSVA-01415,... Human respir... NA              208893     53.3   53.3  100%  6e-04 96.43  15045      PV016932.1       
Human respiratory syncytial virus A isolate...                    Human respir... NA              208893     53.3   53.3  100%  6e-04 96.43  15193      OZ280418.1       
Human respiratory syncytial virus A isolate hRSV-A-RA168134826... Human respir... NA              208893     53.3   53.3  100%  6e-04 96.43  14918      PV404467.1       
Human respiratory syncytial virus isolate MN-MDH-RSVA-01016,...   human respir... NA              11250      53.3   53.3  100%  6e-04 96.43  15048      PQ762520.1       
Human respiratory syncytial virus A isolate...                    Human respir... NA              208893     53.3   53.3  100%  6e-04 96.43  14781      OP744450.2       
Human respiratory syncytial virus A isolate RSVLO1069, partial... Human respir... NA              208893     53.3   53.3  100%  6e-04 96.43  15047      PQ348887.1       
Human respiratory syncytial virus A isolate...                    Human respir... NA              208893     53.3   53.3  100%  6e-04 96.43  15191      OZ280259.1       
Human respiratory syncytial virus A isolate MN-MDH-RSVA-01561,... Human respir... NA              208893     53.3   53.3  100%  6e-04 96.43  15048      PV080992.1       
Human respiratory syncytial virus A isolate 2017-R5732, partia... Human respir... NA              208893     53.3   53.3  100%  6e-04 96.43  14832      PP974125.1       
Human respiratory syncytial virus A isolate CZXEJXY3IQ genome...  Human respir... NA              208893     53.3   53.3  100%  6e-04 96.43  15218      OZ277683.1       
Orthopneumovirus hominis isolate RNA genome assembly, segment: 1  Orthopneumov... NA              3049954    53.3   53.3  100%  6e-04 96.43  15231      OZ274128.1       
Human respiratory syncytial virus A isolate hRSV-A-G25X82E6,...   Human respir... NA              208893     53.3   53.3  100%  6e-04 96.43  14923      PV404616.1       
Human respiratory syncytial virus A isolate RSVLO303, partial...  Human respir... NA              208893     53.3   53.3  100%  6e-04 96.43  15050      PQ348984.1       
Human respiratory syncytial virus A isolate MN-MDH-RSVA-00346,... Human respir... NA              208893     53.3   53.3  100%  6e-04 96.43  14853      PP709393.1       
Human respiratory syncytial virus A isolate hRSV-A-HCV11056,...   Human respir... NA              208893     53.3   53.3  100%  6e-04 96.43  14683      OR915737.1       
Human respiratory syncytial virus A isolate hRSV-A-HCV11629,...   Human respir... NA              208893     53.3   53.3  100%  6e-04 96.43  14428      OR915770.1       
Human respiratory syncytial virus A isolate MN-MDH-RSVA-02961,... Human respir... NA              208893     53.3   53.3  100%  6e-04 96.43  15046      PV629362.1       
Human respiratory syncytial virus A isolate OX02-9767-D06,...     Human respir... NA              208893     53.3   53.3  100%  6e-04 96.43  15278      MZ515993.1       
Human respiratory syncytial virus A isolate...                    Human respir... NA              208893     53.3   53.3  100%  6e-04 96.43  15202      PV178409.1       
Human respiratory syncytial virus A isolate A-19S018, complete... Human respir... NA              208893     53.3   53.3  100%  6e-04 96.43  15225      PV367304.1       
Human respiratory syncytial virus A isolate 550102102, complet... Human respir... NA              208893     53.3   53.3  100%  6e-04 96.43  15222      PP376737.1       
Human respiratory syncytial virus A strain...                     Human respir... NA              208893     53.3   53.3  100%  6e-04 96.43  15175      OK649660.1       
Human respiratory syncytial virus A isolate...                    Human respir... NA              208893     53.3   53.3  100%  6e-04 96.43  15211      PQ618037.1       
Human respiratory syncytial virus A isolate MN-MDH-RSVA-02186,... Human respir... NA              208893     53.3   53.3  100%  6e-04 96.43  15050      PV246654.1       
Respiratory syncytial virus isolate Respiratory swabs genome...   Respiratory ... NA              12814      53.3   53.3  100%  6e-04 96.43  15192      OZ211297.1       
Human respiratory syncytial virus A isolate...                    Human respir... NA              208893     53.3   53.3  100%  6e-04 96.43  15269      PV178448.1       
Human respiratory syncytial virus A isolate 886103001, complet... Human respir... NA              208893     53.3   53.3  100%  6e-04 96.43  15224      PP376280.1       
Human respiratory syncytial virus A isolate...                    Human respir... NA              208893     53.3   53.3  100%  6e-04 96.43  15188      OZ279079.1       
Human respiratory syncytial virus A isolate...                    Human respir... NA              208893     53.3   53.3  100%  6e-04 96.43  15011      PP495941.1       
Human respiratory syncytial virus A isolate SE01A-0071-V02,...    Human respir... NA              208893     53.3   53.3  100%  6e-04 96.43  15275      MZ515984.1       
Human respiratory syncytial virus A isolate...                    Human respir... NA              208893     53.3   53.3  100%  6e-04 96.43  15196      PQ638693.1       
Human respiratory syncytial virus A isolate p1306-121310736A,...  Human respir... NA              208893     53.3   53.3  100%  6e-04 96.43  15258      OR466360.1       
Human respiratory syncytial virus A isolate...                    Human respir... NA              208893     53.3   53.3  100%  6e-04 96.43  15201      OZ279290.1       
Human respiratory syncytial virus A isolate...                    Human respir... NA              208893     53.3   53.3  100%  6e-04 96.43  15201      OZ279579.1       
Human respiratory syncytial virus A isolate...                    Human respir... NA              208893     53.3   53.3  100%  6e-04 96.43  15212      PQ618025.1       
Human respiratory syncytial virus A isolate hRSV-A-RA865922358... Human respir... NA              208893     53.3   53.3  100%  6e-04 96.43  14918      PV404379.1       
Human respiratory syncytial virus A isolate...                    Human respir... NA              208893     53.3   53.3  100%  6e-04 96.43  15192      OZ280029.1       
Human respiratory syncytial virus A isolate A-21S035, complete... Human respir... NA              208893     53.3   53.3  100%  6e-04 96.43  15225      PV367316.1       
Human respiratory syncytial virus A HRSV/A/Japan/20RS192iso/20... Human respir... NA              208893     53.3   53.3  100%  6e-04 96.43  15227      LC862075.1       
Human respiratory syncytial virus A isolate...                    Human respir... NA              208893     53.3   53.3  100%  6e-04 96.43  15194      OZ280301.1       
Human respiratory syncytial virus A isolate OX02-8260-D04,...     Human respir... NA              208893     53.3   53.3  100%  6e-04 96.43  15275      MZ515998.1       
Human respiratory syncytial virus A isolate MN-MDH-RSVA-01828,... Human respir... NA              208893     53.3   53.3  100%  6e-04 96.43  15049      PV211543.1       
Human respiratory syncytial virus A isolate 2023-01R0919,...      Human respir... NA              208893     53.3   53.3  100%  6e-04 96.43  14972      PP974167.1       
Human respiratory syncytial virus A isolate hRSV-A-RA582998638... Human respir... NA              208893     53.3   53.3  100%  6e-04 96.43  14919      PV404375.1       
Human respiratory syncytial virus A isolate UU02-0012-V01,...     Human respir... NA              208893     53.3   53.3  100%  6e-04 96.43  15273      MZ516058.1       
Human respiratory syncytial virus strain A/NSW/WM2829A/12,...     human respir... NA              11250      53.3   53.3  100%  6e-04 96.43  14887      MH760603.1       
Human respiratory syncytial virus A isolate...                    Human respir... NA              208893     53.3   53.3  100%  6e-04 96.43  14950      MN630094.1       
Human respiratory syncytial virus A isolate...                    Human respir... NA              208893     53.3   53.3  100%  6e-04 96.43  15211      ON237246.1       
Human respiratory syncytial virus A isolate...                    Human respir... NA              208893     53.3   53.3  100%  6e-04 96.43  15187      PP795142.1       
Human respiratory syncytial virus A isolate hRSV-A-RA618461592... Human respir... NA              208893     53.3   53.3  100%  6e-04 96.43  14919      PV404374.1       
Human respiratory syncytial virus A isolate MN-MDH-RSVA-02918,... Human respir... NA              208893     53.3   53.3  100%  6e-04 96.43  15043      PV629320.1       
Human respiratory syncytial virus A isolate MN-MDH-RSVA-01848,... Human respir... NA              208893     53.3   53.3  100%  6e-04 96.43  15045      PV211563.1       
Human respiratory syncytial virus A isolate...                    Human respir... NA              208893     53.3   53.3  100%  6e-04 96.43  15227      PP833560.1       
Human respiratory syncytial virus A isolate hRSV-A-RA359174266... Human respir... NA              208893     53.3   53.3  100%  6e-04 96.43  14916      PV404501.1       
Human respiratory syncytial virus A isolate...                    Human respir... NA              208893     53.3   53.3  100%  6e-04 96.43  15238      OR795356.1       
Human respiratory syncytial virus A isolate MN-MDH-RSVA-01500,... Human respir... NA              208893     53.3   53.3  100%  6e-04 96.43  15045      PV080931.1       
Human respiratory syncytial virus A isolate...                    Human respir... NA              208893     53.3   53.3  100%  6e-04 96.43  15163      OZ280570.1       
Human respiratory syncytial virus A isolate ASU102677, complet... Human respir... NA              208893     53.3   53.3  100%  6e-04 96.43  15221      OR143159.1       
Human respiratory syncytial virus A isolate MN-MDH-RSVA-00256,... Human respir... NA              208893     53.3   53.3  100%  6e-04 96.43  15046      PP594815.1       
Human respiratory syncytial virus A isolate hRSV-A-D13J35K4,...   Human respir... NA              208893     53.3   53.3  100%  6e-04 96.43  14426      OR872635.1       
Human respiratory syncytial virus A isolate hRSV-A-RA891753787... Human respir... NA              208893     53.3   53.3  100%  6e-04 96.43  14921      PV404373.1       
Human respiratory syncytial virus A isolate...                    Human respir... NA              208893     53.3   53.3  100%  6e-04 96.43  15228      OR795463.1       
Human respiratory syncytial virus A isolate 610101018, complet... Human respir... NA              208893     53.3   53.3  100%  6e-04 96.43  15223      PP376512.1       
Human respiratory syncytial virus A strain...                     Human respir... NA              208893     53.3   53.3  100%  6e-04 96.43  15171      PP784978.1       
Human respiratory syncytial virus A isolate ASU102759, complet... Human respir... NA              208893     53.3   53.3  100%  6e-04 96.43  15225      OR143210.1       
Human respiratory syncytial virus A isolate MN-MDH-RSVA-01544,... Human respir... NA              208893     53.3   53.3  100%  6e-04 96.43  15043      PV080975.1       
Human respiratory syncytial virus A isolate hRSV-A-RA689935772... Human respir... NA              208893     53.3   53.3  100%  6e-04 96.43  14919      PV404291.1       
Human respiratory syncytial virus A isolate p1306-121310702A,...  Human respir... NA              208893     53.3   53.3  100%  6e-04 96.43  15174      OR466328.1       
Human respiratory syncytial virus A isolate...                    Human respir... NA              208893     53.3   53.3  100%  6e-04 96.43  15025      PV206798.1       
Human respiratory syncytial virus A isolate MN-MDH-RSVA-02288,... Human respir... NA              208893     53.3   53.3  100%  6e-04 96.43  15050      PV277705.1       
Human respiratory syncytial virus A sugckmmaht NGO3 viral cRNA... Human respir... NA              208893     53.3   53.3  100%  6e-04 96.43  15236      LC530050.1       
Respiratory syncytial virus isolate Respiratory swabs genome...   Respiratory ... NA              12814      53.3   53.3  100%  6e-04 96.43  15192      OZ211342.1       
Human respiratory syncytial virus A isolate 006-0003, partial...  Human respir... NA              208893     53.3   53.3  100%  6e-04 96.43  15172      PQ737343.1       
Human respiratory syncytial virus A isolate RSVLO895, complete... Human respir... NA              208893     53.3   53.3  100%  6e-04 96.43  15083      PQ348893.1       
Human respiratory syncytial virus A isolate MN-MDH-RSVA-01581,... Human respir... NA              208893     53.3   53.3  100%  6e-04 96.43  15051      PV081012.1       
Human respiratory syncytial virus A isolate 010203015, complet... Human respir... NA              208893     53.3   53.3  100%  6e-04 96.43  15225      PP376313.1       
Human respiratory syncytial virus A isolate...                    Human respir... NA              208893     53.3   53.3  100%  6e-04 96.43  15276      PV178270.1       
Respiratory syncytial virus isolate Respiratory swabs genome...   Respiratory ... NA              12814      53.3   53.3  100%  6e-04 96.43  15190      OZ211306.1       
Human respiratory syncytial virus A isolate...                    Human respir... NA              208893     53.3   53.3  100%  6e-04 96.43  15090      OR522495.1       
Human respiratory syncytial virus A isolate A19160818, complet... Human respir... NA              208893     53.3   53.3  100%  6e-04 96.43  15075      PP969963.1       
Human respiratory syncytial virus A isolate UU02-0205-V01,...     Human respir... NA              208893     53.3   53.3  100%  6e-04 96.43  15276      MZ515985.1       
Human respiratory syncytial virus A isolate...                    Human respir... NA              208893     53.3   53.3  100%  6e-04 96.43  15224      PQ610201.2       
Human respiratory syncytial virus A strain...                     Human respir... NA              208893     53.3   53.3  100%  6e-04 96.43  15093      PP352387.1       
Human respiratory syncytial virus A isolate hRSV-A-RA894281777... Human respir... NA              208893     53.3   53.3  100%  6e-04 96.43  14920      PV404380.1       
Human respiratory syncytial virus A isolate...                    Human respir... NA              208893     53.3   53.3  100%  6e-04 96.43  15196      PP495914.1       
Human respiratory syncytial virus A isolate MN-MDH-RSVA-01504,... Human respir... NA              208893     53.3   53.3  100%  6e-04 96.43  15045      PV080935.1       
Human respiratory syncytial virus isolate MN-MDH-RSVA-01223,...   human respir... NA              11250      53.3   53.3  100%  6e-04 96.43  15048      PQ849774.1       
Human respiratory syncytial virus A isolate MN-MDH-RSVA-02563,... Human respir... NA              208893     53.3   53.3  100%  6e-04 96.43  15050      PV535431.1       
Human respiratory syncytial virus A isolate...                    Human respir... NA              208893     53.3   53.3  100%  6e-04 96.43  15134      OR287919.1       
Human respiratory syncytial virus A isolate MN-MDH-RSVA-01088,... Human respir... NA              208893     53.3   53.3  100%  6e-04 96.43  15050      PQ788231.1       
Human respiratory syncytial virus A isolate A18321081, complet... Human respir... NA              208893     53.3   53.3  100%  6e-04 96.43  15015      PP969980.1       
Human respiratory syncytial virus A isolate KW/RSVA/15, comple... Human respir... NA              208893     53.3   53.3  100%  6e-04 96.43  15222      PP151346.1       
Human respiratory syncytial virus A isolate 2401V260241, parti... Human respir... NA              208893     53.3   53.3  100%  6e-04 96.43  14792      PQ899856.1       
Human respiratory syncytial virus A isolate p1306-121310715A,...  Human respir... NA              208893     53.3   53.3  100%  6e-04 96.43  15526      OR466341.1       
Human respiratory syncytial virus A isolate...                    Human respir... NA              208893     53.3   53.3  100%  6e-04 96.43  15193      OZ280129.1       
Human respiratory syncytial virus A isolate MN-MDH-RSVA-00735,... Human respir... NA              208893     53.3   53.3  100%  6e-04 96.43  14855      PP957748.1       
Human respiratory syncytial virus A isolate 031-0041, partial...  Human respir... NA              208893     53.3   53.3  100%  6e-04 96.43  15207      PQ763169.1       
Human respiratory syncytial virus A isolate UU01A-0135-V02,...    Human respir... NA              208893     53.3   53.3  100%  6e-04 96.43  15273      MZ516088.1       
Human respiratory syncytial virus A isolate A-22S008, complete... Human respir... NA              208893     53.3   53.3  100%  6e-04 96.43  15223      PV367330.1       
Human respiratory syncytial virus A isolate...                    Human respir... NA              208893     53.3   53.3  100%  6e-04 96.43  15199      PP748691.1       
Human respiratory syncytial virus A isolate 010203013, complet... Human respir... NA              208893     53.3   53.3  100%  6e-04 96.43  15223      PP376813.1       
Human respiratory syncytial virus A isolate hRSV-A-G43R63U7,...   Human respir... NA              208893     53.3   53.3  100%  6e-04 96.43  14675      PP781384.1       
Human respiratory syncytial virus A isolate...                    Human respir... NA              208893     53.3   53.3  100%  6e-04 96.43  14721      PP785439.1       
Human respiratory syncytial virus A isolate ASU102780, complet... Human respir... NA              208893     53.3   53.3  100%  6e-04 96.43  15225      OR143220.1       
Human respiratory syncytial virus A isolate 5ERCMZCIK0 genome...  Human respir... NA              208893     53.3   53.3  100%  6e-04 96.43  14823      OZ277704.1       
Human respiratory syncytial virus A strain...                     Human respir... NA              208893     53.3   53.3  100%  6e-04 96.43  15096      PP352335.1       
Human respiratory syncytial virus A isolate...                    Human respir... NA              208893     53.3   53.3  100%  6e-04 96.43  15197      PP795145.1       
Human respiratory syncytial virus A isolate RSV033, complete...   Human respir... NA              208893     53.3   53.3  100%  6e-04 96.43  15218      PX133038.1       
Human respiratory syncytial virus A isolate RSVLO59, partial...   Human respir... NA              208893     53.3   53.3  100%  6e-04 96.43  15050      PQ348825.1       
Human respiratory syncytial virus A isolate MN-MDH-RSVA-02511,... Human respir... NA              208893     53.3   53.3  100%  6e-04 96.43  15056      PV535379.1       
Human respiratory syncytial virus A isolate OX01A-8374-V02,...    Human respir... NA              208893     53.3   53.3  100%  6e-04 96.43  15275      MZ516073.1       
Human respiratory syncytial virus A isolate hRSV-A-G43R51P6,...   Human respir... NA              208893     53.3   53.3  100%  6e-04 96.43  14428      PP781388.1       
Human respiratory syncytial virus A isolate OXQCHSWIO9 genome...  Human respir... NA              208893     53.3   53.3  100%  6e-04 96.43  15152      OZ277665.1       
Human respiratory syncytial virus A strain...                     Human respir... NA              208893     53.3   53.3  100%  6e-04 96.43  14960      OM857319.1       
Human respiratory syncytial virus A isolate RSVLO822, partial...  Human respir... NA              208893     53.3   53.3  100%  6e-04 96.43  15045      PQ349013.1       
Human respiratory syncytial virus A isolate NIN-433, partial...   Human respir... NA              208893     53.3   53.3  100%  6e-04 96.43  15046      PQ348848.1       
Human respiratory syncytial virus A isolate 2023-12R0063,...      Human respir... NA              208893     53.3   53.3  100%  6e-04 96.43  14828      PP974162.1       
Human respiratory syncytial virus A isolate MN-MDH-RSVA-00403,... Human respir... NA              208893     53.3   53.3  100%  6e-04 96.43  15046      PP709457.1       
Human respiratory syncytial virus A isolate MN-MDH-RSVA-01557,... Human respir... NA              208893     53.3   53.3  100%  6e-04 96.43  15009      PV080988.1       
Human respiratory syncytial virus A isolate...                    Human respir... NA              208893     53.3   53.3  100%  6e-04 96.43  15209      ON237306.1       
Human respiratory syncytial virus A isolate...                    Human respir... NA              208893     53.3   53.3  100%  6e-04 96.43  15206      OZ279738.1       
Human respiratory syncytial virus A isolate 0594, complete genome Human respir... NA              208893     53.3   53.3  100%  6e-04 96.43  15277      MW582528.1       
Human respiratory syncytial virus A isolate...                    Human respir... NA              208893     53.3   53.3  100%  6e-04 96.43  14710      PP785489.1       
Human respiratory syncytial virus A isolate MN-MDH-RSVA-01311,... Human respir... NA              208893     53.3   53.3  100%  6e-04 96.43  15050      PQ870887.1       
Human respiratory syncytial virus A isolate MN-MDH-RSVA-02950,... Human respir... NA              208893     53.3   53.3  100%  6e-04 96.43  15045      PV629352.1       
Human respiratory syncytial virus A isolate A18321095, partial... Human respir... NA              208893     53.3   53.3  100%  6e-04 96.43  15018      PP969995.1       
Human respiratory syncytial virus A isolate p1306-121310701A,...  Human respir... NA              208893     53.3   53.3  100%  6e-04 96.43  15198      OR466327.1       
Human respiratory syncytial virus A genome assembly, complete...  Human respir... NA              208893     53.3   53.3  100%  6e-04 96.43  15233      OZ262273.1       
Human respiratory syncytial virus A isolate...                    Human respir... NA              208893     53.3   53.3  100%  6e-04 96.43  15213      PQ618042.1       
Human respiratory syncytial virus A isolate...                    Human respir... NA              208893     53.3   53.3  100%  6e-04 96.43  15194      PQ618079.1       
Human respiratory syncytial virus A isolate 2401V190175, parti... Human respir... NA              208893     53.3   53.3  100%  6e-04 96.43  15170      PQ899852.1       
Human respiratory syncytial virus isolate MN-MDH-RSVA-01247,...   human respir... NA              11250      53.3   53.3  100%  6e-04 96.43  15046      PQ849798.1       
Human respiratory syncytial virus A isolate 010203017, complet... Human respir... NA              208893     53.3   53.3  100%  6e-04 96.43  15226      PP376331.1       
Human respiratory syncytial virus A isolate...                    Human respir... NA              208893     53.3   53.3  100%  6e-04 96.43  14780      OR162222.2       
Human respiratory syncytial virus A isolate MN-MDH-RSVA-00139,... Human respir... NA              208893     53.3   53.3  100%  6e-04 96.43  14858      PP386350.1       
Human respiratory syncytial virus A isolate A-21S161, complete... Human respir... NA              208893     53.3   53.3  100%  6e-04 96.43  15224      PV367327.1       
Human respiratory syncytial virus A isolate Respiratory swabs...  Human respir... NA              208893     53.3   53.3  100%  6e-04 96.43  15190      OZ211302.1       
Human respiratory syncytial virus A isolate...                    Human respir... NA              208893     53.3   53.3  100%  6e-04 96.43  14779      OQ595313.2       
Human respiratory syncytial virus A isolate...                    Human respir... NA              208893     53.3   53.3  100%  6e-04 96.43  14779      OQ595365.2       
Human respiratory syncytial virus A isolate Respiratory swabs...  Human respir... NA              208893     53.3   53.3  100%  6e-04 96.43  15191      OZ224588.1       
Human respiratory syncytial virus A isolate 006-0006, partial...  Human respir... NA              208893     53.3   53.3  100%  6e-04 96.43  15161      PQ737344.1       
Human respiratory syncytial virus A strain SC0850, complete...    Human respir... NA              208893     53.3   53.3  100%  6e-04 96.43  15180      MN306045.1       
Human respiratory syncytial virus A isolate...                    Human respir... NA              208893     53.3   53.3  100%  6e-04 96.43  15089      OZ280148.1       
Human respiratory syncytial virus A isolate...                    Human respir... NA              208893     53.3   53.3  100%  6e-04 96.43  15210      MN630089.1       
Human respiratory syncytial virus A isolate HZ8RO6ZNF5 genome...  Human respir... NA              208893     53.3   53.3  100%  6e-04 96.43  14821      OZ277627.1       
Human respiratory syncytial virus A isolate...                    Human respir... NA              208893     53.3   53.3  100%  6e-04 96.43  15206      ON237313.1       
Synthetic Human respiratory syncytial virus A strain...           synthetic Hu... NA              2029569    53.3   53.3  100%  6e-04 96.43  15077      MF163437.1       
Human respiratory syncytial virus A isolate 310102036, complet... Human respir... NA              208893     53.3   53.3  100%  6e-04 96.43  15225      PP376388.1       
Human respiratory syncytial virus A isolate hRSV-A-RA587125837... Human respir... NA              208893     53.3   53.3  100%  6e-04 96.43  14921      PV404368.1       
Human respiratory syncytial virus A isolate MN-MDH-RSVA-02699,... Human respir... NA              208893     53.3   53.3  100%  6e-04 96.43  15050      PV546035.1       
Human respiratory syncytial virus A isolate RSVLO10, partial...   Human respir... NA              208893     53.3   53.3  100%  6e-04 96.43  15045      PQ348970.1       
Human respiratory syncytial virus A isolate hRSV-A-HS16503,...    Human respir... NA              208893     53.3   53.3  100%  6e-04 96.43  14680      OR915743.1       
Human respiratory syncytial virus A isolate...                    Human respir... NA              208893     53.3   53.3  100%  6e-04 96.43  15185      OZ279145.1       
Human respiratory syncytial virus A isolate MN-MDH-RSVA-02721,... Human respir... NA              208893     53.3   53.3  100%  6e-04 96.43  15050      PV546057.1       
Human respiratory syncytial virus strain A/NSW/WM0778A/16,...     human respir... NA              11250      53.3   53.3  100%  6e-04 96.43  14959      MH760630.1       
Human respiratory syncytial virus A isolate UU02-0003-D02,...     Human respir... NA              208893     53.3   53.3  100%  6e-04 96.43  15282      MZ515840.1       
Human respiratory syncytial virus A isolate...                    Human respir... NA              208893     53.3   53.3  100%  6e-04 96.43  14949      OR287893.1       
Human respiratory syncytial virus A isolate...                    Human respir... NA              208893     53.3   53.3  100%  6e-04 96.43  15197      OR522507.1       
Human respiratory syncytial virus A isolate...                    Human respir... NA              208893     53.3   53.3  100%  6e-04 96.43  15198      OZ279610.1       
Human respiratory syncytial virus A isolate MN-MDH-RSVA-00390,... Human respir... NA              208893     53.3   53.3  100%  6e-04 96.43  14855      PP709444.1       
Human respiratory syncytial virus A isolate...                    Human respir... NA              208893     53.3   53.3  100%  6e-04 96.43  15244      OQ171931.1       
Human respiratory syncytial virus A isolate...                    Human respir... NA              208893     53.3   53.3  100%  6e-04 96.43  15195      OZ280192.1       
Human respiratory syncytial virus A strain...                     Human respir... NA              208893     53.3   53.3  100%  6e-04 96.43  15047      PP352381.1       
Respiratory syncytial virus isolate MN-MDH-RSVA-00109, partial... Respiratory ... NA              12814      53.3   53.3  100%  6e-04 96.43  14858      PP270224.1       
Human respiratory syncytial virus A isolate 358103022, complet... Human respir... NA              208893     53.3   53.3  100%  6e-04 96.43  15225      PP376540.1       
Human respiratory syncytial virus A isolate MN-MDH-RSVA-00290,... Human respir... NA              208893     53.3   53.3  100%  6e-04 96.43  15047      PP668176.1       
Human respiratory syncytial virus A strain...                     Human respir... NA              208893     53.3   53.3  100%  6e-04 96.43  15220      PP352324.1       
Human respiratory syncytial virus A isolate MN-MDH-RSVA-02457,... Human respir... NA              208893     53.3   53.3  100%  6e-04 96.43  15045      PV423166.1       
Human respiratory syncytial virus A isolate 440103039, complet... Human respir... NA              208893     53.3   53.3  100%  6e-04 96.43  15230      PP376835.1       
Human respiratory syncytial virus strain A/NSW/WM1670A/16,...     human respir... NA              11250      53.3   53.3  100%  6e-04 96.43  14962      MH760635.1       
Human respiratory syncytial virus A isolate...                    Human respir... NA              208893     53.3   53.3  100%  6e-04 96.43  15093      OR795466.1       
Human respiratory syncytial virus A strain...                     Human respir... NA              208893     53.3   53.3  100%  6e-04 96.43  15156      PP203261.1       
Human respiratory syncytial virus strain A/NSW/WM4460A/12,...     human respir... NA              11250      53.3   53.3  100%  6e-04 96.43  14884      MH760604.1       
Human respiratory syncytial virus A strain...                     Human respir... NA              208893     53.3   53.3  100%  6e-04 96.43  14960      OM857271.1       
Human respiratory syncytial virus A isolate WA-UW-29247,...       Human respir... NA              208893     53.3   53.3  100%  6e-04 96.43  14958      PP530267.1       
Human respiratory syncytial virus A isolate hRSV-A-HS16052,...    Human respir... NA              208893     53.3   53.3  100%  6e-04 96.43  14680      OR883013.1       
Human respiratory syncytial virus A isolate SE02-0001-D03,...     Human respir... NA              208893     53.3   53.3  100%  6e-04 96.43  15279      MZ515760.1       
Human respiratory syncytial virus isolate MN-MDH-RSVA-01006,...   human respir... NA              11250      53.3   53.3  100%  6e-04 96.43  15043      PQ762510.1       
Human respiratory syncytial virus A isolate 490103028, complet... Human respir... NA              208893     53.3   53.3  100%  6e-04 96.43  15201      PP376362.1       
Human respiratory syncytial virus A isolate 070103041, complet... Human respir... NA              208893     53.3   53.3  100%  6e-04 96.43  15225      PP376273.1       
Human respiratory syncytial virus A isolate MN-MDH-RSVA-02521,... Human respir... NA              208893     53.3   53.3  100%  6e-04 96.43  15050      PV535389.1       
Human respiratory syncytial virus A HRSV/A/Japan/18RS085iso/20... Human respir... NA              208893     53.3   53.3  100%  6e-04 96.43  15223      LC871585.1       
Human respiratory syncytial virus A isolate MN-MDH-RSVA-01785,... Human respir... NA              208893     53.3   53.3  100%  6e-04 96.43  15046      PV211500.1       
Human respiratory syncytial virus A isolate...                    Human respir... NA              208893     53.3   53.3  100%  6e-04 96.43  15157      PP495852.1       
Human respiratory syncytial virus A isolate hRSV-A-HS15902,...    Human respir... NA              208893     53.3   53.3  100%  6e-04 96.43  14541      PP903807.1       
Human respiratory syncytial virus A isolate MN-MDH-RSVA-01491,... Human respir... NA              208893     53.3   53.3  100%  6e-04 96.43  15045      PV080922.1       
Human respiratory syncytial virus A isolate...                    Human respir... NA              208893     53.3   53.3  100%  6e-04 96.43  15271      PP795161.1       
Human respiratory syncytial virus A isolate...                    Human respir... NA              208893     53.3   53.3  100%  6e-04 96.43  14493      PV539285.1       
Human respiratory syncytial virus A isolate hRSV-A-G25Y05H2,...   Human respir... NA              208893     53.3   53.3  100%  6e-04 96.43  14922      PV822326.1       
Human respiratory syncytial virus A strain...                     Human respir... NA              208893     53.3   53.3  100%  6e-04 96.43  14960      OM857215.1       
Human respiratory syncytial virus A isolate 610101020, complet... Human respir... NA              208893     53.3   53.3  100%  6e-04 96.43  15223      PP376306.1       
Human respiratory syncytial virus A isolate 390103002, complet... Human respir... NA              208893     53.3   53.3  100%  6e-04 96.43  15221      PP376332.1       
Human respiratory syncytial virus A HRSV/A/Japan/21RS030iso/20... Human respir... NA              208893     53.3   53.3  100%  6e-04 96.43  15227      LC862052.1       
Human respiratory syncytial virus A isolate MN-MDH-RSVA-01116,... Human respir... NA              208893     53.3   53.3  100%  6e-04 96.43  14855      PQ788203.1       
Human respiratory syncytial virus A isolate...                    Human respir... NA              208893     53.3   53.3  100%  6e-04 96.43  14915      MH181883.1       
Human respiratory syncytial virus A isolate 031-0013, partial...  Human respir... NA              208893     53.3   53.3  100%  6e-04 96.43  15212      PQ762886.1       
Human respiratory syncytial virus A isolate Patient_G_D2,...      Human respir... NA              208893     53.3   53.3  100%  6e-04 96.43  15255      OK500257.1       
Human respiratory syncytial virus A isolate...                    Human respir... NA              208893     53.3   53.3  100%  6e-04 96.43  15214      PQ618048.1       
Human respiratory syncytial virus A isolate MN-MDH-RSVA-01953,... Human respir... NA              208893     53.3   53.3  100%  6e-04 96.43  15054      PV211668.1       
Respiratory syncytial virus isolate...                            Respiratory ... NA              12814      53.3   53.3  100%  6e-04 96.43  15240      OZ274772.1       
Human respiratory syncytial virus A isolate MN-MDH-RSVA-02768,... Human respir... NA              208893     53.3   53.3  100%  6e-04 96.43  15046      PV546104.1       
Human respiratory syncytial virus A isolate 310102033, complet... Human respir... NA              208893     53.3   53.3  100%  6e-04 96.43  15225      PP376354.1       
Human respiratory syncytial virus A isolate hRSV-A-W13J76L7,...   Human respir... NA              208893     53.3   53.3  100%  6e-04 96.43  13793      OR872634.1       
Human respiratory syncytial virus A isolate MN-MDH-RSVA-00125,... Human respir... NA              208893     53.3   53.3  100%  6e-04 96.43  14858      PP386339.1       
Human respiratory syncytial virus A isolate hRSV-A-G43Q55A3,...   Human respir... NA              208893     53.3   53.3  100%  6e-04 96.43  14680      OR882996.1       
Human respiratory syncytial virus isolate MN-MDH-RSVA-01224,...   human respir... NA              11250      53.3   53.3  100%  6e-04 96.43  15051      PQ849775.1       
Human respiratory syncytial virus A isolate hRSV-A-W13J82U2,...   Human respir... NA              208893     53.3   53.3  100%  6e-04 96.43  14426      OR872595.1       
Human respiratory syncytial virus A isolate 040-0022, partial...  Human respir... NA              208893     53.3   53.3  100%  6e-04 96.43  15275      PQ762996.1       
Human respiratory syncytial virus A isolate...                    Human respir... NA              208893     53.3   53.3  100%  6e-04 96.43  15133      OR795308.1       
Human respiratory syncytial virus A isolate...                    Human respir... NA              208893     53.3   53.3  100%  6e-04 96.43  14779      OQ595299.2       
Human respiratory syncytial virus A isolate MN-MDH-RSVA-02938,... Human respir... NA              208893     53.3   53.3  100%  6e-04 96.43  15050      PV629340.1       
Human respiratory syncytial virus A isolate hRSV-A-HCV12222,...   Human respir... NA              208893     53.3   53.3  100%  6e-04 96.43  14680      OR915764.1       
Human respiratory syncytial virus A HRSV/A/Japan/23U038iso/202... Human respir... NA              208893     53.3   53.3  100%  6e-04 96.43  15231      LC862025.1       
Human respiratory syncytial virus A strain...                     Human respir... NA              208893     53.3   53.3  100%  6e-04 96.43  15182      OK649599.1       
Human respiratory syncytial virus A isolate MN-MDH-RSVA-01901,... Human respir... NA              208893     53.3   53.3  100%  6e-04 96.43  14856      PV211616.1       
Human respiratory syncytial virus A isolate MN-MDH-RSVA-00921,... Human respir... NA              208893     53.3   53.3  100%  6e-04 96.43  15043      PP978532.1       
Human respiratory syncytial virus A isolate MN-MDH-RSVA-01075,... Human respir... NA              208893     53.3   53.3  100%  6e-04 96.43  15046      PQ788244.1       
Human respiratory syncytial virus A isolate MN-MDH-RSVA-01791,... Human respir... NA              208893     53.3   53.3  100%  6e-04 96.43  14855      PV211506.1       
Human respiratory syncytial virus A isolate...                    Human respir... NA              208893     53.3   53.3  100%  6e-04 96.43  15196      OZ278928.1       
Human respiratory syncytial virus A isolate...                    Human respir... NA              208893     53.3   53.3  100%  6e-04 96.43  15194      OZ278965.1       
Human orthopneumovirus isolate DW-RAT-036 genome assembly,...     human respir... NA              11250      53.3   53.3  100%  6e-04 96.43  15263      OY757684.1       
Human respiratory syncytial virus A isolate RSV063, complete...   Human respir... NA              208893     53.3   53.3  100%  6e-04 96.43  15204      PX133045.1       
Human respiratory syncytial virus A genome assembly, complete...  Human respir... NA              208893     53.3   53.3  100%  6e-04 96.43  14879      OZ262201.1       
Human respiratory syncytial virus A isolate 550102150, complet... Human respir... NA              208893     53.3   53.3  100%  6e-04 96.43  15227      PP376729.1       
Human respiratory syncytial virus A isolate hRSV-A-RA584353989... Human respir... NA              208893     53.3   53.3  100%  6e-04 96.43  14920      PV404382.1       
Human respiratory syncytial virus A isolate hRSV-A-G25X84N9,...   Human respir... NA              208893     53.3   53.3  100%  6e-04 96.43  14919      PV404620.1       
Human respiratory syncytial virus A isolate...                    Human respir... NA              208893     53.3   53.3  100%  6e-04 96.43  15161      OR795317.1       
Human respiratory syncytial virus A isolate 006-0022, complete... Human respir... NA              208893     53.3   53.3  100%  6e-04 96.43  15161      PQ737347.1       
Human respiratory syncytial virus isolate MN-MDH-RSVA-01220,...   human respir... NA              11250      53.3   53.3  100%  6e-04 96.43  15051      PQ849771.1       
Human respiratory syncytial virus A isolate MN-MDH-RSVA-00905,... Human respir... NA              208893     53.3   53.3  100%  6e-04 96.43  14855      PP978516.1       
Human respiratory syncytial virus A isolate MN-MDH-RSVA-02453,... Human respir... NA              208893     53.3   53.3  100%  6e-04 96.43  15047      PV423162.1       
Human respiratory syncytial virus A isolate 610102034, complet... Human respir... NA              208893     53.3   53.3  100%  6e-04 96.43  15218      PP376469.1       
Human respiratory syncytial virus A isolate A18321019, complet... Human respir... NA              208893     53.3   53.3  100%  6e-04 96.43  15015      PP969954.1       
Human respiratory syncytial virus A isolate A19160758, complet... Human respir... NA              208893     53.3   53.3  100%  6e-04 96.43  15075      PP970024.1       
Human respiratory syncytial virus A isolate MN-MDH-RSVA-02985,... Human respir... NA              208893     53.3   53.3  100%  6e-04 96.43  15045      PV629386.1       
Human respiratory syncytial virus A isolate...                    Human respir... NA              208893     53.3   53.3  100%  6e-04 96.43  15176      OZ279341.1       
Human respiratory syncytial virus A isolate MN-MDH-RSVA-00199,... Human respir... NA              208893     53.3   53.3  100%  6e-04 96.43  14855      PP504632.1       
Human respiratory syncytial virus A isolate 270101065, complet... Human respir... NA              208893     53.3   53.3  100%  6e-04 96.43  15203      PP376466.1       
Human respiratory syncytial virus A isolate MN-MDH-RSVA-01506,... Human respir... NA              208893     53.3   53.3  100%  6e-04 96.43  15051      PV080937.1       
Human respiratory syncytial virus A isolate MN-MDH-RSVA-00842,... Human respir... NA              208893     53.3   53.3  100%  6e-04 96.43  14853      PP973777.1       
Human respiratory syncytial virus A isolate hRSV-A-RA373622874... Human respir... NA              208893     53.3   53.3  100%  6e-04 96.43  14918      PV404465.1       
Human respiratory syncytial virus A isolate...                    Human respir... NA              208893     53.3   53.3  100%  6e-04 96.43  15138      MH181921.1       
Human respiratory syncytial virus A isolate 035-0003, partial...  Human respir... NA              208893     53.3   53.3  100%  6e-04 96.43  15168      PQ762920.1       
Human respiratory syncytial virus A isolate...                    Human respir... NA              208893     53.3   53.3  100%  6e-04 96.43  15233      PV178372.1       
Human respiratory syncytial virus A strain...                     Human respir... NA              208893     53.3   53.3  100%  6e-04 96.43  15029      PP760392.1       
Human respiratory syncytial virus A isolate...                    Human respir... NA              208893     53.3   53.3  100%  6e-04 96.43  15210      PV178278.1       
Human respiratory syncytial virus A isolate...                    Human respir... NA              208893     53.3   53.3  100%  6e-04 96.43  14544      OR288008.1       
Human respiratory syncytial virus A isolate MN-MDH-RSVA-02219,... Human respir... NA              208893     53.3   53.3  100%  6e-04 96.43  15050      PV246687.1       
Human respiratory syncytial virus A isolate...                    Human respir... NA              208893     53.3   53.3  100%  6e-04 96.43  15198      OZ280361.1       
Human respiratory syncytial virus A isolate...                    Human respir... NA              208893     53.3   53.3  100%  6e-04 96.43  15212      ON237228.1       
Human respiratory syncytial virus A isolate...                    Human respir... NA              208893     53.3   53.3  100%  6e-04 96.43  15198      OZ278942.1       
Human respiratory syncytial virus A isolate...                    Human respir... NA              208893     53.3   53.3  100%  6e-04 96.43  15175      MH181929.1       
Human respiratory syncytial virus A isolate...                    Human respir... NA              208893     53.3   53.3  100%  6e-04 96.43  15209      ON237300.1       
Human respiratory syncytial virus A strain...                     Human respir... NA              208893     53.3   53.3  100%  6e-04 96.43  15089      PP352334.1       
Human respiratory syncytial virus strain A/NSW/WM3702A/10,...     human respir... NA              11250      53.3   53.3  100%  6e-04 96.43  14887      MH760594.1       
Human respiratory syncytial virus A isolate MN-MDH-RSVA-00214,... Human respir... NA              208893     53.3   53.3  100%  6e-04 96.43  14855      PP504646.1       
Human respiratory syncytial virus A isolate MN-MDH-RSVA-00552,... Human respir... NA              208893     53.3   53.3  100%  6e-04 96.43  14857      PP847394.1       
Human respiratory syncytial virus A strain...                     Human respir... NA              208893     53.3   53.3  100%  6e-04 96.43  15233      PP352280.1       
Human respiratory syncytial virus A isolate MN-MDH-RSVA-01796,... Human respir... NA              208893     53.3   53.3  100%  6e-04 96.43  15046      PV211511.1       
Human respiratory syncytial virus A isolate...                    Human respir... NA              208893     53.3   53.3  100%  6e-04 96.43  15249      OQ024157.1       
Human respiratory syncytial virus A HRSV/A/Japan/19RS225iso/20... Human respir... NA              208893     53.3   53.3  100%  6e-04 96.43  15222      LC871606.1       
Human respiratory syncytial virus A isolate...                    Human respir... NA              208893     53.3   53.3  100%  6e-04 96.43  15193      OR666557.1       
Respiratory syncytial virus isolate Respiratory swabs genome...   Respiratory ... NA              12814      53.3   53.3  100%  6e-04 96.43  15196      OZ211363.1       
Human respiratory syncytial virus A isolate...                    Human respir... NA              208893     53.3   53.3  100%  6e-04 96.43  14777      OR162234.2       
Human respiratory syncytial virus A isolate 040-0046, partial...  Human respir... NA              208893     53.3   53.3  100%  6e-04 96.43  15193      PQ763017.1       
Human respiratory syncytial virus A isolate...                    Human respir... NA              208893     53.3   53.3  100%  6e-04 96.43  15166      OR795324.1       
Human respiratory syncytial virus A isolate hRSV-A-G43Q36V5,...   Human respir... NA              208893     53.3   53.3  100%  6e-04 96.43  14680      OR882982.1       
Human respiratory syncytial virus A isolate...                    Human respir... NA              208893     53.3   53.3  100%  6e-04 96.43  15255      OQ024120.1       
Human respiratory syncytial virus A HRSV/A/Japan/22RS012iso/20... Human respir... NA              208893     53.3   53.3  100%  6e-04 96.43  15226      LC862034.1       
Human respiratory syncytial virus A isolate 029-0001, partial...  Human respir... NA              208893     53.3   53.3  100%  6e-04 96.43  15169      PQ762872.1       
Human respiratory syncytial virus A isolate...                    Human respir... NA              208893     53.3   53.3  100%  6e-04 96.43  15219      PQ618066.1       
Human respiratory syncytial virus A isolate...                    Human respir... NA              208893     53.3   53.3  100%  6e-04 96.43  15198      OZ280200.1       
Human respiratory syncytial virus A isolate MN-MDH-RSVA-01547,... Human respir... NA              208893     53.3   53.3  100%  6e-04 96.43  15045      PV080978.1       
Human respiratory syncytial virus A genome assembly, complete...  Human respir... NA              208893     53.3   53.3  100%  6e-04 96.43  14997      OZ262248.1       
Human respiratory syncytial virus A strain...                     Human respir... NA              208893     53.3   53.3  100%  6e-04 96.43  15091      PP352357.1       
Human respiratory syncytial virus A isolate MN-MDH-RSVA-01811,... Human respir... NA              208893     53.3   53.3  100%  6e-04 96.43  15046      PV211526.1       
Human respiratory syncytial virus A isolate OX02-8260-D03,...     Human respir... NA              208893     53.3   53.3  100%  6e-04 96.43  15275      MZ515864.1       
Human respiratory syncytial virus A isolate 019-0013, partial...  Human respir... NA              208893     53.3   53.3  100%  6e-04 96.43  15168      PQ763092.1       
Human respiratory syncytial virus A isolate 810103015, complet... Human respir... NA              208893     53.3   53.3  100%  6e-04 96.43  15226      PP376307.1       
Orthopneumovirus hominis isolate RNA genome assembly, segment: 1  Orthopneumov... NA              3049954    53.3   53.3  100%  6e-04 96.43  15212      OZ250392.1       
Human respiratory syncytial virus A isolate...                    Human respir... NA              208893     53.3   53.3  100%  6e-04 96.43  15204      OZ279769.1       
Human respiratory syncytial virus A isolate...                    Human respir... NA              208893     53.3   53.3  100%  6e-04 96.43  15214      PQ618049.1       
Human respiratory syncytial virus A isolate...                    Human respir... NA              208893     53.3   53.3  100%  6e-04 96.43  15223      PV178574.1       
Human respiratory syncytial virus A isolate...                    Human respir... NA              208893     53.3   53.3  100%  6e-04 96.43  15169      MH181980.1       
Human respiratory syncytial virus A isolate hRSV-A-G43R61R5,...   Human respir... NA              208893     53.3   53.3  100%  6e-04 96.43  14413      PP781419.1       
Human respiratory syncytial virus A isolate...                    Human respir... NA              208893     53.3   53.3  100%  6e-04 96.43  15185      OZ279119.1       
Human respiratory syncytial virus A isolate...                    Human respir... NA              208893     53.3   53.3  100%  6e-04 96.43  14967      PQ638692.1       
Human respiratory syncytial virus strain A/NSW/WM1024481/2017,... human respir... NA              11250      53.3   53.3  100%  6e-04 96.43  15212      MW160827.1       
Respiratory syncytial virus isolate Respiratory swabs genome...   Respiratory ... NA              12814      53.3   53.3  100%  6e-04 96.43  15190      OZ211375.1       
Human respiratory syncytial virus A isolate MN-MDH-RSVA-00543,... Human respir... NA              208893     53.3   53.3  100%  6e-04 96.43  14854      PP847385.1       
Human respiratory syncytial virus A isolate hRSV-A-W13K17H5,...   Human respir... NA              208893     53.3   53.3  100%  6e-04 96.43  14124      OR872638.1       
Human respiratory syncytial virus A isolate RSVLO88, partial...   Human respir... NA              208893     53.3   53.3  100%  6e-04 96.43  15045      PQ348844.1       
Human respiratory syncytial virus isolate MN-MDH-RSVA-01251,...   human respir... NA              11250      53.3   53.3  100%  6e-04 96.43  14856      PQ849802.1       
Human respiratory syncytial virus A RSVA_Fukushima_HR829_2024...  Human respir... NA              208893     53.3   53.3  100%  6e-04 96.43  15224      LC889339.1       
Human respiratory syncytial virus A isolate...                    Human respir... NA              208893     53.3   53.3  100%  6e-04 96.43  15129      PP495854.1       
Human respiratory syncytial virus A isolate...                    Human respir... NA              208893     53.3   53.3  100%  6e-04 96.43  15235      OR795449.1       
Human respiratory syncytial virus A isolate 012-0005, partial...  Human respir... NA              208893     53.3   53.3  100%  6e-04 96.43  15166      PQ762770.1       
Human respiratory syncytial virus A isolate 3SFE1FJT06 genome...  Human respir... NA              208893     53.3   53.3  100%  6e-04 96.43  15221      OZ277653.1       
Human respiratory syncytial virus A isolate...                    Human respir... NA              208893     53.3   53.3  100%  6e-04 96.43  14954      OR522498.1       
Human respiratory syncytial virus A isolate MN-MDH-RSVA-03080,... Human respir... NA              208893     53.3   53.3  100%  6e-04 96.43  15046      PV640334.1       
Human respiratory syncytial virus A isolate MN-MDH-RSVA-01498,... Human respir... NA              208893     53.3   53.3  100%  6e-04 96.43  15043      PV080929.1       
Human respiratory syncytial virus A isolate...                    Human respir... NA              208893     53.3   53.3  100%  6e-04 96.43  15249      OR795348.1       
Human respiratory syncytial virus A isolate hRSV-A-G43Q55E5,...   Human respir... NA              208893     53.3   53.3  100%  6e-04 96.43  14679      OR883020.1       
Human respiratory syncytial virus A isolate MN-MDH-RSVA-01118,... Human respir... NA              208893     53.3   53.3  100%  6e-04 96.43  15050      PQ788201.1       
Human respiratory syncytial virus A isolate MN-MDH-RSVA-01512,... Human respir... NA              208893     53.3   53.3  100%  6e-04 96.43  14855      PV080943.1       
Human respiratory syncytial virus A isolate...                    Human respir... NA              208893     53.3   53.3  100%  6e-04 96.43  15014      OR287948.1       
Respiratory syncytial virus isolate MN-MDH-RSVA-00118, partial... Respiratory ... NA              12814      53.3   53.3  100%  6e-04 96.43  14858      PP270230.1       
Human respiratory syncytial virus A isolate...                    Human respir... NA              208893     53.3   53.3  100%  6e-04 96.43  15195      PQ638670.1       
Human respiratory syncytial virus A strain...                     Human respir... NA              208893     53.3   53.3  100%  6e-04 96.43  14414      OQ941769.1       
Human respiratory syncytial virus A isolate SE02-0102-V01,...     Human respir... NA              208893     53.3   53.3  100%  6e-04 96.43  15282      MZ516052.1       
Human respiratory syncytial virus A isolate MN-MDH-RSVA-00767,... Human respir... NA              208893     53.3   53.3  100%  6e-04 96.43  15050      PP957780.1       
Human respiratory syncytial virus A isolate...                    Human respir... NA              208893     53.3   53.3  100%  6e-04 96.43  15200      OZ280138.1       
Human respiratory syncytial virus A isolate hRSV-A-W13K36P1,...   Human respir... NA              208893     53.3   53.3  100%  6e-04 96.43  14427      OR872602.1       
Human respiratory syncytial virus A isolate 019-0028, partial...  Human respir... NA              208893     53.3   53.3  100%  6e-04 96.43  14947      PQ763103.1       
Human respiratory syncytial virus A isolate SE02-0100-V01,...     Human respir... NA              208893     53.3   53.3  100%  6e-04 96.43  15274      MZ515758.1       
Human respiratory syncytial virus A isolate...                    Human respir... NA              208893     53.3   53.3  100%  6e-04 96.43  15200      OZ280579.1       
Human respiratory syncytial virus A isolate...                    Human respir... NA              208893     53.3   53.3  100%  6e-04 96.43  15164      MH181918.1       
Human respiratory syncytial virus A isolate SE02-0002-D03,...     Human respir... NA              208893     53.3   53.3  100%  6e-04 96.43  15275      MZ515585.1       
Human respiratory syncytial virus A isolate ASU102712, complet... Human respir... NA              208893     53.3   53.3  100%  6e-04 96.43  15216      OR143178.1       
Human respiratory syncytial virus A isolate...                    Human respir... NA              208893     53.3   53.3  100%  6e-04 96.43  15235      OR795471.1       
Human respiratory syncytial virus A isolate A19160786, complet... Human respir... NA              208893     53.3   53.3  100%  6e-04 96.43  15075      PP970044.1       
Human respiratory syncytial virus A isolate...                    Human respir... NA              208893     53.3   53.3  100%  6e-04 96.43  15180      MH182014.1       
Human respiratory syncytial virus A isolate...                    Human respir... NA              208893     53.3   53.3  100%  6e-04 96.43  15251      PV178508.1       
Human respiratory syncytial virus A isolate...                    Human respir... NA              208893     53.3   53.3  100%  6e-04 96.43  14774      OQ595370.2       
Human respiratory syncytial virus A isolate 070103006, complet... Human respir... NA              208893     53.3   53.3  100%  6e-04 96.43  15224      PP376384.1       
Human respiratory syncytial virus A isolate MN-MDH-RSVA-02952,... Human respir... NA              208893     53.3   53.3  100%  6e-04 96.43  15045      PV629354.1       
Human respiratory syncytial virus A isolate...                    Human respir... NA              208893     53.3   53.3  100%  6e-04 96.43  15212      PQ618016.1       
Human respiratory syncytial virus A isolate 038-0011, partial...  Human respir... NA              208893     53.3   53.3  100%  6e-04 96.43  15174      PQ762965.1       
Human respiratory syncytial virus A isolate 440102021, complet... Human respir... NA              208893     53.3   53.3  100%  6e-04 96.43  15222      PP376761.1       
Human respiratory syncytial virus A isolate...                    Human respir... NA              208893     53.3   53.3  100%  6e-04 96.43  14795      PP785506.1       
Human respiratory syncytial virus isolate MN-MDH-RSVA-01019,...   human respir... NA              11250      53.3   53.3  100%  6e-04 96.43  15046      PQ762523.1       
Human respiratory syncytial virus A isolate MN-MDH-RSVA-01921,... Human respir... NA              208893     53.3   53.3  100%  6e-04 96.43  15045      PV211636.1       
Human respiratory syncytial virus A isolate 007-0028, partial...  Human respir... NA              208893     53.3   53.3  100%  6e-04 96.43  15052      PQ763043.1       
Human respiratory syncytial virus A isolate 1XSDLTAT4R genome...  Human respir... NA              208893     53.3   53.3  100%  6e-04 96.43  15216      OZ277699.1       
Human respiratory syncytial virus A isolate...                    Human respir... NA              208893     53.3   53.3  100%  6e-04 96.43  14780      OR162202.2       
Human respiratory syncytial virus A isolate...                    Human respir... NA              208893     53.3   53.3  100%  6e-04 96.43  15220      ON237258.1       
Human respiratory syncytial virus A isolate MN-MDH-RSVA-02201,... Human respir... NA              208893     53.3   53.3  100%  6e-04 96.43  15045      PV246669.1       
Human respiratory syncytial virus A isolate MN-MDH-RSVA-02398,... Human respir... NA              208893     53.3   53.3  100%  6e-04 96.43  15049      PV423107.1       
Human respiratory syncytial virus A isolate 013-0023, partial...  Human respir... NA              208893     53.3   53.3  100%  6e-04 96.43  15059      PQ763070.1       
Human respiratory syncytial virus A isolate...                    Human respir... NA              208893     53.3   53.3  100%  6e-04 96.43  15168      OR287984.1       
Human respiratory syncytial virus A isolate 2017-R6555, partia... Human respir... NA              208893     53.3   53.3  100%  6e-04 96.43  14826      PP974123.1       
Human respiratory syncytial virus A isolate 039-0004, partial...  Human respir... NA              208893     53.3   53.3  100%  6e-04 96.43  14949      PQ762968.1       
Human respiratory syncytial virus A isolate...                    Human respir... NA              208893     53.3   53.3  100%  6e-04 96.43  15196      OZ279192.1       
Human respiratory syncytial virus A isolate...                    Human respir... NA              208893     53.3   53.3  100%  6e-04 96.43  14778      OQ595362.2       
Human respiratory syncytial virus A isolate...                    Human respir... NA              208893     53.3   53.3  100%  6e-04 96.43  15055      MH182002.1       
Human respiratory syncytial virus A strain...                     Human respir... NA              208893     53.3   53.3  100%  6e-04 96.43  14769      OQ941767.1       
Human respiratory syncytial virus A isolate...                    Human respir... NA              208893     53.3   53.3  100%  6e-04 96.43  15174      OR795314.1       
Human respiratory syncytial virus A isolate MN-MDH-RSVA-01919,... Human respir... NA              208893     53.3   53.3  100%  6e-04 96.43  15050      PV211634.1       
Human respiratory syncytial virus A isolate...                    Human respir... NA              208893     53.3   53.3  100%  6e-04 96.43  15247      OR795467.1       
Human respiratory syncytial virus A isolate MN-MDH-RSVA-02969,... Human respir... NA              208893     53.3   53.3  100%  6e-04 96.43  15049      PV629370.1       
Human respiratory syncytial virus A isolate...                    Human respir... NA              208893     53.3   53.3  100%  6e-04 96.43  15280      OR666533.1       
Respiratory syncytial virus isolate Respiratory swabs genome...   Respiratory ... NA              12814      53.3   53.3  100%  6e-04 96.43  15190      OZ211358.1       
Human respiratory syncytial virus A isolate UU01A-0151-V02,...    Human respir... NA              208893     53.3   53.3  100%  6e-04 96.43  15277      MZ516090.1       
Human respiratory syncytial virus A isolate...                    Human respir... NA              208893     53.3   53.3  100%  6e-04 96.43  15189      OZ280498.1       
Human respiratory syncytial virus A isolate RSVLO35, partial...   Human respir... NA              208893     53.3   53.3  100%  6e-04 96.43  15046      PQ348792.1       
Human respiratory syncytial virus A isolate RSVLO413, partial...  Human respir... NA              208893     53.3   53.3  100%  6e-04 96.43  15047      PQ348803.1       
Human respiratory syncytial virus A HRSV/A/Japan/22RS010iso/20... Human respir... NA              208893     53.3   53.3  100%  6e-04 96.43  15227      LC862032.1       
Human respiratory syncytial virus A isolate 011-0032, partial...  Human respir... NA              208893     53.3   53.3  100%  6e-04 96.43  14881      PQ762747.1       
Human respiratory syncytial virus A strain...                     Human respir... NA              208893     53.3   53.3  100%  6e-04 96.43  15094      PP352367.1       
Human respiratory syncytial virus A isolate 310103040, complet... Human respir... NA              208893     53.3   53.3  100%  6e-04 96.43  15224      PP376582.1       
Human respiratory syncytial virus A isolate...                    Human respir... NA              208893     53.3   53.3  100%  6e-04 96.43  14711      PP785492.1       
Human respiratory syncytial virus A isolate...                    Human respir... NA              208893     53.3   53.3  100%  6e-04 96.43  14779      OQ595287.2       
Human respiratory syncytial virus A isolate...                    Human respir... NA              208893     53.3   53.3  100%  6e-04 96.43  15195      OR287906.1       
Human respiratory syncytial virus A isolate hRSV-A-HS16096,...    Human respir... NA              208893     53.3   53.3  100%  6e-04 96.43  14580      OR882997.1       
Human respiratory syncytial virus A isolate MN-MDH-RSVA-01568,... Human respir... NA              208893     53.3   53.3  100%  6e-04 96.43  15045      PV080999.1       
Human respiratory syncytial virus A isolate MN-MDH-RSVA-02444,... Human respir... NA              208893     53.3   53.3  100%  6e-04 96.43  15045      PV423153.1       
Human respiratory syncytial virus A genome assembly, complete...  Human respir... NA              208893     53.3   53.3  100%  6e-04 96.43  15221      OZ262206.1       
Human respiratory syncytial virus strain RSVA/Homo...             human respir... NA              11250      53.3   53.3  100%  6e-04 96.43  15172      KX894799.1       
Human respiratory syncytial virus A isolate...                    Human respir... NA              208893     53.3   53.3  100%  6e-04 96.43  15214      OR666521.1       
Human respiratory syncytial virus A isolate...                    Human respir... NA              208893     53.3   53.3  100%  6e-04 96.43  15198      PP342440.1       
Human respiratory syncytial virus A isolate...                    Human respir... NA              208893     53.3   53.3  100%  6e-04 96.43  15165      PV178510.1       
Human respiratory syncytial virus A strain RSVA/Homo...           Human respir... NA              208893     53.3   53.3  100%  6e-04 96.43  15112      MG642071.1       
Human respiratory syncytial virus A isolate...                    Human respir... NA              208893     53.3   53.3  100%  6e-04 96.43  15233      OP890340.1       
Human respiratory syncytial virus A isolate MN-MDH-RSVA-00668,... Human respir... NA              208893     53.3   53.3  100%  6e-04 96.43  14855      PP934450.1       
Human respiratory syncytial virus A isolate hRSV-A-RA435846529... Human respir... NA              208893     53.3   53.3  100%  6e-04 96.43  14919      PV404355.1       
Human respiratory syncytial virus A isolate...                    Human respir... NA              208893     53.3   53.3  100%  6e-04 96.43  15114      MH181981.1       
Human respiratory syncytial virus A isolate 012-0003, partial...  Human respir... NA              208893     53.3   53.3  100%  6e-04 96.43  15173      PQ762768.1       
Human respiratory syncytial virus A isolate MN-MDH-RSVA-00525,... Human respir... NA              208893     53.3   53.3  100%  6e-04 96.43  14855      PP847367.1       
Human respiratory syncytial virus A isolate MN-MDH-RSVA-00688,... Human respir... NA              208893     53.3   53.3  100%  6e-04 96.43  15045      PP934470.1       
Human respiratory syncytial virus A isolate...                    Human respir... NA              208893     53.3   53.3  100%  6e-04 96.43  14711      PP785500.1       
Human respiratory syncytial virus A strain...                     Human respir... NA              208893     53.3   53.3  100%  6e-04 96.43  15164      OK649653.1       
Human respiratory syncytial virus A isolate...                    Human respir... NA              208893     53.3   53.3  100%  6e-04 96.43  14740      MH182046.1       
Human respiratory syncytial virus A strain SC0693, complete...    Human respir... NA              208893     53.3   53.3  100%  6e-04 96.43  15233      ON729318.1       
Human respiratory syncytial virus A isolate 270101063, complet... Human respir... NA              208893     53.3   53.3  100%  6e-04 96.43  15223      PP376755.1       
Human respiratory syncytial virus isolate hRSV-A-G43R47T6,...     human respir... NA              11250      53.3   53.3  100%  6e-04 96.43  14656      PP270261.1       
Human respiratory syncytial virus A isolate...                    Human respir... NA              208893     53.3   53.3  100%  6e-04 96.43  15197      OZ280296.1       
Human respiratory syncytial virus A isolate TH/C3208/2012,...     Human respir... NA              208893     53.3   53.3  100%  6e-04 96.43  15111      MH447952.1       
Human respiratory syncytial virus A isolate MN-MDH-RSVA-02716,... Human respir... NA              208893     53.3   53.3  100%  6e-04 96.43  15046      PV546052.1       
Human respiratory syncytial virus A isolate MN-MDH-RSVA-02310,... Human respir... NA              208893     53.3   53.3  100%  6e-04 96.43  15045      PV277727.1       
Human respiratory syncytial virus A isolate...                    Human respir... NA              208893     53.3   53.3  100%  6e-04 96.43  15181      OZ279037.1       
Human respiratory syncytial virus A isolate OX02-8987-D02,...     Human respir... NA              208893     53.3   53.3  100%  6e-04 96.43  15276      MZ515600.1       
Human respiratory syncytial virus A isolate...                    Human respir... NA              208893     53.3   53.3  100%  6e-04 96.43  15231      MH181954.1       
Human respiratory syncytial virus A isolate...                    Human respir... NA              208893     53.3   53.3  100%  6e-04 96.43  15194      OZ280532.1       
Human respiratory syncytial virus A isolate...                    Human respir... NA              208893     53.3   53.3  100%  6e-04 96.43  15203      OZ279071.1       
Human respiratory syncytial virus A isolate...                    Human respir... NA              208893     53.3   53.3  100%  6e-04 96.43  15205      OZ279949.1       
Human respiratory syncytial virus A isolate 610102002, complet... Human respir... NA              208893     53.3   53.3  100%  6e-04 96.43  15225      PP376708.1       
Human respiratory syncytial virus A isolate...                    Human respir... NA              208893     53.3   53.3  100%  6e-04 96.43  15191      OQ171914.1       
Human respiratory syncytial virus A isolate 550102160, complet... Human respir... NA              208893     53.3   53.3  100%  6e-04 96.43  15225      PP376487.1       
Human respiratory syncytial virus A isolate OX02-8047-V01,...     Human respir... NA              208893     53.3   53.3  100%  6e-04 96.43  15272      MZ515992.1       
Human respiratory syncytial virus A isolate MN-MDH-RSVA-00823,... Human respir... NA              208893     53.3   53.3  100%  6e-04 96.43  15050      PP973758.1       
Human respiratory syncytial virus A isolate...                    Human respir... NA              208893     53.3   53.3  100%  6e-04 96.43  15067      PP342437.1       
Human respiratory syncytial virus A isolate...                    Human respir... NA              208893     53.3   53.3  100%  6e-04 96.43  15174      OR522532.1       
Human respiratory syncytial virus isolate MN-MDH-RSVA-01002,...   human respir... NA              11250      53.3   53.3  100%  6e-04 96.43  14855      PQ762506.1       
Human respiratory syncytial virus A isolate...                    Human respir... NA              208893     53.3   53.3  100%  6e-04 96.43  15199      OZ279165.1       
Human respiratory syncytial virus A isolate...                    Human respir... NA              208893     53.3   53.3  100%  6e-04 96.43  14776      OQ595361.2       
Human respiratory syncytial virus A strain...                     Human respir... NA              208893     53.3   53.3  100%  6e-04 96.43  15233      PP352301.1       
Human respiratory syncytial virus A isolate 023-0005, partial...  Human respir... NA              208893     53.3   53.3  100%  6e-04 96.43  15173      PQ762824.1       
Human respiratory syncytial virus A isolate MN-MDH-RSVA-02684,... Human respir... NA              208893     53.3   53.3  100%  6e-04 96.43  15050      PV546020.1       
Human respiratory syncytial virus A isolate...                    Human respir... NA              208893     53.3   53.3  100%  6e-04 96.43  15202      OZ279445.1       
Human respiratory syncytial virus A isolate A18321051, complet... Human respir... NA              208893     53.3   53.3  100%  6e-04 96.43  15020      PP969974.1       
Human respiratory syncytial virus A isolate MN-MDH-RSVA-01841,... Human respir... NA              208893     53.3   53.3  100%  6e-04 96.43  15047      PV211556.1       
Human respiratory syncytial virus A strain...                     Human respir... NA              208893     53.3   53.3  100%  6e-04 96.43  15164      OK649664.1       
Human respiratory syncytial virus A isolate 490103019, complet... Human respir... NA              208893     53.3   53.3  100%  6e-04 96.43  15223      PP376625.1       
Human respiratory syncytial virus A isolate...                    Human respir... NA              208893     53.3   53.3  100%  6e-04 96.43  15208      OP320399.1       
Human respiratory syncytial virus A isolate MN-MDH-RSVA-01418,... Human respir... NA              208893     53.3   53.3  100%  6e-04 96.43  15050      PV016935.1       
Human respiratory syncytial virus A isolate...                    Human respir... NA              208893     53.3   53.3  100%  6e-04 96.43  15248      PV717796.1       
Human respiratory syncytial virus A isolate MN-MDH-RSVA-02769,... Human respir... NA              208893     53.3   53.3  100%  6e-04 96.43  15045      PV546105.1       
Human respiratory syncytial virus A isolate 2312V010037, parti... Human respir... NA              208893     53.3   53.3  100%  6e-04 96.43  15172      PQ899873.1       
Human respiratory syncytial virus A isolate...                    Human respir... NA              208893     53.3   53.3  100%  6e-04 96.43  15195      OZ280486.1       
Human respiratory syncytial virus A isolate 010103023, complet... Human respir... NA              208893     53.3   53.3  100%  6e-04 96.43  15223      PP376614.1       
Human respiratory syncytial virus A isolate...                    Human respir... NA              208893     53.3   53.3  100%  6e-04 96.43  15132      PP495929.1       
Human respiratory syncytial virus strain A/NSW/WM2192A/10,...     human respir... NA              11250      53.3   53.3  100%  6e-04 96.43  14886      MH760597.1       
Human respiratory syncytial virus A isolate...                    Human respir... NA              208893     53.3   53.3  100%  6e-04 96.43  15198      OZ280210.1       
Human respiratory syncytial virus A isolate RSVLO15, partial...   Human respir... NA              208893     53.3   53.3  100%  6e-04 96.43  15050      PQ348784.1       
Human respiratory syncytial virus A isolate ASU101584, complet... Human respir... NA              208893     53.3   53.3  100%  6e-04 96.43  15226      OR143138.1       
Human respiratory syncytial virus A isolate...                    Human respir... NA              208893     53.3   53.3  100%  6e-04 96.43  15190      OZ279214.1       
Human respiratory syncytial virus A isolate hRSV-A-G25Y15K7,...   Human respir... NA              208893     53.3   53.3  100%  6e-04 96.43  14921      PV404518.1       
Human respiratory syncytial virus A isolate...                    Human respir... NA              208893     53.3   53.3  100%  6e-04 96.43  15191      OZ279128.1       
Human respiratory syncytial virus A isolate MN-MDH-RSVA-00445,... Human respir... NA              208893     53.3   53.3  100%  6e-04 96.43  14852      PP830380.1       
Human respiratory syncytial virus A isolate HCQSUBR35P genome...  Human respir... NA              208893     53.3   53.3  100%  6e-04 96.43  15218      OZ277661.1       
Human respiratory syncytial virus strain RSVA/Homo...             human respir... NA              11250      53.3   53.3  100%  6e-04 96.43  15152      KX894802.1       
Human respiratory syncytial virus A isolate...                    Human respir... NA              208893     53.3   53.3  100%  6e-04 96.43  15152      MH181972.1       
Human respiratory syncytial virus A isolate...                    Human respir... NA              208893     53.3   53.3  100%  6e-04 96.43  15133      PQ638700.1       
Human respiratory syncytial virus A isolate...                    Human respir... NA              208893     53.3   53.3  100%  6e-04 96.43  14671      PV260440.1       
Human respiratory syncytial virus A isolate hRSV-A-RA951155679... Human respir... NA              208893     53.3   53.3  100%  6e-04 96.43  14919      PV404402.1       
Human respiratory syncytial virus A strain RSVA/Homo...           Human respir... NA              208893     53.3   53.3  100%  6e-04 96.43  15094      MK749912.1       
Human respiratory syncytial virus A strain...                     Human respir... NA              208893     53.3   53.3  100%  6e-04 96.43  15082      PP352346.1       
Human respiratory syncytial virus A isolate...                    Human respir... NA              208893     53.3   53.3  100%  6e-04 96.43  14778      OQ595335.2       
Human respiratory syncytial virus A strain...                     Human respir... NA              208893     53.3   53.3  100%  6e-04 96.43  15256      OM256488.1       
Human respiratory syncytial virus A isolate...                    Human respir... NA              208893     53.3   53.3  100%  6e-04 96.43  15077      PP495951.1       
Human respiratory syncytial virus A strain...                     Human respir... NA              208893     53.3   53.3  100%  6e-04 96.43  15179      OK649605.1       
Human respiratory syncytial virus A strain RSVA/Homo...           Human respir... NA              208893     53.3   53.3  100%  6e-04 96.43  15093      MK749895.1       
Human respiratory syncytial virus A isolate 040-0045, partial...  Human respir... NA              208893     53.3   53.3  100%  6e-04 96.43  15228      PQ763016.1       
Respiratory syncytial virus isolate...                            Respiratory ... NA              12814      53.3   53.3  100%  6e-04 96.43  15257      OZ275432.1       
Human respiratory syncytial virus A isolate...                    Human respir... NA              208893     53.3   53.3  100%  6e-04 96.43  15199      OZ280125.1       
Human respiratory syncytial virus A isolate hRSV-A-HS15925,...    Human respir... NA              208893     53.3   53.3  100%  6e-04 96.43  14679      PP903831.1       
Human respiratory syncytial virus A isolate...                    Human respir... NA              208893     53.3   53.3  100%  6e-04 96.43  15253      ON152648.1       
Human respiratory syncytial virus A isolate...                    Human respir... NA              208893     53.3   53.3  100%  6e-04 96.43  15177      OQ171929.1       
Human respiratory syncytial virus A isolate MN-MDH-RSVA-02737,... Human respir... NA              208893     53.3   53.3  100%  6e-04 96.43  15051      PV546073.1       
Human respiratory syncytial virus A isolate...                    Human respir... NA              208893     53.3   53.3  100%  6e-04 96.43  15198      OZ280139.1       
Human respiratory syncytial virus A isolate hRSV-A-W13K35T8,...   Human respir... NA              208893     53.3   53.3  100%  6e-04 96.43  13793      OR872582.1       
Human respiratory syncytial virus isolate...                      human respir... NA              11250      53.3   53.3  100%  6e-04 96.43  15165      KY883567.1       
Human respiratory syncytial virus A isolate OX02-9801-D06,...     Human respir... NA              208893     53.3   53.3  100%  6e-04 96.43  15279      MZ515668.1       
Human respiratory syncytial virus A isolate 270101038, complet... Human respir... NA              208893     53.3   53.3  100%  6e-04 96.43  15224      PP376274.1       
Human respiratory syncytial virus A isolate UU01A-0144-V02,...    Human respir... NA              208893     53.3   53.3  100%  6e-04 96.43  15276      MZ515884.1       
Human respiratory syncytial virus A isolate UU02-0055-D02,...     Human respir... NA              208893     53.3   53.3  100%  6e-04 96.43  15254      MZ515564.1       
Human respiratory syncytial virus A isolate 2018-R6207, partia... Human respir... NA              208893     53.3   53.3  100%  6e-04 96.43  14826      PP974144.1       
Human respiratory syncytial virus A isolate 270101062, complet... Human respir... NA              208893     53.3   53.3  100%  6e-04 96.43  15225      PP376440.1       
Human respiratory syncytial virus A isolate...                    Human respir... NA              208893     53.3   53.3  100%  6e-04 96.43  14779      OQ595300.2       
Human respiratory syncytial virus A isolate 440103023, complet... Human respir... NA              208893     53.3   53.3  100%  6e-04 96.43  15224      PP376699.1       
Human respiratory syncytial virus A isolate...                    Human respir... NA              208893     53.3   53.3  100%  6e-04 96.43  14779      OQ595297.2       
Human respiratory syncytial virus A isolate hRSV-A-HS16004,...    Human respir... NA              208893     53.3   53.3  100%  6e-04 96.43  14428      OR882985.1       
Human respiratory syncytial virus A isolate hRSV-A-RA365186418... Human respir... NA              208893     53.3   53.3  100%  6e-04 96.43  14923      PV404468.1       
Human respiratory syncytial virus A isolate...                    Human respir... NA              208893     53.3   53.3  100%  6e-04 96.43  15197      PV260420.1       
Human respiratory syncytial virus A isolate...                    Human respir... NA              208893     53.3   53.3  100%  6e-04 96.43  15215      PQ618029.1       
Human respiratory syncytial virus A isolate...                    Human respir... NA              208893     53.3   53.3  100%  6e-04 96.43  15201      OR287883.1       
Human respiratory syncytial virus A isolate...                    Human respir... NA              208893     53.3   53.3  100%  6e-04 96.43  15171      PV178579.1       
Human respiratory syncytial virus A isolate...                    Human respir... NA              208893     53.3   53.3  100%  6e-04 96.43  15261      OP890318.1       
Human respiratory syncytial virus A isolate 2018-R6312, partia... Human respir... NA              208893     53.3   53.3  100%  6e-04 96.43  14831      PP974129.1       
Human respiratory syncytial virus A isolate MN-MDH-RSVA-02524,... Human respir... NA              208893     53.3   53.3  100%  6e-04 96.43  15048      PV535392.1       
Human respiratory syncytial virus A isolate...                    Human respir... NA              208893     53.3   53.3  100%  6e-04 96.43  15271      PV178567.1       
Human respiratory syncytial virus A isolate hRSV-A-G25X93G2,...   Human respir... NA              208893     53.3   53.3  100%  6e-04 96.43  14916      PV404342.1       
Human respiratory syncytial virus A isolate...                    Human respir... NA              208893     53.3   53.3  100%  6e-04 96.43  15200      OZ280164.1       
Human respiratory syncytial virus A HRSV/A/Japan/21U125iso/202... Human respir... NA              208893     53.3   53.3  100%  6e-04 96.43  15225      LC862068.1       
Human respiratory syncytial virus A isolate 550102148, complet... Human respir... NA              208893     53.3   53.3  100%  6e-04 96.43  15225      PP376730.1       
Human respiratory syncytial virus A isolate 340102001, complet... Human respir... NA              208893     53.3   53.3  100%  6e-04 96.43  15225      PP376462.1       
Human respiratory syncytial virus A isolate NIN-431, partial...   Human respir... NA              208893     53.3   53.3  100%  6e-04 96.43  15045      PQ348847.1       
Human respiratory syncytial virus A isolate...                    Human respir... NA              208893     53.3   53.3  100%  6e-04 96.43  15209      PQ618069.1       
Human respiratory syncytial virus A isolate 8G4SQJMBQS genome...  Human respir... NA              208893     53.3   53.3  100%  6e-04 96.43  15152      OZ277646.1       
Human respiratory syncytial virus A strain...                     Human respir... NA              208893     53.3   53.3  100%  6e-04 96.43  15089      PP352380.1       
Human respiratory syncytial virus A isolate...                    Human respir... NA              208893     53.3   53.3  100%  6e-04 96.43  15195      OZ279885.1       
Human respiratory syncytial virus A isolate ASU102723, complet... Human respir... NA              208893     53.3   53.3  100%  6e-04 96.43  15221      OR143186.1       
Human respiratory syncytial virus A isolate MN-MDH-RSVA-01957,... Human respir... NA              208893     53.3   53.3  100%  6e-04 96.43  14854      PV211672.1       
Human respiratory syncytial virus A isolate...                    Human respir... NA              208893     53.3   53.3  100%  6e-04 96.43  15212      ON237333.1       
Human respiratory syncytial virus A isolate MN-MDH-RSVA-01905,... Human respir... NA              208893     53.3   53.3  100%  6e-04 96.43  14854      PV211620.1       
Human respiratory syncytial virus A isolate A-23S132, complete... Human respir... NA              208893     53.3   53.3  100%  6e-04 96.43  15225      PV367342.1       
Human respiratory syncytial virus strain A/WA/PW3128479T/2017,... human respir... NA              11250      53.3   53.3  100%  6e-04 96.43  15217      MW160768.1       
Human respiratory syncytial virus A isolate...                    Human respir... NA              208893     53.3   53.3  100%  6e-04 96.43  15205      OZ279747.1       
Human respiratory syncytial virus A isolate p1306-121310714A,...  Human respir... NA              208893     53.3   53.3  100%  6e-04 96.43  15258      OR466340.1       
Human respiratory syncytial virus A isolate MN-MDH-RSVA-03069,... Human respir... NA              208893     53.3   53.3  100%  6e-04 96.43  15049      PV640323.1       
Human respiratory syncytial virus A isolate 358103001, complet... Human respir... NA              208893     53.3   53.3  100%  6e-04 96.43  15225      PP376385.1       
Human respiratory syncytial virus A isolate 2311V070002, parti... Human respir... NA              208893     53.3   53.3  100%  6e-04 96.43  14949      PQ899866.1       
Human respiratory syncytial virus A isolate A-21S152, complete... Human respir... NA              208893     53.3   53.3  100%  6e-04 96.43  15224      PV367318.1       
Human respiratory syncytial virus A isolate...                    Human respir... NA              208893     53.3   53.3  100%  6e-04 96.43  15050      MH181968.1       
Human respiratory syncytial virus A isolate MN-MDH-RSVA-02593,... Human respir... NA              208893     53.3   53.3  100%  6e-04 96.43  15045      PV535461.1       
Human respiratory syncytial virus A isolate hRSV-A-HCV10583,...   Human respir... NA              208893     53.3   53.3  100%  6e-04 96.43  14594      OR915752.1       
Human respiratory syncytial virus A isolate...                    Human respir... NA              208893     53.3   53.3  100%  6e-04 96.43  14776      OR162269.2       
Human respiratory syncytial virus A strain...                     Human respir... NA              208893     53.3   53.3  100%  6e-04 96.43  15075      PP352327.1       
Human respiratory syncytial virus A isolate 070103035, complet... Human respir... NA              208893     53.3   53.3  100%  6e-04 96.43  15224      PP376432.1       
Human respiratory syncytial virus A isolate MN-MDH-RSVA-00594,... Human respir... NA              208893     53.3   53.3  100%  6e-04 96.43  15041      PP910754.1       
Human respiratory syncytial virus A isolate...                    Human respir... NA              208893     53.3   53.3  100%  6e-04 96.43  15170      PQ638687.1       
Human respiratory syncytial virus A strain...                     Human respir... NA              208893     53.3   53.3  100%  6e-04 96.43  14960      OM857283.1       
Human respiratory syncytial virus A isolate R5V5QGB654 genome...  Human respir... NA              208893     53.3   53.3  100%  6e-04 96.43  15221      OZ277642.1       
Human respiratory syncytial virus A isolate 070103022, complet... Human respir... NA              208893     53.3   53.3  100%  6e-04 96.43  15224      PP376270.1       
Human respiratory syncytial virus A isolate DAN8LV01E9 genome...  Human respir... NA              208893     53.3   53.3  100%  6e-04 96.43  15218      OZ277681.1       
Human respiratory syncytial virus A isolate...                    Human respir... NA              208893     53.3   53.3  100%  6e-04 96.43  15195      PP748687.1       
Human respiratory syncytial virus A isolate...                    Human respir... NA              208893     53.3   53.3  100%  6e-04 96.43  15223      OR666543.1       
Human respiratory syncytial virus A isolate hRSV-A-G25Y12B3,...   Human respir... NA              208893     53.3   53.3  100%  6e-04 96.43  14644      PV404511.1       
Human respiratory syncytial virus A strain JSHA63, complete...    Human respir... NA              208893     53.3   53.3  100%  6e-04 96.43  14998      MZ221195.1       
Human respiratory syncytial virus A isolate...                    Human respir... NA              208893     53.3   53.3  100%  6e-04 96.43  15195      PQ638685.1       
Human respiratory syncytial virus A isolate...                    Human respir... NA              208893     53.3   53.3  100%  6e-04 96.43  14780      OQ595351.2       
Human respiratory syncytial virus A isolate...                    Human respir... NA              208893     53.3   53.3  100%  6e-04 96.43  15132      PQ638683.1       
Human respiratory syncytial virus A isolate MN-MDH-RSVA-01886,... Human respir... NA              208893     53.3   53.3  100%  6e-04 96.43  15050      PV211601.1       
Human respiratory syncytial virus A isolate NIN-453, partial...   Human respir... NA              208893     53.3   53.3  100%  6e-04 96.43  15049      PQ348854.1       
Human respiratory syncytial virus A isolate...                    Human respir... NA              208893     53.3   53.3  100%  6e-04 96.43  15189      OZ279178.1       
Human respiratory syncytial virus A isolate...                    Human respir... NA              208893     53.3   53.3  100%  6e-04 96.43  15013      PP495875.1       
Human respiratory syncytial virus A HRSV/A/Japan/18RS131iso/20... Human respir... NA              208893     53.3   53.3  100%  6e-04 96.43  15223      LC871586.1       
Human respiratory syncytial virus A isolate XQ58UPWCEZ genome...  Human respir... NA              208893     53.3   53.3  100%  6e-04 96.43  15218      OZ277635.1       
Human orthopneumovirus strain RSVA/Vietnam/vzrsva9/2015,...       human respir... NA              11250      53.3   53.3  100%  6e-04 96.43  15277      MH828499.1       
Human respiratory syncytial virus isolate...                      human respir... NA              11250      53.3   53.3  100%  6e-04 96.43  15210      MG773271.1       
Human respiratory syncytial virus A strain...                     Human respir... NA              208893     53.3   53.3  100%  6e-04 96.43  11003      OM857364.1       
Human respiratory syncytial virus A isolate RSV00029, complete... Human respir... NA              208893     53.3   53.3  100%  6e-04 96.43  15184      PV388299.1       
Human respiratory syncytial virus A isolate MN-MDH-RSVA-00899,... Human respir... NA              208893     53.3   53.3  100%  6e-04 96.43  15047      PP978510.1       
Human respiratory syncytial virus A isolate...                    Human respir... NA              208893     53.3   53.3  100%  6e-04 96.43  15270      PP795135.1       
Human respiratory syncytial virus A isolate...                    Human respir... NA              208893     53.3   53.3  100%  6e-04 96.43  14669      MH181889.1       
Human respiratory syncytial virus A isolate p1306-121310727A,...  Human respir... NA              208893     53.3   53.3  100%  6e-04 96.43  15276      OR466352.1       
Human respiratory syncytial virus A isolate...                    Human respir... NA              208893     53.3   53.3  100%  6e-04 96.43  15192      OZ279343.1       
Human respiratory syncytial virus strain A/WA/PW9201364H/2016,... human respir... NA              11250      53.3   53.3  100%  6e-04 96.43  15219      MW160766.1       
Human respiratory syncytial virus A isolate...                    Human respir... NA              208893     53.3   53.3  100%  6e-04 96.43  15182      OQ261751.1       
Human respiratory syncytial virus A isolate MN-MDH-RSVA-01536,... Human respir... NA              208893     53.3   53.3  100%  6e-04 96.43  15051      PV080967.1       
Human respiratory syncytial virus A isolate 310103023, complet... Human respir... NA              208893     53.3   53.3  100%  6e-04 96.43  15207      PP376391.1       
Human respiratory syncytial virus A isolate ONGCJBQ5QV genome...  Human respir... NA              208893     53.3   53.3  100%  6e-04 96.43  15223      OZ277631.1       
Human respiratory syncytial virus A isolate MN-MDH-RSVA-02433,... Human respir... NA              208893     53.3   53.3  100%  6e-04 96.43  15048      PV423142.1       
Human respiratory syncytial virus A isolate...                    Human respir... NA              208893     53.3   53.3  100%  6e-04 96.43  15193      OZ279583.1       
Human respiratory syncytial virus A isolate MN-MDH-RSVA-02188,... Human respir... NA              208893     53.3   53.3  100%  6e-04 96.43  14855      PV246656.1       
Human respiratory syncytial virus A isolate 007-0022, partial...  Human respir... NA              208893     53.3   53.3  100%  6e-04 96.43  15268      PQ762646.1       
Human respiratory syncytial virus A strain...                     Human respir... NA              208893     53.3   53.3  100%  6e-04 96.43  15171      PP784987.1       
Human respiratory syncytial virus A isolate...                    Human respir... NA              208893     53.3   53.3  100%  6e-04 96.43  15230      OP320386.1       
Human respiratory syncytial virus A isolate hRSV-A-G43Q42F6,...   Human respir... NA              208893     53.3   53.3  100%  6e-04 96.43  14679      OR882971.1       
Human respiratory syncytial virus A isolate 007-0027, partial...  Human respir... NA              208893     53.3   53.3  100%  6e-04 96.43  15238      PQ762648.1       
Human respiratory syncytial virus A isolate...                    Human respir... NA              208893     53.3   53.3  100%  6e-04 96.43  15201      OZ280158.1       
Human respiratory syncytial virus A strain...                     Human respir... NA              208893     53.3   53.3  100%  6e-04 96.43  14960      OM857288.1       
Human respiratory syncytial virus A isolate...                    Human respir... NA              208893     53.3   53.3  100%  6e-04 96.43  15030      MH181963.1       
Human respiratory syncytial virus A isolate 011-0010, partial...  Human respir... NA              208893     53.3   53.3  100%  6e-04 96.43  14909      PQ762727.1       
Human respiratory syncytial virus A isolate hRSV-A-HS22380,...    Human respir... NA              208893     53.3   53.3  100%  6e-04 96.43  14921      PV404486.1       
Human respiratory syncytial virus A isolate...                    Human respir... NA              208893     53.3   53.3  100%  6e-04 96.43  15198      OZ280191.1       
Human respiratory syncytial virus strain RSVA/Homo...             human respir... NA              11250      53.3   53.3  100%  6e-04 96.43  15101      KX765913.1       
Human respiratory syncytial virus A isolate UU01A-0184-V02,...    Human respir... NA              208893     53.3   53.3  100%  6e-04 96.43  15276      MZ515696.1       
Human respiratory syncytial virus A strain...                     Human respir... NA              208893     53.3   53.3  100%  6e-04 96.43  15049      PP760406.1       
Human respiratory syncytial virus A isolate MN-MDH-RSVA-02764,... Human respir... NA              208893     53.3   53.3  100%  6e-04 96.43  15047      PV546100.1       
Human respiratory syncytial virus A isolate...                    Human respir... NA              208893     53.3   53.3  100%  6e-04 96.43  15213      PQ416562.1       
Human respiratory syncytial virus A isolate 810103049, complet... Human respir... NA              208893     53.3   53.3  100%  6e-04 96.43  15209      PP376460.1       
Human respiratory syncytial virus A isolate MN-MDH-RSVA-01864,... Human respir... NA              208893     53.3   53.3  100%  6e-04 96.43  15046      PV211579.1       
Human respiratory syncytial virus A isolate 025-0027, partial...  Human respir... NA              208893     53.3   53.3  100%  6e-04 96.43  15167      PQ763119.1       
Human respiratory syncytial virus A isolate...                    Human respir... NA              208893     53.3   53.3  100%  6e-04 96.43  15211      ON237354.1       
Human respiratory syncytial virus isolate MN-MDH-RSVA-01238,...   human respir... NA              11250      53.3   53.3  100%  6e-04 96.43  15047      PQ849789.1       
Human respiratory syncytial virus A isolate...                    Human respir... NA              208893     53.3   53.3  100%  6e-04 96.43  15202      OZ280559.1       
Respiratory syncytial virus isolate Respiratory swabs genome...   Respiratory ... NA              12814      53.3   53.3  100%  6e-04 96.43  15192      OZ211348.1       
Human respiratory syncytial virus A isolate hRSV-A-RA837436458... Human respir... NA              208893     53.3   53.3  100%  6e-04 96.43  14919      PV404405.1       
Human respiratory syncytial virus isolate A-TX-012a-2015-WGS,...  human respir... NA              11250      53.3   53.3  100%  6e-04 96.43  15081      MG813986.1       
Human respiratory syncytial virus A strain...                     Human respir... NA              208893     53.3   53.3  100%  6e-04 96.43  15073      PP352337.1       
Human respiratory syncytial virus A isolate...                    Human respir... NA              208893     53.3   53.3  100%  6e-04 96.43  15191      PP495889.1       
Human respiratory syncytial virus A isolate 036-0019, partial...  Human respir... NA              208893     53.3   53.3  100%  6e-04 96.43  15177      PQ763143.1       
Human respiratory syncytial virus A isolate 610102012, complet... Human respir... NA              208893     53.3   53.3  100%  6e-04 96.43  15226      PP376424.1       
Human respiratory syncytial virus A isolate...                    Human respir... NA              208893     53.3   53.3  100%  6e-04 96.43  15174      OR795301.1       
Human respiratory syncytial virus A isolate...                    Human respir... NA              208893     53.3   53.3  100%  6e-04 96.43  15206      ON237303.1       
Human respiratory syncytial virus A genome assembly, complete...  Human respir... NA              208893     53.3   53.3  100%  6e-04 96.43  14559      OZ262243.1       
Human respiratory syncytial virus A isolate 070103023, complet... Human respir... NA              208893     53.3   53.3  100%  6e-04 96.43  15224      PP376584.1       
Human respiratory syncytial virus A isolate...                    Human respir... NA              208893     53.3   53.3  100%  6e-04 96.43  15280      OR666536.1       
Human respiratory syncytial virus A isolate MN-MDH-RSVA-00261,... Human respir... NA              208893     53.3   53.3  100%  6e-04 96.43  15046      PP594798.1       
Human respiratory syncytial virus A isolate p1306-121310703A,...  Human respir... NA              208893     53.3   53.3  100%  6e-04 96.43  15157      OR466329.1       
Human respiratory syncytial virus A isolate MN-MDH-RSVA-01717,... Human respir... NA              208893     53.3   53.3  100%  6e-04 96.43  15051      PV116239.1       
Human respiratory syncytial virus A isolate MN-MDH-RSVA-00119,... Human respir... NA              208893     53.3   53.3  100%  6e-04 96.43  15045      PP386335.1       
Human respiratory syncytial virus A isolate...                    Human respir... NA              208893     53.3   53.3  100%  6e-04 96.43  15237      OR795447.1       
Human respiratory syncytial virus A isolate...                    Human respir... NA              208893     53.3   53.3  100%  6e-04 96.43  15204      OZ279212.1       
Human respiratory syncytial virus A isolate MN-MDH-RSVA-01732,... Human respir... NA              208893     53.3   53.3  100%  6e-04 96.43  15045      PV116254.1       
Human respiratory syncytial virus A isolate MN-MDH-RSVA-00335,... Human respir... NA              208893     53.3   53.3  100%  6e-04 96.43  15042      PP709387.1       
Human respiratory syncytial virus strain A/NSW/WM1053A/16,...     human respir... NA              11250      53.3   53.3  100%  6e-04 96.43  14959      MH760620.1       
Respiratory syncytial virus isolate...                            Respiratory ... NA              12814      53.3   53.3  100%  6e-04 96.43  15238      OZ273392.1       
Human respiratory syncytial virus A isolate 550101015, complet... Human respir... NA              208893     53.3   53.3  100%  6e-04 96.43  15220      PP376442.1       
Human respiratory syncytial virus A isolate MN-MDH-RSVA-02752,... Human respir... NA              208893     53.3   53.3  100%  6e-04 96.43  15047      PV546088.1       
Human orthopneumovirus strain RSVA/Vietnam/vzrsva6/2014,...       human respir... NA              11250      53.3   53.3  100%  6e-04 96.43  15277      MH828496.1       
Human respiratory syncytial virus A isolate...                    Human respir... NA              208893     53.3   53.3  100%  6e-04 96.43  15186      OZ280147.1       
Human respiratory syncytial virus A isolate...                    Human respir... NA              208893     53.3   53.3  100%  6e-04 96.43  15064      PV539253.1       
Human respiratory syncytial virus A isolate hRSV-A-HCV36304,...   Human respir... NA              208893     53.3   53.3  100%  6e-04 96.43  14686      PQ066219.1       
Human respiratory syncytial virus A isolate A-23S421, complete... Human respir... NA              208893     53.3   53.3  100%  6e-04 96.43  15224      PV367336.1       
Human respiratory syncytial virus A isolate 358103006, complet... Human respir... NA              208893     53.3   53.3  100%  6e-04 96.43  15226      PP376720.1       
Human respiratory syncytial virus A isolate MN-MDH-RSVA-01973,... Human respir... NA              208893     53.3   53.3  100%  6e-04 96.43  15045      PV211688.1       
Human respiratory syncytial virus A isolate hRSV-A-HS15626,...    Human respir... NA              208893     53.3   53.3  100%  6e-04 96.43  14672      PP903829.1       
Human respiratory syncytial virus A isolate...                    Human respir... NA              208893     53.3   53.3  100%  6e-04 96.43  15272      OR795428.1       
Human respiratory syncytial virus A strain...                     Human respir... NA              208893     53.3   53.3  100%  6e-04 96.43  15227      OM857267.1       
Human respiratory syncytial virus A isolate UU01A-0095-V02,...    Human respir... NA              208893     53.3   53.3  100%  6e-04 96.43  15280      MZ516024.1       
Human respiratory syncytial virus A isolate 023-0012, partial...  Human respir... NA              208893     53.3   53.3  100%  6e-04 96.43  15165      PQ762830.1       
Human respiratory syncytial virus strain A/NSW/WM0230A/16,...     human respir... NA              11250      53.3   53.3  100%  6e-04 96.43  14959      MH760638.1       
Human respiratory syncytial virus A strain...                     Human respir... NA              208893     53.3   53.3  100%  6e-04 96.43  15209      OM857333.1       
Human respiratory syncytial virus A strain...                     Human respir... NA              208893     53.3   53.3  100%  6e-04 96.43  14960      OM857235.1       
Human respiratory syncytial virus A isolate...                    Human respir... NA              208893     53.3   53.3  100%  6e-04 96.43  14883      MH181895.1       
Human respiratory syncytial virus A strain RSVA/Homo...           Human respir... NA              208893     53.3   53.3  100%  6e-04 96.43  15111      MG642032.1       
Human respiratory syncytial virus A isolate...                    Human respir... NA              208893     53.3   53.3  100%  6e-04 96.43  15089      OZ279187.1       
Human respiratory syncytial virus A isolate...                    Human respir... NA              208893     53.3   53.3  100%  6e-04 96.43  15235      OR666514.1       
Human respiratory syncytial virus A isolate MN-MDH-RSVA-02283,... Human respir... NA              208893     53.3   53.3  100%  6e-04 96.43  15050      PV277701.1       
Human respiratory syncytial virus A isolate B7PP9VQ8CC genome...  Human respir... NA              208893     53.3   53.3  100%  6e-04 96.43  14798      OZ277679.1       
Human respiratory syncytial virus A isolate OX02-8937-V01,...     Human respir... NA              208893     53.3   53.3  100%  6e-04 96.43  15274      MZ515772.1       
Human respiratory syncytial virus A isolate NIN-524, partial...   Human respir... NA              208893     53.3   53.3  100%  6e-04 96.43  15046      PQ348876.1       
Human respiratory syncytial virus A strain...                     Human respir... NA              208893     53.3   53.3  100%  6e-04 96.43  15171      OK649608.1       
Human respiratory syncytial virus A isolate 013-0015, partial...  Human respir... NA              208893     53.3   53.3  100%  6e-04 96.43  15061      PQ763068.1       
Human respiratory syncytial virus A isolate MN-MDH-RSVA-02651,... Human respir... NA              208893     53.3   53.3  100%  6e-04 96.43  15046      PV545987.1       
Human respiratory syncytial virus A isolate MN-MDH-RSVA-02395,... Human respir... NA              208893     53.3   53.3  100%  6e-04 96.43  14855      PV423104.1       
Human respiratory syncytial virus A isolate...                    Human respir... NA              208893     53.3   53.3  100%  6e-04 96.43  15191      OZ280468.1       
Pangolin respiratory syncytial virus A strain...                  Pangolin res... NA              2913644    53.3   53.3  100%  6e-04 96.43  15258      OM009284.1       
Human respiratory syncytial virus A isolate MN-MDH-RSVA-01737,... Human respir... NA              208893     53.3   53.3  100%  6e-04 96.43  14855      PV116259.1       
Human respiratory syncytial virus A isolate Beijing/China/2023... Human respir... NA              208893     53.3   53.3  100%  6e-04 96.43  15208      PQ594188.1       
Human respiratory syncytial virus A isolate hRSV-A-HCV11260,...   Human respir... NA              208893     53.3   53.3  100%  6e-04 96.43  14684      OR915758.1       
Human respiratory syncytial virus A isolate 010102006, complet... Human respir... NA              208893     53.3   53.3  100%  6e-04 96.43  15226      PP376263.1       
Human respiratory syncytial virus A isolate 038-0007, partial...  Human respir... NA              208893     53.3   53.3  100%  6e-04 96.43  15169      PQ763152.1       
Human respiratory syncytial virus A isolate...                    Human respir... NA              208893     53.3   53.3  100%  6e-04 96.43  14779      OQ595319.2       
Human respiratory syncytial virus A isolate SE01A-0194-V02,...    Human respir... NA              208893     53.3   53.3  100%  6e-04 96.43  15276      MZ516033.1       
Human respiratory syncytial virus A isolate MN-MDH-RSVA-00839,... Human respir... NA              208893     53.3   53.3  100%  6e-04 96.43  14853      PP973774.1       
Human respiratory syncytial virus A isolate KW/RSVA/46811,...     Human respir... NA              208893     53.3   53.3  100%  6e-04 96.43  15222      PP151381.1       
Human respiratory syncytial virus A isolate A18321084, partial... Human respir... NA              208893     53.3   53.3  100%  6e-04 96.43  15018      PP969983.1       
Human respiratory syncytial virus A isolate 032-0020, partial...  Human respir... NA              208893     53.3   53.3  100%  6e-04 96.43  14949      PQ763134.1       
Human respiratory syncytial virus A strain...                     Human respir... NA              208893     53.3   53.3  100%  6e-04 96.43  15235      PP352292.1       
Human respiratory syncytial virus A isolate hRSV-A-HCV10684,...   Human respir... NA              208893     53.3   53.3  100%  6e-04 96.43  14679      OR915757.1       
Human respiratory syncytial virus A isolate...                    Human respir... NA              208893     53.3   53.3  100%  6e-04 96.43  14801      PP785453.1       
Respiratory syncytial virus isolate...                            Respiratory ... NA              12814      53.3   53.3  100%  6e-04 96.43  15267      OZ272704.1       
Human respiratory syncytial virus A HRSV/A/Japan/18U019iso/201... Human respir... NA              208893     53.3   53.3  100%  6e-04 96.43  15228      LC871593.1       
Human respiratory syncytial virus A isolate...                    Human respir... NA              208893     53.3   53.3  100%  6e-04 96.43  15222      OR522521.1       
Human respiratory syncytial virus isolate MN-MDH-RSVA-01017,...   human respir... NA              11250      53.3   53.3  100%  6e-04 96.43  15043      PQ762521.1       
Human respiratory syncytial virus A isolate...                    Human respir... NA              208893     53.3   53.3  100%  6e-04 96.43  15198      OZ280317.1       
Human respiratory syncytial virus A isolate...                    Human respir... NA              208893     53.3   53.3  100%  6e-04 96.43  15198      OZ278930.1       
Human respiratory syncytial virus A isolate 358103019, complet... Human respir... NA              208893     53.3   53.3  100%  6e-04 96.43  15211      PP376796.1       
Human respiratory syncytial virus A isolate 490102036, complet... Human respir... NA              208893     53.3   53.3  100%  6e-04 96.43  15113      PP376289.1       
Human respiratory syncytial virus A strain...                     Human respir... NA              208893     53.3   53.3  100%  6e-04 96.43  15181      OK649624.1       
Human respiratory syncytial virus A isolate...                    Human respir... NA              208893     53.3   53.3  100%  6e-04 96.43  15216      OR287901.1       
Human respiratory syncytial virus A isolate RSVLO803, partial...  Human respir... NA              208893     53.3   53.3  100%  6e-04 96.43  15044      PQ349004.1       
Human respiratory syncytial virus A isolate...                    Human respir... NA              208893     53.3   53.3  100%  6e-04 96.43  15198      OZ280162.1       
Human respiratory syncytial virus A isolate hRSV-A-A001B867,...   Human respir... NA              208893     53.3   53.3  100%  6e-04 96.43  14921      PV404606.1       
Human respiratory syncytial virus A isolate MN-MDH-RSVA-00473,... Human respir... NA              208893     53.3   53.3  100%  6e-04 96.43  15045      PP830408.1       
Human respiratory syncytial virus A isolate...                    Human respir... NA              208893     53.3   53.3  100%  6e-04 96.43  15195      OR287881.1       
Human respiratory syncytial virus A strain...                     Human respir... NA              208893     53.3   53.3  100%  6e-04 96.43  14960      OM857260.1       
Human respiratory syncytial virus A isolate KW/RSVA/3657,...      Human respir... NA              208893     53.3   53.3  100%  6e-04 96.43  15222      PP151355.1       
Human respiratory syncytial virus A isolate NIN-467, partial...   Human respir... NA              208893     53.3   53.3  100%  6e-04 96.43  15046      PQ348860.1       
Human respiratory syncytial virus A isolate...                    Human respir... NA              208893     53.3   53.3  100%  6e-04 96.43  15065      PP785447.1       
Human respiratory syncytial virus A isolate...                    Human respir... NA              208893     53.3   53.3  100%  6e-04 96.43  15232      MH181935.1       
Human respiratory syncytial virus A strain HBWH92, complete...    Human respir... NA              208893     53.3   53.3  100%  6e-04 96.43  15008      MZ221194.1       
Human respiratory syncytial virus A strain...                     Human respir... NA              208893     53.3   53.3  100%  6e-04 96.43  15208      MW020596.1       
Human respiratory syncytial virus A isolate...                    Human respir... NA              208893     53.3   53.3  100%  6e-04 96.43  15155      MH182023.1       
Human respiratory syncytial virus A isolate...                    Human respir... NA              208893     53.3   53.3  100%  6e-04 96.43  15195      PP495912.1       
Human respiratory syncytial virus A isolate...                    Human respir... NA              208893     53.3   53.3  100%  6e-04 96.43  15132      PQ638794.1       
Human respiratory syncytial virus A isolate MN-MDH-RSVA-02172,... Human respir... NA              208893     53.3   53.3  100%  6e-04 96.43  15047      PV246640.1       
Human respiratory syncytial virus A isolate MN-MDH-RSVA-00827,... Human respir... NA              208893     53.3   53.3  100%  6e-04 96.43  15006      PP973762.1       
Respiratory syncytial virus isolate...                            Respiratory ... NA              12814      53.3   53.3  100%  6e-04 96.43  15256      OZ272831.1       
Human respiratory syncytial virus A isolate...                    Human respir... NA              208893     53.3   53.3  100%  6e-04 96.43  15198      PQ638723.1       
Human respiratory syncytial virus A HRSV/A/Japan/19RS228iso/20... Human respir... NA              208893     53.3   53.3  100%  6e-04 96.43  15224      LC871607.1       
Human respiratory syncytial virus A isolate...                    Human respir... NA              208893     53.3   53.3  100%  6e-04 96.43  15196      OZ280242.1       
Human respiratory syncytial virus A isolate 358103036, complet... Human respir... NA              208893     53.3   53.3  100%  6e-04 96.43  15226      PP376370.1       
Human respiratory syncytial virus A isolate...                    Human respir... NA              208893     53.3   53.3  100%  6e-04 96.43  14949      OQ024146.1       
Human respiratory syncytial virus A isolate...                    Human respir... NA              208893     53.3   53.3  100%  6e-04 96.43  15181      OR795397.1       
Respiratory syncytial virus isolate MN-MDH-RSVA-00089, partial... Respiratory ... NA              12814      53.3   53.3  100%  6e-04 96.43  14855      PP270211.1       
Human respiratory syncytial virus A isolate MN-MDH-RSVA-02381,... Human respir... NA              208893     53.3   53.3  100%  6e-04 96.43  15045      PV423090.1       
Human respiratory syncytial virus A isolate MN-MDH-RSVA-02730,... Human respir... NA              208893     53.3   53.3  100%  6e-04 96.43  15046      PV546066.1       
Orthopneumovirus hominis isolate RNA genome assembly, segment: 1  Orthopneumov... NA              3049954    53.3   53.3  100%  6e-04 96.43  15225      OZ242470.1       
Human respiratory syncytial virus A isolate...                    Human respir... NA              208893     53.3   53.3  100%  6e-04 96.43  15261      OP890329.1       
Human respiratory syncytial virus A isolate OX02-8513-D04,...     Human respir... NA              208893     53.3   53.3  100%  6e-04 96.43  15273      MZ516127.1       
Human respiratory syncytial virus A strain...                     Human respir... NA              208893     53.3   53.3  100%  6e-04 96.43  15037      PP352351.1       
Human respiratory syncytial virus A isolate NIN-516, partial...   Human respir... NA              208893     53.3   53.3  100%  6e-04 96.43  15047      PQ348874.1       
Human respiratory syncytial virus A isolate...                    Human respir... NA              208893     53.3   53.3  100%  6e-04 96.43  14973      OQ171907.1       
Human respiratory syncytial virus A isolate...                    Human respir... NA              208893     53.3   53.3  100%  6e-04 96.43  15038      OZ280241.1       
Human respiratory syncytial virus A isolate 040-0050, partial...  Human respir... NA              208893     53.3   53.3  100%  6e-04 96.43  15208      PQ763021.1       
Human respiratory syncytial virus A strain...                     Human respir... NA              208893     53.3   53.3  100%  6e-04 96.43  14837      OQ941745.1       
Human respiratory syncytial virus A isolate...                    Human respir... NA              208893     53.3   53.3  100%  6e-04 96.43  15139      MH181960.1       
Human respiratory syncytial virus A isolate...                    Human respir... NA              208893     53.3   53.3  100%  6e-04 96.43  15193      OQ024124.1       
Human respiratory syncytial virus A strain 8P4, complete genome   Human respir... NA              208893     53.3   53.3  100%  6e-04 96.43  15120      MF001051.1       
Human respiratory syncytial virus A isolate hRSV-A-RA941777964... Human respir... NA              208893     53.3   53.3  100%  6e-04 96.43  14920      PV404361.1       
Human respiratory syncytial virus A isolate KW/RSVA/49662,...     Human respir... NA              208893     53.3   53.3  100%  6e-04 96.43  15222      PP151389.1       
Human respiratory syncytial virus A isolate KW/RSVA/45534,...     Human respir... NA              208893     53.3   53.3  100%  6e-04 96.43  15222      PP151374.1       
Human respiratory syncytial virus A isolate 340102017, complet... Human respir... NA              208893     53.3   53.3  100%  6e-04 96.43  15214      PP376543.1       
Human respiratory syncytial virus A isolate 330103036, complet... Human respir... NA              208893     53.3   53.3  100%  6e-04 96.43  15228      PP376301.1       
Human respiratory syncytial virus A isolate 019-0026, partial...  Human respir... NA              208893     53.3   53.3  100%  6e-04 96.43  15169      PQ762815.1       
Human respiratory syncytial virus A strain...                     Human respir... NA              208893     53.3   53.3  100%  6e-04 96.43  14786      OQ941746.1       
Human respiratory syncytial virus A isolate...                    Human respir... NA              208893     53.3   53.3  100%  6e-04 96.43  15035      MH182059.1       
Human respiratory syncytial virus A strain...                     Human respir... NA              208893     53.3   53.3  100%  6e-04 96.43  15228      PP352309.1       
Human respiratory syncytial virus A isolate ASU102693, complet... Human respir... NA              208893     53.3   53.3  100%  6e-04 96.43  15198      OR143166.1       
Human respiratory syncytial virus A isolate MN-MDH-RSVA-02216,... Human respir... NA              208893     53.3   53.3  100%  6e-04 96.43  15046      PV246684.1       
Human respiratory syncytial virus A isolate MN-MDH-RSVA-00068,... Human respir... NA              208893     53.3   53.3  100%  6e-04 96.43  15046      PP237790.1       
Human respiratory syncytial virus A strain...                     Human respir... NA              208893     53.3   53.3  100%  6e-04 96.43  15174      PP508184.1       
Human respiratory syncytial virus A isolate...                    Human respir... NA              208893     53.3   53.3  100%  6e-04 96.43  15045      PP748692.1       
Human respiratory syncytial virus isolate MN-MDH-RSVA-00985,...   human respir... NA              11250      53.3   53.3  100%  6e-04 96.43  14854      PQ762489.1       
Human respiratory syncytial virus A isolate MN-MDH-RSVA-00740,... Human respir... NA              208893     53.3   53.3  100%  6e-04 96.43  14853      PP957753.1       
Human respiratory syncytial virus A isolate...                    Human respir... NA              208893     53.3   53.3  100%  6e-04 96.43  15195      PP495948.1       
Human respiratory syncytial virus A isolate RSV00047, complete... Human respir... NA              208893     53.3   53.3  100%  6e-04 96.43  15207      PV388316.1       
Human respiratory syncytial virus A isolate MN-MDH-RSVA-00756,... Human respir... NA              208893     53.3   53.3  100%  6e-04 96.43  15043      PP957769.1       
human respiratory syncytial virus isolate DW-RAT-292 genome...    human respir... NA              11250      53.3   53.3  100%  6e-04 96.43  15276      OZ035246.1       
Human respiratory syncytial virus A isolate 038-0003, partial...  Human respir... NA              208893     53.3   53.3  100%  6e-04 96.43  15172      PQ762961.1       
human respiratory syncytial virus isolate DW-RAT-297 genome...    human respir... NA              11250      53.3   53.3  100%  6e-04 96.43  15276      OZ035709.1       
Human respiratory syncytial virus A isolate...                    Human respir... NA              208893     53.3   53.3  100%  6e-04 96.43  15057      MH182003.1       
Human respiratory syncytial virus A isolate 330103030, complet... Human respir... NA              208893     53.3   53.3  100%  6e-04 96.43  15227      PP376795.1       
Human respiratory syncytial virus A isolate...                    Human respir... NA              208893     53.3   53.3  100%  6e-04 96.43  15200      OZ279530.1       


Query #3: RSV_B_rev Query ID: lcl|Query_5920320 Length: 28

Sequences producing significant alignments:
                                                                  Scientific      Common                     Max    Total Query   E   Per.   Acc.                        
Description                                                       Name            Name            Taxid      Score  Score cover Value Ident  Len        Accession        
Human respiratory syncytial virus isolate...                      human respir... NA              11250      50.4   50.4  100%  0.004 92.86  15214      MN365469.1       
Human respiratory syncytial virus isolate...                      human respir... NA              11250      50.4   50.4  100%  0.004 92.86  15247      MN365499.1       
Human respiratory syncytial virus B isolate RSVLO945, partial...  Human respir... NA              208895     50.4   50.4  100%  0.004 92.86  15141      PQ349075.1       
Human respiratory syncytial virus B isolate...                    Human respir... NA              208895     50.4   50.4  100%  0.004 92.86  14931      OR162286.2       
Human respiratory syncytial virus B isolate MN-MDH-RSVB-00704,... Human respir... NA              208895     50.4   50.4  100%  0.004 92.86  15141      PP934486.1       
Human respiratory syncytial virus B isolate hRSV-B-G25X78B2,...   Human respir... NA              208895     50.4   50.4  100%  0.004 92.86  15146      PV404671.1       
Human respiratory syncytial virus B isolate 550102008, complet... Human respir... NA              208895     50.4   50.4  100%  0.004 92.86  15129      PP377315.1       
Human respiratory syncytial virus B isolate...                    Human respir... NA              208895     50.4   50.4  100%  0.004 92.86  15193      PP342468.1       
Human respiratory syncytial virus isolate MN-MDH-RSVB-02504,...   human respir... NA              11250      50.4   50.4  100%  0.004 92.86  15140      PV423213.1       
Human respiratory syncytial virus B isolate WA-SCH-5886664,...    Human respir... NA              208895     50.4   50.4  100%  0.004 92.86  15187      PP770454.1       
Human respiratory syncytial virus B isolate...                    Human respir... NA              208895     50.4   50.4  100%  0.004 92.86  15200      OZ279631.1       
Human respiratory syncytial virus B isolate GER/804/10-11,...     Human respir... NA              208895     50.4   50.4  100%  0.004 92.86  15119      MZ568944.1       
Human respiratory syncytial virus B genome assembly, complete...  Human respir... NA              208895     50.4   50.4  100%  0.004 92.86  15205      OZ262346.1       
Human respiratory syncytial virus B genome assembly, complete...  Human respir... NA              208895     50.4   50.4  100%  0.004 92.86  15185      OZ262309.1       
Human respiratory syncytial virus B isolate...                    Human respir... NA              208895     50.4   50.4  100%  0.004 92.86  15218      PV178294.1       
Human respiratory syncytial virus B isolate hRSV-B-HS18933,...    Human respir... NA              208895     50.4   50.4  100%  0.004 92.86  14943      PQ083706.1       
Human respiratory syncytial virus B isolate...                    Human respir... NA              208895     50.4   50.4  100%  0.004 92.86  15213      PQ618090.1       
Human respiratory syncytial virus B isolate...                    Human respir... NA              208895     50.4   50.4  100%  0.004 92.86  15208      ON237140.1       
Human respiratory syncytial virus B isolate...                    Human respir... NA              208895     50.4   50.4  100%  0.004 92.86  15191      PQ638801.1       
Human respiratory syncytial virus B isolate...                    Human respir... NA              208895     50.4   50.4  100%  0.004 92.86  14868      OR256357.1       
Human respiratory syncytial virus B isolate WA-UW-53776,...       Human respir... NA              208895     50.4   50.4  100%  0.004 92.86  15264      PP530246.1       
Human respiratory syncytial virus B HRSV/B/Japan/22U047iso/202... Human respir... NA              208895     50.4   50.4  100%  0.004 92.86  15218      LC816576.1       
Human respiratory syncytial virus B isolate hRSV-B-G43S03F0,...   Human respir... NA              208895     50.4   50.4  100%  0.004 92.86  15147      PP781487.1       
Human respiratory syncytial virus B isolate...                    Human respir... NA              208895     50.4   50.4  100%  0.004 92.86  15209      ON237179.1       
Human respiratory syncytial virus B isolate...                    Human respir... NA              208895     50.4   50.4  100%  0.004 92.86  14995      PP785543.1       
Human respiratory syncytial virus B isolate 358103010, complet... Human respir... NA              208895     50.4   50.4  100%  0.004 92.86  15222      PP377395.1       
Human respiratory syncytial virus B isolate MN-MDH-RSVB-02819,... Human respir... NA              208895     50.4   50.4  100%  0.004 92.86  15140      PV546155.1       
Human respiratory syncytial virus B isolate MN-MDH-RSVB-00803,... Human respir... NA              208895     50.4   50.4  100%  0.004 92.86  15141      PP957816.1       
Human respiratory syncytial virus B isolate MN-MDH-RSVB-02070,... Human respir... NA              208895     50.4   50.4  100%  0.004 92.86  15140      PV211784.1       
Human respiratory syncytial virus isolate MN-MDH-RSVB-01034,...   human respir... NA              11250      50.4   50.4  100%  0.004 92.86  15141      PQ762554.1       
Human respiratory syncytial virus B isolate hRSV-B-G43Q30T4,...   Human respir... NA              208895     50.4   50.4  100%  0.004 92.86  15145      OR915809.1       
Human respiratory syncytial virus B isolate 270102005, complet... Human respir... NA              208895     50.4   50.4  100%  0.004 92.86  15223      PP376941.1       
Human respiratory syncytial virus B isolate MN-MDH-RSVB-00490,... Human respir... NA              208895     50.4   50.4  100%  0.004 92.86  15140      PP830425.1       
Human respiratory syncytial virus B isolate B-16S215, complete... Human respir... NA              208895     50.4   50.4  100%  0.004 92.86  15221      PV367353.1       
Human respiratory syncytial virus B isolate hRSV-B-G25Z04B0,...   Human respir... NA              208895     50.4   50.4  100%  0.004 92.86  15146      PV719587.1       
Human respiratory syncytial virus B isolate MN-MDH-RSVB-02063,... Human respir... NA              208895     50.4   50.4  100%  0.004 92.86  15138      PV211777.1       
Human respiratory syncytial virus B isolate...                    Human respir... NA              208895     50.4   50.4  100%  0.004 92.86  15195      OR326844.1       
Human respiratory syncytial virus B isolate hRSV-B-G43R30U8,...   Human respir... NA              208895     50.4   50.4  100%  0.004 92.86  14941      PP660493.1       
Human respiratory syncytial virus isolate MN-MDH-RSVB-02499,...   human respir... NA              11250      50.4   50.4  100%  0.004 92.86  15140      PV423208.1       
Human respiratory syncytial virus isolate MN-MDH-RSVB-02497,...   human respir... NA              11250      50.4   50.4  100%  0.004 92.86  15140      PV423206.1       
Human respiratory syncytial virus B isolate MN-MDH-RSVB-00721,... Human respir... NA              208895     50.4   50.4  100%  0.004 92.86  15141      PP934503.1       
Human respiratory syncytial virus isolate...                      human respir... NA              11250      50.4   50.4  100%  0.004 92.86  15237      MN365467.1       
Human respiratory syncytial virus B isolate...                    Human respir... NA              208895     50.4   50.4  100%  0.004 92.86  15198      OZ279424.1       
Human respiratory syncytial virus B isolate MN-MDH-RSVB-01398,... Human respir... NA              208895     50.4   50.4  100%  0.004 92.86  15140      PQ870974.1       
Human respiratory syncytial virus B isolate...                    Human respir... NA              208895     50.4   50.4  100%  0.004 92.86  15201      OZ279004.1       
Human respiratory syncytial virus B isolate...                    Human respir... NA              208895     50.4   50.4  100%  0.004 92.86  15192      OR326748.1       
Human respiratory syncytial virus B isolate hRSV-B-G25Y12B9,...   Human respir... NA              208895     50.4   50.4  100%  0.004 92.86  14947      PV404643.1       
Human respiratory syncytial virus B isolate...                    Human respir... NA              208895     50.4   50.4  100%  0.004 92.86  14995      PP785518.1       
Human respiratory syncytial virus isolate...                      human respir... NA              11250      50.4   50.4  100%  0.004 92.86  15240      MN365583.1       
Human respiratory syncytial virus B cRNA                          Human respir... NA              208895     50.4   50.4  100%  0.004 92.86  15276      LR699744.1       
Human respiratory syncytial virus B isolate WA-UW-54962,...       Human respir... NA              208895     50.4   50.4  100%  0.004 92.86  15231      PQ390734.1       
Human respiratory syncytial virus B isolate RSVLO1075, complet... Human respir... NA              208895     50.4   50.4  100%  0.004 92.86  15140      PQ348953.1       
Human respiratory syncytial virus B isolate hRSV-B-G43S21C3,...   Human respir... NA              208895     50.4   50.4  100%  0.004 92.86  15130      PP896771.1       
Human respiratory syncytial virus B isolate MN-MDH-RSVB-00854,... Human respir... NA              208895     50.4   50.4  100%  0.004 92.86  14869      PP973789.1       
Human respiratory syncytial virus B isolate...                    Human respir... NA              208895     50.4   50.4  100%  0.004 92.86  15195      OR326826.1       
Human respiratory syncytial virus B HRSV/B/Japan/22U087iso/202... Human respir... NA              208895     50.4   50.4  100%  0.004 92.86  15221      LC816578.1       
Human respiratory syncytial virus B isolate...                    Human respir... NA              208895     50.4   50.4  100%  0.004 92.86  15012      PQ008888.1       
Human respiratory syncytial virus B isolate MN-MDH-RSVB-02323,... Human respir... NA              208895     50.4   50.4  100%  0.004 92.86  15140      PV277742.1       
Human respiratory syncytial virus B isolate...                    Human respir... NA              208895     50.4   50.4  100%  0.004 92.86  15192      OR326791.1       
Human respiratory syncytial virus B strain...                     Human respir... NA              208895     50.4   50.4  100%  0.004 92.86  15251      OK649693.1       
Human respiratory syncytial virus isolate...                      human respir... NA              11250      50.4   50.4  100%  0.004 92.86  15219      MN365586.1       
Human respiratory syncytial virus B isolate MN-MDH-RSVB-01776     Human respir... NA              208895     50.4   50.4  100%  0.004 92.86  15140      PV116298.1       
Human respiratory syncytial virus B isolate 820103006, complet... Human respir... NA              208895     50.4   50.4  100%  0.004 92.86  15223      PP376964.1       
Human respiratory syncytial virus B isolate MN-MDH-RSVB-03038,... Human respir... NA              208895     50.4   50.4  100%  0.004 92.86  15140      PV629298.1       
Human respiratory syncytial virus B isolate...                    Human respir... NA              208895     50.4   50.4  100%  0.004 92.86  14865      OR256365.1       
Human respiratory syncytial virus B isolate...                    Human respir... NA              208895     50.4   50.4  100%  0.004 92.86  15214      PQ618101.1       
Human respiratory syncytial virus B isolate MN-MDH-RSVB-02248,... Human respir... NA              208895     50.4   50.4  100%  0.004 92.86  15141      PV246716.1       
Human respiratory syncytial virus B isolate...                    Human respir... NA              208895     50.4   50.4  100%  0.004 92.86  15262      OQ357796.1       
Human respiratory syncytial virus B isolate 550101026, complet... Human respir... NA              208895     50.4   50.4  100%  0.004 92.86  15223      PP377083.1       
Human respiratory syncytial virus B isolate RSVLO320, complete... Human respir... NA              208895     50.4   50.4  100%  0.004 92.86  15138      PQ348897.1       
Human respiratory syncytial virus B isolate hRSV-B-G25Y01S7,...   Human respir... NA              208895     50.4   50.4  100%  0.004 92.86  14938      PV404675.1       
Human respiratory syncytial virus B isolate MN-MDH-RSVB-00016,... Human respir... NA              208895     50.4   50.4  100%  0.004 92.86  15140      PP135012.1       
Human respiratory syncytial virus B isolate MN-MDH-RSVB-02040,... Human respir... NA              208895     50.4   50.4  100%  0.004 92.86  14869      PV211755.1       
Human respiratory syncytial virus B isolate...                    Human respir... NA              208895     50.4   50.4  100%  0.004 92.86  15196      OZ280380.1       
Human respiratory syncytial virus B strain...                     Human respir... NA              208895     50.4   50.4  100%  0.004 92.86  15135      PP508174.1       
Human respiratory syncytial virus B isolate MN-MDH-RSVB-01406,... Human respir... NA              208895     50.4   50.4  100%  0.004 92.86  15140      PQ870982.1       
Human respiratory syncytial virus B isolate...                    Human respir... NA              208895     50.4   50.4  100%  0.004 92.86  15210      ON237211.1       
Human respiratory syncytial virus B isolate...                    Human respir... NA              208895     50.4   50.4  100%  0.004 92.86  15197      OZ279502.1       
Human respiratory syncytial virus B isolate 009-0017, partial...  Human respir... NA              208895     50.4   50.4  100%  0.004 92.86  15155      PQ762681.1       
Human respiratory syncytial virus B isolate MN-MDH-RSVB-00772,... Human respir... NA              208895     50.4   50.4  100%  0.004 92.86  15143      PP957785.1       
Human respiratory syncytial virus B isolate MN-MDH-RSVB-02006,... Human respir... NA              208895     50.4   50.4  100%  0.004 92.86  15146      PV211721.1       
Human respiratory syncytial virus B isolate...                    Human respir... NA              208895     50.4   50.4  100%  0.004 92.86  15195      PP495982.1       
Human respiratory syncytial virus B isolate OX02-8832-D03,...     Human respir... NA              208895     50.4   50.4  100%  0.004 92.86  15275      MZ515916.1       
Human respiratory syncytial virus B isolate...                    Human respir... NA              208895     50.4   50.4  100%  0.004 92.86  14870      OR256288.1       
Human respiratory syncytial virus B isolate B-17S031, complete... Human respir... NA              208895     50.4   50.4  100%  0.004 92.86  15221      PV367358.1       
Human respiratory syncytial virus B isolate hRSV-B-HS19106,...    Human respir... NA              208895     50.4   50.4  100%  0.004 92.86  14940      PQ083695.1       
Human respiratory syncytial virus B isolate hRSV-B-G43R64K0,...   Human respir... NA              208895     50.4   50.4  100%  0.004 92.86  14940      PP660479.1       
Human respiratory syncytial virus isolate MN-MDH-RSVB-02467,...   human respir... NA              11250      50.4   50.4  100%  0.004 92.86  14869      PV423176.1       
Human respiratory syncytial virus B isolate MN-MDH-RSVB-02875,... Human respir... NA              208895     50.4   50.4  100%  0.004 92.86  15139      PV546211.1       
Human respiratory syncytial virus B isolate...                    Human respir... NA              208895     50.4   50.4  100%  0.004 92.86  14995      PP785542.1       
Human respiratory syncytial virus B isolate...                    Human respir... NA              208895     50.4   50.4  100%  0.004 92.86  15219      PQ814712.1       
Human respiratory syncytial virus B isolate...                    Human respir... NA              208895     50.4   50.4  100%  0.004 92.86  15197      OR326746.1       
Human respiratory syncytial virus B isolate MN-MDH-RSVB-02240,... Human respir... NA              208895     50.4   50.4  100%  0.004 92.86  15140      PV246708.1       
Human respiratory syncytial virus B isolate 310101073, complet... Human respir... NA              208895     50.4   50.4  100%  0.004 92.86  15223      PP377308.1       
Human respiratory syncytial virus B isolate HRSV/B/Bern/2019,...  Human respir... NA              208895     50.4   50.4  100%  0.004 92.86  15311      MT107528.1       
Human respiratory syncytial virus B isolate 2018-R5900, comple... Human respir... NA              208895     50.4   50.4  100%  0.004 92.86  15182      PP974179.1       
Human respiratory syncytial virus B isolate...                    Human respir... NA              208895     50.4   50.4  100%  0.004 92.86  14868      OR256326.1       
Human respiratory syncytial virus B isolate...                    Human respir... NA              208895     50.4   50.4  100%  0.004 92.86  15261      PV178357.1       
Human respiratory syncytial virus B isolate...                    Human respir... NA              208895     50.4   50.4  100%  0.004 92.86  15190      PP748802.1       
Human respiratory syncytial virus B isolate 340103021, complet... Human respir... NA              208895     50.4   50.4  100%  0.004 92.86  15222      PP377364.1       
Human respiratory syncytial virus B isolate MN-MDH-RSVB-02090,... Human respir... NA              208895     50.4   50.4  100%  0.004 92.86  15140      PV211804.1       
Human respiratory syncytial virus B isolate RSVLO390, partial...  Human respir... NA              208895     50.4   50.4  100%  0.004 92.86  15138      PQ349055.1       
Human respiratory syncytial virus B isolate WA-SCH-6098900,...    Human respir... NA              208895     50.4   50.4  100%  0.004 92.86  15270      PP770475.1       
Human respiratory syncytial virus B isolate MN-MDH-RSVB-00073,... Human respir... NA              208895     50.4   50.4  100%  0.004 92.86  15140      PP237811.1       
Human respiratory syncytial virus B isolate 810102074, complet... Human respir... NA              208895     50.4   50.4  100%  0.004 92.86  15223      PP377132.1       
Human respiratory syncytial virus B isolate...                    Human respir... NA              208895     50.4   50.4  100%  0.004 92.86  15205      OZ280409.1       
Human respiratory syncytial virus B isolate...                    Human respir... NA              208895     50.4   50.4  100%  0.004 92.86  15201      OZ280394.1       
Human respiratory syncytial virus B isolate hRSV-B-HS23324,...    Human respir... NA              208895     50.4   50.4  100%  0.004 92.86  15148      PV719581.1       
Human respiratory syncytial virus B isolate OX01A-8711-V02,...    Human respir... NA              208895     50.4   50.4  100%  0.004 92.86  15275      MZ515553.1       
Human respiratory syncytial virus B isolate RSVLO423, partial...  Human respir... NA              208895     50.4   50.4  100%  0.004 92.86  15138      PQ349057.1       
Human respiratory syncytial virus B genome assembly, complete...  Human respir... NA              208895     50.4   50.4  100%  0.004 92.86  15207      OZ262146.1       
Human respiratory syncytial virus B isolate UU02-0048-D02,...     Human respir... NA              208895     50.4   50.4  100%  0.004 92.86  15249      MZ516064.1       
Human respiratory syncytial virus B isolate...                    Human respir... NA              208895     50.4   50.4  100%  0.004 92.86  15216      PQ814723.1       
Human respiratory syncytial virus B isolate hRSV-B-HS19829,...    Human respir... NA              208895     50.4   50.4  100%  0.004 92.86  15146      PQ083737.1       
Human respiratory syncytial virus B isolate...                    Human respir... NA              208895     50.4   50.4  100%  0.004 92.86  15219      PQ814720.1       
Human respiratory syncytial virus B strain...                     Human respir... NA              208895     50.4   50.4  100%  0.004 92.86  15154      MZ151849.1       
Human respiratory syncytial virus isolate...                      human respir... NA              11250      50.4   50.4  100%  0.004 92.86  15204      MN365497.1       
Human respiratory syncytial virus B HRSV/B/Japan/21RS048iso/20... Human respir... NA              208895     50.4   50.4  100%  0.004 92.86  15218      LC861987.1       
Human respiratory syncytial virus B isolate GKISBBBB37914,...     Human respir... NA              208895     50.4   50.4  100%  0.004 92.86  15199      PQ117656.1       
Human respiratory syncytial virus B isolate...                    Human respir... NA              208895     50.4   50.4  100%  0.004 92.86  15198      ON237130.1       
Human respiratory syncytial virus B isolate hRSV-B-HS18890,...    Human respir... NA              208895     50.4   50.4  100%  0.004 92.86  14940      PQ083730.1       
Human respiratory syncytial virus B isolate MN-MDH-RSVB-02859,... Human respir... NA              208895     50.4   50.4  100%  0.004 92.86  15146      PV546195.1       
Human respiratory syncytial virus B isolate...                    Human respir... NA              208895     50.4   50.4  100%  0.004 92.86  15194      OZ279932.1       
Human respiratory syncytial virus B isolate WA-UW-38379,...       Human respir... NA              208895     50.4   50.4  100%  0.004 92.86  15075      PP530283.1       
Human respiratory syncytial virus B isolate MN-MDH-RSVB-02080,... Human respir... NA              208895     50.4   50.4  100%  0.004 92.86  15136      PV211794.1       
Human respiratory syncytial virus isolate...                      human respir... NA              11250      50.4   50.4  100%  0.004 92.86  15081      MN365539.1       
Human respiratory syncytial virus B isolate UU02-0166-D05,...     Human respir... NA              208895     50.4   50.4  100%  0.004 92.86  15275      MZ515664.1       
Human respiratory syncytial virus B isolate UU01A-0066-V02,...    Human respir... NA              208895     50.4   50.4  100%  0.004 92.86  15271      MZ515639.1       
Human respiratory syncytial virus isolate...                      human respir... NA              11250      50.4   50.4  100%  0.004 92.86  12371      MN365482.1       
Human respiratory syncytial virus B isolate hRSV-B-G43S12X0,...   Human respir... NA              208895     50.4   50.4  100%  0.004 92.86  14940      PP896794.1       
Human respiratory syncytial virus B isolate hRSV-B-G43R44W0,...   Human respir... NA              208895     50.4   50.4  100%  0.004 92.86  15142      PP660510.1       
Human respiratory syncytial virus B isolate...                    Human respir... NA              208895     50.4   50.4  100%  0.004 92.86  15205      OZ279925.1       
Human respiratory syncytial virus B isolate...                    Human respir... NA              208895     50.4   50.4  100%  0.004 92.86  15205      OZ279450.1       
Human respiratory syncytial virus B isolate...                    Human respir... NA              208895     50.4   50.4  100%  0.004 92.86  15270      OR795241.1       
Human respiratory syncytial virus B isolate MN-MDH-RSVB-02824,... Human respir... NA              208895     50.4   50.4  100%  0.004 92.86  15140      PV546160.1       
Human respiratory syncytial virus B isolate hRSV-B-HCV36550,...   Human respir... NA              208895     50.4   50.4  100%  0.004 92.86  14943      PQ083750.1       
Human respiratory syncytial virus B isolate GER/2744/11-12,...    Human respir... NA              208895     50.4   50.4  100%  0.004 92.86  15004      MZ568987.1       
Human respiratory syncytial virus B isolate...                    Human respir... NA              208895     50.4   50.4  100%  0.004 92.86  14868      OR256307.1       
Human respiratory syncytial virus B strain...                     Human respir... NA              208895     50.4   50.4  100%  0.004 92.86  15250      OK649718.1       
Human respiratory syncytial virus B isolate MN-MDH-RSVB-03034,... Human respir... NA              208895     50.4   50.4  100%  0.004 92.86  15140      PV629294.1       
Human respiratory syncytial virus B isolate MN-MDH-RSVB-02862,... Human respir... NA              208895     50.4   50.4  100%  0.004 92.86  15140      PV546198.1       
Human respiratory syncytial virus B isolate MN-MDH-RSVB-02857,... Human respir... NA              208895     50.4   50.4  100%  0.004 92.86  15140      PV546193.1       
Human respiratory syncytial virus B isolate UU02-0043-D02,...     Human respir... NA              208895     50.4   50.4  100%  0.004 92.86  15276      MZ515611.1       
Human respiratory syncytial virus B isolate MN-MDH-RSVB-00798,... Human respir... NA              208895     50.4   50.4  100%  0.004 92.86  14865      PP957811.1       
Human respiratory syncytial virus B isolate...                    Human respir... NA              208895     50.4   50.4  100%  0.004 92.86  14865      OR256310.1       
Human respiratory syncytial virus B isolate MN-MDH-RSVB-02850,... Human respir... NA              208895     50.4   50.4  100%  0.004 92.86  15140      PV546186.1       
Human respiratory syncytial virus B isolate...                    Human respir... NA              208895     50.4   50.4  100%  0.004 92.86  15278      PV178509.1       
Human respiratory syncytial virus B isolate...                    Human respir... NA              208895     50.4   50.4  100%  0.004 92.86  15163      PQ638739.1       
Human respiratory syncytial virus B strain...                     Human respir... NA              208895     50.4   50.4  100%  0.004 92.86  15157      OK649740.1       
Human respiratory syncytial virus B isolate...                    Human respir... NA              208895     50.4   50.4  100%  0.004 92.86  15202      OZ279232.1       
Human respiratory syncytial virus B isolate hRSV-B-HS18600,...    Human respir... NA              208895     50.4   50.4  100%  0.004 92.86  14943      PQ083731.1       
Human respiratory syncytial virus B isolate MN-MDH-RSVB-00297,... Human respir... NA              208895     50.4   50.4  100%  0.004 92.86  15141      PP668183.1       
Human respiratory syncytial virus B isolate...                    Human respir... NA              208895     50.4   50.4  100%  0.004 92.86  15192      PP748822.1       
Human respiratory syncytial virus B isolate...                    Human respir... NA              208895     50.4   50.4  100%  0.004 92.86  15194      PP495986.1       
Human respiratory syncytial virus B isolate MN-MDH-RSVB-02073,... Human respir... NA              208895     50.4   50.4  100%  0.004 92.86  15142      PV211787.1       
Human respiratory syncytial virus B isolate MN-MDH-RSVB-00794,... Human respir... NA              208895     50.4   50.4  100%  0.004 92.86  15141      PP957807.1       
Human respiratory syncytial virus B isolate...                    Human respir... NA              208895     50.4   50.4  100%  0.004 92.86  15256      PV685432.1       
Human respiratory syncytial virus isolate...                      human respir... NA              11250      50.4   50.4  100%  0.004 92.86  14986      MN365437.1       
Human respiratory syncytial virus B isolate...                    Human respir... NA              208895     50.4   50.4  100%  0.004 92.86  15206      OZ280355.1       
Human respiratory syncytial virus B strain PEH231026, complete... Human respir... NA              208895     50.4   50.4  100%  0.004 92.86  15103      PP411990.1       
Human respiratory syncytial virus A strain...                     Human respir... NA              208893     50.4   50.4  100%  0.004 92.86  15095      PP352348.1       
Human respiratory syncytial virus B isolate MN-MDH-RSVB-00864,... Human respir... NA              208895     50.4   50.4  100%  0.004 92.86  15141      PP973799.1       
Human respiratory syncytial virus B isolate...                    Human respir... NA              208895     50.4   50.4  100%  0.004 92.86  15222      PQ492135.2       
Human respiratory syncytial virus B isolate NIN-507, complete...  Human respir... NA              208895     50.4   50.4  100%  0.004 92.86  15152      PQ348932.1       
Human respiratory syncytial virus B isolate...                    Human respir... NA              208895     50.4   50.4  100%  0.004 92.86  15220      PQ814705.1       
Human respiratory syncytial virus A isolate MN-MDH-RSVA-00437,... Human respir... NA              208893     50.4   50.4  100%  0.004 92.86  15047      PP852061.1       
Human respiratory syncytial virus B isolate...                    Human respir... NA              208895     50.4   50.4  100%  0.004 92.86  15267      PV178500.1       
Human respiratory syncytial virus B isolate...                    Human respir... NA              208895     50.4   50.4  100%  0.004 92.86  15213      OR795246.1       
Human respiratory syncytial virus B isolate WA-UW-01607,...       Human respir... NA              208895     50.4   50.4  100%  0.004 92.86  15093      PQ390722.1       
Human respiratory syncytial virus B isolate...                    Human respir... NA              208895     50.4   50.4  100%  0.004 92.86  15190      PQ638757.1       
Human respiratory syncytial virus B isolate...                    Human respir... NA              208895     50.4   50.4  100%  0.004 92.86  15014      PP968405.1       
Human respiratory syncytial virus B isolate...                    Human respir... NA              208895     50.4   50.4  100%  0.004 92.86  15001      PP785462.1       
Human respiratory syncytial virus B isolate...                    Human respir... NA              208895     50.4   50.4  100%  0.004 92.86  15195      OR326824.1       
Human respiratory syncytial virus B isolate hRSV-B-HS18808,...    Human respir... NA              208895     50.4   50.4  100%  0.004 92.86  14935      PQ083703.1       
Human respiratory syncytial virus B isolate 80BCB2G5M4 genome...  Human respir... NA              208895     50.4   50.4  100%  0.004 92.86  15204      OZ278141.1       
Human respiratory syncytial virus B isolate hRSV-B-G25Y65J3,...   Human respir... NA              208895     50.4   50.4  100%  0.004 92.86  15148      PV404629.1       
Human respiratory syncytial virus B isolate MN-MDH-RSVB-01149,... Human respir... NA              208895     50.4   50.4  100%  0.004 92.86  15140      PQ798801.1       
Human respiratory syncytial virus B isolate 358101005, complet... Human respir... NA              208895     50.4   50.4  100%  0.004 92.86  15223      PP377016.1       
Human respiratory syncytial virus B isolate IM02-0003-V01,...     Human respir... NA              208895     50.4   50.4  100%  0.004 92.86  15232      MZ515824.1       
Human respiratory syncytial virus B isolate...                    Human respir... NA              208895     50.4   50.4  100%  0.004 92.86  15227      PQ814702.1       
Human respiratory syncytial virus isolate...                      human respir... NA              11250      50.4   50.4  100%  0.004 92.86  15182      MN365541.1       
Human respiratory syncytial virus A strain...                     Human respir... NA              208893     50.4   50.4  100%  0.004 92.86  15138      PP352366.1       
Human respiratory syncytial virus B isolate...                    Human respir... NA              208895     50.4   50.4  100%  0.004 92.86  15187      OZ278988.1       
Human respiratory syncytial virus B isolate hRSV-B-G43R27P4,...   Human respir... NA              208895     50.4   50.4  100%  0.004 92.86  14937      PP660488.1       
Human respiratory syncytial virus B isolate...                    Human respir... NA              208895     50.4   50.4  100%  0.004 92.86  15021      OR326798.1       
Human respiratory syncytial virus strain B/NSW/WM0922157/2017,... human respir... NA              11250      50.4   50.4  100%  0.004 92.86  15217      MW160817.1       
Human respiratory syncytial virus B isolate hRSV-B-G25X78B5,...   Human respir... NA              208895     50.4   50.4  100%  0.004 92.86  15148      PV404676.1       
Human respiratory syncytial virus B isolate...                    Human respir... NA              208895     50.4   50.4  100%  0.004 92.86  15196      OR326811.1       
Human respiratory syncytial virus B isolate MN-MDH-RSVB-01471,... Human respir... NA              208895     50.4   50.4  100%  0.004 92.86  15137      PV016988.1       
Human respiratory syncytial virus B isolate MN-MDH-RSVB-02257,... Human respir... NA              208895     50.4   50.4  100%  0.004 92.86  15140      PV246725.1       
Human respiratory syncytial virus B isolate UU02-0089-V01,...     Human respir... NA              208895     50.4   50.4  100%  0.004 92.86  15274      MZ516041.1       
Human respiratory syncytial virus B isolate...                    Human respir... NA              208895     50.4   50.4  100%  0.004 92.86  15170      OZ280117.1       
Human respiratory syncytial virus B isolate hRSV-B-G43S00T9,...   Human respir... NA              208895     50.4   50.4  100%  0.004 92.86  14943      PP781459.1       
Human respiratory syncytial virus B isolate 810102020, complet... Human respir... NA              208895     50.4   50.4  100%  0.004 92.86  15222      PP377011.1       
Human respiratory syncytial virus isolate MN-MDH-RSVB-01264,...   human respir... NA              11250      50.4   50.4  100%  0.004 92.86  15139      PQ849403.1       
Human respiratory syncytial virus B isolate...                    Human respir... NA              208895     50.4   50.4  100%  0.004 92.86  15204      OZ279547.1       
Human respiratory syncytial virus B isolate MN-MDH-RSVB-00036,... Human respir... NA              208895     50.4   50.4  100%  0.004 92.86  15141      PP135032.1       
Human respiratory syncytial virus B isolate MN-MDH-RSVB-00502,... Human respir... NA              208895     50.4   50.4  100%  0.004 92.86  14870      PP830437.1       
Human respiratory syncytial virus B isolate...                    Human respir... NA              208895     50.4   50.4  100%  0.004 92.86  15268      OQ261740.1       
Human respiratory syncytial virus B isolate hRSV/B/USA/7G9/201... Human respir... NA              208895     50.4   50.4  100%  0.004 92.86  15252      OQ848547.1       
Human respiratory syncytial virus B isolate p1306-121310771A,...  Human respir... NA              208895     50.4   50.4  100%  0.004 92.86  15258      OR466393.1       
Human respiratory syncytial virus B isolate...                    Human respir... NA              208895     50.4   50.4  100%  0.004 92.86  14931      OQ101882.2       
Human respiratory syncytial virus B isolate MN-MDH-RSVB-00351,... Human respir... NA              208895     50.4   50.4  100%  0.004 92.86  15141      PP709425.1       
Human respiratory syncytial virus B isolate OX01A-8972-V02,...    Human respir... NA              208895     50.4   50.4  100%  0.004 92.86  15277      MZ515591.1       
Human respiratory syncytial virus B isolate...                    Human respir... NA              208895     50.4   50.4  100%  0.004 92.86  15192      OZ279538.1       
Human respiratory syncytial virus B isolate...                    Human respir... NA              208895     50.4   50.4  100%  0.004 92.86  15195      OR326825.1       
Human respiratory syncytial virus B isolate...                    Human respir... NA              208895     50.4   50.4  100%  0.004 92.86  15194      PP496012.1       
Human respiratory syncytial virus isolate...                      human respir... NA              11250      50.4   50.4  100%  0.004 92.86  15201      MN365588.1       
Human respiratory syncytial virus B isolate MN-MDH-RSVB-01145,... Human respir... NA              208895     50.4   50.4  100%  0.004 92.86  14898      PQ798805.1       
Human respiratory syncytial virus B isolate MN-MDH-RSVB-01143,... Human respir... NA              208895     50.4   50.4  100%  0.004 92.86  15140      PQ798807.1       
MAG: Human respiratory syncytial virus isolate...                 human respir... NA              11250      50.4   50.4  100%  0.004 92.86  15245      PQ523794.1       
Human respiratory syncytial virus B isolate...                    Human respir... NA              208895     50.4   50.4  100%  0.004 92.86  15208      OZ280068.1       
Human respiratory syncytial virus B isolate 013-0006, partial...  Human respir... NA              208895     50.4   50.4  100%  0.004 92.86  15110      PQ763066.1       
Human respiratory syncytial virus B isolate...                    Human respir... NA              208895     50.4   50.4  100%  0.004 92.86  15215      PQ600477.2       
Human respiratory syncytial virus B isolate...                    Human respir... NA              208895     50.4   50.4  100%  0.004 92.86  15266      OR795224.1       
Human respiratory syncytial virus B isolate hRSV-B-G43R73A3,...   Human respir... NA              208895     50.4   50.4  100%  0.004 92.86  14943      PP660475.1       
Human respiratory syncytial virus B isolate...                    Human respir... NA              208895     50.4   50.4  100%  0.004 92.86  15216      PQ618116.1       
Human respiratory syncytial virus B isolate UU01A-0026-V02,...    Human respir... NA              208895     50.4   50.4  100%  0.004 92.86  15276      MZ515658.1       
Human respiratory syncytial virus B isolate...                    Human respir... NA              208895     50.4   50.4  100%  0.004 92.86  15204      OZ280431.1       
Human respiratory syncytial virus B isolate...                    Human respir... NA              208895     50.4   50.4  100%  0.004 92.86  15166      OR975318.1       
Human respiratory syncytial virus B isolate...                    Human respir... NA              208895     50.4   50.4  100%  0.004 92.86  15187      OZ279001.1       
Human respiratory syncytial virus B isolate MN-MDH-RSVB-00590,... Human respir... NA              208895     50.4   50.4  100%  0.004 92.86  15140      PP847431.1       
Respiratory syncytial virus isolate...                            Respiratory ... NA              12814      50.4   50.4  100%  0.004 92.86  15221      OZ274803.1       
Human respiratory syncytial virus B isolate...                    Human respir... NA              208895     50.4   50.4  100%  0.004 92.86  15280      PP795119.1       
Human respiratory syncytial virus B isolate...                    Human respir... NA              208895     50.4   50.4  100%  0.004 92.86  15216      PQ618122.1       
Human respiratory syncytial virus B strain...                     Human respir... NA              208895     50.4   50.4  100%  0.004 92.86  14935      OQ941701.1       
Human respiratory syncytial virus B isolate...                    Human respir... NA              208895     50.4   50.4  100%  0.004 92.86  15190      PP748781.1       
Human respiratory syncytial virus B isolate...                    Human respir... NA              208895     50.4   50.4  100%  0.004 92.86  14995      PP785536.1       
Human respiratory syncytial virus isolate...                      human respir... NA              11250      50.4   50.4  100%  0.004 92.86  15247      MN365528.1       
Human respiratory syncytial virus B isolate...                    Human respir... NA              208895     50.4   50.4  100%  0.004 92.86  15196      OR326786.1       
Human respiratory syncytial virus B isolate MN-MDH-RSVB-00970,... Human respir... NA              208895     50.4   50.4  100%  0.004 92.86  15141      PP978581.1       
Human respiratory syncytial virus B isolate 310102047, complet... Human respir... NA              208895     50.4   50.4  100%  0.004 92.86  15223      PP376844.1       
Human respiratory syncytial virus B isolate WA-UW-29997,...       Human respir... NA              208895     50.4   50.4  100%  0.004 92.86  15243      PP530254.1       
Human respiratory syncytial virus B isolate...                    Human respir... NA              208895     50.4   50.4  100%  0.004 92.86  15194      PP496024.1       
Human respiratory syncytial virus B isolate...                    Human respir... NA              208895     50.4   50.4  100%  0.004 92.86  14867      PV685431.1       
Human respiratory syncytial virus B isolate...                    Human respir... NA              208895     50.4   50.4  100%  0.004 92.86  15217      PQ814725.1       
Human respiratory syncytial virus B isolate...                    Human respir... NA              208895     50.4   50.4  100%  0.004 92.86  15197      OZ280118.1       
Human respiratory syncytial virus B isolate WA-UW-40465,...       Human respir... NA              208895     50.4   50.4  100%  0.004 92.86  15250      PP530265.1       
Human respiratory syncytial virus B isolate RSVLO522, partial...  Human respir... NA              208895     50.4   50.4  100%  0.004 92.86  15138      PQ348904.1       
Human respiratory syncytial virus B isolate...                    Human respir... NA              208895     50.4   50.4  100%  0.004 92.86  15206      OZ279035.1       
Human respiratory syncytial virus B isolate hRSV-B-G25Y67E7,...   Human respir... NA              208895     50.4   50.4  100%  0.004 92.86  15145      PV404628.1       
Human respiratory syncytial virus B isolate...                    Human respir... NA              208895     50.4   50.4  100%  0.004 92.86  14603      PV260460.1       
Human respiratory syncytial virus B isolate...                    Human respir... NA              208895     50.4   50.4  100%  0.004 92.86  15203      OZ279781.1       
Human respiratory syncytial virus B isolate hRSV-B-G43R40B8,...   Human respir... NA              208895     50.4   50.4  100%  0.004 92.86  15146      PP660511.1       
Human respiratory syncytial virus B isolate MN-MDH-RSVB-00966,... Human respir... NA              208895     50.4   50.4  100%  0.004 92.86  15141      PP978577.1       
Human respiratory syncytial virus B isolate 270101059, complet... Human respir... NA              208895     50.4   50.4  100%  0.004 92.86  15224      PP377073.1       
Human respiratory syncytial virus B isolate OX02-8313-V01,...     Human respir... NA              208895     50.4   50.4  100%  0.004 92.86  15275      MZ515779.1       
Human respiratory syncytial virus B isolate 820103042, complet... Human respir... NA              208895     50.4   50.4  100%  0.004 92.86  15222      PP377150.1       
Human respiratory syncytial virus isolate...                      human respir... NA              11250      50.4   50.4  100%  0.004 92.86  15229      MN365348.1       
Human respiratory syncytial virus B isolate 010202016, complet... Human respir... NA              208895     50.4   50.4  100%  0.004 92.86  15222      PP377485.1       
Human respiratory syncytial virus B isolate 550101045, complet... Human respir... NA              208895     50.4   50.4  100%  0.004 92.86  15223      PP376981.1       
Human respiratory syncytial virus B isolate...                    Human respir... NA              208895     50.4   50.4  100%  0.004 92.86  15199      OZ279408.1       
Human respiratory syncytial virus B isolate hRSV-B-G25Y05Z8,...   Human respir... NA              208895     50.4   50.4  100%  0.004 92.86  15145      PV404694.1       
Human respiratory syncytial virus B strain...                     Human respir... NA              208895     50.4   50.4  100%  0.004 92.86  15202      OM857384.1       
Human respiratory syncytial virus B genome assembly, complete...  Human respir... NA              208895     50.4   50.4  100%  0.004 92.86  15208      OZ262369.1       
Human respiratory syncytial virus B isolate...                    Human respir... NA              208895     50.4   50.4  100%  0.004 92.86  15209      ON237091.1       
Human respiratory syncytial virus B isolate hRSV-B-HCV40508,...   Human respir... NA              208895     50.4   50.4  100%  0.004 92.86  14938      PQ083775.1       
Human respiratory syncytial virus B isolate...                    Human respir... NA              208895     50.4   50.4  100%  0.004 92.86  15197      OZ279778.1       
Human respiratory syncytial virus B isolate...                    Human respir... NA              208895     50.4   50.4  100%  0.004 92.86  15201      OZ279879.1       
Human respiratory syncytial virus B strain...                     Human respir... NA              208895     50.4   50.4  100%  0.004 92.86  15254      PP352439.1       
Human respiratory syncytial virus B isolate...                    Human respir... NA              208895     50.4   50.4  100%  0.004 92.86  15266      PP795120.1       
Human respiratory syncytial virus B isolate SE01A-0178-V02,...    Human respir... NA              208895     50.4   50.4  100%  0.004 92.86  15275      MZ515872.1       
Human respiratory syncytial virus B isolate UU02-0056-V01,...     Human respir... NA              208895     50.4   50.4  100%  0.004 92.86  15258      MZ515586.1       
Human respiratory syncytial virus isolate...                      human respir... NA              11250      50.4   50.4  100%  0.004 92.86  15165      MN365427.1       
Human respiratory syncytial virus B isolate hRSV-B-G25X74B0,...   Human respir... NA              208895     50.4   50.4  100%  0.004 92.86  15149      PV404677.1       
Human respiratory syncytial virus B isolate...                    Human respir... NA              208895     50.4   50.4  100%  0.004 92.86  15264      OQ261741.1       
Respiratory syncytial virus isolate...                            Respiratory ... NA              12814      50.4   50.4  100%  0.004 92.86  15199      OZ272670.1       
Human respiratory syncytial virus B isolate...                    Human respir... NA              208895     50.4   50.4  100%  0.004 92.86  15182      OZ280244.1       
Human respiratory syncytial virus B isolate...                    Human respir... NA              208895     50.4   50.4  100%  0.004 92.86  15193      PP496026.1       
Human respiratory syncytial virus B isolate MN-MDH-RSVB-03015,... Human respir... NA              208895     50.4   50.4  100%  0.004 92.86  15140      PV629275.1       
Human respiratory syncytial virus B isolate...                    Human respir... NA              208895     50.4   50.4  100%  0.004 92.86  15164      PX122189.1       
Human respiratory syncytial virus B isolate...                    Human respir... NA              208895     50.4   50.4  100%  0.004 92.86  15260      PP795118.1       
Human respiratory syncytial virus B genome assembly, complete...  Human respir... NA              208895     50.4   50.4  100%  0.004 92.86  15205      OZ262304.1       
Human respiratory syncytial virus B isolate...                    Human respir... NA              208895     50.4   50.4  100%  0.004 92.86  15194      PP748756.1       
Human respiratory syncytial virus B isolate...                    Human respir... NA              208895     50.4   50.4  100%  0.004 92.86  13597      OZ279544.1       
Human respiratory syncytial virus B isolate MN-MDH-RSVB-01394,... Human respir... NA              208895     50.4   50.4  100%  0.004 92.86  15140      PQ870970.1       
Human respiratory syncytial virus B isolate...                    Human respir... NA              208895     50.4   50.4  100%  0.004 92.86  15197      OZ279914.1       
Human respiratory syncytial virus B isolate MN-MDH-RSVB-00182,... Human respir... NA              208895     50.4   50.4  100%  0.004 92.86  15141      PP401832.1       
Human respiratory syncytial virus B isolate 010102002, complet... Human respir... NA              208895     50.4   50.4  100%  0.004 92.86  15222      PP377361.1       
Human respiratory syncytial virus B isolate...                    Human respir... NA              208895     50.4   50.4  100%  0.004 92.86  14931      OP699202.2       
Human respiratory syncytial virus B isolate...                    Human respir... NA              208895     50.4   50.4  100%  0.004 92.86  15194      PP084078.1       
Human respiratory syncytial virus isolate...                      human respir... NA              11250      50.4   50.4  100%  0.004 92.86  14959      MN365315.1       
Human respiratory syncytial virus B isolate...                    Human respir... NA              208895     50.4   50.4  100%  0.004 92.86  15189      PQ638742.1       
Human respiratory syncytial virus B strain...                     Human respir... NA              208895     50.4   50.4  100%  0.004 92.86  15261      PP352389.1       
Human respiratory syncytial virus B isolate MN-MDH-RSVB-00504,... Human respir... NA              208895     50.4   50.4  100%  0.004 92.86  15141      PP830439.1       
Human respiratory syncytial virus B isolate MN-MDH-RSVB-01698,... Human respir... NA              208895     50.4   50.4  100%  0.004 92.86  15140      PV081127.1       
Human respiratory syncytial virus B isolate MN-MDH-RSVB-00964,... Human respir... NA              208895     50.4   50.4  100%  0.004 92.86  15146      PP978575.1       
Human respiratory syncytial virus B isolate...                    Human respir... NA              208895     50.4   50.4  100%  0.004 92.86  15002      PV178549.1       
Human respiratory syncytial virus B isolate hRSV-B-G43R90K2,...   Human respir... NA              208895     50.4   50.4  100%  0.004 92.86  14940      PP781474.1       
Human respiratory syncytial virus B isolate MN-MDH-RSVB-00867,... Human respir... NA              208895     50.4   50.4  100%  0.004 92.86  14870      PP973802.1       
Human respiratory syncytial virus B isolate...                    Human respir... NA              208895     50.4   50.4  100%  0.004 92.86  15179      OZ279682.1       
Human respiratory syncytial virus B isolate B-23S204, complete... Human respir... NA              208895     50.4   50.4  100%  0.004 92.86  15220      PV367388.1       
Human respiratory syncytial virus B strain...                     Human respir... NA              208895     50.4   50.4  100%  0.004 92.86  15257      PP352462.1       
Human respiratory syncytial virus B isolate MN-MDH-RSVB-02842,... Human respir... NA              208895     50.4   50.4  100%  0.004 92.86  15140      PV546178.1       
Respiratory syncytial virus isolate...                            Respiratory ... NA              12814      50.4   50.4  100%  0.004 92.86  15247      OZ273117.1       
Human respiratory syncytial virus B isolate 310101066, complet... Human respir... NA              208895     50.4   50.4  100%  0.004 92.86  15221      PP377025.1       
Human respiratory syncytial virus B HRSV/B/Japan/22RS044iso/20... Human respir... NA              208895     50.4   50.4  100%  0.004 92.86  15220      LC861973.1       
Human respiratory syncytial virus B isolate RSVLO298, partial...  Human respir... NA              208895     50.4   50.4  100%  0.004 92.86  15138      PQ349051.1       
Human respiratory syncytial virus B isolate...                    Human respir... NA              208895     50.4   50.4  100%  0.004 92.86  15193      OZ279381.1       
Human respiratory syncytial virus B isolate 610102033, complet... Human respir... NA              208895     50.4   50.4  100%  0.004 92.86  15222      PP377386.1       
Human respiratory syncytial virus B isolate...                    Human respir... NA              208895     50.4   50.4  100%  0.004 92.86  15156      OR666585.1       
Human respiratory syncytial virus B isolate 810102008, complet... Human respir... NA              208895     50.4   50.4  100%  0.004 92.86  15222      PP376919.1       
Human respiratory syncytial virus B isolate...                    Human respir... NA              208895     50.4   50.4  100%  0.004 92.86  15275      PP882663.1       
Human respiratory syncytial virus B isolate B-21S025, complete... Human respir... NA              208895     50.4   50.4  100%  0.004 92.86  15221      PV367376.1       
Human respiratory syncytial virus B isolate hRSV-B-RB453372225... Human respir... NA              208895     50.4   50.4  100%  0.004 92.86  15146      PV404554.1       
Human respiratory syncytial virus B isolate 013-0031, partial...  Human respir... NA              208895     50.4   50.4  100%  0.004 92.86  15111      PQ762786.1       
Human respiratory syncytial virus B isolate 550102126, complet... Human respir... NA              208895     50.4   50.4  100%  0.004 92.86  15222      PP377474.1       
Human respiratory syncytial virus B isolate RSVLO780, partial...  Human respir... NA              208895     50.4   50.4  100%  0.004 92.86  15141      PQ349029.1       
Human respiratory syncytial virus B isolate...                    Human respir... NA              208895     50.4   50.4  100%  0.004 92.86  15207      OZ280407.1       
Human respiratory syncytial virus B isolate p1306-121310759A,...  Human respir... NA              208895     50.4   50.4  100%  0.004 92.86  15206      OR466382.1       
Human respiratory syncytial virus B isolate 340102039, complet... Human respir... NA              208895     50.4   50.4  100%  0.004 92.86  15223      PP377143.1       
Human respiratory syncytial virus B isolate...                    Human respir... NA              208895     50.4   50.4  100%  0.004 92.86  15203      OZ280067.1       
Human respiratory syncytial virus B isolate...                    Human respir... NA              208895     50.4   50.4  100%  0.004 92.86  15203      OZ279022.1       
Human respiratory syncytial virus B isolate 610102027, complet... Human respir... NA              208895     50.4   50.4  100%  0.004 92.86  15223      PP376954.1       
Human respiratory syncytial virus B isolate...                    Human respir... NA              208895     50.4   50.4  100%  0.004 92.86  15190      PQ638818.1       
Human respiratory syncytial virus B strain...                     Human respir... NA              208895     50.4   50.4  100%  0.004 92.86  8394       MZ151857.1       
Human respiratory syncytial virus B isolate...                    Human respir... NA              208895     50.4   50.4  100%  0.004 92.86  15205      OZ279671.1       
Human respiratory syncytial virus B isolate...                    Human respir... NA              208895     50.4   50.4  100%  0.004 92.86  15210      OZ279476.1       
Human respiratory syncytial virus B isolate hRSV-B-HCV37927,...   Human respir... NA              208895     50.4   50.4  100%  0.004 92.86  14940      PQ083765.1       
Human respiratory syncytial virus B isolate hRSV-B-G43R41Y7,...   Human respir... NA              208895     50.4   50.4  100%  0.004 92.86  14940      PP660513.1       
Human respiratory syncytial virus isolate MN-MDH-RSVB-02508,...   human respir... NA              11250      50.4   50.4  100%  0.004 92.86  15140      PV423217.1       
Human respiratory syncytial virus B isolate H20-356-5140,...      Human respir... NA              208895     50.4   50.4  100%  0.004 92.86  15192      PQ117681.1       
Human respiratory syncytial virus B isolate hRSV-B-G43Q58S6,...   Human respir... NA              208895     50.4   50.4  100%  0.004 92.86  14941      OR915785.1       
Human respiratory syncytial virus B isolate UU02-0039-D04,...     Human respir... NA              208895     50.4   50.4  100%  0.004 92.86  15273      MZ515995.1       
Human respiratory syncytial virus B isolate...                    Human respir... NA              208895     50.4   50.4  100%  0.004 92.86  15196      OZ279362.1       
Human respiratory syncytial virus B isolate hRSV-B-RB142496767... Human respir... NA              208895     50.4   50.4  100%  0.004 92.86  15149      PV404585.1       
Human respiratory syncytial virus B isolate GER/1122/15-16,...    Human respir... NA              208895     50.4   50.4  100%  0.004 92.86  15142      MZ568951.1       
Human respiratory syncytial virus B isolate...                    Human respir... NA              208895     50.4   50.4  100%  0.004 92.86  15192      OR326771.1       
Human respiratory syncytial virus B isolate MN-MDH-RSVB-01466,... Human respir... NA              208895     50.4   50.4  100%  0.004 92.86  15140      PV016983.1       
Human respiratory syncytial virus B isolate...                    Human respir... NA              208895     50.4   50.4  100%  0.004 92.86  14865      OR256298.1       
Human respiratory syncytial virus A strain...                     Human respir... NA              208893     50.4   50.4  100%  0.004 92.86  12835      OQ941753.1       
Human respiratory syncytial virus B isolate MN-MDH-RSVB-02847,... Human respir... NA              208895     50.4   50.4  100%  0.004 92.86  15141      PV546183.1       
Human respiratory syncytial virus B isolate p1306-121310760A,...  Human respir... NA              208895     50.4   50.4  100%  0.004 92.86  15257      OR466383.1       
Human respiratory syncytial virus B isolate...                    Human respir... NA              208895     50.4   50.4  100%  0.004 92.86  15211      PQ492124.2       
Human respiratory syncytial virus isolate...                      human respir... NA              11250      50.4   50.4  100%  0.004 92.86  15242      MN365505.1       
Human respiratory syncytial virus B isolate...                    Human respir... NA              208895     50.4   50.4  100%  0.004 92.86  15195      PP342472.1       
Human respiratory syncytial virus isolate MN-MDH-RSVB-01054,...   human respir... NA              11250      50.4   50.4  100%  0.004 92.86  15140      PQ762574.1       
Human respiratory syncytial virus B strain...                     Human respir... NA              208895     50.4   50.4  100%  0.004 92.86  15263      PP352414.1       
Human respiratory syncytial virus B isolate WA-UW-67541,...       Human respir... NA              208895     50.4   50.4  100%  0.004 92.86  15247      PP530263.1       
Human respiratory syncytial virus B isolate...                    Human respir... NA              208895     50.4   50.4  100%  0.004 92.86  15222      PQ600476.2       
Human respiratory syncytial virus B isolate...                    Human respir... NA              208895     50.4   50.4  100%  0.004 92.86  15249      OP890342.1       
Human respiratory syncytial virus B isolate UU02-0039-D05,...     Human respir... NA              208895     50.4   50.4  100%  0.004 92.86  15229      MZ515932.1       
Human respiratory syncytial virus B isolate...                    Human respir... NA              208895     50.4   50.4  100%  0.004 92.86  15191      OZ280102.1
[truncated: 282,138 more chars]
