# Supplementary material for: From Triplex to Quadruplex: Enhancing CDC’s Respiratory qPCR Assay with RSV Detection on Panther Fusion® Open Access™
Source: Microorganisms. 2026 Jan 12;14(1):167. doi: 10.3390/microorganisms14010167 (PMC12844171; doi:10.3390/microorganisms14010167)
Supplement: Supplementary file 1 [file microorganisms-14-00167-s001.zip › File S7. In silico cross-reactivity (BLAST).txt]

our search parameters were adjusted to search for a short input sequence.

Your search is limited to records include: Human adenovirus sp. (taxid:1907210), Human cytomegalovirus HCMV (taxid:10359), HCoV-229E (taxid:11137), HCoV-NL63 (taxid:277944), HCoV-OC43 (taxid:31631), HCoV-HKU1 (taxid:290028), SARS-CoV-2 (taxid:2697049), HCoV-SARS (taxid:694009), SARSr-CoV (taxid:694009), Epstein-Barr virus (taxid:10376), Human enterovirus (taxid:1193974), Human metapneumovirus (taxid:162145), HPIV-1 (taxid:12730), HPIV-2 (taxid:2560525), HPIV-3 (taxid:11216), HPIV4 (taxid:2560526), Measles morbillivirus (taxid:11234), MERS-CoV (taxid:1335626), Mumps orthorubulavirus (taxid:2560602), Human rhinovirus sp. (taxid:169066), Varicella-zoster virus (taxid:10335), Bordetella pertussis (taxid:520), Bordetella parapertussis (taxid:519), Candida (taxid:1535326), Chlamydophila pneumoniae (taxid:83558), Corynebacterium diphtheriae (taxid:1717), Escherichia coli (taxid:562), Haemophilus influenzae (taxid:727), Lactobacillus plantarum (taxid:1590), Legionella pneumophila (taxid:446), Moraxella catarrhalis (taxid:480), Mycobacterium tuberculosis (taxid:1773), Mycoplasma pneumoniae (taxid:2104), Neisseria (taxid:482), Neisseria meningitidis (taxid:487), Neisseria mucosa (taxid:488), Pneumocystis jirovecii (taxid:42068), Pseudomonas aeruginosa (taxid:287), Staphylococcus aureus (taxid:1280), Staphylococcus epidermidis (taxid:1282), Streptococcus pneumoniae (taxid:1313), Streptococcus pyogenes (taxid:1314), Streptococcus salivarius (taxid:1304), Hepatitis B virus (taxid:10407), Hepatitis C (taxid:11103), HIV (taxid:11676), Herpes simplex virus 1 (taxid:10298), Herpes simplex virus 2 (taxid:10310), Human papillomavirus (taxid:10566), Influenzavirus A (taxid:197911), Influenza B virus (taxid:11520), Influenza C virus (taxid:11552), Acinetobacter calcoaceticus/baumannii complex (taxid:909768), Enterobacter cloacae complex (taxid:354276), Klebsiella aerogenes (taxid:548), Klebsiella oxytoca (taxid:571), Klebsiella pneumoniae (taxid:573), Proteus sp (taxid:229037), Serratia marcescens (taxid:615), Streptococcus agalactiae (taxid:1311), Dolosigranulum (taxid:29393), Propionibacterium sp. (taxid:1977903), Firmicutes (taxid:1239), Actinobacteria (taxid:1760), Proteobacteria (taxid:1224), 'Streptococcus viridans' (taxid:78535), Prevotella sp. (taxid:59823), Fusobacterium sp. (taxid:68766), Eikenella sp. (taxid:540) ; and exclude: RSV (taxid:12814)


RID: DUPEGA1W014	
Job Title:4 sequences (RSV_A/B_fwd)				
Program: BLASTN 
Database: core_nt Core nucleotide BLAST database
Query #1: RSV_A/B_fwd Query ID: lcl|Query_5194100 Length: 24

Sequences producing significant alignments:
                                                                  Scientific      Common                     Max    Total Query   E   Per.   Acc.                        
Description                                                       Name            Name            Taxid      Score  Score cover Value Ident  Len        Accession        
MAG: Gammaproteobacteria bacterium isolate...                     Gammaproteob... NA              1913989    37.2   37.2  83%   14    95.00  2634084    OZ000552.1       
Nitrosospira sp. NRS527 DNA, complete genome                      Nitrosospira... NA              155925     35.1   35.1  79%   57    94.74  3276625    AP024515.1       
Nitrosospira briensis C-128, complete genome                      Nitrosospira... NA              1266925    35.1   35.1  79%   57    94.74  3210113    CP012371.1       
Vagococcus lutrae strain BN31 chromosome, complete genome         Vagococcus l... NA              81947      33.1   33.1  92%   236   90.91  2030321    CP081833.1       
Enterococcus casseliflavus strain B6 chromosome, complete genome  Enterococcus... NA              37734      33.1   33.1  75%   236   94.44  3368356    CP181086.1       
Enterococcus casseliflavus strain Dec0527 chromosome, complete... Enterococcus... NA              37734      33.1   33.1  75%   236   94.44  3345060    CP141640.1       
Enterococcus casseliflavus strain EC-369 chromosome, complete...  Enterococcus... NA              37734      33.1   33.1  75%   236   94.44  3576376    CP032739.1       
Enterococcus sp. AZ188 chromosome, complete genome                Enterococcus... NA              2774678    33.1   33.1  75%   236   94.44  3783439    CP172943.1       
Enterococcus casseliflavus strain CQFYY22-063 chromosome,...      Enterococcus... NA              37734      33.1   33.1  75%   236   94.44  3348233    CP116026.1       
Vagococcus lutrae strain AT03 chromosome, complete genome         Vagococcus l... NA              81947      33.1   33.1  92%   236   90.91  2080409    CP097072.1       
Enterococcus sp. FDAARGOS_375 chromosome, complete genome         Enterococcus... NA              2060307    33.1   33.1  75%   236   94.44  3381046    CP023515.1       
Paenibacillus sp. H1-7 chromosome, complete genome                Paenibacillu... NA              2282849    33.1   33.1  75%   236   94.44  8375342    CP031168.1       
Bacillus kandeliae strain FJAT-52991 chromosome                   Bacillus kan... NA              3129297    33.1   33.1  75%   236   94.44  3647675    CP147404.1       
Enterococcus sp. AZ009 chromosome, complete genome                Enterococcus... NA              2774766    33.1   33.1  75%   236   94.44  3828228    CP172960.1       
Enterococcus casseliflavus strain ASE2 chromosome, complete...    Enterococcus... NA              37734      33.1   33.1  75%   236   94.44  3623851    CP119296.1       
Enterococcus casseliflavus strain 4928STDY7387870 genome...       Enterococcus... NA              37734      33.1   33.1  75%   236   94.44  3744746    LR607377.1       
Enterococcus sp. DIV0008 chromosome, complete genome              Enterococcus... NA              2774676    33.1   33.1  75%   236   94.44  3379193    CP172937.1       
Enterococcus sp. DIV1767 chromosome, complete genome              Enterococcus... NA              2774670    33.1   33.1  75%   236   94.44  3488385    CP172936.1       
Enterococcus innesii DB-1 DNA, complete genome                    Enterococcus... NA              2839759    33.1   33.1  75%   236   94.44  3514102    AP025635.1       
Enterococcus casseliflavus strain FDAARGOS_1122 chromosome,...    Enterococcus... NA              37734      33.1   33.1  75%   236   94.44  3514679    CP068126.1       
Enterococcus sp. FZMF chromosome, complete genome                 Enterococcus... NA              3050383    33.1   33.1  75%   236   94.44  3397631    CP127160.1       
Enterococcus sp. DIV2379 chromosome, complete genome              Enterococcus... NA              2774684    33.1   33.1  75%   236   94.44  3614502    CP172938.1       
Enterococcus casseliflavus strain EC291 chromosome, complete...   Enterococcus... NA              37734      33.1   33.1  75%   236   94.44  3624327    CP046123.1       
Enterococcus casseliflavus strain FDAARGOS_1121 chromosome,...    Enterococcus... NA              37734      33.1   33.1  75%   236   94.44  3511859    CP068128.1       
Enterococcus sp. DIV1067f chromosome, complete genome             Enterococcus... NA              2774734    33.1   33.1  75%   236   94.44  3628443    CP172940.1       
Enterococcus casseliflavus KB1733 DNA, complete genome            Enterococcus... NA              37734      33.1   33.1  75%   236   94.44  3514629    AP031371.1       
Enterococcus casseliflavus strain FDAARGOS_998 chromosome,...     Enterococcus... NA              37734      33.1   33.1  75%   236   94.44  3495847    CP066024.1       
Enterococcus sp. DIV1279b chromosome, complete genome             Enterococcus... NA              2774663    33.1   33.1  75%   236   94.44  3655122    CP172891.1       
Enterococcus sp. AZ079 chromosome, complete genome                Enterococcus... NA              2774707    33.1   33.1  75%   236   94.44  3489990    CP172955.1       
Enterococcus sp. AZ089 chromosome, complete genome                Enterococcus... NA              2774693    33.1   33.1  75%   236   94.44  3706751    CP172954.1       
Moritella sp. 5 chromosome, complete genome                       Moritella sp. 5 NA              2746231    33.1   33.1  75%   236   94.44  4991674    CP056122.1       
Enterococcus sp. CR-Ec1 chromosome, complete genome               Enterococcus... NA              2057791    33.1   33.1  75%   236   94.44  3819143    CP025223.1       
Enterococcus sp. AZ095a chromosome, complete genome               Enterococcus... NA              2774718    33.1   33.1  75%   236   94.44  3596248    CP172953.1       
Enterococcus casseliflavus EC20, complete genome                  Enterococcus... NA              565655     33.1   33.1  75%   236   94.44  3427276    CP004856.1       
Enterococcus casseliflavus strain SP11 chromosome, complete...    Enterococcus... NA              37734      33.1   33.1  75%   236   94.44  3337345    CP053180.1       
Enterococcus casseliflavus strain ASE4 chromosome, complete...    Enterococcus... NA              37734      33.1   33.1  75%   236   94.44  3662325    CP119393.1       
Enterococcus casseliflavus strain FDAARGOS_1120 chromosome,...    Enterococcus... NA              37734      33.1   33.1  75%   236   94.44  3438280    CP068132.1       
Enterococcus sp. DIV0802b chromosome, complete genome             Enterococcus... NA              2774704    33.1   33.1  75%   236   94.44  3642435    CP172941.1       
Enterococcus sp. DIV1368d chromosome, complete genome             Enterococcus... NA              2774736    33.1   33.1  75%   236   94.44  3583732    CP172939.1       
Candidatus Ishikawaella capsulata Mpkobe DNA, complete genome     Candidatus I... NA              476281     33.1   33.1  75%   236   94.44  745590     AP010872.1       
Enterococcus sp. DIV1852 chromosome, complete genome              Enterococcus... NA              2774675    33.1   33.1  75%   236   94.44  3379193    CP172935.1       
Streptococcus agalactiae strain GBS1-NY, complete genome          Streptococcu... NA              1311       31.1   31.1  63%   970   100.00 2243708    CP007570.1       
Agrobacterium tumefaciens strain Tul004 chromosome circular,...   Agrobacteriu... NA              358        31.1   31.1  63%   970   100.00 2905449    CP048481.1       
Agrobacterium tumefaciens strain Sta003 chromosome circular,...   Agrobacteriu... NA              358        31.1   31.1  63%   970   100.00 2943915    CP048528.1       
Mutant Streptococcus agalactiae strain A909 Cas9 AEKOrevertant... Streptococcu... NA              1311       31.1   31.1  63%   970   100.00 2126500    CP116713.1       
Aerococcus loyolae strain UMB0509 chromosome, complete genome     Aerococcus l... NA              2976809    31.1   31.1  63%   970   100.00 1951658    CP127213.1       
Streptococcus dysgalactiae subsp. equisimilis strain MGCS35785... Streptococcu... NA              119602     31.1   31.1  63%   970   100.00 2157613    CP159076.1       
Methylocystis echinoides NpR20-16 DNA, complete genome            Methylocysti... NA              29468      31.1   31.1  63%   970   100.00 4392915    AP038937.1       
Candidatus Enterococcus clewellii strain 9E7_DIV0242 chromosome   Candidatus E... NA              1834193    31.1   31.1  63%   970   100.00 4608332    CP147247.1       
Sinorhizobium meliloti strain MAG89 chromosome, complete genome   Sinorhizobiu... NA              382        31.1   31.1  63%   970   100.00 3692409    CP136301.1       
Streptococcus dysgalactiae subsp. equisimilis strain DMG230348... Streptococcu... NA              119602     31.1   31.1  63%   970   100.00 2233734    CP160427.1       
Streptococcus dysgalactiae subsp. equisimilis strain MGCS35983... Streptococcu... NA              119602     31.1   31.1  63%   970   100.00 2156048    CP159031.1       
Streptococcus cristatus ATCC 51100 chromosome, complete genome    Streptococcu... NA              889201     31.1   31.1  63%   970   100.00 2031205    CP050133.1       
Streptococcus dysgalactiae subsp. equisimilis strain MGCS35960... Streptococcu... NA              119602     31.1   31.1  63%   970   100.00 2142176    CP159038.1       
Streptococcus sanguinis strain SK49R chromosome, complete genome  Streptococcu... NA              1305       31.1   31.1  63%   970   100.00 2294223    CP071434.1       
Pseudomonas versuta strain L10.10 chromosome, complete genome     Pseudomonas ... NA              1788301    31.1   31.1  63%   970   100.00 5149788    CP012676.1       
Streptococcus agalactiae, strain COH1, complete genome            Streptococcu... NA              342616     31.1   31.1  63%   970   100.00 2065074    HG939456.1       
Streptococcus agalactiae isolate MRI Z2-328 genome assembly,...   Streptococcu... NA              1311       31.1   31.1  63%   970   100.00 2117492    OX460943.1       
Sinorhizobium meliloti AK83 chromosome 1, complete sequence       Sinorhizobiu... NA              693982     31.1   31.1  63%   970   100.00 3820344    CP002781.1       
Streptococcus dysgalactiae subsp. equisimilis strain MGCS36046... Streptococcu... NA              119602     31.1   31.1  63%   970   100.00 2219796    CP159008.1       
Streptococcus dysgalactiae subsp. equisimilis strain UT_10236...  Streptococcu... NA              119602     31.1   31.1  63%   970   100.00 2140128    CP125359.1       
Streptococcus pyogenes strain PS003 genome assembly, chromosom... Streptococcu... NA              1314       31.1   31.1  63%   970   100.00 1909563    LR130239.1       
Streptococcus agalactiae strain NEM316 chromosome, complete...    Streptococcu... NA              1311       31.1   31.1  63%   970   100.00 2211485    CP129876.1       
Shewanella sp. ANA-3 plasmid unnamed1, complete sequence          Shewanella s... NA              94122      31.1   31.1  63%   970   100.00 278942     CP000470.1       
Butyrivibrio sp. JL13D10 chromosome 1, complete sequence          Butyrivibrio... NA              3236815    31.1   31.1  63%   970   100.00 3687363    CP172573.1       
Streptococcus sanguinis strain SK330R chromosome, complete genome Streptococcu... NA              1305       31.1   31.1  63%   970   100.00 2436563    CP071431.1       
Streptococcus dysgalactiae subsp. equisimilis strain MGCS36067... Streptococcu... NA              119602     31.1   31.1  63%   970   100.00 2156854    CP159002.1       
Streptococcus pyogenes strain 997/08 chromosome, complete genome  Streptococcu... NA              1314       31.1   31.1  63%   970   100.00 2003379    CP155739.1       
Agrobacterium tumefaciens strain Sta002 chromosome circular,...   Agrobacteriu... NA              358        31.1   31.1  63%   970   100.00 2980205    CP048532.1       
Streptococcus agalactiae strain B509 chromosome, complete genome  Streptococcu... NA              1311       31.1   31.1  63%   970   100.00 2060637    CP021769.1       
[Clostridium] scindens strain I10                                 [Clostridium... NA              29347      31.1   31.1  63%   970   100.00 3435295    CP137819.1       
Streptococcus dysgalactiae subsp. equisimilis strain MGCS35706... Streptococcu... NA              119602     31.1   31.1  63%   970   100.00 2160448    CP159093.1       
Sinorhizobium kummerowiae strain CIP 108026 chromosome, comple... Sinorhizobiu... NA              158892     31.1   31.1  63%   970   100.00 3634832    CP140301.1       
Sinorhizobium meliloti strain AK21 chromosome, complete genome    Sinorhizobiu... NA              382        31.1   31.1  63%   970   100.00 3785735    CP026525.1       
Streptococcus dysgalactiae subsp. equisimilis strain MGCS36042... Streptococcu... NA              119602     31.1   31.1  63%   970   100.00 2159451    CP159010.1       
Streptococcus sp. 'group B' strain FDAARGOS_229 chromosome,...    Streptococcu... NA              1319       31.1   31.1  63%   970   100.00 2178261    CP020432.2       
Streptococcus dysgalactiae subsp. equisimilis strain MGCS36018... Streptococcu... NA              119602     31.1   31.1  63%   970   100.00 2157876    CP159019.1       
Sinorhizobium meliloti strain B401 chromosome, complete genome    Sinorhizobiu... NA              382        31.1   31.1  63%   970   100.00 3459457    CP019485.1       
Saliniradius amylolyticus strain HMF8227 chromosome, complete...  Saliniradius... NA              2183582    31.1   31.1  63%   970   100.00 3214946    CP029347.1       
Streptococcus agalactiae strain R31-snf2 chromosome, complete...  Streptococcu... NA              1311       31.1   31.1  63%   970   100.00 2141210    CP138371.1       
Streptococcus sp. SP4011 DNA, complete genome                     Streptococcu... NA              2993430    31.1   31.1  63%   970   100.00 2327012    AP026968.1       
Streptococcus canis strain C5_M2023/1207 chromosome               Streptococcu... NA              1329       31.1   31.1  63%   970   100.00 2176386    CP191775.1       
Streptococcus dysgalactiae subsp. equisimilis strain MGCS35718... Streptococcu... NA              119602     31.1   31.1  63%   970   100.00 2156287    CP159087.1       
Sinorhizobium meliloti strain KH35c chromosome, complete genome   Sinorhizobiu... NA              382        31.1   31.1  63%   970   100.00 3668245    CP021825.1       
Anaerococcus sp. Marseille-Q7828 genome assembly, chromosome:...  Anaerococcus... NA              3036300    31.1   31.1  63%   970   100.00 1946085    OX458331.1       
Streptococcus dysgalactiae subsp. equisimilis strain MGCS35953... Streptococcu... NA              119602     31.1   31.1  63%   970   100.00 2153480    CP159039.1       
Streptococcus dysgalactiae subsp. equisimilis strain MGCS36016... Streptococcu... NA              119602     31.1   31.1  63%   970   100.00 2158157    CP159020.1       
Streptococcus agalactiae strain SS43 chromosome, complete genome  Streptococcu... NA              1311       31.1   31.1  63%   970   100.00 2101534    CP053889.1       
Streptococcus dysgalactiae subsp. equisimilis strain MGCS35681... Streptococcu... NA              119602     31.1   31.1  63%   970   100.00 2171406    CP159099.1       
Agrobacterium tumefaciens strain Gle001 chromosome circular,...   Agrobacteriu... NA              358        31.1   31.1  63%   970   100.00 2990903    CP048569.1       
Streptococcus agalactiae NEM316 complete genome, segment 14       Streptococcu... NA              211110     31.1   31.1  63%   970   100.00 103485     AL766856.1       
Massilimicrobiota timonensis f30 DNA, complete genome             Massilimicro... NA              1776392    31.1   31.1  88%   970   90.48  2661126    AP031415.1       
Streptococcus canis strain C4_M2024/115 chromosome                Streptococcu... NA              1329       31.1   31.1  63%   970   100.00 2176535    CP191772.1       
Streptococcus agalactiae strain NCTC11930 genome assembly,...     Streptococcu... NA              1311       31.1   31.1  63%   970   100.00 2063270    LS483342.1       
Streptococcus dysgalactiae subsp. equisimilis strain MGCS35810... Streptococcu... NA              119602     31.1   31.1  63%   970   100.00 2157483    CP159072.1       
Aneurinibacillus uraniidurans strain B1 chromosome, complete...   Aneurinibaci... NA              2966586    31.1   31.1  63%   970   100.00 3853322    CP116902.1       
Streptococcus dysgalactiae subsp. equisimilis strain MGCS35940... Streptococcu... NA              119602     31.1   31.1  63%   970   100.00 2211660    CP159042.1       
Streptococcus agalactiae strain SG-M8, complete genome            Streptococcu... NA              1311       31.1   31.1  63%   970   100.00 2167120    CP021868.1       
Allocoprobacillus halotolerans strain LH1062 chromosome           Allocoprobac... NA              2944914    31.1   31.1  88%   970   90.48  2931225    CP101620.1       
Shewanella decolorationis strain Ni1-3 plasmid pNi1-3, complet... Shewanella d... NA              256839     31.1   31.1  63%   970   100.00 286397     CP076856.1       
Sinorhizobium meliloti strain ml45 chromosome, complete genome    Sinorhizobiu... NA              382        31.1   31.1  63%   970   100.00 4166872    CP140960.1       
Sinorhizobium meliloti strain MAG230 chromosome, complete genome  Sinorhizobiu... NA              382        31.1   31.1  63%   970   100.00 3587624    CP136297.1       
Sinorhizobium meliloti strain M162 chromosome, complete genome    Sinorhizobiu... NA              382        31.1   31.1  63%   970   100.00 3817269    CP021818.1       
Streptococcus dysgalactiae subsp. equisimilis strain DMG220099... Streptococcu... NA              119602     31.1   31.1  63%   970   100.00 2190920    CP160432.1       
Streptococcus suis strain Ss_48 chromosome                        Streptococcu... NA              1307       31.1   31.1  63%   970   100.00 2170239    CP139877.1       
Streptococcus agalactiae strain NCTC8184 genome assembly,...      Streptococcu... NA              1311       31.1   31.1  63%   970   100.00 2265974    LR134265.1       
Streptococcus canis strain C4_M2023/1204 chromosome               Streptococcu... NA              1329       31.1   31.1  63%   970   100.00 2176393    CP191770.1       
Streptococcus agalactiae strain B111 chromosome, complete genome  Streptococcu... NA              1311       31.1   31.1  63%   970   100.00 2150631    CP021772.1       
Streptococcus agalactiae strain 2013-910 chromosome               Streptococcu... NA              1311       31.1   31.1  63%   970   100.00 2064242    CP051843.1       
Streptococcus agalactiae strain FDAARGOS_669 chromosome,...       Streptococcu... NA              1311       31.1   31.1  63%   970   100.00 2065678    CP044091.1       
Streptococcus dysgalactiae subsp. equisimilis strain MGCS35987... Streptococcu... NA              119602     31.1   31.1  63%   970   100.00 2167341    CP159029.1       
Streptococcus agalactiae strain GBS20 chromosome, complete genome Streptococcu... NA              1311       31.1   31.1  63%   970   100.00 2097492    CP053891.1       
Streptococcus agalactiae strain TAH 10/84 dMrvR chromosome,...    Streptococcu... NA              1311       31.1   31.1  63%   970   100.00 2013725    CP104750.1       
Mutant Streptococcus agalactiae strain CNCTC 10/84...             Streptococcu... NA              1311       31.1   31.1  63%   970   100.00 2013841    CP116709.1       
Streptococcus agalactiae strain NGBS357 chromosome, complete...   Streptococcu... NA              1311       31.1   31.1  63%   970   100.00 2172875    CP012503.1       
Rhodobacterales bacterium FZCC0083 chromosome, complete genome    Rhodobactera... NA              3109346    31.1   31.1  63%   970   100.00 3646439    CP141151.1       
Sinorhizobium meliloti strain B399 chromosome, complete genome    Sinorhizobiu... NA              382        31.1   31.1  63%   970   100.00 3781386    CP019488.1       
Streptococcus dysgalactiae subsp. equisimilis strain MGCS35939... Streptococcu... NA              119602     31.1   31.1  63%   970   100.00 2158828    CP159043.1       
Streptococcus dysgalactiae subsp. equisimilis strain MGCS35716... Streptococcu... NA              119602     31.1   31.1  63%   970   100.00 2156187    CP159088.1       
Streptococcus agalactiae strain VSI14 chromosome, complete genome Streptococcu... NA              1311       31.1   31.1  63%   970   100.00 2201661    CP118080.1       
Streptococcus agalactiae strain GBS28 chromosome, complete genome Streptococcu... NA              1311       31.1   31.1  63%   970   100.00 2137402    CP042001.1       
Streptococcus dysgalactiae subsp. equisimilis strain MGCS36044... Streptococcu... NA              119602     31.1   31.1  63%   970   100.00 2158391    CP117287.1       
Sinorhizobium meliloti strain L6-AK89 chromosome, complete genome Sinorhizobiu... NA              382        31.1   31.1  63%   970   100.00 3580141    CP085525.1       
Streptococcus intermedius B196, complete genome                   Streptococcu... NA              862967     31.1   31.1  63%   970   100.00 1996214    CP003857.1       
Macrococcoides canis strain Epi3241-OR chromosome, complete...    Macrococcoid... NA              1855823    31.1   31.1  63%   970   100.00 2344082    CP073805.1       
Sinorhizobium meliloti strain BIM B-442D chromosome, complete...  Sinorhizobiu... NA              382        31.1   31.1  63%   970   100.00 3781018    CP123003.1       
Streptococcus pyogenes strain DMG2301705 chromosome, complete...  Streptococcu... NA              1314       31.1   31.1  63%   970   100.00 1795127    CP147908.1       
Sinorhizobium meliloti strain MABNR56 chromosome, complete genome Sinorhizobiu... NA              382        31.1   31.1  63%   970   100.00 3652139    CP146208.1       
Streptococcus agalactiae strain NGBS061, complete genome          Streptococcu... NA              1311       31.1   31.1  63%   970   100.00 2221207    CP007631.2       
Agrobacterium tumefaciens strain But002 chromosome circular,...   Agrobacteriu... NA              358        31.1   31.1  63%   970   100.00 2909496    CP048589.1       
Azospirillum brasilense strain Sp 7 chromosome, complete sequence Azospirillum... NA              192        31.1   31.1  63%   970   100.00 3005726    CP012914.1       
Streptococcus dysgalactiae subsp. equisimilis strain MGCS36060... Streptococcu... NA              119602     31.1   31.1  63%   970   100.00 2153320    CP159005.1       
Streptococcus dysgalactiae subsp. equisimilis strain DMG221197... Streptococcu... NA              119602     31.1   31.1  63%   970   100.00 2335168    CP160423.1       
Streptococcus agalactiae strain 874391 chromosome, complete...    Streptococcu... NA              1311       31.1   31.1  63%   970   100.00 2153937    CP022537.1       
Streptococcus dysgalactiae subsp. equisimilis strain MGCS35970... Streptococcu... NA              119602     31.1   31.1  63%   970   100.00 2157490    CP159036.1       
Shouchella clausii strain TIL-28S chromosome, complete genome     Shouchella c... NA              79880      31.1   31.1  63%   970   100.00 3931276    CP157937.1       
Streptococcus dysgalactiae subsp. equisimilis strain MGCS35850... Streptococcu... NA              119602     31.1   31.1  63%   970   100.00 2192768    CP159066.1       
Streptococcus agalactiae strain Alim_agalac_1000 chromosome,...   Streptococcu... NA              1311       31.1   62.1  63%   970   100.00 2165605    CP134202.1       
Streptococcus dysgalactiae subsp. equisimilis strain MGCS35868... Streptococcu... NA              119602     31.1   31.1  63%   970   100.00 2156576    CP159059.1       
Shouchella clausii strain 2102 chromosome                         Shouchella c... NA              79880      31.1   31.1  63%   970   100.00 4517343    CP133221.1       
Streptococcus agalactiae strain Guangzhou-SAG036 chromosome,...   Streptococcu... NA              1311       31.1   31.1  63%   970   100.00 2206504    CP120654.1       
Agrobacterium tumefaciens strain Yol001 chromosome circular,...   Agrobacteriu... NA              358        31.1   31.1  63%   970   100.00 2913446    CP048477.1       
Streptococcus dysgalactiae subsp. equisimilis strain MGCS35867... Streptococcu... NA              119602     31.1   31.1  63%   970   100.00 2153935    CP159060.1       
Sinorhizobium meliloti strain ml47 chromosome, complete genome    Sinorhizobiu... NA              382        31.1   31.1  63%   970   100.00 3766334    CP140956.1       
Streptococcus dysgalactiae subsp. equisimilis strain MGCS36023... Streptococcu... NA              119602     31.1   31.1  63%   970   100.00 2156087    CP159017.1       
Lactococcus protaetiae strain KACC 19320 chromosome, complete...  Lactococcus ... NA              2592653    31.1   31.1  71%   970   94.12  2696018    CP041356.1       
Sinorhizobium meliloti strain HM006 chromosome, complete genome   Sinorhizobiu... NA              382        31.1   31.1  63%   970   100.00 3664783    CP021829.1       
Sinorhizobium meliloti strain MAG31 chromosome, complete genome   Sinorhizobiu... NA              382        31.1   31.1  63%   970   100.00 3609485    CP136278.1       
Methylomicrobium sp. wino1 chromosome, complete genome            Methylomicro... NA              2049332    31.1   31.1  63%   970   100.00 5056496    CP024202.1       
Levilactobacillus cerevisiae isolate Levilactobacillus...         Levilactobac... NA              1704076    31.1   31.1  63%   970   100.00 3165628    OZ061257.1       
Agrobacterium tumefaciens strain Teh002 chromosome circular,...   Agrobacteriu... NA              358        31.1   31.1  63%   970   100.00 2996941    CP048497.1       
Ornithinibacillus sp. 4-3 chromosome, complete genome             Ornithinibac... NA              3231488    31.1   31.1  63%   970   100.00 3694176    CP162599.1       
Xenorhabdus sp. TH1 chromosome, complete genome                   Xenorhabdus ... NA              3130166    31.1   31.1  63%   970   100.00 3770596    CP147734.1       
Streptococcus dysgalactiae subsp. equisimilis strain MGCS35757... Streptococcu... NA              119602     31.1   31.1  63%   970   100.00 2142619    CP159079.1       
Streptococcus dysgalactiae subsp. equisimilis strain NCTC9413...  Streptococcu... NA              119602     31.1   31.1  63%   970   100.00 2241743    LR594045.1       
Streptococcus dysgalactiae subsp. equisimilis strain MGCS35892... Streptococcu... NA              119602     31.1   31.1  63%   970   100.00 2158118    CP159053.1       
MAG: uncultured Methylophaga sp. isolate...                       uncultured M... NA              285271     31.1   31.1  63%   970   100.00 3144556    OZ223249.1       
Streptococcus dysgalactiae subsp. equisimilis strain MGCS35973... Streptococcu... NA              119602     31.1   31.1  63%   970   100.00 2157030    CP159034.1       
Rhodobacteraceae bacterium IMCC1335 chromosome, complete genome   Rhodobactera... NA              2681988    31.1   31.1  63%   970   100.00 3735584    CP046864.1       
Streptococcus agalactiae isolate MRI Z2-307 genome assembly,...   Streptococcu... NA              1311       31.1   31.1  63%   970   100.00 2135861    OX460985.1       
Streptococcus agalactiae strain CU_GBS_08 chromosome, complete... Streptococcu... NA              1311       31.1   31.1  63%   970   100.00 2084511    CP010874.1       
Streptococcus dysgalactiae subsp. equisimilis strain MGCS36000... Streptococcu... NA              119602     31.1   31.1  63%   970   100.00 2149837    CP159025.1       
Streptococcus dysgalactiae subsp. equisimilis strain MGCS36028... Streptococcu... NA              119602     31.1   31.1  63%   970   100.00 2156329    CP159015.1       
Streptococcus agalactiae strain GBS30 chromosome, complete genome Streptococcu... NA              1311       31.1   31.1  63%   970   100.00 2075620    CP042002.1       
Sinorhizobium meliloti strain LPU88 chromosome, complete genome   Sinorhizobiu... NA              382        31.1   31.1  63%   970   100.00 3827946    CP135239.1       
Mycolicibacterium mageritense H4_3_1 DNA, complete genome         Mycolicibact... NA              53462      31.1   31.1  63%   970   100.00 7607618    AP027452.1       
Sinorhizobium meliloti strain ml56 chromosome, complete genome    Sinorhizobiu... NA              382        31.1   31.1  63%   970   100.00 3802217    CP140922.1       
Sporomusa sphaeroides DSM 2875 chromosome, complete genome        Sporomusa sp... NA              1337886    31.1   31.1  63%   970   100.00 4956256    CP146991.1       
Streptococcus dysgalactiae subsp. equisimilis strain MGCS35856... Streptococcu... NA              119602     31.1   31.1  63%   970   100.00 2192767    CP159063.1       
Streptococcus dysgalactiae subsp. equisimilis strain MGCS35648... Streptococcu... NA              119602     31.1   31.1  63%   970   100.00 2157234    CP159104.1       
Streptococcus pyogenes strain 400/03 chromosome, complete genome  Streptococcu... NA              1314       31.1   31.1  63%   970   100.00 1972692    CP155741.1       
Sinorhizobium meliloti strain RCAM1750 chromosome, complete...    Sinorhizobiu... NA              382        31.1   31.1  63%   970   100.00 3602000    CP050511.1       
Sphingopyxis sp. PAMC25046 chromosome, complete genome            Sphingopyxis... NA              2565556    31.1   31.1  63%   970   100.00 4497392    CP039250.1       
Streptococcus agalactiae strain FDAARGOS_254 chromosome,...       Streptococcu... NA              1311       31.1   31.1  63%   970   100.00 2218698    CP020449.2       
Streptococcus agalactiae strain Sag153 chromosome, complete...    Streptococcu... NA              1311       31.1   31.1  63%   970   100.00 2174504    CP036376.1       
Streptococcus agalactiae isolate MRI Z2-149 genome assembly,...   Streptococcu... NA              1311       31.1   31.1  63%   970   100.00 2160706    OX461103.1       
Streptococcus agalactiae strain 25803HSAGAL chromosome            Streptococcu... NA              1311       31.1   31.1  63%   970   100.00 2103368    CP154875.1       
Agrobacterium tumefaciens strain 183 chromosome 1                 Agrobacteriu... NA              358        31.1   31.1  63%   970   100.00 2828967    CP029044.1       
Streptococcus dysgalactiae subsp. equisimilis strain MGCS35817... Streptococcu... NA              119602     31.1   31.1  63%   970   100.00 2156154    CP159071.1       
Streptococcus dysgalactiae subsp. equisimilis strain MGCS35984... Streptococcu... NA              119602     31.1   31.1  63%   970   100.00 2159056    CP159030.1       
Duganella dendranthematis strain AF9R3 chromosome, complete...    Duganella de... NA              2728021    31.1   31.1  63%   970   100.00 6532782    CP051684.1       
Agrobacterium tumefaciens strain 186 chromosome Circular,...      Agrobacteriu... NA              358        31.1   31.1  63%   970   100.00 2943916    CP042274.1       
Streptococcus dysgalactiae subsp. equisimilis strain MGCS35823... Streptococcu... NA              119602     31.1   31.1  63%   970   100.00 2189610    CP117289.1       
Streptococcus dysgalactiae subsp. equisimilis strain NCTC11554... Streptococcu... NA              119602     31.1   31.1  63%   970   100.00 2233282    LR594047.1       
Streptococcus agalactiae strain SS1168 chromosome, complete...    Streptococcu... NA              1311       31.1   31.1  63%   970   100.00 2041494    CP038809.1       
Streptococcus dysgalactiae subsp. equisimilis strain MGCS35698... Streptococcu... NA              119602     31.1   31.1  63%   970   100.00 2208012    CP159096.1       
Streptococcus sp. FDAARGOS_522 chromosome, complete genome        Streptococcu... NA              2420310    31.1   31.1  63%   970   100.00 2101126    CP033808.1       
Streptococcus agalactiae strain SS102 chromosome, complete genome Streptococcu... NA              1311       31.1   31.1  63%   970   100.00 2099536    CP053887.1       
Streptococcus dysgalactiae subsp. equisimilis strain MGCS35703... Streptococcu... NA              119602     31.1   31.1  63%   970   100.00 2156404    CP159095.1       
Sinorhizobium meliloti BL225C, complete genome                    Sinorhizobiu... NA              698936     31.1   31.1  63%   970   100.00 3671982    CP002740.1       
Sinorhizobium meliloti strain MAG204 chromosome, complete genome  Sinorhizobiu... NA              382        31.1   31.1  63%   970   100.00 3677834    CP136332.1       
Streptococcus dysgalactiae subsp. equisimilis strain MGCS35917... Streptococcu... NA              119602     31.1   31.1  63%   970   100.00 2156254    CP159046.1       
Pseudoalteromonas sp. THAF3 plasmid pTHAF3_a, complete sequence   Pseudoaltero... NA              2587843    31.1   31.1  63%   970   100.00 801066     CP045419.1       
Streptococcus agalactiae strain QMA0539 chromosome, complete...   Streptococcu... NA              1311       31.1   31.1  63%   970   100.00 2083884    CP157196.1       
Sinorhizobium meliloti strain ABS7 chromosome, complete genome    Sinorhizobiu... NA              382        31.1   31.1  63%   970   100.00 3644681    CP073681.1       
Streptococcus canis strain HL_77_1 chromosome, complete genome    Streptococcu... NA              1329       31.1   31.1  63%   970   100.00 2261128    CP053792.1       
Sinorhizobium meliloti strain Ak57 plasmid pSymB, complete...     Sinorhizobiu... NA              382        31.1   31.1  63%   970   100.00 3719350    CP090106.1       
Streptococcus agalactiae strain SG-M50, complete genome           Streptococcu... NA              1311       31.1   31.1  63%   970   100.00 2116810    CP021865.1       
Streptococcus pyogenes strain NCTC13742 genome assembly,...       Streptococcu... NA              1314       31.1   31.1  63%   970   100.00 1934623    LS483386.1       
Streptococcus dysgalactiae subsp. equisimilis strain MGCS36051... Streptococcu... NA              119602     31.1   31.1  63%   970   100.00 2202749    CP159006.1       
Sporomusa termitida strain DSM 4440 chromosome, complete genome   Sporomusa te... NA              2377       31.1   31.1  63%   970   100.00 5184890    CP036259.1       
Streptococcus dysgalactiae subsp. equisimilis strain MGCS36038... Streptococcu... NA              119602     31.1   31.1  63%   970   100.00 2150376    CP159011.1       
Streptococcus dysgalactiae subsp. equisimilis strain MGCS35755... Streptococcu... NA              119602     31.1   31.1  63%   970   100.00 2159807    CP159080.1       
Streptococcus agalactiae strain RAOG664 chromosome, complete...   Streptococcu... NA              1311       31.1   31.1  63%   970   100.00 2088996    CP157725.1       
Shouchella clausii strain TIL--21C chromosome, complete genome    Shouchella c... NA              79880      31.1   31.1  63%   970   100.00 3929730    CP152426.1       
Streptococcus dysgalactiae subsp. equisimilis strain MGCS35876... Streptococcu... NA              119602     31.1   31.1  63%   970   100.00 2215534    CP159055.1       
Sinorhizobium meliloti strain RRI128 chromosome, complete genome  Sinorhizobiu... NA              382        31.1   31.1  63%   970   100.00 3733090    CP088113.1       
Streptococcus agalactiae strain 32790-3A chromosome, complete...  Streptococcu... NA              1311       31.1   31.1  63%   970   100.00 2148904    CP029561.1       
Streptococcus dysgalactiae subsp. equisimilis strain MGCS35997... Streptococcu... NA              119602     31.1   31.1  63%   970   100.00 2160383    CP159027.1       
Streptococcus dysgalactiae subsp. equisimilis strain MGCS35893... Streptococcu... NA              119602     31.1   31.1  63%   970   100.00 2215597    CP159052.1       
Streptococcus agalactiae strain SGEHI2015-95 chromosome,...       Streptococcu... NA              1311       31.1   31.1  63%   970   100.00 2116769    CP025028.1       
Streptococcus dysgalactiae strain FDAARGOS_1016 chromosome,...    Streptococcu... NA              1334       31.1   31.1  63%   970   100.00 2267028    CP066073.1       
Sinorhizobium meliloti strain ml28 chromosome, complete genome    Sinorhizobiu... NA              382        31.1   31.1  63%   970   100.00 3624029    CP140935.1       
Streptococcus agalactiae isolate MRI Z2-304 genome assembly,...   Streptococcu... NA              1311       31.1   31.1  63%   970   100.00 2177290    OX460941.1       
Paenibacillus sp. WLX1005 chromosome, complete genome             Paenibacillu... NA              3243766    31.1   31.1  63%   970   100.00 5571831    CP176756.1       
Streptococcus agalactiae strain NGBS572, complete genome          Streptococcu... NA              1311       31.1   31.1  63%   970   100.00 2061426    CP007632.1       
Oscillibacter sp. PEA192 DNA, complete genome                     Oscillibacte... NA              2109687    31.1   31.1  63%   970   100.00 3320462    AP018532.1       
Sinorhizobium meliloti strain MAG335 chromosome, complete genome  Sinorhizobiu... NA              382        31.1   31.1  63%   970   100.00 3682351    CP136291.1       
Streptococcus dysgalactiae subsp. equisimilis strain MGCS35922... Streptococcu... NA              119602     31.1   31.1  63%   970   100.00 2223912    CP118097.1       
Dysosmobacter welbionis k43-0107-D3 DNA, complete genome          Dysosmobacte... NA              2093857    31.1   31.1  63%   970   100.00 3850900    AP031454.1       
Streptococcus dysgalactiae subsp. equisimilis strain MGCS35904... Streptococcu... NA              119602     31.1   31.1  63%   970   100.00 2175679    CP159048.1       
Streptococcus dysgalactiae subsp. equisimilis strain NCTC8546...  Streptococcu... NA              119602     31.1   31.1  63%   970   100.00 2212920    LR594034.1       
Streptococcus dysgalactiae subsp. equisimilis strain MGCS35777... Streptococcu... NA              119602     31.1   31.1  63%   970   100.00 2172724    CP159078.1       
Streptococcus agalactiae strain CUGBS591, complete genome         Streptococcu... NA              1311       31.1   31.1  63%   970   100.00 2227680    CP021862.1       
Roseburia intestinalis M50/1 draft genome                         Roseburia in... NA              657315     31.1   31.1  71%   970   94.12  4143550    FP929049.1       
Streptococcus agalactiae strain SG-M1, complete genome            Streptococcu... NA              1311       31.1   31.1  63%   970   100.00 2116811    CP012419.2       
Psychrobacter sp. 28M-43 chromosome, complete genome              Psychrobacte... NA              2772254    31.1   31.1  71%   970   94.12  3115700    CP061739.1       
Sinorhizobium meliloti strain MAG216 chromosome, complete genome  Sinorhizobiu... NA              382        31.1   31.1  63%   970   100.00 3654865    CP136314.1       
Streptococcus agalactiae 515 chromosome, complete genome          Streptococcu... NA              342614     31.1   31.1  63%   970   100.00 2032743    CP051004.1       
Streptococcus dysgalactiae subsp. equisimilis strain NCTC7136...  Streptococcu... NA              119602     31.1   31.1  63%   970   100.00 2249230    LS483413.1       
Clostridium sp. MD294 strain ASF356 chromosome, complete genome   Clostridium ... NA              97138      31.1   31.1  63%   970   100.00 2924599    CP097810.1       
Shewanella sp. LC6 plasmid pSX1_LC6, complete sequence            Shewanella s... NA              2589790    31.1   31.1  63%   970   100.00 355688     CP043903.1       
Streptococcus dysgalactiae subsp. equisimilis strain MGCS35689... Streptococcu... NA              119602     31.1   31.1  63%   970   100.00 2153298    CP159097.1       
Streptococcus agalactiae strain MIN-181 chromosome, complete...   Streptococcu... NA              1311       31.1   31.1  63%   970   100.00 2071716    CP086129.1       
Streptococcus dysgalactiae subsp. equisimilis strain MGCS36089... Streptococcu... NA              119602     31.1   31.1  63%   970   100.00 2151694    CP117284.1       
Polynucleobacter sp. HIN7 DNA, complete genome                    Polynucleoba... NA              3047866    31.1   31.1  63%   970   100.00 1795157    AP028138.1       
Streptococcus dysgalactiae subsp. equisimilis strain MGCS35871... Streptococcu... NA              119602     31.1   31.1  63%   970   100.00 2158042    CP159057.1       
Bartonella sp. HY761 chromosome, complete genome                  Bartonella s... NA              2979330    31.1   31.1  63%   970   100.00 3387109    CP104887.1       
Streptococcus dysgalactiae subsp. equisimilis strain DMG220102... Streptococcu... NA              119602     31.1   31.1  63%   970   100.00 2204983    CP160431.1       
Streptococcus agalactiae strain Sag58 chromosome, complete genome Streptococcu... NA              1311       31.1   31.1  63%   970   100.00 2343668    CP191194.1       
Streptococcus agalactiae strain SG-M158, complete genome          Streptococcu... NA              1311       31.1   31.1  63%   970   100.00 2116811    CP021864.1       
Streptococcus agalactiae strain 2011-995 chromosome               Streptococcu... NA              1311       31.1   31.1  63%   970   100.00 2065471    CP051841.1       
MAG: Arenicellales bacterium isolate...                           Arenicellale... NA              2913493    31.1   31.1  71%   970   94.12  3288797    OZ241380.1       
Streptococcus dysgalactiae subsp. equisimilis strain MGCS35894... Streptococcu... NA              119602     31.1   31.1  63%   970   100.00 2156314    CP159051.1       
Gimibacter soli strain 6D33 chromosome                            Gimibacter soli NA              3024400    31.1   31.1  63%   970   100.00 3591884    CP116805.1       
Lacticaseibacillus rhamnosus strain S22825 chromosome, complet... Lacticaseiba... NA              47715      31.1   31.1  63%   970   100.00 2982604    CP141589.1       
Agrobacterium radiobacter strain LMG 267 chromosome circular,...  Agrobacteriu... NA              362        31.1   31.1  63%   970   100.00 2974514    CP169641.1       
Streptococcus agalactiae strain 2012-845 chromosome, complete...  Streptococcu... NA              1311       31.1   31.1  63%   970   100.00 1530489    CP051842.1       
Streptococcus dysgalactiae subsp. equisimilis strain MGCS35898... Streptococcu... NA              119602     31.1   31.1  63%   970   100.00 2158313    CP159050.1       
Streptococcus agalactiae strain 2018-627 chromosome               Streptococcu... NA              1311       31.1   31.1  63%   970   100.00 2065259    CP051846.1       
Sinorhizobium meliloti strain MAG182 chromosome, complete genome  Sinorhizobiu... NA              382        31.1   31.1  63%   970   100.00 3746175    CP136304.1       
Tetragenococcus halophilus strain H2 chromosome, complete genome  Tetragenococ... NA              51669      31.1   31.1  71%   970   94.12  2454934    CP129878.1       
Streptococcus dysgalactiae subsp. equisimilis strain MGCS35642... Streptococcu... NA              119602     31.1   31.1  63%   970   100.00 2171404    CP159105.1       
Roseburia intestinalis strain NB2A 31_NB chromosome               Roseburia in... NA              166486     31.1   31.1  71%   970   94.12  4090713    CP097279.1       
Streptococcus agalactiae strain S73 chromosome, complete genome   Streptococcu... NA              1311       31.1   31.1  63%   970   100.00 2059915    CP030845.1       
Streptococcus agalactiae strain GBS-M002 chromosome, complete...  Streptococcu... NA              1311       31.1   31.1  63%   970   100.00 2092570    CP013908.1       
Streptococcus agalactiae isolate MRI Z2-172 genome assembly,...   Streptococcu... NA              1311       31.1   31.1  63%   970   100.00 2181100    OX460984.1       
Agrobacterium tumefaciens strain 6N2 chromosome 6N2CC, complet... Agrobacteriu... NA              358        31.1   31.1  63%   970   100.00 2913790    CP072308.1       
Candidatus Ponderosibacter sp. Uisw_141_02 chromosome, complet... Candidatus P... NA              3231000    31.1   31.1  63%   970   100.00 2399624    CP159807.1       
Streptococcus agalactiae strain TAH 10/84 chromosome, complete... Streptococcu... NA              1311       31.1   31.1  63%   970   100.00 2013792    CP104748.1       
Streptococcus agalactiae strain GBS7 chromosome, complete genome  Streptococcu... NA              1311       31.1   31.1  63%   970   100.00 2090429    CP041998.1       
Streptococcus dysgalactiae subsp. equisimilis strain MGCS35730... Streptococcu... NA              119602     31.1   31.1  63%   970   100.00 2109976    CP159085.1       
Streptococcus suis strain HN136 chromosome, complete genome       Streptococcu... NA              1307       31.1   31.1  63%   970   100.00 2719245    CP025095.1       
Agrobacterium radiobacter strain E-04 chromosome 1, complete...   Agrobacteriu... NA              362        31.1   31.1  63%   970   100.00 2874567    CP184251.1       
Mutant Streptococcus agalactiae strain A909 sCas9, complete...    Streptococcu... NA              1311       31.1   31.1  63%   970   100.00 2126496    CP116706.1       
Streptococcus dysgalactiae subsp. equisimilis strain MGCS36005... Streptococcu... NA              119602     31.1   31.1  63%   970   100.00 2197094    CP159024.1       
Streptococcus dysgalactiae subsp. equisimilis strain MGCS35869... Streptococcu... NA              119602     31.1   31.1  63%   970   100.00 2158434    CP159058.1       
Radiobacillus deserti strain TKL69 chromosome, complete genome    Radiobacillu... NA              2594883    31.1   31.1  63%   970   100.00 3615398    CP041666.1       
Streptococcus dysgalactiae subsp. equisimilis strain MGCS35808... Streptococcu... NA              119602     31.1   31.1  63%   970   100.00 2158979    CP159073.1       
Vibrio cholerae strain SL6Y chromosome 2, complete sequence       Vibrio cholerae NA              666        31.1   62.1  63%   970   100.00 1143503    CP053805.1       
Sinorhizobium meliloti strain M270 chromosome, complete genome    Sinorhizobiu... NA              382        31.1   31.1  63%   970   100.00 3504252    CP021812.1       
Sinorhizobium meliloti strain ml59 chromosome, complete genome    Sinorhizobiu... NA              382        31.1   31.1  63%   970   100.00 4275847    CP140949.1       
Aerococcus loyolae strain UMB0088 chromosome, complete genome     Aerococcus l... NA              2976809    31.1   31.1  63%   970   100.00 2004065    CP145131.1       
Roseinatronobacter sp. S2 chromosome, complete genome             Roseinatrono... NA              3035471    31.1   31.1  63%   970   100.00 3479920    CP121113.1       
Streptococcus agalactiae strain GBS6, complete genome             Streptococcu... NA              1311       31.1   31.1  63%   970   100.00 2231475    CP007572.1       
Streptococcus dysgalactiae subsp. equisimilis strain MGCS35822... Streptococcu... NA              119602     31.1   31.1  63%   970   100.00 2159349    CP159070.1       
Streptococcus agalactiae strain SG-M163, complete genome          Streptococcu... NA              1311       31.1   31.1  63%   970   100.00 2116810    CP021863.1       
Streptococcus agalactiae strain Sag56 chromosome, complete genome Streptococcu... NA              1311       31.1   31.1  63%   970   100.00 2183887    CP191193.1       
Pseudomonas fuscovaginae UPB0736 chromosome, complete genome      Pseudomonas ... NA              1150862    31.1   31.1  63%   970   100.00 6445564    CP100603.2       
Streptococcus sanguinis strain SK353R chromosome, complete genome Streptococcu... NA              1305       31.1   31.1  63%   970   100.00 2319454    CP071429.1       
Streptococcus agalactiae strain PLGBS13 chromosome, complete...   Streptococcu... NA              1311       31.1   31.1  63%   970   100.00 2095031    CP029749.1       
Vibrio vulnificus strain FORC_036 plasmid unnamed, complete...    Vibrio vulni... NA              672        31.1   31.1  71%   970   94.12  925374     CP015514.1       
Streptococcus dysgalactiae subsp. equisimilis strain DMG230347... Streptococcu... NA              119602     31.1   31.1  63%   970   100.00 2303857    CP160428.1       
Streptococcus agalactiae strain CM45/1 chromosome                 Streptococcu... NA              1311       31.1   31.1  63%   970   100.00 2135145    CP088933.1       
Streptococcus pyogenes strain 9606/11 chromosome, complete genome Streptococcu... NA              1314       31.1   31.1  63%   970   100.00 2067793    CP155737.1       
Sinorhizobium meliloti strain RCAM1115 chromosome, complete...    Sinorhizobiu... NA              382        31.1   31.1  63%   970   100.00 4003712    CP050558.1       
Paenibacillus stellifer strain DSM 14472, complete genome         Paenibacillu... NA              169760     31.1   31.1  71%   970   94.12  5658798    CP009286.1       
Methylocystis echinoides LMG27198 DNA, complete genome            Methylocysti... NA              29468      31.1   31.1  63%   970   100.00 4216090    AP038927.1       
Agrobacterium tumefaciens strain Sta005 chromosome circular,...   Agrobacteriu... NA              358        31.1   31.1  63%   970   100.00 2861633    CP048518.1       
Desulfosporosinus orientis DSM 765, complete genome               Desulfosporo... NA              768706     31.1   31.1  63%   970   100.00 5863081    CP003108.1       
Streptococcus agalactiae CNCTC 10/84, complete genome             Streptococcu... NA              1427374    31.1   31.1  63%   970   100.00 2013842    CP006910.1       
Streptococcus agalactiae isolate MRI Z2-336 genome assembly,...   Streptococcu... NA              1311       31.1   31.1  63%   970   100.00 2292794    OX461090.1       
Streptococcus agalactiae isolate MRI Z2-318 genome assembly,...   Streptococcu... NA              1311       31.1   31.1  63%   970   100.00 2166122    OX460938.1       
Agrobacterium tumefaciens strain Sut002 chromosome circular,...   Agrobacteriu... NA              358        31.1   31.1  63%   970   100.00 2980329    CP048508.1       
Bacillus tequilensis strain AZB chromosome, complete genome       Bacillus teq... NA              227866     31.1   31.1  63%   970   100.00 4015220    CP193928.1       
Sinorhizobium meliloti strain RPZ17 chromosome, complete genome   Sinorhizobiu... NA              382        31.1   31.1  63%   970   100.00 3721983    CP178490.1       
Streptococcus agalactiae strain FWL1402 chromosome, complete...   Streptococcu... NA              1311       31.1   31.1  63%   970   100.00 2090292    CP016391.1       
Sinorhizobium meliloti strain T073 chromosome, complete genome    Sinorhizobiu... NA              382        31.1   31.1  63%   970   100.00 3814348    CP021804.1       
Sinorhizobium sp. K101 chromosome, complete genome                Sinorhizobiu... NA              2976820    31.1   31.1  63%   970   100.00 3521393    CP104131.1       
Sinorhizobium meliloti strain MAG176A chromosome, complete genome Sinorhizobiu... NA              382        31.1   31.1  63%   970   100.00 3666697    CP136307.1       
Streptococcus pyogenes strain emm25 chromosome, complete genome   Streptococcu... NA              1314       31.1   31.1  63%   970   100.00 1835714    CP035442.1       
Streptococcus agalactiae strain SagR40 chromosome, complete...    Streptococcu... NA              1311       31.1   31.1  63%   970   100.00 2150256    CP138370.1       
Streptococcus dysgalactiae subsp. equisimilis strain MGCS35713... Streptococcu... NA              119602     31.1   31.1  63%   970   100.00 2160364    CP159090.1       
Streptococcus pyogenes strain NCTC12057 genome assembly,...       Streptococcu... NA              1314       31.1   31.1  63%   970   100.00 1848740    LS483331.1       
Escherichia coli strain ECBU0423 chromosome, complete genome      Escherichia ... NA              562        31.1   31.1  63%   970   100.00 4570989    CP178314.1       
Granulosicoccus antarcticus IMCC3135 chromosome, complete genome  Granulosicoc... NA              1192854    31.1   31.1  63%   970   100.00 7783862    CP018632.1       
Streptococcus agalactiae strain Sag-ZDN16 chromosome, complete... Streptococcu... NA              1311       31.1   31.1  63%   970   100.00 2288101    CP191198.1       
Agrobacterium tumefaciens strain HAMBI 105 chromosome 1,...       Agrobacteriu... NA              358        31.1   31.1  63%   970   100.00 2954609    CP139997.1       
Candidatus Pelagibacter ubique HTCC1062, complete genome          Candidatus P... NA              335992     31.1   31.1  63%   970   100.00 1308759    CP000084.1       
Streptococcus agalactiae strain RAOG662 chromosome, complete...   Streptococcu... NA              1311       31.1   31.1  63%   970   100.00 2088996    CP157727.1       
Streptococcus dysgalactiae subsp. equisimilis strain STG643...    Streptococcu... NA              119602     31.1   31.1  63%   970   100.00 2204985    CP149485.1       
Oceanobacillus sp. FSL W7-1281 chromosome, complete genome        Oceanobacill... NA              2921698    31.1   31.1  63%   970   100.00 4779010    CP150214.1       
Streptococcus dysgalactiae subsp. equisimilis strain MGCS35633... Streptococcu... NA              119602     31.1   31.1  63%   970   100.00 2159507    CP159106.1       
Acinetobacter baumannii strain RCH52 chromosome, complete genome  Acinetobacte... NA              470        31.1   31.1  63%   970   100.00 4023505    CP085788.1       
Agrobacterium tumefaciens strain Gle002 chromosome circular,...   Agrobacteriu... NA              358        31.1   31.1  63%   970   100.00 2953338    CP048564.1       
Streptococcus dysgalactiae subsp. equisimilis strain MGCS35972... Streptococcu... NA              119602     31.1   31.1  63%   970   100.00 2201762    CP159035.1       
Streptococcus intermedius strain FDAARGOS_233 chromosome,...      Streptococcu... NA              1338       31.1   31.1  63%   970   100.00 1914006    CP020433.2       
Streptococcus dysgalactiae subsp. equisimilis strain MGCS35988... Streptococcu... NA              119602     31.1   31.1  63%   970   100.00 2185515    CP159028.1       
Streptococcus dysgalactiae strain NCTC6403 genome assembly,...    Streptococcu... NA              1334       31.1   31.1  63%   970   100.00 2200497    LR594046.1       
Sinorhizobium meliloti strain MAG283 chromosome, complete genome  Sinorhizobiu... NA              382        31.1   31.1  63%   970   100.00 3611149    CP166837.1       
Sinorhizobium meliloti 2011, complete genome                      Sinorhizobiu... NA              1286640    31.1   31.1  63%   970   100.00 3657276    CP004140.1       
Streptococcus dysgalactiae subsp. equisimilis strain MGCS36020... Streptococcu... NA              119602     31.1   31.1  63%   970   100.00 2177607    CP159018.1       
Streptococcus agalactiae strain Sag-HS21-263 chromosome,...       Streptococcu... NA              1311       31.1   31.1  63%   970   100.00 2226609    CP191197.1       
Sinorhizobium kummerowiae strain CCBAU 71714 chromosome,...       Sinorhizobiu... NA              158892     31.1   31.1  63%   970   100.00 3634833    CP120365.1       
Sinorhizobium meliloti strain ml21 chromosome, complete genome    Sinorhizobiu... NA              382        31.1   31.1  63%   970   100.00 4166823    CP140938.1       
Streptococcus agalactiae strain RAOG663 chromosome, complete...   Streptococcu... NA              1311       31.1   31.1  63%   970   100.00 2088996    CP157726.1       
Streptococcus agalactiae strain GBS11 chromosome, complete genome Streptococcu... NA              1311       31.1   31.1  63%   970   100.00 2140995    CP041999.1       
Streptococcus agalactiae strain 2018-670 chromosome               Streptococcu... NA              1311       31.1   31.1  63%   970   100.00 2064268    CP051847.1       
Streptococcus agalactiae strain SS44 chromosome, complete genome  Streptococcu... NA              1311       31.1   31.1  63%   970   100.00 2117704    CP053888.1       
Streptococcus pyogenes strain 1510/08 chromosome, complete genome Streptococcu... NA              1314       31.1   31.1  63%   970   100.00 2002007    CP155738.1       
Streptococcus dysgalactiae subsp. equisimilis strain MGCS36014... Streptococcu... NA              119602     31.1   31.1  63%   970   100.00 2156517    CP159021.1       
Shouchella clausii strain TIL-30R chromosome, complete genome     Shouchella c... NA              79880      31.1   31.1  63%   970   100.00 3938054    CP157936.1       
MAG: Arenicellales bacterium isolate...                           Arenicellale... NA              2913493    31.1   31.1  71%   970   94.12  3147672    OZ241916.1       
Sinorhizobium meliloti strain USDA1157 chromosome, complete...    Sinorhizobiu... NA              382        31.1   31.1  63%   970   100.00 3791696    CP021793.1       
Sinorhizobium meliloti strain CCMM B554 (FSM-MA) chromosome,...   Sinorhizobiu... NA              382        31.1   31.1  63%   970   100.00 3641423    CP019584.1       
Streptococcus dysgalactiae subsp. equisimilis strain MGCS35921... Streptococcu... NA              119602     31.1   31.1  63%   970   100.00 2156631    CP159045.1       
Shouchella clausii strain SF174 chromosome, complete genome       Shouchella c... NA              79880      31.1   31.1  63%   970   100.00 4255176    CP104963.1       
Streptococcus dysgalactiae subsp. equisimilis strain MGCS35685... Streptococcu... NA              119602     31.1   31.1  63%   970   100.00 2156683    CP159098.1       
Streptococcus agalactiae strain SG-M6, complete genome            Streptococcu... NA              1311       31.1   31.1  63%   970   100.00 2106018    CP021869.1       
MAG: Gammaproteobacteria bacterium isolate...                     Gammaproteob... NA              1913989    31.1   31.1  63%   970   100.00 3539060    OZ244905.1       
Sinorhizobium meliloti strain Rm41 chromosome, complete genome    Sinorhizobiu... NA              382        31.1   31.1  63%   970   100.00 3678504    CP021808.1       
Timonella sp. A28 chromosome, complete genome                     Timonella sp... NA              3442640    31.1   31.1  71%   970   94.12  2566170    CP195159.1       
Streptococcus agalactiae strain SagR40_TC chromosome, complete... Streptococcu... NA              1311       31.1   31.1  63%   970   100.00 2199855    CP139638.1       
Streptococcus canis strain F2_M2023/1020 chromosome               Streptococcu... NA              1329       31.1   31.1  63%   970   100.00 2176209    CP191773.1       
Sinorhizobium meliloti strain LMB1 chromosome, complete genome    Sinorhizobiu... NA              382        31.1   31.1  63%   970   100.00 3472617    CP141212.1       
Corynebacterium felinum strain DSM 44508 chromosome, complete...  Corynebacter... NA              131318     31.1   31.1  71%   970   94.12  3236025    CP047209.1       
Streptococcus dysgalactiae subsp. equisimilis strain MGCS36011... Streptococcu... NA              119602     31.1   31.1  63%   970   100.00 2214255    CP159022.1       
Pseudoalteromonas sp. HL-AS1 chromosome, complete genome          Pseudoaltero... NA              3071081    31.1   31.1  79%   970   94.74  3677913    CP133569.1       
Streptococcus pyogenes strain NCTC8322 genome assembly,...        Streptococcu... NA              1314       31.1   31.1  63%   970   100.00 1829590    LS483520.1       
Neopusillimonas maritima strain KCTC 62121 chromosome, complet... Neopusillimo... NA              2026239    31.1   31.1  63%   970   100.00 3260781    CP170494.1       
Aerococcus loyolae strain UMB0080 chromosome, complete genome     Aerococcus l... NA              2976809    31.1   31.1  63%   970   100.00 2034560    CP126958.1       
Streptococcus agalactiae strain T44 chromosome, complete genome   Streptococcu... NA              1311       31.1   31.1  63%   970   100.00 2112183    CP169989.1       
Streptococcus dysgalactiae subsp. equisimilis strain MGCS36009... Streptococcu... NA              119602     31.1   31.1  63%   970   100.00 2260910    CP159023.1       
Psychrobacter sp. WY6 chromosome, complete genome                 Psychrobacte... NA              2708350    31.1   31.1  71%   970   94.12  3458001    CP049902.1       
Sinorhizobium meliloti strain R28 chromosome, complete genome     Sinorhizobiu... NA              382        31.1   31.1  63%   970   100.00 3719424    CP130051.1       
Streptococcus dysgalactiae subsp. equisimilis strain MGCS36033... Streptococcu... NA              119602     31.1   31.1  63%   970   100.00 2150377    CP159014.1       
Altererythrobacter sp. ZODW24 chromosome                          Altererythro... NA              2185142    31.1   31.1  63%   970   100.00 2813382    CP031155.1       
Nitrincola salilacus strain MINF-07-Sa-05 chromosome, complete... Nitrincola s... NA              3400273    31.1   31.1  63%   970   100.00 4817508    CP176580.1       
Lacticaseibacillus rhamnosus strain VHProbi M14 chromosome,...    Lacticaseiba... NA              47715      31.1   31.1  63%   970   100.00 2898403    CP095384.1       
Streptococcus dysgalactiae subsp. equisimilis strain MGCS35780... Streptococcu... NA              119602     31.1   31.1  63%   970   100.00 2172728    CP159077.1       
Streptococcus agalactiae strain 2018-1169 chromosome              Streptococcu... NA              1311       31.1   31.1  63%   970   100.00 2044856    CP051848.1       
Streptococcus dysgalactiae subsp. equisimilis strain MGCS35941... Streptococcu... NA              119602     31.1   31.1  63%   970   100.00 2155982    CP159041.1       
Streptococcus dysgalactiae subsp. equisimilis strain MGCS35999... Streptococcu... NA              119602     31.1   31.1  63%   970   100.00 2160450    CP159026.1       
Sinorhizobium meliloti strain AK57 chromosome, complete genome    Sinorhizobiu... NA              382        31.1   31.1  63%   970   100.00 3724096    CP130048.1       
Streptococcus agalactiae strain BCJB3343 chromosome, complete...  Streptococcu... NA              1311       31.1   31.1  63%   970   100.00 2059593    CP101994.1       
Sinorhizobium meliloti strain MAG724B chromosome, complete genome Sinorhizobiu... NA              382        31.1   31.1  63%   970   100.00 3853222    CP136288.1       
Streptococcus agalactiae isolate MRI Z2-329 genome assembly,...   Streptococcu... NA              1311       31.1   31.1  63%   970   100.00 2153677    OX465025.1       
Agrobacterium tumefaciens strain O54/95 chromosome Circular,...   Agrobacteriu... NA              358        31.1   31.1  63%   970   100.00 2977708    CP124967.1       
Sphingorhabdus sp. Alg231_15 genome assembly, chromosome: I       Sphingorhabd... NA              1922222    31.1   31.1  63%   970   100.00 3616401    LT703001.1       
Agrobacterium tumefaciens strain SJ001 chromosome circular,...    Agrobacteriu... NA              358        31.1   31.1  63%   970   100.00 2978606    CP048543.1       
Streptococcus dysgalactiae subsp. equisimilis strain MGCS35965... Streptococcu... NA              119602     31.1   31.1  63%   970   100.00 2156577    CP159037.1       
Candidatus Arsenophonus nilaparvatae strain HZAU 001 chromosom... Candidatus A... NA              1247023    31.1   31.1  63%   970   100.00 3099876    CP158507.1       
Vibrio cholerae isolate Vibrio cholerae str. BC1071 genome...     Vibrio cholerae NA              666        31.1   62.1  63%   970   100.00 1217808    LT897798.1       
Streptococcus sanguinis SK36, complete genome                     Streptococcu... NA              388919     31.1   31.1  63%   970   100.00 2388435    CP000387.1       
Streptococcus dysgalactiae subsp. equisimilis strain MGCS35707... Streptococcu... NA              119602     31.1   31.1  63%   970   100.00 2157105    CP159092.1       
Alphaproteobacteria bacterium LSUCC0226 chromosome, complete...   Alphaproteob... NA              1778434    31.1   31.1  63%   970   100.00 2678285    CP166132.1       
Hoeflea sp. IMCC20628, complete genome                            Hoeflea sp. ... NA              1620421    31.1   31.1  71%   970   94.12  4842322    CP011479.1       
Streptococcus dysgalactiae subsp. equisimilis strain MGCS36066... Streptococcu... NA              119602     31.1   31.1  63%   970   100.00 2210950    CP159003.1       
Agrobacterium tumefaciens strain Teh001 chromosome circular,...   Agrobacteriu... NA              358        31.1   31.1  63%   970   100.00 2997468    CP048502.1       
Sinorhizobium meliloti WSM1022 chromosome                         Sinorhizobiu... NA              1041157    31.1   31.1  63%   970   100.00 3703795    CP054390.1       
Streptococcus dysgalactiae subsp. equisimilis strain MGCS36034... Streptococcu... NA              119602     31.1   31.1  63%   970   100.00 2199199    CP159013.1       
Sinorhizobium meliloti strain MAG746B chromosome, complete genome Sinorhizobiu... NA              382        31.1   31.1  63%   970   100.00 3593250    CP136274.1       
Roseateles sp. MS654 chromosome, complete genome                  Roseateles s... NA              3412685    31.1   31.1  63%   970   100.00 5787356    CP186694.1       
Streptococcus dysgalactiae subsp. equisimilis ATCC 12394,...      Streptococcu... NA              663954     31.1   31.1  63%   970   100.00 2159491    CP002215.1       
Tetragenococcus halophilus strain MJ4 chromosome, complete genome Tetragenococ... NA              51669      31.1   31.1  71%   970   94.12  2389470    CP012047.1       
Streptococcus agalactiae strain GBS19 chromosome, complete genome Streptococcu... NA              1311       31.1   31.1  63%   970   100.00 2100561    CP042000.1       
Streptococcus dysgalactiae subsp. equisimilis strain MGCS35737... Streptococcu... NA              119602     31.1   31.1  63%   970   100.00 2202140    CP159084.1       
Streptococcus agalactiae isolate MRI Z2-270 genome assembly,...   Streptococcu... NA              1311       31.1   31.1  63%   970   100.00 2064205    OX595791.1       
Streptococcus agalactiae strain SG-M29, complete genome           Streptococcu... NA              1311       31.1   31.1  63%   970   100.00 2116773    CP021866.1       
Streptococcus agalactiae strain SS1, complete genome              Streptococcu... NA              1311       31.1   31.1  63%   970   100.00 2092071    CP010867.1       
Streptococcus dysgalactiae subsp. equisimilis strain MGCS35980... Streptococcu... NA              119602     31.1   31.1  63%   970   100.00 2230206    CP159032.1       
Streptococcus agalactiae strain 18/19-02 chromosome, complete...  Streptococcu... NA              1311       31.1   31.1  63%   970   100.00 2117155    CP133088.1       
Streptococcus dysgalactiae subsp. equisimilis strain MGCS35887... Streptococcu... NA              119602     31.1   31.1  63%   970   100.00 2155979    CP159054.1       
Streptococcus agalactiae strain R31-snf2-MTase2 chromosome,...    Streptococcu... NA              1311       31.1   31.1  63%   970   100.00 2191428    CP138367.1       
Streptococcus dysgalactiae subsp. equisimilis strain MGCS36085... Streptococcu... NA              119602     31.1   31.1  63%   970   100.00 2202530    CP159000.1       
Streptococcus pyogenes strain 4958/15 chromosome, complete genome Streptococcu... NA              1314       31.1   31.1  63%   970   100.00 1926430    CP155735.1       
Macrococcus armenti strain CCM 2609 chromosome, complete genome   Macrococcus ... NA              2875764    31.1   31.1  63%   970   100.00 2125588    CP094348.1       
Streptococcus agalactiae isolate MRI Z2-158 genome assembly,...   Streptococcu... NA              1311       31.1   31.1  63%   970   100.00 2088496    OX460942.1       
Streptococcus pyogenes strain TSPY764 chromosome, complete genome Streptococcu... NA              1314       31.1   31.1  63%   970   100.00 1758170    CP060640.1       
Sinorhizobium meliloti strain AK76 chromosome, complete genome    Sinorhizobiu... NA              382        31.1   31.1  63%   970   100.00 3580177    CP066359.1       
Sinorhizobium meliloti strain R14 chromosome, complete genome     Sinorhizobiu... NA              382        31.1   31.1  63%   970   100.00 3719175    CP130054.1       
Streptococcus canis strain HL_77_2 chromosome, complete genome    Streptococcu... NA              1329       31.1   31.1  63%   970   100.00 2152128    CP053790.1       
Mutant Streptococcus agalactiae strain A909 Cas9 AEKO, complet... Streptococcu... NA              1311       31.1   31.1  63%   970   100.00 2122393    CP116714.1       
Streptococcus agalactiae strain BCJB3586 chromosome, complete...  Streptococcu... NA              1311       31.1   31.1  63%   970   100.00 2221477    CP101992.1       
Streptococcus agalactiae isolate BM110 genome assembly,...        Streptococcu... NA              1311       31.1   31.1  63%   970   100.00 2170276    LT714196.1       
Streptococcus agalactiae strain Sag-ZDN19 chromosome, complete... Streptococcu... NA              1311       31.1   31.1  63%   970   100.00 2273584    CP191199.1       
Streptomyces sp. NBC_01429 chromosome, complete genome            Streptomyces... NA              2903862    31.1   31.1  71%   970   94.12  8078361    CP109599.1       
Pseudoalteromonas arctica A 37-1-2 chromosome I, complete...      Pseudoaltero... NA              1117313    31.1   31.1  79%   970   94.74  3840834    CP011025.1       
Streptococcus dysgalactiae subsp. equisimilis strain MGCS36101... Streptococcu... NA              119602     31.1   31.1  63%   970   100.00 2153924    CP158997.1       
Streptococcus agalactiae strain SG-M4, complete genome            Streptococcu... NA              1311       31.1   31.1  63%   970   100.00 2072007    CP021870.1       
Streptococcus agalactiae strain HU36/21 chromosome, complete...   Streptococcu... NA              1311       31.1   31.1  63%   970   100.00 2130023    CP135103.1       
Streptococcus pyogenes MGAS10270, complete genome                 Streptococcu... NA              370552     31.1   31.1  63%   970   100.00 1928252    CP000260.1       
Streptococcus dysgalactiae subsp. equisimilis strain MGCS35844... Streptococcu... NA              119602     31.1   31.1  63%   970   100.00 2157320    CP159067.1       
Ligilactobacillus murinus DNA, complete genome                    Ligilactobac... NA              1622       31.1   31.1  63%   970   100.00 2269632    AP025728.1       
Mutant Streptococcus agalactiae strain A909 dCas9, complete...    Streptococcu... NA              1311       31.1   31.1  63%   970   100.00 2089154    CP116710.1       
Streptococcus agalactiae isolate MRI Z2-179 genome assembly,...   Streptococcu... NA              1311       31.1   31.1  63%   970   100.00 2121781    OX460940.1       
Sinorhizobium meliloti strain RMO17, complete genome              Sinorhizobiu... NA              382        31.1   31.1  63%   970   100.00 3649532    CP009144.1       
Mycolicibacterium mageritense JCM 12375 DNA, complete genome      Mycolicibact... NA              53462      31.1   31.1  63%   970   100.00 8006721    AP022567.1       
Streptococcus dysgalactiae subsp. equisimilis strain MGCS35741... Streptococcu... NA              119602     31.1   31.1  63%   970   100.00 2158258    CP159083.1       
Streptococcus agalactiae CJB111 chromosome, complete genome       Streptococcu... NA              342617     31.1   31.1  63%   970   100.00 2093987    CP063198.2       
Streptococcus agalactiae strain SagR40_TC_rplL chromosome,...     Streptococcu... NA              1311       31.1   31.1  63%   970   100.00 2256671    CP147729.1       
Streptococcus agalactiae strain MA07 chromosome, complete genome  Streptococcu... NA              1311       31.1   31.1  63%   970   100.00 2055223    CP134688.1       
Streptococcus dysgalactiae subsp. equisimilis strain MGCS35660... Streptococcu... NA              119602     31.1   31.1  63%   970   100.00 2197127    CP159103.1       
Agrobacterium tumefaciens strain EML4 chromosome circular,...     Agrobacteriu... NA              358        31.1   31.1  63%   970   100.00 2861634    CP058525.1       
Mutant Streptococcus agalactiae strain A909 sCas9revertant,...    Streptococcu... NA              1311       31.1   31.1  63%   970   100.00 2126497    CP116707.1       
Streptococcus agalactiae strain GBSIR0001 chromosome, complete... Streptococcu... NA              1311       31.1   31.1  63%   970   100.00 2136302    CP120953.1       
Sporomusa intestinalis JCM 13218 DNA, complete genome             Sporomusa in... NA              316996     31.1   31.1  63%   970   100.00 5535802    AP042390.1       
Shewanella putrefaciens strain SA70 plasmid pSA70-2, complete...  Shewanella p... NA              24         31.1   31.1  63%   970   100.00 228923     CP078039.1       
Agrobacterium tumefaciens strain SJ002 chromosome circular,...    Agrobacteriu... NA              358        31.1   31.1  63%   970   100.00 2942382    CP048540.1       
Streptococcus agalactiae strain Sag28 chromosome, complete genome Streptococcu... NA              1311       31.1   31.1  63%   970   100.00 2300077    CP191192.1       
Streptococcus agalactiae strain B507 chromosome, complete genome  Streptococcu... NA              1311       31.1   31.1  63%   970   100.00 2082479    CP021771.1       
Streptococcus agalactiae strain NCTC8187 genome assembly,...      Streptococcu... NA              1311       31.1   31.1  63%   970   100.00 2052456    LS483387.1       
Microbulbifer sp. TRSA002 chromosome, complete genome             Microbulbife... NA              3243382    31.1   31.1  63%   970   100.00 5406342    CP174306.1       
Sinorhizobium meliloti strain MAG199 chromosome, complete genome  Sinorhizobiu... NA              382        31.1   31.1  63%   970   100.00 3909253    CP136318.1       
Solibacillus sp. FSL K6-1781 chromosome, complete genome          Solibacillus... NA              2921474    31.1   31.1  71%   970   94.12  4136239    CP152038.1       
Agrobacterium tumefaciens strain 12D1 chromosome circular,...     Agrobacteriu... NA              358        31.1   31.1  63%   970   100.00 3027766    CP033031.1       
Acinetobacter ursingii strain RIVM_C010559 plasmid...             Acinetobacte... NA              108980     31.1   31.1  63%   970   100.00 211456     CP089053.1       
Mutant Streptococcus agalactiae strain CNCTC 10/84 sCas9,...      Streptococcu... NA              1311       31.1   31.1  63%   970   100.00 2013837    CP116708.1       
Sinorhizobium meliloti 1021 complete chromosome                   Sinorhizobiu... NA              266834     31.1   31.1  63%   970   100.00 3654135    AL591688.1       
Sinorhizobium meliloti strain ml66 chromosome, complete genome    Sinorhizobiu... NA              382        31.1   31.1  63%   970   100.00 3766306    CP140945.1       
Alphaproteobacteria bacterium LSUCC0396 chromosome, complete...   Alphaproteob... NA              3235145    31.1   31.1  63%   970   100.00 2592803    CP166131.1       
Streptococcus dysgalactiae subsp. equisimilis strain MGCS35838... Streptococcu... NA              119602     31.1   31.1  63%   970   100.00 2157501    CP159068.1       
Streptomyces sp. NBC_00566 chromosome, complete genome            Streptomyces... NA              2975778    31.1   31.1  71%   970   94.12  6411420    CP107784.1       
Methyloradius palustris Zm11 DNA, complete genome                 Methyloradiu... NA              2778876    31.1   62.1  75%   970   100.00 2800413    AP024110.1       
Acinetobacter variabilis strain 2021CK-01005 chromosome,...       Acinetobacte... NA              70346      31.1   31.1  63%   970   100.00 3174744    CP104651.1       
Streptococcus agalactiae strain BCJB1835 chromosome, complete...  Streptococcu... NA              1311       31.1   31.1  63%   970   100.00 2225031    CP101996.1       
Tetragenococcus halophilus strain SNTH-1 chromosome, complete...  Tetragenococ... NA              51669      31.1   31.1  71%   970   94.12  2557357    CP074114.1       
Streptococcus agalactiae strain CU_GBS_98, complete genome        Streptococcu... NA              1311       31.1   31.1  63%   970   100.00 2029669    CP010875.1       
Streptococcus agalactiae strain B105 chromosome, complete genome  Streptococcu... NA              1311       31.1   31.1  63%   970   100.00 2273717    CP021773.1       
Sinorhizobium meliloti strain MAG25B chromosome, complete genome  Sinorhizobiu... NA              382        31.1   31.1  63%   970   100.00 3652928    CP136284.1       
Streptococcus agalactiae strain Sag-G044 chromosome, complete...  Streptococcu... NA              1311       31.1   31.1  63%   970   100.00 2300611    CP191195.1       
Streptococcus dysgalactiae subsp. equisimilis strain MGCS35853... Streptococcu... NA              119602     31.1   31.1  63%   970   100.00 2191135    CP159065.1       
Streptococcus pyogenes strain 8373/17 chromosome, complete genome Streptococcu... NA              1314       31.1   31.1  63%   970   100.00 2066953    CP155734.1       
Acinetobacter baumannii strain DT0544C plasmid unnamed1,...       Acinetobacte... NA              470        31.1   31.1  63%   970   100.00 55394      CP053216.1       
Bacillus clausii strain ENTPro, complete genome                   Shouchella c... NA              79880      31.1   31.1  63%   970   100.00 4264866    CP012475.1       
Streptococcus agalactiae strain SS114 chromosome, complete genome Streptococcu... NA              1311       31.1   31.1  63%   970   100.00 2136182    CP053886.1       
Streptococcus dysgalactiae subsp. equisimilis strain MGCS35907... Streptococcu... NA              119602     31.1   31.1  63%   970   100.00 2183387    CP159047.1       
Streptococcus agalactiae strain NGBS128 chromosome, complete...   Streptococcu... NA              1311       31.1   31.1  63%   970   100.00 2074179    CP012480.1       
Sinorhizobium sp. C101 chromosome, complete genome                Sinorhizobiu... NA              2976819    31.1   31.1  63%   970   100.00 3521547    CP104135.1       
Streptococcus dysgalactiae subsp. equisimilis strain MGCS35978... Streptococcu... NA              119602     31.1   31.1  63%   970   100.00 2159390    CP159033.1       
Streptococcus dysgalactiae subsp. equisimilis strain MGCS35678... Streptococcu... NA              119602     31.1   31.1  63%   970   100.00 2156317    CP159101.1       
Streptococcus dysgalactiae subsp. equisimilis strain MGCS36045... Streptococcu... NA              119602     31.1   31.1  63%   970   100.00 2218837    CP159009.1       
Streptococcus pyogenes strain 1851/03 chromosome, complete genome Streptococcu... NA              1314       31.1   31.1  63%   970   100.00 1924471    CP155740.1       
Lactococcus allomyrinae strain 1JSPR-7 chromosome, complete...    Lactococcus ... NA              2419773    31.1   31.1  71%   970   94.12  2695154    CP032627.1       
Xenorhabdus bovienii str. CS03 chromosome, complete genome        Xenorhabdus ... NA              40576      31.1   31.1  63%   970   100.00 4635301    FO818637.1       
Sinorhizobium meliloti GR4, complete genome                       Sinorhizobiu... NA              1235461    31.1   31.1  63%   970   100.00 3620713    CP003933.2       
Streptococcus dysgalactiae subsp. equisimilis strain MGCS36071... Streptococcu... NA              119602     31.1   31.1  63%   970   100.00 2156154    CP159001.1       
Streptococcus dysgalactiae subsp. equisimilis strain MGCS35858... Streptococcu... NA              119602     31.1   31.1  63%   970   100.00 2176247    CP159062.1       
Dysosmobacter welbionis strain J115 chromosome, complete genome   Dysosmobacte... NA              2093857    31.1   31.1  63%   970   100.00 3576111    CP034413.3       
Streptococcus dysgalactiae subsp. equisimilis strain MGCS35665... Streptococcu... NA              119602     31.1   31.1  63%   970   100.00 2158209    CP159102.1       
Streptococcus agalactiae strain TAH 10/84 dUdp chromosome,...     Streptococcu... NA              1311       31.1   31.1  63%   970   100.00 2013640    CP104749.1       
Streptococcus agalactiae strain BCJB3344 chromosome, complete...  Streptococcu... NA              1311       31.1   31.1  63%   970   100.00 2222638    CP101993.1       
Streptococcus dysgalactiae subsp. equisimilis strain MGCS36025... Streptococcu... NA              119602     31.1   31.1  63%   970   100.00 2157674    CP159016.1       
Streptococcus agalactiae strain GBS47 chromosome, complete genome Streptococcu... NA              1311       31.1   31.1  63%   970   100.00 2056769    CP054055.1       
Streptococcus agalactiae strain M14 chromosome, complete genome   Streptococcu... NA              1311       31.1   31.1  63%   970   100.00 2231713    CP180685.1       
Streptococcus agalactiae strain Sag149 chromosome, complete...    Streptococcu... NA              1311       31.1   31.1  63%   970   100.00 2227447    CP191191.1       
Sinorhizobium meliloti strain MAG278 chromosome, complete genome  Sinorhizobiu... NA              382        31.1   31.1  63%   970   100.00 3633796    CP136324.1       
Streptococcus sp. FT1-106 chromosome                              Streptococcu... NA              3409994    31.1   31.1  63%   970   100.00 2333986    CP186017.1       
Shouchella clausii strain TIL-19t chromosome, complete genome     Shouchella c... NA              79880      31.1   31.1  63%   970   100.00 3936848    CP151152.1       
Streptococcus agalactiae strain R31-snf2-MTast1 chromosome,...    Streptococcu... NA              1311       31.1   31.1  63%   970   100.00 2104221    CP138364.1       
Streptococcus agalactiae strain SS111 chromosome, complete genome Streptococcu... NA              1311       31.1   31.1  63%   970   100.00 2136182    CP054054.1       
Streptococcus dysgalactiae subsp. equisimilis strain MGCS36086... Streptococcu... NA              119602     31.1   31.1  63%   970   100.00 2210996    CP158999.1       
Streptococcus dysgalactiae subsp. equisimilis 159 DNA, complet... Streptococcu... NA              119602     31.1   31.1  63%   970   100.00 2108480    AP023394.1       
Streptococcus canis strain NCTC12191 genome assembly,...          Streptococcu... NA              1329       31.1   31.1  63%   970   100.00 2084744    LR134293.1       
Sinorhizobium meliloti strain ml46 chromosome, complete genome    Sinorhizobiu... NA              382        31.1   31.1  63%   970   100.00 3802129    CP140884.1       
Streptococcus agalactiae 09mas018883 complete genome              Streptococcu... NA              1309806    31.1   31.1  63%   970   100.00 2138694    HF952104.1       
Sinorhizobium meliloti strain RPZ12 chromosome, complete genome   Sinorhizobiu... NA              382        31.1   31.1  63%   970   100.00 3563492    CP179685.1       
Azospirillum brasilense strain MTCC4038 chromosome, complete...   Azospirillum... NA              192        31.1   31.1  63%   970   100.00 3007857    CP032339.1       
Sinorhizobium meliloti Rm41 complete genome                       Sinorhizobiu... NA              1230587    31.1   31.1  63%   970   100.00 3679105    HE995405.1       
Streptococcus pyogenes strain NCTC13739 genome assembly,...       Streptococcu... NA              1314       31.1   31.1  63%   970   100.00 1785880    LS483420.1       
Tetragenococcus halophilus NBRC 12172 DNA, complete genome        Tetragenococ... NA              945021     31.1   31.1  71%   970   94.12  2562720    AP012046.1       
Streptococcus dysgalactiae subsp. equisimilis strain MGCS35705... Streptococcu... NA              119602     31.1   31.1  63%   970   100.00 2203864    CP159094.1       
Mutant Streptococcus agalactiae strain CNCTC 10/84 dCas9,...      Streptococcu... NA              1311       31.1   31.1  63%   970   100.00 2013411    CP116705.1       
Ligilactobacillus murinus ASF361 chromosome, complete genome      Ligilactobac... NA              1235801    31.1   31.1  63%   970   100.00 2237771    CP097561.1       
Streptococcus agalactiae strain Sag-G052 chromosome, complete...  Streptococcu... NA              1311       31.1   31.1  63%   970   100.00 2202577    CP191196.1       
Paenibacillus polymyxa strain YT9 chromosome, complete genome     Paenibacillu... NA              1406       31.1   31.1  63%   970   100.00 5769495    CP133768.1       
Streptococcus agalactiae strain Sag105 chromosome, complete...    Streptococcu... NA              1311       31.1   31.1  63%   970   100.00 2202210    CP191190.1       
Sinorhizobium meliloti strain MAG206 chromosome, complete genome  Sinorhizobiu... NA              382        31.1   31.1  63%   970   100.00 3678608    CP136328.1       
Alphaproteobacteria bacterium LSUCC0744 chromosome, complete...   Alphaproteob... NA              3235148    31.1   31.1  63%   970   100.00 2635851    CP166129.1       
Streptococcus sanguinis strain BCC23R chromosome, complete genome Streptococcu... NA              1305       31.1   31.1  63%   970   100.00 2396799    CP071417.1       
Streptococcus agalactiae strain BCJB2983 chromosome, complete...  Streptococcu... NA              1311       31.1   31.1  63%   970   100.00 2059213    CP101995.1       
Agrobacterium tumefaciens strain LN-1 chromosome 1, complete...   Agrobacteriu... NA              358        31.1   31.1  63%   970   100.00 2908638    CP092892.1       
Streptococcus agalactiae strain BCJB4361 chromosome, complete...  Streptococcu... NA              1311       31.1   31.1  63%   970   100.00 2190065    CP101991.1       
Streptococcus dysgalactiae subsp. equisimilis strain MGCS35798... Streptococcu... NA              119602     31.1   31.1  63%   970   100.00 2157411    CP159075.1       
Streptococcus agalactiae strain GBS ST-1 chromosome, complete...  Streptococcu... NA              1311       31.1   62.1  63%   970   100.00 2165968    CP013202.1       
Streptococcus dysgalactiae subsp. equisimilis strain MGCS36049... Streptococcu... NA              119602     31.1   31.1  63%   970   100.00 2156255    CP159007.1       
Streptococcus dysgalactiae subsp. equisimilis strain MGCS36083... Streptococcu... NA              119602     31.1   31.1  63%   970   100.00 2212841    CP117285.1       
[Clostridium] scindens strain S076                                [Clostridium... NA              29347      31.1   31.1  63%   970   100.00 4290604    CP137816.1       
Streptococcus agalactiae strain GBS68 chromosome, complete genome Streptococcu... NA              1311       31.1   31.1  63%   970   100.00 2114033    CP053890.1       
Streptococcus dysgalactiae subsp. equisimilis strain MGCS35926... Streptococcu... NA              119602     31.1   31.1  63%   970   100.00 2247951    CP159044.1       
Sinorhizobium meliloti strain MAG748B chromosome, complete genome Sinorhizobiu... NA              382        31.1   31.1  63%   970   100.00 3701380    CP136281.1       
Azospirillum brasilense strain Sp 7 chromosome 1, complete...     Azospirillum... NA              192        31.1   31.1  63%   970   100.00 2983263    CP033312.1       
Mutant Streptococcus agalactiae strain CNCTC 10/84 Cas9 AEKO,...  Streptococcu... NA              1311       31.1   31.1  63%   970   100.00 2009706    CP116712.1       
Pseudomonas alkylphenolica strain Neo chromosome, complete genome Pseudomonas ... NA              237609     31.1   31.1  63%   970   100.00 5612010    CP046621.1       
Streptococcus dysgalactiae subsp. equisimilis strain MGCS35679... Streptococcu... NA              119602     31.1   31.1  63%   970   100.00 2105313    CP159100.1       
Sinorhizobium meliloti strain S35m chromosome, complete genome    Sinorhizobiu... NA              382        31.1   31.1  63%   970   100.00 3610844    CP065020.1       
Streptococcus agalactiae A909, complete genome                    Streptococcu... NA              205921     31.1   31.1  63%   970   100.00 2127839    CP000114.1       
Agrobacterium tumefaciens strain Yol002 chromosome circular,...   Agrobacteriu... NA              358        31.1   31.1  63%   970   100.00 2913446    CP048473.1       
Streptococcus dysgalactiae subsp. equisimilis strain MGCS36035... Streptococcu... NA              119602     31.1   31.1  63%   970   100.00 2199191    CP159012.1       
Agrobacterium tumefaciens strain 1D1460 chromosome circular,...   Agrobacteriu... NA              358        31.1   31.1  63%   970   100.00 2867449    CP032926.1       
Tetragenococcus halophilus strain H189 chromosome, complete...    Tetragenococ... NA              51669      31.1   31.1  71%   970   94.12  2425981    CP129881.1       
Streptococcus agalactiae strain NCTC13949 genome assembly,...     Streptococcu... NA              1311       31.1   31.1  63%   970   100.00 2032876    LR134512.1       
Streptococcus pyogenes strain emm78.3 chromosome, complete genome Streptococcu... NA              1314       31.1   31.1  63%   970   100.00 1806521    CP035437.1       
Paenibacillus sp. FA6 chromosome, complete genome                 Paenibacillu... NA              3413029    31.1   31.1  63%   970   100.00 5978707    CP188820.1       
Streptococcus dysgalactiae subsp. equisimilis strain MGCS35861... Streptococcu... NA              119602     31.1   31.1  63%   970   100.00 2159369    CP159061.1       
Moritella viscosa genome assembly MVIS1, chromosome : 1           Moritella vi... NA              80854      31.1   124   71%   970   94.12  5086074    LN554852.1       
Sinorhizobium meliloti strain 1132 chromosome, complete genome    Sinorhizobiu... NA              382        31.1   31.1  63%   970   100.00 3850473    CP148086.1       
Agrobacterium tumefaciens strain BIM B-1315G chromosome...        Agrobacteriu... NA              358        31.1   31.1  63%   970   100.00 2922353    CP061003.1       
MAG: Roseibium album isolate...                                   Roseibium album NA              311410     31.1   31.1  63%   970   100.00 6975131    OZ247583.1       
Streptococcus pyogenes strain NCTC10880 genome assembly,...       Streptococcu... NA              1314       31.1   31.1  63%   970   100.00 1785401    LS483394.1       
Streptococcus agalactiae strain SGEHI2015-113 chromosome,...      Streptococcu... NA              1311       31.1   31.1  63%   970   100.00 2043851    CP025026.1       
Streptococcus agalactiae strain FDAARGOS_512 chromosome,...       Streptococcu... NA              1311       31.1   31.1  63%   970   100.00 2134138    CP033822.1       
Mutant Streptococcus agalactiae strain CNCTC 10/84 Cas9...        Streptococcu... NA              1311       31.1   31.1  63%   970   100.00 2013825    CP116711.1       
Azospirillum brasilense strain Cd chromosome 1, complete sequence Azospirillum... NA              192        31.1   31.1  63%   970   100.00 3035856    CP033318.1       
Streptococcus agalactiae strain Sag37, complete genome            Streptococcu... NA              1311       31.1   31.1  63%   970   100.00 2198785    CP019978.1       
Streptococcus agalactiae strain 2013-1366 chromosome              Streptococcu... NA              1311       31.1   31.1  63%   970   100.00 2065154    CP051844.1       
Streptomyces sp. NBC_01601 chromosome, complete genome            Streptomyces... NA              2975892    31.1   31.1  71%   970   94.12  6514704    CP109314.1       
Streptococcus agalactiae strain AR977 chromosome, complete genome Streptococcu... NA              1311       31.1   31.1  63%   970   100.00 2101232    CP128605.1       
Streptococcus intermedius strain KCOM 1545 chromosome, complet... Streptococcu... NA              1338       31.1   31.1  63%   970   100.00 1908201    CP012718.1       
Streptococcus sanguinis strain SK36R chromosome, complete genome  Streptococcu... NA              1305       31.1   31.1  63%   970   100.00 2397480    CP071435.1       
Paenibacillus sp. WLX2291 chromosome, complete genome             Paenibacillu... NA              3296934    31.1   31.1  63%   970   100.00 5609592    CP176755.1       
Streptococcus agalactiae strain 2014-661 chromosome               Streptococcu... NA              1311       31.1   31.1  63%   970   100.00 2271271    CP051845.1       
Streptococcus sp. FT1-55 chromosome                               Streptococcu... NA              3409805    31.1   31.1  63%   970   100.00 2367077    CP186016.1       
Streptococcus pyogenes strain TSPY453 chromosome, complete genome Streptococcu... NA              1314       31.1   31.1  63%   970   100.00 1976011    CP033337.1       
Sinorhizobium sp. M103 chromosome, complete genome                Sinorhizobiu... NA              2976821    31.1   31.1  63%   970   100.00 3521513    CP104127.1       
Streptococcus dysgalactiae subsp. equisimilis strain MGCS35952... Streptococcu... NA              119602     31.1   31.1  63%   970   100.00 2166738    CP159040.1       
Streptococcus dysgalactiae subsp. equisimilis strain MGCS36090... Streptococcu... NA              119602     31.1   31.1  63%   970   100.00 2191788    CP158998.1       
Streptococcus dysgalactiae subsp. equisimilis strain MGCS35855... Streptococcu... NA              119602     31.1   31.1  63%   970   100.00 2192951    CP159064.1       
Nocardia sp. CA-289050 chromosome, complete genome                Nocardia sp.... NA              3239984    31.1   31.1  63%   970   100.00 8360382    CP192141.1       
Clostridium carboxidivorans P7, complete genome                   Clostridium ... NA              536227     31.1   31.1  63%   970   100.00 5732880    CP011803.1       
Streptococcus dysgalactiae subsp. equisimilis strain MGCS35725... Streptococcu... NA              119602     31.1   31.1  63%   970   100.00 2160447    CP159086.1       
Streptococcus dysgalactiae subsp. equisimilis strain MGCS35799... Streptococcu... NA              119602     31.1   31.1  63%   970   100.00 2156723    CP159074.1       
Agrobacterium tumefaciens strain Tul001 chromosome circular,...   Agrobacteriu... NA              358        31.1   31.1  63%   970   100.00 3017553    CP048493.1       
Streptococcus canis strain HL_98_2 chromosome, complete genome    Streptococcu... NA              1329       31.1   31.1  63%   970   100.00 2176257    CP053789.1       
Streptococcus dysgalactiae subsp. equisimilis strain MGCS35901... Streptococcu... NA              119602     31.1   31.1  63%   970   100.00 2156287    CP159049.1       
Sinorhizobium meliloti strain USDA1106 chromosome, complete...    Sinorhizobiu... NA              382        31.1   31.1  63%   970   100.00 3671869    CP021797.1       
Paenibacillus sp. PK3_47 chromosome, complete genome              Paenibacillu... NA              2072642    31.1   62.1  63%   970   100.00 6806831    CP026029.1       
Acinetobacter sp. ACNIH1 plasmid unnamed, complete sequence       Acinetobacte... NA              1636603    31.1   31.1  63%   970   100.00 8765       CP026427.1       
Sinorhizobium meliloti strain MAG121 chromosome, complete genome  Sinorhizobiu... NA              382        31.1   31.1  63%   970   100.00 3835147    CP136294.1       
Streptococcus agalactiae strain SagR272_TC chromosome, complet... Streptococcu... NA              1311       31.1   31.1  63%   970   100.00 2126101    CP147733.1       
Ligilactobacillus murinus strain XYW20210915001 chromosome,...    Ligilactobac... NA              1622       31.1   31.1  63%   970   100.00 2244140    CP138345.1       
Streptococcus agalactiae strain XM_1 chromosome, complete genome  Streptococcu... NA              1311       31.1   31.1  63%   970   100.00 1971498    CP147645.1       
Sinorhizobium meliloti strain R11 chromosome, complete genome     Sinorhizobiu... NA              382        31.1   31.1  63%   970   100.00 3725312    CP130057.1       
Streptococcus agalactiae strain SagR31 chromosome, complete...    Streptococcu... NA              1311       31.1   31.1  63%   970   100.00 2090970    CP138369.1       
Ligilactobacillus murinus strain PC39 chromosome, complete genome Ligilactobac... NA              1622       31.1   31.1  63%   970   100.00 2482780    CP121161.1       
Roseburia rectibacter strain NSJ-69 chromosome, complete genome   Roseburia re... NA              2763062    31.1   31.1  71%   970   94.12  3959994    CP092473.1       
Sinorhizobium meliloti strain MAG141 chromosome, complete genome  Sinorhizobiu... NA              382        31.1   31.1  63%   970   100.00 3676438    CP136321.1       
Streptococcus agalactiae strain GBS2-NM, complete genome          Streptococcu... NA              1311       31.1   31.1  63%   970   100.00 2214297    CP007571.1       
Neopusillimonas aestuarii strain DMV24BSW_D chromosome, comple... Neopusillimo... NA              2716226    31.1   31.1  63%   970   100.00 3191899    CP049990.1       
Streptococcus intermedius strain XH2169 chromosome, complete...   Streptococcu... NA              1338       31.1   31.1  63%   970   100.00 1944282    CP136799.1       
Sinorhizobium meliloti strain MAG144B chromosome, complete genome Sinorhizobiu... NA              382        31.1   31.1  63%   970   100.00 3669744    CP136310.1       
Streptococcus pyogenes strain 1966/14 chromosome, complete genome Streptococcu... NA              1314       31.1   31.1  63%   970   100.00 1963238    CP155736.1       
Streptococcus agalactiae strain VSI15 chromosome, complete genome Streptococcu... NA              1311       31.1   31.1  63%   970   100.00 2201662    CP118079.1       
Streptococcus dysgalactiae subsp. equisimilis strain MGCS35873... Streptococcu... NA              119602     31.1   31.1  63%   970   100.00 2205594    CP159056.1       
Streptococcus dysgalactiae subsp. equisimilis strain MGCS35714... Streptococcu... NA              119602     31.1   31.1  63%   970   100.00 2208004    CP159089.1       
Clostridium sp. C1 chromosome, complete genome                    Clostridium ... NA              1155388    31.1   31.1  88%   970   90.48  3035113    CP073631.1       
Streptococcus agalactiae isolate MRI Z2-182 genome assembly,...   Streptococcu... NA              1311       31.1   31.1  63%   970   100.00 2097537    OX461113.1       
Streptococcus dysgalactiae subsp. equisimilis strain MGCS35957... Streptococcu... NA              119602     31.1   31.1  63%   970   100.00 2233554    CP117288.1       
Streptococcus agalactiae isolate MRI Z2-342 genome assembly,...   Streptococcu... NA              1311       31.1   31.1  63%   970   100.00 2216886    OX460968.1       
Sinorhizobium meliloti strain KH46 chromosome, complete genome    Sinorhizobiu... NA              382        31.1   31.1  63%   970   100.00 3699865    CP021822.1       
Halalkalibacter akibai JCM 9157 DNA, complete genome              Halalkalibac... NA              1411       31.1   31.1  63%   970   100.00 4933995    AP043711.1       
Streptococcus dysgalactiae subsp. equisimilis strain MGCS35710... Streptococcu... NA              119602     31.1   31.1  63%   970   100.00 2207994    CP159091.1       


Query #2: RSV_A_rev Query ID: lcl|Query_5194101 Length: 28

Sequences producing significant alignments:
                                                                  Scientific      Common                     Max    Total Query   E   Per.   Acc.                        
Description                                                       Name            Name            Taxid      Score  Score cover Value Ident  Len        Accession        
Bacillus pumilus strain Monterrey_S2 chromosome, complete genome  Bacillus pum... NA              1408       37.0   37.0  64%   27    100.00 3813964    CP126521.1       
Bacillus pumilus strain JJ1368 chromosome, complete genome        Bacillus pum... NA              1408       37.0   37.0  64%   27    100.00 3821053    CP160234.1       
Salipaludibacillus sp. LMS25 chromosome, complete genome          Salipaludiba... NA              2924031    37.0   37.0  64%   27    100.00 4525667    CP093299.1       
Bacillus pumilus strain JJ1622 chromosome, complete genome        Bacillus pum... NA              1408       37.0   37.0  64%   27    100.00 3698240    CP160232.1       
Bacillus pumilus strain SH-9 chromosome, complete genome          Bacillus pum... NA              1408       37.0   37.0  64%   27    100.00 3757266    CP178343.1       
Neobacillus niacini strain BE6 chromosome, complete genome        Neobacillus ... NA              86668      35.0   35.0  61%   111   100.00 5989031    CP183883.1       
Xenorhabdus stockiae strain HN_xs01 chromosome, complete genome   Xenorhabdus ... NA              351614     35.0   35.0  61%   111   100.00 4738915    CP188124.1       
Phascolarctobacterium faecium strain BR41A chromosome, complet... Phascolarcto... NA              33025      35.0   35.0  61%   111   100.00 2488869    CP195918.1       
Streptococcus lactarius strain CCUG 66490 chromosome, complete... Streptococcu... NA              684066     35.0   35.0  61%   111   100.00 2144372    CP072329.1       
Neobacillus sp. DY30 chromosome, complete genome                  Neobacillus ... NA              3047871    35.0   35.0  61%   111   100.00 6139711    CP126093.1       
Kyrpidia spormannii strain EA-1 chromosome, complete genome       Kyrpidia spo... NA              2055160    35.0   35.0  61%   111   100.00 3352175    CP024955.1       
Paenibacillus sp. FSL H3-0469 chromosome, complete genome         Paenibacillu... NA              2954506    35.0   35.0  61%   111   100.00 7769164    CP150302.1       
Clostridium cellulovorans 743B, complete genome                   Clostridium ... NA              573061     33.0   33.0  64%   452   94.44  5262222    CP002160.1       
Oceanobacillus sp. FSL W7-1304 chromosome, complete genome        Oceanobacill... NA              2975322    33.0   33.0  57%   452   100.00 4208951    CP150211.1       
Bibersteinia trehalosi strain SKBRP 197 chromosome, complete...   Bibersteinia... NA              47735      33.0   33.0  57%   452   100.00 2338565    CP146202.1       
Providencia rettgeri isolate 2024CB-00564 chromosome, complete... Providencia ... NA              587        33.0   33.0  57%   452   100.00 4384180    CP190239.1       
Sporosarcina jeotgali strain B2O-1 chromosome, complete genome    Sporosarcina... NA              3020056    33.0   33.0  57%   452   100.00 3203634    CP116341.1       
Influenza A virus (A/thick-billed murre/Alaska/210/1976(H1N6))... Influenza A ... NA              1406586    33.0   33.0  57%   452   100.00 1413       CY179597.1       
Candidatus Coxiella mudrowiae isolate CRS-CAT chromosome          Candidatus C... NA              2054173    33.0   33.0  64%   452   94.44  1715759    CP024961.1       
SAR86 cluster bacterium isolate TMED112-D2-1 chromosome,...       SAR86 cluste... NA              2030880    33.0   33.0  64%   452   94.44  1070029    CP097967.1       
Terribacillus aidingensis strain AR507 chromosome                 Terribacillu... NA              586416     33.0   33.0  57%   452   100.00 3576532    CP159996.1       
Staphylococcus hominis strain FDAARGOS_661 chromosome, complet... Staphylococc... NA              1290       33.0   33.0  57%   452   100.00 2307413    CP054550.1       
Clostridium beijerinckii NCIMB 8052, complete genome              Clostridium ... NA              290402     33.0   33.0  93%   452   88.46  6000632    CP000721.1       
Clostridium diolis strain DSM 15410 chromosome, complete genome   Clostridium ... NA              223919     33.0   33.0  93%   452   88.46  5940808    CP043998.1       
Bibersteinia trehalosi USDA-ARS-USMARC-188, complete genome       Bibersteinia... NA              1263829    33.0   33.0  57%   452   100.00 2340975    CP006954.1       
Providencia rettgeri strain Pre20-95 chromosome, complete genome  Providencia ... NA              587        33.0   33.0  57%   452   100.00 4494258    CP096258.1       
Grimontia hollisae strain 2013V-1029 chromosome 1, complete...    Grimontia ho... NA              673        33.0   33.0  57%   452   100.00 3342392    CP035690.1       
Providencia rettgeri strain KM4 chromosome, complete genome       Providencia ... NA              587        33.0   33.0  57%   452   100.00 4378712    CP086257.1       
Clostridium sp. MF28 chromosome                                   Clostridium ... NA              1702238    33.0   33.0  93%   452   88.46  6148198    CP014331.1       
Clostridium beijerinckii strain CBEI chromosome, complete genome  Clostridium ... NA              1520       33.0   33.0  93%   452   88.46  6008343    CP073279.1       
Staphylococcus hominis strain FDAARGOS_762 chromosome, complet... Staphylococc... NA              1290       33.0   33.0  57%   452   100.00 2172396    CP054006.1       
Providencia heimbachae strain NCTC12003 genome assembly,...       Providencia ... NA              333962     33.0   33.0  57%   452   100.00 4286000    LS483422.1       
Vibrio splendidus isolate A06 genome assembly, chromosome: 1      Vibrio splen... NA              29497      33.0   33.0  57%   452   100.00 3663732    OZ078860.1       
Clostridium beijerinckii NRRL B-598, complete genome              Clostridium ... NA              1428454    33.0   33.0  93%   452   88.46  6186993    CP011966.3       
MAG: Rhodospirillales bacterium isolate...                        Rhodospirill... NA              2026786    33.0   33.0  57%   452   100.00 3119559    OZ240674.1       
Clostridium beijerinckii strain NCIMB 14988 chromosome, comple... Clostridium ... NA              1520       33.0   33.0  93%   452   88.46  6485394    CP010086.2       
Staphylococcus hominis isolate Staphylococcus hominis J11 geno... Staphylococc... NA              1290       33.0   33.0  57%   452   100.00 2236788    LT963438.1       
Clostridium beijerinckii strain BAS/B3/I/124 chromosome,...       Clostridium ... NA              1520       33.0   33.0  93%   452   88.46  6123550    CP016090.1       
Bibersteinia trehalosi USDA-ARS-USMARC-189, complete genome       Bibersteinia... NA              1263831    33.0   33.0  57%   452   100.00 2454127    CP006955.1       
Staphylococcus hominis subsp. hominis strain WiKim0113...         Staphylococc... NA              145391     33.0   33.0  57%   452   100.00 2239213    CP080457.1       
Clostridium sp. AWRP chromosome, complete genome                  Clostridium ... NA              2212991    33.0   33.0  64%   452   94.44  4579117    CP029758.2       
MAG: Pseudomonadales bacterium isolate...                         Pseudomonada... NA              1891229    33.0   33.0  57%   452   100.00 2711417    OZ239982.1       
Providencia heimbachae strain 99101 chromosome, complete genome   Providencia ... NA              333962     33.0   33.0  57%   452   100.00 4262828    CP028384.1       
Providencia rettgeri strain FDAARGOS 1450 chromosome, complete... Providencia ... NA              587        33.0   33.0  57%   452   100.00 4492589    CP077317.1       
Staphylococcus hominis strain Sh8213 chromosome, complete genome  Staphylococc... NA              1290       33.0   33.0  57%   452   100.00 2326937    CP142855.1       
Pseudoduganella sp. SL102 chromosome                              Pseudodugane... NA              2995154    33.0   33.0  57%   452   100.00 7443247    CP115554.1       
Alpha proteobacterium HIMB5 chromosome, complete genome           alpha proteo... NA              859653     33.0   33.0  64%   452   94.44  1343202    CP003809.1       
Vibrio ezurae JCM 21522 DNA, chromosome 2, complete sequence      Vibrio ezurae   NA              252583     33.0   33.0  57%   452   100.00 1009479    AP024870.1       
Providencia rettgeri strain P50213 chromosome, complete genome    Providencia ... NA              587        33.0   33.0  57%   452   100.00 4529320    CP139429.1       
Coxiella-like endosymbiont strain CRt, complete genome            Candidatus C... NA              2054173    33.0   33.0  64%   452   94.44  1733840    CP011126.1       
Staphylococcus devriesei strain GYZ2 chromosome, complete genome  Staphylococc... NA              586733     33.0   33.0  57%   452   100.00 2385004    CP130489.1       
Faecalibacterium prausnitzii strain 5 chromosome, complete genome Faecalibacte... NA              853        33.0   33.0  57%   452   100.00 3063692    CP157369.1       
Providencia sp. PROV004 chromosome, complete genome               Providencia ... NA              2936768    33.0   33.0  57%   452   100.00 4596310    CP042859.1       
Guptibacillus hwajinpoensis strain MABIK MI00000821 chromosome... Guptibacillu... NA              208199     33.0   33.0  57%   452   100.00 4369347    CP125299.1       
Terribacillus sp. DMT04 chromosome, complete genome               Terribacillu... NA              2850441    33.0   33.0  57%   452   100.00 3404391    CP077639.1       
Heyndrickxia sp. MSNUG chromosome, complete genome                Heyndrickxia... NA              3136677    33.0   33.0  57%   452   100.00 4848786    CP150978.1       
Providencia vermicola strain N3 DNA, complete genome              Providencia ... NA              333965     33.0   33.0  57%   452   100.00 4526892    AP024490.1       
Staphylococcus hominis subsp. hominis strain K1 chromosome,...    Staphylococc... NA              145391     33.0   33.0  57%   452   100.00 2253412    CP020618.1       
Providencia rettgeri strain M-D2G1-1 chromosome, complete genome  Providencia ... NA              587        33.0   33.0  57%   452   100.00 4405472    CP172121.1       
Providencia rettgeri strain M-D3G1-2 chromosome, complete genome  Providencia ... NA              587        33.0   33.0  57%   452   100.00 4351337    CP172123.1       
Providencia rettgeri strain M-D1C2-2 chromosome, complete genome  Providencia ... NA              587        33.0   33.0  57%   452   100.00 4405472    CP172119.1       
Vibrio neonatus JCM 21521 DNA, chromosome 2, complete sequence    Vibrio neonatus NA              278860     33.0   33.0  57%   452   100.00 1094535    AP024886.1       
MAG: uncultured Erysipelotrichaceae bacterium isolate...          uncultured E... NA              331630     33.0   33.0  57%   452   100.00 2008347    OW818653.1       
Staphylococcus hominis isolate Staphylococcus hominis J6 genom... Staphylococc... NA              1290       33.0   33.0  57%   452   100.00 2235839    LT963442.1       
Cycloclasticus sp. P1 chromosome, complete genome                 Cycloclastic... NA              385025     33.0   33.0  57%   452   100.00 2363215    CP003230.1       
Staphylococcus hominis strain FDAARGOS_136 chromosome, complet... Staphylococc... NA              1290       33.0   33.0  57%   452   100.00 2217038    CP014107.1       
Providencia sp. PROV200 chromosome, complete genome               Providencia ... NA              2936794    33.0   33.0  57%   452   100.00 4260087    CP096307.1       
Paenibacillus algicola strain HB172198 chromosome, complete...    Paenibacillu... NA              2565926    33.0   33.0  57%   452   100.00 4475055    CP040396.1       
Providencia sp. PROV012 chromosome, complete genome               Providencia ... NA              2936772    33.0   33.0  57%   452   100.00 4623927    CP042860.1       
MAG: Candidatus Azotimanducaceae bacterium isolate...             Candidatus A... NA              3107047    33.0   33.0  57%   452   100.00 5670752    OZ244128.1       
Providencia rettgeri strain 2023CK-01506 chromosome, complete...  Providencia ... NA              587        33.0   33.0  57%   452   100.00 4530189    CP141742.1       
Paenisporosarcina antarctica strain CGMCC 1.6503 chromosome,...   Paenisporosa... NA              417367     33.0   33.0  64%   452   94.44  3897111    CP038015.1       
Staphylococcus saccharolyticus strain DVP5-16-4677 chromosome,... Staphylococc... NA              33028      33.0   33.0  64%   452   94.44  2341587    CP068031.1       
Staphylococcus hominis strain YSMAS1_1_A7 chromosome, complete... Staphylococc... NA              1290       33.0   33.0  57%   452   100.00 2251409    CP180295.1       
Providencia rettgeri strain PROV_UAMS_01 chromosome, complete...  Providencia ... NA              587        33.0   33.0  57%   452   100.00 4266731    CP090005.1       
Buchnera aphidicola (Macrosiphum gaurae) strain Mga chromosome... Buchnera aph... NA              2315801    33.0   33.0  71%   452   95.00  643561     CP034867.1       
Candidatus Epulonipiscium viviparus strain M450 chromosome        Candidatus E... NA              420336     33.0   33.0  57%   452   100.00 3282271    CP117982.1       
Clostridium beijerinckii ATCC 35702, complete genome              Clostridium ... NA              864803     33.0   33.0  93%   452   88.46  5999050    CP006777.1       
Staphylococcus hominis strain YSMAS1_1_D4 chromosome, complete... Staphylococc... NA              1290       33.0   33.0  57%   452   100.00 2331950    CP180296.1       
Bibersteinia trehalosi USDA-ARS-USMARC-192, complete genome       Bibersteinia... NA              1171377    33.0   33.0  57%   452   100.00 2407846    CP003745.1       
Staphylococcus hominis strain FDAARGOS_748 chromosome             Staphylococc... NA              1290       33.0   33.0  57%   452   100.00 2281495    CP054883.1       
Staphylococcus pseudoxylosus strain Hao 2022 chromosome,...       Staphylococc... NA              2282419    33.0   33.0  57%   452   100.00 2982766    CP162632.1       
Gottschalkiaceae bacterium SANA DNA, complete genome              Gottschalkia... NA              3068391    33.0   33.0  57%   452   100.00 3490293    AP028876.1       
Clostridium beijerinckii strain ASCUSDY20 chromosome, complete... Clostridium ... NA              1520       33.0   33.0  93%   452   88.46  5984367    CP053893.1       
Guptibacillus hwajinpoensis strain KcN21-2 chromosome, complet... Guptibacillu... NA              208199     33.0   33.0  57%   452   100.00 4357233    CP129020.1       
Bibersteinia trehalosi strain M01 chromosome, complete genome     Bibersteinia... NA              47735      33.0   33.0  57%   452   100.00 2345568    CP141950.1       
Sutcliffiella horikoshii strain ABH-541 chromosome, complete...   Sutcliffiell... NA              79883      33.0   33.0  57%   452   100.00 4277598    CP085250.1       
Staphylococcus hominis strain FDAARGOS_747 chromosome, complet... Staphylococc... NA              1290       33.0   33.0  57%   452   100.00 2178824    CP046301.1       
Acinetobacter sp. SEK541 chromosome, complete genome              Acinetobacte... NA              3379131    33.0   33.0  57%   452   100.00 4150099    CP181170.1       
Acidihalobacter ferrooxydans strain V8 chromosome                 Acidihalobac... NA              1765967    33.0   33.0  57%   452   100.00 3448835    CP019434.1       
Staphylococcus hominis strain STA1 chromosome, complete genome    Staphylococc... NA              1290       33.0   33.0  57%   452   100.00 2219826    CP158791.1       
Staphylococcus hominis strain SH 2.8 chromosome, complete genome  Staphylococc... NA              1290       33.0   33.0  57%   452   100.00 2296468    CP114460.1       
Cycloclasticus sp. PY97N chromosome, complete genome              Cycloclastic... NA              728003     33.0   33.0  57%   452   100.00 2430152    CP023664.1       
Sutcliffiella horikoshii strain ABH-536 chromosome, complete...   Sutcliffiell... NA              79883      33.0   33.0  57%   452   100.00 4296869    CP085270.1       
Staphylococcus hominis strain FSEL1 chromosome, complete genome   Staphylococc... NA              1290       33.0   33.0  57%   452   100.00 2385941    CP121263.1       
Lactobacillus crispatus strain B4 chromosome, complete genome     Lactobacillu... NA              47770      33.0   33.0  57%   452   100.00 2039590    CP059140.1       
Erysipelothrix larvae strain LV19 chromosome, complete genome     Erysipelothr... NA              1514105    33.0   33.0  64%   452   94.44  2495108    CP013213.1       
Bacillus beveridgei strain MLTeJB, complete genome                Salisedimini... NA              632773     33.0   33.0  57%   452   100.00 3582268    CP012502.1       
Staphylococcus hominis strain C34847, complete genome             Staphylococc... NA              1290       33.0   33.0  57%   452   100.00 2273112    CP014567.1       
Staphylococcus hominis subsp. novobiosepticus NBRC 113928 DNA,... Staphylococc... NA              145393     33.0   33.0  57%   452   100.00 2310495    AP031487.1       
Staphylococcus shinii strain Ga1-10 chromosome, complete genome   Staphylococc... NA              2912228    33.0   33.0  57%   452   100.00 3058003    CP150685.1       
Staphylococcus hominis strain FDAARGOS_575 chromosome, complet... Staphylococc... NA              1290       33.0   33.0  57%   452   100.00 2220494    CP033732.1       
Staphylococcus hominis strain acrlk chromosome, complete genome   Staphylococc... NA              1290       33.0   33.0  57%   452   100.00 2301430    CP090014.1       
Lactobacillus crispatus strain ATCC 33820 chromosome, complete... Lactobacillu... NA              47770      33.0   33.0  57%   452   100.00 2239089    CP072197.1       
Bibersteinia trehalosi USDA-ARS-USMARC-190, complete genome       Bibersteinia... NA              1263832    33.0   33.0  57%   452   100.00 2443169    CP006956.1       
Alkalihalobacillus sp. LMS39 chromosome, complete genome          Alkalihaloba... NA              2924032    33.0   33.0  57%   452   100.00 4850562    CP093300.1       
Vibrio halioticoli IAM 14596 DNA, chromosome 2, complete sequence Vibrio halio... NA              71388      33.0   33.0  57%   452   100.00 1098310    AP024876.1       
Polynucleobacter sp. UB-Siik-W21 chromosome, complete genome      Polynucleoba... NA              1855646    33.0   33.0  57%   452   100.00 2126800    CP061289.1       
Lactobacillus crispatus strain MRD6003 chromosome                 Lactobacillu... NA              47770      33.0   33.0  57%   452   100.00 2041790    CP174185.1       
Staphylococcus hominis strain acrlw chromosome, complete genome   Staphylococc... NA              1290       33.0   33.0  57%   452   100.00 2328576    CP134693.1       
Staphylococcus hominis strain 19A chromosome, complete genome     Staphylococc... NA              1290       33.0   33.0  57%   452   100.00 2202898    CP031277.1       
Staphylococcus hominis strain S34-1 chromosome, complete genome   Staphylococc... NA              1290       33.0   33.0  57%   452   100.00 2195430    CP040732.1       
Staphylococcus hominis strain FDAARGOS_745 chromosome             Staphylococc... NA              1290       33.0   33.0  57%   452   100.00 2338248    CP050982.1       
Streptococcus parasanguinis FW213, complete genome                Streptococcu... NA              1114965    33.0   33.0  57%   452   100.00 2171609    CP003122.1       
Staphylococcus hominis strain acrlg chromosome, complete genome   Staphylococc... NA              1290       33.0   33.0  57%   452   100.00 2200918    CP090011.1       
Staphylococcus hominis strain 7056 chromosome, complete genome    Staphylococc... NA              1290       33.0   33.0  57%   452   100.00 2229055    CP118825.1       
Lacrimispora sp. BS-2 chromosome, complete genome                 Lacrimispora... NA              3151850    33.0   33.0  57%   452   100.00 4489992    CP157940.1       
Clostridium beijerinckii strain ASCUSBR67 chromosome              Clostridium ... NA              1520       33.0   33.0  93%   452   88.46  5966646    CP070895.1       
Staphylococcus hominis strain IVB6247 chromosome, complete genome Staphylococc... NA              1290       33.0   33.0  57%   452   100.00 2225204    CP094724.1       
Halalkalibacter krulwichiae strain AM31D chromosome, complete...  Halalkalibac... NA              199441     33.0   33.0  57%   452   100.00 4610863    CP020814.1       
Pseudoduganella albidiflava strain DSM 17472 chromosome,...       Pseudodugane... NA              321983     33.0   33.0  57%   452   100.00 7437157    CP036401.1       
Cycloclasticus zancles 78-ME chromosome, complete genome          Cycloclastic... NA              1198232    33.0   33.0  57%   452   100.00 2613078    CP005996.1       
Alkalihalobacillus sp. LMS6 chromosome, complete genome           Alkalihaloba... NA              2924034    33.0   33.0  57%   452   100.00 3886007    CP093302.1       
Lactobacillus crispatus LbsA gene for surface layer protein,...   Lactobacillu... NA              47770      33.0   33.0  57%   452   100.00 2220       AB110090.1       
Staphylococcus hominis strain YLP1 chromosome                     Staphylococc... NA              1290       33.0   33.0  57%   452   100.00 2195095    CP199198.1       
Colwellia sp. PAMC 21821, complete genome                         Colwellia sp... NA              1816219    33.0   33.0  57%   452   100.00 4884300    CP014943.1       
Vibrio lentus LMG 21034 DNA, chromosome 1, complete sequence      Vibrio lentus   NA              136468     33.0   33.0  57%   452   100.00 3691782    AP025499.1       
Faecalibacterium prausnitzii strain 5 chromosome, complete genome Faecalibacte... NA              853        33.0   33.0  57%   452   100.00 3065879    CP186690.1       
Lactobacillus crispatus ST1 complete genome, strain ST1           Lactobacillu... NA              748671     33.0   33.0  57%   452   100.00 2043161    FN692037.1       
Thalassotalea piscium JCM 18590 DNA, complete genome              Thalassotale... NA              1230533    33.0   33.0  57%   452   100.00 3903981    AP027362.1       
Oceanobacillus sp. FSL K6-0127 chromosome, complete genome        Oceanobacill... NA              2921420    33.0   33.0  57%   452   100.00 4446658    CP150287.1       
Staphylococcus hominis strain C5 chromosome, complete genome      Staphylococc... NA              1290       33.0   33.0  57%   452   100.00 2373919    CP093539.1       
Staphylococcus hominis strain FDAARGOS_746 chromosome, complet... Staphylococc... NA              1290       33.0   33.0  57%   452   100.00 2323613    CP046306.1       
Agarivorans sp. OAG1 DNA, complete genome                         Agarivorans ... NA              3082387    33.0   33.0  57%   452   100.00 4773722    AP028990.1       
Clostridium manihotivorum strain CT4 chromosome, complete genome  Clostridium ... NA              2320868    33.0   33.0  64%   452   94.44  6364326    CP025746.1       


Query #3: RSV_B_rev Query ID: lcl|Query_5194102 Length: 28

Sequences producing significant alignments:
                                                                  Scientific      Common                     Max    Total Query   E   Per.   Acc.                        
Description                                                       Name            Name            Taxid      Score  Score cover Value Ident  Len        Accession        
Bacillus carboniphilus strain SaN35-3 chromosome, complete genome Bacillus car... NA              86663      37.9   37.9  64%   15    100.00 3602024    CP129013.1       
Vibrio sp. DW001 chromosome 2, complete sequence                  Vibrio sp. D... NA              2912315    35.8   35.8  61%   62    100.00 1681041    CP091976.1       
Vibrio atlanticus strain ENK4 chromosome 2                        Vibrio atlan... NA              693153     35.8   35.8  61%   62    100.00 1580103    CP171408.1       
Bacillus cereus strain FDAARGOS_799 chromosome, complete genome   Bacillus cereus NA              1396       35.8   35.8  61%   62    100.00 5381556    CP053951.1       
Vibrio sp. VB16 chromosome 2, complete sequence                   Vibrio sp. VB16 NA              2785746    35.8   35.8  61%   62    100.00 1573118    CP087591.1       
Bacillus cereus strain BC-01 chromosome BC01, complete sequence   Bacillus cereus NA              1396       35.8   35.8  61%   62    100.00 5317157    CP115307.1       
Bacillus cereus strain zielonkawy chromosome                      Bacillus cereus NA              1396       35.8   35.8  61%   62    100.00 5334419    CP170754.1       
Bacillus cereus strain FDAARGOS_798 chromosome, complete genome   Bacillus cereus NA              1396       35.8   35.8  61%   62    100.00 5381410    CP053954.1       
Bacillus cereus strain Tor 16585 chromosome, complete genome      Bacillus cereus NA              1396       35.8   35.8  61%   62    100.00 5270283    CP196408.1       
Paenibacillus sp. JDR-2 chromosome, complete genome               Paenibacillu... NA              324057     35.8   35.8  61%   62    100.00 7184930    CP001656.1       
Companilactobacillus musae strain zy 130 chromosome, complete...  Companilacto... NA              1903258    35.8   35.8  61%   62    100.00 2431665    CP159983.1       
Clostridium felsineum DSM 794 chromosome, complete genome         Clostridium ... NA              1121310    33.8   33.8  57%   261   100.00 4885251    CP096980.1       
Vibrio natriegens strain CCUG 16374 chromosome 1, complete...     Vibrio natri... NA              691        33.8   33.8  57%   261   100.00 3460038    CP016351.1       
Vibrio sp. dhg chromosome 1, complete sequence                    Vibrio sp. dhg  NA              2163016    33.8   33.8  57%   261   100.00 3349595    CP028943.1       
Heyndrickxia sp. FSL K6-6286 chromosome, complete genome          Heyndrickxia... NA              2921510    33.8   33.8  57%   261   100.00 5276023    CP152029.1       
Levilactobacillus parabrevis strain FUA 30078 chromosome,...      Levilactobac... NA              357278     33.8   33.8  57%   261   100.00 2687548    CP168700.1       
Melissococcus plutonius ATCC 35311 DNA, complete genome           Melissococcu... NA              940190     33.8   33.8  57%   261   100.00 1891014    AP012200.1       
Clostridium kluyveri strain BJN0002 chromosome, complete genome   Clostridium ... NA              1534       33.8   33.8  57%   261   100.00 4549968    CP110856.1       
Levilactobacillus parabrevis strain FUA 30079 chromosome,...      Levilactobac... NA              357278     33.8   33.8  57%   261   100.00 2671423    CP168695.1       
Vibrio natriegens strain CL-2 chromosome 1                        Vibrio natri... NA              691        33.8   33.8  57%   261   100.00 3417846    CP142837.1       
Bacillus kandeliae strain FJAT-52991 chromosome                   Bacillus kan... NA              3129297    33.8   33.8  57%   261   100.00 3647675    CP147404.1       
Gottschalkia acidurici 9a chromosome, complete genome             Gottschalkia... NA              1128398    33.8   33.8  57%   261   100.00 3105335    CP003326.1       
Melissococcus plutonius DAT1033 DNA, complete genome              Melissococcu... NA              33970      33.8   33.8  57%   261   100.00 1898062    AP021885.1       
Melissococcus plutonius DAT585 DNA, complete genome               Melissococcu... NA              33970      33.8   33.8  57%   261   100.00 1890300    AP018524.1       
Lacticaseibacillus paracasei strain VHProbi O44 chromosome,...    Lacticaseiba... NA              1597       33.8   33.8  57%   261   100.00 3105961    CP104303.1       
Bacillus sp. BS98 plasmid unnamed2                                Bacillus sp.... NA              2608254    33.8   33.8  64%   261   94.44  289651     CP043832.1       
Acinetobacter pseudolwoffii strain M5_NDM chromosome, complete... Acinetobacte... NA              2053287    33.8   33.8  57%   261   100.00 2827949    CP183903.1       
Vibrio cholerae strain CECT 514 chromosome 2, complete sequence   Vibrio cholerae NA              666        33.8   33.8  57%   261   100.00 1115784    CP053556.1       
Acinetobacter sp. TTH0-4, complete genome                         Acinetobacte... NA              1646498    33.8   33.8  57%   261   100.00 2962453    CP012608.1       
Lacticaseibacillus paracasei strain NFFJ04 chromosome, complet... Lacticaseiba... NA              1597       33.8   33.8  57%   261   100.00 2983945    CP050500.1       
Vibrio natriegens NBRC 15636 = ATCC 14048 = DSM 759 strain ATC... Vibrio natri... NA              1219067    33.8   33.8  57%   261   100.00 3178004    CP141822.1       
Levilactobacillus parabrevis strain FUA 30080 chromosome,...      Levilactobac... NA              357278     33.8   33.8  57%   261   100.00 2676576    CP168693.1       
Clostridium kluyveri strain JZZ chromosome, complete genome       Clostridium ... NA              1534       33.8   33.8  57%   261   100.00 4454353    CP018335.1       
Vibrio natriegens strain 14048 chromosome 1, complete sequence    Vibrio natri... NA              691        33.8   33.8  57%   261   100.00 3253273    CP101905.1       
Bacillus sp. FDAARGOS_235 plasmid 1, complete sequence            Bacillus sp.... NA              1839798    33.8   33.8  64%   261   94.44  254131     CP020434.2       
Heyndrickxia oleronia strain DSM 9356 chromosome, complete genome Heyndrickxia... NA              38875      33.8   33.8  57%   261   100.00 5199099    CP080028.1       
Psychrobacillus sp. AK 1817 chromosome, complete genome           Psychrobacil... NA              2303505    33.8   33.8  57%   261   100.00 4096020    CP031739.1       
Lactobacillus paracasei subsp. paracasei 8700:2, complete genome  Lacticaseiba... NA              537973     33.8   33.8  57%   261   100.00 2939026    CP002391.1       
Mutant Vibrio natriegens strain Vmax chromosome 1, complete...    Vibrio natri... NA              691        33.8   33.8  57%   261   100.00 3258178    CP185778.1       
Heyndrickxia oleronia strain FW 1 chromosome, complete genome     Heyndrickxia... NA              38875      33.8   33.8  57%   261   100.00 5311360    CP079720.1       
Cytobacillus firmus strain LN5 chromosome, complete genome        Cytobacillus... NA              1399       33.8   33.8  57%   261   100.00 5004067    CP126102.1       
Vibrio natriegens strain CCUG 16371 chromosome 1, complete...     Vibrio natri... NA              691        33.8   33.8  57%   261   100.00 3311485    CP016347.1       
Xylocopilactobacillus apis DNA, complete genome                   Xylocopilact... NA              2932183    33.8   33.8  57%   261   100.00 2271855    AP026801.1       
Enterococcus sp. DIV0212c chromosome                              Enterococcus... NA              2230867    33.8   33.8  57%   261   100.00 3569044    CP147245.1       
Cytobacillus firmus strain SQ11 chromosome, complete genome       Cytobacillus... NA              1399       33.8   33.8  57%   261   100.00 5085204    CP126108.1       
Staphylococcus stepanovicii strain NCTC13839 genome assembly,...  Mammaliicocc... NA              643214     33.8   33.8  57%   261   100.00 2439098    LT906462.1       
Vibrio sp. EJY3 chromosome 1, complete sequence                   Vibrio sp. EJY3 NA              1116375    33.8   33.8  57%   261   100.00 3478307    CP003241.1       
Lactobacillus paracasei N1115, complete genome                    Lacticaseiba... NA              1446494    33.8   33.8  57%   261   100.00 2938059    CP007122.1       
Vagococcus hydrophili strain HDW17B chromosome, complete genome   Vagococcus h... NA              2714947    33.8   33.8  57%   261   100.00 3045783    CP049887.1       
Fictibacillus enclensis strain TL11 chromosome, complete genome   Fictibacillu... NA              1017270    33.8   33.8  57%   261   100.00 5093378    CP126109.1       
MAG: Vibrio natriegens isolate...                                 Vibrio natri... NA              691        33.8   33.8  57%   261   100.00 3601552    OY781038.1       
Clostridia bacterium S502 DNA, complete genome                    Helicovermis... NA              3065157    33.8   33.8  57%   261   100.00 3122901    AP028654.1       
Vibrio natriegens NBRC 15636 = ATCC 14048 = DSM 759 strain ATC... Vibrio natri... NA              1219067    33.8   33.8  57%   261   100.00 3241530    CP016345.1       
Cytobacillus firmus strain CK19 chromosome, complete genome       Cytobacillus... NA              1399       33.8   33.8  57%   261   100.00 4922036    CP085390.1       
Clostridium felsineum strain DSM 7320 chromosome, complete genome Clostridium ... NA              36839      33.8   33.8  57%   261   100.00 4868486    CP096983.1       
Heyndrickxia oleronia strain EISK28 chromosome, complete genome   Heyndrickxia... NA              38875      33.8   33.8  57%   261   100.00 5118808    CP197209.1       
Vibrio natriegens strain WPAGA4 chromosome 1, complete sequence   Vibrio natri... NA              691        33.8   33.8  57%   261   100.00 3241580    CP094880.1       
Candidatus Liberibacter americanus str. Sao Paulo, complete...    Candidatus L... NA              1261131    33.8   33.8  57%   261   100.00 1195201    CP006604.1       
Methylovorus glucosotrophus SIP3-4 chromosome, complete genome    Methylovorus... NA              582744     33.8   33.8  57%   261   100.00 2995511    CP001674.1       
Clostridium felsineum strain DSM 6424 chromosome, complete genome Clostridium ... NA              36839      33.8   33.8  57%   261   100.00 4801375    CP096986.1       
Pectobacterium brasiliense strain SR10 chromosome, complete...    Pectobacteri... NA              180957     33.8   33.8  57%   261   100.00 4885560    CP084655.1       
Vibrio natriegens strain CCUG 16373 chromosome 1, complete...     Vibrio natri... NA              691        33.8   33.8  57%   261   100.00 3498249    CP016349.1       
Cytobacillus firmus strain PheN7 chromosome, complete genome      Cytobacillus... NA              1399       33.8   33.8  57%   261   100.00 4981461    CP098323.1       
Heyndrickxia oleronia strain DSM 9356 chromosome, complete genome Heyndrickxia... NA              38875      33.8   33.8  57%   261   100.00 5198760    CP065424.1       
Cytobacillus firmus strain ABH-509 chromosome, complete genome    Cytobacillus... NA              1399       33.8   33.8  57%   261   100.00 5217824    CP085255.1       
Cytobacillus firmus strain A4 chromosome, complete genome         Cytobacillus... NA              1399       33.8   33.8  57%   261   100.00 5065764    CP162020.1       
Cytobacillus firmus strain WLG-456 chromosome, complete genome    Cytobacillus... NA              1399       33.8   33.8  57%   261   100.00 5035321    CP084990.1       
Melissococcus plutonius DAT561 DNA, complete genome               Melissococcu... NA              1090974    33.8   33.8  57%   261   100.00 1846178    AP012282.1       
Levilactobacillus parabrevis strain FUA 30081 chromosome,...      Levilactobac... NA              357278     33.8   33.8  57%   261   100.00 2671332    CP168691.1       
Melissococcus plutonius S1, complete genome                       Melissococcu... NA              1385937    33.8   33.8  57%   261   100.00 1896191    CP006683.1       
Levilactobacillus parabrevis strain FUA 3697 chromosome           Levilactobac... NA              357278     33.8   33.8  57%   261   100.00 2678129    CP168701.1       
Paenibacillus urinalis strain 2022CK-00830 chromosome, complet... Paenibacillu... NA              521520     33.8   33.8  57%   261   100.00 5479662    CP118101.1       
Acinetobacter sp. TTH0-4 strain 1BD1 chromosome, complete genome  Acinetobacte... NA              1646498    33.8   33.8  57%   261   100.00 2944986    CP059079.1       
Pontibacillus sp. ALD_SL1 plasmid unnamed, complete sequence      Pontibacillu... NA              2777185    33.8   33.8  79%   261   90.91  897839     CP062975.1       
Weissella jogaejeotgali strain FOL01, complete sequence           Weissella jo... NA              1631871    33.8   33.8  57%   261   100.00 2114163    CP014332.1       
Vibrio natriegens strain PWH3a chromosome 1, complete sequence    Vibrio natri... NA              691        33.8   33.8  57%   261   100.00 3332322    CP107282.1       
Paenibacillus urinalis strain 2022CK-00829 chromosome, complet... Paenibacillu... NA              521520     33.8   33.8  57%   261   100.00 5443404    CP118108.1       
Vibrio sp. B1FIG11 genome assembly, chromosome: 2                 Vibrio sp. B... NA              2751177    33.8   33.8  57%   261   100.00 2092511    HG992756.1       
Sulfuritortus calidifontis J1A DNA, complete genome               Sulfuritortu... NA              1914471    33.8   33.8  57%   261   100.00 2720636    AP018721.1       
Vibrio natriegens NBRC 15636 = ATCC 14048 = DSM 759 chromosome... Vibrio natri... NA              1219067    33.8   33.8  57%   261   100.00 3248023    CP009977.1       
Paenibacillus urinalis strain 2022CK-00833 chromosome, complet... Paenibacillu... NA              521520     33.8   33.8  57%   261   100.00 5469185    CP118106.1       
Brevibacillus brevis strain HNCS-1 chromosome, complete genome    Brevibacillu... NA              1393       33.8   33.8  57%   261   100.00 6353630    CP128411.1       
Staphylococcus simiae strain NCTC13838 genome assembly,...        Staphylococc... NA              308354     33.8   33.8  57%   261   100.00 2643976    LT906460.1       
Weissella thailandensis fsh4-2 annotated genomic contig,...       Weissella th... NA              1056112    33.8   33.8  57%   261   100.00 199913     HE575158.1       
MAG: Christensenellaceae bacterium isolate...                     Christensene... NA              2054177    33.8   33.8  57%   261   100.00 3590369    OY781093.1       
Clostridium felsineum strain DSM 793 chromosome, complete genome  Clostridium ... NA              36839      33.8   33.8  57%   261   100.00 4919001    CP096988.1       
Levilactobacillus parabrevis strain FUA 30082 chromosome,...      Levilactobac... NA              357278     33.8   33.8  57%   261   100.00 2664846    CP168688.1       
Mutant Vibrio natriegens isolate FELIX_MS472 chromosome 1,...     Vibrio natri... NA              691        33.8   33.8  57%   261   100.00 3254314    CP148108.1       
actinobacterium SCGC AAA044-D11 isolate MKE-157 genome assembl... actinobacter... NA              938518     33.8   33.8  57%   261   100.00 1396091    OZ254168.1       
Melissococcus plutonius DAT606 DNA, complete genome               Melissococcu... NA              33970      33.8   33.8  57%   261   100.00 1898117    AP018526.1       
Vibrio natriegens strain JSH01 chromosome 1, complete sequence    Vibrio natri... NA              691        33.8   33.8  57%   261   100.00 3328358    CP167179.1       
Lacticaseibacillus paracasei strain Lpc10 chromosome, complete... Lacticaseiba... NA              1597       33.8   33.8  57%   261   100.00 3052122    CP029686.1       
Cytobacillus firmus strain M7 chromosome, complete genome         Cytobacillus... NA              1399       33.8   33.8  57%   261   100.00 4970020    CP107027.1       
Carnobacterium divergens strain TMW 2.1579 chromosome, complet... Carnobacteri... NA              2748       33.8   33.8  57%   261   100.00 2666320    CP016843.1       
Psychrobacillus sp. FSL K6-2843 chromosome, complete genome       Psychrobacil... NA              2921549    33.8   33.8  57%   261   100.00 4131944    CP152021.1       
Candidatus Ishikawaella capsulata Mpkobe DNA, complete genome     Candidatus I... NA              476281     33.8   33.8  57%   261   100.00 745590     AP010872.1       
Levilactobacillus parabrevis strain FUA 30083 chromosome,...      Levilactobac... NA              357278     33.8   33.8  57%   261   100.00 2664653    CP168685.1       
Vibrio sp. STUT-A11 DNA, chromosome 1, complete sequence          Vibrio sp. S... NA              2976236    33.8   33.8  57%   261   100.00 3369721    AP026763.1       
Melissococcus plutonius DAT561 DNA, complete genome               Melissococcu... NA              33970      33.8   33.8  57%   261   100.00 1847807    AP018492.1       
Solibacillus sp. FSL W8-0372 chromosome, complete genome          Solibacillus... NA              2921713    33.8   33.8  57%   261   100.00 3921912    CP150204.1       


Query #4: RSV_A/B_prb Query ID: lcl|Query_5194103 Length: 27

Sequences producing significant alignments:
                                                                  Scientific      Common                     Max    Total Query   E   Per.   Acc.                        
Description                                                       Name            Name            Taxid      Score  Score cover Value Ident  Len        Accession        
Pseudomonas multiresinivorans strain populi chromosome, comple... Pseudomonas ... NA              95301      38.0   38.0  74%   14    95.00  6517592    CP048833.1       
Brachybacterium huguangmaarense strain BRM-3 chromosome,...       Brachybacter... NA              1652028    33.8   33.8  67%   250   94.44  3234616    CP107020.1       
Salmonella enterica subsp. diarizonae serovar 48:i:z strain...    Salmonella e... NA              1192842    33.8   33.8  59%   250   100.00 5361355    CP029989.1       
Salmonella enterica subsp. diarizonae serovar 50:k:z strain...    Salmonella e... NA              1243611    33.8   33.8  59%   250   100.00 5065792    CP100359.1       
Salmonella enterica strain SA20021456 chromosome, complete genome Salmonella e... NA              28901      33.8   33.8  59%   250   100.00 5431908    CP030219.1       
MAG: Lapillicoccus sp. isolate...                                 Lapillicoccu... NA              1909287    33.8   33.8  59%   250   100.00 6653828    OZ255840.1       
Qingshengfaniella alkalisoli strain LN3S51 chromosome, complet... Qingshengfan... NA              2599296    33.8   33.8  59%   250   100.00 2257066    CP042261.1       
Snodgrassella alvi strain K-FP26 chromosome, complete genome      Snodgrassell... NA              1196083    33.8   33.8  59%   250   100.00 2406612    CP132376.1       
Aromatoleum petrolei strain ToN1 chromosome, complete genome      Aromatoleum ... NA              76116      33.8   33.8  59%   250   100.00 5407396    CP059560.1       
Salmonella enterica subsp. diarizonae serovar 50:k:z str....      Salmonella e... NA              1243612    33.8   33.8  59%   250   100.00 5076950    CP022142.1       
Candidatus Tisiphia endosymbiont of Nemotelus uliginosus isola... Candidatus T... NA              3077926    33.8   33.8  59%   250   100.00 1746815    OZ183485.1       
Salmonella enterica strain SA20100201 chromosome, complete genome Salmonella e... NA              28901      33.8   33.8  59%   250   100.00 5195044    CP030180.1       
Halobacillus andaensis strain E5 chromosome, complete genome      Halobacillus... NA              1176239    33.8   33.8  59%   250   100.00 4285164    CP106958.1       
Salmonella enterica subsp. diarizonae strain HZS154 chromosome... Salmonella e... NA              59204      33.8   33.8  59%   250   100.00 5087369    CP023345.1       
Salmonella enterica strain SA136 chromosome, complete genome      Salmonella e... NA              28901      33.8   33.8  59%   250   100.00 5006913    CP168929.1       
Bacillus sp. DX3.1 chromosome, complete genome                    Bacillus sp.... NA              3052091    33.8   33.8  59%   250   100.00 5178618    CP128153.1       
Kribbella sp. NBC_00889 chromosome, complete genome               Kribbella sp... NA              2975974    33.8   33.8  59%   250   100.00 9143554    CP108783.1       
Bacillus sp. DX2.2 chromosome, complete genome                    Bacillus sp.... NA              3073452    33.8   33.8  59%   250   100.00 5129008    CP133725.1       
