# Supplementary material for: From Triplex to Quadruplex: Enhancing CDC’s Respiratory qPCR Assay with RSV Detection on Panther Fusion® Open Access™
Source: Microorganisms. 2026 Jan 12;14(1):167. doi: 10.3390/microorganisms14010167 (PMC12844171; doi:10.3390/microorganisms14010167)
Supplement: Supplementary file 1 [file microorganisms-14-00167-s001.zip › File S8. hDNA cross-reactivity (MFEprimer3.1).txt]

MFEprimer-3.0 Primer Quality Reports (2025-10-01 23:55:19)

Primer ID                      Sequence (5'-->3')                    Length     GC      Tm      Dg        Binding Number
                                                                      (bp)      (%)    (°C)  (kcal/mol)   Plus     Minus

RSV_A/B_fwd.1                  GGCAAATATGGAAACGTACGTGAA                  24   41.67   65.20    -25.26      1983      1939
RSV_A/B_fwd.2                  GGCAAATATGGAAACATACGTGAA                  24   37.50   63.18    -23.98      3614      3549
RSV_A_rev.1                    CTTTTTCTAGGACATTGTATTGAACAGC              28   35.71   64.20    -26.99      9204      9407
RSV_A_rev.2                    CTTTTTCTAAGACATTGTATTGAACAGC              28   32.14   62.83    -26.15      9204      9407
RSV_B_rev.1                    CTTTTTCTAGAACATTGTATTGGACAGC              28   35.71   64.20    -26.99      8858      8734
RSV_B_rev.2                    CTTTTTCTAGAACATTGTATTGAACAGC              28   32.14   62.83    -26.15      9204      9407
RSV_B_rev.3                    CTTTTTCTAGAACATTGTACTGGACAGC              28   39.29   65.49    -27.86     12128     12226
RSV_B_rev.4                    CTTTTTCTAGAACATTGTACTGAACAGC              28   35.71   64.13    -27.02     11164     11266
RSV_A/B_prb.1                  CTGTGTATGTGGAGCCTTCGTGAAGTT               27   48.15   69.96    -30.00      2204      2125
RSV_A/B_prb.2                  CTGTGTATGTGGAGCCTTCGTGAAGCT               27   51.85   71.60    -31.07      2452      2376
RSV_A/B_prb.3                  CTGTGTATGTGGAGCCCTCGTGAAGTT               27   51.85   71.39    -30.83      2204      2125
RSV_A/B_prb.4                  CTGTGTATGTGGAGCCCTCGTGAAGCT               27   55.56   73.03    -31.91      2452      2376


Hairpin List (0)

No Hairpins found.


Dimer List (0)

No dimers found.


Descriptions of [ 0 ] potential amplicons

AmpID HitID                                            Size       FpTm       RpTm       FpDg       RpDg  ProductTm        Ta
                                                       (bp)       (°C)       (°C)   kcal/mol   kcal/mol       (°C)       (°C)


Amplicon details


Parameters

            Primer file: primer.fa
               Database: hg38.fa
                 Kvalue: 9
               MisMatch: 0
         Tm cutoff (°C): 48.00
 Amplicon min size (bp): 0
 Amplicon max size (bp): 1000
                    SNP: 
Monovalent cations [mM]: 75.00
  Divalent cations [mM]: 4.00
             dNTPs [mM]: 0.25
  Annealing oligos [nM]: 800.00


Cite

Kun Wang, Haiwei Li, Yue Xu, Qianzhi Shao, Jianming Yi, Ruichao Wang, Wanshi Cai, Xingyi Hang, 
Chenggang Zhang, Haoyang Cai, Wubin Qu, MFEprimer-3.0: quality control for PCR primers, 
Nucleic Acids Research, Volume 47, Issue W1, 02 July 2019, Pages W610-W613, 
https://doi.org/10.1093/nar/gkz351


Web & Contact

https://www.mfeprimer.com
Wubin Qu <quwubin@gmail.com>


Total time used: 1.350359873s.
