# Supplementary material for: From Triplex to Quadruplex: Enhancing CDC’s Respiratory qPCR Assay with RSV Detection on Panther Fusion® Open Access™
Source: Microorganisms. 2026 Jan 12;14(1):167. doi: 10.3390/microorganisms14010167 (PMC12844171; doi:10.3390/microorganisms14010167)
Supplement: Supplementary file 1 [file microorganisms-14-00167-s001.zip › File S9. Genbank_RSV A_Inclusivity & Clustering.xlsx]

## Sheet: Summary output
# Reference genome	Positive signal for combination of methods (o = no, 1 = yes)
OR795436.1	1
PP970025.1	1
OP890324.1	1
OP890323.1	1
PX133051.1	1
LC862038.1	1
OQ941743.1	1
OQ941755.1	1
KJ627723.1	1
PV178223.1	1
OK649668.1	1
PP376310.1	1
PQ348863.1	1
KJ627725.1	1
PP376502.1	1
LC871587.1	1
OQ171926.1	1
PP376331.1	1
OQ171896.1	1
PV367336.1	1
PP530271.1	1
OR795365.1	1
OM857265.1	1
OZ262307.1	1
OM857180.1	1
MK749884.1	1
PV178537.1	1
PP970054.1	1
PP376407.1	1
PP376357.1	1
PP376580.1	1
KY460517.1	1
KJ643494.1	1
PP495896.1	1
PP376555.1	1
PP974155.1	1
PV367287.1	1
KF973339.1	1
PV178211.1	1
PQ899897.1	1
MF001051.1	1
PP376273.1	1
LC862067.1	1
PP376506.1	1
PP376638.1	1
OK649665.1	1
OR795363.1	1
PP377558.1	1
PP376778.1	1
PP352293.1	1
PP376501.1	1
OR795450.1	1
OP320393.1	1
MH182049.1	1
PP376684.1	1
OR143223.1	1
PP376746.1	1
MZ515929.1	1
PP845216.1	1
OQ261747.1	1
MH181902.1	1
PP376335.1	1
PP376713.1	1
LC862072.1	1
PP376750.1	1
PP376511.1	1
MZ516055.1	1
LC871591.1	1
MZ515717.1	1
OQ171912.1	1
PP969988.1	1
PQ618028.1	1
PP376685.1	1
PP795152.1	1
PP376550.1	1
PV206807.1	1
OM857310.1	1
PP377554.1	1
KJ643508.1	1
PV178251.1	1
PV178627.1	1
MZ516068.1	1
OR795404.1	1
MZ515853.1	1
PP760401.1	1
PP376650.1	1
PP748733.1	1
MZ516031.1	1
PQ008873.1	1
PP790963.1	1
OR795477.1	1
PP376500.1	1
MZ515834.1	1
PP376569.1	1
PV546065.1	1
PP352327.1	1
ON237352.1	1
PQ348847.1	1
OR466361.1	1
PV388304.1	1
OQ941749.1	1
MZ515575.1	1
PP376483.1	1
PP770476.1	1
PV178402.1	1
OR143220.1	1
LC862029.1	1
OK649661.1	1
OQ171918.1	1
MK749893.1	1
MZ221199.1	1
MN306045.1	1
PP151345.1	1
PQ618029.1	1
OQ941761.1	1
MH181923.1	1
OK649631.1	1
LC871583.1	1
PP342435.1	1
PP376591.1	1
PP376581.1	1
PQ618046.1	1
OR666513.1	1
PP748700.1	1
PP352386.1	1
PP970037.1	1
OQ941721.1	1
PP495878.1	1
MZ515758.1	1
PP376751.1	1
PP525303.1	1
PP530261.1	1
MH182012.1	1
PQ788240.1	1
MZ516038.1	1
MZ516077.1	1
PV367308.1	1
PP376429.1	1
OM857243.1	1
MW020597.1	1
MH181943.1	1
MZ515804.1	1
OP890338.1	1
PP681264.1	1
PP376279.1	1
MH181973.1	1
OR666516.1	1
PP969957.1	1
PV367323.1	1
KJ643560.1	1
OR795307.1	1
PV178552.1	1
PP377540.1	1
KJ643465.1	1
OR287897.1	1
OZ277681.1	1
OZ262291.1	1
OQ848540.1	1
KJ643576.1	1
KJ627738.1	1
PP376394.1	1
OR666565.1	1
OM857333.1	1
OM857195.1	1
KJ643474.1	1
OR287874.1	1
PP376594.1	1
PV367297.1	1
PQ618058.1	1
OR795362.1	1
KJ627673.1	1
PP376612.1	1
KJ643511.1	1
PP352284.1	1
PQ638729.1	1
ON237222.1	1
OK649622.1	1
ON237289.1	1
PQ618034.1	1
KJ627658.1	1
PP151352.1	1
MZ515941.1	1
OR795399.1	1
MH181986.1	1
PV116259.1	1
PQ618011.1	1
OP890333.1	1
OM857143.1	0
PP151390.1	1
PP203262.1	1
MW020599.1	1
PV178576.1	1
OM857142.1	0
PP681276.1	1
PV178218.1	1
PP795135.1	1
PP109421.1	1
PP376782.1	1
OM857299.1	1
KJ627736.1	0
MH182048.1	1
ON237292.1	1
PP376337.1	1
PQ416565.1	1
OR795403.1	1
OR795473.1	1
PQ349017.1	1
PP376426.1	1
PX133047.1	1
OP320395.1	1
OM857260.1	1
ON237254.1	1
PV546024.1	1
ON237283.1	1
MZ151855.1	1
OQ889161.1	1
KY654510.1	1
OR795468.1	1
PP748696.1	1
PP681252.1	1
PP376271.1	1
MZ516071.1	1
MK109773.1	1
ON237278.1	1
OM857274.1	1
OM857227.1	1
OR466334.1	1
PP352310.1	1
OK649625.1	1
ON237272.1	1
KJ627710.1	1
OR795440.1	1
KY654512.1	1
OZ262166.1	1
OR795337.1	1
PV178510.1	1
OK649609.1	1
PP376472.1	1
MZ515825.1	1
OR795427.1	1
PQ618071.1	1
PV178409.1	1
KF973331.1	1
PP525305.1	0
PP377570.1	1
PP376566.1	1
OM857224.1	1
OR601475.1	1
ON237240.1	1
PP376419.1	1
KJ643466.1	1
KJ643473.1	1
PP376498.1	1
PP376495.1	1
MK167035.2	1
PP530268.1	1
PP376577.1	1
PP376367.1	1
MZ515579.1	1
ON237285.1	1
OM857367.1	1
MW582528.1	1
PV367329.1	1
OR666529.1	1
PV178324.1	1
PP376508.1	1
MZ515649.1	1
PV367285.1	1
PP974126.1	1
PP376564.1	1
MZ515841.1	1
OQ941753.1	1
PP376775.1	1
OQ848530.1	1
PQ618054.1	1
KJ627729.1	1
LC871603.1	1
PP970023.1	1
PP376578.1	1
PP795157.1	1
KF973324.1	1
PP770472.1	1
PP376304.1	1
PQ610200.2	1
LC889340.1	1
OQ941767.1	1
OZ262158.1	1
OK649636.1	1
PV083462.1	1
PV178220.1	1
ON237224.1	1
PP376774.1	1
PP376489.1	1
PP376667.1	1
PP970061.1	1
PX133046.1	1
OR795343.1	1
PV546022.1	1
KJ643561.1	1
MG642075.1	1
MZ515866.1	1
OR795408.1	1
LC862030.1	1
PP970000.1	1
MZ515848.1	1
PP376819.1	1
PP376754.1	1
OQ941732.1	1
PP352364.1	1
PQ348830.1	1
OM857141.1	0
PP681257.1	1
MZ515568.1	1
MZ515800.1	1
PQ348870.1	1
OR288011.1	1
PP376459.1	1
OR795360.1	1
OR795419.1	1
PP376454.1	1
MZ515803.1	1
PQ899884.1	1
MZ516044.1	1
PV367302.1	1
PV584139.1	1
PP795161.1	1
PP376748.1	1
OZ262324.1	1
OR795309.1	1
OR287901.1	1
PV367284.1	1
MH181980.1	1
MH181933.1	1
MH182019.1	1
OR795435.1	1
ON237327.1	1
OZ262162.1	1
PP376405.1	1
OR795347.1	1
MZ515640.1	1
MN262215.1	0
OQ261746.1	1
PP376827.1	1
OR466337.1	1
KJ627649.1	1
OM857267.1	1
OR795446.1	1
ON237227.1	1
ON237318.1	1
OQ941772.1	1
MF001056.1	1
MZ515922.1	1
PQ052816.1	1
PX133044.1	1
PP151400.1	1
PP970063.1	1
MH181937.1	1
PP376264.1	1
OR143207.1	1
MH447955.1	1
PP376605.1	1
PP377543.1	1
OM857315.1	1
PX133042.1	1
OM857335.1	1
MZ516072.1	1
PP974136.1	1
PP795155.1	1
KJ627647.1	1
OZ262258.1	1
PQ638678.1	1
PP352366.1	1
PQ618030.1	1
PP376325.1	1
OR795451.1	1
MZ515909.1	1
OR288008.1	1
PP376371.1	0
OR466355.1	1
MZ515945.1	0
OK500256.1	1
OR666508.1	1
MK749911.1	1
PP970040.1	1
PV206800.1	1
LC862032.1	1
OQ024126.1	1
PP376693.1	1
MZ516129.1	1
OR795330.1	1
KF973333.1	1
OQ941728.1	1
PP974123.1	1
OK649593.1	1
KJ627664.1	1
OR666555.1	1
OM857165.1	0
MH279547.1	1
PP151381.1	1
ON237271.1	1
MZ515961.1	1
PP376572.1	1
LC862047.1	1
PQ638696.1	1
OM857306.1	1
OR795329.1	1
ON237302.1	1
PX133036.1	1
PP376545.1	1
PP151378.1	1
MH181945.1	1
MZ515971.1	1
OK649647.1	1
LC862066.1	1
OR287938.1	1
OR795452.1	1
OR287965.1	1
PV178448.1	1
PP352297.1	1
LC862041.1	1
LC871592.1	1
PQ899914.1	1
PP376646.1	1
PP970062.1	1
LC862035.1	1
PP376764.1	1
ON237247.1	1
PP970017.1	1
KF973332.1	1
PP376503.1	1
PP376600.1	1
MZ516087.1	1
MH181918.1	1
MH181917.1	1
PP377518.1	1
PP969987.1	1
KJ627705.1	1
PP376513.1	1
PP376436.1	1
MG642055.1	1
MZ516074.1	1
PV388297.1	1
PV546071.1	1
OP320384.1	1
PP376380.1	1
OQ941773.1	1
MZ515852.1	1
ON237323.1	1
PP376384.1	1
PV178636.1	1
MZ515681.1	1
OK649624.1	1
LC871595.1	1
KF973340.1	1
OR795454.1	1
MZ221197.1	1
PP376747.1	1
PV367338.1	1
LC871589.1	1
MZ516067.1	1
PQ348975.1	1
PV584134.1	1
PQ899877.1	1
OZ277721.1	1
OR795339.1	1
MH181964.1	1
PV717796.1	1
PP352326.1	1
PX133053.1	1
OM857338.1	1
PP352335.1	1
MG642024.1	1
OR795481.1	1
PP151365.1	1
PP376588.1	1
OR795444.1	1
MZ151854.1	1
MH181971.1	1
MK749909.1	1
OR795416.1	1
PP784980.1	1
PP352328.1	1
PP377542.1	1
PP376399.1	1
PP376343.1	1
PP376718.1	1
OR795421.1	1
OM857348.1	0
MZ516093.1	1
ON237319.1	1
PQ899874.1	1
PP795139.1	1
KJ643572.1	1
OK649651.1	1
PQ618045.1	1
PP376351.1	1
OK649611.1	1
PP681273.1	1
OK649613.1	1
OR795327.1	1
OM857343.1	1
MF001047.2	1
PP376832.1	1
PP376723.1	1
KJ643557.1	1
PX133052.1	1
PP974149.1	1
OQ024135.1	1
ON237264.1	1
MG642040.1	1
PP376336.1	1
OM857268.1	0
PP376275.1	1
MZ515616.1	1
PX133049.1	1
PP376692.1	1
PP376830.1	1
PP376735.1	1
PP748702.1	1
KJ643526.1	1
OM857176.1	1
MZ515571.1	1
PQ610209.2	1
PP376355.1	1
OP320399.1	1
PP376392.1	1
PP376266.1	1
KF973327.1	1
MZ516015.1	1
PV178457.1	1
ON237246.1	1
OM857311.1	1
LR699734.1	1
PP376523.1	1
PP151347.1	1
PP377519.1	1
PP495918.1	1
OM857251.1	1
OR795301.1	1
PP376534.1	1
OR795322.1	1
MH182008.1	1
PP748699.1	1
PP376285.1	1
ON237237.1	1
PP760398.1	1
ON237297.1	1
PV388298.1	1
PP151364.1	1
MH181978.1	1
ON237261.1	1
MZ515966.1	1
PP376627.1	1
PP681256.1	1
OQ024130.1	1
PP352317.1	1
MH181953.1	1
KJ627671.1	1
PQ899881.1	1
PQ610207.2	1
PV178567.1	1
OR288005.1	1
OR466352.1	1
PP376396.1	1
OR466346.1	1
MZ515847.1	1
OQ848531.1	1
MZ515597.1	1
PV367305.1	1
OR795410.1	1
PQ618014.1	1
OR795320.1	1
OR522478.1	1
MZ516088.1	1
OR666561.1	1
KJ627709.1	1
PP377580.1	1
PP376320.1	1
OP890336.1	1
OQ024132.1	1
OK649595.1	1
MZ515583.1	1
MG642052.1	1
PP970032.1	1
PQ348769.1	1
PP376732.1	1
ON237331.1	1
PX133043.1	1
OQ024118.1	1
OR666530.1	1
OQ171901.1	1
PP969955.1	1
MH181901.1	1
PP376628.1	1
OM857317.1	1
OK649591.1	1
OR795442.1	1
KJ627722.1	1
LC862060.1	1
KJ627706.1	1
OR666512.1	1
OM857235.1	1
MH181905.1	1
PP376494.1	1
ON237307.1	1
PV629335.1	1
PP376710.1	1
OR795389.1	1
PP376344.1	1
OR143165.1	1
PP376691.1	1
OM857238.1	1
OR795406.1	1
OK649600.1	1
OK500266.1	1
PP376734.1	1
PP376805.1	1
OM857161.1	0
PP352359.1	1
OR795425.1	1
PQ899876.1	1
PV367295.1	1
PP377531.1	1
OK649675.1	1
OM857309.1	1
MH181920.1	1
OR287942.1	1
PP377541.1	1
MH181956.1	1
OQ848534.1	1
OR795396.1	1
MK749890.1	1
PV367316.1	1
MZ515784.1	1
LC862044.1	1
PP352320.1	1
MF614946.1	1
OR287969.1	1
PP376421.1	1
OQ941757.1	1
PP376561.1	1
PP376347.1	1
PP376741.1	1
PP377555.1	1
OQ024148.1	1
PP352303.1	1
KJ627688.1	1
PP795156.1	1
PP376551.1	1
PP376817.1	1
OR795382.1	1
PP377552.1	1
PQ638686.1	1
PP376389.1	1
PQ618072.1	1
PV178571.1	1
OR666504.1	1
MH182028.1	1
ON237270.1	1
PP795133.1	1
PP376278.1	1
PP376672.1	1
KJ627696.1	1
PP377532.1	1
PP795148.1	1
PP376587.1	1
PV262883.1	1
PV260414.1	1
OZ262240.1	1
PP376526.1	1
MG642081.1	1
OM857210.1	0
ON237351.1	1
MH181907.1	1
PP376333.1	1
OK500259.1	1
OM857166.1	0
MZ516033.1	1
OM857215.1	1
OQ941719.1	1
OQ941752.1	1
MZ515634.1	1
MH181878.1	1
OR795429.1	1
OM857164.1	1
PQ348809.1	1
PP376437.1	1
KJ643469.1	1
PV367318.1	1
KJ643513.1	1
PQ638719.1	1
PQ610201.2	1
OR287998.1	1
PP377586.1	1
KF973319.1	1
PP681248.1	1
OM857174.1	1
PP376614.1	1
PP970047.1	1
OQ941758.1	1
PP376567.1	1
PP352357.1	1
PP748703.1	1
OM857284.1	1
PP151361.1	1
OM857285.1	1
OR666558.1	1
PP376812.1	1
PP748701.1	1
PP525296.1	1
PV629364.1	1
OR666514.1	1
PQ899889.1	1
MZ515617.1	1
OM857297.1	1
OR795441.1	1
OK649619.1	1
PP376610.1	1
PP376547.1	1
PP352384.1	1
PP376315.1	1
PP376803.1	1
PV367301.1	1
PP795151.1	1
MK109775.1	1
MZ515570.1	1
PP525317.1	1
OM857147.1	0
MZ515789.1	1
OQ941729.1	1
MZ516118.1	1
PP376630.1	1
PP681246.1	1
OR795302.1	1
KJ643554.1	1
PP376323.1	1
PP795143.1	1
OQ024140.1	1
PV178439.1	1
PP376662.1	1
MH181919.1	1
ON237218.1	1
MH181950.1	1
OR795417.1	1
OQ024157.1	1
PP974146.1	1
PP376476.1	1
PP376338.1	0
PV178285.1	1
OR795401.1	1
KJ627703.1	1
OZ262164.1	1
PV178346.1	1
LC862028.1	1
OK649678.1	1
OK649663.1	1
PP833560.1	1
OR143221.1	1
PP530264.1	1
KF973320.1	1
PP376414.1	1
PV206804.1	1
PV178460.1	1
PP376596.1	1
PP151356.1	1
PQ052814.1	1
PQ638786.1	1
KJ643584.1	1
PV546062.1	1
PP376311.1	1
PP376608.1	1
OZ277697.1	1
PP376697.1	1
KJ627735.1	0
OM857237.1	1
PQ899852.1	1
MH447958.1	1
MH447960.1	1
PQ618009.1	1
PP795140.1	1
OR466327.1	1
ON237259.1	1
PP352373.1	1
KY654507.1	1
PP377548.1	1
MZ515668.1	1
MZ515600.1	1
OR795437.1	1
PP376700.1	1
PQ348999.1	1
PP352343.1	1
MH447957.1	1
OR666542.1	1
OK649681.1	1
MH181921.1	1
OK649610.1	1
PP376341.1	1
PV367325.1	1
PP151355.1	1
OR795428.1	1
OQ171931.1	1
MZ516092.1	1
MH181931.1	1
PP151397.1	1
MZ515647.1	1
LC862071.1	1
ON237336.1	1
OR795316.1	1
PP376368.1	1
KJ643478.1	1
OM857302.1	1
PQ618043.1	1
OZ262189.1	1
PP352370.1	1
OM857199.1	0
PQ610205.2	1
OK649605.1	1
PP376387.1	1
OK649659.1	1
MZ516047.1	1
MZ515898.1	1
OP890321.1	1
PP376717.1	1
PQ618039.1	1
MH181941.1	1
KF973335.1	1
OP890313.1	1
OR795372.1	1
PP376451.1	1
PP376296.1	1
PP376579.1	1
KY982517.1	1
PP376490.1	1
PQ348883.1	1
OR795476.1	1
PP376598.1	1
PX133039.1	1
OM857340.1	1
OM857358.1	1
PP681251.1	1
ON237230.1	1
PP151383.1	1
PX133041.1	1
PP352330.1	1
PP377512.1	1
PV178499.1	1
ON237231.1	1
OZ262241.1	1
MZ515880.1	1
OK649640.1	1
KJ627721.1	1
OR795405.1	1
PP376758.1	1
OR288004.1	1
MZ515928.1	1
PP151367.1	1
OR288007.1	1
OM857362.1	1
OZ262200.1	1
MG642038.1	1
PV178423.1	1
PP376603.1	1
OR466338.1	1
PQ618050.1	1
OR795457.1	1
OR795313.1	1
PP203264.1	1
OM857364.1	1
MH182030.1	1
LC862024.1	1
MF614947.1	1
KJ643524.1	1
KJ643528.1	1
MZ515908.1	1
OM857296.1	1
PP376435.1	1
OM857150.1	1
LC871604.1	1
PV367304.1	1
PP151380.1	1
PQ618015.1	1
LC862058.1	1
PP376465.1	1
PP748747.1	1
PP376835.1	1
PP376505.1	1
PV367335.1	1
OM857357.1	1
PV367296.1	1
OP320394.1	1
MZ516023.1	1
PP376541.1	1
KJ627682.1	1
MZ516040.1	1
PP376573.1	1
PP681250.1	1
OP320392.1	1
ON237242.1	1
PV367290.1	1
OR466336.1	1
PP376413.1	1
PP760399.1	1
MZ516075.1	1
OR795350.1	1
PP376814.1	1
PP525297.1	1
KJ643481.1	1
OK649634.1	1
PP525311.1	1
PP959043.1	1
LC871608.1	1
PQ348864.1	1
OQ941720.1	1
PP352296.1	1
PP376321.1	1
PP376456.1	1
PP376785.1	1
PQ348886.1	1
PQ618066.1	1
PV717803.1	1
KJ643566.1	1
PP969963.1	1
PP681259.1	1
OK500257.1	1
LC862065.1	1
PV178249.1	1
OM857273.1	1
PP376284.1	1
PV367299.1	1
PP970027.1	1
PQ638660.1	1
PP376537.1	1
MH181940.1	1
LC871610.1	1
PP376521.1	1
PP376307.1	1
OZ262230.1	1
MG642035.1	1
PP151401.1	1
OM857158.1	1
OM857228.1	1
PQ348777.1	1
MH290724.1	1
OM857288.1	1
PP495851.1	1
KJ627657.1	1
PP376447.1	1
OM857245.1	1
PP352344.1	1
OM857353.1	1
PP376798.1	1
OR795443.1	1
MZ516008.1	1
MH182041.1	1
OR795402.1	1
PV178313.1	1
KJ643547.1	1
KJ627654.1	1
MH182027.1	1
ON237269.1	1
PP495945.1	1
LC862064.1	1
PP151348.1	1
PV629358.1	1
PP376806.1	1
ON237276.1	1
ON237320.1	1
PV178362.1	1
PQ899896.1	1
OM857327.1	1
KJ643502.1	1
LC862034.1	1
OK500269.1	1
PP376680.1	1
PV629386.1	1
PP352286.1	1
PP376837.1	1
PP974116.1	1
PP376670.1	1
MZ515628.1	1
OK649680.1	1
OM857346.1	1
OZ262238.1	1
ON237266.1	1
ON237293.1	1
PP376382.1	1
PP376302.1	1
KJ643545.1	1
MH181959.1	1
PP376738.1	1
ON237343.1	1
KJ643498.1	1
PP376714.1	1
PV367328.1	1
OM857271.1	1
PP376361.1	1
PP795136.1	1
MH181948.1	1
PP376574.1	1
KJ643553.1	1
OM857293.1	1
PQ348876.1	1
KJ627714.1	1
PP376711.1	1
MH181888.1	1
OR466357.1	1
MN306048.1	1
OK649642.1	0
PP376762.1	1
PV539284.1	1
LC862039.1	1
PP377576.1	1
OR795341.1	1
OM857256.1	1
KJ643534.1	1
KJ627731.1	1
PP376487.1	1
PP681275.1	1
OK649674.1	1
OR795345.1	1
PP495873.1	1
MH181977.1	1
MH181996.1	1
PV388299.1	1
PQ348882.1	1
OR666535.1	1
OQ941756.1	1
OR795328.1	1
OR522494.1	1
ON237226.1	1
PP495926.1	1
OQ848537.1	1
OK649627.1	1
PP495892.1	1
PP376677.1	1
PP681245.1	1
PP352339.1	1
PP377557.1	1
PP377562.1	1
PP376619.1	1
PP376716.1	1
OK649645.1	1
PP151351.1	1
OP890328.1	1
PV178593.1	1
OQ024145.1	1
PP352285.1	1
PP151372.1	1
ON237291.1	1
MH181900.1	1
PP376733.1	1
OK649676.1	1
PP376833.1	1
PQ348991.1	1
PP376497.1	1
MZ515923.1	1
MW020598.1	1
PP974158.1	1
MZ515695.1	1
PV423099.1	1
MZ516039.1	1
OR795398.1	1
OZ262190.1	1
PX133038.1	1
PQ348873.1	1
KJ627679.1	1
MH181947.1	1
PP151387.1	1
PP376661.1	1
PQ618078.1	1
OM857355.1	1
PP376625.1	1
PP203265.1	1
MZ515850.1	1
PP376709.1	1
OQ171911.1	1
PQ348843.1	1
OM857308.1	1
LC816568.1	1
OP320380.1	1
PP376705.1	1
PP748681.1	1
PP970026.1	1
OZ262177.1	1
OR795418.1	1
OM857295.1	1
PP969991.1	1
OR795459.1	1
PP681242.1	1
MZ515693.1	1
LC862050.1	1
OR795381.1	1
OR666527.1	1
MH181983.1	1
OR795311.1	1
MG642067.1	1
ON237299.1	1
PP352307.1	1
PP151368.1	1
PV206802.1	1
OZ262311.1	1
KJ643556.1	1
PP376821.1	1
OK500267.1	1
PV367313.1	1
OZ277676.1	1
PP970048.1	1
PP376759.1	1
PV178234.1	1
PP376422.1	1
MH181984.1	1
OR466332.1	1
OR795338.1	1
OR666534.1	1
OR666567.1	1
PP970013.1	1
OQ024117.1	1
PP376744.1	1
MZ515633.1	1
PP970052.1	1
PQ610206.2	1
PP376471.1	1
ON237288.1	1
PP376665.1	1
PP681266.1	1
OR666520.1	1
OQ024128.1	1
MZ515620.1	1
PP376298.1	1
MZ515891.1	1
PQ870896.1	1
PP376322.1	1
PQ348786.1	1
PP377574.1	1
PP151363.1	1
OR795411.1	1
PQ117652.1	1
OR601470.1	1
ON237346.1	1
OR795294.1	1
OQ261751.1	1
PP376743.1	1
PV178229.1	1
OK649632.1	1
OR795455.1	1
PQ610196.2	1
KJ643503.1	1
OK649623.1	1
MZ515959.1	1
MZ515801.1	1
ON237232.1	1
OR795349.1	1
MZ515576.1	1
PP376332.1	1
PP376339.1	1
PP376462.1	1
PP377516.1	1
MH181883.1	1
MH181899.1	1
KJ643476.1	1
PV367341.1	1
PQ008878.1	1
PP376836.1	1
PV206805.1	1
PQ899859.1	1
MZ515580.1	1
LC871588.1	1
OR795463.1	1
KJ643531.1	1
MH181916.1	1
LC871605.1	1
OQ171900.1	1
OR795323.1	1
MH182035.1	1
PV367337.1	1
PP352309.1	1
OR466358.1	1
PQ349013.1	1
PP151346.1	1
OR666564.1	1
OQ941771.1	1
PQ117646.1	1
OZ277640.1	1
OR287922.1	1
MH181935.1	1
OR795390.1	1
PP376326.1	1
PQ618067.1	1
ON237306.1	1
PP495955.1	1
PQ348878.1	1
OK649589.1	1
OM857157.1	1
KJ627718.1	1
MT422269.1	1
MZ516063.1	1
OM857341.1	1
PV367322.1	1
PP352334.1	1
MH181954.1	1
PP376706.1	1
PP974138.1	1
PP376653.1	1
ON237265.1	1
PQ117653.1	1
OR666541.1	1
PP376432.1	1
MH182007.1	1
PP376790.1	1
PQ618040.1	1
PQ618053.1	1
OQ941746.1	1
KJ627707.1	1
PQ618056.1	1
PP377590.1	1
PP882667.1	1
OM857270.1	1
PQ638689.1	1
MH182046.1	1
PP970029.1	1
OR795462.1	1
OR795303.1	1
PP970042.1	1
OZ262261.1	1
OM857300.1	1
KJ643463.1	1
MN630093.1	1
OQ024144.1	1
PQ348788.1	1
OQ024143.1	1
OM857261.1	1
OR143183.1	1
OM857248.1	1
OZ277674.1	1
PP376532.1	1
PP376779.1	1
PV178415.1	1
OQ941737.1	1
KJ643504.1	1
PV367288.1	1
LC862016.1	1
PP974143.1	1
MG642033.1	1
PP377530.1	1
PP882664.1	1
MH181970.1	1
PP376518.1	1
OM857281.1	1
KJ627727.1	1
MH181987.1	1
OM857170.1	1
PP376519.1	1
OK649637.1	1
MN630106.1	1
OQ024129.1	1
PP969984.1	1
PQ618062.1	1
PP882659.1	1
PP376767.1	1
PP376796.1	1
OQ941736.1	1
PP151395.1	1
OR666515.1	1
MH182061.1	1
OR795412.1	1
PQ618074.1	1
PV178490.1	1
MZ515773.1	1
PQ618025.1	1
KJ643480.1	1
OM857279.1	1
MN630104.1	1
PV178351.1	1
PP377563.1	1
MZ515680.1	1
OQ941748.1	1
PP376707.1	1
PP819400.1	1
OM857298.1	1
ON237325.1	1
PV260418.1	1
PP376622.1	1
PV367309.1	1
PP681253.1	1
PP376268.1	1
OM857292.1	1
PP525301.1	1
PP376263.1	1
MZ515887.1	1
ON237357.1	1
PP974118.1	1
PP376570.1	1
PV178325.1	1
MZ516058.1	1
OM857269.1	0
OM857344.1	1
PQ052815.1	1
PP376293.1	1
PV367334.1	1
PP525318.1	1
PP376286.1	1
KJ643486.1	1
LC862069.1	1
OR795358.1	1
PP377581.1	1
PP376585.1	1
PP376352.1	1
MZ515709.1	1
PP525324.1	1
PP376658.1	1
PP376816.1	1
PV178604.1	1
PP376402.1	1
MZ515706.1	1
PP974131.1	1
OR795366.1	1
PP681269.1	1
PP376410.1	1
MZ516024.1	1
KJ643559.1	1
OR143137.1	1
ON237268.1	1
ON237300.1	1
PV178242.1	1
ON237263.1	1
OM857326.1	1
PP151350.1	1
PP151373.1	1
MF001038.1	1
MG642060.1	1
OK649599.1	1
OM857246.1	1
OK649615.1	1
OK649604.1	1
PP352281.1	1
MT422271.1	1
OP890319.1	0
PP377564.1	1
OK649669.1	1
PP376548.1	1
MH181926.1	1
PP525308.1	1
MZ515884.1	1
MZ515632.1	1
PP352313.1	1
ON237244.1	1
ON237275.1	1
MH182037.1	1
OM857319.1	1
PP376679.1	1
OR795395.1	1
PP376267.1	1
PP376404.1	1
OQ848539.1	1
MZ515655.1	1
MF001054.1	1
PP352315.1	1
KJ643483.1	1
PP376324.1	1
OR666571.1	1
MZ515951.1	1
LC862049.1	1
PP151388.1	1
PQ618060.1	1
PP376602.1	1
PP377520.1	1
MZ515835.1	1
OM857277.1	1
PQ416562.1	1
PP376484.1	1
PP681258.1	1
OQ171922.1	1
PQ117647.1	1
PV367327.1	1
OK649614.1	1
OP320377.1	1
MH181991.1	1
KJ643522.1	1
PP377572.1	1
MZ515905.1	1
MH181969.1	1
MZ515840.1	1
OM857304.1	1
PP342422.1	1
PP525315.1	1
KY654506.1	1
LC862056.1	1
MH181982.1	1
OR795432.1	1
OR522482.1	1
OQ024151.1	1
PP525299.1	1
ON237328.1	1
PP376277.1	1
ON237355.1	1
OR795456.1	1
PP376515.1	1
PP376765.1	1
OM857146.1	0
MZ515718.1	1
MZ516100.1	1
PP376568.1	1
PP377545.1	1
MZ515910.1	1
KJ643475.1	1
PV367312.1	1
PP377533.1	1
PP376330.1	1
PP376329.1	1
OR466354.1	1
PP681271.1	1
OR795315.1	1
MZ516026.1	1
OR287880.1	1
PQ618024.1	1
PP376728.1	1
OK649617.1	1
OK649620.1	1
PP377523.1	1
OR795340.1	1
PP352368.1	1
PP376766.1	1
PP376558.1	1
ON237326.1	1
PP376683.1	1
PP151399.1	1
PQ591396.1	1
PP525310.1	1
OR666547.1	1
PP376438.1	1
PP376554.1	1
PP376359.1	1
OR666528.1	1
ON237349.1	1
PP376604.1	1
PQ618063.1	1
PP376586.1	1
PP151357.1	1
OK649601.1	1
PP376593.1	1
OR666557.1	1
MH182018.1	1
LC871586.1	1
OK649672.1	1
PP376794.1	1
PP376478.1	1
PV206801.1	1
MH181934.1	1
OR795461.1	1
OK649628.1	1
MZ221194.1	1
KY654513.1	1
PP376363.1	1
KJ627667.1	1
PV211493.1	1
PP784986.1	1
PP974151.1	1
PP151385.1	1
PP495934.1	1
OK649618.1	1
PP508183.1	1
PP974120.1	1
KY654509.1	1
OM857363.1	1
PP376510.1	1
LC871598.1	1
MH182054.1	1
PP376629.1	1
PQ618068.1	1
MZ515992.1	1
ON237304.1	1
KJ627675.1	1
OQ024147.1	1
OQ941750.1	1
OK500258.1	1
PP969959.1	1
OZ262242.1	1
PV367294.1	1
OR795357.1	1
OR466356.1	1
PP377544.1	1
PP770464.1	1
OR466359.1	1
PP151403.1	1
PP376458.1	1
PP377588.1	1
LC871602.1	1
MF001043.1	1
ON237274.1	1
PP495921.1	1
OR666510.1	1
PV178204.1	1
OQ848538.1	1
OZ277718.1	1
KJ643568.1	1
KJ643578.1	1
PP342418.1	1
PP376424.1	1
PP376397.1	1
PP376589.1	1
OR666568.1	1
MZ515877.1	1
PP525309.1	1
PV717793.1	1
PP376815.1	1
OR666537.1	1
PV178656.1	1
KJ643506.1	1
OM857225.1	1
MH181976.1	1
LC862074.1	1
OM857222.1	1
PP376828.1	1
OR287996.1	1
MZ515987.1	1
PP376486.1	1
PP377535.1	1
PQ348806.1	1
MG642071.1	1
PP376463.1	1
KJ643495.1	1
PP377517.1	1
OZ262208.1	1
PP376663.1	1
OQ024110.1	1
PP969956.1	1
PP376702.1	1
PV178634.1	1
OM857337.1	1
OZ262237.1	1
ON237324.1	1
PP352367.1	1
PP376749.1	1
PQ618055.1	1
PV178531.1	1
MZ515567.1	1
OR466353.1	1
OQ941730.1	1
OR795383.1	1
ON237305.1	1
PP376823.1	1
PP970031.1	1
MH181936.1	1
PP376565.1	1
PV178226.1	1
LC862053.1	1
PP376470.1	1
PP376431.1	1
PV206803.1	1
PP748732.1	1
OZ262183.1	1
PP376582.1	1
PP377571.1	1
OM857305.1	1
PP376631.1	1
OZ262285.1	1
OR795314.1	1
PP151377.1	1
MW020596.1	1
PP495894.1	1
KY782635.1	1
OK649590.1	1
LC862048.1	1
PP795146.1	1
MH181885.1	1
OK649652.1	1
MG642032.1	1
PP525319.1	1
MZ516012.1	1
OK649639.1	1
OQ941747.1	1
PP376626.1	1
PP352355.1	1
PP377579.1	1
OR522460.1	0
PV178213.1	1
OM857223.1	1
PP377547.1	1
PP376262.1	1
MZ515986.1	1
OR795306.1	1
PP376739.1	1
PP376674.1	1
OR666540.1	1
ON237344.1	1
PQ348965.1	1
PP376509.1	1
OM857289.1	1
PP376308.1	1
PP376301.1	1
PQ348880.1	1
MH181909.1	1
OK500260.1	1
KJ643497.1	1
MZ515989.1	1
PP376666.1	1
OR795449.1	1
OQ941774.1	1
MZ515623.1	1
PP376450.1	1
PP377565.1	1
PP342426.1	1
MZ515969.1	1
PQ348884.1	1
OR466360.1	1
OP890327.1	1
OK649666.1	1
PQ638697.1	1
PP377575.1	1
PP681244.1	1
OK649598.1	1
OR666509.1	1
KF973322.1	1
PV546009.1	1
PP376789.1	1
PP974157.1	1
PQ348853.1	1
PP377536.1	1
PP376752.1	1
PP352324.1	1
LC871582.1	1
PP377514.1	1
PP376757.1	1
OR795346.1	1
PQ626971.1	1
KJ643555.1	1
OM857242.1	1
KY654514.1	1
PP376317.1	1
OR143179.1	1
PQ638670.1	1
OQ941726.1	1
MH182003.1	1
PP795142.1	1
ON237234.1	1
PP377561.1	1
LC862033.1	1
OK649667.1	1
PP376443.1	1
MN306029.1	1
OR666505.1	1
PP748695.1	1
PP376822.1	1
OP320383.1	1
ON237308.1	1
PV178641.1	1
OZ262276.1	1
PP352295.1	1
OR795466.1	1
PP376771.1	1
OR795438.1	1
PP203261.1	1
KJ643471.1	1
PQ618042.1	1
OR288006.1	1
PP882676.1	1
PV367326.1	1
KJ643530.1	1
PP377549.1	1
OQ171903.1	1
OR795305.1	1
PQ348877.1	1
OQ171916.1	1
KJ627717.1	1
PP376468.1	1
LC862051.1	1
PP376583.1	1
PP376613.1	1
OM857307.1	1
PV388332.1	1
OR666563.1	1
PP377553.1	1
OR795379.1	1
LC862068.1	1
MK109772.1	1
MH181908.1	1
PV178372.1	1
PP525321.1	1
OR795342.1	1
MG642080.1	1
MZ516112.1	1
PP376452.1	1
OP890329.1	1
OQ941711.1	1
PP377525.1	1
OR795475.1	1
LC862054.1	1
PP376283.1	1
OR795370.1	1
OQ171920.1	1
PQ618064.1	1
PV178610.1	1
LC862020.1	1
PV539271.1	1
ON237253.1	1
PV367321.1	1
PP376793.1	1
OQ171909.1	1
PP376282.1	0
PP203263.1	1
PP376686.1	1
OR666532.1	1
PP530275.1	1
PP970033.1	1
OM857356.1	1
MZ515559.1	1
MZ516132.1	1
PP970030.1	1
KJ627666.1	1
OR795312.1	1
KJ627728.1	1
OM857312.1	1
PP151391.1	1
OR795310.1	1
PV178654.1	1
PP376345.1	1
PQ591393.1	1
PP376720.1	1
ON237296.1	1
ON237229.1	1
PQ899903.1	1
ON237279.1	1
OQ941731.1	1
MZ515652.1	1
PP377556.1	1
MH181985.1	1
PP882666.1	1
PP151396.1	1
PP376664.1	1
PP151393.1	1
PP376540.1	1
OK649594.1	1
MG642031.1	1
PP795164.1	1
PP525323.1	1
MZ516137.1	1
KJ643514.1	1
PQ638664.1	1
KJ643570.1	1
PP376576.1	1
MZ515854.1	1
PP376804.1	1
KJ643505.1	1
MZ515901.1	1
PQ618038.1	1
KJ627685.1	1
MH181906.1	1
PP376480.1	1
PP377551.1	1
MH182013.1	1
OM857200.1	1
KJ643510.1	1
KJ643499.1	1
PP681260.1	1
KJ643552.1	1
PQ618070.1	1
PP151404.1	1
OK649664.1	1
PQ618048.1	1
MH181912.1	1
PP376539.1	1
PP151371.1	1
PP970035.1	1
ON237348.1	1
MZ515569.1	1
PV367317.1	1
OK649670.1	1
OQ024133.1	1
LC871596.1	1
PP795159.1	1
OR795384.1	1
PP760404.1	1
OQ024139.1	1
MZ516111.1	1
OM857331.1	1
OR666544.1	1
PP525300.1	1
PX133048.1	1
PP871355.1	1
PP377568.1	1
MZ151852.1	1
PP352371.1	1
PP681249.1	1
PP376559.1	1
MH182025.1	1
OZ262202.1	1
PV546050.1	1
PQ348836.1	1
MH181967.1	1
PQ618080.1	1
PQ416563.1	1
PP495949.1	1
KJ643518.1	1
PP376639.1	1
PP151389.1	1
PP151362.1	1
PQ618037.1	1
OR287863.1	1
PV546037.1	1
PP376491.1	1
PP377521.1	1
OP320379.1	1
OQ941751.1	1
PP970046.1	1
MH181963.1	1
MH182014.1	1
OQ024141.1	1
LR699736.1	1
KF973338.1	1
PQ762763.1	1
PP376681.1	1
OR795332.1	1
PP784979.1	1
MH181981.1	1
PQ899872.1	1
PQ349023.1	1
PP376773.1	1
OM857252.1	1
PP376348.1	1
MH181911.1	1
OR666517.1	1
OR666539.1	1
OR666550.1	1
OM857172.1	1
OR795371.1	1
MZ515744.1	1
MH182021.1	1
KJ627690.1	1
KJ627689.1	1
PV546008.1	1
PP352331.1	1
PP151402.1	1
PV367314.1	1
MZ515933.1	1
PP376783.1	1
PV178472.1	1
PP376449.1	1
OM857318.1	1
OM857290.1	1
PP795137.1	1
OR795361.1	1
MZ516108.1	1
PQ899891.1	1
PP376655.1	1
PP376466.1	1
PP377509.1	1
OZ277661.1	1
PP376623.1	1
OK649683.1	1
PP970044.1	1
PP376474.1	1
PP681261.1	1
OM857316.1	1
OR666525.1	1
PP376381.1	1
PP376642.1	1
PP376319.1	1
OR522526.1	1
OM857182.1	0
MK749913.1	1
OM857321.1	1
PP376374.1	1
LC862057.1	1
OM857275.1	1
KY967363.2	1
PP376826.1	1
PP376560.1	1
PP376724.1	1
PP352288.1	1
OK649648.1	1
PP681263.1	1
KJ643536.1	1
OR795335.1	1
KJ627695.1	1
PP151359.1	1
ON237310.1	1
KJ627659.1	1
KJ643563.1	1
LC862031.1	1
PV178384.1	1
PV178209.1	1
MZ515873.1	1
PQ591395.1	1
PP376364.1	1
OK649596.1	1
PP376460.1	1
KJ627668.1	1
PV423133.1	1
PP352278.1	1
ON237335.1	1
PV211699.1	1
OQ261748.1	1
PP376379.1	1
PP376453.1	1
OR601471.1	1
OQ941739.1	1
OR287904.1	1
KJ627702.1	1
MZ515931.1	1
PV080978.1	1
PV367319.1	1
OP890332.1	1
MZ515651.1	1
PQ349005.1	1
OK649630.1	1
OK649621.1	1
OR522511.1	1
PP376777.1	1
PP525307.1	1
PQ899902.1	1
MZ515828.1	1
MN630090.1	1
PP376698.1	1
PP376391.1	1
OR666548.1	1
MH182022.1	1
PP352289.1	1
OZ262159.1	1
MZ515802.1	1
PQ618059.1	1
OR795333.1	1
PP376313.1	1
MZ515755.1	1
OR666511.1	1
OM857280.1	1
PP377573.1	1
PV367306.1	1
MH181972.1	1
OM857339.1	1
PP376411.1	1
PP376562.1	1
PP681243.1	1
OR666526.1	1
PP376556.1	1
PQ638684.1	1
PP681265.1	1
PV178208.1	1
PP376299.1	1
PP376609.1	1
PP525312.1	1
PV545990.1	1
PP495914.1	1
PQ348805.1	1
MZ516053.1	1
KF973336.1	1
PV178200.1	1
PP377538.1	1
LC862063.1	1
PP376544.1	1
OQ941740.1	1
OM857276.1	1
OR666533.1	1
PP376418.1	1
OQ941754.1	1
PP376652.1	1
MH181898.1	1
MZ516017.1	1
ON237322.1	1
KJ643551.1	1
PQ508369.1	1
OR795351.1	1
PP151360.1	1
PP974121.1	1
OR522500.1	1
PP377560.1	1
KJ627719.1	1
PP376265.1	1
KJ643586.1	1
OM857239.1	1
PP376385.1	1
OR522485.1	1
OQ941714.1	1
OK649684.1	1
PQ618021.1	1
ON237303.1	1
PP377522.1	1
PV116255.1	1
OZ262218.1	1
PP376360.1	0
ON237311.1	1
OQ171913.1	1
OM857230.1	1
OQ024142.1	1
ON237249.1	1
PP974160.1	1
OR287924.1	1
PV178597.1	1
MH181966.1	1
PV584144.1	1
MK749912.1	1
MZ515720.1	1
OR795367.1	1
KJ627704.1	1
ON237280.1	1
OQ171906.1	1
OZ262191.1	1
PP352333.1	1
PP376682.1	1
OQ941766.1	1
[truncated: 1,400 more rows]

## Sheet: Cluster output
# Method	Cluster number	Reference	Amplicon sequence
LDT_RSV-A_M_1.1	0	ON237355.1	GGCAAATATGGARACATACGTGAATAAACTTCACGAGGGCTCCACATACACAGCTGCTGTTCAATACAATGTCCTAGAAAAAG
LDT_RSV-A_M_1.1	1	PP376497.1	GGCAAATATGGAAACATACGTGAATAAACTTCMCGAGGGTTCCACATACACAGCTGCTGTTCAATACAATGTCCTAGAAAAAG
LDT_RSV-A_M_1.1	2	MZ516077.1	GGCAAATATGGAAACATACGTGAACAAACTTCACGAGGGCTCCACATACACAGCTGCTGTTCAATACAATGTACTAGAAAAAG
LDT_RSV-A_M_1.1	3	OQ941753.1	GGCAAATATGGAAACATACGTGAACAAGCTTCACGAAGGCTCCACATACACAGCAGCTGTTCAGTACAATGTTCTAGAAAAAG
LDT_RSV-A_M_1.1	4	PP681253.1	GGCAAATATGGAAACTTACGTGAATAAACTTCACGAAGGCTCCACATACACAGCTGCTGTTCAATACAATGTCCTAGAAAAAG
LDT_RSV-A_M_1.1	5	OQ848535.1	GGCAAATATGGAAACATACGTGAACAAACTTCACGAGGGCTCCACATACACAGCTGCTGTTCAATACAATGTCTTAGAGAAAG
LDT_RSV-A_M_1.1	6	OR143222.1	GGCAAATATGGAAACATACGTGAATAAACTTCACGAGGGCTCCACTTACACAGCTGCTGTCCAATACAATGTCCTAGAAAAAG
LDT_RSV-A_M_1.1	7	PP376432.1	GGCAAATATGGAAACATACGTGAATAAACTTCACGAGGGCTCCACATACTCAGCTGCTGTTCAATACAATGTCCTAGAAAAAG
LDT_RSV-A_M_1.1	8	PP974124.1	GGCAAATATGGAAACATACGTGAATAAACTTCACGAGGGCTCCACATACACAGCTGCTGTTCAATACAATGTCCTAGAAAAAG
LDT_RSV-A_M_1.1	8	PP376362.1	GGCAAATATGGAAACATACGTGAATAAACTTCACGAGGGCTCCACATACACAGCTGCTGTTCAATACAATGTCCTAGAAAAAG
LDT_RSV-A_M_1.1	8	MZ516100.1	GGCAAATATGGAAACATACGTGAATAAACTTCACGAGGGCTCCACATACACAGCTGCTGTTCAATACAATGTCCTAGAAAAAG
LDT_RSV-A_M_1.1	8	PP770466.1	GGCAAATATGGAAACATACGTGAATAAACTTCACGAGGGCTCCACATACACAGCTGCTGTTCAATACAATGTCCTAGAAAAAG
LDT_RSV-A_M_1.1	8	PV246639.1	GGCAAATATGGAAACATACGTGAATAAACTTCACGAGGGCTCCACATACACAGCTGCTGTTCAATACAATGTCCTAGAAAAAG
LDT_RSV-A_M_1.1	8	PP376568.1	GGCAAATATGGAAACATACGTGAATAAACTTCACGAGGGCTCCACATACACAGCTGCTGTTCAATACAATGTCCTAGAAAAAG
LDT_RSV-A_M_1.1	8	PP376461.1	GGCAAATATGGAAACATACGTGAATAAACTTCACGAGGGCTCCACATACACAGCTGCTGTTCAATACAATGTCCTAGAAAAAG
LDT_RSV-A_M_1.1	8	PP377545.1	GGCAAATATGGAAACATACGTGAATAAACTTCACGAGGGCTCCACATACACAGCTGCTGTTCAATACAATGTCCTAGAAAAAG
LDT_RSV-A_M_1.1	8	MZ515910.1	GGCAAATATGGAAACATACGTGAATAAACTTCACGAGGGCTCCACATACACAGCTGCTGTTCAATACAATGTCCTAGAAAAAG
LDT_RSV-A_M_1.1	8	PV367312.1	GGCAAATATGGAAACATACGTGAATAAACTTCACGAGGGCTCCACATACACAGCTGCTGTTCAATACAATGTCCTAGAAAAAG
LDT_RSV-A_M_1.1	8	PP377533.1	GGCAAATATGGAAACATACGTGAATAAACTTCACGAGGGCTCCACATACACAGCTGCTGTTCAATACAATGTCCTAGAAAAAG
LDT_RSV-A_M_1.1	8	PP376467.1	GGCAAATATGGAAACATACGTGAATAAACTTCACGAGGGCTCCACATACACAGCTGCTGTTCAATACAATGTCCTAGAAAAAG
LDT_RSV-A_M_1.1	8	OP965711.1	GGCAAATATGGAAACATACGTGAATAAACTTCACGAGGGCTCCACATACACAGCTGCTGTTCAATACAATGTCCTAGAAAAAG
LDT_RSV-A_M_1.1	8	PP681277.1	GGCAAATATGGAAACATACGTGAATAAACTTCACGAGGGCTCCACATACACAGCTGCTGTTCAATACAATGTCCTAGAAAAAG
LDT_RSV-A_M_1.1	8	PP376330.1	GGCAAATATGGAAACATACGTGAATAAACTTCACGAGGGCTCCACATACACAGCTGCTGTTCAATACAATGTCCTAGAAAAAG
LDT_RSV-A_M_1.1	8	OQ941725.1	GGCAAATATGGAAACATACGTGAATAAACTTCACGAGGGCTCCACATACACAGCTGCTGTTCAATACAATGTCCTAGAAAAAG
LDT_RSV-A_M_1.1	8	OR466354.1	GGCAAATATGGAAACATACGTGAATAAACTTCACGAGGGCTCCACATACACAGCTGCTGTTCAATACAATGTCCTAGAAAAAG
LDT_RSV-A_M_1.1	8	OZ262154.1	GGCAAATATGGAAACATACGTGAATAAACTTCACGAGGGCTCCACATACACAGCTGCTGTTCAATACAATGTCCTAGAAAAAG
LDT_RSV-A_M_1.1	8	PP681271.1	GGCAAATATGGAAACATACGTGAATAAACTTCACGAGGGCTCCACATACACAGCTGCTGTTCAATACAATGTCCTAGAAAAAG
LDT_RSV-A_M_1.1	8	OR795375.1	GGCAAATATGGAAACATACGTGAATAAACTTCACGAGGGCTCCACATACACAGCTGCTGTTCAATACAATGTCCTAGAAAAAG
LDT_RSV-A_M_1.1	8	MZ516026.1	GGCAAATATGGAAACATACGTGAATAAACTTCACGAGGGCTCCACATACACAGCTGCTGTTCAATACAATGTCCTAGAAAAAG
LDT_RSV-A_M_1.1	8	OR795465.1	GGCAAATATGGAAACATACGTGAATAAACTTCACGAGGGCTCCACATACACAGCTGCTGTTCAATACAATGTCCTAGAAAAAG
LDT_RSV-A_M_1.1	8	LC862015.1	GGCAAATATGGAAACATACGTGAATAAACTTCACGAGGGCTCCACATACACAGCTGCTGTTCAATACAATGTCCTAGAAAAAG
LDT_RSV-A_M_1.1	8	PP376441.1	GGCAAATATGGAAACATACGTGAATAAACTTCACGAGGGCTCCACATACACAGCTGCTGTTCAATACAATGTCCTAGAAAAAG
LDT_RSV-A_M_1.1	8	PP376641.1	GGCAAATATGGAAACATACGTGAATAAACTTCACGAGGGCTCCACATACACAGCTGCTGTTCAATACAATGTCCTAGAAAAAG
LDT_RSV-A_M_1.1	8	OR666538.1	GGCAAATATGGAAACATACGTGAATAAACTTCACGAGGGCTCCACATACACAGCTGCTGTTCAATACAATGTCCTAGAAAAAG
LDT_RSV-A_M_1.1	8	ON237281.1	GGCAAATATGGAAACATACGTGAATAAACTTCACGAGGGCTCCACATACACAGCTGCTGTTCAATACAATGTCCTAGAAAAAG
LDT_RSV-A_M_1.1	8	PQ618024.1	GGCAAATATGGAAACATACGTGAATAAACTTCACGAGGGCTCCACATACACAGCTGCTGTTCAATACAATGTCCTAGAAAAAG
LDT_RSV-A_M_1.1	8	PP969961.1	GGCAAATATGGAAACATACGTGAATAAACTTCACGAGGGCTCCACATACACAGCTGCTGTTCAATACAATGTCCTAGAAAAAG
LDT_RSV-A_M_1.1	8	OR795413.1	GGCAAATATGGAAACATACGTGAATAAACTTCACGAGGGCTCCACATACACAGCTGCTGTTCAATACAATGTCCTAGAAAAAG
LDT_RSV-A_M_1.1	8	MH181914.1	GGCAAATATGGAAACATACGTGAATAAACTTCACGAGGGCTCCACATACACAGCTGCTGTTCAATACAATGTCCTAGAAAAAG
LDT_RSV-A_M_1.1	8	PP376728.1	GGCAAATATGGAAACATACGTGAATAAACTTCACGAGGGCTCCACATACACAGCTGCTGTTCAATACAATGTCCTAGAAAAAG
LDT_RSV-A_M_1.1	8	LC871612.1	GGCAAATATGGAAACATACGTGAATAAACTTCACGAGGGCTCCACATACACAGCTGCTGTTCAATACAATGTCCTAGAAAAAG
LDT_RSV-A_M_1.1	8	ON237225.1	GGCAAATATGGAAACATACGTGAATAAACTTCACGAGGGCTCCACATACACAGCTGCTGTTCAATACAATGTCCTAGAAAAAG
LDT_RSV-A_M_1.1	8	PP376786.1	GGCAAATATGGAAACATACGTGAATAAACTTCACGAGGGCTCCACATACACAGCTGCTGTTCAATACAATGTCCTAGAAAAAG
LDT_RSV-A_M_1.1	8	PP376358.1	GGCAAATATGGAAACATACGTGAATAAACTTCACGAGGGCTCCACATACACAGCTGCTGTTCAATACAATGTCCTAGAAAAAG
LDT_RSV-A_M_1.1	8	PP377523.1	GGCAAATATGGAAACATACGTGAATAAACTTCACGAGGGCTCCACATACACAGCTGCTGTTCAATACAATGTCCTAGAAAAAG
LDT_RSV-A_M_1.1	8	OR795380.1	GGCAAATATGGAAACATACGTGAATAAACTTCACGAGGGCTCCACATACACAGCTGCTGTTCAATACAATGTCCTAGAAAAAG
LDT_RSV-A_M_1.1	8	PP352368.1	GGCAAATATGGAAACATACGTGAATAAACTTCACGAGGGCTCCACATACACAGCTGCTGTTCAATACAATGTCCTAGAAAAAG
LDT_RSV-A_M_1.1	8	PP376766.1	GGCAAATATGGAAACATACGTGAATAAACTTCACGAGGGCTCCACATACACAGCTGCTGTTCAATACAATGTCCTAGAAAAAG
LDT_RSV-A_M_1.1	8	ON237326.1	GGCAAATATGGAAACATACGTGAATAAACTTCACGAGGGCTCCACATACACAGCTGCTGTTCAATACAATGTCCTAGAAAAAG
LDT_RSV-A_M_1.1	8	KY654506.1	GGCAAATATGGAAACATACGTGAATAAACTTCACGAGGGCTCCACATACACAGCTGCTGTTCAATACAATGTCCTAGAAAAAG
LDT_RSV-A_M_1.1	8	PP151375.1	GGCAAATATGGAAACATACGTGAATAAACTTCACGAGGGCTCCACATACACAGCTGCTGTTCAATACAATGTCCTAGAAAAAG
LDT_RSV-A_M_1.1	8	LC862056.1	GGCAAATATGGAAACATACGTGAATAAACTTCACGAGGGCTCCACATACACAGCTGCTGTTCAATACAATGTCCTAGAAAAAG
LDT_RSV-A_M_1.1	8	OR287945.1	GGCAAATATGGAAACATACGTGAATAAACTTCACGAGGGCTCCACATACACAGCTGCTGTTCAATACAATGTCCTAGAAAAAG
LDT_RSV-A_M_1.1	8	MF001049.1	GGCAAATATGGAAACATACGTGAATAAACTTCACGAGGGCTCCACATACACAGCTGCTGTTCAATACAATGTCCTAGAAAAAG
LDT_RSV-A_M_1.1	8	MH181982.1	GGCAAATATGGAAACATACGTGAATAAACTTCACGAGGGCTCCACATACACAGCTGCTGTTCAATACAATGTCCTAGAAAAAG
LDT_RSV-A_M_1.1	8	OR795432.1	GGCAAATATGGAAACATACGTGAATAAACTTCACGAGGGCTCCACATACACAGCTGCTGTTCAATACAATGTCCTAGAAAAAG
LDT_RSV-A_M_1.1	8	OZ262305.1	GGCAAATATGGAAACATACGTGAATAAACTTCACGAGGGCTCCACATACACAGCTGCTGTTCAATACAATGTCCTAGAAAAAG
LDT_RSV-A_M_1.1	8	OR522482.1	GGCAAATATGGAAACATACGTGAATAAACTTCACGAGGGCTCCACATACACAGCTGCTGTTCAATACAATGTCCTAGAAAAAG
LDT_RSV-A_M_1.1	8	PV178569.1	GGCAAATATGGAAACATACGTGAATAAACTTCACGAGGGCTCCACATACACAGCTGCTGTTCAATACAATGTCCTAGAAAAAG
LDT_RSV-A_M_1.1	8	OQ024151.1	GGCAAATATGGAAACATACGTGAATAAACTTCACGAGGGCTCCACATACACAGCTGCTGTTCAATACAATGTCCTAGAAAAAG
LDT_RSV-A_M_1.1	8	ON237328.1	GGCAAATATGGAAACATACGTGAATAAACTTCACGAGGGCTCCACATACACAGCTGCTGTTCAATACAATGTCCTAGAAAAAG
LDT_RSV-A_M_1.1	8	PP525299.1	GGCAAATATGGAAACATACGTGAATAAACTTCACGAGGGCTCCACATACACAGCTGCTGTTCAATACAATGTCCTAGAAAAAG
LDT_RSV-A_M_1.1	8	PQ638700.1	GGCAAATATGGAAACATACGTGAATAAACTTCACGAGGGCTCCACATACACAGCTGCTGTTCAATACAATGTCCTAGAAAAAG
LDT_RSV-A_M_1.1	8	PP376277.1	GGCAAATATGGAAACATACGTGAATAAACTTCACGAGGGCTCCACATACACAGCTGCTGTTCAATACAATGTCCTAGAAAAAG
LDT_RSV-A_M_1.1	8	MZ515902.1	GGCAAATATGGAAACATACGTGAATAAACTTCACGAGGGCTCCACATACACAGCTGCTGTTCAATACAATGTCCTAGAAAAAG
LDT_RSV-A_M_1.1	8	MZ515701.1	GGCAAATATGGAAACATACGTGAATAAACTTCACGAGGGCTCCACATACACAGCTGCTGTTCAATACAATGTCCTAGAAAAAG
LDT_RSV-A_M_1.1	8	OR795456.1	GGCAAATATGGAAACATACGTGAATAAACTTCACGAGGGCTCCACATACACAGCTGCTGTTCAATACAATGTCCTAGAAAAAG
LDT_RSV-A_M_1.1	8	MZ515962.1	GGCAAATATGGAAACATACGTGAATAAACTTCACGAGGGCTCCACATACACAGCTGCTGTTCAATACAATGTCCTAGAAAAAG
LDT_RSV-A_M_1.1	8	PP376406.1	GGCAAATATGGAAACATACGTGAATAAACTTCACGAGGGCTCCACATACACAGCTGCTGTTCAATACAATGTCCTAGAAAAAG
LDT_RSV-A_M_1.1	8	PP376765.1	GGCAAATATGGAAACATACGTGAATAAACTTCACGAGGGCTCCACATACACAGCTGCTGTTCAATACAATGTCCTAGAAAAAG
LDT_RSV-A_M_1.1	8	MZ515718.1	GGCAAATATGGAAACATACGTGAATAAACTTCACGAGGGCTCCACATACACAGCTGCTGTTCAATACAATGTCCTAGAAAAAG
LDT_RSV-A_M_1.1	8	OR795397.1	GGCAAATATGGAAACATACGTGAATAAACTTCACGAGGGCTCCACATACACAGCTGCTGTTCAATACAATGTCCTAGAAAAAG
LDT_RSV-A_M_1.1	8	OR666571.1	GGCAAATATGGAAACATACGTGAATAAACTTCACGAGGGCTCCACATACACAGCTGCTGTTCAATACAATGTCCTAGAAAAAG
LDT_RSV-A_M_1.1	8	PP376324.1	GGCAAATATGGAAACATACGTGAATAAACTTCACGAGGGCTCCACATACACAGCTGCTGTTCAATACAATGTCCTAGAAAAAG
LDT_RSV-A_M_1.1	8	MZ515951.1	GGCAAATATGGAAACATACGTGAATAAACTTCACGAGGGCTCCACATACACAGCTGCTGTTCAATACAATGTCCTAGAAAAAG
LDT_RSV-A_M_1.1	8	PP770470.1	GGCAAATATGGAAACATACGTGAATAAACTTCACGAGGGCTCCACATACACAGCTGCTGTTCAATACAATGTCCTAGAAAAAG
LDT_RSV-A_M_1.1	8	PQ618060.1	GGCAAATATGGAAACATACGTGAATAAACTTCACGAGGGCTCCACATACACAGCTGCTGTTCAATACAATGTCCTAGAAAAAG
LDT_RSV-A_M_1.1	8	PP376602.1	GGCAAATATGGAAACATACGTGAATAAACTTCACGAGGGCTCCACATACACAGCTGCTGTTCAATACAATGTCCTAGAAAAAG
LDT_RSV-A_M_1.1	8	PP377520.1	GGCAAATATGGAAACATACGTGAATAAACTTCACGAGGGCTCCACATACACAGCTGCTGTTCAATACAATGTCCTAGAAAAAG
LDT_RSV-A_M_1.1	8	PP376688.1	GGCAAATATGGAAACATACGTGAATAAACTTCACGAGGGCTCCACATACACAGCTGCTGTTCAATACAATGTCCTAGAAAAAG
LDT_RSV-A_M_1.1	8	MZ515835.1	GGCAAATATGGAAACATACGTGAATAAACTTCACGAGGGCTCCACATACACAGCTGCTGTTCAATACAATGTCCTAGAAAAAG
LDT_RSV-A_M_1.1	8	PP376633.1	GGCAAATATGGAAACATACGTGAATAAACTTCACGAGGGCTCCACATACACAGCTGCTGTTCAATACAATGTCCTAGAAAAAG
LDT_RSV-A_M_1.1	8	OM857277.1	GGCAAATATGGAAACATACGTGAATAAACTTCACGAGGGCTCCACATACACAGCTGCTGTTCAATACAATGTCCTAGAAAAAG
LDT_RSV-A_M_1.1	8	PV367311.1	GGCAAATATGGAAACATACGTGAATAAACTTCACGAGGGCTCCACATACACAGCTGCTGTTCAATACAATGTCCTAGAAAAAG
LDT_RSV-A_M_1.1	8	PQ638795.1	GGCAAATATGGAAACATACGTGAATAAACTTCACGAGGGCTCCACATACACAGCTGCTGTTCAATACAATGTCCTAGAAAAAG
LDT_RSV-A_M_1.1	8	PP681258.1	GGCAAATATGGAAACATACGTGAATAAACTTCACGAGGGCTCCACATACACAGCTGCTGTTCAATACAATGTCCTAGAAAAAG
LDT_RSV-A_M_1.1	8	LC889339.1	GGCAAATATGGAAACATACGTGAATAAACTTCACGAGGGCTCCACATACACAGCTGCTGTTCAATACAATGTCCTAGAAAAAG
LDT_RSV-A_M_1.1	8	OQ171922.1	GGCAAATATGGAAACATACGTGAATAAACTTCACGAGGGCTCCACATACACAGCTGCTGTTCAATACAATGTCCTAGAAAAAG
LDT_RSV-A_M_1.1	8	MZ515948.1	GGCAAATATGGAAACATACGTGAATAAACTTCACGAGGGCTCCACATACACAGCTGCTGTTCAATACAATGTCCTAGAAAAAG
LDT_RSV-A_M_1.1	8	PQ117647.1	GGCAAATATGGAAACATACGTGAATAAACTTCACGAGGGCTCCACATACACAGCTGCTGTTCAATACAATGTCCTAGAAAAAG
LDT_RSV-A_M_1.1	8	PV367327.1	GGCAAATATGGAAACATACGTGAATAAACTTCACGAGGGCTCCACATACACAGCTGCTGTTCAATACAATGTCCTAGAAAAAG
LDT_RSV-A_M_1.1	8	OP320377.1	GGCAAATATGGAAACATACGTGAATAAACTTCACGAGGGCTCCACATACACAGCTGCTGTTCAATACAATGTCCTAGAAAAAG
LDT_RSV-A_M_1.1	8	OR795387.1	GGCAAATATGGAAACATACGTGAATAAACTTCACGAGGGCTCCACATACACAGCTGCTGTTCAATACAATGTCCTAGAAAAAG
LDT_RSV-A_M_1.1	8	OR666507.1	GGCAAATATGGAAACATACGTGAATAAACTTCACGAGGGCTCCACATACACAGCTGCTGTTCAATACAATGTCCTAGAAAAAG
LDT_RSV-A_M_1.1	8	MH181991.1	GGCAAATATGGAAACATACGTGAATAAACTTCACGAGGGCTCCACATACACAGCTGCTGTTCAATACAATGTCCTAGAAAAAG
LDT_RSV-A_M_1.1	8	PQ618052.1	GGCAAATATGGAAACATACGTGAATAAACTTCACGAGGGCTCCACATACACAGCTGCTGTTCAATACAATGTCCTAGAAAAAG
LDT_RSV-A_M_1.1	8	PP352287.1	GGCAAATATGGAAACATACGTGAATAAACTTCACGAGGGCTCCACATACACAGCTGCTGTTCAATACAATGTCCTAGAAAAAG
LDT_RSV-A_M_1.1	8	MZ515905.1	GGCAAATATGGAAACATACGTGAATAAACTTCACGAGGGCTCCACATACACAGCTGCTGTTCAATACAATGTCCTAGAAAAAG
LDT_RSV-A_M_1.1	8	PP377572.1	GGCAAATATGGAAACATACGTGAATAAACTTCACGAGGGCTCCACATACACAGCTGCTGTTCAATACAATGTCCTAGAAAAAG
LDT_RSV-A_M_1.1	8	MH181969.1	GGCAAATATGGAAACATACGTGAATAAACTTCACGAGGGCTCCACATACACAGCTGCTGTTCAATACAATGTCCTAGAAAAAG
LDT_RSV-A_M_1.1	8	MZ515840.1	GGCAAATATGGAAACATACGTGAATAAACTTCACGAGGGCTCCACATACACAGCTGCTGTTCAATACAATGTCCTAGAAAAAG
LDT_RSV-A_M_1.1	8	OM857304.1	GGCAAATATGGAAACATACGTGAATAAACTTCACGAGGGCTCCACATACACAGCTGCTGTTCAATACAATGTCCTAGAAAAAG
LDT_RSV-A_M_1.1	8	PP342422.1	GGCAAATATGGAAACATACGTGAATAAACTTCACGAGGGCTCCACATACACAGCTGCTGTTCAATACAATGTCCTAGAAAAAG
LDT_RSV-A_M_1.1	8	MZ515752.1	GGCAAATATGGAAACATACGTGAATAAACTTCACGAGGGCTCCACATACACAGCTGCTGTTCAATACAATGTCCTAGAAAAAG
LDT_RSV-A_M_1.1	8	PP376736.1	GGCAAATATGGAAACATACGTGAATAAACTTCACGAGGGCTCCACATACACAGCTGCTGTTCAATACAATGTCCTAGAAAAAG
LDT_RSV-A_M_1.1	8	PP525315.1	GGCAAATATGGAAACATACGTGAATAAACTTCACGAGGGCTCCACATACACAGCTGCTGTTCAATACAATGTCCTAGAAAAAG
LDT_RSV-A_M_1.1	8	PP352302.1	GGCAAATATGGAAACATACGTGAATAAACTTCACGAGGGCTCCACATACACAGCTGCTGTTCAATACAATGTCCTAGAAAAAG
LDT_RSV-A_M_1.1	8	PP377526.1	GGCAAATATGGAAACATACGTGAATAAACTTCACGAGGGCTCCACATACACAGCTGCTGTTCAATACAATGTCCTAGAAAAAG
LDT_RSV-A_M_1.1	8	PP376548.1	GGCAAATATGGAAACATACGTGAATAAACTTCACGAGGGCTCCACATACACAGCTGCTGTTCAATACAATGTCCTAGAAAAAG
LDT_RSV-A_M_1.1	8	PP525308.1	GGCAAATATGGAAACATACGTGAATAAACTTCACGAGGGCTCCACATACACAGCTGCTGTTCAATACAATGTCCTAGAAAAAG
LDT_RSV-A_M_1.1	8	MH181926.1	GGCAAATATGGAAACATACGTGAATAAACTTCACGAGGGCTCCACATACACAGCTGCTGTTCAATACAATGTCCTAGAAAAAG
LDT_RSV-A_M_1.1	8	PP784978.1	GGCAAATATGGAAACATACGTGAATAAACTTCACGAGGGCTCCACATACACAGCTGCTGTTCAATACAATGTCCTAGAAAAAG
LDT_RSV-A_M_1.1	8	PP795134.1	GGCAAATATGGAAACATACGTGAATAAACTTCACGAGGGCTCCACATACACAGCTGCTGTTCAATACAATGTCCTAGAAAAAG
LDT_RSV-A_M_1.1	8	MZ515884.1	GGCAAATATGGAAACATACGTGAATAAACTTCACGAGGGCTCCACATACACAGCTGCTGTTCAATACAATGTCCTAGAAAAAG
LDT_RSV-A_M_1.1	8	MZ515632.1	GGCAAATATGGAAACATACGTGAATAAACTTCACGAGGGCTCCACATACACAGCTGCTGTTCAATACAATGTCCTAGAAAAAG
LDT_RSV-A_M_1.1	8	PP376781.1	GGCAAATATGGAAACATACGTGAATAAACTTCACGAGGGCTCCACATACACAGCTGCTGTTCAATACAATGTCCTAGAAAAAG
LDT_RSV-A_M_1.1	8	PP352313.1	GGCAAATATGGAAACATACGTGAATAAACTTCACGAGGGCTCCACATACACAGCTGCTGTTCAATACAATGTCCTAGAAAAAG
LDT_RSV-A_M_1.1	8	ON237244.1	GGCAAATATGGAAACATACGTGAATAAACTTCACGAGGGCTCCACATACACAGCTGCTGTTCAATACAATGTCCTAGAAAAAG
LDT_RSV-A_M_1.1	8	PQ618036.1	GGCAAATATGGAAACATACGTGAATAAACTTCACGAGGGCTCCACATACACAGCTGCTGTTCAATACAATGTCCTAGAAAAAG
LDT_RSV-A_M_1.1	8	PP376535.1	GGCAAATATGGAAACATACGTGAATAAACTTCACGAGGGCTCCACATACACAGCTGCTGTTCAATACAATGTCCTAGAAAAAG
LDT_RSV-A_M_1.1	8	OR795388.1	GGCAAATATGGAAACATACGTGAATAAACTTCACGAGGGCTCCACATACACAGCTGCTGTTCAATACAATGTCCTAGAAAAAG
LDT_RSV-A_M_1.1	8	MH182037.1	GGCAAATATGGAAACATACGTGAATAAACTTCACGAGGGCTCCACATACACAGCTGCTGTTCAATACAATGTCCTAGAAAAAG
LDT_RSV-A_M_1.1	8	ON237275.1	GGCAAATATGGAAACATACGTGAATAAACTTCACGAGGGCTCCACATACACAGCTGCTGTTCAATACAATGTCCTAGAAAAAG
LDT_RSV-A_M_1.1	8	PP376522.1	GGCAAATATGGAAACATACGTGAATAAACTTCACGAGGGCTCCACATACACAGCTGCTGTTCAATACAATGTCCTAGAAAAAG
LDT_RSV-A_M_1.1	8	OM857319.1	GGCAAATATGGAAACATACGTGAATAAACTTCACGAGGGCTCCACATACACAGCTGCTGTTCAATACAATGTCCTAGAAAAAG
LDT_RSV-A_M_1.1	8	OR795395.1	GGCAAATATGGAAACATACGTGAATAAACTTCACGAGGGCTCCACATACACAGCTGCTGTTCAATACAATGTCCTAGAAAAAG
LDT_RSV-A_M_1.1	8	PP376679.1	GGCAAATATGGAAACATACGTGAATAAACTTCACGAGGGCTCCACATACACAGCTGCTGTTCAATACAATGTCCTAGAAAAAG
LDT_RSV-A_M_1.1	8	PP882670.1	GGCAAATATGGAAACATACGTGAATAAACTTCACGAGGGCTCCACATACACAGCTGCTGTTCAATACAATGTCCTAGAAAAAG
LDT_RSV-A_M_1.1	8	PP376267.1	GGCAAATATGGAAACATACGTGAATAAACTTCACGAGGGCTCCACATACACAGCTGCTGTTCAATACAATGTCCTAGAAAAAG
LDT_RSV-A_M_1.1	8	PP970041.1	GGCAAATATGGAAACATACGTGAATAAACTTCACGAGGGCTCCACATACACAGCTGCTGTTCAATACAATGTCCTAGAAAAAG
LDT_RSV-A_M_1.1	8	PP376404.1	GGCAAATATGGAAACATACGTGAATAAACTTCACGAGGGCTCCACATACACAGCTGCTGTTCAATACAATGTCCTAGAAAAAG
LDT_RSV-A_M_1.1	8	MZ515655.1	GGCAAATATGGAAACATACGTGAATAAACTTCACGAGGGCTCCACATACACAGCTGCTGTTCAATACAATGTCCTAGAAAAAG
LDT_RSV-A_M_1.1	8	PP376755.1	GGCAAATATGGAAACATACGTGAATAAACTTCACGAGGGCTCCACATACACAGCTGCTGTTCAATACAATGTCCTAGAAAAAG
LDT_RSV-A_M_1.1	8	PQ610203.2	GGCAAATATGGAAACATACGTGAATAAACTTCACGAGGGCTCCACATACACAGCTGCTGTTCAATACAATGTCCTAGAAAAAG
LDT_RSV-A_M_1.1	8	PP376546.1	GGCAAATATGGAAACATACGTGAATAAACTTCACGAGGGCTCCACATACACAGCTGCTGTTCAATACAATGTCCTAGAAAAAG
LDT_RSV-A_M_1.1	8	PP376770.1	GGCAAATATGGAAACATACGTGAATAAACTTCACGAGGGCTCCACATACACAGCTGCTGTTCAATACAATGTCCTAGAAAAAG
LDT_RSV-A_M_1.1	8	OR666537.1	GGCAAATATGGAAACATACGTGAATAAACTTCACGAGGGCTCCACATACACAGCTGCTGTTCAATACAATGTCCTAGAAAAAG
LDT_RSV-A_M_1.1	8	PV178656.1	GGCAAATATGGAAACATACGTGAATAAACTTCACGAGGGCTCCACATACACAGCTGCTGTTCAATACAATGTCCTAGAAAAAG
LDT_RSV-A_M_1.1	8	PQ638685.1	GGCAAATATGGAAACATACGTGAATAAACTTCACGAGGGCTCCACATACACAGCTGCTGTTCAATACAATGTCCTAGAAAAAG
LDT_RSV-A_M_1.1	8	PP748722.1	GGCAAATATGGAAACATACGTGAATAAACTTCACGAGGGCTCCACATACACAGCTGCTGTTCAATACAATGTCCTAGAAAAAG
LDT_RSV-A_M_1.1	8	PP376408.1	GGCAAATATGGAAACATACGTGAATAAACTTCACGAGGGCTCCACATACACAGCTGCTGTTCAATACAATGTCCTAGAAAAAG
LDT_RSV-A_M_1.1	8	PP376520.1	GGCAAATATGGAAACATACGTGAATAAACTTCACGAGGGCTCCACATACACAGCTGCTGTTCAATACAATGTCCTAGAAAAAG
LDT_RSV-A_M_1.1	8	MH181976.1	GGCAAATATGGAAACATACGTGAATAAACTTCACGAGGGCTCCACATACACAGCTGCTGTTCAATACAATGTCCTAGAAAAAG
LDT_RSV-A_M_1.1	8	LC862074.1	GGCAAATATGGAAACATACGTGAATAAACTTCACGAGGGCTCCACATACACAGCTGCTGTTCAATACAATGTCCTAGAAAAAG
LDT_RSV-A_M_1.1	8	PP376828.1	GGCAAATATGGAAACATACGTGAATAAACTTCACGAGGGCTCCACATACACAGCTGCTGTTCAATACAATGTCCTAGAAAAAG
LDT_RSV-A_M_1.1	8	PP376512.1	GGCAAATATGGAAACATACGTGAATAAACTTCACGAGGGCTCCACATACACAGCTGCTGTTCAATACAATGTCCTAGAAAAAG
LDT_RSV-A_M_1.1	8	PP376730.1	GGCAAATATGGAAACATACGTGAATAAACTTCACGAGGGCTCCACATACACAGCTGCTGTTCAATACAATGTCCTAGAAAAAG
LDT_RSV-A_M_1.1	8	OR466347.1	GGCAAATATGGAAACATACGTGAATAAACTTCACGAGGGCTCCACATACACAGCTGCTGTTCAATACAATGTCCTAGAAAAAG
LDT_RSV-A_M_1.1	8	PP376486.1	GGCAAATATGGAAACATACGTGAATAAACTTCACGAGGGCTCCACATACACAGCTGCTGTTCAATACAATGTCCTAGAAAAAG
LDT_RSV-A_M_1.1	8	MZ515987.1	GGCAAATATGGAAACATACGTGAATAAACTTCACGAGGGCTCCACATACACAGCTGCTGTTCAATACAATGTCCTAGAAAAAG
LDT_RSV-A_M_1.1	8	PX133034.1	GGCAAATATGGAAACATACGTGAATAAACTTCACGAGGGCTCCACATACACAGCTGCTGTTCAATACAATGTCCTAGAAAAAG
LDT_RSV-A_M_1.1	8	PP376295.1	GGCAAATATGGAAACATACGTGAATAAACTTCACGAGGGCTCCACATACACAGCTGCTGTTCAATACAATGTCCTAGAAAAAG
LDT_RSV-A_M_1.1	8	PP377535.1	GGCAAATATGGAAACATACGTGAATAAACTTCACGAGGGCTCCACATACACAGCTGCTGTTCAATACAATGTCCTAGAAAAAG
LDT_RSV-A_M_1.1	8	PQ348806.1	GGCAAATATGGAAACATACGTGAATAAACTTCACGAGGGCTCCACATACACAGCTGCTGTTCAATACAATGTCCTAGAAAAAG
LDT_RSV-A_M_1.1	8	MZ515641.1	GGCAAATATGGAAACATACGTGAATAAACTTCACGAGGGCTCCACATACACAGCTGCTGTTCAATACAATGTCCTAGAAAAAG
LDT_RSV-A_M_1.1	8	PQ618012.1	GGCAAATATGGAAACATACGTGAATAAACTTCACGAGGGCTCCACATACACAGCTGCTGTTCAATACAATGTCCTAGAAAAAG
LDT_RSV-A_M_1.1	8	MZ516028.1	GGCAAATATGGAAACATACGTGAATAAACTTCACGAGGGCTCCACATACACAGCTGCTGTTCAATACAATGTCCTAGAAAAAG
LDT_RSV-A_M_1.1	8	PP376463.1	GGCAAATATGGAAACATACGTGAATAAACTTCACGAGGGCTCCACATACACAGCTGCTGTTCAATACAATGTCCTAGAAAAAG
LDT_RSV-A_M_1.1	8	PP352322.1	GGCAAATATGGAAACATACGTGAATAAACTTCACGAGGGCTCCACATACACAGCTGCTGTTCAATACAATGTCCTAGAAAAAG
LDT_RSV-A_M_1.1	8	PP377517.1	GGCAAATATGGAAACATACGTGAATAAACTTCACGAGGGCTCCACATACACAGCTGCTGTTCAATACAATGTCCTAGAAAAAG
LDT_RSV-A_M_1.1	8	OZ262208.1	GGCAAATATGGAAACATACGTGAATAAACTTCACGAGGGCTCCACATACACAGCTGCTGTTCAATACAATGTCCTAGAAAAAG
LDT_RSV-A_M_1.1	8	PP376663.1	GGCAAATATGGAAACATACGTGAATAAACTTCACGAGGGCTCCACATACACAGCTGCTGTTCAATACAATGTCCTAGAAAAAG
LDT_RSV-A_M_1.1	8	PP151349.1	GGCAAATATGGAAACATACGTGAATAAACTTCACGAGGGCTCCACATACACAGCTGCTGTTCAATACAATGTCCTAGAAAAAG
LDT_RSV-A_M_1.1	8	OQ024110.1	GGCAAATATGGAAACATACGTGAATAAACTTCACGAGGGCTCCACATACACAGCTGCTGTTCAATACAATGTCCTAGAAAAAG
LDT_RSV-A_M_1.1	8	PP969956.1	GGCAAATATGGAAACATACGTGAATAAACTTCACGAGGGCTCCACATACACAGCTGCTGTTCAATACAATGTCCTAGAAAAAG
LDT_RSV-A_M_1.1	8	PP377585.1	GGCAAATATGGAAACATACGTGAATAAACTTCACGAGGGCTCCACATACACAGCTGCTGTTCAATACAATGTCCTAGAAAAAG
LDT_RSV-A_M_1.1	8	PP525314.1	GGCAAATATGGAAACATACGTGAATAAACTTCACGAGGGCTCCACATACACAGCTGCTGTTCAATACAATGTCCTAGAAAAAG
LDT_RSV-A_M_1.1	8	PV178634.1	GGCAAATATGGAAACATACGTGAATAAACTTCACGAGGGCTCCACATACACAGCTGCTGTTCAATACAATGTCCTAGAAAAAG
LDT_RSV-A_M_1.1	8	MZ516029.1	GGCAAATATGGAAACATACGTGAATAAACTTCACGAGGGCTCCACATACACAGCTGCTGTTCAATACAATGTCCTAGAAAAAG
LDT_RSV-A_M_1.1	8	OM857337.1	GGCAAATATGGAAACATACGTGAATAAACTTCACGAGGGCTCCACATACACAGCTGCTGTTCAATACAATGTCCTAGAAAAAG
LDT_RSV-A_M_1.1	8	OZ262237.1	GGCAAATATGGAAACATACGTGAATAAACTTCACGAGGGCTCCACATACACAGCTGCTGTTCAATACAATGTCCTAGAAAAAG
LDT_RSV-A_M_1.1	8	PP352367.1	GGCAAATATGGAAACATACGTGAATAAACTTCACGAGGGCTCCACATACACAGCTGCTGTTCAATACAATGTCCTAGAAAAAG
LDT_RSV-A_M_1.1	8	PP376749.1	GGCAAATATGGAAACATACGTGAATAAACTTCACGAGGGCTCCACATACACAGCTGCTGTTCAATACAATGTCCTAGAAAAAG
LDT_RSV-A_M_1.1	8	PQ618055.1	GGCAAATATGGAAACATACGTGAATAAACTTCACGAGGGCTCCACATACACAGCTGCTGTTCAATACAATGTCCTAGAAAAAG
LDT_RSV-A_M_1.1	8	PV367331.1	GGCAAATATGGAAACATACGTGAATAAACTTCACGAGGGCTCCACATACACAGCTGCTGTTCAATACAATGTCCTAGAAAAAG
LDT_RSV-A_M_1.1	8	PV178531.1	GGCAAATATGGAAACATACGTGAATAAACTTCACGAGGGCTCCACATACACAGCTGCTGTTCAATACAATGTCCTAGAAAAAG
LDT_RSV-A_M_1.1	8	PV178300.1	GGCAAATATGGAAACATACGTGAATAAACTTCACGAGGGCTCCACATACACAGCTGCTGTTCAATACAATGTCCTAGAAAAAG
LDT_RSV-A_M_1.1	8	OR666553.1	GGCAAATATGGAAACATACGTGAATAAACTTCACGAGGGCTCCACATACACAGCTGCTGTTCAATACAATGTCCTAGAAAAAG
LDT_RSV-A_M_1.1	8	PP770464.1	GGCAAATATGGAAACATACGTGAATAAACTTCACGAGGGCTCCACATACACAGCTGCTGTTCAATACAATGTCCTAGAAAAAG
LDT_RSV-A_M_1.1	8	PP352298.1	GGCAAATATGGAAACATACGTGAATAAACTTCACGAGGGCTCCACATACACAGCTGCTGTTCAATACAATGTCCTAGAAAAAG
LDT_RSV-A_M_1.1	8	OR466359.1	GGCAAATATGGAAACATACGTGAATAAACTTCACGAGGGCTCCACATACACAGCTGCTGTTCAATACAATGTCCTAGAAAAAG
LDT_RSV-A_M_1.1	8	OR287916.1	GGCAAATATGGAAACATACGTGAATAAACTTCACGAGGGCTCCACATACACAGCTGCTGTTCAATACAATGTCCTAGAAAAAG
LDT_RSV-A_M_1.1	8	PP377588.1	GGCAAATATGGAAACATACGTGAATAAACTTCACGAGGGCTCCACATACACAGCTGCTGTTCAATACAATGTCCTAGAAAAAG
LDT_RSV-A_M_1.1	8	PP376592.1	GGCAAATATGGAAACATACGTGAATAAACTTCACGAGGGCTCCACATACACAGCTGCTGTTCAATACAATGTCCTAGAAAAAG
LDT_RSV-A_M_1.1	8	OR666551.1	GGCAAATATGGAAACATACGTGAATAAACTTCACGAGGGCTCCACATACACAGCTGCTGTTCAATACAATGTCCTAGAAAAAG
LDT_RSV-A_M_1.1	8	LC871602.1	GGCAAATATGGAAACATACGTGAATAAACTTCACGAGGGCTCCACATACACAGCTGCTGTTCAATACAATGTCCTAGAAAAAG
LDT_RSV-A_M_1.1	8	PP376543.1	GGCAAATATGGAAACATACGTGAATAAACTTCACGAGGGCTCCACATACACAGCTGCTGTTCAATACAATGTCCTAGAAAAAG
LDT_RSV-A_M_1.1	8	MF001043.1	GGCAAATATGGAAACATACGTGAATAAACTTCACGAGGGCTCCACATACACAGCTGCTGTTCAATACAATGTCCTAGAAAAAG
LDT_RSV-A_M_1.1	8	ON237274.1	GGCAAATATGGAAACATACGTGAATAAACTTCACGAGGGCTCCACATACACAGCTGCTGTTCAATACAATGTCCTAGAAAAAG
LDT_RSV-A_M_1.1	8	OR666510.1	GGCAAATATGGAAACATACGTGAATAAACTTCACGAGGGCTCCACATACACAGCTGCTGTTCAATACAATGTCCTAGAAAAAG
LDT_RSV-A_M_1.1	8	PP495921.1	GGCAAATATGGAAACATACGTGAATAAACTTCACGAGGGCTCCACATACACAGCTGCTGTTCAATACAATGTCCTAGAAAAAG
LDT_RSV-A_M_1.1	8	PV178204.1	GGCAAATATGGAAACATACGTGAATAAACTTCACGAGGGCTCCACATACACAGCTGCTGTTCAATACAATGTCCTAGAAAAAG
LDT_RSV-A_M_1.1	8	KY654515.1	GGCAAATATGGAAACATACGTGAATAAACTTCACGAGGGCTCCACATACACAGCTGCTGTTCAATACAATGTCCTAGAAAAAG
LDT_RSV-A_M_1.1	8	OZ262259.1	GGCAAATATGGAAACATACGTGAATAAACTTCACGAGGGCTCCACATACACAGCTGCTGTTCAATACAATGTCCTAGAAAAAG
LDT_RSV-A_M_1.1	8	PP342418.1	GGCAAATATGGAAACATACGTGAATAAACTTCACGAGGGCTCCACATACACAGCTGCTGTTCAATACAATGTCCTAGAAAAAG
LDT_RSV-A_M_1.1	8	PP748683.1	GGCAAATATGGAAACATACGTGAATAAACTTCACGAGGGCTCCACATACACAGCTGCTGTTCAATACAATGTCCTAGAAAAAG
LDT_RSV-A_M_1.1	8	PP376424.1	GGCAAATATGGAAACATACGTGAATAAACTTCACGAGGGCTCCACATACACAGCTGCTGTTCAATACAATGTCCTAGAAAAAG
LDT_RSV-A_M_1.1	8	PP376397.1	GGCAAATATGGAAACATACGTGAATAAACTTCACGAGGGCTCCACATACACAGCTGCTGTTCAATACAATGTCCTAGAAAAAG
LDT_RSV-A_M_1.1	8	OR666568.1	GGCAAATATGGAAACATACGTGAATAAACTTCACGAGGGCTCCACATACACAGCTGCTGTTCAATACAATGTCCTAGAAAAAG
LDT_RSV-A_M_1.1	8	PP974132.1	GGCAAATATGGAAACATACGTGAATAAACTTCACGAGGGCTCCACATACACAGCTGCTGTTCAATACAATGTCCTAGAAAAAG
LDT_RSV-A_M_1.1	8	MZ515877.1	GGCAAATATGGAAACATACGTGAATAAACTTCACGAGGGCTCCACATACACAGCTGCTGTTCAATACAATGTCCTAGAAAAAG
LDT_RSV-A_M_1.1	8	PV367343.1	GGCAAATATGGAAACATACGTGAATAAACTTCACGAGGGCTCCACATACACAGCTGCTGTTCAATACAATGTCCTAGAAAAAG
LDT_RSV-A_M_1.1	8	PP525309.1	GGCAAATATGGAAACATACGTGAATAAACTTCACGAGGGCTCCACATACACAGCTGCTGTTCAATACAATGTCCTAGAAAAAG
LDT_RSV-A_M_1.1	8	PV717793.1	GGCAAATATGGAAACATACGTGAATAAACTTCACGAGGGCTCCACATACACAGCTGCTGTTCAATACAATGTCCTAGAAAAAG
LDT_RSV-A_M_1.1	8	PP352301.1	GGCAAATATGGAAACATACGTGAATAAACTTCACGAGGGCTCCACATACACAGCTGCTGTTCAATACAATGTCCTAGAAAAAG
LDT_RSV-A_M_1.1	8	PP352314.1	GGCAAATATGGAAACATACGTGAATAAACTTCACGAGGGCTCCACATACACAGCTGCTGTTCAATACAATGTCCTAGAAAAAG
LDT_RSV-A_M_1.1	8	PP377566.1	GGCAAATATGGAAACATACGTGAATAAACTTCACGAGGGCTCCACATACACAGCTGCTGTTCAATACAATGTCCTAGAAAAAG
LDT_RSV-A_M_1.1	8	PP376643.1	GGCAAATATGGAAACATACGTGAATAAACTTCACGAGGGCTCCACATACACAGCTGCTGTTCAATACAATGTCCTAGAAAAAG
LDT_RSV-A_M_1.1	8	LC862052.1	GGCAAATATGGAAACATACGTGAATAAACTTCACGAGGGCTCCACATACACAGCTGCTGTTCAATACAATGTCCTAGAAAAAG
LDT_RSV-A_M_1.1	8	PV367320.1	GGCAAATATGGAAACATACGTGAATAAACTTCACGAGGGCTCCACATACACAGCTGCTGTTCAATACAATGTCCTAGAAAAAG
LDT_RSV-A_M_1.1	8	PP784986.1	GGCAAATATGGAAACATACGTGAATAAACTTCACGAGGGCTCCACATACACAGCTGCTGTTCAATACAATGTCCTAGAAAAAG
LDT_RSV-A_M_1.1	8	OR795458.1	GGCAAATATGGAAACATACGTGAATAAACTTCACGAGGGCTCCACATACACAGCTGCTGTTCAATACAATGTCCTAGAAAAAG
LDT_RSV-A_M_1.1	8	PP974151.1	GGCAAATATGGAAACATACGTGAATAAACTTCACGAGGGCTCCACATACACAGCTGCTGTTCAATACAATGTCCTAGAAAAAG
LDT_RSV-A_M_1.1	8	PP508184.1	GGCAAATATGGAAACATACGTGAATAAACTTCACGAGGGCTCCACATACACAGCTGCTGTTCAATACAATGTCCTAGAAAAAG
LDT_RSV-A_M_1.1	8	PP508183.1	GGCAAATATGGAAACATACGTGAATAAACTTCACGAGGGCTCCACATACACAGCTGCTGTTCAATACAATGTCCTAGAAAAAG
LDT_RSV-A_M_1.1	8	MZ515780.1	GGCAAATATGGAAACATACGTGAATAAACTTCACGAGGGCTCCACATACACAGCTGCTGTTCAATACAATGTCCTAGAAAAAG
LDT_RSV-A_M_1.1	8	KY654509.1	GGCAAATATGGAAACATACGTGAATAAACTTCACGAGGGCTCCACATACACAGCTGCTGTTCAATACAATGTCCTAGAAAAAG
LDT_RSV-A_M_1.1	8	PP974120.1	GGCAAATATGGAAACATACGTGAATAAACTTCACGAGGGCTCCACATACACAGCTGCTGTTCAATACAATGTCCTAGAAAAAG
LDT_RSV-A_M_1.1	8	PP376373.1	GGCAAATATGGAAACATACGTGAATAAACTTCACGAGGGCTCCACATACACAGCTGCTGTTCAATACAATGTCCTAGAAAAAG
LDT_RSV-A_M_1.1	8	OR987486.1	GGCAAATATGGAAACATACGTGAATAAACTTCACGAGGGCTCCACATACACAGCTGCTGTTCAATACAATGTCCTAGAAAAAG
LDT_RSV-A_M_1.1	8	PV178413.1	GGCAAATATGGAAACATACGTGAATAAACTTCACGAGGGCTCCACATACACAGCTGCTGTTCAATACAATGTCCTAGAAAAAG
LDT_RSV-A_M_1.1	8	PP376510.1	GGCAAATATGGAAACATACGTGAATAAACTTCACGAGGGCTCCACATACACAGCTGCTGTTCAATACAATGTCCTAGAAAAAG
LDT_RSV-A_M_1.1	8	LC871598.1	GGCAAATATGGAAACATACGTGAATAAACTTCACGAGGGCTCCACATACACAGCTGCTGTTCAATACAATGTCCTAGAAAAAG
LDT_RSV-A_M_1.1	8	MH182054.1	GGCAAATATGGAAACATACGTGAATAAACTTCACGAGGGCTCCACATACACAGCTGCTGTTCAATACAATGTCCTAGAAAAAG
LDT_RSV-A_M_1.1	8	MZ515777.1	GGCAAATATGGAAACATACGTGAATAAACTTCACGAGGGCTCCACATACACAGCTGCTGTTCAATACAATGTCCTAGAAAAAG
LDT_RSV-A_M_1.1	8	PP376629.1	GGCAAATATGGAAACATACGTGAATAAACTTCACGAGGGCTCCACATACACAGCTGCTGTTCAATACAATGTCCTAGAAAAAG
LDT_RSV-A_M_1.1	8	PQ618068.1	GGCAAATATGGAAACATACGTGAATAAACTTCACGAGGGCTCCACATACACAGCTGCTGTTCAATACAATGTCCTAGAAAAAG
LDT_RSV-A_M_1.1	8	PP795149.1	GGCAAATATGGAAACATACGTGAATAAACTTCACGAGGGCTCCACATACACAGCTGCTGTTCAATACAATGTCCTAGAAAAAG
LDT_RSV-A_M_1.1	8	PP377510.1	GGCAAATATGGAAACATACGTGAATAAACTTCACGAGGGCTCCACATACACAGCTGCTGTTCAATACAATGTCCTAGAAAAAG
LDT_RSV-A_M_1.1	8	MZ515992.1	GGCAAATATGGAAACATACGTGAATAAACTTCACGAGGGCTCCACATACACAGCTGCTGTTCAATACAATGTCCTAGAAAAAG
LDT_RSV-A_M_1.1	8	PP352294.1	GGCAAATATGGAAACATACGTGAATAAACTTCACGAGGGCTCCACATACACAGCTGCTGTTCAATACAATGTCCTAGAAAAAG
LDT_RSV-A_M_1.1	8	ON237304.1	GGCAAATATGGAAACATACGTGAATAAACTTCACGAGGGCTCCACATACACAGCTGCTGTTCAATACAATGTCCTAGAAAAAG
LDT_RSV-A_M_1.1	8	OQ024147.1	GGCAAATATGGAAACATACGTGAATAAACTTCACGAGGGCTCCACATACACAGCTGCTGTTCAATACAATGTCCTAGAAAAAG
LDT_RSV-A_M_1.1	8	MG793382.1	GGCAAATATGGAAACATACGTGAATAAACTTCACGAGGGCTCCACATACACAGCTGCTGTTCAATACAATGTCCTAGAAAAAG
LDT_RSV-A_M_1.1	8	OK500258.1	GGCAAATATGGAAACATACGTGAATAAACTTCACGAGGGCTCCACATACACAGCTGCTGTTCAATACAATGTCCTAGAAAAAG
LDT_RSV-A_M_1.1	8	PP969959.1	GGCAAATATGGAAACATACGTGAATAAACTTCACGAGGGCTCCACATACACAGCTGCTGTTCAATACAATGTCCTAGAAAAAG
LDT_RSV-A_M_1.1	8	OZ262242.1	GGCAAATATGGAAACATACGTGAATAAACTTCACGAGGGCTCCACATACACAGCTGCTGTTCAATACAATGTCCTAGAAAAAG
LDT_RSV-A_M_1.1	8	PV367294.1	GGCAAATATGGAAACATACGTGAATAAACTTCACGAGGGCTCCACATACACAGCTGCTGTTCAATACAATGTCCTAGAAAAAG
LDT_RSV-A_M_1.1	8	OR795357.1	GGCAAATATGGAAACATACGTGAATAAACTTCACGAGGGCTCCACATACACAGCTGCTGTTCAATACAATGTCCTAGAAAAAG
LDT_RSV-A_M_1.1	8	OR466356.1	GGCAAATATGGAAACATACGTGAATAAACTTCACGAGGGCTCCACATACACAGCTGCTGTTCAATACAATGTCCTAGAAAAAG
LDT_RSV-A_M_1.1	8	PP974130.1	GGCAAATATGGAAACATACGTGAATAAACTTCACGAGGGCTCCACATACACAGCTGCTGTTCAATACAATGTCCTAGAAAAAG
LDT_RSV-A_M_1.1	8	PP377544.1	GGCAAATATGGAAACATACGTGAATAAACTTCACGAGGGCTCCACATACACAGCTGCTGTTCAATACAATGTCCTAGAAAAAG
LDT_RSV-A_M_1.1	8	PP151405.1	GGCAAATATGGAAACATACGTGAATAAACTTCACGAGGGCTCCACATACACAGCTGCTGTTCAATACAATGTCCTAGAAAAAG
LDT_RSV-A_M_1.1	8	PP376699.1	GGCAAATATGGAAACATACGTGAATAAACTTCACGAGGGCTCCACATACACAGCTGCTGTTCAATACAATGTCCTAGAAAAAG
LDT_RSV-A_M_1.1	8	OQ171899.1	GGCAAATATGGAAACATACGTGAATAAACTTCACGAGGGCTCCACATACACAGCTGCTGTTCAATACAATGTCCTAGAAAAAG
LDT_RSV-A_M_1.1	8	PP151399.1	GGCAAATATGGAAACATACGTGAATAAACTTCACGAGGGCTCCACATACACAGCTGCTGTTCAATACAATGTCCTAGAAAAAG
LDT_RSV-A_M_1.1	8	PV367333.1	GGCAAATATGGAAACATACGTGAATAAACTTCACGAGGGCTCCACATACACAGCTGCTGTTCAATACAATGTCCTAGAAAAAG
LDT_RSV-A_M_1.1	8	PP525310.1	GGCAAATATGGAAACATACGTGAATAAACTTCACGAGGGCTCCACATACACAGCTGCTGTTCAATACAATGTCCTAGAAAAAG
LDT_RSV-A_M_1.1	8	OR666547.1	GGCAAATATGGAAACATACGTGAATAAACTTCACGAGGGCTCCACATACACAGCTGCTGTTCAATACAATGTCCTAGAAAAAG
LDT_RSV-A_M_1.1	8	PP376438.1	GGCAAATATGGAAACATACGTGAATAAACTTCACGAGGGCTCCACATACACAGCTGCTGTTCAATACAATGTCCTAGAAAAAG
LDT_RSV-A_M_1.1	8	PP376554.1	GGCAAATATGGAAACATACGTGAATAAACTTCACGAGGGCTCCACATACACAGCTGCTGTTCAATACAATGTCCTAGAAAAAG
LDT_RSV-A_M_1.1	8	PP376359.1	GGCAAATATGGAAACATACGTGAATAAACTTCACGAGGGCTCCACATACACAGCTGCTGTTCAATACAATGTCCTAGAAAAAG
LDT_RSV-A_M_1.1	8	OR666528.1	GGCAAATATGGAAACATACGTGAATAAACTTCACGAGGGCTCCACATACACAGCTGCTGTTCAATACAATGTCCTAGAAAAAG
LDT_RSV-A_M_1.1	8	ON237349.1	GGCAAATATGGAAACATACGTGAATAAACTTCACGAGGGCTCCACATACACAGCTGCTGTTCAATACAATGTCCTAGAAAAAG
LDT_RSV-A_M_1.1	8	OR795400.1	GGCAAATATGGAAACATACGTGAATAAACTTCACGAGGGCTCCACATACACAGCTGCTGTTCAATACAATGTCCTAGAAAAAG
LDT_RSV-A_M_1.1	8	PQ899895.1	GGCAAATATGGAAACATACGTGAATAAACTTCACGAGGGCTCCACATACACAGCTGCTGTTCAATACAATGTCCTAGAAAAAG
LDT_RSV-A_M_1.1	8	OR795480.1	GGCAAATATGGAAACATACGTGAATAAACTTCACGAGGGCTCCACATACACAGCTGCTGTTCAATACAATGTCCTAGAAAAAG
LDT_RSV-A_M_1.1	8	OR795393.1	GGCAAATATGGAAACATACGTGAATAAACTTCACGAGGGCTCCACATACACAGCTGCTGTTCAATACAATGTCCTAGAAAAAG
LDT_RSV-A_M_1.1	8	PP352290.1	GGCAAATATGGAAACATACGTGAATAAACTTCACGAGGGCTCCACATACACAGCTGCTGTTCAATACAATGTCCTAGAAAAAG
LDT_RSV-A_M_1.1	8	PQ618075.1	GGCAAATATGGAAACATACGTGAATAAACTTCACGAGGGCTCCACATACACAGCTGCTGTTCAATACAATGTCCTAGAAAAAG
LDT_RSV-A_M_1.1	8	PP376604.1	GGCAAATATGGAAACATACGTGAATAAACTTCACGAGGGCTCCACATACACAGCTGCTGTTCAATACAATGTCCTAGAAAAAG
LDT_RSV-A_M_1.1	8	PQ618063.1	GGCAAATATGGAAACATACGTGAATAAACTTCACGAGGGCTCCACATACACAGCTGCTGTTCAATACAATGTCCTAGAAAAAG
LDT_RSV-A_M_1.1	8	PP376517.1	GGCAAATATGGAAACATACGTGAATAAACTTCACGAGGGCTCCACATACACAGCTGCTGTTCAATACAATGTCCTAGAAAAAG
LDT_RSV-A_M_1.1	8	PP376586.1	GGCAAATATGGAAACATACGTGAATAAACTTCACGAGGGCTCCACATACACAGCTGCTGTTCAATACAATGTCCTAGAAAAAG
LDT_RSV-A_M_1.1	8	PV178438.1	GGCAAATATGGAAACATACGTGAATAAACTTCACGAGGGCTCCACATACACAGCTGCTGTTCAATACAATGTCCTAGAAAAAG
LDT_RSV-A_M_1.1	8	OM857325.1	GGCAAATATGGAAACATACGTGAATAAACTTCACGAGGGCTCCACATACACAGCTGCTGTTCAATACAATGTCCTAGAAAAAG
LDT_RSV-A_M_1.1	8	PP376593.1	GGCAAATATGGAAACATACGTGAATAAACTTCACGAGGGCTCCACATACACAGCTGCTGTTCAATACAATGTCCTAGAAAAAG
LDT_RSV-A_M_1.1	8	OR666557.1	GGCAAATATGGAAACATACGTGAATAAACTTCACGAGGGCTCCACATACACAGCTGCTGTTCAATACAATGTCCTAGAAAAAG
LDT_RSV-A_M_1.1	8	OP890317.1	GGCAAATATGGAAACATACGTGAATAAACTTCACGAGGGCTCCACATACACAGCTGCTGTTCAATACAATGTCCTAGAAAAAG
LDT_RSV-A_M_1.1	8	MH182018.1	GGCAAATATGGAAACATACGTGAATAAACTTCACGAGGGCTCCACATACACAGCTGCTGTTCAATACAATGTCCTAGAAAAAG
LDT_RSV-A_M_1.1	8	MZ516014.1	GGCAAATATGGAAACATACGTGAATAAACTTCACGAGGGCTCCACATACACAGCTGCTGTTCAATACAATGTCCTAGAAAAAG
LDT_RSV-A_M_1.1	8	PP377567.1	GGCAAATATGGAAACATACGTGAATAAACTTCACGAGGGCTCCACATACACAGCTGCTGTTCAATACAATGTCCTAGAAAAAG
LDT_RSV-A_M_1.1	8	LC871586.1	GGCAAATATGGAAACATACGTGAATAAACTTCACGAGGGCTCCACATACACAGCTGCTGTTCAATACAATGTCCTAGAAAAAG
LDT_RSV-A_M_1.1	8	PP376671.1	GGCAAATATGGAAACATACGTGAATAAACTTCACGAGGGCTCCACATACACAGCTGCTGTTCAATACAATGTCCTAGAAAAAG
LDT_RSV-A_M_1.1	8	PP376794.1	GGCAAATATGGAAACATACGTGAATAAACTTCACGAGGGCTCCACATACACAGCTGCTGTTCAATACAATGTCCTAGAAAAAG
LDT_RSV-A_M_1.1	8	OR795422.1	GGCAAATATGGAAACATACGTGAATAAACTTCACGAGGGCTCCACATACACAGCTGCTGTTCAATACAATGTCCTAGAAAAAG
LDT_RSV-A_M_1.1	8	PP376478.1	GGCAAATATGGAAACATACGTGAATAAACTTCACGAGGGCTCCACATACACAGCTGCTGTTCAATACAATGTCCTAGAAAAAG
LDT_RSV-A_M_1.1	8	OZ262198.1	GGCAAATATGGAAACATACGTGAATAAACTTCACGAGGGCTCCACATACACAGCTGCTGTTCAATACAATGTCCTAGAAAAAG
LDT_RSV-A_M_1.1	8	OQ941769.1	GGCAAATATGGAAACATACGTGAATAAACTTCACGAGGGCTCCACATACACAGCTGCTGTTCAATACAATGTCCTAGAAAAAG
LDT_RSV-A_M_1.1	8	PV206801.1	GGCAAATATGGAAACATACGTGAATAAACTTCACGAGGGCTCCACATACACAGCTGCTGTTCAATACAATGTCCTAGAAAAAG
LDT_RSV-A_M_1.1	8	MH181934.1	GGCAAATATGGAAACATACGTGAATAAACTTCACGAGGGCTCCACATACACAGCTGCTGTTCAATACAATGTCCTAGAAAAAG
LDT_RSV-A_M_1.1	8	OR795478.1	GGCAAATATGGAAACATACGTGAATAAACTTCACGAGGGCTCCACATACACAGCTGCTGTTCAATACAATGTCCTAGAAAAAG
LDT_RSV-A_M_1.1	8	OR795461.1	GGCAAATATGGAAACATACGTGAATAAACTTCACGAGGGCTCCACATACACAGCTGCTGTTCAATACAATGTCCTAGAAAAAG
LDT_RSV-A_M_1.1	8	MZ221194.1	GGCAAATATGGAAACATACGTGAATAAACTTCACGAGGGCTCCACATACACAGCTGCTGTTCAATACAATGTCCTAGAAAAAG
LDT_RSV-A_M_1.1	8	KY654513.1	GGCAAATATGGAAACATACGTGAATAAACTTCACGAGGGCTCCACATACACAGCTGCTGTTCAATACAATGTCCTAGAAAAAG
LDT_RSV-A_M_1.1	8	PP376363.1	GGCAAATATGGAAACATACGTGAATAAACTTCACGAGGGCTCCACATACACAGCTGCTGTTCAATACAATGTCCTAGAAAAAG
LDT_RSV-A_M_1.1	8	MH181929.1	GGCAAATATGGAAACATACGTGAATAAACTTCACGAGGGCTCCACATACACAGCTGCTGTTCAATACAATGTCCTAGAAAAAG
LDT_RSV-A_M_1.1	8	PV211493.1	GGCAAATATGGAAACATACGTGAATAAACTTCACGAGGGCTCCACATACACAGCTGCTGTTCAATACAATGTCCTAGAAAAAG
LDT_RSV-A_M_1.1	8	MZ515555.1	GGCAAATATGGAAACATACGTGAATAAACTTCACGAGGGCTCCACATACACAGCTGCTGTTCAATACAATGTCCTAGAAAAAG
LDT_RSV-A_M_1.1	8	PP377536.1	GGCAAATATGGAAACATACGTGAATAAACTTCACGAGGGCTCCACATACACAGCTGCTGTTCAATACAATGTCCTAGAAAAAG
LDT_RSV-A_M_1.1	8	PP352324.1	GGCAAATATGGAAACATACGTGAATAAACTTCACGAGGGCTCCACATACACAGCTGCTGTTCAATACAATGTCCTAGAAAAAG
LDT_RSV-A_M_1.1	8	PP376752.1	GGCAAATATGGAAACATACGTGAATAAACTTCACGAGGGCTCCACATACACAGCTGCTGTTCAATACAATGTCCTAGAAAAAG
LDT_RSV-A_M_1.1	8	LC871582.1	GGCAAATATGGAAACATACGTGAATAAACTTCACGAGGGCTCCACATACACAGCTGCTGTTCAATACAATGTCCTAGAAAAAG
LDT_RSV-A_M_1.1	8	PP377514.1	GGCAAATATGGAAACATACGTGAATAAACTTCACGAGGGCTCCACATACACAGCTGCTGTTCAATACAATGTCCTAGAAAAAG
LDT_RSV-A_M_1.1	8	PV367293.1	GGCAAATATGGAAACATACGTGAATAAACTTCACGAGGGCTCCACATACACAGCTGCTGTTCAATACAATGTCCTAGAAAAAG
LDT_RSV-A_M_1.1	8	OQ024125.1	GGCAAATATGGAAACATACGTGAATAAACTTCACGAGGGCTCCACATACACAGCTGCTGTTCAATACAATGTCCTAGAAAAAG
LDT_RSV-A_M_1.1	8	MH182024.1	GGCAAATATGGAAACATACGTGAATAAACTTCACGAGGGCTCCACATACACAGCTGCTGTTCAATACAATGTCCTAGAAAAAG
LDT_RSV-A_M_1.1	8	PP376757.1	GGCAAATATGGAAACATACGTGAATAAACTTCACGAGGGCTCCACATACACAGCTGCTGTTCAATACAATGTCCTAGAAAAAG
LDT_RSV-A_M_1.1	8	PP352346.1	GGCAAATATGGAAACATACGTGAATAAACTTCACGAGGGCTCCACATACACAGCTGCTGTTCAATACAATGTCCTAGAAAAAG
LDT_RSV-A_M_1.1	8	OR795346.1	GGCAAATATGGAAACATACGTGAATAAACTTCACGAGGGCTCCACATACACAGCTGCTGTTCAATACAATGTCCTAGAAAAAG
LDT_RSV-A_M_1.1	8	PQ626971.1	GGCAAATATGGAAACATACGTGAATAAACTTCACGAGGGCTCCACATACACAGCTGCTGTTCAATACAATGTCCTAGAAAAAG
LDT_RSV-A_M_1.1	8	PP376753.1	GGCAAATATGGAAACATACGTGAATAAACTTCACGAGGGCTCCACATACACAGCTGCTGTTCAATACAATGTCCTAGAAAAAG
LDT_RSV-A_M_1.1	8	OQ941716.1	GGCAAATATGGAAACATACGTGAATAAACTTCACGAGGGCTCCACATACACAGCTGCTGTTCAATACAATGTCCTAGAAAAAG
LDT_RSV-A_M_1.1	8	MZ515666.1	GGCAAATATGGAAACATACGTGAATAAACTTCACGAGGGCTCCACATACACAGCTGCTGTTCAATACAATGTCCTAGAAAAAG
LDT_RSV-A_M_1.1	8	MZ516086.1	GGCAAATATGGAAACATACGTGAATAAACTTCACGAGGGCTCCACATACACAGCTGCTGTTCAATACAATGTCCTAGAAAAAG
LDT_RSV-A_M_1.1	8	PP376464.1	GGCAAATATGGAAACATACGTGAATAAACTTCACGAGGGCTCCACATACACAGCTGCTGTTCAATACAATGTCCTAGAAAAAG
LDT_RSV-A_M_1.1	8	KY654514.1	GGCAAATATGGAAACATACGTGAATAAACTTCACGAGGGCTCCACATACACAGCTGCTGTTCAATACAATGTCCTAGAAAAAG
LDT_RSV-A_M_1.1	8	MH181960.1	GGCAAATATGGAAACATACGTGAATAAACTTCACGAGGGCTCCACATACACAGCTGCTGTTCAATACAATGTCCTAGAAAAAG
LDT_RSV-A_M_1.1	8	PP376317.1	GGCAAATATGGAAACATACGTGAATAAACTTCACGAGGGCTCCACATACACAGCTGCTGTTCAATACAATGTCCTAGAAAAAG
LDT_RSV-A_M_1.1	8	ON237298.1	GGCAAATATGGAAACATACGTGAATAAACTTCACGAGGGCTCCACATACACAGCTGCTGTTCAATACAATGTCCTAGAAAAAG
LDT_RSV-A_M_1.1	8	OR143179.1	GGCAAATATGGAAACATACGTGAATAAACTTCACGAGGGCTCCACATACACAGCTGCTGTTCAATACAATGTCCTAGAAAAAG
LDT_RSV-A_M_1.1	8	PP376636.1	GGCAAATATGGAAACATACGTGAATAAACTTCACGAGGGCTCCACATACACAGCTGCTGTTCAATACAATGTCCTAGAAAAAG
LDT_RSV-A_M_1.1	8	OQ941726.1	GGCAAATATGGAAACATACGTGAATAAACTTCACGAGGGCTCCACATACACAGCTGCTGTTCAATACAATGTCCTAGAAAAAG
LDT_RSV-A_M_1.1	8	PQ638670.1	GGCAAATATGGAAACATACGTGAATAAACTTCACGAGGGCTCCACATACACAGCTGCTGTTCAATACAATGTCCTAGAAAAAG
LDT_RSV-A_M_1.1	8	MH182003.1	GGCAAATATGGAAACATACGTGAATAAACTTCACGAGGGCTCCACATACACAGCTGCTGTTCAATACAATGTCCTAGAAAAAG
LDT_RSV-A_M_1.1	8	PP795142.1	GGCAAATATGGAAACATACGTGAATAAACTTCACGAGGGCTCCACATACACAGCTGCTGTTCAATACAATGTCCTAGAAAAAG
LDT_RSV-A_M_1.1	8	OQ171902.1	GGCAAATATGGAAACATACGTGAATAAACTTCACGAGGGCTCCACATACACAGCTGCTGTTCAATACAATGTCCTAGAAAAAG
LDT_RSV-A_M_1.1	8	PP377561.1	GGCAAATATGGAAACATACGTGAATAAACTTCACGAGGGCTCCACATACACAGCTGCTGTTCAATACAATGTCCTAGAAAAAG
LDT_RSV-A_M_1.1	8	PP352292.1	GGCAAATATGGAAACATACGTGAATAAACTTCACGAGGGCTCCACATACACAGCTGCTGTTCAATACAATGTCCTAGAAAAAG
LDT_RSV-A_M_1.1	8	LC862033.1	GGCAAATATGGAAACATACGTGAATAAACTTCACGAGGGCTCCACATACACAGCTGCTGTTCAATACAATGTCCTAGAAAAAG
LDT_RSV-A_M_1.1	8	MZ516080.1	GGCAAATATGGAAACATACGTGAATAAACTTCACGAGGGCTCCACATACACAGCTGCTGTTCAATACAATGTCCTAGAAAAAG
LDT_RSV-A_M_1.1	8	PP376443.1	GGCAAATATGGAAACATACGTGAATAAACTTCACGAGGGCTCCACATACACAGCTGCTGTTCAATACAATGTCCTAGAAAAAG
LDT_RSV-A_M_1.1	8	MZ515688.1	GGCAAATATGGAAACATACGTGAATAAACTTCACGAGGGCTCCACATACACAGCTGCTGTTCAATACAATGTCCTAGAAAAAG
LDT_RSV-A_M_1.1	8	MN306029.1	GGCAAATATGGAAACATACGTGAATAAACTTCACGAGGGCTCCACATACACAGCTGCTGTTCAATACAATGTCCTAGAAAAAG
LDT_RSV-A_M_1.1	8	PP376481.1	GGCAAATATGGAAACATACGTGAATAAACTTCACGAGGGCTCCACATACACAGCTGCTGTTCAATACAATGTCCTAGAAAAAG
LDT_RSV-A_M_1.1	8	PP376401.1	GGCAAATATGGAAACATACGTGAATAAACTTCACGAGGGCTCCACATACACAGCTGCTGTTCAATACAATGTCCTAGAAAAAG
LDT_RSV-A_M_1.1	8	OR666505.1	GGCAAATATGGAAACATACGTGAATAAACTTCACGAGGGCTCCACATACACAGCTGCTGTTCAATACAATGTCCTAGAAAAAG
LDT_RSV-A_M_1.1	8	ON237258.1	GGCAAATATGGAAACATACGTGAATAAACTTCACGAGGGCTCCACATACACAGCTGCTGTTCAATACAATGTCCTAGAAAAAG
LDT_RSV-A_M_1.1	8	PQ618049.1	GGCAAATATGGAAACATACGTGAATAAACTTCACGAGGGCTCCACATACACAGCTGCTGTTCAATACAATGTCCTAGAAAAAG
LDT_RSV-A_M_1.1	8	OR466335.1	GGCAAATATGGAAACATACGTGAATAAACTTCACGAGGGCTCCACATACACAGCTGCTGTTCAATACAATGTCCTAGAAAAAG
LDT_RSV-A_M_1.1	8	MN630088.1	GGCAAATATGGAAACATACGTGAATAAACTTCACGAGGGCTCCACATACACAGCTGCTGTTCAATACAATGTCCTAGAAAAAG
LDT_RSV-A_M_1.1	8	OP890318.1	GGCAAATATGGAAACATACGTGAATAAACTTCACGAGGGCTCCACATACACAGCTGCTGTTCAATACAATGTCCTAGAAAAAG
LDT_RSV-A_M_1.1	8	PP377511.1	GGCAAATATGGAAACATACGTGAATAAACTTCACGAGGGCTCCACATACACAGCTGCTGTTCAATACAATGTCCTAGAAAAAG
LDT_RSV-A_M_1.1	8	PV367300.1	GGCAAATATGGAAACATACGTGAATAAACTTCACGAGGGCTCCACATACACAGCTGCTGTTCAATACAATGTCCTAGAAAAAG
LDT_RSV-A_M_1.1	8	OQ941774.1	GGCAAATATGGAAACATACGTGAATAAACTTCACGAGGGCTCCACATACACAGCTGCTGTTCAATACAATGTCCTAGAAAAAG
LDT_RSV-A_M_1.1	8	OM857332.1	GGCAAATATGGAAACATACGTGAATAAACTTCACGAGGGCTCCACATACACAGCTGCTGTTCAATACAATGTCCTAGAAAAAG
LDT_RSV-A_M_1.1	8	PP352323.1	GGCAAATATGGAAACATACGTGAATAAACTTCACGAGGGCTCCACATACACAGCTGCTGTTCAATACAATGTCCTAGAAAAAG
LDT_RSV-A_M_1.1	8	MZ515623.1	GGCAAATATGGAAACATACGTGAATAAACTTCACGAGGGCTCCACATACACAGCTGCTGTTCAATACAATGTCCTAGAAAAAG
LDT_RSV-A_M_1.1	8	OR522521.1	GGCAAATATGGAAACATACGTGAATAAACTTCACGAGGGCTCCACATACACAGCTGCTGTTCAATACAATGTCCTAGAAAAAG
LDT_RSV-A_M_1.1	8	PP376450.1	GGCAAATATGGAAACATACGTGAATAAACTTCACGAGGGCTCCACATACACAGCTGCTGTTCAATACAATGTCCTAGAAAAAG
LDT_RSV-A_M_1.1	8	MZ515619.1	GGCAAATATGGAAACATACGTGAATAAACTTCACGAGGGCTCCACATACACAGCTGCTGTTCAATACAATGTCCTAGAAAAAG
LDT_RSV-A_M_1.1	8	OR666521.1	GGCAAATATGGAAACATACGTGAATAAACTTCACGAGGGCTCCACATACACAGCTGCTGTTCAATACAATGTCCTAGAAAAAG
LDT_RSV-A_M_1.1	8	MZ515969.1	GGCAAATATGGAAACATACGTGAATAAACTTCACGAGGGCTCCACATACACAGCTGCTGTTCAATACAATGTCCTAGAAAAAG
LDT_RSV-A_M_1.1	8	PP377565.1	GGCAAATATGGAAACATACGTGAATAAACTTCACGAGGGCTCCACATACACAGCTGCTGTTCAATACAATGTCCTAGAAAAAG
LDT_RSV-A_M_1.1	8	PP342426.1	GGCAAATATGGAAACATACGTGAATAAACTTCACGAGGGCTCCACATACACAGCTGCTGTTCAATACAATGTCCTAGAAAAAG
LDT_RSV-A_M_1.1	8	PQ348884.1	GGCAAATATGGAAACATACGTGAATAAACTTCACGAGGGCTCCACATACACAGCTGCTGTTCAATACAATGTCCTAGAAAAAG
LDT_RSV-A_M_1.1	8	OP890327.1	GGCAAATATGGAAACATACGTGAATAAACTTCACGAGGGCTCCACATACACAGCTGCTGTTCAATACAATGTCCTAGAAAAAG
LDT_RSV-A_M_1.1	8	PP784987.1	GGCAAATATGGAAACATACGTGAATAAACTTCACGAGGGCTCCACATACACAGCTGCTGTTCAATACAATGTCCTAGAAAAAG
LDT_RSV-A_M_1.1	8	PP352372.1	GGCAAATATGGAAACATACGTGAATAAACTTCACGAGGGCTCCACATACACAGCTGCTGTTCAATACAATGTCCTAGAAAAAG
LDT_RSV-A_M_1.1	8	PV367324.1	GGCAAATATGGAAACATACGTGAATAAACTTCACGAGGGCTCCACATACACAGCTGCTGTTCAATACAATGTCCTAGAAAAAG
LDT_RSV-A_M_1.1	8	OM857291.1	GGCAAATATGGAAACATACGTGAATAAACTTCACGAGGGCTCCACATACACAGCTGCTGTTCAATACAATGTCCTAGAAAAAG
LDT_RSV-A_M_1.1	8	PP377575.1	GGCAAATATGGAAACATACGTGAATAAACTTCACGAGGGCTCCACATACACAGCTGCTGTTCAATACAATGTCCTAGAAAAAG
LDT_RSV-A_M_1.1	8	PV367330.1	GGCAAATATGGAAACATACGTGAATAAACTTCACGAGGGCTCCACATACACAGCTGCTGTTCAATACAATGTCCTAGAAAAAG
LDT_RSV-A_M_1.1	8	PP681244.1	GGCAAATATGGAAACATACGTGAATAAACTTCACGAGGGCTCCACATACACAGCTGCTGTTCAATACAATGTCCTAGAAAAAG
LDT_RSV-A_M_1.1	8	OR666509.1	GGCAAATATGGAAACATACGTGAATAAACTTCACGAGGGCTCCACATACACAGCTGCTGTTCAATACAATGTCCTAGAAAAAG
LDT_RSV-A_M_1.1	8	OR666559.1	GGCAAATATGGAAACATACGTGAATAAACTTCACGAGGGCTCCACATACACAGCTGCTGTTCAATACAATGTCCTAGAAAAAG
LDT_RSV-A_M_1.1	8	PQ618020.1	GGCAAATATGGAAACATACGTGAATAAACTTCACGAGGGCTCCACATACACAGCTGCTGTTCAATACAATGTCCTAGAAAAAG
LDT_RSV-A_M_1.1	8	PV546009.1	GGCAAATATGGAAACATACGTGAATAAACTTCACGAGGGCTCCACATACACAGCTGCTGTTCAATACAATGTCCTAGAAAAAG
LDT_RSV-A_M_1.1	8	ON237250.1	GGCAAATATGGAAACATACGTGAATAAACTTCACGAGGGCTCCACATACACAGCTGCTGTTCAATACAATGTCCTAGAAAAAG
LDT_RSV-A_M_1.1	8	MZ515811.1	GGCAAATATGGAAACATACGTGAATAAACTTCACGAGGGCTCCACATACACAGCTGCTGTTCAATACAATGTCCTAGAAAAAG
LDT_RSV-A_M_1.1	8	PP376789.1	GGCAAATATGGAAACATACGTGAATAAACTTCACGAGGGCTCCACATACACAGCTGCTGTTCAATACAATGTCCTAGAAAAAG
LDT_RSV-A_M_1.1	8	PP974157.1	GGCAAATATGGAAACATACGTGAATAAACTTCACGAGGGCTCCACATACACAGCTGCTGTTCAATACAATGTCCTAGAAAAAG
LDT_RSV-A_M_1.1	8	MN630097.1	GGCAAATATGGAAACATACGTGAATAAACTTCACGAGGGCTCCACATACACAGCTGCTGTTCAATACAATGTCCTAGAAAAAG
LDT_RSV-A_M_1.1	8	PQ348853.1	GGCAAATATGGAAACATACGTGAATAAACTTCACGAGGGCTCCACATACACAGCTGCTGTTCAATACAATGTCCTAGAAAAAG
LDT_RSV-A_M_1.1	8	PP151342.1	GGCAAATATGGAAACATACGTGAATAAACTTCACGAGGGCTCCACATACACAGCTGCTGTTCAATACAATGTCCTAGAAAAAG
LDT_RSV-A_M_1.1	8	LC862048.1	GGCAAATATGGAAACATACGTGAATAAACTTCACGAGGGCTCCACATACACAGCTGCTGTTCAATACAATGTCCTAGAAAAAG
LDT_RSV-A_M_1.1	8	MH181992.1	GGCAAATATGGAAACATACGTGAATAAACTTCACGAGGGCTCCACATACACAGCTGCTGTTCAATACAATGTCCTAGAAAAAG
LDT_RSV-A_M_1.1	8	PP795146.1	GGCAAATATGGAAACATACGTGAATAAACTTCACGAGGGCTCCACATACACAGCTGCTGTTCAATACAATGTCCTAGAAAAAG
LDT_RSV-A_M_1.1	8	ON237235.1	GGCAAATATGGAAACATACGTGAATAAACTTCACGAGGGCTCCACATACACAGCTGCTGTTCAATACAATGTCCTAGAAAAAG
LDT_RSV-A_M_1.1	8	PP525319.1	GGCAAATATGGAAACATACGTGAATAAACTTCACGAGGGCTCCACATACACAGCTGCTGTTCAATACAATGTCCTAGAAAAAG
LDT_RSV-A_M_1.1	8	OR666546.1	GGCAAATATGGAAACATACGTGAATAAACTTCACGAGGGCTCCACATACACAGCTGCTGTTCAATACAATGTCCTAGAAAAAG
LDT_RSV-A_M_1.1	8	MZ516012.1	GGCAAATATGGAAACATACGTGAATAAACTTCACGAGGGCTCCACATACACAGCTGCTGTTCAATACAATGTCCTAGAAAAAG
LDT_RSV-A_M_1.1	8	OK649639.1	GGCAAATATGGAAACATACGTGAATAAACTTCACGAGGGCTCCACATACACAGCTGCTGTTCAATACAATGTCCTAGAAAAAG
LDT_RSV-A_M_1.1	8	PP959045.1	GGCAAATATGGAAACATACGTGAATAAACTTCACGAGGGCTCCACATACACAGCTGCTGTTCAATACAATGTCCTAGAAAAAG
LDT_RSV-A_M_1.1	8	PV178471.1	GGCAAATATGGAAACATACGTGAATAAACTTCACGAGGGCTCCACATACACAGCTGCTGTTCAATACAATGTCCTAGAAAAAG
LDT_RSV-A_M_1.1	8	OQ941747.1	GGCAAATATGGAAACATACGTGAATAAACTTCACGAGGGCTCCACATACACAGCTGCTGTTCAATACAATGTCCTAGAAAAAG
LDT_RSV-A_M_1.1	8	PP376626.1	GGCAAATATGGAAACATACGTGAATAAACTTCACGAGGGCTCCACATACACAGCTGCTGTTCAATACAATGTCCTAGAAAAAG
LDT_RSV-A_M_1.1	8	OM857350.1	GGCAAATATGGAAACATACGTGAATAAACTTCACGAGGGCTCCACATACACAGCTGCTGTTCAATACAATGTCCTAGAAAAAG
LDT_RSV-A_M_1.1	8	PP352355.1	GGCAAATATGGAAACATACGTGAATAAACTTCACGAGGGCTCCACATACACAGCTGCTGTTCAATACAATGTCCTAGAAAAAG
LDT_RSV-A_M_1.1	8	MZ221195.1	GGCAAATATGGAAACATACGTGAATAAACTTCACGAGGGCTCCACATACACAGCTGCTGTTCAATACAATGTCCTAGAAAAAG
LDT_RSV-A_M_1.1	8	PP376350.1	GGCAAATATGGAAACATACGTGAATAAACTTCACGAGGGCTCCACATACACAGCTGCTGTTCAATACAATGTCCTAGAAAAAG
LDT_RSV-A_M_1.1	8	PP377579.1	GGCAAATATGGAAACATACGTGAATAAACTTCACGAGGGCTCCACATACACAGCTGCTGTTCAATACAATGTCCTAGAAAAAG
LDT_RSV-A_M_1.1	8	PV178213.1	GGCAAATATGGAAACATACGTGAATAAACTTCACGAGGGCTCCACATACACAGCTGCTGTTCAATACAATGTCCTAGAAAAAG
LDT_RSV-A_M_1.1	8	PP377547.1	GGCAAATATGGAAACATACGTGAATAAACTTCACGAGGGCTCCACATACACAGCTGCTGTTCAATACAATGTCCTAGAAAAAG
LDT_RSV-A_M_1.1	8	ON237333.1	GGCAAATATGGAAACATACGTGAATAAACTTCACGAGGGCTCCACATACACAGCTGCTGTTCAATACAATGTCCTAGAAAAAG
LDT_RSV-A_M_1.1	8	MZ515986.1	GGCAAATATGGAAACATACGTGAATAAACTTCACGAGGGCTCCACATACACAGCTGCTGTTCAATACAATGTCCTAGAAAAAG
LDT_RSV-A_M_1.1	8	PP376514.1	GGCAAATATGGAAACATACGTGAATAAACTTCACGAGGGCTCCACATACACAGCTGCTGTTCAATACAATGTCCTAGAAAAAG
LDT_RSV-A_M_1.1	8	OM857345.1	GGCAAATATGGAAACATACGTGAATAAACTTCACGAGGGCTCCACATACACAGCTGCTGTTCAATACAATGTCCTAGAAAAAG
LDT_RSV-A_M_1.1	8	PQ638663.1	GGCAAATATGGAAACATACGTGAATAAACTTCACGAGGGCTCCACATACACAGCTGCTGTTCAATACAATGTCCTAGAAAAAG
LDT_RSV-A_M_1.1	8	MZ516052.1	GGCAAATATGGAAACATACGTGAATAAACTTCACGAGGGCTCCACATACACAGCTGCTGTTCAATACAATGTCCTAGAAAAAG
LDT_RSV-A_M_1.1	8	PV116252.1	GGCAAATATGGAAACATACGTGAATAAACTTCACGAGGGCTCCACATACACAGCTGCTGTTCAATACAATGTCCTAGAAAAAG
LDT_RSV-A_M_1.1	8	PP376674.1	GGCAAATATGGAAACATACGTGAATAAACTTCACGAGGGCTCCACATACACAGCTGCTGTTCAATACAATGTCCTAGAAAAAG
LDT_RSV-A_M_1.1	8	PP376291.1	GGCAAATATGGAAACATACGTGAATAAACTTCACGAGGGCTCCACATACACAGCTGCTGTTCAATACAATGTCCTAGAAAAAG
LDT_RSV-A_M_1.1	8	OR666540.1	GGCAAATATGGAAACATACGTGAATAAACTTCACGAGGGCTCCACATACACAGCTGCTGTTCAATACAATGTCCTAGAAAAAG
LDT_RSV-A_M_1.1	8	PP525302.1	GGCAAATATGGAAACATACGTGAATAAACTTCACGAGGGCTCCACATACACAGCTGCTGTTCAATACAATGTCCTAGAAAAAG
LDT_RSV-A_M_1.1	8	ON237344.1	GGCAAATATGGAAACATACGTGAATAAACTTCACGAGGGCTCCACATACACAGCTGCTGTTCAATACAATGTCCTAGAAAAAG
LDT_RSV-A_M_1.1	8	PP795154.1	GGCAAATATGGAAACATACGTGAATAAACTTCACGAGGGCTCCACATACACAGCTGCTGTTCAATACAATGTCCTAGAAAAAG
LDT_RSV-A_M_1.1	8	LC862036.1	GGCAAATATGGAAACATACGTGAATAAACTTCACGAGGGCTCCACATACACAGCTGCTGTTCAATACAATGTCCTAGAAAAAG
LDT_RSV-A_M_1.1	8	PQ348965.1	GGCAAATATGGAAACATACGTGAATAAACTTCACGAGGGCTCCACATACACAGCTGCTGTTCAATACAATGTCCTAGAAAAAG
LDT_RSV-A_M_1.1	8	OM857289.1	GGCAAATATGGAAACATACGTGAATAAACTTCACGAGGGCTCCACATACACAGCTGCTGTTCAATACAATGTCCTAGAAAAAG
LDT_RSV-A_M_1.1	8	PP376308.1	GGCAAATATGGAAACATACGTGAATAAACTTCACGAGGGCTCCACATACACAGCTGCTGTTCAATACAATGTCCTAGAAAAAG
LDT_RSV-A_M_1.1	8	MH182044.1	GGCAAATATGGAAACATACGTGAATAAACTTCACGAGGGCTCCACATACACAGCTGCTGTTCAATACAATGTCCTAGAAAAAG
LDT_RSV-A_M_1.1	8	ON237317.1	GGCAAATATGGAAACATACGTGAATAAACTTCACGAGGGCTCCACATACACAGCTGCTGTTCAATACAATGTCCTAGAAAAAG
LDT_RSV-A_M_1.1	8	PP376301.1	GGCAAATATGGAAACATACGTGAATAAACTTCACGAGGGCTCCACATACACAGCTGCTGTTCAATACAATGTCCTAGAAAAAG
LDT_RSV-A_M_1.1	8	PP377537.1	GGCAAATATGGAAACATACGTGAATAAACTTCACGAGGGCTCCACATACACAGCTGCTGTTCAATACAATGTCCTAGAAAAAG
LDT_RSV-A_M_1.1	8	PQ348880.1	GGCAAATATGGAAACATACGTGAATAAACTTCACGAGGGCTCCACATACACAGCTGCTGTTCAATACAATGTCCTAGAAAAAG
LDT_RSV-A_M_1.1	8	OK500260.1	GGCAAATATGGAAACATACGTGAATAAACTTCACGAGGGCTCCACATACACAGCTGCTGTTCAATACAATGTCCTAGAAAAAG
LDT_RSV-A_M_1.1	8	MZ515989.1	GGCAAATATGGAAACATACGTGAATAAACTTCACGAGGGCTCCACATACACAGCTGCTGTTCAATACAATGTCCTAGAAAAAG
LDT_RSV-A_M_1.1	8	PP376666.1	GGCAAATATGGAAACATACGTGAATAAACTTCACGAGGGCTCCACATACACAGCTGCTGTTCAATACAATGTCCTAGAAAAAG
LDT_RSV-A_M_1.1	8	OR795449.1	GGCAAATATGGAAACATACGTGAATAAACTTCACGAGGGCTCCACATACACAGCTGCTGTTCAATACAATGTCCTAGAAAAAG
LDT_RSV-A_M_1.1	8	MZ515964.1	GGCAAATATGGAAACATACGTGAATAAACTTCACGAGGGCTCCACATACACAGCTGCTGTTCAATACAATGTCCTAGAAAAAG
LDT_RSV-A_M_1.1	8	OM857324.1	GGCAAATATGGAAACATACGTGAATAAACTTCACGAGGGCTCCACATACACAGCTGCTGTTCAATACAATGTCCTAGAAAAAG
LDT_RSV-A_M_1.1	8	PQ117649.1	GGCAAATATGGAAACATACGTGAATAAACTTCACGAGGGCTCCACATACACAGCTGCTGTTCAATACAATGTCCTAGAAAAAG
LDT_RSV-A_M_1.1	8	MZ515567.1	GGCAAATATGGAAACATACGTGAATAAACTTCACGAGGGCTCCACATACACAGCTGCTGTTCAATACAATGTCCTAGAAAAAG
LDT_RSV-A_M_1.1	8	MZ515842.1	GGCAAATATGGAAACATACGTGAATAAACTTCACGAGGGCTCCACATACACAGCTGCTGTTCAATACAATGTCCTAGAAAAAG
LDT_RSV-A_M_1.1	8	ON237284.1	GGCAAATATGGAAACATACGTGAATAAACTTCACGAGGGCTCCACATACACAGCTGCTGTTCAATACAATGTCCTAGAAAAAG
LDT_RSV-A_M_1.1	8	OR466353.1	GGCAAATATGGAAACATACGTGAATAAACTTCACGAGGGCTCCACATACACAGCTGCTGTTCAATACAATGTCCTAGAAAAAG
LDT_RSV-A_M_1.1	8	OQ941730.1	GGCAAATATGGAAACATACGTGAATAAACTTCACGAGGGCTCCACATACACAGCTGCTGTTCAATACAATGTCCTAGAAAAAG
LDT_RSV-A_M_1.1	8	ON237305.1	GGCAAATATGGAAACATACGTGAATAAACTTCACGAGGGCTCCACATACACAGCTGCTGTTCAATACAATGTCCTAGAAAAAG
LDT_RSV-A_M_1.1	8	OR795383.1	GGCAAATATGGAAACATACGTGAATAAACTTCACGAGGGCTCCACATACACAGCTGCTGTTCAATACAATGTCCTAGAAAAAG
LDT_RSV-A_M_1.1	8	PP376823.1	GGCAAATATGGAAACATACGTGAATAAACTTCACGAGGGCTCCACATACACAGCTGCTGTTCAATACAATGTCCTAGAAAAAG
LDT_RSV-A_M_1.1	8	OP890331.1	GGCAAATATGGAAACATACGTGAATAAACTTCACGAGGGCTCCACATACACAGCTGCTGTTCAATACAATGTCCTAGAAAAAG
LDT_RSV-A_M_1.1	8	MN630096.1	GGCAAATATGGAAACATACGTGAATAAACTTCACGAGGGCTCCACATACACAGCTGCTGTTCAATACAATGTCCTAGAAAAAG
LDT_RSV-A_M_1.1	8	OR666531.1	GGCAAATATGGAAACATACGTGAATAAACTTCACGAGGGCTCCACATACACAGCTGCTGTTCAATACAATGTCCTAGAAAAAG
LDT_RSV-A_M_1.1	8	PP970031.1	GGCAAATATGGAAACATACGTGAATAAACTTCACGAGGGCTCCACATACACAGCTGCTGTTCAATACAATGTCCTAGAAAAAG
LDT_RSV-A_M_1.1	8	PP748704.1	GGCAAATATGGAAACATACGTGAATAAACTTCACGAGGGCTCCACATACACAGCTGCTGTTCAATACAATGTCCTAGAAAAAG
LDT_RSV-A_M_1.1	8	PP376565.1	GGCAAATATGGAAACATACGTGAATAAACTTCACGAGGGCTCCACATACACAGCTGCTGTTCAATACAATGTCCTAGAAAAAG
LDT_RSV-A_M_1.1	8	MH181936.1	GGCAAATATGGAAACATACGTGAATAAACTTCACGAGGGCTCCACATACACAGCTGCTGTTCAATACAATGTCCTAGAAAAAG
LDT_RSV-A_M_1.1	8	PV178226.1	GGCAAATATGGAAACATACGTGAATAAACTTCACGAGGGCTCCACATACACAGCTGCTGTTCAATACAATGTCCTAGAAAAAG
LDT_RSV-A_M_1.1	8	LC862053.1	GGCAAATATGGAAACATACGTGAATAAACTTCACGAGGGCTCCACATACACAGCTGCTGTTCAATACAATGTCCTAGAAAAAG
LDT_RSV-A_M_1.1	8	MZ515749.1	GGCAAATATGGAAACATACGTGAATAAACTTCACGAGGGCTCCACATACACAGCTGCTGTTCAATACAATGTCCTAGAAAAAG
LDT_RSV-A_M_1.1	8	PP376470.1	GGCAAATATGGAAACATACGTGAATAAACTTCACGAGGGCTCCACATACACAGCTGCTGTTCAATACAATGTCCTAGAAAAAG
LDT_RSV-A_M_1.1	8	PP376431.1	GGCAAATATGGAAACATACGTGAATAAACTTCACGAGGGCTCCACATACACAGCTGCTGTTCAATACAATGTCCTAGAAAAAG
LDT_RSV-A_M_1.1	8	PV206803.1	GGCAAATATGGAAACATACGTGAATAAACTTCACGAGGGCTCCACATACACAGCTGCTGTTCAATACAATGTCCTAGAAAAAG
LDT_RSV-A_M_1.1	8	LC862027.1	GGCAAATATGGAAACATACGTGAATAAACTTCACGAGGGCTCCACATACACAGCTGCTGTTCAATACAATGTCCTAGAAAAAG
LDT_RSV-A_M_1.1	8	PQ899893.1	GGCAAATATGGAAACATACGTGAATAAACTTCACGAGGGCTCCACATACACAGCTGCTGTTCAATACAATGTCCTAGAAAAAG
LDT_RSV-A_M_1.1	8	OQ171929.1	GGCAAATATGGAAACATACGTGAATAAACTTCACGAGGGCTCCACATACACAGCTGCTGTTCAATACAATGTCCTAGAAAAAG
LDT_RSV-A_M_1.1	8	OZ262183.1	GGCAAATATGGAAACATACGTGAATAAACTTCACGAGGGCTCCACATACACAGCTGCTGTTCAATACAATGTCCTAGAAAAAG
LDT_RSV-A_M_1.1	8	PP376582.1	GGCAAATATGGAAACATACGTGAATAAACTTCACGAGGGCTCCACATACACAGCTGCTGTTCAATACAATGTCCTAGAAAAAG
LDT_RSV-A_M_1.1	8	PV178559.1	GGCAAATATGGAAACATACGTGAATAAACTTCACGAGGGCTCCACATACACAGCTGCTGTTCAATACAATGTCCTAGAAAAAG
LDT_RSV-A_M_1.1	8	OM857305.1	GGCAAATATGGAAACATACGTGAATAAACTTCACGAGGGCTCCACATACACAGCTGCTGTTCAATACAATGTCCTAGAAAAAG
LDT_RSV-A_M_1.1	8	PP376631.1	GGCAAATATGGAAACATACGTGAATAAACTTCACGAGGGCTCCACATACACAGCTGCTGTTCAATACAATGTCCTAGAAAAAG
LDT_RSV-A_M_1.1	8	OZ262285.1	GGCAAATATGGAAACATACGTGAATAAACTTCACGAGGGCTCCACATACACAGCTGCTGTTCAATACAATGTCCTAGAAAAAG
LDT_RSV-A_M_1.1	8	PV260467.1	GGCAAATATGGAAACATACGTGAATAAACTTCACGAGGGCTCCACATACACAGCTGCTGTTCAATACAATGTCCTAGAAAAAG
LDT_RSV-A_M_1.1	8	MW020596.1	GGCAAATATGGAAACATACGTGAATAAACTTCACGAGGGCTCCACATACACAGCTGCTGTTCAATACAATGTCCTAGAAAAAG
LDT_RSV-A_M_1.1	8	PQ638661.1	GGCAAATATGGAAACATACGTGAATAAACTTCACGAGGGCTCCACATACACAGCTGCTGTTCAATACAATGTCCTAGAAAAAG
LDT_RSV-A_M_1.1	8	OR795409.1	GGCAAATATGGAAACATACGTGAATAAACTTCACGAGGGCTCCACATACACAGCTGCTGTTCAATACAATGTCCTAGAAAAAG
LDT_RSV-A_M_1.1	8	LC862018.1	GGCAAATATGGAAACATACGTGAATAAACTTCACGAGGGCTCCACATACACAGCTGCTGTTCAATACAATGTCCTAGAAAAAG
LDT_RSV-A_M_1.1	8	MZ515679.1	GGCAAATATGGAAACATACGTGAATAAACTTCACGAGGGCTCCACATACACAGCTGCTGTTCAATACAATGTCCTAGAAAAAG
LDT_RSV-A_M_1.1	8	OM857334.1	GGCAAATATGGAAACATACGTGAATAAACTTCACGAGGGCTCCACATACACAGCTGCTGTTCAATACAATGTCCTAGAAAAAG
LDT_RSV-A_M_1.1	8	PQ610202.2	GGCAAATATGGAAACATACGTGAATAAACTTCACGAGGGCTCCACATACACAGCTGCTGTTCAATACAATGTCCTAGAAAAAG
LDT_RSV-A_M_1.1	8	PP376676.1	GGCAAATATGGAAACATACGTGAATAAACTTCACGAGGGCTCCACATACACAGCTGCTGTTCAATACAATGTCCTAGAAAAAG
LDT_RSV-A_M_1.1	8	LC862040.1	GGCAAATATGGAAACATACGTGAATAAACTTCACGAGGGCTCCACATACACAGCTGCTGTTCAATACAATGTCCTAGAAAAAG
LDT_RSV-A_M_1.1	8	PX133045.1	GGCAAATATGGAAACATACGTGAATAAACTTCACGAGGGCTCCACATACACAGCTGCTGTTCAATACAATGTCCTAGAAAAAG
LDT_RSV-A_M_1.1	8	OR466331.1	GGCAAATATGGAAACATACGTGAATAAACTTCACGAGGGCTCCACATACACAGCTGCTGTTCAATACAATGTCCTAGAAAAAG
LDT_RSV-A_M_1.1	8	OR795377.1	GGCAAATATGGAAACATACGTGAATAAACTTCACGAGGGCTCCACATACACAGCTGCTGTTCAATACAATGTCCTAGAAAAAG
LDT_RSV-A_M_1.1	8	PP151391.1	GGCAAATATGGAAACATACGTGAATAAACTTCACGAGGGCTCCACATACACAGCTGCTGTTCAATACAATGTCCTAGAAAAAG
LDT_RSV-A_M_1.1	8	PP377587.1	GGCAAATATGGAAACATACGTGAATAAACTTCACGAGGGCTCCACATACACAGCTGCTGTTCAATACAATGTCCTAGAAAAAG
LDT_RSV-A_M_1.1	8	PQ899863.1	GGCAAATATGGAAACATACGTGAATAAACTTCACGAGGGCTCCACATACACAGCTGCTGTTCAATACAATGTCCTAGAAAAAG
LDT_RSV-A_M_1.1	8	PV178654.1	GGCAAATATGGAAACATACGTGAATAAACTTCACGAGGGCTCCACATACACAGCTGCTGTTCAATACAATGTCCTAGAAAAAG
LDT_RSV-A_M_1.1	8	PQ618016.1	GGCAAATATGGAAACATACGTGAATAAACTTCACGAGGGCTCCACATACACAGCTGCTGTTCAATACAATGTCCTAGAAAAAG
LDT_RSV-A_M_1.1	8	PP376345.1	GGCAAATATGGAAACATACGTGAATAAACTTCACGAGGGCTCCACATACACAGCTGCTGTTCAATACAATGTCCTAGAAAAAG
LDT_RSV-A_M_1.1	8	PP376720.1	GGCAAATATGGAAACATACGTGAATAAACTTCACGAGGGCTCCACATACACAGCTGCTGTTCAATACAATGTCCTAGAAAAAG
LDT_RSV-A_M_1.1	8	MZ516120.1	GGCAAATATGGAAACATACGTGAATAAACTTCACGAGGGCTCCACATACACAGCTGCTGTTCAATACAATGTCCTAGAAAAAG
LDT_RSV-A_M_1.1	8	ON237296.1	GGCAAATATGGAAACATACGTGAATAAACTTCACGAGGGCTCCACATACACAGCTGCTGTTCAATACAATGTCCTAGAAAAAG
LDT_RSV-A_M_1.1	8	PP784985.1	GGCAAATATGGAAACATACGTGAATAAACTTCACGAGGGCTCCACATACACAGCTGCTGTTCAATACAATGTCCTAGAAAAAG
LDT_RSV-A_M_1.1	8	PP376440.1	GGCAAATATGGAAACATACGTGAATAAACTTCACGAGGGCTCCACATACACAGCTGCTGTTCAATACAATGTCCTAGAAAAAG
LDT_RSV-A_M_1.1	8	PQ899903.1	GGCAAATATGGAAACATACGTGAATAAACTTCACGAGGGCTCCACATACACAGCTGCTGTTCAATACAATGTCCTAGAAAAAG
LDT_RSV-A_M_1.1	8	ON237229.1	GGCAAATATGGAAACATACGTGAATAAACTTCACGAGGGCTCCACATACACAGCTGCTGTTCAATACAATGTCCTAGAAAAAG
LDT_RSV-A_M_1.1	8	PP352354.1	GGCAAATATGGAAACATACGTGAATAAACTTCACGAGGGCTCCACATACACAGCTGCTGTTCAATACAATGTCCTAGAAAAAG
LDT_RSV-A_M_1.1	8	OQ941731.1	GGCAAATATGGAAACATACGTGAATAAACTTCACGAGGGCTCCACATACACAGCTGCTGTTCAATACAATGTCCTAGAAAAAG
LDT_RSV-A_M_1.1	8	PP376415.1	GGCAAATATGGAAACATACGTGAATAAACTTCACGAGGGCTCCACATACACAGCTGCTGTTCAATACAATGTCCTAGAAAAAG
LDT_RSV-A_M_1.1	8	OR666519.1	GGCAAATATGGAAACATACGTGAATAAACTTCACGAGGGCTCCACATACACAGCTGCTGTTCAATACAATGTCCTAGAAAAAG
LDT_RSV-A_M_1.1	8	PP352282.1	GGCAAATATGGAAACATACGTGAATAAACTTCACGAGGGCTCCACATACACAGCTGCTGTTCAATACAATGTCCTAGAAAAAG
LDT_RSV-A_M_1.1	8	PP377556.1	GGCAAATATGGAAACATACGTGAATAAACTTCACGAGGGCTCCACATACACAGCTGCTGTTCAATACAATGTCCTAGAAAAAG
LDT_RSV-A_M_1.1	8	MZ515652.1	GGCAAATATGGAAACATACGTGAATAAACTTCACGAGGGCTCCACATACACAGCTGCTGTTCAATACAATGTCCTAGAAAAAG
LDT_RSV-A_M_1.1	8	PV178644.1	GGCAAATATGGAAACATACGTGAATAAACTTCACGAGGGCTCCACATACACAGCTGCTGTTCAATACAATGTCCTAGAAAAAG
LDT_RSV-A_M_1.1	8	MH181985.1	GGCAAATATGGAAACATACGTGAATAAACTTCACGAGGGCTCCACATACACAGCTGCTGTTCAATACAATGTCCTAGAAAAAG
LDT_RSV-A_M_1.1	8	PP882666.1	GGCAAATATGGAAACATACGTGAATAAACTTCACGAGGGCTCCACATACACAGCTGCTGTTCAATACAATGTCCTAGAAAAAG
LDT_RSV-A_M_1.1	8	PP376388.1	GGCAAATATGGAAACATACGTGAATAAACTTCACGAGGGCTCCACATACACAGCTGCTGTTCAATACAATGTCCTAGAAAAAG
LDT_RSV-A_M_1.1	8	PP151393.1	GGCAAATATGGAAACATACGTGAATAAACTTCACGAGGGCTCCACATACACAGCTGCTGTTCAATACAATGTCCTAGAAAAAG
LDT_RSV-A_M_1.1	8	OQ941718.1	GGCAAATATGGAAACATACGTGAATAAACTTCACGAGGGCTCCACATACACAGCTGCTGTTCAATACAATGTCCTAGAAAAAG
LDT_RSV-A_M_1.1	8	PP795164.1	GGCAAATATGGAAACATACGTGAATAAACTTCACGAGGGCTCCACATACACAGCTGCTGTTCAATACAATGTCCTAGAAAAAG
LDT_RSV-A_M_1.1	8	PP795160.1	GGCAAATATGGAAACATACGTGAATAAACTTCACGAGGGCTCCACATACACAGCTGCTGTTCAATACAATGTCCTAGAAAAAG
LDT_RSV-A_M_1.1	8	OK500265.1	GGCAAATATGGAAACATACGTGAATAAACTTCACGAGGGCTCCACATACACAGCTGCTGTTCAATACAATGTCCTAGAAAAAG
LDT_RSV-A_M_1.1	8	PQ638664.1	GGCAAATATGGAAACATACGTGAATAAACTTCACGAGGGCTCCACATACACAGCTGCTGTTCAATACAATGTCCTAGAAAAAG
LDT_RSV-A_M_1.1	8	PV206799.1	GGCAAATATGGAAACATACGTGAATAAACTTCACGAGGGCTCCACATACACAGCTGCTGTTCAATACAATGTCCTAGAAAAAG
LDT_RSV-A_M_1.1	8	OK649682.1	GGCAAATATGGAAACATACGTGAATAAACTTCACGAGGGCTCCACATACACAGCTGCTGTTCAATACAATGTCCTAGAAAAAG
LDT_RSV-A_M_1.1	8	PV367342.1	GGCAAATATGGAAACATACGTGAATAAACTTCACGAGGGCTCCACATACACAGCTGCTGTTCAATACAATGTCCTAGAAAAAG
LDT_RSV-A_M_1.1	8	PP352304.1	GGCAAATATGGAAACATACGTGAATAAACTTCACGAGGGCTCCACATACACAGCTGCTGTTCAATACAATGTCCTAGAAAAAG
LDT_RSV-A_M_1.1	8	PQ618022.1	GGCAAATATGGAAACATACGTGAATAAACTTCACGAGGGCTCCACATACACAGCTGCTGTTCAATACAATGTCCTAGAAAAAG
LDT_RSV-A_M_1.1	8	OR795469.1	GGCAAATATGGAAACATACGTGAATAAACTTCACGAGGGCTCCACATACACAGCTGCTGTTCAATACAATGTCCTAGAAAAAG
LDT_RSV-A_M_1.1	8	PP376576.1	GGCAAATATGGAAACATACGTGAATAAACTTCACGAGGGCTCCACATACACAGCTGCTGTTCAATACAATGTCCTAGAAAAAG
LDT_RSV-A_M_1.1	8	LC862073.1	GGCAAATATGGAAACATACGTGAATAAACTTCACGAGGGCTCCACATACACAGCTGCTGTTCAATACAATGTCCTAGAAAAAG
LDT_RSV-A_M_1.1	8	OR795370.1	GGCAAATATGGAAACATACGTGAATAAACTTCACGAGGGCTCCACATACACAGCTGCTGTTCAATACAATGTCCTAGAAAAAG
LDT_RSV-A_M_1.1	8	PQ052818.1	GGCAAATATGGAAACATACGTGAATAAACTTCACGAGGGCTCCACATACACAGCTGCTGTTCAATACAATGTCCTAGAAAAAG
LDT_RSV-A_M_1.1	8	PV178337.1	GGCAAATATGGAAACATACGTGAATAAACTTCACGAGGGCTCCACATACACAGCTGCTGTTCAATACAATGTCCTAGAAAAAG
LDT_RSV-A_M_1.1	8	OQ171920.1	GGCAAATATGGAAACATACGTGAATAAACTTCACGAGGGCTCCACATACACAGCTGCTGTTCAATACAATGTCCTAGAAAAAG
LDT_RSV-A_M_1.1	8	PQ618064.1	GGCAAATATGGAAACATACGTGAATAAACTTCACGAGGGCTCCACATACACAGCTGCTGTTCAATACAATGTCCTAGAAAAAG
LDT_RSV-A_M_1.1	8	PP377515.1	GGCAAATATGGAAACATACGTGAATAAACTTCACGAGGGCTCCACATACACAGCTGCTGTTCAATACAATGTCCTAGAAAAAG
LDT_RSV-A_M_1.1	8	PV178610.1	GGCAAATATGGAAACATACGTGAATAAACTTCACGAGGGCTCCACATACACAGCTGCTGTTCAATACAATGTCCTAGAAAAAG
LDT_RSV-A_M_1.1	8	PP352361.1	GGCAAATATGGAAACATACGTGAATAAACTTCACGAGGGCTCCACATACACAGCTGCTGTTCAATACAATGTCCTAGAAAAAG
LDT_RSV-A_M_1.1	8	OZ277684.1	GGCAAATATGGAAACATACGTGAATAAACTTCACGAGGGCTCCACATACACAGCTGCTGTTCAATACAATGTCCTAGAAAAAG
LDT_RSV-A_M_1.1	8	PP376834.1	GGCAAATATGGAAACATACGTGAATAAACTTCACGAGGGCTCCACATACACAGCTGCTGTTCAATACAATGTCCTAGAAAAAG
LDT_RSV-A_M_1.1	8	LC862020.1	GGCAAATATGGAAACATACGTGAATAAACTTCACGAGGGCTCCACATACACAGCTGCTGTTCAATACAATGTCCTAGAAAAAG
LDT_RSV-A_M_1.1	8	PV539271.1	GGCAAATATGGAAACATACGTGAATAAACTTCACGAGGGCTCCACATACACAGCTGCTGTTCAATACAATGTCCTAGAAAAAG
LDT_RSV-A_M_1.1	8	PP525304.1	GGCAAATATGGAAACATACGTGAATAAACTTCACGAGGGCTCCACATACACAGCTGCTGTTCAATACAATGTCCTAGAAAAAG
LDT_RSV-A_M_1.1	8	PQ348871.1	GGCAAATATGGAAACATACGTGAATAAACTTCACGAGGGCTCCACATACACAGCTGCTGTTCAATACAATGTCCTAGAAAAAG
LDT_RSV-A_M_1.1	8	PV367321.1	GGCAAATATGGAAACATACGTGAATAAACTTCACGAGGGCTCCACATACACAGCTGCTGTTCAATACAATGTCCTAGAAAAAG
LDT_RSV-A_M_1.1	8	PP376793.1	GGCAAATATGGAAACATACGTGAATAAACTTCACGAGGGCTCCACATACACAGCTGCTGTTCAATACAATGTCCTAGAAAAAG
LDT_RSV-A_M_1.1	8	OQ171909.1	GGCAAATATGGAAACATACGTGAATAAACTTCACGAGGGCTCCACATACACAGCTGCTGTTCAATACAATGTCCTAGAAAAAG
LDT_RSV-A_M_1.1	8	PP376686.1	GGCAAATATGGAAACATACGTGAATAAACTTCACGAGGGCTCCACATACACAGCTGCTGTTCAATACAATGTCCTAGAAAAAG
LDT_RSV-A_M_1.1	8	PP795132.1	GGCAAATATGGAAACATACGTGAATAAACTTCACGAGGGCTCCACATACACAGCTGCTGTTCAATACAATGTCCTAGAAAAAG
LDT_RSV-A_M_1.1	8	OR666532.1	GGCAAATATGGAAACATACGTGAATAAACTTCACGAGGGCTCCACATACACAGCTGCTGTTCAATACAATGTCCTAGAAAAAG
LDT_RSV-A_M_1.1	8	PP530275.1	GGCAAATATGGAAACATACGTGAATAAACTTCACGAGGGCTCCACATACACAGCTGCTGTTCAATACAATGTCCTAGAAAAAG
LDT_RSV-A_M_1.1	8	PP970033.1	GGCAAATATGGAAACATACGTGAATAAACTTCACGAGGGCTCCACATACACAGCTGCTGTTCAATACAATGTCCTAGAAAAAG
LDT_RSV-A_M_1.1	8	MZ515559.1	GGCAAATATGGAAACATACGTGAATAAACTTCACGAGGGCTCCACATACACAGCTGCTGTTCAATACAATGTCCTAGAAAAAG
LDT_RSV-A_M_1.1	8	MZ516132.1	GGCAAATATGGAAACATACGTGAATAAACTTCACGAGGGCTCCACATACACAGCTGCTGTTCAATACAATGTCCTAGAAAAAG
LDT_RSV-A_M_1.1	8	MH181946.1	GGCAAATATGGAAACATACGTGAATAAACTTCACGAGGGCTCCACATACACAGCTGCTGTTCAATACAATGTCCTAGAAAAAG
LDT_RSV-A_M_1.1	8	PQ618031.1	GGCAAATATGGAAACATACGTGAATAAACTTCACGAGGGCTCCACATACACAGCTGCTGTTCAATACAATGTCCTAGAAAAAG
LDT_RSV-A_M_1.1	8	PP970030.1	GGCAAATATGGAAACATACGTGAATAAACTTCACGAGGGCTCCACATACACAGCTGCTGTTCAATACAATGTCCTAGAAAAAG
LDT_RSV-A_M_1.1	8	OM857312.1	GGCAAATATGGAAACATACGTGAATAAACTTCACGAGGGCTCCACATACACAGCTGCTGTTCAATACAATGTCCTAGAAAAAG
LDT_RSV-A_M_1.1	8	PP376433.1	GGCAAATATGGAAACATACGTGAATAAACTTCACGAGGGCTCCACATACACAGCTGCTGTTCAATACAATGTCCTAGAAAAAG
LDT_RSV-A_M_1.1	8	PP377549.1	GGCAAATATGGAAACATACGTGAATAAACTTCACGAGGGCTCCACATACACAGCTGCTGTTCAATACAATGTCCTAGAAAAAG
LDT_RSV-A_M_1.1	8	MZ515956.1	GGCAAATATGGAAACATACGTGAATAAACTTCACGAGGGCTCCACATACACAGCTGCTGTTCAATACAATGTCCTAGAAAAAG
LDT_RSV-A_M_1.1	8	OQ171903.1	GGCAAATATGGAAACATACGTGAATAAACTTCACGAGGGCTCCACATACACAGCTGCTGTTCAATACAATGTCCTAGAAAAAG
LDT_RSV-A_M_1.1	8	MZ515772.1	GGCAAATATGGAAACATACGTGAATAAACTTCACGAGGGCTCCACATACACAGCTGCTGTTCAATACAATGTCCTAGAAAAAG
LDT_RSV-A_M_1.1	8	PQ788208.1	GGCAAATATGGAAACATACGTGAATAAACTTCACGAGGGCTCCACATACACAGCTGCTGTTCAATACAATGTCCTAGAAAAAG
LDT_RSV-A_M_1.1	8	PQ348877.1	GGCAAATATGGAAACATACGTGAATAAACTTCACGAGGGCTCCACATACACAGCTGCTGTTCAATACAATGTCCTAGAAAAAG
LDT_RSV-A_M_1.1	8	PP376632.1	GGCAAATATGGAAACATACGTGAATAAACTTCACGAGGGCTCCACATACACAGCTGCTGTTCAATACAATGTCCTAGAAAAAG
LDT_RSV-A_M_1.1	8	OQ171916.1	GGCAAATATGGAAACATACGTGAATAAACTTCACGAGGGCTCCACATACACAGCTGCTGTTCAATACAATGTCCTAGAAAAAG
LDT_RSV-A_M_1.1	8	PP376468.1	GGCAAATATGGAAACATACGTGAATAAACTTCACGAGGGCTCCACATACACAGCTGCTGTTCAATACAATGTCCTAGAAAAAG
LDT_RSV-A_M_1.1	8	PV178360.1	GGCAAATATGGAAACATACGTGAATAAACTTCACGAGGGCTCCACATACACAGCTGCTGTTCAATACAATGTCCTAGAAAAAG
LDT_RSV-A_M_1.1	8	PP525316.1	GGCAAATATGGAAACATACGTGAATAAACTTCACGAGGGCTCCACATACACAGCTGCTGTTCAATACAATGTCCTAGAAAAAG
LDT_RSV-A_M_1.1	8	LC862051.1	GGCAAATATGGAAACATACGTGAATAAACTTCACGAGGGCTCCACATACACAGCTGCTGTTCAATACAATGTCCTAGAAAAAG
LDT_RSV-A_M_1.1	8	PP376583.1	GGCAAATATGGAAACATACGTGAATAAACTTCACGAGGGCTCCACATACACAGCTGCTGTTCAATACAATGTCCTAGAAAAAG
LDT_RSV-A_M_1.1	8	PP376634.1	GGCAAATATGGAAACATACGTGAATAAACTTCACGAGGGCTCCACATACACAGCTGCTGTTCAATACAATGTCCTAGAAAAAG
LDT_RSV-A_M_1.1	8	PV178330.1	GGCAAATATGGAAACATACGTGAATAAACTTCACGAGGGCTCCACATACACAGCTGCTGTTCAATACAATGTCCTAGAAAAAG
LDT_RSV-A_M_1.1	8	OR466340.1	GGCAAATATGGAAACATACGTGAATAAACTTCACGAGGGCTCCACATACACAGCTGCTGTTCAATACAATGTCCTAGAAAAAG
LDT_RSV-A_M_1.1	8	OM857307.1	GGCAAATATGGAAACATACGTGAATAAACTTCACGAGGGCTCCACATACACAGCTGCTGTTCAATACAATGTCCTAGAAAAAG
LDT_RSV-A_M_1.1	8	OR666563.1	GGCAAATATGGAAACATACGTGAATAAACTTCACGAGGGCTCCACATACACAGCTGCTGTTCAATACAATGTCCTAGAAAAAG
LDT_RSV-A_M_1.1	8	PV388332.1	GGCAAATATGGAAACATACGTGAATAAACTTCACGAGGGCTCCACATACACAGCTGCTGTTCAATACAATGTCCTAGAAAAAG
LDT_RSV-A_M_1.1	8	PP377553.1	GGCAAATATGGAAACATACGTGAATAAACTTCACGAGGGCTCCACATACACAGCTGCTGTTCAATACAATGTCCTAGAAAAAG
LDT_RSV-A_M_1.1	8	LC871611.1	GGCAAATATGGAAACATACGTGAATAAACTTCACGAGGGCTCCACATACACAGCTGCTGTTCAATACAATGTCCTAGAAAAAG
LDT_RSV-A_M_1.1	8	OR795379.1	GGCAAATATGGAAACATACGTGAATAAACTTCACGAGGGCTCCACATACACAGCTGCTGTTCAATACAATGTCCTAGAAAAAG
LDT_RSV-A_M_1.1	8	LC862068.1	GGCAAATATGGAAACATACGTGAATAAACTTCACGAGGGCTCCACATACACAGCTGCTGTTCAATACAATGTCCTAGAAAAAG
LDT_RSV-A_M_1.1	8	PP352312.1	GGCAAATATGGAAACATACGTGAATAAACTTCACGAGGGCTCCACATACACAGCTGCTGTTCAATACAATGTCCTAGAAAAAG
LDT_RSV-A_M_1.1	8	PP681279.1	GGCAAATATGGAAACATACGTGAATAAACTTCACGAGGGCTCCACATACACAGCTGCTGTTCAATACAATGTCCTAGAAAAAG
LDT_RSV-A_M_1.1	8	MH181908.1	GGCAAATATGGAAACATACGTGAATAAACTTCACGAGGGCTCCACATACACAGCTGCTGTTCAATACAATGTCCTAGAAAAAG
LDT_RSV-A_M_1.1	8	OR666572.1	GGCAAATATGGAAACATACGTGAATAAACTTCACGAGGGCTCCACATACACAGCTGCTGTTCAATACAATGTCCTAGAAAAAG
LDT_RSV-A_M_1.1	8	OR143171.1	GGCAAATATGGAAACATACGTGAATAAACTTCACGAGGGCTCCACATACACAGCTGCTGTTCAATACAATGTCCTAGAAAAAG
LDT_RSV-A_M_1.1	8	PV367289.1	GGCAAATATGGAAACATACGTGAATAAACTTCACGAGGGCTCCACATACACAGCTGCTGTTCAATACAATGTCCTAGAAAAAG
LDT_RSV-A_M_1.1	8	OR795342.1	GGCAAATATGGAAACATACGTGAATAAACTTCACGAGGGCTCCACATACACAGCTGCTGTTCAATACAATGTCCTAGAAAAAG
LDT_RSV-A_M_1.1	8	PP525321.1	GGCAAATATGGAAACATACGTGAATAAACTTCACGAGGGCTCCACATACACAGCTGCTGTTCAATACAATGTCCTAGAAAAAG
LDT_RSV-A_M_1.1	8	MZ516112.1	GGCAAATATGGAAACATACGTGAATAAACTTCACGAGGGCTCCACATACACAGCTGCTGTTCAATACAATGTCCTAGAAAAAG
LDT_RSV-A_M_1.1	8	OR666562.1	GGCAAATATGGAAACATACGTGAATAAACTTCACGAGGGCTCCACATACACAGCTGCTGTTCAATACAATGTCCTAGAAAAAG
LDT_RSV-A_M_1.1	8	PP376452.1	GGCAAATATGGAAACATACGTGAATAAACTTCACGAGGGCTCCACATACACAGCTGCTGTTCAATACAATGTCCTAGAAAAAG
LDT_RSV-A_M_1.1	8	OP890329.1	GGCAAATATGGAAACATACGTGAATAAACTTCACGAGGGCTCCACATACACAGCTGCTGTTCAATACAATGTCCTAGAAAAAG
LDT_RSV-A_M_1.1	8	OQ941711.1	GGCAAATATGGAAACATACGTGAATAAACTTCACGAGGGCTCCACATACACAGCTGCTGTTCAATACAATGTCCTAGAAAAAG
LDT_RSV-A_M_1.1	8	PP377525.1	GGCAAATATGGAAACATACGTGAATAAACTTCACGAGGGCTCCACATACACAGCTGCTGTTCAATACAATGTCCTAGAAAAAG
LDT_RSV-A_M_1.1	8	OR795475.1	GGCAAATATGGAAACATACGTGAATAAACTTCACGAGGGCTCCACATACACAGCTGCTGTTCAATACAATGTCCTAGAAAAAG
LDT_RSV-A_M_1.1	8	LC862054.1	GGCAAATATGGAAACATACGTGAATAAACTTCACGAGGGCTCCACATACACAGCTGCTGTTCAATACAATGTCCTAGAAAAAG
LDT_RSV-A_M_1.1	8	ON237313.1	GGCAAATATGGAAACATACGTGAATAAACTTCACGAGGGCTCCACATACACAGCTGCTGTTCAATACAATGTCCTAGAAAAAG
LDT_RSV-A_M_1.1	8	PP376283.1	GGCAAATATGGAAACATACGTGAATAAACTTCACGAGGGCTCCACATACACAGCTGCTGTTCAATACAATGTCCTAGAAAAAG
LDT_RSV-A_M_1.1	8	LC862019.1	GGCAAATATGGAAACATACGTGAATAAACTTCACGAGGGCTCCACATACACAGCTGCTGTTCAATACAATGTCCTAGAAAAAG
LDT_RSV-A_M_1.1	8	PP748695.1	GGCAAATATGGAAACATACGTGAATAAACTTCACGAGGGCTCCACATACACAGCTGCTGTTCAATACAATGTCCTAGAAAAAG
LDT_RSV-A_M_1.1	8	PP376740.1	GGCAAATATGGAAACATACGTGAATAAACTTCACGAGGGCTCCACATACACAGCTGCTGTTCAATACAATGTCCTAGAAAAAG
LDT_RSV-A_M_1.1	8	PP376822.1	GGCAAATATGGAAACATACGTGAATAAACTTCACGAGGGCTCCACATACACAGCTGCTGTTCAATACAATGTCCTAGAAAAAG
LDT_RSV-A_M_1.1	8	OP320383.1	GGCAAATATGGAAACATACGTGAATAAACTTCACGAGGGCTCCACATACACAGCTGCTGTTCAATACAATGTCCTAGAAAAAG
LDT_RSV-A_M_1.1	8	ON237308.1	GGCAAATATGGAAACATACGTGAATAAACTTCACGAGGGCTCCACATACACAGCTGCTGTTCAATACAATGTCCTAGAAAAAG
LDT_RSV-A_M_1.1	8	PV178641.1	GGCAAATATGGAAACATACGTGAATAAACTTCACGAGGGCTCCACATACACAGCTGCTGTTCAATACAATGTCCTAGAAAAAG
LDT_RSV-A_M_1.1	8	OZ262276.1	GGCAAATATGGAAACATACGTGAATAAACTTCACGAGGGCTCCACATACACAGCTGCTGTTCAATACAATGTCCTAGAAAAAG
LDT_RSV-A_M_1.1	8	PP376395.1	GGCAAATATGGAAACATACGTGAATAAACTTCACGAGGGCTCCACATACACAGCTGCTGTTCAATACAATGTCCTAGAAAAAG
LDT_RSV-A_M_1.1	8	PP352295.1	GGCAAATATGGAAACATACGTGAATAAACTTCACGAGGGCTCCACATACACAGCTGCTGTTCAATACAATGTCCTAGAAAAAG
LDT_RSV-A_M_1.1	8	PP376808.1	GGCAAATATGGAAACATACGTGAATAAACTTCACGAGGGCTCCACATACACAGCTGCTGTTCAATACAATGTCCTAGAAAAAG
LDT_RSV-A_M_1.1	8	OR795466.1	GGCAAATATGGAAACATACGTGAATAAACTTCACGAGGGCTCCACATACACAGCTGCTGTTCAATACAATGTCCTAGAAAAAG
LDT_RSV-A_M_1.1	8	ON729318.1	GGCAAATATGGAAACATACGTGAATAAACTTCACGAGGGCTCCACATACACAGCTGCTGTTCAATACAATGTCCTAGAAAAAG
LDT_RSV-A_M_1.1	8	OR795438.1	GGCAAATATGGAAACATACGTGAATAAACTTCACGAGGGCTCCACATACACAGCTGCTGTTCAATACAATGTCCTAGAAAAAG
LDT_RSV-A_M_1.1	8	PP203261.1	GGCAAATATGGAAACATACGTGAATAAACTTCACGAGGGCTCCACATACACAGCTGCTGTTCAATACAATGTCCTAGAAAAAG
LDT_RSV-A_M_1.1	8	PQ618042.1	GGCAAATATGGAAACATACGTGAATAAACTTCACGAGGGCTCCACATACACAGCTGCTGTTCAATACAATGTCCTAGAAAAAG
LDT_RSV-A_M_1.1	8	PP376417.1	GGCAAATATGGAAACATACGTGAATAAACTTCACGAGGGCTCCACATACACAGCTGCTGTTCAATACAATGTCCTAGAAAAAG
LDT_RSV-A_M_1.1	8	PP681283.1	GGCAAATATGGAAACATACGTGAATAAACTTCACGAGGGCTCCACATACACAGCTGCTGTTCAATACAATGTCCTAGAAAAAG
LDT_RSV-A_M_1.1	8	MH447954.1	GGCAAATATGGAAACATACGTGAATAAACTTCACGAGGGCTCCACATACACAGCTGCTGTTCAATACAATGTCCTAGAAAAAG
LDT_RSV-A_M_1.1	8	ON237262.1	GGCAAATATGGAAACATACGTGAATAAACTTCACGAGGGCTCCACATACACAGCTGCTGTTCAATACAATGTCCTAGAAAAAG
LDT_RSV-A_M_1.1	8	MZ515921.1	GGCAAATATGGAAACATACGTGAATAAACTTCACGAGGGCTCCACATACACAGCTGCTGTTCAATACAATGTCCTAGAAAAAG
LDT_RSV-A_M_1.1	8	PV367326.1	GGCAAATATGGAAACATACGTGAATAAACTTCACGAGGGCTCCACATACACAGCTGCTGTTCAATACAATGTCCTAGAAAAAG
LDT_RSV-A_M_1.1	8	PP882676.1	GGCAAATATGGAAACATACGTGAATAAACTTCACGAGGGCTCCACATACACAGCTGCTGTTCAATACAATGTCCTAGAAAAAG
LDT_RSV-A_M_1.1	8	PX133037.1	GGCAAATATGGAAACATACGTGAATAAACTTCACGAGGGCTCCACATACACAGCTGCTGTTCAATACAATGTCCTAGAAAAAG
LDT_RSV-A_M_1.1	8	PP376772.1	GGCAAATATGGAAACATACGTGAATAAACTTCACGAGGGCTCCACATACACAGCTGCTGTTCAATACAATGTCCTAGAAAAAG
LDT_RSV-A_M_1.1	8	OQ941742.1	GGCAAATATGGAAACATACGTGAATAAACTTCACGAGGGCTCCACATACACAGCTGCTGTTCAATACAATGTCCTAGAAAAAG
LDT_RSV-A_M_1.1	8	PP376398.1	GGCAAATATGGAAACATACGTGAATAAACTTCACGAGGGCTCCACATACACAGCTGCTGTTCAATACAATGTCCTAGAAAAAG
LDT_RSV-A_M_1.1	8	MZ515692.1	GGCAAATATGGAAACATACGTGAATAAACTTCACGAGGGCTCCACATACACAGCTGCTGTTCAATACAATGTCCTAGAAAAAG
LDT_RSV-A_M_1.1	8	PQ117650.1	GGCAAATATGGAAACATACGTGAATAAACTTCACGAGGGCTCCACATACACAGCTGCTGTTCAATACAATGTCCTAGAAAAAG
LDT_RSV-A_M_1.1	8	OQ941735.1	GGCAAATATGGAAACATACGTGAATAAACTTCACGAGGGCTCCACATACACAGCTGCTGTTCAATACAATGTCCTAGAAAAAG
LDT_RSV-A_M_1.1	8	MH181997.1	GGCAAATATGGAAACATACGTGAATAAACTTCACGAGGGCTCCACATACACAGCTGCTGTTCAATACAATGTCCTAGAAAAAG
LDT_RSV-A_M_1.1	8	PQ899890.1	GGCAAATATGGAAACATACGTGAATAAACTTCACGAGGGCTCCACATACACAGCTGCTGTTCAATACAATGTCCTAGAAAAAG
LDT_RSV-A_M_1.1	8	PP376488.1	GGCAAATATGGAAACATACGTGAATAAACTTCACGAGGGCTCCACATACACAGCTGCTGTTCAATACAATGTCCTAGAAAAAG
LDT_RSV-A_M_1.1	8	PP376528.1	GGCAAATATGGAAACATACGTGAATAAACTTCACGAGGGCTCCACATACACAGCTGCTGTTCAATACAATGTCCTAGAAAAAG
LDT_RSV-A_M_1.1	8	OM857322.1	GGCAAATATGGAAACATACGTGAATAAACTTCACGAGGGCTCCACATACACAGCTGCTGTTCAATACAATGTCCTAGAAAAAG
LDT_RSV-A_M_1.1	8	PP352305.1	GGCAAATATGGAAACATACGTGAATAAACTTCACGAGGGCTCCACATACACAGCTGCTGTTCAATACAATGTCCTAGAAAAAG
LDT_RSV-A_M_1.1	8	PQ618073.1	GGCAAATATGGAAACATACGTGAATAAACTTCACGAGGGCTCCACATACACAGCTGCTGTTCAATACAATGTCCTAGAAAAAG
LDT_RSV-A_M_1.1	8	PP376738.1	GGCAAATATGGAAACATACGTGAATAAACTTCACGAGGGCTCCACATACACAGCTGCTGTTCAATACAATGTCCTAGAAAAAG
LDT_RSV-A_M_1.1	8	PQ348802.1	GGCAAATATGGAAACATACGTGAATAAACTTCACGAGGGCTCCACATACACAGCTGCTGTTCAATACAATGTCCTAGAAAAAG
LDT_RSV-A_M_1.1	8	ON237343.1	GGCAAATATGGAAACATACGTGAATAAACTTCACGAGGGCTCCACATACACAGCTGCTGTTCAATACAATGTCCTAGAAAAAG
LDT_RSV-A_M_1.1	8	PP376714.1	GGCAAATATGGAAACATACGTGAATAAACTTCACGAGGGCTCCACATACACAGCTGCTGTTCAATACAATGTCCTAGAAAAAG
LDT_RSV-A_M_1.1	8	OM857271.1	GGCAAATATGGAAACATACGTGAATAAACTTCACGAGGGCTCCACATACACAGCTGCTGTTCAATACAATGTCCTAGAAAAAG
LDT_RSV-A_M_1.1	8	PV367328.1	GGCAAATATGGAAACATACGTGAATAAACTTCACGAGGGCTCCACATACACAGCTGCTGTTCAATACAATGTCCTAGAAAAAG
LDT_RSV-A_M_1.1	8	PP970056.1	GGCAAATATGGAAACATACGTGAATAAACTTCACGAGGGCTCCACATACACAGCTGCTGTTCAATACAATGTCCTAGAAAAAG
LDT_RSV-A_M_1.1	8	PP795136.1	GGCAAATATGGAAACATACGTGAATAAACTTCACGAGGGCTCCACATACACAGCTGCTGTTCAATACAATGTCCTAGAAAAAG
LDT_RSV-A_M_1.1	8	MZ515696.1	GGCAAATATGGAAACATACGTGAATAAACTTCACGAGGGCTCCACATACACAGCTGCTGTTCAATACAATGTCCTAGAAAAAG
LDT_RSV-A_M_1.1	8	ON237345.1	GGCAAATATGGAAACATACGTGAATAAACTTCACGAGGGCTCCACATACACAGCTGCTGTTCAATACAATGTCCTAGAAAAAG
LDT_RSV-A_M_1.1	8	MZ515703.1	GGCAAATATGGAAACATACGTGAATAAACTTCACGAGGGCTCCACATACACAGCTGCTGTTCAATACAATGTCCTAGAAAAAG
LDT_RSV-A_M_1.1	8	PP376574.1	GGCAAATATGGAAACATACGTGAATAAACTTCACGAGGGCTCCACATACACAGCTGCTGTTCAATACAATGTCCTAGAAAAAG
LDT_RSV-A_M_1.1	8	PP974150.1	GGCAAATATGGAAACATACGTGAATAAACTTCACGAGGGCTCCACATACACAGCTGCTGTTCAATACAATGTCCTAGAAAAAG
LDT_RSV-A_M_1.1	8	OM857293.1	GGCAAATATGGAAACATACGTGAATAAACTTCACGAGGGCTCCACATACACAGCTGCTGTTCAATACAATGTCCTAGAAAAAG
LDT_RSV-A_M_1.1	8	PQ348876.1	GGCAAATATGGAAACATACGTGAATAAACTTCACGAGGGCTCCACATACACAGCTGCTGTTCAATACAATGTCCTAGAAAAAG
LDT_RSV-A_M_1.1	8	OM857278.1	GGCAAATATGGAAACATACGTGAATAAACTTCACGAGGGCTCCACATACACAGCTGCTGTTCAATACAATGTCCTAGAAAAAG
LDT_RSV-A_M_1.1	8	OR795348.1	GGCAAATATGGAAACATACGTGAATAAACTTCACGAGGGCTCCACATACACAGCTGCTGTTCAATACAATGTCCTAGAAAAAG
LDT_RSV-A_M_1.1	8	PP376711.1	GGCAAATATGGAAACATACGTGAATAAACTTCACGAGGGCTCCACATACACAGCTGCTGTTCAATACAATGTCCTAGAAAAAG
LDT_RSV-A_M_1.1	8	OR466357.1	GGCAAATATGGAAACATACGTGAATAAACTTCACGAGGGCTCCACATACACAGCTGCTGTTCAATACAATGTCCTAGAAAAAG
LDT_RSV-A_M_1.1	8	MN306048.1	GGCAAATATGGAAACATACGTGAATAAACTTCACGAGGGCTCCACATACACAGCTGCTGTTCAATACAATGTCCTAGAAAAAG
LDT_RSV-A_M_1.1	8	PP376762.1	GGCAAATATGGAAACATACGTGAATAAACTTCACGAGGGCTCCACATACACAGCTGCTGTTCAATACAATGTCCTAGAAAAAG
LDT_RSV-A_M_1.1	8	OR143170.1	GGCAAATATGGAAACATACGTGAATAAACTTCACGAGGGCTCCACATACACAGCTGCTGTTCAATACAATGTCCTAGAAAAAG
LDT_RSV-A_M_1.1	8	LC862039.1	GGCAAATATGGAAACATACGTGAATAAACTTCACGAGGGCTCCACATACACAGCTGCTGTTCAATACAATGTCCTAGAAAAAG
LDT_RSV-A_M_1.1	8	PV539284.1	GGCAAATATGGAAACATACGTGAATAAACTTCACGAGGGCTCCACATACACAGCTGCTGTTCAATACAATGTCCTAGAAAAAG
LDT_RSV-A_M_1.1	8	OZ277651.1	GGCAAATATGGAAACATACGTGAATAAACTTCACGAGGGCTCCACATACACAGCTGCTGTTCAATACAATGTCCTAGAAAAAG
LDT_RSV-A_M_1.1	8	OR666549.1	GGCAAATATGGAAACATACGTGAATAAACTTCACGAGGGCTCCACATACACAGCTGCTGTTCAATACAATGTCCTAGAAAAAG
LDT_RSV-A_M_1.1	8	OZ262182.1	GGCAAATATGGAAACATACGTGAATAAACTTCACGAGGGCTCCACATACACAGCTGCTGTTCAATACAATGTCCTAGAAAAAG
LDT_RSV-A_M_1.1	8	PP974125.1	GGCAAATATGGAAACATACGTGAATAAACTTCACGAGGGCTCCACATACACAGCTGCTGTTCAATACAATGTCCTAGAAAAAG
LDT_RSV-A_M_1.1	8	OP320391.1	GGCAAATATGGAAACATACGTGAATAAACTTCACGAGGGCTCCACATACACAGCTGCTGTTCAATACAATGTCCTAGAAAAAG
LDT_RSV-A_M_1.1	8	ON237320.1	GGCAAATATGGAAACATACGTGAATAAACTTCACGAGGGCTCCACATACACAGCTGCTGTTCAATACAATGTCCTAGAAAAAG
LDT_RSV-A_M_1.1	8	PP342419.1	GGCAAATATGGAAACATACGTGAATAAACTTCACGAGGGCTCCACATACACAGCTGCTGTTCAATACAATGTCCTAGAAAAAG
LDT_RSV-A_M_1.1	8	PV178362.1	GGCAAATATGGAAACATACGTGAATAAACTTCACGAGGGCTCCACATACACAGCTGCTGTTCAATACAATGTCCTAGAAAAAG
LDT_RSV-A_M_1.1	8	OM857330.1	GGCAAATATGGAAACATACGTGAATAAACTTCACGAGGGCTCCACATACACAGCTGCTGTTCAATACAATGTCCTAGAAAAAG
LDT_RSV-A_M_1.1	8	PQ899896.1	GGCAAATATGGAAACATACGTGAATAAACTTCACGAGGGCTCCACATACACAGCTGCTGTTCAATACAATGTCCTAGAAAAAG
LDT_RSV-A_M_1.1	8	PP376366.1	GGCAAATATGGAAACATACGTGAATAAACTTCACGAGGGCTCCACATACACAGCTGCTGTTCAATACAATGTCCTAGAAAAAG
LDT_RSV-A_M_1.1	8	ON237314.1	GGCAAATATGGAAACATACGTGAATAAACTTCACGAGGGCTCCACATACACAGCTGCTGTTCAATACAATGTCCTAGAAAAAG
LDT_RSV-A_M_1.1	8	PP748741.1	GGCAAATATGGAAACATACGTGAATAAACTTCACGAGGGCTCCACATACACAGCTGCTGTTCAATACAATGTCCTAGAAAAAG
LDT_RSV-A_M_1.1	8	OM857327.1	GGCAAATATGGAAACATACGTGAATAAACTTCACGAGGGCTCCACATACACAGCTGCTGTTCAATACAATGTCCTAGAAAAAG
LDT_RSV-A_M_1.1	8	MZ515585.1	GGCAAATATGGAAACATACGTGAATAAACTTCACGAGGGCTCCACATACACAGCTGCTGTTCAATACAATGTCCTAGAAAAAG
LDT_RSV-A_M_1.1	8	LC862034.1	GGCAAATATGGAAACATACGTGAATAAACTTCACGAGGGCTCCACATACACAGCTGCTGTTCAATACAATGTCCTAGAAAAAG
LDT_RSV-A_M_1.1	8	OK500269.1	GGCAAATATGGAAACATACGTGAATAAACTTCACGAGGGCTCCACATACACAGCTGCTGTTCAATACAATGTCCTAGAAAAAG
LDT_RSV-A_M_1.1	8	PP151354.1	GGCAAATATGGAAACATACGTGAATAAACTTCACGAGGGCTCCACATACACAGCTGCTGTTCAATACAATGTCCTAGAAAAAG
LDT_RSV-A_M_1.1	8	PP352350.1	GGCAAATATGGAAACATACGTGAATAAACTTCACGAGGGCTCCACATACACAGCTGCTGTTCAATACAATGTCCTAGAAAAAG
LDT_RSV-A_M_1.1	8	PP376680.1	GGCAAATATGGAAACATACGTGAATAAACTTCACGAGGGCTCCACATACACAGCTGCTGTTCAATACAATGTCCTAGAAAAAG
LDT_RSV-A_M_1.1	8	PV629386.1	GGCAAATATGGAAACATACGTGAATAAACTTCACGAGGGCTCCACATACACAGCTGCTGTTCAATACAATGTCCTAGAAAAAG
LDT_RSV-A_M_1.1	8	PP352286.1	GGCAAATATGGAAACATACGTGAATAAACTTCACGAGGGCTCCACATACACAGCTGCTGTTCAATACAATGTCCTAGAAAAAG
LDT_RSV-A_M_1.1	8	PP974135.1	GGCAAATATGGAAACATACGTGAATAAACTTCACGAGGGCTCCACATACACAGCTGCTGTTCAATACAATGTCCTAGAAAAAG
LDT_RSV-A_M_1.1	8	PP376312.1	GGCAAATATGGAAACATACGTGAATAAACTTCACGAGGGCTCCACATACACAGCTGCTGTTCAATACAATGTCCTAGAAAAAG
LDT_RSV-A_M_1.1	8	PP376837.1	GGCAAATATGGAAACATACGTGAATAAACTTCACGAGGGCTCCACATACACAGCTGCTGTTCAATACAATGTCCTAGAAAAAG
LDT_RSV-A_M_1.1	8	ON237286.1	GGCAAATATGGAAACATACGTGAATAAACTTCACGAGGGCTCCACATACACAGCTGCTGTTCAATACAATGTCCTAGAAAAAG
LDT_RSV-A_M_1.1	8	PP376670.1	GGCAAATATGGAAACATACGTGAATAAACTTCACGAGGGCTCCACATACACAGCTGCTGTTCAATACAATGTCCTAGAAAAAG
LDT_RSV-A_M_1.1	8	PV178405.1	GGCAAATATGGAAACATACGTGAATAAACTTCACGAGGGCTCCACATACACAGCTGCTGTTCAATACAATGTCCTAGAAAAAG
LDT_RSV-A_M_1.1	8	MZ515628.1	GGCAAATATGGAAACATACGTGAATAAACTTCACGAGGGCTCCACATACACAGCTGCTGTTCAATACAATGTCCTAGAAAAAG
LDT_RSV-A_M_1.1	8	LC862046.1	GGCAAATATGGAAACATACGTGAATAAACTTCACGAGGGCTCCACATACACAGCTGCTGTTCAATACAATGTCCTAGAAAAAG
LDT_RSV-A_M_1.1	8	OM857359.1	GGCAAATATGGAAACATACGTGAATAAACTTCACGAGGGCTCCACATACACAGCTGCTGTTCAATACAATGTCCTAGAAAAAG
LDT_RSV-A_M_1.1	8	OK649680.1	GGCAAATATGGAAACATACGTGAATAAACTTCACGAGGGCTCCACATACACAGCTGCTGTTCAATACAATGTCCTAGAAAAAG
LDT_RSV-A_M_1.1	8	OM857346.1	GGCAAATATGGAAACATACGTGAATAAACTTCACGAGGGCTCCACATACACAGCTGCTGTTCAATACAATGTCCTAGAAAAAG
LDT_RSV-A_M_1.1	8	OZ262238.1	GGCAAATATGGAAACATACGTGAATAAACTTCACGAGGGCTCCACATACACAGCTGCTGTTCAATACAATGTCCTAGAAAAAG
LDT_RSV-A_M_1.1	8	ON237266.1	GGCAAATATGGAAACATACGTGAATAAACTTCACGAGGGCTCCACATACACAGCTGCTGTTCAATACAATGTCCTAGAAAAAG
LDT_RSV-A_M_1.1	8	ON237293.1	GGCAAATATGGAAACATACGTGAATAAACTTCACGAGGGCTCCACATACACAGCTGCTGTTCAATACAATGTCCTAGAAAAAG
LDT_RSV-A_M_1.1	8	OM857336.1	GGCAAATATGGAAACATACGTGAATAAACTTCACGAGGGCTCCACATACACAGCTGCTGTTCAATACAATGTCCTAGAAAAAG
LDT_RSV-A_M_1.1	8	OP320389.1	GGCAAATATGGAAACATACGTGAATAAACTTCACGAGGGCTCCACATACACAGCTGCTGTTCAATACAATGTCCTAGAAAAAG
LDT_RSV-A_M_1.1	8	PP376382.1	GGCAAATATGGAAACATACGTGAATAAACTTCACGAGGGCTCCACATACACAGCTGCTGTTCAATACAATGTCCTAGAAAAAG
LDT_RSV-A_M_1.1	8	PQ638694.1	GGCAAATATGGAAACATACGTGAATAAACTTCACGAGGGCTCCACATACACAGCTGCTGTTCAATACAATGTCCTAGAAAAAG
LDT_RSV-A_M_1.1	8	PP376302.1	GGCAAATATGGAAACATACGTGAATAAACTTCACGAGGGCTCCACATACACAGCTGCTGTTCAATACAATGTCCTAGAAAAAG
LDT_RSV-A_M_1.1	8	MH181959.1	GGCAAATATGGAAACATACGTGAATAAACTTCACGAGGGCTCCACATACACAGCTGCTGTTCAATACAATGTCCTAGAAAAAG
LDT_RSV-A_M_1.1	8	PP974139.1	GGCAAATATGGAAACATACGTGAATAAACTTCACGAGGGCTCCACATACACAGCTGCTGTTCAATACAATGTCCTAGAAAAAG
LDT_RSV-A_M_1.1	8	PP352300.1	GGCAAATATGGAAACATACGTGAATAAACTTCACGAGGGCTCCACATACACAGCTGCTGTTCAATACAATGTCCTAGAAAAAG
LDT_RSV-A_M_1.1	8	MH290724.1	GGCAAATATGGAAACATACGTGAATAAACTTCACGAGGGCTCCACATACACAGCTGCTGTTCAATACAATGTCCTAGAAAAAG
LDT_RSV-A_M_1.1	8	OP320386.1	GGCAAATATGGAAACATACGTGAATAAACTTCACGAGGGCTCCACATACACAGCTGCTGTTCAATACAATGTCCTAGAAAAAG
LDT_RSV-A_M_1.1	8	PV211575.1	GGCAAATATGGAAACATACGTGAATAAACTTCACGAGGGCTCCACATACACAGCTGCTGTTCAATACAATGTCCTAGAAAAAG
LDT_RSV-A_M_1.1	8	OM857288.1	GGCAAATATGGAAACATACGTGAATAAACTTCACGAGGGCTCCACATACACAGCTGCTGTTCAATACAATGTCCTAGAAAAAG
LDT_RSV-A_M_1.1	8	PP681278.1	GGCAAATATGGAAACATACGTGAATAAACTTCACGAGGGCTCCACATACACAGCTGCTGTTCAATACAATGTCCTAGAAAAAG
LDT_RSV-A_M_1.1	8	PP845217.1	GGCAAATATGGAAACATACGTGAATAAACTTCACGAGGGCTCCACATACACAGCTGCTGTTCAATACAATGTCCTAGAAAAAG
LDT_RSV-A_M_1.1	8	PP495851.1	GGCAAATATGGAAACATACGTGAATAAACTTCACGAGGGCTCCACATACACAGCTGCTGTTCAATACAATGTCCTAGAAAAAG
LDT_RSV-A_M_1.1	8	OR666522.1	GGCAAATATGGAAACATACGTGAATAAACTTCACGAGGGCTCCACATACACAGCTGCTGTTCAATACAATGTCCTAGAAAAAG
LDT_RSV-A_M_1.1	8	PP376447.1	GGCAAATATGGAAACATACGTGAATAAACTTCACGAGGGCTCCACATACACAGCTGCTGTTCAATACAATGTCCTAGAAAAAG
LDT_RSV-A_M_1.1	8	PP352344.1	GGCAAATATGGAAACATACGTGAATAAACTTCACGAGGGCTCCACATACACAGCTGCTGTTCAATACAATGTCCTAGAAAAAG
LDT_RSV-A_M_1.1	8	OM857353.1	GGCAAATATGGAAACATACGTGAATAAACTTCACGAGGGCTCCACATACACAGCTGCTGTTCAATACAATGTCCTAGAAAAAG
LDT_RSV-A_M_1.1	8	OR795464.1	GGCAAATATGGAAACATACGTGAATAAACTTCACGAGGGCTCCACATACACAGCTGCTGTTCAATACAATGTCCTAGAAAAAG
LDT_RSV-A_M_1.1	8	PP376798.1	GGCAAATATGGAAACATACGTGAATAAACTTCACGAGGGCTCCACATACACAGCTGCTGTTCAATACAATGTCCTAGAAAAAG
LDT_RSV-A_M_1.1	8	PP970016.1	GGCAAATATGGAAACATACGTGAATAAACTTCACGAGGGCTCCACATACACAGCTGCTGTTCAATACAATGTCCTAGAAAAAG
LDT_RSV-A_M_1.1	8	PP352280.1	GGCAAATATGGAAACATACGTGAATAAACTTCACGAGGGCTCCACATACACAGCTGCTGTTCAATACAATGTCCTAGAAAAAG
LDT_RSV-A_M_1.1	8	OR795443.1	GGCAAATATGGAAACATACGTGAATAAACTTCACGAGGGCTCCACATACACAGCTGCTGTTCAATACAATGTCCTAGAAAAAG
LDT_RSV-A_M_1.1	8	PP376375.1	GGCAAATATGGAAACATACGTGAATAAACTTCACGAGGGCTCCACATACACAGCTGCTGTTCAATACAATGTCCTAGAAAAAG
LDT_RSV-A_M_1.1	8	MZ516008.1	GGCAAATATGGAAACATACGTGAATAAACTTCACGAGGGCTCCACATACACAGCTGCTGTTCAATACAATGTCCTAGAAAAAG
LDT_RSV-A_M_1.1	8	PP376270.1	GGCAAATATGGAAACATACGTGAATAAACTTCACGAGGGCTCCACATACACAGCTGCTGTTCAATACAATGTCCTAGAAAAAG
LDT_RSV-A_M_1.1	8	MH182041.1	GGCAAATATGGAAACATACGTGAATAAACTTCACGAGGGCTCCACATACACAGCTGCTGTTCAATACAATGTCCTAGAAAAAG
LDT_RSV-A_M_1.1	8	OR795402.1	GGCAAATATGGAAACATACGTGAATAAACTTCACGAGGGCTCCACATACACAGCTGCTGTTCAATACAATGTCCTAGAAAAAG
LDT_RSV-A_M_1.1	8	PP376496.1	GGCAAATATGGAAACATACGTGAATAAACTTCACGAGGGCTCCACATACACAGCTGCTGTTCAATACAATGTCCTAGAAAAAG
LDT_RSV-A_M_1.1	8	ON237269.1	GGCAAATATGGAAACATACGTGAATAAACTTCACGAGGGCTCCACATACACAGCTGCTGTTCAATACAATGTCCTAGAAAAAG
LDT_RSV-A_M_1.1	8	MH182027.1	GGCAAATATGGAAACATACGTGAATAAACTTCACGAGGGCTCCACATACACAGCTGCTGTTCAATACAATGTCCTAGAAAAAG
LDT_RSV-A_M_1.1	8	PP376675.1	GGCAAATATGGAAACATACGTGAATAAACTTCACGAGGGCTCCACATACACAGCTGCTGTTCAATACAATGTCCTAGAAAAAG
LDT_RSV-A_M_1.1	8	PP151348.1	GGCAAATATGGAAACATACGTGAATAAACTTCACGAGGGCTCCACATACACAGCTGCTGTTCAATACAATGTCCTAGAAAAAG
LDT_RSV-A_M_1.1	8	LC862064.1	GGCAAATATGGAAACATACGTGAATAAACTTCACGAGGGCTCCACATACACAGCTGCTGTTCAATACAATGTCCTAGAAAAAG
LDT_RSV-A_M_1.1	8	PV629358.1	GGCAAATATGGAAACATACGTGAATAAACTTCACGAGGGCTCCACATACACAGCTGCTGTTCAATACAATGTCCTAGAAAAAG
LDT_RSV-A_M_1.1	8	PP376618.1	GGCAAATATGGAAACATACGTGAATAAACTTCACGAGGGCTCCACATACACAGCTGCTGTTCAATACAATGTCCTAGAAAAAG
LDT_RSV-A_M_1.1	8	PQ638676.1	GGCAAATATGGAAACATACGTGAATAAACTTCACGAGGGCTCCACATACACAGCTGCTGTTCAATACAATGTCCTAGAAAAAG
LDT_RSV-A_M_1.1	8	PP376806.1	GGCAAATATGGAAACATACGTGAATAAACTTCACGAGGGCTCCACATACACAGCTGCTGTTCAATACAATGTCCTAGAAAAAG
LDT_RSV-A_M_1.1	8	ON237276.1	GGCAAATATGGAAACATACGTGAATAAACTTCACGAGGGCTCCACATACACAGCTGCTGTTCAATACAATGTCCTAGAAAAAG
LDT_RSV-A_M_1.1	8	PQ618010.1	GGCAAATATGGAAACATACGTGAATAAACTTCACGAGGGCTCCACATACACAGCTGCTGTTCAATACAATGTCCTAGAAAAAG
LDT_RSV-A_M_1.1	8	PQ348776.1	GGCAAATATGGAAACATACGTGAATAAACTTCACGAGGGCTCCACATACACAGCTGCTGTTCAATACAATGTCCTAGAAAAAG
LDT_RSV-A_M_1.1	8	PP681259.1	GGCAAATATGGAAACATACGTGAATAAACTTCACGAGGGCTCCACATACACAGCTGCTGTTCAATACAATGTCCTAGAAAAAG
LDT_RSV-A_M_1.1	8	OK500257.1	GGCAAATATGGAAACATACGTGAATAAACTTCACGAGGGCTCCACATACACAGCTGCTGTTCAATACAATGTCCTAGAAAAAG
LDT_RSV-A_M_1.1	8	PV178249.1	GGCAAATATGGAAACATACGTGAATAAACTTCACGAGGGCTCCACATACACAGCTGCTGTTCAATACAATGTCCTAGAAAAAG
LDT_RSV-A_M_1.1	8	LC862065.1	GGCAAATATGGAAACATACGTGAATAAACTTCACGAGGGCTCCACATACACAGCTGCTGTTCAATACAATGTCCTAGAAAAAG
LDT_RSV-A_M_1.1	8	MZ516043.1	GGCAAATATGGAAACATACGTGAATAAACTTCACGAGGGCTCCACATACACAGCTGCTGTTCAATACAATGTCCTAGAAAAAG
LDT_RSV-A_M_1.1	8	OM857273.1	GGCAAATATGGAAACATACGTGAATAAACTTCACGAGGGCTCCACATACACAGCTGCTGTTCAATACAATGTCCTAGAAAAAG
LDT_RSV-A_M_1.1	8	PP376284.1	GGCAAATATGGAAACATACGTGAATAAACTTCACGAGGGCTCCACATACACAGCTGCTGTTCAATACAATGTCCTAGAAAAAG
LDT_RSV-A_M_1.1	8	PP376499.1	GGCAAATATGGAAACATACGTGAATAAACTTCACGAGGGCTCCACATACACAGCTGCTGTTCAATACAATGTCCTAGAAAAAG
LDT_RSV-A_M_1.1	8	PP970027.1	GGCAAATATGGAAACATACGTGAATAAACTTCACGAGGGCTCCACATACACAGCTGCTGTTCAATACAATGTCCTAGAAAAAG
LDT_RSV-A_M_1.1	8	PV367299.1	GGCAAATATGGAAACATACGTGAATAAACTTCACGAGGGCTCCACATACACAGCTGCTGTTCAATACAATGTCCTAGAAAAAG
LDT_RSV-A_M_1.1	8	OR143162.1	GGCAAATATGGAAACATACGTGAATAAACTTCACGAGGGCTCCACATACACAGCTGCTGTTCAATACAATGTCCTAGAAAAAG
LDT_RSV-A_M_1.1	8	PQ638660.1	GGCAAATATGGAAACATACGTGAATAAACTTCACGAGGGCTCCACATACACAGCTGCTGTTCAATACAATGTCCTAGAAAAAG
LDT_RSV-A_M_1.1	8	PP376537.1	GGCAAATATGGAAACATACGTGAATAAACTTCACGAGGGCTCCACATACACAGCTGCTGTTCAATACAATGTCCTAGAAAAAG
LDT_RSV-A_M_1.1	8	LC862075.1	GGCAAATATGGAAACATACGTGAATAAACTTCACGAGGGCTCCACATACACAGCTGCTGTTCAATACAATGTCCTAGAAAAAG
LDT_RSV-A_M_1.1	8	MH181940.1	GGCAAATATGGAAACATACGTGAATAAACTTCACGAGGGCTCCACATACACAGCTGCTGTTCAATACAATGTCCTAGAAAAAG
LDT_RSV-A_M_1.1	8	LC871610.1	GGCAAATATGGAAACATACGTGAATAAACTTCACGAGGGCTCCACATACACAGCTGCTGTTCAATACAATGTCCTAGAAAAAG
LDT_RSV-A_M_1.1	8	PP376521.1	GGCAAATATGGAAACATACGTGAATAAACTTCACGAGGGCTCCACATACACAGCTGCTGTTCAATACAATGTCCTAGAAAAAG
LDT_RSV-A_M_1.1	8	PP376307.1	GGCAAATATGGAAACATACGTGAATAAACTTCACGAGGGCTCCACATACACAGCTGCTGTTCAATACAATGTCCTAGAAAAAG
LDT_RSV-A_M_1.1	8	OM857323.1	GGCAAATATGGAAACATACGTGAATAAACTTCACGAGGGCTCCACATACACAGCTGCTGTTCAATACAATGTCCTAGAAAAAG
LDT_RSV-A_M_1.1	8	PP882678.1	GGCAAATATGGAAACATACGTGAATAAACTTCACGAGGGCTCCACATACACAGCTGCTGTTCAATACAATGTCCTAGAAAAAG
LDT_RSV-A_M_1.1	8	ON237257.1	GGCAAATATGGAAACATACGTGAATAAACTTCACGAGGGCTCCACATACACAGCTGCTGTTCAATACAATGTCCTAGAAAAAG
LDT_RSV-A_M_1.1	8	PQ610195.2	GGCAAATATGGAAACATACGTGAATAAACTTCACGAGGGCTCCACATACACAGCTGCTGTTCAATACAATGTCCTAGAAAAAG
LDT_RSV-A_M_1.1	8	MH182001.1	GGCAAATATGGAAACATACGTGAATAAACTTCACGAGGGCTCCACATACACAGCTGCTGTTCAATACAATGTCCTAGAAAAAG
LDT_RSV-A_M_1.1	8	PP974115.1	GGCAAATATGGAAACATACGTGAATAAACTTCACGAGGGCTCCACATACACAGCTGCTGTTCAATACAATGTCCTAGAAAAAG
LDT_RSV-A_M_1.1	8	PV081020.1	GGCAAATATGGAAACATACGTGAATAAACTTCACGAGGGCTCCACATACACAGCTGCTGTTCAATACAATGTCCTAGAAAAAG
LDT_RSV-A_M_1.1	8	PP151401.1	GGCAAATATGGAAACATACGTGAATAAACTTCACGAGGGCTCCACATACACAGCTGCTGTTCAATACAATGTCCTAGAAAAAG
LDT_RSV-A_M_1.1	8	MZ515700.1	GGCAAATATGGAAACATACGTGAATAAACTTCACGAGGGCTCCACATACACAGCTGCTGTTCAATACAATGTCCTAGAAAAAG
LDT_RSV-A_M_1.1	8	MH182010.1	GGCAAATATGGAAACATACGTGAATAAACTTCACGAGGGCTCCACATACACAGCTGCTGTTCAATACAATGTCCTAGAAAAAG
LDT_RSV-A_M_1.1	8	MZ516027.1	GGCAAATATGGAAACATACGTGAATAAACTTCACGAGGGCTCCACATACACAGCTGCTGTTCAATACAATGTCCTAGAAAAAG
LDT_RSV-A_M_1.1	8	PQ349015.1	GGCAAATATGGAAACATACGTGAATAAACTTCACGAGGGCTCCACATACACAGCTGCTGTTCAATACAATGTCCTAGAAAAAG
LDT_RSV-A_M_1.1	8	OR143150.1	GGCAAATATGGAAACATACGTGAATAAACTTCACGAGGGCTCCACATACACAGCTGCTGTTCAATACAATGTCCTAGAAAAAG
LDT_RSV-A_M_1.1	8	PP969941.1	GGCAAATATGGAAACATACGTGAATAAACTTCACGAGGGCTCCACATACACAGCTGCTGTTCAATACAATGTCCTAGAAAAAG
LDT_RSV-A_M_1.1	8	OQ024134.1	GGCAAATATGGAAACATACGTGAATAAACTTCACGAGGGCTCCACATACACAGCTGCTGTTCAATACAATGTCCTAGAAAAAG
LDT_RSV-A_M_1.1	8	LC862050.1	GGCAAATATGGAAACATACGTGAATAAACTTCACGAGGGCTCCACATACACAGCTGCTGTTCAATACAATGTCCTAGAAAAAG
LDT_RSV-A_M_1.1	8	MZ516002.1	GGCAAATATGGAAACATACGTGAATAAACTTCACGAGGGCTCCACATACACAGCTGCTGTTCAATACAATGTCCTAGAAAAAG
LDT_RSV-A_M_1.1	8	OR795381.1	GGCAAATATGGAAACATACGTGAATAAACTTCACGAGGGCTCCACATACACAGCTGCTGTTCAATACAATGTCCTAGAAAAAG
LDT_RSV-A_M_1.1	8	MH181983.1	GGCAAATATGGAAACATACGTGAATAAACTTCACGAGGGCTCCACATACACAGCTGCTGTTCAATACAATGTCCTAGAAAAAG
LDT_RSV-A_M_1.1	8	OR666527.1	GGCAAATATGGAAACATACGTGAATAAACTTCACGAGGGCTCCACATACACAGCTGCTGTTCAATACAATGTCCTAGAAAAAG
LDT_RSV-A_M_1.1	8	MZ515566.1	GGCAAATATGGAAACATACGTGAATAAACTTCACGAGGGCTCCACATACACAGCTGCTGTTCAATACAATGTCCTAGAAAAAG
LDT_RSV-A_M_1.1	8	MK749867.1	GGCAAATATGGAAACATACGTGAATAAACTTCACGAGGGCTCCACATACACAGCTGCTGTTCAATACAATGTCCTAGAAAAAG
LDT_RSV-A_M_1.1	8	MZ515967.1	GGCAAATATGGAAACATACGTGAATAAACTTCACGAGGGCTCCACATACACAGCTGCTGTTCAATACAATGTCCTAGAAAAAG
LDT_RSV-A_M_1.1	8	ON237245.1	GGCAAATATGGAAACATACGTGAATAAACTTCACGAGGGCTCCACATACACAGCTGCTGTTCAATACAATGTCCTAGAAAAAG
LDT_RSV-A_M_1.1	8	PP352307.1	GGCAAATATGGAAACATACGTGAATAAACTTCACGAGGGCTCCACATACACAGCTGCTGTTCAATACAATGTCCTAGAAAAAG
LDT_RSV-A_M_1.1	8	PP376318.1	GGCAAATATGGAAACATACGTGAATAAACTTCACGAGGGCTCCACATACACAGCTGCTGTTCAATACAATGTCCTAGAAAAAG
LDT_RSV-A_M_1.1	8	OM857301.1	GGCAAATATGGAAACATACGTGAATAAACTTCACGAGGGCTCCACATACACAGCTGCTGTTCAATACAATGTCCTAGAAAAAG
LDT_RSV-A_M_1.1	8	OZ262311.1	GGCAAATATGGAAACATACGTGAATAAACTTCACGAGGGCTCCACATACACAGCTGCTGTTCAATACAATGTCCTAGAAAAAG
LDT_RSV-A_M_1.1	8	OR666556.1	GGCAAATATGGAAACATACGTGAATAAACTTCACGAGGGCTCCACATACACAGCTGCTGTTCAATACAATGTCCTAGAAAAAG
LDT_RSV-A_M_1.1	8	PP376821.1	GGCAAATATGGAAACATACGTGAATAAACTTCACGAGGGCTCCACATACACAGCTGCTGTTCAATACAATGTCCTAGAAAAAG
LDT_RSV-A_M_1.1	8	MH181913.1	GGCAAATATGGAAACATACGTGAATAAACTTCACGAGGGCTCCACATACACAGCTGCTGTTCAATACAATGTCCTAGAAAAAG
LDT_RSV-A_M_1.1	8	OK500267.1	GGCAAATATGGAAACATACGTGAATAAACTTCACGAGGGCTCCACATACACAGCTGCTGTTCAATACAATGTCCTAGAAAAAG
LDT_RSV-A_M_1.1	8	PV367313.1	GGCAAATATGGAAACATACGTGAATAAACTTCACGAGGGCTCCACATACACAGCTGCTGTTCAATACAATGTCCTAGAAAAAG
LDT_RSV-A_M_1.1	8	OZ277676.1	GGCAAATATGGAAACATACGTGAATAAACTTCACGAGGGCTCCACATACACAGCTGCTGTTCAATACAATGTCCTAGAAAAAG
LDT_RSV-A_M_1.1	8	PV367340.1	GGCAAATATGGAAACATACGTGAATAAACTTCACGAGGGCTCCACATACACAGCTGCTGTTCAATACAATGTCCTAGAAAAAG
LDT_RSV-A_M_1.1	8	PP376829.1	GGCAAATATGGAAACATACGTGAATAAACTTCACGAGGGCTCCACATACACAGCTGCTGTTCAATACAATGTCCTAGAAAAAG
LDT_RSV-A_M_1.1	8	OR466333.1	GGCAAATATGGAAACATACGTGAATAAACTTCACGAGGGCTCCACATACACAGCTGCTGTTCAATACAATGTCCTAGAAAAAG
LDT_RSV-A_M_1.1	8	PP376280.1	GGCAAATATGGAAACATACGTGAATAAACTTCACGAGGGCTCCACATACACAGCTGCTGTTCAATACAATGTCCTAGAAAAAG
LDT_RSV-A_M_1.1	8	PP970048.1	GGCAAATATGGAAACATACGTGAATAAACTTCACGAGGGCTCCACATACACAGCTGCTGTTCAATACAATGTCCTAGAAAAAG
LDT_RSV-A_M_1.1	8	PP525306.1	GGCAAATATGGAAACATACGTGAATAAACTTCACGAGGGCTCCACATACACAGCTGCTGTTCAATACAATGTCCTAGAAAAAG
LDT_RSV-A_M_1.1	8	PV178234.1	GGCAAATATGGAAACATACGTGAATAAACTTCACGAGGGCTCCACATACACAGCTGCTGTTCAATACAATGTCCTAGAAAAAG
LDT_RSV-A_M_1.1	8	PV388318.1	GGCAAATATGGAAACATACGTGAATAAACTTCACGAGGGCTCCACATACACAGCTGCTGTTCAATACAATGTCCTAGAAAAAG
LDT_RSV-A_M_1.1	8	MH181949.1	GGCAAATATGGAAACATACGTGAATAAACTTCACGAGGGCTCCACATACACAGCTGCTGTTCAATACAATGTCCTAGAAAAAG
LDT_RSV-A_M_1.1	8	OP320388.1	GGCAAATATGGAAACATACGTGAATAAACTTCACGAGGGCTCCACATACACAGCTGCTGTTCAATACAATGTCCTAGAAAAAG
LDT_RSV-A_M_1.1	8	MH181984.1	GGCAAATATGGAAACATACGTGAATAAACTTCACGAGGGCTCCACATACACAGCTGCTGTTCAATACAATGTCCTAGAAAAAG
LDT_RSV-A_M_1.1	8	OR466332.1	GGCAAATATGGAAACATACGTGAATAAACTTCACGAGGGCTCCACATACACAGCTGCTGTTCAATACAATGTCCTAGAAAAAG
LDT_RSV-A_M_1.1	8	OR795338.1	GGCAAATATGGAAACATACGTGAATAAACTTCACGAGGGCTCCACATACACAGCTGCTGTTCAATACAATGTCCTAGAAAAAG
LDT_RSV-A_M_1.1	8	OR795398.1	GGCAAATATGGAAACATACGTGAATAAACTTCACGAGGGCTCCACATACACAGCTGCTGTTCAATACAATGTCCTAGAAAAAG
LDT_RSV-A_M_1.1	8	MZ516039.1	GGCAAATATGGAAACATACGTGAATAAACTTCACGAGGGCTCCACATACACAGCTGCTGTTCAATACAATGTCCTAGAAAAAG
LDT_RSV-A_M_1.1	8	OP890340.1	GGCAAATATGGAAACATACGTGAATAAACTTCACGAGGGCTCCACATACACAGCTGCTGTTCAATACAATGTCCTAGAAAAAG
LDT_RSV-A_M_1.1	8	PQ618026.1	GGCAAATATGGAAACATACGTGAATAAACTTCACGAGGGCTCCACATACACAGCTGCTGTTCAATACAATGTCCTAGAAAAAG
LDT_RSV-A_M_1.1	8	PP969958.1	GGCAAATATGGAAACATACGTGAATAAACTTCACGAGGGCTCCACATACACAGCTGCTGTTCAATACAATGTCCTAGAAAAAG
LDT_RSV-A_M_1.1	8	PQ638671.1	GGCAAATATGGAAACATACGTGAATAAACTTCACGAGGGCTCCACATACACAGCTGCTGTTCAATACAATGTCCTAGAAAAAG
LDT_RSV-A_M_1.1	8	PX133038.1	GGCAAATATGGAAACATACGTGAATAAACTTCACGAGGGCTCCACATACACAGCTGCTGTTCAATACAATGTCCTAGAAAAAG
LDT_RSV-A_M_1.1	8	PP970028.1	GGCAAATATGGAAACATACGTGAATAAACTTCACGAGGGCTCCACATACACAGCTGCTGTTCAATACAATGTCCTAGAAAAAG
LDT_RSV-A_M_1.1	8	PQ348873.1	GGCAAATATGGAAACATACGTGAATAAACTTCACGAGGGCTCCACATACACAGCTGCTGTTCAATACAATGTCCTAGAAAAAG
LDT_RSV-A_M_1.1	8	OR466330.1	GGCAAATATGGAAACATACGTGAATAAACTTCACGAGGGCTCCACATACACAGCTGCTGTTCAATACAATGTCCTAGAAAAAG
LDT_RSV-A_M_1.1	8	OQ941775.1	GGCAAATATGGAAACATACGTGAATAAACTTCACGAGGGCTCCACATACACAGCTGCTGTTCAATACAATGTCCTAGAAAAAG
LDT_RSV-A_M_1.1	8	PP376661.1	GGCAAATATGGAAACATACGTGAATAAACTTCACGAGGGCTCCACATACACAGCTGCTGTTCAATACAATGTCCTAGAAAAAG
LDT_RSV-A_M_1.1	8	PP525320.1	GGCAAATATGGAAACATACGTGAATAAACTTCACGAGGGCTCCACATACACAGCTGCTGTTCAATACAATGTCCTAGAAAAAG
LDT_RSV-A_M_1.1	8	PQ618078.1	GGCAAATATGGAAACATACGTGAATAAACTTCACGAGGGCTCCACATACACAGCTGCTGTTCAATACAATGTCCTAGAAAAAG
LDT_RSV-A_M_1.1	8	PP376625.1	GGCAAATATGGAAACATACGTGAATAAACTTCACGAGGGCTCCACATACACAGCTGCTGTTCAATACAATGTCCTAGAAAAAG
LDT_RSV-A_M_1.1	8	PP970002.1	GGCAAATATGGAAACATACGTGAATAAACTTCACGAGGGCTCCACATACACAGCTGCTGTTCAATACAATGTCCTAGAAAAAG
LDT_RSV-A_M_1.1	8	MZ515850.1	GGCAAATATGGAAACATACGTGAATAAACTTCACGAGGGCTCCACATACACAGCTGCTGTTCAATACAATGTCCTAGAAAAAG
LDT_RSV-A_M_1.1	8	PP203265.1	GGCAAATATGGAAACATACGTGAATAAACTTCACGAGGGCTCCACATACACAGCTGCTGTTCAATACAATGTCCTAGAAAAAG
LDT_RSV-A_M_1.1	8	PP376709.1	GGCAAATATGGAAACATACGTGAATAAACTTCACGAGGGCTCCACATACACAGCTGCTGTTCAATACAATGTCCTAGAAAAAG
LDT_RSV-A_M_1.1	8	LC816568.1	GGCAAATATGGAAACATACGTGAATAAACTTCACGAGGGCTCCACATACACAGCTGCTGTTCAATACAATGTCCTAGAAAAAG
LDT_RSV-A_M_1.1	8	OM857308.1	GGCAAATATGGAAACATACGTGAATAAACTTCACGAGGGCTCCACATACACAGCTGCTGTTCAATACAATGTCCTAGAAAAAG
LDT_RSV-A_M_1.1	8	PP376354.1	GGCAAATATGGAAACATACGTGAATAAACTTCACGAGGGCTCCACATACACAGCTGCTGTTCAATACAATGTCCTAGAAAAAG
LDT_RSV-A_M_1.1	8	PQ348843.1	GGCAAATATGGAAACATACGTGAATAAACTTCACGAGGGCTCCACATACACAGCTGCTGTTCAATACAATGTCCTAGAAAAAG
LDT_RSV-A_M_1.1	8	ON237356.1	GGCAAATATGGAAACATACGTGAATAAACTTCACGAGGGCTCCACATACACAGCTGCTGTTCAATACAATGTCCTAGAAAAAG
LDT_RSV-A_M_1.1	8	PP376801.1	GGCAAATATGGAAACATACGTGAATAAACTTCACGAGGGCTCCACATACACAGCTGCTGTTCAATACAATGTCCTAGAAAAAG
LDT_RSV-A_M_1.1	8	OP320380.1	GGCAAATATGGAAACATACGTGAATAAACTTCACGAGGGCTCCACATACACAGCTGCTGTTCAATACAATGTCCTAGAAAAAG
LDT_RSV-A_M_1.1	8	PP748681.1	GGCAAATATGGAAACATACGTGAATAAACTTCACGAGGGCTCCACATACACAGCTGCTGTTCAATACAATGTCCTAGAAAAAG
LDT_RSV-A_M_1.1	8	PP970026.1	GGCAAATATGGAAACATACGTGAATAAACTTCACGAGGGCTCCACATACACAGCTGCTGTTCAATACAATGTCCTAGAAAAAG
LDT_RSV-A_M_1.1	8	PP376802.1	GGCAAATATGGAAACATACGTGAATAAACTTCACGAGGGCTCCACATACACAGCTGCTGTTCAATACAATGTCCTAGAAAAAG
LDT_RSV-A_M_1.1	8	OZ262177.1	GGCAAATATGGAAACATACGTGAATAAACTTCACGAGGGCTCCACATACACAGCTGCTGTTCAATACAATGTCCTAGAAAAAG
LDT_RSV-A_M_1.1	8	OR795418.1	GGCAAATATGGAAACATACGTGAATAAACTTCACGAGGGCTCCACATACACAGCTGCTGTTCAATACAATGTCCTAGAAAAAG
LDT_RSV-A_M_1.1	8	OM857295.1	GGCAAATATGGAAACATACGTGAATAAACTTCACGAGGGCTCCACATACACAGCTGCTGTTCAATACAATGTCCTAGAAAAAG
LDT_RSV-A_M_1.1	8	KY654517.1	GGCAAATATGGAAACATACGTGAATAAACTTCACGAGGGCTCCACATACACAGCTGCTGTTCAATACAATGTCCTAGAAAAAG
LDT_RSV-A_M_1.1	8	PP969991.1	GGCAAATATGGAAACATACGTGAATAAACTTCACGAGGGCTCCACATACACAGCTGCTGTTCAATACAATGTCCTAGAAAAAG
LDT_RSV-A_M_1.1	8	LC862078.1	GGCAAATATGGAAACATACGTGAATAAACTTCACGAGGGCTCCACATACACAGCTGCTGTTCAATACAATGTCCTAGAAAAAG
LDT_RSV-A_M_1.1	8	OR795459.1	GGCAAATATGGAAACATACGTGAATAAACTTCACGAGGGCTCCACATACACAGCTGCTGTTCAATACAATGTCCTAGAAAAAG
LDT_RSV-A_M_1.1	8	PP681242.1	GGCAAATATGGAAACATACGTGAATAAACTTCACGAGGGCTCCACATACACAGCTGCTGTTCAATACAATGTCCTAGAAAAAG
LDT_RSV-A_M_1.1	8	ON237239.1	GGCAAATATGGAAACATACGTGAATAAACTTCACGAGGGCTCCACATACACAGCTGCTGTTCAATACAATGTCCTAGAAAAAG
LDT_RSV-A_M_1.1	8	MZ515693.1	GGCAAATATGGAAACATACGTGAATAAACTTCACGAGGGCTCCACATACACAGCTGCTGTTCAATACAATGTCCTAGAAAAAG
LDT_RSV-A_M_1.1	8	OR522494.1	GGCAAATATGGAAACATACGTGAATAAACTTCACGAGGGCTCCACATACACAGCTGCTGTTCAATACAATGTCCTAGAAAAAG
LDT_RSV-A_M_1.1	8	OQ941744.1	GGCAAATATGGAAACATACGTGAATAAACTTCACGAGGGCTCCACATACACAGCTGCTGTTCAATACAATGTCCTAGAAAAAG
LDT_RSV-A_M_1.1	8	ON237226.1	GGCAAATATGGAAACATACGTGAATAAACTTCACGAGGGCTCCACATACACAGCTGCTGTTCAATACAATGTCCTAGAAAAAG
LDT_RSV-A_M_1.1	8	OQ848537.1	GGCAAATATGGAAACATACGTGAATAAACTTCACGAGGGCTCCACATACACAGCTGCTGTTCAATACAATGTCCTAGAAAAAG
LDT_RSV-A_M_1.1	8	PP495926.1	GGCAAATATGGAAACATACGTGAATAAACTTCACGAGGGCTCCACATACACAGCTGCTGTTCAATACAATGTCCTAGAAAAAG
LDT_RSV-A_M_1.1	8	PP376677.1	GGCAAATATGGAAACATACGTGAATAAACTTCACGAGGGCTCCACATACACAGCTGCTGTTCAATACAATGTCCTAGAAAAAG
LDT_RSV-A_M_1.1	8	PP681245.1	GGCAAATATGGAAACATACGTGAATAAACTTCACGAGGGCTCCACATACACAGCTGCTGTTCAATACAATGTCCTAGAAAAAG
LDT_RSV-A_M_1.1	8	PP352339.1	GGCAAATATGGAAACATACGTGAATAAACTTCACGAGGGCTCCACATACACAGCTGCTGTTCAATACAATGTCCTAGAAAAAG
LDT_RSV-A_M_1.1	8	LC862045.1	GGCAAATATGGAAACATACGTGAATAAACTTCACGAGGGCTCCACATACACAGCTGCTGTTCAATACAATGTCCTAGAAAAAG
LDT_RSV-A_M_1.1	8	PP377562.1	GGCAAATATGGAAACATACGTGAATAAACTTCACGAGGGCTCCACATACACAGCTGCTGTTCAATACAATGTCCTAGAAAAAG
LDT_RSV-A_M_1.1	8	PP377557.1	GGCAAATATGGAAACATACGTGAATAAACTTCACGAGGGCTCCACATACACAGCTGCTGTTCAATACAATGTCCTAGAAAAAG
LDT_RSV-A_M_1.1	8	PP376619.1	GGCAAATATGGAAACATACGTGAATAAACTTCACGAGGGCTCCACATACACAGCTGCTGTTCAATACAATGTCCTAGAAAAAG
LDT_RSV-A_M_1.1	8	PP376716.1	GGCAAATATGGAAACATACGTGAATAAACTTCACGAGGGCTCCACATACACAGCTGCTGTTCAATACAATGTCCTAGAAAAAG
LDT_RSV-A_M_1.1	8	PP151351.1	GGCAAATATGGAAACATACGTGAATAAACTTCACGAGGGCTCCACATACACAGCTGCTGTTCAATACAATGTCCTAGAAAAAG
LDT_RSV-A_M_1.1	8	OP890328.1	GGCAAATATGGAAACATACGTGAATAAACTTCACGAGGGCTCCACATACACAGCTGCTGTTCAATACAATGTCCTAGAAAAAG
LDT_RSV-A_M_1.1	8	PP376647.1	GGCAAATATGGAAACATACGTGAATAAACTTCACGAGGGCTCCACATACACAGCTGCTGTTCAATACAATGTCCTAGAAAAAG
LDT_RSV-A_M_1.1	8	MZ515685.1	GGCAAATATGGAAACATACGTGAATAAACTTCACGAGGGCTCCACATACACAGCTGCTGTTCAATACAATGTCCTAGAAAAAG
LDT_RSV-A_M_1.1	8	PQ618076.1	GGCAAATATGGAAACATACGTGAATAAACTTCACGAGGGCTCCACATACACAGCTGCTGTTCAATACAATGTCCTAGAAAAAG
LDT_RSV-A_M_1.1	8	OQ024145.1	GGCAAATATGGAAACATACGTGAATAAACTTCACGAGGGCTCCACATACACAGCTGCTGTTCAATACAATGTCCTAGAAAAAG
LDT_RSV-A_M_1.1	8	OR795394.1	GGCAAATATGGAAACATACGTGAATAAACTTCACGAGGGCTCCACATACACAGCTGCTGTTCAATACAATGTCCTAGAAAAAG
LDT_RSV-A_M_1.1	8	PP377582.1	GGCAAATATGGAAACATACGTGAATAAACTTCACGAGGGCTCCACATACACAGCTGCTGTTCAATACAATGTCCTAGAAAAAG
LDT_RSV-A_M_1.1	8	PP352285.1	GGCAAATATGGAAACATACGTGAATAAACTTCACGAGGGCTCCACATACACAGCTGCTGTTCAATACAATGTCCTAGAAAAAG
LDT_RSV-A_M_1.1	8	LC871593.1	GGCAAATATGGAAACATACGTGAATAAACTTCACGAGGGCTCCACATACACAGCTGCTGTTCAATACAATGTCCTAGAAAAAG
LDT_RSV-A_M_1.1	8	MZ516057.1	GGCAAATATGGAAACATACGTGAATAAACTTCACGAGGGCTCCACATACACAGCTGCTGTTCAATACAATGTCCTAGAAAAAG
LDT_RSV-A_M_1.1	8	ON237291.1	GGCAAATATGGAAACATACGTGAATAAACTTCACGAGGGCTCCACATACACAGCTGCTGTTCAATACAATGTCCTAGAAAAAG
LDT_RSV-A_M_1.1	8	PP352382.1	GGCAAATATGGAAACATACGTGAATAAACTTCACGAGGGCTCCACATACACAGCTGCTGTTCAATACAATGTCCTAGAAAAAG
LDT_RSV-A_M_1.1	8	PP376733.1	GGCAAATATGGAAACATACGTGAATAAACTTCACGAGGGCTCCACATACACAGCTGCTGTTCAATACAATGTCCTAGAAAAAG
LDT_RSV-A_M_1.1	8	OR795447.1	GGCAAATATGGAAACATACGTGAATAAACTTCACGAGGGCTCCACATACACAGCTGCTGTTCAATACAATGTCCTAGAAAAAG
LDT_RSV-A_M_1.1	8	PV388316.1	GGCAAATATGGAAACATACGTGAATAAACTTCACGAGGGCTCCACATACACAGCTGCTGTTCAATACAATGTCCTAGAAAAAG
LDT_RSV-A_M_1.1	8	PQ348991.1	GGCAAATATGGAAACATACGTGAATAAACTTCACGAGGGCTCCACATACACAGCTGCTGTTCAATACAATGTCCTAGAAAAAG
LDT_RSV-A_M_1.1	8	ON237255.1	GGCAAATATGGAAACATACGTGAATAAACTTCACGAGGGCTCCACATACACAGCTGCTGTTCAATACAATGTCCTAGAAAAAG
LDT_RSV-A_M_1.1	8	LC816571.1	GGCAAATATGGAAACATACGTGAATAAACTTCACGAGGGCTCCACATACACAGCTGCTGTTCAATACAATGTCCTAGAAAAAG
LDT_RSV-A_M_1.1	8	MZ515923.1	GGCAAATATGGAAACATACGTGAATAAACTTCACGAGGGCTCCACATACACAGCTGCTGTTCAATACAATGTCCTAGAAAAAG
LDT_RSV-A_M_1.1	8	MW020598.1	GGCAAATATGGAAACATACGTGAATAAACTTCACGAGGGCTCCACATACACAGCTGCTGTTCAATACAATGTCCTAGAAAAAG
LDT_RSV-A_M_1.1	8	PQ899873.1	GGCAAATATGGAAACATACGTGAATAAACTTCACGAGGGCTCCACATACACAGCTGCTGTTCAATACAATGTCCTAGAAAAAG
LDT_RSV-A_M_1.1	8	PP974158.1	GGCAAATATGGAAACATACGTGAATAAACTTCACGAGGGCTCCACATACACAGCTGCTGTTCAATACAATGTCCTAGAAAAAG
LDT_RSV-A_M_1.1	8	PP376813.1	GGCAAATATGGAAACATACGTGAATAAACTTCACGAGGGCTCCACATACACAGCTGCTGTTCAATACAATGTCCTAGAAAAAG
LDT_RSV-A_M_1.1	8	MZ515695.1	GGCAAATATGGAAACATACGTGAATAAACTTCACGAGGGCTCCACATACACAGCTGCTGTTCAATACAATGTCCTAGAAAAAG
LDT_RSV-A_M_1.1	8	PV423099.1	GGCAAATATGGAAACATACGTGAATAAACTTCACGAGGGCTCCACATACACAGCTGCTGTTCAATACAATGTCCTAGAAAAAG
LDT_RSV-A_M_1.1	8	PV367315.1	GGCAAATATGGAAACATACGTGAATAAACTTCACGAGGGCTCCACATACACAGCTGCTGTTCAATACAATGTCCTAGAAAAAG
LDT_RSV-A_M_1.1	8	OP890325.1	GGCAAATATGGAAACATACGTGAATAAACTTCACGAGGGCTCCACATACACAGCTGCTGTTCAATACAATGTCCTAGAAAAAG
LDT_RSV-A_M_1.1	8	PP377576.1	GGCAAATATGGAAACATACGTGAATAAACTTCACGAGGGCTCCACATACACAGCTGCTGTTCAATACAATGTCCTAGAAAAAG
LDT_RSV-A_M_1.1	8	OR601477.1	GGCAAATATGGAAACATACGTGAATAAACTTCACGAGGGCTCCACATACACAGCTGCTGTTCAATACAATGTCCTAGAAAAAG
LDT_RSV-A_M_1.1	8	OR795341.1	GGCAAATATGGAAACATACGTGAATAAACTTCACGAGGGCTCCACATACACAGCTGCTGTTCAATACAATGTCCTAGAAAAAG
LDT_RSV-A_M_1.1	8	MZ515973.1	GGCAAATATGGAAACATACGTGAATAAACTTCACGAGGGCTCCACATACACAGCTGCTGTTCAATACAATGTCCTAGAAAAAG
LDT_RSV-A_M_1.1	8	OM857282.1	GGCAAATATGGAAACATACGTGAATAAACTTCACGAGGGCTCCACATACACAGCTGCTGTTCAATACAATGTCCTAGAAAAAG
LDT_RSV-A_M_1.1	8	MH181999.1	GGCAAATATGGAAACATACGTGAATAAACTTCACGAGGGCTCCACATACACAGCTGCTGTTCAATACAATGTCCTAGAAAAAG
LDT_RSV-A_M_1.1	8	OZ277673.1	GGCAAATATGGAAACATACGTGAATAAACTTCACGAGGGCTCCACATACACAGCTGCTGTTCAATACAATGTCCTAGAAAAAG
LDT_RSV-A_M_1.1	8	PQ899887.1	GGCAAATATGGAAACATACGTGAATAAACTTCACGAGGGCTCCACATACACAGCTGCTGTTCAATACAATGTCCTAGAAAAAG
LDT_RSV-A_M_1.1	8	PP376487.1	GGCAAATATGGAAACATACGTGAATAAACTTCACGAGGGCTCCACATACACAGCTGCTGTTCAATACAATGTCCTAGAAAAAG
LDT_RSV-A_M_1.1	8	PP681275.1	GGCAAATATGGAAACATACGTGAATAAACTTCACGAGGGCTCCACATACACAGCTGCTGTTCAATACAATGTCCTAGAAAAAG
LDT_RSV-A_M_1.1	8	ON237316.1	GGCAAATATGGAAACATACGTGAATAAACTTCACGAGGGCTCCACATACACAGCTGCTGTTCAATACAATGTCCTAGAAAAAG
LDT_RSV-A_M_1.1	8	OR795345.1	GGCAAATATGGAAACATACGTGAATAAACTTCACGAGGGCTCCACATACACAGCTGCTGTTCAATACAATGTCCTAGAAAAAG
LDT_RSV-A_M_1.1	8	PP377550.1	GGCAAATATGGAAACATACGTGAATAAACTTCACGAGGGCTCCACATACACAGCTGCTGTTCAATACAATGTCCTAGAAAAAG
LDT_RSV-A_M_1.1	8	MH181915.1	GGCAAATATGGAAACATACGTGAATAAACTTCACGAGGGCTCCACATACACAGCTGCTGTTCAATACAATGTCCTAGAAAAAG
LDT_RSV-A_M_1.1	8	OR795470.1	GGCAAATATGGAAACATACGTGAATAAACTTCACGAGGGCTCCACATACACAGCTGCTGTTCAATACAATGTCCTAGAAAAAG
LDT_RSV-A_M_1.1	8	MH181977.1	GGCAAATATGGAAACATACGTGAATAAACTTCACGAGGGCTCCACATACACAGCTGCTGTTCAATACAATGTCCTAGAAAAAG
LDT_RSV-A_M_1.1	8	MZ515913.1	GGCAAATATGGAAACATACGTGAATAAACTTCACGAGGGCTCCACATACACAGCTGCTGTTCAATACAATGTCCTAGAAAAAG
LDT_RSV-A_M_1.1	8	MH181996.1	GGCAAATATGGAAACATACGTGAATAAACTTCACGAGGGCTCCACATACACAGCTGCTGTTCAATACAATGTCCTAGAAAAAG
LDT_RSV-A_M_1.1	8	PV388299.1	GGCAAATATGGAAACATACGTGAATAAACTTCACGAGGGCTCCACATACACAGCTGCTGTTCAATACAATGTCCTAGAAAAAG
LDT_RSV-A_M_1.1	8	PP681247.1	GGCAAATATGGAAACATACGTGAATAAACTTCACGAGGGCTCCACATACACAGCTGCTGTTCAATACAATGTCCTAGAAAAAG
LDT_RSV-A_M_1.1	8	PQ348882.1	GGCAAATATGGAAACATACGTGAATAAACTTCACGAGGGCTCCACATACACAGCTGCTGTTCAATACAATGTCCTAGAAAAAG
LDT_RSV-A_M_1.1	8	OR666535.1	GGCAAATATGGAAACATACGTGAATAAACTTCACGAGGGCTCCACATACACAGCTGCTGTTCAATACAATGTCCTAGAAAAAG
LDT_RSV-A_M_1.1	8	PP376346.1	GGCAAATATGGAAACATACGTGAATAAACTTCACGAGGGCTCCACATACACAGCTGCTGTTCAATACAATGTCCTAGAAAAAG
LDT_RSV-A_M_1.1	8	PP376276.1	GGCAAATATGGAAACATACGTGAATAAACTTCACGAGGGCTCCACATACACAGCTGCTGTTCAATACAATGTCCTAGAAAAAG
LDT_RSV-A_M_1.1	8	OQ941756.1	GGCAAATATGGAAACATACGTGAATAAACTTCACGAGGGCTCCACATACACAGCTGCTGTTCAATACAATGTCCTAGAAAAAG
LDT_RSV-A_M_1.1	8	OZ262287.1	GGCAAATATGGAAACATACGTGAATAAACTTCACGAGGGCTCCACATACACAGCTGCTGTTCAATACAATGTCCTAGAAAAAG
LDT_RSV-A_M_1.1	8	PP376621.1	GGCAAATATGGAAACATACGTGAATAAACTTCACGAGGGCTCCACATACACAGCTGCTGTTCAATACAATGTCCTAGAAAAAG
LDT_RSV-A_M_1.1	8	PP178652.1	GGCAAATATGGAAACATACGTGAATAAACTTCACGAGGGCTCCACATACACAGCTGCTGTTCAATACAATGTCCTAGAAAAAG
LDT_RSV-A_M_1.1	8	MZ516063.1	GGCAAATATGGAAACATACGTGAATAAACTTCACGAGGGCTCCACATACACAGCTGCTGTTCAATACAATGTCCTAGAAAAAG
LDT_RSV-A_M_1.1	8	MT422269.1	GGCAAATATGGAAACATACGTGAATAAACTTCACGAGGGCTCCACATACACAGCTGCTGTTCAATACAATGTCCTAGAAAAAG
LDT_RSV-A_M_1.1	8	LC871613.1	GGCAAATATGGAAACATACGTGAATAAACTTCACGAGGGCTCCACATACACAGCTGCTGTTCAATACAATGTCCTAGAAAAAG
LDT_RSV-A_M_1.1	8	OM857341.1	GGCAAATATGGAAACATACGTGAATAAACTTCACGAGGGCTCCACATACACAGCTGCTGTTCAATACAATGTCCTAGAAAAAG
LDT_RSV-A_M_1.1	8	PP376316.1	GGCAAATATGGAAACATACGTGAATAAACTTCACGAGGGCTCCACATACACAGCTGCTGTTCAATACAATGTCCTAGAAAAAG
LDT_RSV-A_M_1.1	8	PV367322.1	GGCAAATATGGAAACATACGTGAATAAACTTCACGAGGGCTCCACATACACAGCTGCTGTTCAATACAATGTCCTAGAAAAAG
LDT_RSV-A_M_1.1	8	OR795448.1	GGCAAATATGGAAACATACGTGAATAAACTTCACGAGGGCTCCACATACACAGCTGCTGTTCAATACAATGTCCTAGAAAAAG
LDT_RSV-A_M_1.1	8	PP352334.1	GGCAAATATGGAAACATACGTGAATAAACTTCACGAGGGCTCCACATACACAGCTGCTGTTCAATACAATGTCCTAGAAAAAG
LDT_RSV-A_M_1.1	8	OP320396.1	GGCAAATATGGAAACATACGTGAATAAACTTCACGAGGGCTCCACATACACAGCTGCTGTTCAATACAATGTCCTAGAAAAAG
LDT_RSV-A_M_1.1	8	MH181954.1	GGCAAATATGGAAACATACGTGAATAAACTTCACGAGGGCTCCACATACACAGCTGCTGTTCAATACAATGTCCTAGAAAAAG
LDT_RSV-A_M_1.1	8	PP974138.1	GGCAAATATGGAAACATACGTGAATAAACTTCACGAGGGCTCCACATACACAGCTGCTGTTCAATACAATGTCCTAGAAAAAG
LDT_RSV-A_M_1.1	8	PP376653.1	GGCAAATATGGAAACATACGTGAATAAACTTCACGAGGGCTCCACATACACAGCTGCTGTTCAATACAATGTCCTAGAAAAAG
LDT_RSV-A_M_1.1	8	ON237265.1	GGCAAATATGGAAACATACGTGAATAAACTTCACGAGGGCTCCACATACACAGCTGCTGTTCAATACAATGTCCTAGAAAAAG
LDT_RSV-A_M_1.1	8	PP377546.1	GGCAAATATGGAAACATACGTGAATAAACTTCACGAGGGCTCCACATACACAGCTGCTGTTCAATACAATGTCCTAGAAAAAG
LDT_RSV-A_M_1.1	8	PP377577.1	GGCAAATATGGAAACATACGTGAATAAACTTCACGAGGGCTCCACATACACAGCTGCTGTTCAATACAATGTCCTAGAAAAAG
LDT_RSV-A_M_1.1	8	PP376448.1	GGCAAATATGGAAACATACGTGAATAAACTTCACGAGGGCTCCACATACACAGCTGCTGTTCAATACAATGTCCTAGAAAAAG
LDT_RSV-A_M_1.1	8	PQ117653.1	GGCAAATATGGAAACATACGTGAATAAACTTCACGAGGGCTCCACATACACAGCTGCTGTTCAATACAATGTCCTAGAAAAAG
LDT_RSV-A_M_1.1	8	MZ221198.1	GGCAAATATGGAAACATACGTGAATAAACTTCACGAGGGCTCCACATACACAGCTGCTGTTCAATACAATGTCCTAGAAAAAG
LDT_RSV-A_M_1.1	8	MZ515689.1	GGCAAATATGGAAACATACGTGAATAAACTTCACGAGGGCTCCACATACACAGCTGCTGTTCAATACAATGTCCTAGAAAAAG
LDT_RSV-A_M_1.1	8	MH181998.1	GGCAAATATGGAAACATACGTGAATAAACTTCACGAGGGCTCCACATACACAGCTGCTGTTCAATACAATGTCCTAGAAAAAG
LDT_RSV-A_M_1.1	8	OR666541.1	GGCAAATATGGAAACATACGTGAATAAACTTCACGAGGGCTCCACATACACAGCTGCTGTTCAATACAATGTCCTAGAAAAAG
LDT_RSV-A_M_1.1	8	PP376810.1	GGCAAATATGGAAACATACGTGAATAAACTTCACGAGGGCTCCACATACACAGCTGCTGTTCAATACAATGTCCTAGAAAAAG
LDT_RSV-A_M_1.1	8	OQ024127.1	GGCAAATATGGAAACATACGTGAATAAACTTCACGAGGGCTCCACATACACAGCTGCTGTTCAATACAATGTCCTAGAAAAAG
LDT_RSV-A_M_1.1	8	PQ899899.1	GGCAAATATGGAAACATACGTGAATAAACTTCACGAGGGCTCCACATACACAGCTGCTGTTCAATACAATGTCCTAGAAAAAG
LDT_RSV-A_M_1.1	8	LC862055.1	GGCAAATATGGAAACATACGTGAATAAACTTCACGAGGGCTCCACATACACAGCTGCTGTTCAATACAATGTCCTAGAAAAAG
LDT_RSV-A_M_1.1	8	MH182007.1	GGCAAATATGGAAACATACGTGAATAAACTTCACGAGGGCTCCACATACACAGCTGCTGTTCAATACAATGTCCTAGAAAAAG
LDT_RSV-A_M_1.1	8	PV178434.1	GGCAAATATGGAAACATACGTGAATAAACTTCACGAGGGCTCCACATACACAGCTGCTGTTCAATACAATGTCCTAGAAAAAG
LDT_RSV-A_M_1.1	8	MZ515573.1	GGCAAATATGGAAACATACGTGAATAAACTTCACGAGGGCTCCACATACACAGCTGCTGTTCAATACAATGTCCTAGAAAAAG
LDT_RSV-A_M_1.1	8	PP376530.1	GGCAAATATGGAAACATACGTGAATAAACTTCACGAGGGCTCCACATACACAGCTGCTGTTCAATACAATGTCCTAGAAAAAG
LDT_RSV-A_M_1.1	8	PP376790.1	GGCAAATATGGAAACATACGTGAATAAACTTCACGAGGGCTCCACATACACAGCTGCTGTTCAATACAATGTCCTAGAAAAAG
LDT_RSV-A_M_1.1	8	PQ618053.1	GGCAAATATGGAAACATACGTGAATAAACTTCACGAGGGCTCCACATACACAGCTGCTGTTCAATACAATGTCCTAGAAAAAG
LDT_RSV-A_M_1.1	8	OR795431.1	GGCAAATATGGAAACATACGTGAATAAACTTCACGAGGGCTCCACATACACAGCTGCTGTTCAATACAATGTCCTAGAAAAAG
LDT_RSV-A_M_1.1	8	OR666552.1	GGCAAATATGGAAACATACGTGAATAAACTTCACGAGGGCTCCACATACACAGCTGCTGTTCAATACAATGTCCTAGAAAAAG
LDT_RSV-A_M_1.1	8	PP376372.1	GGCAAATATGGAAACATACGTGAATAAACTTCACGAGGGCTCCACATACACAGCTGCTGTTCAATACAATGTCCTAGAAAAAG
LDT_RSV-A_M_1.1	8	OQ941746.1	GGCAAATATGGAAACATACGTGAATAAACTTCACGAGGGCTCCACATACACAGCTGCTGTTCAATACAATGTCCTAGAAAAAG
LDT_RSV-A_M_1.1	8	PP969942.1	GGCAAATATGGAAACATACGTGAATAAACTTCACGAGGGCTCCACATACACAGCTGCTGTTCAATACAATGTCCTAGAAAAAG
LDT_RSV-A_M_1.1	8	PQ618056.1	GGCAAATATGGAAACATACGTGAATAAACTTCACGAGGGCTCCACATACACAGCTGCTGTTCAATACAATGTCCTAGAAAAAG
LDT_RSV-A_M_1.1	8	PP377590.1	GGCAAATATGGAAACATACGTGAATAAACTTCACGAGGGCTCCACATACACAGCTGCTGTTCAATACAATGTCCTAGAAAAAG
LDT_RSV-A_M_1.1	8	PP882667.1	GGCAAATATGGAAACATACGTGAATAAACTTCACGAGGGCTCCACATACACAGCTGCTGTTCAATACAATGTCCTAGAAAAAG
LDT_RSV-A_M_1.1	8	MN630099.1	GGCAAATATGGAAACATACGTGAATAAACTTCACGAGGGCTCCACATACACAGCTGCTGTTCAATACAATGTCCTAGAAAAAG
LDT_RSV-A_M_1.1	8	OM857270.1	GGCAAATATGGAAACATACGTGAATAAACTTCACGAGGGCTCCACATACACAGCTGCTGTTCAATACAATGTCCTAGAAAAAG
LDT_RSV-A_M_1.1	8	PQ638689.1	GGCAAATATGGAAACATACGTGAATAAACTTCACGAGGGCTCCACATACACAGCTGCTGTTCAATACAATGTCCTAGAAAAAG
LDT_RSV-A_M_1.1	8	PV206805.1	GGCAAATATGGAAACATACGTGAATAAACTTCACGAGGGCTCCACATACACAGCTGCTGTTCAATACAATGTCCTAGAAAAAG
LDT_RSV-A_M_1.1	8	LC871581.1	GGCAAATATGGAAACATACGTGAATAAACTTCACGAGGGCTCCACATACACAGCTGCTGTTCAATACAATGTCCTAGAAAAAG
LDT_RSV-A_M_1.1	8	MZ515580.1	GGCAAATATGGAAACATACGTGAATAAACTTCACGAGGGCTCCACATACACAGCTGCTGTTCAATACAATGTCCTAGAAAAAG
LDT_RSV-A_M_1.1	8	PQ899859.1	GGCAAATATGGAAACATACGTGAATAAACTTCACGAGGGCTCCACATACACAGCTGCTGTTCAATACAATGTCCTAGAAAAAG
LDT_RSV-A_M_1.1	8	LC871588.1	GGCAAATATGGAAACATACGTGAATAAACTTCACGAGGGCTCCACATACACAGCTGCTGTTCAATACAATGTCCTAGAAAAAG
LDT_RSV-A_M_1.1	8	OR795369.1	GGCAAATATGGAAACATACGTGAATAAACTTCACGAGGGCTCCACATACACAGCTGCTGTTCAATACAATGTCCTAGAAAAAG
LDT_RSV-A_M_1.1	8	OR795463.1	GGCAAATATGGAAACATACGTGAATAAACTTCACGAGGGCTCCACATACACAGCTGCTGTTCAATACAATGTCCTAGAAAAAG
LDT_RSV-A_M_1.1	8	PP352319.1	GGCAAATATGGAAACATACGTGAATAAACTTCACGAGGGCTCCACATACACAGCTGCTGTTCAATACAATGTCCTAGAAAAAG
LDT_RSV-A_M_1.1	8	LC871605.1	GGCAAATATGGAAACATACGTGAATAAACTTCACGAGGGCTCCACATACACAGCTGCTGTTCAATACAATGTCCTAGAAAAAG
LDT_RSV-A_M_1.1	8	MH181916.1	GGCAAATATGGAAACATACGTGAATAAACTTCACGAGGGCTCCACATACACAGCTGCTGTTCAATACAATGTCCTAGAAAAAG
LDT_RSV-A_M_1.1	8	OQ171900.1	GGCAAATATGGAAACATACGTGAATAAACTTCACGAGGGCTCCACATACACAGCTGCTGTTCAATACAATGTCCTAGAAAAAG
LDT_RSV-A_M_1.1	8	MZ515862.1	GGCAAATATGGAAACATACGTGAATAAACTTCACGAGGGCTCCACATACACAGCTGCTGTTCAATACAATGTCCTAGAAAAAG
LDT_RSV-A_M_1.1	8	PP748736.1	GGCAAATATGGAAACATACGTGAATAAACTTCACGAGGGCTCCACATACACAGCTGCTGTTCAATACAATGTCCTAGAAAAAG
LDT_RSV-A_M_1.1	8	MH182035.1	GGCAAATATGGAAACATACGTGAATAAACTTCACGAGGGCTCCACATACACAGCTGCTGTTCAATACAATGTCCTAGAAAAAG
LDT_RSV-A_M_1.1	8	PV367337.1	GGCAAATATGGAAACATACGTGAATAAACTTCACGAGGGCTCCACATACACAGCTGCTGTTCAATACAATGTCCTAGAAAAAG
LDT_RSV-A_M_1.1	8	PP352309.1	GGCAAATATGGAAACATACGTGAATAAACTTCACGAGGGCTCCACATACACAGCTGCTGTTCAATACAATGTCCTAGAAAAAG
LDT_RSV-A_M_1.1	8	OR466358.1	GGCAAATATGGAAACATACGTGAATAAACTTCACGAGGGCTCCACATACACAGCTGCTGTTCAATACAATGTCCTAGAAAAAG
LDT_RSV-A_M_1.1	8	PQ349013.1	GGCAAATATGGAAACATACGTGAATAAACTTCACGAGGGCTCCACATACACAGCTGCTGTTCAATACAATGTCCTAGAAAAAG
LDT_RSV-A_M_1.1	8	OR666564.1	GGCAAATATGGAAACATACGTGAATAAACTTCACGAGGGCTCCACATACACAGCTGCTGTTCAATACAATGTCCTAGAAAAAG
LDT_RSV-A_M_1.1	8	MZ515927.1	GGCAAATATGGAAACATACGTGAATAAACTTCACGAGGGCTCCACATACACAGCTGCTGTTCAATACAATGTCCTAGAAAAAG
LDT_RSV-A_M_1.1	8	OZ277640.1	GGCAAATATGGAAACATACGTGAATAAACTTCACGAGGGCTCCACATACACAGCTGCTGTTCAATACAATGTCCTAGAAAAAG
LDT_RSV-A_M_1.1	8	OR287922.1	GGCAAATATGGAAACATACGTGAATAAACTTCACGAGGGCTCCACATACACAGCTGCTGTTCAATACAATGTCCTAGAAAAAG
LDT_RSV-A_M_1.1	8	PP376370.1	GGCAAATATGGAAACATACGTGAATAAACTTCACGAGGGCTCCACATACACAGCTGCTGTTCAATACAATGTCCTAGAAAAAG
LDT_RSV-A_M_1.1	8	MH181935.1	GGCAAATATGGAAACATACGTGAATAAACTTCACGAGGGCTCCACATACACAGCTGCTGTTCAATACAATGTCCTAGAAAAAG
LDT_RSV-A_M_1.1	8	PV478716.1	GGCAAATATGGAAACATACGTGAATAAACTTCACGAGGGCTCCACATACACAGCTGCTGTTCAATACAATGTCCTAGAAAAAG
LDT_RSV-A_M_1.1	8	OQ941741.1	GGCAAATATGGAAACATACGTGAATAAACTTCACGAGGGCTCCACATACACAGCTGCTGTTCAATACAATGTCCTAGAAAAAG
LDT_RSV-A_M_1.1	8	PV178205.1	GGCAAATATGGAAACATACGTGAATAAACTTCACGAGGGCTCCACATACACAGCTGCTGTTCAATACAATGTCCTAGAAAAAG
LDT_RSV-A_M_1.1	8	OR795390.1	GGCAAATATGGAAACATACGTGAATAAACTTCACGAGGGCTCCACATACACAGCTGCTGTTCAATACAATGTCCTAGAAAAAG
LDT_RSV-A_M_1.1	8	PQ618067.1	GGCAAATATGGAAACATACGTGAATAAACTTCACGAGGGCTCCACATACACAGCTGCTGTTCAATACAATGTCCTAGAAAAAG
LDT_RSV-A_M_1.1	8	PP376326.1	GGCAAATATGGAAACATACGTGAATAAACTTCACGAGGGCTCCACATACACAGCTGCTGTTCAATACAATGTCCTAGAAAAAG
LDT_RSV-A_M_1.1	8	LC871585.1	GGCAAATATGGAAACATACGTGAATAAACTTCACGAGGGCTCCACATACACAGCTGCTGTTCAATACAATGTCCTAGAAAAAG
LDT_RSV-A_M_1.1	8	PP495874.1	GGCAAATATGGAAACATACGTGAATAAACTTCACGAGGGCTCCACATACACAGCTGCTGTTCAATACAATGTCCTAGAAAAAG
LDT_RSV-A_M_1.1	8	PQ618079.1	GGCAAATATGGAAACATACGTGAATAAACTTCACGAGGGCTCCACATACACAGCTGCTGTTCAATACAATGTCCTAGAAAAAG
LDT_RSV-A_M_1.1	8	MH447952.1	GGCAAATATGGAAACATACGTGAATAAACTTCACGAGGGCTCCACATACACAGCTGCTGTTCAATACAATGTCCTAGAAAAAG
LDT_RSV-A_M_1.1	8	ON237306.1	GGCAAATATGGAAACATACGTGAATAAACTTCACGAGGGCTCCACATACACAGCTGCTGTTCAATACAATGTCCTAGAAAAAG
LDT_RSV-A_M_1.1	8	OR795453.1	GGCAAATATGGAAACATACGTGAATAAACTTCACGAGGGCTCCACATACACAGCTGCTGTTCAATACAATGTCCTAGAAAAAG
LDT_RSV-A_M_1.1	8	PQ348878.1	GGCAAATATGGAAACATACGTGAATAAACTTCACGAGGGCTCCACATACACAGCTGCTGTTCAATACAATGTCCTAGAAAAAG
LDT_RSV-A_M_1.1	8	ON152648.1	GGCAAATATGGAAACATACGTGAATAAACTTCACGAGGGCTCCACATACACAGCTGCTGTTCAATACAATGTCCTAGAAAAAG
LDT_RSV-A_M_1.1	8	LC871590.1	GGCAAATATGGAAACATACGTGAATAAACTTCACGAGGGCTCCACATACACAGCTGCTGTTCAATACAATGTCCTAGAAAAAG
LDT_RSV-A_M_1.1	8	PP376571.1	GGCAAATATGGAAACATACGTGAATAAACTTCACGAGGGCTCCACATACACAGCTGCTGTTCAATACAATGTCCTAGAAAAAG
LDT_RSV-A_M_1.1	8	OM857313.1	GGCAAATATGGAAACATACGTGAATAAACTTCACGAGGGCTCCACATACACAGCTGCTGTTCAATACAATGTCCTAGAAAAAG
LDT_RSV-A_M_1.1	8	OQ261751.1	GGCAAATATGGAAACATACGTGAATAAACTTCACGAGGGCTCCACATACACAGCTGCTGTTCAATACAATGTCCTAGAAAAAG
LDT_RSV-A_M_1.1	8	MH182029.1	GGCAAATATGGAAACATACGTGAATAAACTTCACGAGGGCTCCACATACACAGCTGCTGTTCAATACAATGTCCTAGAAAAAG
LDT_RSV-A_M_1.1	8	PV178229.1	GGCAAATATGGAAACATACGTGAATAAACTTCACGAGGGCTCCACATACACAGCTGCTGTTCAATACAATGTCCTAGAAAAAG
LDT_RSV-A_M_1.1	8	OR795455.1	GGCAAATATGGAAACATACGTGAATAAACTTCACGAGGGCTCCACATACACAGCTGCTGTTCAATACAATGTCCTAGAAAAAG
LDT_RSV-A_M_1.1	8	OR795386.1	GGCAAATATGGAAACATACGTGAATAAACTTCACGAGGGCTCCACATACACAGCTGCTGTTCAATACAATGTCCTAGAAAAAG
LDT_RSV-A_M_1.1	8	PQ610196.2	GGCAAATATGGAAACATACGTGAATAAACTTCACGAGGGCTCCACATACACAGCTGCTGTTCAATACAATGTCCTAGAAAAAG
LDT_RSV-A_M_1.1	8	PV539263.1	GGCAAATATGGAAACATACGTGAATAAACTTCACGAGGGCTCCACATACACAGCTGCTGTTCAATACAATGTCCTAGAAAAAG
LDT_RSV-A_M_1.1	8	PQ618023.1	GGCAAATATGGAAACATACGTGAATAAACTTCACGAGGGCTCCACATACACAGCTGCTGTTCAATACAATGTCCTAGAAAAAG
LDT_RSV-A_M_1.1	8	MH447959.1	GGCAAATATGGAAACATACGTGAATAAACTTCACGAGGGCTCCACATACACAGCTGCTGTTCAATACAATGTCCTAGAAAAAG
LDT_RSV-A_M_1.1	8	MZ515801.1	GGCAAATATGGAAACATACGTGAATAAACTTCACGAGGGCTCCACATACACAGCTGCTGTTCAATACAATGTCCTAGAAAAAG
LDT_RSV-A_M_1.1	8	MZ515959.1	GGCAAATATGGAAACATACGTGAATAAACTTCACGAGGGCTCCACATACACAGCTGCTGTTCAATACAATGTCCTAGAAAAAG
LDT_RSV-A_M_1.1	8	ON237232.1	GGCAAATATGGAAACATACGTGAATAAACTTCACGAGGGCTCCACATACACAGCTGCTGTTCAATACAATGTCCTAGAAAAAG
LDT_RSV-A_M_1.1	8	PP376332.1	GGCAAATATGGAAACATACGTGAATAAACTTCACGAGGGCTCCACATACACAGCTGCTGTTCAATACAATGTCCTAGAAAAAG
LDT_RSV-A_M_1.1	8	MZ515576.1	GGCAAATATGGAAACATACGTGAATAAACTTCACGAGGGCTCCACATACACAGCTGCTGTTCAATACAATGTCCTAGAAAAAG
LDT_RSV-A_M_1.1	8	PP376462.1	GGCAAATATGGAAACATACGTGAATAAACTTCACGAGGGCTCCACATACACAGCTGCTGTTCAATACAATGTCCTAGAAAAAG
LDT_RSV-A_M_1.1	8	PP525326.1	GGCAAATATGGAAACATACGTGAATAAACTTCACGAGGGCTCCACATACACAGCTGCTGTTCAATACAATGTCCTAGAAAAAG
LDT_RSV-A_M_1.1	8	PP377516.1	GGCAAATATGGAAACATACGTGAATAAACTTCACGAGGGCTCCACATACACAGCTGCTGTTCAATACAATGTCCTAGAAAAAG
LDT_RSV-A_M_1.1	8	MZ515943.1	GGCAAATATGGAAACATACGTGAATAAACTTCACGAGGGCTCCACATACACAGCTGCTGTTCAATACAATGTCCTAGAAAAAG
LDT_RSV-A_M_1.1	8	OQ941765.1	GGCAAATATGGAAACATACGTGAATAAACTTCACGAGGGCTCCACATACACAGCTGCTGTTCAATACAATGTCCTAGAAAAAG
LDT_RSV-A_M_1.1	8	PV367341.1	GGCAAATATGGAAACATACGTGAATAAACTTCACGAGGGCTCCACATACACAGCTGCTGTTCAATACAATGTCCTAGAAAAAG
LDT_RSV-A_M_1.1	8	OZ262271.1	GGCAAATATGGAAACATACGTGAATAAACTTCACGAGGGCTCCACATACACAGCTGCTGTTCAATACAATGTCCTAGAAAAAG
LDT_RSV-A_M_1.1	8	MZ515860.1	GGCAAATATGGAAACATACGTGAATAAACTTCACGAGGGCTCCACATACACAGCTGCTGTTCAATACAATGTCCTAGAAAAAG
LDT_RSV-A_M_1.1	8	PQ008878.1	GGCAAATATGGAAACATACGTGAATAAACTTCACGAGGGCTCCACATACACAGCTGCTGTTCAATACAATGTCCTAGAAAAAG
LDT_RSV-A_M_1.1	8	PQ788206.1	GGCAAATATGGAAACATACGTGAATAAACTTCACGAGGGCTCCACATACACAGCTGCTGTTCAATACAATGTCCTAGAAAAAG
LDT_RSV-A_M_1.1	8	OR666534.1	GGCAAATATGGAAACATACGTGAATAAACTTCACGAGGGCTCCACATACACAGCTGCTGTTCAATACAATGTCCTAGAAAAAG
LDT_RSV-A_M_1.1	8	PP970013.1	GGCAAATATGGAAACATACGTGAATAAACTTCACGAGGGCTCCACATACACAGCTGCTGTTCAATACAATGTCCTAGAAAAAG
LDT_RSV-A_M_1.1	8	OR666567.1	GGCAAATATGGAAACATACGTGAATAAACTTCACGAGGGCTCCACATACACAGCTGCTGTTCAATACAATGTCCTAGAAAAAG
LDT_RSV-A_M_1.1	8	PP376838.1	GGCAAATATGGAAACATACGTGAATAAACTTCACGAGGGCTCCACATACACAGCTGCTGTTCAATACAATGTCCTAGAAAAAG
LDT_RSV-A_M_1.1	8	PP376428.1	GGCAAATATGGAAACATACGTGAATAAACTTCACGAGGGCTCCACATACACAGCTGCTGTTCAATACAATGTCCTAGAAAAAG
LDT_RSV-A_M_1.1	8	OR795385.1	GGCAAATATGGAAACATACGTGAATAAACTTCACGAGGGCTCCACATACACAGCTGCTGTTCAATACAATGTCCTAGAAAAAG
LDT_RSV-A_M_1.1	8	OM857320.1	GGCAAATATGGAAACATACGTGAATAAACTTCACGAGGGCTCCACATACACAGCTGCTGTTCAATACAATGTCCTAGAAAAAG
LDT_RSV-A_M_1.1	8	PP352283.1	GGCAAATATGGAAACATACGTGAATAAACTTCACGAGGGCTCCACATACACAGCTGCTGTTCAATACAATGTCCTAGAAAAAG
LDT_RSV-A_M_1.1	8	OM857303.1	GGCAAATATGGAAACATACGTGAATAAACTTCACGAGGGCTCCACATACACAGCTGCTGTTCAATACAATGTCCTAGAAAAAG
LDT_RSV-A_M_1.1	8	LC871609.1	GGCAAATATGGAAACATACGTGAATAAACTTCACGAGGGCTCCACATACACAGCTGCTGTTCAATACAATGTCCTAGAAAAAG
LDT_RSV-A_M_1.1	8	OP320382.1	GGCAAATATGGAAACATACGTGAATAAACTTCACGAGGGCTCCACATACACAGCTGCTGTTCAATACAATGTCCTAGAAAAAG
LDT_RSV-A_M_1.1	8	OQ024117.1	GGCAAATATGGAAACATACGTGAATAAACTTCACGAGGGCTCCACATACACAGCTGCTGTTCAATACAATGTCCTAGAAAAAG
LDT_RSV-A_M_1.1	8	PP376744.1	GGCAAATATGGAAACATACGTGAATAAACTTCACGAGGGCTCCACATACACAGCTGCTGTTCAATACAATGTCCTAGAAAAAG
LDT_RSV-A_M_1.1	8	MZ515633.1	GGCAAATATGGAAACATACGTGAATAAACTTCACGAGGGCTCCACATACACAGCTGCTGTTCAATACAATGTCCTAGAAAAAG
LDT_RSV-A_M_1.1	8	MZ515833.1	GGCAAATATGGAAACATACGTGAATAAACTTCACGAGGGCTCCACATACACAGCTGCTGTTCAATACAATGTCCTAGAAAAAG
LDT_RSV-A_M_1.1	8	PQ618044.1	GGCAAATATGGAAACATACGTGAATAAACTTCACGAGGGCTCCACATACACAGCTGCTGTTCAATACAATGTCCTAGAAAAAG
LDT_RSV-A_M_1.1	8	PV388317.1	GGCAAATATGGAAACATACGTGAATAAACTTCACGAGGGCTCCACATACACAGCTGCTGTTCAATACAATGTCCTAGAAAAAG
LDT_RSV-A_M_1.1	8	PP376423.1	GGCAAATATGGAAACATACGTGAATAAACTTCACGAGGGCTCCACATACACAGCTGCTGTTCAATACAATGTCCTAGAAAAAG
LDT_RSV-A_M_1.1	8	PP970052.1	GGCAAATATGGAAACATACGTGAATAAACTTCACGAGGGCTCCACATACACAGCTGCTGTTCAATACAATGTCCTAGAAAAAG
LDT_RSV-A_M_1.1	8	PQ610206.2	GGCAAATATGGAAACATACGTGAATAAACTTCACGAGGGCTCCACATACACAGCTGCTGTTCAATACAATGTCCTAGAAAAAG
LDT_RSV-A_M_1.1	8	PP376471.1	GGCAAATATGGAAACATACGTGAATAAACTTCACGAGGGCTCCACATACACAGCTGCTGTTCAATACAATGTCCTAGAAAAAG
LDT_RSV-A_M_1.1	8	MZ515766.1	GGCAAATATGGAAACATACGTGAATAAACTTCACGAGGGCTCCACATACACAGCTGCTGTTCAATACAATGTCCTAGAAAAAG
LDT_RSV-A_M_1.1	8	ON237288.1	GGCAAATATGGAAACATACGTGAATAAACTTCACGAGGGCTCCACATACACAGCTGCTGTTCAATACAATGTCCTAGAAAAAG
LDT_RSV-A_M_1.1	8	PP376665.1	GGCAAATATGGAAACATACGTGAATAAACTTCACGAGGGCTCCACATACACAGCTGCTGTTCAATACAATGTCCTAGAAAAAG
LDT_RSV-A_M_1.1	8	PP681266.1	GGCAAATATGGAAACATACGTGAATAAACTTCACGAGGGCTCCACATACACAGCTGCTGTTCAATACAATGTCCTAGAAAAAG
LDT_RSV-A_M_1.1	8	OR795472.1	GGCAAATATGGAAACATACGTGAATAAACTTCACGAGGGCTCCACATACACAGCTGCTGTTCAATACAATGTCCTAGAAAAAG
LDT_RSV-A_M_1.1	8	LC816570.1	GGCAAATATGGAAACATACGTGAATAAACTTCACGAGGGCTCCACATACACAGCTGCTGTTCAATACAATGTCCTAGAAAAAG
LDT_RSV-A_M_1.1	8	OR666520.1	GGCAAATATGGAAACATACGTGAATAAACTTCACGAGGGCTCCACATACACAGCTGCTGTTCAATACAATGTCCTAGAAAAAG
LDT_RSV-A_M_1.1	8	OQ024128.1	GGCAAATATGGAAACATACGTGAATAAACTTCACGAGGGCTCCACATACACAGCTGCTGTTCAATACAATGTCCTAGAAAAAG
LDT_RSV-A_M_1.1	8	PP681267.1	GGCAAATATGGAAACATACGTGAATAAACTTCACGAGGGCTCCACATACACAGCTGCTGTTCAATACAATGTCCTAGAAAAAG
LDT_RSV-A_M_1.1	8	PP681282.1	GGCAAATATGGAAACATACGTGAATAAACTTCACGAGGGCTCCACATACACAGCTGCTGTTCAATACAATGTCCTAGAAAAAG
LDT_RSV-A_M_1.1	8	PP376298.1	GGCAAATATGGAAACATACGTGAATAAACTTCACGAGGGCTCCACATACACAGCTGCTGTTCAATACAATGTCCTAGAAAAAG
LDT_RSV-A_M_1.1	8	MZ515620.1	GGCAAATATGGAAACATACGTGAATAAACTTCACGAGGGCTCCACATACACAGCTGCTGTTCAATACAATGTCCTAGAAAAAG
LDT_RSV-A_M_1.1	8	PP352279.1	GGCAAATATGGAAACATACGTGAATAAACTTCACGAGGGCTCCACATACACAGCTGCTGTTCAATACAATGTCCTAGAAAAAG
LDT_RSV-A_M_1.1	8	OM857342.1	GGCAAATATGGAAACATACGTGAATAAACTTCACGAGGGCTCCACATACACAGCTGCTGTTCAATACAATGTCCTAGAAAAAG
LDT_RSV-A_M_1.1	8	PQ899880.1	GGCAAATATGGAAACATACGTGAATAAACTTCACGAGGGCTCCACATACACAGCTGCTGTTCAATACAATGTCCTAGAAAAAG
LDT_RSV-A_M_1.1	8	MZ515891.1	GGCAAATATGGAAACATACGTGAATAAACTTCACGAGGGCTCCACATACACAGCTGCTGTTCAATACAATGTCCTAGAAAAAG
LDT_RSV-A_M_1.1	8	PQ870896.1	GGCAAATATGGAAACATACGTGAATAAACTTCACGAGGGCTCCACATACACAGCTGCTGTTCAATACAATGTCCTAGAAAAAG
LDT_RSV-A_M_1.1	8	PV367332.1	GGCAAATATGGAAACATACGTGAATAAACTTCACGAGGGCTCCACATACACAGCTGCTGTTCAATACAATGTCCTAGAAAAAG
LDT_RSV-A_M_1.1	8	PQ348786.1	GGCAAATATGGAAACATACGTGAATAAACTTCACGAGGGCTCCACATACACAGCTGCTGTTCAATACAATGTCCTAGAAAAAG
LDT_RSV-A_M_1.1	8	PP377574.1	GGCAAATATGGAAACATACGTGAATAAACTTCACGAGGGCTCCACATACACAGCTGCTGTTCAATACAATGTCCTAGAAAAAG
LDT_RSV-A_M_1.1	8	PP748692.1	GGCAAATATGGAAACATACGTGAATAAACTTCACGAGGGCTCCACATACACAGCTGCTGTTCAATACAATGTCCTAGAAAAAG
LDT_RSV-A_M_1.1	8	OR795411.1	GGCAAATATGGAAACATACGTGAATAAACTTCACGAGGGCTCCACATACACAGCTGCTGTTCAATACAATGTCCTAGAAAAAG
LDT_RSV-A_M_1.1	8	PQ117652.1	GGCAAATATGGAAACATACGTGAATAAACTTCACGAGGGCTCCACATACACAGCTGCTGTTCAATACAATGTCCTAGAAAAAG
LDT_RSV-A_M_1.1	8	ON237294.1	GGCAAATATGGAAACATACGTGAATAAACTTCACGAGGGCTCCACATACACAGCTGCTGTTCAATACAATGTCCTAGAAAAAG
LDT_RSV-A_M_1.1	8	PQ618051.1	GGCAAATATGGAAACATACGTGAATAAACTTCACGAGGGCTCCACATACACAGCTGCTGTTCAATACAATGTCCTAGAAAAAG
LDT_RSV-A_M_1.1	8	OP890326.1	GGCAAATATGGAAACATACGTGAATAAACTTCACGAGGGCTCCACATACACAGCTGCTGTTCAATACAATGTCCTAGAAAAAG
LDT_RSV-A_M_1.1	8	PP795138.1	GGCAAATATGGAAACATACGTGAATAAACTTCACGAGGGCTCCACATACACAGCTGCTGTTCAATACAATGTCCTAGAAAAAG
LDT_RSV-A_M_1.1	8	OR666524.1	GGCAAATATGGAAACATACGTGAATAAACTTCACGAGGGCTCCACATACACAGCTGCTGTTCAATACAATGTCCTAGAAAAAG
LDT_RSV-A_M_1.1	8	OM857344.1	GGCAAATATGGAAACATACGTGAATAAACTTCACGAGGGCTCCACATACACAGCTGCTGTTCAATACAATGTCCTAGAAAAAG
LDT_RSV-A_M_1.1	8	PQ052815.1	GGCAAATATGGAAACATACGTGAATAAACTTCACGAGGGCTCCACATACACAGCTGCTGTTCAATACAATGTCCTAGAAAAAG
LDT_RSV-A_M_1.1	8	PV367334.1	GGCAAATATGGAAACATACGTGAATAAACTTCACGAGGGCTCCACATACACAGCTGCTGTTCAATACAATGTCCTAGAAAAAG
LDT_RSV-A_M_1.1	8	PP376293.1	GGCAAATATGGAAACATACGTGAATAAACTTCACGAGGGCTCCACATACACAGCTGCTGTTCAATACAATGTCCTAGAAAAAG
LDT_RSV-A_M_1.1	8	PP525318.1	GGCAAATATGGAAACATACGTGAATAAACTTCACGAGGGCTCCACATACACAGCTGCTGTTCAATACAATGTCCTAGAAAAAG
LDT_RSV-A_M_1.1	8	PP376286.1	GGCAAATATGGAAACATACGTGAATAAACTTCACGAGGGCTCCACATACACAGCTGCTGTTCAATACAATGTCCTAGAAAAAG
LDT_RSV-A_M_1.1	8	LC862069.1	GGCAAATATGGAAACATACGTGAATAAACTTCACGAGGGCTCCACATACACAGCTGCTGTTCAATACAATGTCCTAGAAAAAG
LDT_RSV-A_M_1.1	8	PP377581.1	GGCAAATATGGAAACATACGTGAATAAACTTCACGAGGGCTCCACATACACAGCTGCTGTTCAATACAATGTCCTAGAAAAAG
LDT_RSV-A_M_1.1	8	PQ618081.1	GGCAAATATGGAAACATACGTGAATAAACTTCACGAGGGCTCCACATACACAGCTGCTGTTCAATACAATGTCCTAGAAAAAG
LDT_RSV-A_M_1.1	8	PP376585.1	GGCAAATATGGAAACATACGTGAATAAACTTCACGAGGGCTCCACATACACAGCTGCTGTTCAATACAATGTCCTAGAAAAAG
LDT_RSV-A_M_1.1	8	PP376352.1	GGCAAATATGGAAACATACGTGAATAAACTTCACGAGGGCTCCACATACACAGCTGCTGTTCAATACAATGTCCTAGAAAAAG
LDT_RSV-A_M_1.1	8	MZ515709.1	GGCAAATATGGAAACATACGTGAATAAACTTCACGAGGGCTCCACATACACAGCTGCTGTTCAATACAATGTCCTAGAAAAAG
LDT_RSV-A_M_1.1	8	PP525324.1	GGCAAATATGGAAACATACGTGAATAAACTTCACGAGGGCTCCACATACACAGCTGCTGTTCAATACAATGTCCTAGAAAAAG
LDT_RSV-A_M_1.1	8	PP376658.1	GGCAAATATGGAAACATACGTGAATAAACTTCACGAGGGCTCCACATACACAGCTGCTGTTCAATACAATGTCCTAGAAAAAG
LDT_RSV-A_M_1.1	8	OR666554.1	GGCAAATATGGAAACATACGTGAATAAACTTCACGAGGGCTCCACATACACAGCTGCTGTTCAATACAATGTCCTAGAAAAAG
LDT_RSV-A_M_1.1	8	MZ515592.1	GGCAAATATGGAAACATACGTGAATAAACTTCACGAGGGCTCCACATACACAGCTGCTGTTCAATACAATGTCCTAGAAAAAG
LDT_RSV-A_M_1.1	8	PP376816.1	GGCAAATATGGAAACATACGTGAATAAACTTCACGAGGGCTCCACATACACAGCTGCTGTTCAATACAATGTCCTAGAAAAAG
LDT_RSV-A_M_1.1	8	OR795471.1	GGCAAATATGGAAACATACGTGAATAAACTTCACGAGGGCTCCACATACACAGCTGCTGTTCAATACAATGTCCTAGAAAAAG
LDT_RSV-A_M_1.1	8	PV178604.1	GGCAAATATGGAAACATACGTGAATAAACTTCACGAGGGCTCCACATACACAGCTGCTGTTCAATACAATGTCCTAGAAAAAG
LDT_RSV-A_M_1.1	8	PQ618018.1	GGCAAATATGGAAACATACGTGAATAAACTTCACGAGGGCTCCACATACACAGCTGCTGTTCAATACAATGTCCTAGAAAAAG
LDT_RSV-A_M_1.1	8	MZ515706.1	GGCAAATATGGAAACATACGTGAATAAACTTCACGAGGGCTCCACATACACAGCTGCTGTTCAATACAATGTCCTAGAAAAAG
LDT_RSV-A_M_1.1	8	MH181974.1	GGCAAATATGGAAACATACGTGAATAAACTTCACGAGGGCTCCACATACACAGCTGCTGTTCAATACAATGTCCTAGAAAAAG
LDT_RSV-A_M_1.1	8	PP974131.1	GGCAAATATGGAAACATACGTGAATAAACTTCACGAGGGCTCCACATACACAGCTGCTGTTCAATACAATGTCCTAGAAAAAG
LDT_RSV-A_M_1.1	8	OR795366.1	GGCAAATATGGAAACATACGTGAATAAACTTCACGAGGGCTCCACATACACAGCTGCTGTTCAATACAATGTCCTAGAAAAAG
LDT_RSV-A_M_1.1	8	PP681254.1	GGCAAATATGGAAACATACGTGAATAAACTTCACGAGGGCTCCACATACACAGCTGCTGTTCAATACAATGTCCTAGAAAAAG
LDT_RSV-A_M_1.1	8	PP376606.1	GGCAAATATGGAAACATACGTGAATAAACTTCACGAGGGCTCCACATACACAGCTGCTGTTCAATACAATGTCCTAGAAAAAG
LDT_RSV-A_M_1.1	8	PP681269.1	GGCAAATATGGAAACATACGTGAATAAACTTCACGAGGGCTCCACATACACAGCTGCTGTTCAATACAATGTCCTAGAAAAAG
LDT_RSV-A_M_1.1	8	MZ516024.1	GGCAAATATGGAAACATACGTGAATAAACTTCACGAGGGCTCCACATACACAGCTGCTGTTCAATACAATGTCCTAGAAAAAG
LDT_RSV-A_M_1.1	8	PP376410.1	GGCAAATATGGAAACATACGTGAATAAACTTCACGAGGGCTCCACATACACAGCTGCTGTTCAATACAATGTCCTAGAAAAAG
LDT_RSV-A_M_1.1	8	OR143137.1	GGCAAATATGGAAACATACGTGAATAAACTTCACGAGGGCTCCACATACACAGCTGCTGTTCAATACAATGTCCTAGAAAAAG
LDT_RSV-A_M_1.1	8	PV584143.1	GGCAAATATGGAAACATACGTGAATAAACTTCACGAGGGCTCCACATACACAGCTGCTGTTCAATACAATGTCCTAGAAAAAG
LDT_RSV-A_M_1.1	8	PP377559.1	GGCAAATATGGAAACATACGTGAATAAACTTCACGAGGGCTCCACATACACAGCTGCTGTTCAATACAATGTCCTAGAAAAAG
LDT_RSV-A_M_1.1	8	PV178242.1	GGCAAATATGGAAACATACGTGAATAAACTTCACGAGGGCTCCACATACACAGCTGCTGTTCAATACAATGTCCTAGAAAAAG
LDT_RSV-A_M_1.1	8	ON237300.1	GGCAAATATGGAAACATACGTGAATAAACTTCACGAGGGCTCCACATACACAGCTGCTGTTCAATACAATGTCCTAGAAAAAG
LDT_RSV-A_M_1.1	8	MZ515790.1	GGCAAATATGGAAACATACGTGAATAAACTTCACGAGGGCTCCACATACACAGCTGCTGTTCAATACAATGTCCTAGAAAAAG
LDT_RSV-A_M_1.1	8	PQ618027.1	GGCAAATATGGAAACATACGTGAATAAACTTCACGAGGGCTCCACATACACAGCTGCTGTTCAATACAATGTCCTAGAAAAAG
LDT_RSV-A_M_1.1	8	ON237263.1	GGCAAATATGGAAACATACGTGAATAAACTTCACGAGGGCTCCACATACACAGCTGCTGTTCAATACAATGTCCTAGAAAAAG
LDT_RSV-A_M_1.1	8	OM857326.1	GGCAAATATGGAAACATACGTGAATAAACTTCACGAGGGCTCCACATACACAGCTGCTGTTCAATACAATGTCCTAGAAAAAG
LDT_RSV-A_M_1.1	8	PP151350.1	GGCAAATATGGAAACATACGTGAATAAACTTCACGAGGGCTCCACATACACAGCTGCTGTTCAATACAATGTCCTAGAAAAAG
LDT_RSV-A_M_1.1	8	OR666545.1	GGCAAATATGGAAACATACGTGAATAAACTTCACGAGGGCTCCACATACACAGCTGCTGTTCAATACAATGTCCTAGAAAAAG
LDT_RSV-A_M_1.1	8	MZ516066.1	GGCAAATATGGAAACATACGTGAATAAACTTCACGAGGGCTCCACATACACAGCTGCTGTTCAATACAATGTCCTAGAAAAAG
LDT_RSV-A_M_1.1	8	PP376780.1	GGCAAATATGGAAACATACGTGAATAAACTTCACGAGGGCTCCACATACACAGCTGCTGTTCAATACAATGTCCTAGAAAAAG
LDT_RSV-A_M_1.1	8	PP508188.1	GGCAAATATGGAAACATACGTGAATAAACTTCACGAGGGCTCCACATACACAGCTGCTGTTCAATACAATGTCCTAGAAAAAG
LDT_RSV-A_M_1.1	8	PP352281.1	GGCAAATATGGAAACATACGTGAATAAACTTCACGAGGGCTCCACATACACAGCTGCTGTTCAATACAATGTCCTAGAAAAAG
LDT_RSV-A_M_1.1	8	PP377564.1	GGCAAATATGGAAACATACGTGAATAAACTTCACGAGGGCTCCACATACACAGCTGCTGTTCAATACAATGTCCTAGAAAAAG
LDT_RSV-A_M_1.1	8	PP770459.1	GGCAAATATGGAAACATACGTGAATAAACTTCACGAGGGCTCCACATACACAGCTGCTGTTCAATACAATGTCCTAGAAAAAG
LDT_RSV-A_M_1.1	8	OR795368.1	GGCAAATATGGAAACATACGTGAATAAACTTCACGAGGGCTCCACATACACAGCTGCTGTTCAATACAATGTCCTAGAAAAAG
LDT_RSV-A_M_1.1	8	OR795412.1	GGCAAATATGGAAACATACGTGAATAAACTTCACGAGGGCTCCACATACACAGCTGCTGTTCAATACAATGTCCTAGAAAAAG
LDT_RSV-A_M_1.1	8	PV178490.1	GGCAAATATGGAAACATACGTGAATAAACTTCACGAGGGCTCCACATACACAGCTGCTGTTCAATACAATGTCCTAGAAAAAG
LDT_RSV-A_M_1.1	8	PQ618074.1	GGCAAATATGGAAACATACGTGAATAAACTTCACGAGGGCTCCACATACACAGCTGCTGTTCAATACAATGTCCTAGAAAAAG
LDT_RSV-A_M_1.1	8	MZ515773.1	GGCAAATATGGAAACATACGTGAATAAACTTCACGAGGGCTCCACATACACAGCTGCTGTTCAATACAATGTCCTAGAAAAAG
LDT_RSV-A_M_1.1	8	PQ618025.1	GGCAAATATGGAAACATACGTGAATAAACTTCACGAGGGCTCCACATACACAGCTGCTGTTCAATACAATGTCCTAGAAAAAG
LDT_RSV-A_M_1.1	8	OM857279.1	GGCAAATATGGAAACATACGTGAATAAACTTCACGAGGGCTCCACATACACAGCTGCTGTTCAATACAATGTCCTAGAAAAAG
LDT_RSV-A_M_1.1	8	MN630104.1	GGCAAATATGGAAACATACGTGAATAAACTTCACGAGGGCTCCACATACACAGCTGCTGTTCAATACAATGTCCTAGAAAAAG
LDT_RSV-A_M_1.1	8	PV178351.1	GGCAAATATGGAAACATACGTGAATAAACTTCACGAGGGCTCCACATACACAGCTGCTGTTCAATACAATGTCCTAGAAAAAG
LDT_RSV-A_M_1.1	8	PP377563.1	GGCAAATATGGAAACATACGTGAATAAACTTCACGAGGGCTCCACATACACAGCTGCTGTTCAATACAATGTCCTAGAAAAAG
LDT_RSV-A_M_1.1	8	MZ515680.1	GGCAAATATGGAAACATACGTGAATAAACTTCACGAGGGCTCCACATACACAGCTGCTGTTCAATACAATGTCCTAGAAAAAG
LDT_RSV-A_M_1.1	8	PP376538.1	GGCAAATATGGAAACATACGTGAATAAACTTCACGAGGGCTCCACATACACAGCTGCTGTTCAATACAATGTCCTAGAAAAAG
LDT_RSV-A_M_1.1	8	OQ941748.1	GGCAAATATGGAAACATACGTGAATAAACTTCACGAGGGCTCCACATACACAGCTGCTGTTCAATACAATGTCCTAGAAAAAG
LDT_RSV-A_M_1.1	8	PP784983.1	GGCAAATATGGAAACATACGTGAATAAACTTCACGAGGGCTCCACATACACAGCTGCTGTTCAATACAATGTCCTAGAAAAAG
LDT_RSV-A_M_1.1	8	PP376722.1	GGCAAATATGGAAACATACGTGAATAAACTTCACGAGGGCTCCACATACACAGCTGCTGTTCAATACAATGTCCTAGAAAAAG
LDT_RSV-A_M_1.1	8	PP376737.1	GGCAAATATGGAAACATACGTGAATAAACTTCACGAGGGCTCCACATACACAGCTGCTGTTCAATACAATGTCCTAGAAAAAG
LDT_RSV-A_M_1.1	8	PP376707.1	GGCAAATATGGAAACATACGTGAATAAACTTCACGAGGGCTCCACATACACAGCTGCTGTTCAATACAATGTCCTAGAAAAAG
LDT_RSV-A_M_1.1	8	PP819400.1	GGCAAATATGGAAACATACGTGAATAAACTTCACGAGGGCTCCACATACACAGCTGCTGTTCAATACAATGTCCTAGAAAAAG
LDT_RSV-A_M_1.1	8	PQ899901.1	GGCAAATATGGAAACATACGTGAATAAACTTCACGAGGGCTCCACATACACAGCTGCTGTTCAATACAATGTCCTAGAAAAAG
LDT_RSV-A_M_1.1	8	OM857298.1	GGCAAATATGGAAACATACGTGAATAAACTTCACGAGGGCTCCACATACACAGCTGCTGTTCAATACAATGTCCTAGAAAAAG
LDT_RSV-A_M_1.1	8	PP376800.1	GGCAAATATGGAAACATACGTGAATAAACTTCACGAGGGCTCCACATACACAGCTGCTGTTCAATACAATGTCCTAGAAAAAG
LDT_RSV-A_M_1.1	8	PV260418.1	GGCAAATATGGAAACATACGTGAATAAACTTCACGAGGGCTCCACATACACAGCTGCTGTTCAATACAATGTCCTAGAAAAAG
LDT_RSV-A_M_1.1	8	PP376353.1	GGCAAATATGGAAACATACGTGAATAAACTTCACGAGGGCTCCACATACACAGCTGCTGTTCAATACAATGTCCTAGAAAAAG
LDT_RSV-A_M_1.1	8	OQ024120.1	GGCAAATATGGAAACATACGTGAATAAACTTCACGAGGGCTCCACATACACAGCTGCTGTTCAATACAATGTCCTAGAAAAAG
LDT_RSV-A_M_1.1	8	PP376597.1	GGCAAATATGGAAACATACGTGAATAAACTTCACGAGGGCTCCACATACACAGCTGCTGTTCAATACAATGTCCTAGAAAAAG
LDT_RSV-A_M_1.1	8	PV367309.1	GGCAAATATGGAAACATACGTGAATAAACTTCACGAGGGCTCCACATACACAGCTGCTGTTCAATACAATGTCCTAGAAAAAG
LDT_RSV-A_M_1.1	8	PP376622.1	GGCAAATATGGAAACATACGTGAATAAACTTCACGAGGGCTCCACATACACAGCTGCTGTTCAATACAATGTCCTAGAAAAAG
LDT_RSV-A_M_1.1	8	OZ262192.1	GGCAAATATGGAAACATACGTGAATAAACTTCACGAGGGCTCCACATACACAGCTGCTGTTCAATACAATGTCCTAGAAAAAG
LDT_RSV-A_M_1.1	8	PP376268.1	GGCAAATATGGAAACATACGTGAATAAACTTCACGAGGGCTCCACATACACAGCTGCTGTTCAATACAATGTCCTAGAAAAAG
LDT_RSV-A_M_1.1	8	MZ516011.1	GGCAAATATGGAAACATACGTGAATAAACTTCACGAGGGCTCCACATACACAGCTGCTGTTCAATACAATGTCCTAGAAAAAG
LDT_RSV-A_M_1.1	8	OM857292.1	GGCAAATATGGAAACATACGTGAATAAACTTCACGAGGGCTCCACATACACAGCTGCTGTTCAATACAATGTCCTAGAAAAAG
LDT_RSV-A_M_1.1	8	OP320385.1	GGCAAATATGGAAACATACGTGAATAAACTTCACGAGGGCTCCACATACACAGCTGCTGTTCAATACAATGTCCTAGAAAAAG
LDT_RSV-A_M_1.1	8	PV367298.1	GGCAAATATGGAAACATACGTGAATAAACTTCACGAGGGCTCCACATACACAGCTGCTGTTCAATACAATGTCCTAGAAAAAG
LDT_RSV-A_M_1.1	8	OZ262201.1	GGCAAATATGGAAACATACGTGAATAAACTTCACGAGGGCTCCACATACACAGCTGCTGTTCAATACAATGTCCTAGAAAAAG
LDT_RSV-A_M_1.1	8	PP525301.1	GGCAAATATGGAAACATACGTGAATAAACTTCACGAGGGCTCCACATACACAGCTGCTGTTCAATACAATGTCCTAGAAAAAG
LDT_RSV-A_M_1.1	8	PP376263.1	GGCAAATATGGAAACATACGTGAATAAACTTCACGAGGGCTCCACATACACAGCTGCTGTTCAATACAATGTCCTAGAAAAAG
LDT_RSV-A_M_1.1	8	MZ515887.1	GGCAAATATGGAAACATACGTGAATAAACTTCACGAGGGCTCCACATACACAGCTGCTGTTCAATACAATGTCCTAGAAAAAG
LDT_RSV-A_M_1.1	8	ON237357.1	GGCAAATATGGAAACATACGTGAATAAACTTCACGAGGGCTCCACATACACAGCTGCTGTTCAATACAATGTCCTAGAAAAAG
LDT_RSV-A_M_1.1	8	PP974118.1	GGCAAATATGGAAACATACGTGAATAAACTTCACGAGGGCTCCACATACACAGCTGCTGTTCAATACAATGTCCTAGAAAAAG
LDT_RSV-A_M_1.1	8	MK749917.1	GGCAAATATGGAAACATACGTGAATAAACTTCACGAGGGCTCCACATACACAGCTGCTGTTCAATACAATGTCCTAGAAAAAG
LDT_RSV-A_M_1.1	8	PP376689.1	GGCAAATATGGAAACATACGTGAATAAACTTCACGAGGGCTCCACATACACAGCTGCTGTTCAATACAATGTCCTAGAAAAAG
LDT_RSV-A_M_1.1	8	PV178325.1	GGCAAATATGGAAACATACGTGAATAAACTTCACGAGGGCTCCACATACACAGCTGCTGTTCAATACAATGTCCTAGAAAAAG
LDT_RSV-A_M_1.1	8	MZ516058.1	GGCAAATATGGAAACATACGTGAATAAACTTCACGAGGGCTCCACATACACAGCTGCTGTTCAATACAATGTCCTAGAAAAAG
LDT_RSV-A_M_1.1	8	PP882672.1	GGCAAATATGGAAACATACGTGAATAAACTTCACGAGGGCTCCACATACACAGCTGCTGTTCAATACAATGTCCTAGAAAAAG
LDT_RSV-A_M_1.1	8	PP974143.1	GGCAAATATGGAAACATACGTGAATAAACTTCACGAGGGCTCCACATACACAGCTGCTGTTCAATACAATGTCCTAGAAAAAG
LDT_RSV-A_M_1.1	8	PP525322.1	GGCAAATATGGAAACATACGTGAATAAACTTCACGAGGGCTCCACATACACAGCTGCTGTTCAATACAATGTCCTAGAAAAAG
LDT_RSV-A_M_1.1	8	PP377530.1	GGCAAATATGGAAACATACGTGAATAAACTTCACGAGGGCTCCACATACACAGCTGCTGTTCAATACAATGTCCTAGAAAAAG
LDT_RSV-A_M_1.1	8	KY654518.1	GGCAAATATGGAAACATACGTGAATAAACTTCACGAGGGCTCCACATACACAGCTGCTGTTCAATACAATGTCCTAGAAAAAG
LDT_RSV-A_M_1.1	8	PP882664.1	GGCAAATATGGAAACATACGTGAATAAACTTCACGAGGGCTCCACATACACAGCTGCTGTTCAATACAATGTCCTAGAAAAAG
LDT_RSV-A_M_1.1	8	PP376518.1	GGCAAATATGGAAACATACGTGAATAAACTTCACGAGGGCTCCACATACACAGCTGCTGTTCAATACAATGTCCTAGAAAAAG
LDT_RSV-A_M_1.1	8	OM857281.1	GGCAAATATGGAAACATACGTGAATAAACTTCACGAGGGCTCCACATACACAGCTGCTGTTCAATACAATGTCCTAGAAAAAG
LDT_RSV-A_M_1.1	8	OZ262153.1	GGCAAATATGGAAACATACGTGAATAAACTTCACGAGGGCTCCACATACACAGCTGCTGTTCAATACAATGTCCTAGAAAAAG
LDT_RSV-A_M_1.1	8	MH181987.1	GGCAAATATGGAAACATACGTGAATAAACTTCACGAGGGCTCCACATACACAGCTGCTGTTCAATACAATGTCCTAGAAAAAG
LDT_RSV-A_M_1.1	8	MZ515643.1	GGCAAATATGGAAACATACGTGAATAAACTTCACGAGGGCTCCACATACACAGCTGCTGTTCAATACAATGTCCTAGAAAAAG
LDT_RSV-A_M_1.1	8	LC862023.1	GGCAAATATGGAAACATACGTGAATAAACTTCACGAGGGCTCCACATACACAGCTGCTGTTCAATACAATGTCCTAGAAAAAG
LDT_RSV-A_M_1.1	8	PP681268.1	GGCAAATATGGAAACATACGTGAATAAACTTCACGAGGGCTCCACATACACAGCTGCTGTTCAATACAATGTCCTAGAAAAAG
LDT_RSV-A_M_1.1	8	PQ594188.1	GGCAAATATGGAAACATACGTGAATAAACTTCACGAGGGCTCCACATACACAGCTGCTGTTCAATACAATGTCCTAGAAAAAG
LDT_RSV-A_M_1.1	8	PP376595.1	GGCAAATATGGAAACATACGTGAATAAACTTCACGAGGGCTCCACATACACAGCTGCTGTTCAATACAATGTCCTAGAAAAAG
LDT_RSV-A_M_1.1	8	MN630106.1	GGCAAATATGGAAACATACGTGAATAAACTTCACGAGGGCTCCACATACACAGCTGCTGTTCAATACAATGTCCTAGAAAAAG
LDT_RSV-A_M_1.1	8	MH181958.1	GGCAAATATGGAAACATACGTGAATAAACTTCACGAGGGCTCCACATACACAGCTGCTGTTCAATACAATGTCCTAGAAAAAG
LDT_RSV-A_M_1.1	8	OQ024129.1	GGCAAATATGGAAACATACGTGAATAAACTTCACGAGGGCTCCACATACACAGCTGCTGTTCAATACAATGTCCTAGAAAAAG
LDT_RSV-A_M_1.1	8	PP969984.1	GGCAAATATGGAAACATACGTGAATAAACTTCACGAGGGCTCCACATACACAGCTGCTGTTCAATACAATGTCCTAGAAAAAG
LDT_RSV-A_M_1.1	8	PQ618062.1	GGCAAATATGGAAACATACGTGAATAAACTTCACGAGGGCTCCACATACACAGCTGCTGTTCAATACAATGTCCTAGAAAAAG
LDT_RSV-A_M_1.1	8	PP882659.1	GGCAAATATGGAAACATACGTGAATAAACTTCACGAGGGCTCCACATACACAGCTGCTGTTCAATACAATGTCCTAGAAAAAG
LDT_RSV-A_M_1.1	8	PP376767.1	GGCAAATATGGAAACATACGTGAATAAACTTCACGAGGGCTCCACATACACAGCTGCTGTTCAATACAATGTCCTAGAAAAAG
LDT_RSV-A_M_1.1	8	OM857314.1	GGCAAATATGGAAACATACGTGAATAAACTTCACGAGGGCTCCACATACACAGCTGCTGTTCAATACAATGTCCTAGAAAAAG
LDT_RSV-A_M_1.1	8	OQ941736.1	GGCAAATATGGAAACATACGTGAATAAACTTCACGAGGGCTCCACATACACAGCTGCTGTTCAATACAATGTCCTAGAAAAAG
LDT_RSV-A_M_1.1	8	PP151395.1	GGCAAATATGGAAACATACGTGAATAAACTTCACGAGGGCTCCACATACACAGCTGCTGTTCAATACAATGTCCTAGAAAAAG
LDT_RSV-A_M_1.1	8	OR666515.1	GGCAAATATGGAAACATACGTGAATAAACTTCACGAGGGCTCCACATACACAGCTGCTGTTCAATACAATGTCCTAGAAAAAG
LDT_RSV-A_M_1.1	8	LC871594.1	GGCAAATATGGAAACATACGTGAATAAACTTCACGAGGGCTCCACATACACAGCTGCTGTTCAATACAATGTCCTAGAAAAAG
LDT_RSV-A_M_1.1	8	LC871600.1	GGCAAATATGGAAACATACGTGAATAAACTTCACGAGGGCTCCACATACACAGCTGCTGTTCAATACAATGTCCTAGAAAAAG
LDT_RSV-A_M_1.1	8	ON237267.1	GGCAAATATGGAAACATACGTGAATAAACTTCACGAGGGCTCCACATACACAGCTGCTGTTCAATACAATGTCCTAGAAAAAG
LDT_RSV-A_M_1.1	8	MH182061.1	GGCAAATATGGAAACATACGTGAATAAACTTCACGAGGGCTCCACATACACAGCTGCTGTTCAATACAATGTCCTAGAAAAAG
LDT_RSV-A_M_1.1	8	MH182046.1	GGCAAATATGGAAACATACGTGAATAAACTTCACGAGGGCTCCACATACACAGCTGCTGTTCAATACAATGTCCTAGAAAAAG
LDT_RSV-A_M_1.1	8	ON237334.1	GGCAAATATGGAAACATACGTGAATAAACTTCACGAGGGCTCCACATACACAGCTGCTGTTCAATACAATGTCCTAGAAAAAG
LDT_RSV-A_M_1.1	8	PQ117648.1	GGCAAATATGGAAACATACGTGAATAAACTTCACGAGGGCTCCACATACACAGCTGCTGTTCAATACAATGTCCTAGAAAAAG
LDT_RSV-A_M_1.1	8	PP970029.1	GGCAAATATGGAAACATACGTGAATAAACTTCACGAGGGCTCCACATACACAGCTGCTGTTCAATACAATGTCCTAGAAAAAG
LDT_RSV-A_M_1.1	8	OR795462.1	GGCAAATATGGAAACATACGTGAATAAACTTCACGAGGGCTCCACATACACAGCTGCTGTTCAATACAATGTCCTAGAAAAAG
LDT_RSV-A_M_1.1	8	PP352321.1	GGCAAATATGGAAACATACGTGAATAAACTTCACGAGGGCTCCACATACACAGCTGCTGTTCAATACAATGTCCTAGAAAAAG
LDT_RSV-A_M_1.1	8	PV478718.1	GGCAAATATGGAAACATACGTGAATAAACTTCACGAGGGCTCCACATACACAGCTGCTGTTCAATACAATGTCCTAGAAAAAG
LDT_RSV-A_M_1.1	8	PQ618077.1	GGCAAATATGGAAACATACGTGAATAAACTTCACGAGGGCTCCACATACACAGCTGCTGTTCAATACAATGTCCTAGAAAAAG
LDT_RSV-A_M_1.1	8	OZ262261.1	GGCAAATATGGAAACATACGTGAATAAACTTCACGAGGGCTCCACATACACAGCTGCTGTTCAATACAATGTCCTAGAAAAAG
LDT_RSV-A_M_1.1	8	OM857300.1	GGCAAATATGGAAACATACGTGAATAAACTTCACGAGGGCTCCACATACACAGCTGCTGTTCAATACAATGTCCTAGAAAAAG
LDT_RSV-A_M_1.1	8	PP377583.1	GGCAAATATGGAAACATACGTGAATAAACTTCACGAGGGCTCCACATACACAGCTGCTGTTCAATACAATGTCCTAGAAAAAG
LDT_RSV-A_M_1.1	8	PP376584.1	GGCAAATATGGAAACATACGTGAATAAACTTCACGAGGGCTCCACATACACAGCTGCTGTTCAATACAATGTCCTAGAAAAAG
LDT_RSV-A_M_1.1	8	MN630093.1	GGCAAATATGGAAACATACGTGAATAAACTTCACGAGGGCTCCACATACACAGCTGCTGTTCAATACAATGTCCTAGAAAAAG
LDT_RSV-A_M_1.1	8	PP376400.1	GGCAAATATGGAAACATACGTGAATAAACTTCACGAGGGCTCCACATACACAGCTGCTGTTCAATACAATGTCCTAGAAAAAG
LDT_RSV-A_M_1.1	8	OQ024144.1	GGCAAATATGGAAACATACGTGAATAAACTTCACGAGGGCTCCACATACACAGCTGCTGTTCAATACAATGTCCTAGAAAAAG
LDT_RSV-A_M_1.1	8	PQ348788.1	GGCAAATATGGAAACATACGTGAATAAACTTCACGAGGGCTCCACATACACAGCTGCTGTTCAATACAATGTCCTAGAAAAAG
LDT_RSV-A_M_1.1	8	OQ024143.1	GGCAAATATGGAAACATACGTGAATAAACTTCACGAGGGCTCCACATACACAGCTGCTGTTCAATACAATGTCCTAGAAAAAG
LDT_RSV-A_M_1.1	8	OK500268.1	GGCAAATATGGAAACATACGTGAATAAACTTCACGAGGGCTCCACATACACAGCTGCTGTTCAATACAATGTCCTAGAAAAAG
LDT_RSV-A_M_1.1	8	PV367339.1	GGCAAATATGGAAACATACGTGAATAAACTTCACGAGGGCTCCACATACACAGCTGCTGTTCAATACAATGTCCTAGAAAAAG
LDT_RSV-A_M_1.1	8	PP376820.1	GGCAAATATGGAAACATACGTGAATAAACTTCACGAGGGCTCCACATACACAGCTGCTGTTCAATACAATGTCCTAGAAAAAG
LDT_RSV-A_M_1.1	8	PP376531.1	GGCAAATATGGAAACATACGTGAATAAACTTCACGAGGGCTCCACATACACAGCTGCTGTTCAATACAATGTCCTAGAAAAAG
LDT_RSV-A_M_1.1	8	PP376779.1	GGCAAATATGGAAACATACGTGAATAAACTTCACGAGGGCTCCACATACACAGCTGCTGTTCAATACAATGTCCTAGAAAAAG
LDT_RSV-A_M_1.1	8	ON237358.1	GGCAAATATGGAAACATACGTGAATAAACTTCACGAGGGCTCCACATACACAGCTGCTGTTCAATACAATGTCCTAGAAAAAG
LDT_RSV-A_M_1.1	8	PV178415.1	GGCAAATATGGAAACATACGTGAATAAACTTCACGAGGGCTCCACATACACAGCTGCTGTTCAATACAATGTCCTAGAAAAAG
LDT_RSV-A_M_1.1	8	OM857286.1	GGCAAATATGGAAACATACGTGAATAAACTTCACGAGGGCTCCACATACACAGCTGCTGTTCAATACAATGTCCTAGAAAAAG
LDT_RSV-A_M_1.1	8	OQ941737.1	GGCAAATATGGAAACATACGTGAATAAACTTCACGAGGGCTCCACATACACAGCTGCTGTTCAATACAATGTCCTAGAAAAAG
LDT_RSV-A_M_1.1	8	OM857354.1	GGCAAATATGGAAACATACGTGAATAAACTTCACGAGGGCTCCACATACACAGCTGCTGTTCAATACAATGTCCTAGAAAAAG
LDT_RSV-A_M_1.1	8	PP376811.1	GGCAAATATGGAAACATACGTGAATAAACTTCACGAGGGCTCCACATACACAGCTGCTGTTCAATACAATGTCCTAGAAAAAG
LDT_RSV-A_M_1.1	8	PV367288.1	GGCAAATATGGAAACATACGTGAATAAACTTCACGAGGGCTCCACATACACAGCTGCTGTTCAATACAATGTCCTAGAAAAAG
LDT_RSV-A_M_1.1	8	PX133033.1	GGCAAATATGGAAACATACGTGAATAAACTTCACGAGGGCTCCACATACACAGCTGCTGTTCAATACAATGTCCTAGAAAAAG
LDT_RSV-A_M_1.1	8	PP376651.1	GGCAAATATGGAAACATACGTGAATAAACTTCACGAGGGCTCCACATACACAGCTGCTGTTCAATACAATGTCCTAGAAAAAG
LDT_RSV-A_M_1.1	8	OQ941724.1	GGCAAATATGGAAACATACGTGAATAAACTTCACGAGGGCTCCACATACACAGCTGCTGTTCAATACAATGTCCTAGAAAAAG
LDT_RSV-A_M_1.1	8	PP530267.1	GGCAAATATGGAAACATACGTGAATAAACTTCACGAGGGCTCCACATACACAGCTGCTGTTCAATACAATGTCCTAGAAAAAG
LDT_RSV-A_M_1.1	8	PP376534.1	GGCAAATATGGAAACATACGTGAATAAACTTCACGAGGGCTCCACATACACAGCTGCTGTTCAATACAATGTCCTAGAAAAAG
LDT_RSV-A_M_1.1	8	OP890335.1	GGCAAATATGGAAACATACGTGAATAAACTTCACGAGGGCTCCACATACACAGCTGCTGTTCAATACAATGTCCTAGAAAAAG
LDT_RSV-A_M_1.1	8	MH182008.1	GGCAAATATGGAAACATACGTGAATAAACTTCACGAGGGCTCCACATACACAGCTGCTGTTCAATACAATGTCCTAGAAAAAG
LDT_RSV-A_M_1.1	8	PP748699.1	GGCAAATATGGAAACATACGTGAATAAACTTCACGAGGGCTCCACATACACAGCTGCTGTTCAATACAATGTCCTAGAAAAAG
LDT_RSV-A_M_1.1	8	PP970039.1	GGCAAATATGGAAACATACGTGAATAAACTTCACGAGGGCTCCACATACACAGCTGCTGTTCAATACAATGTCCTAGAAAAAG
LDT_RSV-A_M_1.1	8	PP376285.1	GGCAAATATGGAAACATACGTGAATAAACTTCACGAGGGCTCCACATACACAGCTGCTGTTCAATACAATGTCCTAGAAAAAG
LDT_RSV-A_M_1.1	8	PV367310.1	GGCAAATATGGAAACATACGTGAATAAACTTCACGAGGGCTCCACATACACAGCTGCTGTTCAATACAATGTCCTAGAAAAAG
LDT_RSV-A_M_1.1	8	ON237237.1	GGCAAATATGGAAACATACGTGAATAAACTTCACGAGGGCTCCACATACACAGCTGCTGTTCAATACAATGTCCTAGAAAAAG
LDT_RSV-A_M_1.1	8	PP760398.1	GGCAAATATGGAAACATACGTGAATAAACTTCACGAGGGCTCCACATACACAGCTGCTGTTCAATACAATGTCCTAGAAAAAG
LDT_RSV-A_M_1.1	8	PQ618047.1	GGCAAATATGGAAACATACGTGAATAAACTTCACGAGGGCTCCACATACACAGCTGCTGTTCAATACAATGTCCTAGAAAAAG
LDT_RSV-A_M_1.1	8	PP376704.1	GGCAAATATGGAAACATACGTGAATAAACTTCACGAGGGCTCCACATACACAGCTGCTGTTCAATACAATGTCCTAGAAAAAG
LDT_RSV-A_M_1.1	8	ON237297.1	GGCAAATATGGAAACATACGTGAATAAACTTCACGAGGGCTCCACATACACAGCTGCTGTTCAATACAATGTCCTAGAAAAAG
LDT_RSV-A_M_1.1	8	PV388298.1	GGCAAATATGGAAACATACGTGAATAAACTTCACGAGGGCTCCACATACACAGCTGCTGTTCAATACAATGTCCTAGAAAAAG
LDT_RSV-A_M_1.1	8	PV178215.1	GGCAAATATGGAAACATACGTGAATAAACTTCACGAGGGCTCCACATACACAGCTGCTGTTCAATACAATGTCCTAGAAAAAG
LDT_RSV-A_M_1.1	8	PP151364.1	GGCAAATATGGAAACATACGTGAATAAACTTCACGAGGGCTCCACATACACAGCTGCTGTTCAATACAATGTCCTAGAAAAAG
LDT_RSV-A_M_1.1	8	MH181978.1	GGCAAATATGGAAACATACGTGAATAAACTTCACGAGGGCTCCACATACACAGCTGCTGTTCAATACAATGTCCTAGAAAAAG
LDT_RSV-A_M_1.1	8	ON237261.1	GGCAAATATGGAAACATACGTGAATAAACTTCACGAGGGCTCCACATACACAGCTGCTGTTCAATACAATGTCCTAGAAAAAG
LDT_RSV-A_M_1.1	8	ON237309.1	GGCAAATATGGAAACATACGTGAATAAACTTCACGAGGGCTCCACATACACAGCTGCTGTTCAATACAATGTCCTAGAAAAAG
LDT_RSV-A_M_1.1	8	MH181951.1	GGCAAATATGGAAACATACGTGAATAAACTTCACGAGGGCTCCACATACACAGCTGCTGTTCAATACAATGTCCTAGAAAAAG
LDT_RSV-A_M_1.1	8	MZ515966.1	GGCAAATATGGAAACATACGTGAATAAACTTCACGAGGGCTCCACATACACAGCTGCTGTTCAATACAATGTCCTAGAAAAAG
LDT_RSV-A_M_1.1	8	OQ024113.1	GGCAAATATGGAAACATACGTGAATAAACTTCACGAGGGCTCCACATACACAGCTGCTGTTCAATACAATGTCCTAGAAAAAG
LDT_RSV-A_M_1.1	8	PP681256.1	GGCAAATATGGAAACATACGTGAATAAACTTCACGAGGGCTCCACATACACAGCTGCTGTTCAATACAATGTCCTAGAAAAAG
LDT_RSV-A_M_1.1	8	OQ024130.1	GGCAAATATGGAAACATACGTGAATAAACTTCACGAGGGCTCCACATACACAGCTGCTGTTCAATACAATGTCCTAGAAAAAG
LDT_RSV-A_M_1.1	8	PP352317.1	GGCAAATATGGAAACATACGTGAATAAACTTCACGAGGGCTCCACATACACAGCTGCTGTTCAATACAATGTCCTAGAAAAAG
LDT_RSV-A_M_1.1	8	OZ262251.1	GGCAAATATGGAAACATACGTGAATAAACTTCACGAGGGCTCCACATACACAGCTGCTGTTCAATACAATGTCCTAGAAAAAG
LDT_RSV-A_M_1.1	8	PQ899881.1	GGCAAATATGGAAACATACGTGAATAAACTTCACGAGGGCTCCACATACACAGCTGCTGTTCAATACAATGTCCTAGAAAAAG
LDT_RSV-A_M_1.1	8	PQ610207.2	GGCAAATATGGAAACATACGTGAATAAACTTCACGAGGGCTCCACATACACAGCTGCTGTTCAATACAATGTCCTAGAAAAAG
LDT_RSV-A_M_1.1	8	PV178567.1	GGCAAATATGGAAACATACGTGAATAAACTTCACGAGGGCTCCACATACACAGCTGCTGTTCAATACAATGTCCTAGAAAAAG
LDT_RSV-A_M_1.1	8	OR466352.1	GGCAAATATGGAAACATACGTGAATAAACTTCACGAGGGCTCCACATACACAGCTGCTGTTCAATACAATGTCCTAGAAAAAG
LDT_RSV-A_M_1.1	8	OR466346.1	GGCAAATATGGAAACATACGTGAATAAACTTCACGAGGGCTCCACATACACAGCTGCTGTTCAATACAATGTCCTAGAAAAAG
LDT_RSV-A_M_1.1	8	PP376542.1	GGCAAATATGGAAACATACGTGAATAAACTTCACGAGGGCTCCACATACACAGCTGCTGTTCAATACAATGTCCTAGAAAAAG
LDT_RSV-A_M_1.1	8	MZ515847.1	GGCAAATATGGAAACATACGTGAATAAACTTCACGAGGGCTCCACATACACAGCTGCTGTTCAATACAATGTCCTAGAAAAAG
LDT_RSV-A_M_1.1	8	PP352306.1	GGCAAATATGGAAACATACGTGAATAAACTTCACGAGGGCTCCACATACACAGCTGCTGTTCAATACAATGTCCTAGAAAAAG
LDT_RSV-A_M_1.1	8	MZ515597.1	GGCAAATATGGAAACATACGTGAATAAACTTCACGAGGGCTCCACATACACAGCTGCTGTTCAATACAATGTCCTAGAAAAAG
LDT_RSV-A_M_1.1	8	PP376735.1	GGCAAATATGGAAACATACGTGAATAAACTTCACGAGGGCTCCACATACACAGCTGCTGTTCAATACAATGTCCTAGAAAAAG
LDT_RSV-A_M_1.1	8	LC862076.1	GGCAAATATGGAAACATACGTGAATAAACTTCACGAGGGCTCCACATACACAGCTGCTGTTCAATACAATGTCCTAGAAAAAG
LDT_RSV-A_M_1.1	8	PQ618057.1	GGCAAATATGGAAACATACGTGAATAAACTTCACGAGGGCTCCACATACACAGCTGCTGTTCAATACAATGTCCTAGAAAAAG
LDT_RSV-A_M_1.1	8	PP748702.1	GGCAAATATGGAAACATACGTGAATAAACTTCACGAGGGCTCCACATACACAGCTGCTGTTCAATACAATGTCCTAGAAAAAG
LDT_RSV-A_M_1.1	8	PP376492.1	GGCAAATATGGAAACATACGTGAATAAACTTCACGAGGGCTCCACATACACAGCTGCTGTTCAATACAATGTCCTAGAAAAAG
LDT_RSV-A_M_1.1	8	OM857176.1	GGCAAATATGGAAACATACGTGAATAAACTTCACGAGGGCTCCACATACACAGCTGCTGTTCAATACAATGTCCTAGAAAAAG
LDT_RSV-A_M_1.1	8	PQ348881.1	GGCAAATATGGAAACATACGTGAATAAACTTCACGAGGGCTCCACATACACAGCTGCTGTTCAATACAATGTCCTAGAAAAAG
LDT_RSV-A_M_1.1	8	ON237220.1	GGCAAATATGGAAACATACGTGAATAAACTTCACGAGGGCTCCACATACACAGCTGCTGTTCAATACAATGTCCTAGAAAAAG
LDT_RSV-A_M_1.1	8	PQ610209.2	GGCAAATATGGAAACATACGTGAATAAACTTCACGAGGGCTCCACATACACAGCTGCTGTTCAATACAATGTCCTAGAAAAAG
LDT_RSV-A_M_1.1	8	PP376355.1	GGCAAATATGGAAACATACGTGAATAAACTTCACGAGGGCTCCACATACACAGCTGCTGTTCAATACAATGTCCTAGAAAAAG
LDT_RSV-A_M_1.1	8	OP320399.1	GGCAAATATGGAAACATACGTGAATAAACTTCACGAGGGCTCCACATACACAGCTGCTGTTCAATACAATGTCCTAGAAAAAG
LDT_RSV-A_M_1.1	8	PP376392.1	GGCAAATATGGAAACATACGTGAATAAACTTCACGAGGGCTCCACATACACAGCTGCTGTTCAATACAATGTCCTAGAAAAAG
LDT_RSV-A_M_1.1	8	PP376266.1	GGCAAATATGGAAACATACGTGAATAAACTTCACGAGGGCTCCACATACACAGCTGCTGTTCAATACAATGTCCTAGAAAAAG
LDT_RSV-A_M_1.1	8	PQ870897.1	GGCAAATATGGAAACATACGTGAATAAACTTCACGAGGGCTCCACATACACAGCTGCTGTTCAATACAATGTCCTAGAAAAAG
LDT_RSV-A_M_1.1	8	PP974141.1	GGCAAATATGGAAACATACGTGAATAAACTTCACGAGGGCTCCACATACACAGCTGCTGTTCAATACAATGTCCTAGAAAAAG
LDT_RSV-A_M_1.1	8	PV178457.1	GGCAAATATGGAAACATACGTGAATAAACTTCACGAGGGCTCCACATACACAGCTGCTGTTCAATACAATGTCCTAGAAAAAG
LDT_RSV-A_M_1.1	8	ON237246.1	GGCAAATATGGAAACATACGTGAATAAACTTCACGAGGGCTCCACATACACAGCTGCTGTTCAATACAATGTCCTAGAAAAAG
LDT_RSV-A_M_1.1	8	PP795163.1	GGCAAATATGGAAACATACGTGAATAAACTTCACGAGGGCTCCACATACACAGCTGCTGTTCAATACAATGTCCTAGAAAAAG
LDT_RSV-A_M_1.1	8	LC862022.1	GGCAAATATGGAAACATACGTGAATAAACTTCACGAGGGCTCCACATACACAGCTGCTGTTCAATACAATGTCCTAGAAAAAG
LDT_RSV-A_M_1.1	8	OM857311.1	GGCAAATATGGAAACATACGTGAATAAACTTCACGAGGGCTCCACATACACAGCTGCTGTTCAATACAATGTCCTAGAAAAAG
LDT_RSV-A_M_1.1	8	LR699734.1	GGCAAATATGGAAACATACGTGAATAAACTTCACGAGGGCTCCACATACACAGCTGCTGTTCAATACAATGTCCTAGAAAAAG
LDT_RSV-A_M_1.1	8	LC816567.1	GGCAAATATGGAAACATACGTGAATAAACTTCACGAGGGCTCCACATACACAGCTGCTGTTCAATACAATGTCCTAGAAAAAG
LDT_RSV-A_M_1.1	8	PQ348861.1	GGCAAATATGGAAACATACGTGAATAAACTTCACGAGGGCTCCACATACACAGCTGCTGTTCAATACAATGTCCTAGAAAAAG
LDT_RSV-A_M_1.1	8	PP151347.1	GGCAAATATGGAAACATACGTGAATAAACTTCACGAGGGCTCCACATACACAGCTGCTGTTCAATACAATGTCCTAGAAAAAG
LDT_RSV-A_M_1.1	8	PP377519.1	GGCAAATATGGAAACATACGTGAATAAACTTCACGAGGGCTCCACATACACAGCTGCTGTTCAATACAATGTCCTAGAAAAAG
LDT_RSV-A_M_1.1	8	PP376342.1	GGCAAATATGGAAACATACGTGAATAAACTTCACGAGGGCTCCACATACACAGCTGCTGTTCAATACAATGTCCTAGAAAAAG
LDT_RSV-A_M_1.1	8	ON237321.1	GGCAAATATGGAAACATACGTGAATAAACTTCACGAGGGCTCCACATACACAGCTGCTGTTCAATACAATGTCCTAGAAAAAG
LDT_RSV-A_M_1.1	8	PP376416.1	GGCAAATATGGAAACATACGTGAATAAACTTCACGAGGGCTCCACATACACAGCTGCTGTTCAATACAATGTCCTAGAAAAAG
LDT_RSV-A_M_1.1	8	PP974148.1	GGCAAATATGGAAACATACGTGAATAAACTTCACGAGGGCTCCACATACACAGCTGCTGTTCAATACAATGTCCTAGAAAAAG
LDT_RSV-A_M_1.1	8	PP495918.1	GGCAAATATGGAAACATACGTGAATAAACTTCACGAGGGCTCCACATACACAGCTGCTGTTCAATACAATGTCCTAGAAAAAG
LDT_RSV-A_M_1.1	8	OR666566.1	GGCAAATATGGAAACATACGTGAATAAACTTCACGAGGGCTCCACATACACAGCTGCTGTTCAATACAATGTCCTAGAAAAAG
LDT_RSV-A_M_1.1	8	PV367286.1	GGCAAATATGGAAACATACGTGAATAAACTTCACGAGGGCTCCACATACACAGCTGCTGTTCAATACAATGTCCTAGAAAAAG
LDT_RSV-A_M_1.1	8	PQ899874.1	GGCAAATATGGAAACATACGTGAATAAACTTCACGAGGGCTCCACATACACAGCTGCTGTTCAATACAATGTCCTAGAAAAAG
LDT_RSV-A_M_1.1	8	PP376635.1	GGCAAATATGGAAACATACGTGAATAAACTTCACGAGGGCTCCACATACACAGCTGCTGTTCAATACAATGTCCTAGAAAAAG
LDT_RSV-A_M_1.1	8	PP376281.1	GGCAAATATGGAAACATACGTGAATAAACTTCACGAGGGCTCCACATACACAGCTGCTGTTCAATACAATGTCCTAGAAAAAG
LDT_RSV-A_M_1.1	8	PP795139.1	GGCAAATATGGAAACATACGTGAATAAACTTCACGAGGGCTCCACATACACAGCTGCTGTTCAATACAATGTCCTAGAAAAAG
LDT_RSV-A_M_1.1	8	PP376356.1	GGCAAATATGGAAACATACGTGAATAAACTTCACGAGGGCTCCACATACACAGCTGCTGTTCAATACAATGTCCTAGAAAAAG
LDT_RSV-A_M_1.1	8	PQ618045.1	GGCAAATATGGAAACATACGTGAATAAACTTCACGAGGGCTCCACATACACAGCTGCTGTTCAATACAATGTCCTAGAAAAAG
LDT_RSV-A_M_1.1	8	PP376351.1	GGCAAATATGGAAACATACGTGAATAAACTTCACGAGGGCTCCACATACACAGCTGCTGTTCAATACAATGTCCTAGAAAAAG
LDT_RSV-A_M_1.1	8	MZ515682.1	GGCAAATATGGAAACATACGTGAATAAACTTCACGAGGGCTCCACATACACAGCTGCTGTTCAATACAATGTCCTAGAAAAAG
LDT_RSV-A_M_1.1	8	PP376425.1	GGCAAATATGGAAACATACGTGAATAAACTTCACGAGGGCTCCACATACACAGCTGCTGTTCAATACAATGTCCTAGAAAAAG
LDT_RSV-A_M_1.1	8	MT422270.1	GGCAAATATGGAAACATACGTGAATAAACTTCACGAGGGCTCCACATACACAGCTGCTGTTCAATACAATGTCCTAGAAAAAG
LDT_RSV-A_M_1.1	8	MH182051.1	GGCAAATATGGAAACATACGTGAATAAACTTCACGAGGGCTCCACATACACAGCTGCTGTTCAATACAATGTCCTAGAAAAAG
LDT_RSV-A_M_1.1	8	OM857343.1	GGCAAATATGGAAACATACGTGAATAAACTTCACGAGGGCTCCACATACACAGCTGCTGTTCAATACAATGTCCTAGAAAAAG
LDT_RSV-A_M_1.1	8	PP681272.1	GGCAAATATGGAAACATACGTGAATAAACTTCACGAGGGCTCCACATACACAGCTGCTGTTCAATACAATGTCCTAGAAAAAG
LDT_RSV-A_M_1.1	8	PP376469.1	GGCAAATATGGAAACATACGTGAATAAACTTCACGAGGGCTCCACATACACAGCTGCTGTTCAATACAATGTCCTAGAAAAAG
LDT_RSV-A_M_1.1	8	PP352369.1	GGCAAATATGGAAACATACGTGAATAAACTTCACGAGGGCTCCACATACACAGCTGCTGTTCAATACAATGTCCTAGAAAAAG
LDT_RSV-A_M_1.1	8	PP376832.1	GGCAAATATGGAAACATACGTGAATAAACTTCACGAGGGCTCCACATACACAGCTGCTGTTCAATACAATGTCCTAGAAAAAG
LDT_RSV-A_M_1.1	8	KY654508.1	GGCAAATATGGAAACATACGTGAATAAACTTCACGAGGGCTCCACATACACAGCTGCTGTTCAATACAATGTCCTAGAAAAAG
LDT_RSV-A_M_1.1	8	PP376723.1	GGCAAATATGGAAACATACGTGAATAAACTTCACGAGGGCTCCACATACACAGCTGCTGTTCAATACAATGTCCTAGAAAAAG
LDT_RSV-A_M_1.1	8	PP969993.1	GGCAAATATGGAAACATACGTGAATAAACTTCACGAGGGCTCCACATACACAGCTGCTGTTCAATACAATGTCCTAGAAAAAG
LDT_RSV-A_M_1.1	8	OQ024135.1	GGCAAATATGGAAACATACGTGAATAAACTTCACGAGGGCTCCACATACACAGCTGCTGTTCAATACAATGTCCTAGAAAAAG
LDT_RSV-A_M_1.1	8	PP974149.1	GGCAAATATGGAAACATACGTGAATAAACTTCACGAGGGCTCCACATACACAGCTGCTGTTCAATACAATGTCCTAGAAAAAG
LDT_RSV-A_M_1.1	8	PX133052.1	GGCAAATATGGAAACATACGTGAATAAACTTCACGAGGGCTCCACATACACAGCTGCTGTTCAATACAATGTCCTAGAAAAAG
LDT_RSV-A_M_1.1	8	ON237264.1	GGCAAATATGGAAACATACGTGAATAAACTTCACGAGGGCTCCACATACACAGCTGCTGTTCAATACAATGTCCTAGAAAAAG
LDT_RSV-A_M_1.1	8	PP376336.1	GGCAAATATGGAAACATACGTGAATAAACTTCACGAGGGCTCCACATACACAGCTGCTGTTCAATACAATGTCCTAGAAAAAG
LDT_RSV-A_M_1.1	8	PP376687.1	GGCAAATATGGAAACATACGTGAATAAACTTCACGAGGGCTCCACATACACAGCTGCTGTTCAATACAATGTCCTAGAAAAAG
LDT_RSV-A_M_1.1	8	PP376275.1	GGCAAATATGGAAACATACGTGAATAAACTTCACGAGGGCTCCACATACACAGCTGCTGTTCAATACAATGTCCTAGAAAAAG
LDT_RSV-A_M_1.1	8	MZ515616.1	GGCAAATATGGAAACATACGTGAATAAACTTCACGAGGGCTCCACATACACAGCTGCTGTTCAATACAATGTCCTAGAAAAAG
LDT_RSV-A_M_1.1	8	PP376690.1	GGCAAATATGGAAACATACGTGAATAAACTTCACGAGGGCTCCACATACACAGCTGCTGTTCAATACAATGTCCTAGAAAAAG
LDT_RSV-A_M_1.1	8	MH181927.1	GGCAAATATGGAAACATACGTGAATAAACTTCACGAGGGCTCCACATACACAGCTGCTGTTCAATACAATGTCCTAGAAAAAG
LDT_RSV-A_M_1.1	8	PV178290.1	GGCAAATATGGAAACATACGTGAATAAACTTCACGAGGGCTCCACATACACAGCTGCTGTTCAATACAATGTCCTAGAAAAAG
LDT_RSV-A_M_1.1	8	LR699315.1	GGCAAATATGGAAACATACGTGAATAAACTTCACGAGGGCTCCACATACACAGCTGCTGTTCAATACAATGTCCTAGAAAAAG
LDT_RSV-A_M_1.1	8	PV584134.1	GGCAAATATGGAAACATACGTGAATAAACTTCACGAGGGCTCCACATACACAGCTGCTGTTCAATACAATGTCCTAGAAAAAG
LDT_RSV-A_M_1.1	8	OQ941764.1	GGCAAATATGGAAACATACGTGAATAAACTTCACGAGGGCTCCACATACACAGCTGCTGTTCAATACAATGTCCTAGAAAAAG
LDT_RSV-A_M_1.1	8	OR795339.1	GGCAAATATGGAAACATACGTGAATAAACTTCACGAGGGCTCCACATACACAGCTGCTGTTCAATACAATGTCCTAGAAAAAG
LDT_RSV-A_M_1.1	8	PP376444.1	GGCAAATATGGAAACATACGTGAATAAACTTCACGAGGGCTCCACATACACAGCTGCTGTTCAATACAATGTCCTAGAAAAAG
LDT_RSV-A_M_1.1	8	PV717796.1	GGCAAATATGGAAACATACGTGAATAAACTTCACGAGGGCTCCACATACACAGCTGCTGTTCAATACAATGTCCTAGAAAAAG
LDT_RSV-A_M_1.1	8	PQ348879.1	GGCAAATATGGAAACATACGTGAATAAACTTCACGAGGGCTCCACATACACAGCTGCTGTTCAATACAATGTCCTAGAAAAAG
LDT_RSV-A_M_1.1	8	PX133053.1	GGCAAATATGGAAACATACGTGAATAAACTTCACGAGGGCTCCACATACACAGCTGCTGTTCAATACAATGTCCTAGAAAAAG
LDT_RSV-A_M_1.1	8	PV260419.1	GGCAAATATGGAAACATACGTGAATAAACTTCACGAGGGCTCCACATACACAGCTGCTGTTCAATACAATGTCCTAGAAAAAG
LDT_RSV-A_M_1.1	8	OM857338.1	GGCAAATATGGAAACATACGTGAATAAACTTCACGAGGGCTCCACATACACAGCTGCTGTTCAATACAATGTCCTAGAAAAAG
LDT_RSV-A_M_1.1	8	OR795364.1	GGCAAATATGGAAACATACGTGAATAAACTTCACGAGGGCTCCACATACACAGCTGCTGTTCAATACAATGTCCTAGAAAAAG
LDT_RSV-A_M_1.1	8	PP352335.1	GGCAAATATGGAAACATACGTGAATAAACTTCACGAGGGCTCCACATACACAGCTGCTGTTCAATACAATGTCCTAGAAAAAG
LDT_RSV-A_M_1.1	8	PP376274.1	GGCAAATATGGAAACATACGTGAATAAACTTCACGAGGGCTCCACATACACAGCTGCTGTTCAATACAATGTCCTAGAAAAAG
LDT_RSV-A_M_1.1	8	OR795481.1	GGCAAATATGGAAACATACGTGAATAAACTTCACGAGGGCTCCACATACACAGCTGCTGTTCAATACAATGTCCTAGAAAAAG
LDT_RSV-A_M_1.1	8	PP376668.1	GGCAAATATGGAAACATACGTGAATAAACTTCACGAGGGCTCCACATACACAGCTGCTGTTCAATACAATGTCCTAGAAAAAG
LDT_RSV-A_M_1.1	8	OQ024156.1	GGCAAATATGGAAACATACGTGAATAAACTTCACGAGGGCTCCACATACACAGCTGCTGTTCAATACAATGTCCTAGAAAAAG
LDT_RSV-A_M_1.1	8	PP376588.1	GGCAAATATGGAAACATACGTGAATAAACTTCACGAGGGCTCCACATACACAGCTGCTGTTCAATACAATGTCCTAGAAAAAG
LDT_RSV-A_M_1.1	8	OR795444.1	GGCAAATATGGAAACATACGTGAATAAACTTCACGAGGGCTCCACATACACAGCTGCTGTTCAATACAATGTCCTAGAAAAAG
LDT_RSV-A_M_1.1	8	MK749909.1	GGCAAATATGGAAACATACGTGAATAAACTTCACGAGGGCTCCACATACACAGCTGCTGTTCAATACAATGTCCTAGAAAAAG
LDT_RSV-A_M_1.1	8	MZ515942.1	GGCAAATATGGAAACATACGTGAATAAACTTCACGAGGGCTCCACATACACAGCTGCTGTTCAATACAATGTCCTAGAAAAAG
LDT_RSV-A_M_1.1	8	OR795416.1	GGCAAATATGGAAACATACGTGAATAAACTTCACGAGGGCTCCACATACACAGCTGCTGTTCAATACAATGTCCTAGAAAAAG
LDT_RSV-A_M_1.1	8	PP784980.1	GGCAAATATGGAAACATACGTGAATAAACTTCACGAGGGCTCCACATACACAGCTGCTGTTCAATACAATGTCCTAGAAAAAG
LDT_RSV-A_M_1.1	8	PP352328.1	GGCAAATATGGAAACATACGTGAATAAACTTCACGAGGGCTCCACATACACAGCTGCTGTTCAATACAATGTCCTAGAAAAAG
LDT_RSV-A_M_1.1	8	PP377542.1	GGCAAATATGGAAACATACGTGAATAAACTTCACGAGGGCTCCACATACACAGCTGCTGTTCAATACAATGTCCTAGAAAAAG
LDT_RSV-A_M_1.1	8	PP525313.1	GGCAAATATGGAAACATACGTGAATAAACTTCACGAGGGCTCCACATACACAGCTGCTGTTCAATACAATGTCCTAGAAAAAG
LDT_RSV-A_M_1.1	8	PP376399.1	GGCAAATATGGAAACATACGTGAATAAACTTCACGAGGGCTCCACATACACAGCTGCTGTTCAATACAATGTCCTAGAAAAAG
LDT_RSV-A_M_1.1	8	PV178254.1	GGCAAATATGGAAACATACGTGAATAAACTTCACGAGGGCTCCACATACACAGCTGCTGTTCAATACAATGTCCTAGAAAAAG
LDT_RSV-A_M_1.1	8	PP681255.1	GGCAAATATGGAAACATACGTGAATAAACTTCACGAGGGCTCCACATACACAGCTGCTGTTCAATACAATGTCCTAGAAAAAG
LDT_RSV-A_M_1.1	8	OR795421.1	GGCAAATATGGAAACATACGTGAATAAACTTCACGAGGGCTCCACATACACAGCTGCTGTTCAATACAATGTCCTAGAAAAAG
LDT_RSV-A_M_1.1	8	PP376718.1	GGCAAATATGGAAACATACGTGAATAAACTTCACGAGGGCTCCACATACACAGCTGCTGTTCAATACAATGTCCTAGAAAAAG
LDT_RSV-A_M_1.1	8	OR666569.1	GGCAAATATGGAAACATACGTGAATAAACTTCACGAGGGCTCCACATACACAGCTGCTGTTCAATACAATGTCCTAGAAAAAG
LDT_RSV-A_M_1.1	8	MZ516093.1	GGCAAATATGGAAACATACGTGAATAAACTTCACGAGGGCTCCACATACACAGCTGCTGTTCAATACAATGTCCTAGAAAAAG
LDT_RSV-A_M_1.1	8	OP320390.1	GGCAAATATGGAAACATACGTGAATAAACTTCACGAGGGCTCCACATACACAGCTGCTGTTCAATACAATGTCCTAGAAAAAG
LDT_RSV-A_M_1.1	8	OM857272.1	GGCAAATATGGAAACATACGTGAATAAACTTCACGAGGGCTCCACATACACAGCTGCTGTTCAATACAATGTCCTAGAAAAAG
LDT_RSV-A_M_1.1	8	OP890314.1	GGCAAATATGGAAACATACGTGAATAAACTTCACGAGGGCTCCACATACACAGCTGCTGTTCAATACAATGTCCTAGAAAAAG
LDT_RSV-A_M_1.1	8	ON237319.1	GGCAAATATGGAAACATACGTGAATAAACTTCACGAGGGCTCCACATACACAGCTGCTGTTCAATACAATGTCCTAGAAAAAG
LDT_RSV-A_M_1.1	8	OR143216.1	GGCAAATATGGAAACATACGTGAATAAACTTCACGAGGGCTCCACATACACAGCTGCTGTTCAATACAATGTCCTAGAAAAAG
LDT_RSV-A_M_1.1	8	PQ618072.1	GGCAAATATGGAAACATACGTGAATAAACTTCACGAGGGCTCCACATACACAGCTGCTGTTCAATACAATGTCCTAGAAAAAG
LDT_RSV-A_M_1.1	8	PV178571.1	GGCAAATATGGAAACATACGTGAATAAACTTCACGAGGGCTCCACATACACAGCTGCTGTTCAATACAATGTCCTAGAAAAAG
LDT_RSV-A_M_1.1	8	OR666504.1	GGCAAATATGGAAACATACGTGAATAAACTTCACGAGGGCTCCACATACACAGCTGCTGTTCAATACAATGTCCTAGAAAAAG
LDT_RSV-A_M_1.1	8	MH182028.1	GGCAAATATGGAAACATACGTGAATAAACTTCACGAGGGCTCCACATACACAGCTGCTGTTCAATACAATGTCCTAGAAAAAG
LDT_RSV-A_M_1.1	8	PQ618017.1	GGCAAATATGGAAACATACGTGAATAAACTTCACGAGGGCTCCACATACACAGCTGCTGTTCAATACAATGTCCTAGAAAAAG
LDT_RSV-A_M_1.1	8	ON237270.1	GGCAAATATGGAAACATACGTGAATAAACTTCACGAGGGCTCCACATACACAGCTGCTGTTCAATACAATGTCCTAGAAAAAG
LDT_RSV-A_M_1.1	8	PP795133.1	GGCAAATATGGAAACATACGTGAATAAACTTCACGAGGGCTCCACATACACAGCTGCTGTTCAATACAATGTCCTAGAAAAAG
LDT_RSV-A_M_1.1	8	PP681274.1	GGCAAATATGGAAACATACGTGAATAAACTTCACGAGGGCTCCACATACACAGCTGCTGTTCAATACAATGTCCTAGAAAAAG
LDT_RSV-A_M_1.1	8	ON237287.1	GGCAAATATGGAAACATACGTGAATAAACTTCACGAGGGCTCCACATACACAGCTGCTGTTCAATACAATGTCCTAGAAAAAG
LDT_RSV-A_M_1.1	8	PP376673.1	GGCAAATATGGAAACATACGTGAATAAACTTCACGAGGGCTCCACATACACAGCTGCTGTTCAATACAATGTCCTAGAAAAAG
LDT_RSV-A_M_1.1	8	PP376278.1	GGCAAATATGGAAACATACGTGAATAAACTTCACGAGGGCTCCACATACACAGCTGCTGTTCAATACAATGTCCTAGAAAAAG
LDT_RSV-A_M_1.1	8	PP377527.1	GGCAAATATGGAAACATACGTGAATAAACTTCACGAGGGCTCCACATACACAGCTGCTGTTCAATACAATGTCCTAGAAAAAG
LDT_RSV-A_M_1.1	8	PP376672.1	GGCAAATATGGAAACATACGTGAATAAACTTCACGAGGGCTCCACATACACAGCTGCTGTTCAATACAATGTCCTAGAAAAAG
LDT_RSV-A_M_1.1	8	PP969989.1	GGCAAATATGGAAACATACGTGAATAAACTTCACGAGGGCTCCACATACACAGCTGCTGTTCAATACAATGTCCTAGAAAAAG
LDT_RSV-A_M_1.1	8	OR795424.1	GGCAAATATGGAAACATACGTGAATAAACTTCACGAGGGCTCCACATACACAGCTGCTGTTCAATACAATGTCCTAGAAAAAG
LDT_RSV-A_M_1.1	8	PP376725.1	GGCAAATATGGAAACATACGTGAATAAACTTCACGAGGGCTCCACATACACAGCTGCTGTTCAATACAATGTCCTAGAAAAAG
LDT_RSV-A_M_1.1	8	PP377532.1	GGCAAATATGGAAACATACGTGAATAAACTTCACGAGGGCTCCACATACACAGCTGCTGTTCAATACAATGTCCTAGAAAAAG
LDT_RSV-A_M_1.1	8	PP795148.1	GGCAAATATGGAAACATACGTGAATAAACTTCACGAGGGCTCCACATACACAGCTGCTGTTCAATACAATGTCCTAGAAAAAG
LDT_RSV-A_M_1.1	8	PP376587.1	GGCAAATATGGAAACATACGTGAATAAACTTCACGAGGGCTCCACATACACAGCTGCTGTTCAATACAATGTCCTAGAAAAAG
LDT_RSV-A_M_1.1	8	PV262883.1	GGCAAATATGGAAACATACGTGAATAAACTTCACGAGGGCTCCACATACACAGCTGCTGTTCAATACAATGTCCTAGAAAAAG
LDT_RSV-A_M_1.1	8	OZ262240.1	GGCAAATATGGAAACATACGTGAATAAACTTCACGAGGGCTCCACATACACAGCTGCTGTTCAATACAATGTCCTAGAAAAAG
LDT_RSV-A_M_1.1	8	PP376446.1	GGCAAATATGGAAACATACGTGAATAAACTTCACGAGGGCTCCACATACACAGCTGCTGTTCAATACAATGTCCTAGAAAAAG
LDT_RSV-A_M_1.1	8	PP376617.1	GGCAAATATGGAAACATACGTGAATAAACTTCACGAGGGCTCCACATACACAGCTGCTGTTCAATACAATGTCCTAGAAAAAG
LDT_RSV-A_M_1.1	8	PP376526.1	GGCAAATATGGAAACATACGTGAATAAACTTCACGAGGGCTCCACATACACAGCTGCTGTTCAATACAATGTCCTAGAAAAAG
LDT_RSV-A_M_1.1	8	PV080946.1	GGCAAATATGGAAACATACGTGAATAAACTTCACGAGGGCTCCACATACACAGCTGCTGTTCAATACAATGTCCTAGAAAAAG
LDT_RSV-A_M_1.1	8	LC871601.1	GGCAAATATGGAAACATACGTGAATAAACTTCACGAGGGCTCCACATACACAGCTGCTGTTCAATACAATGTCCTAGAAAAAG
LDT_RSV-A_M_1.1	8	PP376369.1	GGCAAATATGGAAACATACGTGAATAAACTTCACGAGGGCTCCACATACACAGCTGCTGTTCAATACAATGTCCTAGAAAAAG
LDT_RSV-A_M_1.1	8	OK500259.1	GGCAAATATGGAAACATACGTGAATAAACTTCACGAGGGCTCCACATACACAGCTGCTGTTCAATACAATGTCCTAGAAAAAG
LDT_RSV-A_M_1.1	8	OZ262222.1	GGCAAATATGGAAACATACGTGAATAAACTTCACGAGGGCTCCACATACACAGCTGCTGTTCAATACAATGTCCTAGAAAAAG
LDT_RSV-A_M_1.1	8	MZ516033.1	GGCAAATATGGAAACATACGTGAATAAACTTCACGAGGGCTCCACATACACAGCTGCTGTTCAATACAATGTCCTAGAAAAAG
LDT_RSV-A_M_1.1	8	PV178278.1	GGCAAATATGGAAACATACGTGAATAAACTTCACGAGGGCTCCACATACACAGCTGCTGTTCAATACAATGTCCTAGAAAAAG
LDT_RSV-A_M_1.1	8	PV539253.1	GGCAAATATGGAAACATACGTGAATAAACTTCACGAGGGCTCCACATACACAGCTGCTGTTCAATACAATGTCCTAGAAAAAG
LDT_RSV-A_M_1.1	8	OQ941719.1	GGCAAATATGGAAACATACGTGAATAAACTTCACGAGGGCTCCACATACACAGCTGCTGTTCAATACAATGTCCTAGAAAAAG
LDT_RSV-A_M_1.1	8	MZ151853.1	GGCAAATATGGAAACATACGTGAATAAACTTCACGAGGGCTCCACATACACAGCTGCTGTTCAATACAATGTCCTAGAAAAAG
LDT_RSV-A_M_1.1	8	PP376727.1	GGCAAATATGGAAACATACGTGAATAAACTTCACGAGGGCTCCACATACACAGCTGCTGTTCAATACAATGTCCTAGAAAAAG
LDT_RSV-A_M_1.1	8	MZ515634.1	GGCAAATATGGAAACATACGTGAATAAACTTCACGAGGGCTCCACATACACAGCTGCTGTTCAATACAATGTCCTAGAAAAAG
LDT_RSV-A_M_1.1	8	ON237256.1	GGCAAATATGGAAACATACGTGAATAAACTTCACGAGGGCTCCACATACACAGCTGCTGTTCAATACAATGTCCTAGAAAAAG
LDT_RSV-A_M_1.1	8	OR795429.1	GGCAAATATGGAAACATACGTGAATAAACTTCACGAGGGCTCCACATACACAGCTGCTGTTCAATACAATGTCCTAGAAAAAG
LDT_RSV-A_M_1.1	8	PP377541.1	GGCAAATATGGAAACATACGTGAATAAACTTCACGAGGGCTCCACATACACAGCTGCTGTTCAATACAATGTCCTAGAAAAAG
LDT_RSV-A_M_1.1	8	MH181956.1	GGCAAATATGGAAACATACGTGAATAAACTTCACGAGGGCTCCACATACACAGCTGCTGTTCAATACAATGTCCTAGAAAAAG
LDT_RSV-A_M_1.1	8	PP352387.1	GGCAAATATGGAAACATACGTGAATAAACTTCACGAGGGCTCCACATACACAGCTGCTGTTCAATACAATGTCCTAGAAAAAG
LDT_RSV-A_M_1.1	8	OQ848534.1	GGCAAATATGGAAACATACGTGAATAAACTTCACGAGGGCTCCACATACACAGCTGCTGTTCAATACAATGTCCTAGAAAAAG
LDT_RSV-A_M_1.1	8	OR666523.1	GGCAAATATGGAAACATACGTGAATAAACTTCACGAGGGCTCCACATACACAGCTGCTGTTCAATACAATGTCCTAGAAAAAG
LDT_RSV-A_M_1.1	8	MK749890.1	GGCAAATATGGAAACATACGTGAATAAACTTCACGAGGGCTCCACATACACAGCTGCTGTTCAATACAATGTCCTAGAAAAAG
LDT_RSV-A_M_1.1	8	MZ515870.1	GGCAAATATGGAAACATACGTGAATAAACTTCACGAGGGCTCCACATACACAGCTGCTGTTCAATACAATGTCCTAGAAAAAG
LDT_RSV-A_M_1.1	8	PP376708.1	GGCAAATATGGAAACATACGTGAATAAACTTCACGAGGGCTCCACATACACAGCTGCTGTTCAATACAATGTCCTAGAAAAAG
LDT_RSV-A_M_1.1	8	PV367316.1	GGCAAATATGGAAACATACGTGAATAAACTTCACGAGGGCTCCACATACACAGCTGCTGTTCAATACAATGTCCTAGAAAAAG
LDT_RSV-A_M_1.1	8	PQ348785.1	GGCAAATATGGAAACATACGTGAATAAACTTCACGAGGGCTCCACATACACAGCTGCTGTTCAATACAATGTCCTAGAAAAAG
LDT_RSV-A_M_1.1	8	LC862070.1	GGCAAATATGGAAACATACGTGAATAAACTTCACGAGGGCTCCACATACACAGCTGCTGTTCAATACAATGTCCTAGAAAAAG
LDT_RSV-A_M_1.1	8	PP376731.1	GGCAAATATGGAAACATACGTGAATAAACTTCACGAGGGCTCCACATACACAGCTGCTGTTCAATACAATGTCCTAGAAAAAG
LDT_RSV-A_M_1.1	8	MN306017.1	GGCAAATATGGAAACATACGTGAATAAACTTCACGAGGGCTCCACATACACAGCTGCTGTTCAATACAATGTCCTAGAAAAAG
LDT_RSV-A_M_1.1	8	LC862044.1	GGCAAATATGGAAACATACGTGAATAAACTTCACGAGGGCTCCACATACACAGCTGCTGTTCAATACAATGTCCTAGAAAAAG
LDT_RSV-A_M_1.1	8	OR795479.1	GGCAAATATGGAAACATACGTGAATAAACTTCACGAGGGCTCCACATACACAGCTGCTGTTCAATACAATGTCCTAGAAAAAG
LDT_RSV-A_M_1.1	8	ON237228.1	GGCAAATATGGAAACATACGTGAATAAACTTCACGAGGGCTCCACATACACAGCTGCTGTTCAATACAATGTCCTAGAAAAAG
LDT_RSV-A_M_1.1	8	PP352320.1	GGCAAATATGGAAACATACGTGAATAAACTTCACGAGGGCTCCACATACACAGCTGCTGTTCAATACAATGTCCTAGAAAAAG
LDT_RSV-A_M_1.1	8	MF614946.1	GGCAAATATGGAAACATACGTGAATAAACTTCACGAGGGCTCCACATACACAGCTGCTGTTCAATACAATGTCCTAGAAAAAG
LDT_RSV-A_M_1.1	8	PP376421.1	GGCAAATATGGAAACATACGTGAATAAACTTCACGAGGGCTCCACATACACAGCTGCTGTTCAATACAATGTCCTAGAAAAAG
LDT_RSV-A_M_1.1	8	PP352363.1	GGCAAATATGGAAACATACGTGAATAAACTTCACGAGGGCTCCACATACACAGCTGCTGTTCAATACAATGTCCTAGAAAAAG
LDT_RSV-A_M_1.1	8	PP969996.1	GGCAAATATGGAAACATACGTGAATAAACTTCACGAGGGCTCCACATACACAGCTGCTGTTCAATACAATGTCCTAGAAAAAG
LDT_RSV-A_M_1.1	8	ON237340.1	GGCAAATATGGAAACATACGTGAATAAACTTCACGAGGGCTCCACATACACAGCTGCTGTTCAATACAATGTCCTAGAAAAAG
LDT_RSV-A_M_1.1	8	PP376741.1	GGCAAATATGGAAACATACGTGAATAAACTTCACGAGGGCTCCACATACACAGCTGCTGTTCAATACAATGTCCTAGAAAAAG
LDT_RSV-A_M_1.1	8	PP377555.1	GGCAAATATGGAAACATACGTGAATAAACTTCACGAGGGCTCCACATACACAGCTGCTGTTCAATACAATGTCCTAGAAAAAG
LDT_RSV-A_M_1.1	8	PV546001.1	GGCAAATATGGAAACATACGTGAATAAACTTCACGAGGGCTCCACATACACAGCTGCTGTTCAATACAATGTCCTAGAAAAAG
LDT_RSV-A_M_1.1	8	OR795378.1	GGCAAATATGGAAACATACGTGAATAAACTTCACGAGGGCTCCACATACACAGCTGCTGTTCAATACAATGTCCTAGAAAAAG
LDT_RSV-A_M_1.1	8	MZ515859.1	GGCAAATATGGAAACATACGTGAATAAACTTCACGAGGGCTCCACATACACAGCTGCTGTTCAATACAATGTCCTAGAAAAAG
LDT_RSV-A_M_1.1	8	OR795354.1	GGCAAATATGGAAACATACGTGAATAAACTTCACGAGGGCTCCACATACACAGCTGCTGTTCAATACAATGTCCTAGAAAAAG
LDT_RSV-A_M_1.1	8	OQ941738.1	GGCAAATATGGAAACATACGTGAATAAACTTCACGAGGGCTCCACATACACAGCTGCTGTTCAATACAATGTCCTAGAAAAAG
LDT_RSV-A_M_1.1	8	PP352303.1	GGCAAATATGGAAACATACGTGAATAAACTTCACGAGGGCTCCACATACACAGCTGCTGTTCAATACAATGTCCTAGAAAAAG
LDT_RSV-A_M_1.1	8	ON237350.1	GGCAAATATGGAAACATACGTGAATAAACTTCACGAGGGCTCCACATACACAGCTGCTGTTCAATACAATGTCCTAGAAAAAG
LDT_RSV-A_M_1.1	8	PP795156.1	GGCAAATATGGAAACATACGTGAATAAACTTCACGAGGGCTCCACATACACAGCTGCTGTTCAATACAATGTCCTAGAAAAAG
LDT_RSV-A_M_1.1	8	OR795382.1	GGCAAATATGGAAACATACGTGAATAAACTTCACGAGGGCTCCACATACACAGCTGCTGTTCAATACAATGTCCTAGAAAAAG
LDT_RSV-A_M_1.1	8	PP376817.1	GGCAAATATGGAAACATACGTGAATAAACTTCACGAGGGCTCCACATACACAGCTGCTGTTCAATACAATGTCCTAGAAAAAG
LDT_RSV-A_M_1.1	8	PP376551.1	GGCAAATATGGAAACATACGTGAATAAACTTCACGAGGGCTCCACATACACAGCTGCTGTTCAATACAATGTCCTAGAAAAAG
LDT_RSV-A_M_1.1	8	PP377552.1	GGCAAATATGGAAACATACGTGAATAAACTTCACGAGGGCTCCACATACACAGCTGCTGTTCAATACAATGTCCTAGAAAAAG
LDT_RSV-A_M_1.1	8	OZ277701.1	GGCAAATATGGAAACATACGTGAATAAACTTCACGAGGGCTCCACATACACAGCTGCTGTTCAATACAATGTCCTAGAAAAAG
LDT_RSV-A_M_1.1	8	OR795373.1	GGCAAATATGGAAACATACGTGAATAAACTTCACGAGGGCTCCACATACACAGCTGCTGTTCAATACAATGTCCTAGAAAAAG
LDT_RSV-A_M_1.1	8	PP376807.1	GGCAAATATGGAAACATACGTGAATAAACTTCACGAGGGCTCCACATACACAGCTGCTGTTCAATACAATGTCCTAGAAAAAG
LDT_RSV-A_M_1.1	8	PP376628.1	GGCAAATATGGAAACATACGTGAATAAACTTCACGAGGGCTCCACATACACAGCTGCTGTTCAATACAATGTCCTAGAAAAAG
LDT_RSV-A_M_1.1	8	OM857317.1	GGCAAATATGGAAACATACGTGAATAAACTTCACGAGGGCTCCACATACACAGCTGCTGTTCAATACAATGTCCTAGAAAAAG
LDT_RSV-A_M_1.1	8	OR795442.1	GGCAAATATGGAAACATACGTGAATAAACTTCACGAGGGCTCCACATACACAGCTGCTGTTCAATACAATGTCCTAGAAAAAG
LDT_RSV-A_M_1.1	8	PP376552.1	GGCAAATATGGAAACATACGTGAATAAACTTCACGAGGGCTCCACATACACAGCTGCTGTTCAATACAATGTCCTAGAAAAAG
LDT_RSV-A_M_1.1	8	PP376726.1	GGCAAATATGGAAACATACGTGAATAAACTTCACGAGGGCTCCACATACACAGCTGCTGTTCAATACAATGTCCTAGAAAAAG
LDT_RSV-A_M_1.1	8	MZ515882.1	GGCAAATATGGAAACATACGTGAATAAACTTCACGAGGGCTCCACATACACAGCTGCTGTTCAATACAATGTCCTAGAAAAAG
LDT_RSV-A_M_1.1	8	LC862059.1	GGCAAATATGGAAACATACGTGAATAAACTTCACGAGGGCTCCACATACACAGCTGCTGTTCAATACAATGTCCTAGAAAAAG
LDT_RSV-A_M_1.1	8	OR666512.1	GGCAAATATGGAAACATACGTGAATAAACTTCACGAGGGCTCCACATACACAGCTGCTGTTCAATACAATGTCCTAGAAAAAG
LDT_RSV-A_M_1.1	8	OQ024119.1	GGCAAATATGGAAACATACGTGAATAAACTTCACGAGGGCTCCACATACACAGCTGCTGTTCAATACAATGTCCTAGAAAAAG
LDT_RSV-A_M_1.1	8	LC862025.1	GGCAAATATGGAAACATACGTGAATAAACTTCACGAGGGCTCCACATACACAGCTGCTGTTCAATACAATGTCCTAGAAAAAG
LDT_RSV-A_M_1.1	8	PP376494.1	GGCAAATATGGAAACATACGTGAATAAACTTCACGAGGGCTCCACATACACAGCTGCTGTTCAATACAATGTCCTAGAAAAAG
LDT_RSV-A_M_1.1	8	ON237307.1	GGCAAATATGGAAACATACGTGAATAAACTTCACGAGGGCTCCACATACACAGCTGCTGTTCAATACAATGTCCTAGAAAAAG
LDT_RSV-A_M_1.1	8	PV629335.1	GGCAAATATGGAAACATACGTGAATAAACTTCACGAGGGCTCCACATACACAGCTGCTGTTCAATACAATGTCCTAGAAAAAG
LDT_RSV-A_M_1.1	8	PP376344.1	GGCAAATATGGAAACATACGTGAATAAACTTCACGAGGGCTCCACATACACAGCTGCTGTTCAATACAATGTCCTAGAAAAAG
LDT_RSV-A_M_1.1	8	OR795389.1	GGCAAATATGGAAACATACGTGAATAAACTTCACGAGGGCTCCACATACACAGCTGCTGTTCAATACAATGTCCTAGAAAAAG
LDT_RSV-A_M_1.1	8	PP970005.1	GGCAAATATGGAAACATACGTGAATAAACTTCACGAGGGCTCCACATACACAGCTGCTGTTCAATACAATGTCCTAGAAAAAG
LDT_RSV-A_M_1.1	8	PV178365.1	GGCAAATATGGAAACATACGTGAATAAACTTCACGAGGGCTCCACATACACAGCTGCTGTTCAATACAATGTCCTAGAAAAAG
LDT_RSV-A_M_1.1	8	OQ941734.1	GGCAAATATGGAAACATACGTGAATAAACTTCACGAGGGCTCCACATACACAGCTGCTGTTCAATACAATGTCCTAGAAAAAG
LDT_RSV-A_M_1.1	8	OR143165.1	GGCAAATATGGAAACATACGTGAATAAACTTCACGAGGGCTCCACATACACAGCTGCTGTTCAATACAATGTCCTAGAAAAAG
LDT_RSV-A_M_1.1	8	PP376691.1	GGCAAATATGGAAACATACGTGAATAAACTTCACGAGGGCTCCACATACACAGCTGCTGTTCAATACAATGTCCTAGAAAAAG
LDT_RSV-A_M_1.1	8	OR795423.1	GGCAAATATGGAAACATACGTGAATAAACTTCACGAGGGCTCCACATACACAGCTGCTGTTCAATACAATGTCCTAGAAAAAG
LDT_RSV-A_M_1.1	8	MZ221205.1	GGCAAATATGGAAACATACGTGAATAAACTTCACGAGGGCTCCACATACACAGCTGCTGTTCAATACAATGTCCTAGAAAAAG
LDT_RSV-A_M_1.1	8	ON237301.1	GGCAAATATGGAAACATACGTGAATAAACTTCACGAGGGCTCCACATACACAGCTGCTGTTCAATACAATGTCCTAGAAAAAG
LDT_RSV-A_M_1.1	8	OR795406.1	GGCAAATATGGAAACATACGTGAATAAACTTCACGAGGGCTCCACATACACAGCTGCTGTTCAATACAATGTCCTAGAAAAAG
LDT_RSV-A_M_1.1	8	PP376654.1	GGCAAATATGGAAACATACGTGAATAAACTTCACGAGGGCTCCACATACACAGCTGCTGTTCAATACAATGTCCTAGAAAAAG
LDT_RSV-A_M_1.1	8	OK500266.1	GGCAAATATGGAAACATACGTGAATAAACTTCACGAGGGCTCCACATACACAGCTGCTGTTCAATACAATGTCCTAGAAAAAG
LDT_RSV-A_M_1.1	8	PP376734.1	GGCAAATATGGAAACATACGTGAATAAACTTCACGAGGGCTCCACATACACAGCTGCTGTTCAATACAATGTCCTAGAAAAAG
LDT_RSV-A_M_1.1	8	MH181922.1	GGCAAATATGGAAACATACGTGAATAAACTTCACGAGGGCTCCACATACACAGCTGCTGTTCAATACAATGTCCTAGAAAAAG
LDT_RSV-A_M_1.1	8	PP376805.1	GGCAAATATGGAAACATACGTGAATAAACTTCACGAGGGCTCCACATACACAGCTGCTGTTCAATACAATGTCCTAGAAAAAG
LDT_RSV-A_M_1.1	8	PP352359.1	GGCAAATATGGAAACATACGTGAATAAACTTCACGAGGGCTCCACATACACAGCTGCTGTTCAATACAATGTCCTAGAAAAAG
LDT_RSV-A_M_1.1	8	PP795153.1	GGCAAATATGGAAACATACGTGAATAAACTTCACGAGGGCTCCACATACACAGCTGCTGTTCAATACAATGTCCTAGAAAAAG
LDT_RSV-A_M_1.1	8	OR795425.1	GGCAAATATGGAAACATACGTGAATAAACTTCACGAGGGCTCCACATACACAGCTGCTGTTCAATACAATGTCCTAGAAAAAG
LDT_RSV-A_M_1.1	8	MH447951.1	GGCAAATATGGAAACATACGTGAATAAACTTCACGAGGGCTCCACATACACAGCTGCTGTTCAATACAATGTCCTAGAAAAAG
LDT_RSV-A_M_1.1	8	MZ515814.1	GGCAAATATGGAAACATACGTGAATAAACTTCACGAGGGCTCCACATACACAGCTGCTGTTCAATACAATGTCCTAGAAAAAG
LDT_RSV-A_M_1.1	8	PQ899876.1	GGCAAATATGGAAACATACGTGAATAAACTTCACGAGGGCTCCACATACACAGCTGCTGTTCAATACAATGTCCTAGAAAAAG
LDT_RSV-A_M_1.1	8	MH182050.1	GGCAAATATGGAAACATACGTGAATAAACTTCACGAGGGCTCCACATACACAGCTGCTGTTCAATACAATGTCCTAGAAAAAG
LDT_RSV-A_M_1.1	8	PV367295.1	GGCAAATATGGAAACATACGTGAATAAACTTCACGAGGGCTCCACATACACAGCTGCTGTTCAATACAATGTCCTAGAAAAAG
LDT_RSV-A_M_1.1	8	PP377531.1	GGCAAATATGGAAACATACGTGAATAAACTTCACGAGGGCTCCACATACACAGCTGCTGTTCAATACAATGTCCTAGAAAAAG
LDT_RSV-A_M_1.1	8	ON237330.1	GGCAAATATGGAAACATACGTGAATAAACTTCACGAGGGCTCCACATACACAGCTGCTGTTCAATACAATGTCCTAGAAAAAG
LDT_RSV-A_M_1.1	8	OK649675.1	GGCAAATATGGAAACATACGTGAATAAACTTCACGAGGGCTCCACATACACAGCTGCTGTTCAATACAATGTCCTAGAAAAAG
LDT_RSV-A_M_1.1	8	PQ610198.2	GGCAAATATGGAAACATACGTGAATAAACTTCACGAGGGCTCCACATACACAGCTGCTGTTCAATACAATGTCCTAGAAAAAG
LDT_RSV-A_M_1.1	8	ON237233.1	GGCAAATATGGAAACATACGTGAATAAACTTCACGAGGGCTCCACATACACAGCTGCTGTTCAATACAATGTCCTAGAAAAAG
LDT_RSV-A_M_1.1	8	MH181920.1	GGCAAATATGGAAACATACGTGAATAAACTTCACGAGGGCTCCACATACACAGCTGCTGTTCAATACAATGTCCTAGAAAAAG
LDT_RSV-A_M_1.1	8	OM857309.1	GGCAAATATGGAAACATACGTGAATAAACTTCACGAGGGCTCCACATACACAGCTGCTGTTCAATACAATGTCCTAGAAAAAG
LDT_RSV-A_M_1.1	8	OR287942.1	GGCAAATATGGAAACATACGTGAATAAACTTCACGAGGGCTCCACATACACAGCTGCTGTTCAATACAATGTCCTAGAAAAAG
LDT_RSV-A_M_1.1	8	PV367305.1	GGCAAATATGGAAACATACGTGAATAAACTTCACGAGGGCTCCACATACACAGCTGCTGTTCAATACAATGTCCTAGAAAAAG
LDT_RSV-A_M_1.1	8	ON237332.1	GGCAAATATGGAAACATACGTGAATAAACTTCACGAGGGCTCCACATACACAGCTGCTGTTCAATACAATGTCCTAGAAAAAG
LDT_RSV-A_M_1.1	8	OR795410.1	GGCAAATATGGAAACATACGTGAATAAACTTCACGAGGGCTCCACATACACAGCTGCTGTTCAATACAATGTCCTAGAAAAAG
LDT_RSV-A_M_1.1	8	PQ618014.1	GGCAAATATGGAAACATACGTGAATAAACTTCACGAGGGCTCCACATACACAGCTGCTGTTCAATACAATGTCCTAGAAAAAG
LDT_RSV-A_M_1.1	8	PV178304.1	GGCAAATATGGAAACATACGTGAATAAACTTCACGAGGGCTCCACATACACAGCTGCTGTTCAATACAATGTCCTAGAAAAAG
LDT_RSV-A_M_1.1	8	PP376412.1	GGCAAATATGGAAACATACGTGAATAAACTTCACGAGGGCTCCACATACACAGCTGCTGTTCAATACAATGTCCTAGAAAAAG
LDT_RSV-A_M_1.1	8	OR522478.1	GGCAAATATGGAAACATACGTGAATAAACTTCACGAGGGCTCCACATACACAGCTGCTGTTCAATACAATGTCCTAGAAAAAG
LDT_RSV-A_M_1.1	8	MZ516088.1	GGCAAATATGGAAACATACGTGAATAAACTTCACGAGGGCTCCACATACACAGCTGCTGTTCAATACAATGTCCTAGAAAAAG
LDT_RSV-A_M_1.1	8	PP376553.1	GGCAAATATGGAAACATACGTGAATAAACTTCACGAGGGCTCCACATACACAGCTGCTGTTCAATACAATGTCCTAGAAAAAG
LDT_RSV-A_M_1.1	8	PQ899908.1	GGCAAATATGGAAACATACGTGAATAAACTTCACGAGGGCTCCACATACACAGCTGCTGTTCAATACAATGTCCTAGAAAAAG
LDT_RSV-A_M_1.1	8	OR666561.1	GGCAAATATGGAAACATACGTGAATAAACTTCACGAGGGCTCCACATACACAGCTGCTGTTCAATACAATGTCCTAGAAAAAG
LDT_RSV-A_M_1.1	8	PP377580.1	GGCAAATATGGAAACATACGTGAATAAACTTCACGAGGGCTCCACATACACAGCTGCTGTTCAATACAATGTCCTAGAAAAAG
LDT_RSV-A_M_1.1	8	PQ638690.1	GGCAAATATGGAAACATACGTGAATAAACTTCACGAGGGCTCCACATACACAGCTGCTGTTCAATACAATGTCCTAGAAAAAG
LDT_RSV-A_M_1.1	8	PP376320.1	GGCAAATATGGAAACATACGTGAATAAACTTCACGAGGGCTCCACATACACAGCTGCTGTTCAATACAATGTCCTAGAAAAAG
LDT_RSV-A_M_1.1	8	OP890336.1	GGCAAATATGGAAACATACGTGAATAAACTTCACGAGGGCTCCACATACACAGCTGCTGTTCAATACAATGTCCTAGAAAAAG
LDT_RSV-A_M_1.1	8	OQ024132.1	GGCAAATATGGAAACATACGTGAATAAACTTCACGAGGGCTCCACATACACAGCTGCTGTTCAATACAATGTCCTAGAAAAAG
LDT_RSV-A_M_1.1	8	PP376457.1	GGCAAATATGGAAACATACGTGAATAAACTTCACGAGGGCTCCACATACACAGCTGCTGTTCAATACAATGTCCTAGAAAAAG
LDT_RSV-A_M_1.1	8	MZ515583.1	GGCAAATATGGAAACATACGTGAATAAACTTCACGAGGGCTCCACATACACAGCTGCTGTTCAATACAATGTCCTAGAAAAAG
LDT_RSV-A_M_1.1	8	PP970032.1	GGCAAATATGGAAACATACGTGAATAAACTTCACGAGGGCTCCACATACACAGCTGCTGTTCAATACAATGTCCTAGAAAAAG
LDT_RSV-A_M_1.1	8	PQ348775.1	GGCAAATATGGAAACATACGTGAATAAACTTCACGAGGGCTCCACATACACAGCTGCTGTTCAATACAATGTCCTAGAAAAAG
LDT_RSV-A_M_1.1	8	PQ348769.1	GGCAAATATGGAAACATACGTGAATAAACTTCACGAGGGCTCCACATACACAGCTGCTGTTCAATACAATGTCCTAGAAAAAG
LDT_RSV-A_M_1.1	8	PP376732.1	GGCAAATATGGAAACATACGTGAATAAACTTCACGAGGGCTCCACATACACAGCTGCTGTTCAATACAATGTCCTAGAAAAAG
LDT_RSV-A_M_1.1	8	PP376549.1	GGCAAATATGGAAACATACGTGAATAAACTTCACGAGGGCTCCACATACACAGCTGCTGTTCAATACAATGTCCTAGAAAAAG
LDT_RSV-A_M_1.1	8	PX133043.1	GGCAAATATGGAAACATACGTGAATAAACTTCACGAGGGCTCCACATACACAGCTGCTGTTCAATACAATGTCCTAGAAAAAG
LDT_RSV-A_M_1.1	8	ON237331.1	GGCAAATATGGAAACATACGTGAATAAACTTCACGAGGGCTCCACATACACAGCTGCTGTTCAATACAATGTCCTAGAAAAAG
LDT_RSV-A_M_1.1	8	OR666530.1	GGCAAATATGGAAACATACGTGAATAAACTTCACGAGGGCTCCACATACACAGCTGCTGTTCAATACAATGTCCTAGAAAAAG
LDT_RSV-A_M_1.1	8	OQ024118.1	GGCAAATATGGAAACATACGTGAATAAACTTCACGAGGGCTCCACATACACAGCTGCTGTTCAATACAATGTCCTAGAAAAAG
LDT_RSV-A_M_1.1	8	OQ171901.1	GGCAAATATGGAAACATACGTGAATAAACTTCACGAGGGCTCCACATACACAGCTGCTGTTCAATACAATGTCCTAGAAAAAG
LDT_RSV-A_M_1.1	8	PP376309.1	GGCAAATATGGAAACATACGTGAATAAACTTCACGAGGGCTCCACATACACAGCTGCTGTTCAATACAATGTCCTAGAAAAAG
LDT_RSV-A_M_1.1	8	PP969955.1	GGCAAATATGGAAACATACGTGAATAAACTTCACGAGGGCTCCACATACACAGCTGCTGTTCAATACAATGTCCTAGAAAAAG
LDT_RSV-A_M_1.1	8	PV367325.1	GGCAAATATGGAAACATACGTGAATAAACTTCACGAGGGCTCCACATACACAGCTGCTGTTCAATACAATGTCCTAGAAAAAG
LDT_RSV-A_M_1.1	8	OR666570.1	GGCAAATATGGAAACATACGTGAATAAACTTCACGAGGGCTCCACATACACAGCTGCTGTTCAATACAATGTCCTAGAAAAAG
LDT_RSV-A_M_1.1	8	PP376272.1	GGCAAATATGGAAACATACGTGAATAAACTTCACGAGGGCTCCACATACACAGCTGCTGTTCAATACAATGTCCTAGAAAAAG
LDT_RSV-A_M_1.1	8	OR795428.1	GGCAAATATGGAAACATACGTGAATAAACTTCACGAGGGCTCCACATACACAGCTGCTGTTCAATACAATGTCCTAGAAAAAG
LDT_RSV-A_M_1.1	8	PQ899870.1	GGCAAATATGGAAACATACGTGAATAAACTTCACGAGGGCTCCACATACACAGCTGCTGTTCAATACAATGTCCTAGAAAAAG
LDT_RSV-A_M_1.1	8	MZ516092.1	GGCAAATATGGAAACATACGTGAATAAACTTCACGAGGGCTCCACATACACAGCTGCTGTTCAATACAATGTCCTAGAAAAAG
LDT_RSV-A_M_1.1	8	MH181931.1	GGCAAATATGGAAACATACGTGAATAAACTTCACGAGGGCTCCACATACACAGCTGCTGTTCAATACAATGTCCTAGAAAAAG
LDT_RSV-A_M_1.1	8	PQ610199.2	GGCAAATATGGAAACATACGTGAATAAACTTCACGAGGGCTCCACATACACAGCTGCTGTTCAATACAATGTCCTAGAAAAAG
LDT_RSV-A_M_1.1	8	MZ515647.1	GGCAAATATGGAAACATACGTGAATAAACTTCACGAGGGCTCCACATACACAGCTGCTGTTCAATACAATGTCCTAGAAAAAG
LDT_RSV-A_M_1.1	8	ON237236.1	GGCAAATATGGAAACATACGTGAATAAACTTCACGAGGGCTCCACATACACAGCTGCTGTTCAATACAATGTCCTAGAAAAAG
LDT_RSV-A_M_1.1	8	PV178231.1	GGCAAATATGGAAACATACGTGAATAAACTTCACGAGGGCTCCACATACACAGCTGCTGTTCAATACAATGTCCTAGAAAAAG
LDT_RSV-A_M_1.1	8	LC862071.1	GGCAAATATGGAAACATACGTGAATAAACTTCACGAGGGCTCCACATACACAGCTGCTGTTCAATACAATGTCCTAGAAAAAG
LDT_RSV-A_M_1.1	8	ON237336.1	GGCAAATATGGAAACATACGTGAATAAACTTCACGAGGGCTCCACATACACAGCTGCTGTTCAATACAATGTCCTAGAAAAAG
LDT_RSV-A_M_1.1	8	PP376368.1	GGCAAATATGGAAACATACGTGAATAAACTTCACGAGGGCTCCACATACACAGCTGCTGTTCAATACAATGTCCTAGAAAAAG
LDT_RSV-A_M_1.1	8	OM857302.1	GGCAAATATGGAAACATACGTGAATAAACTTCACGAGGGCTCCACATACACAGCTGCTGTTCAATACAATGTCCTAGAAAAAG
LDT_RSV-A_M_1.1	8	PQ618043.1	GGCAAATATGGAAACATACGTGAATAAACTTCACGAGGGCTCCACATACACAGCTGCTGTTCAATACAATGTCCTAGAAAAAG
LDT_RSV-A_M_1.1	8	PP770452.1	GGCAAATATGGAAACATACGTGAATAAACTTCACGAGGGCTCCACATACACAGCTGCTGTTCAATACAATGTCCTAGAAAAAG
LDT_RSV-A_M_1.1	8	MH181910.1	GGCAAATATGGAAACATACGTGAATAAACTTCACGAGGGCTCCACATACACAGCTGCTGTTCAATACAATGTCCTAGAAAAAG
LDT_RSV-A_M_1.1	8	MH447953.1	GGCAAATATGGAAACATACGTGAATAAACTTCACGAGGGCTCCACATACACAGCTGCTGTTCAATACAATGTCCTAGAAAAAG
LDT_RSV-A_M_1.1	8	PP352370.1	GGCAAATATGGAAACATACGTGAATAAACTTCACGAGGGCTCCACATACACAGCTGCTGTTCAATACAATGTCCTAGAAAAAG
LDT_RSV-A_M_1.1	8	PQ610205.2	GGCAAATATGGAAACATACGTGAATAAACTTCACGAGGGCTCCACATACACAGCTGCTGTTCAATACAATGTCCTAGAAAAAG
LDT_RSV-A_M_1.1	8	PP376795.1	GGCAAATATGGAAACATACGTGAATAAACTTCACGAGGGCTCCACATACACAGCTGCTGTTCAATACAATGTCCTAGAAAAAG
LDT_RSV-A_M_1.1	8	MZ516047.1	GGCAAATATGGAAACATACGTGAATAAACTTCACGAGGGCTCCACATACACAGCTGCTGTTCAATACAATGTCCTAGAAAAAG
LDT_RSV-A_M_1.1	8	OR795467.1	GGCAAATATGGAAACATACGTGAATAAACTTCACGAGGGCTCCACATACACAGCTGCTGTTCAATACAATGTCCTAGAAAAAG
LDT_RSV-A_M_1.1	8	MZ515898.1	GGCAAATATGGAAACATACGTGAATAAACTTCACGAGGGCTCCACATACACAGCTGCTGTTCAATACAATGTCCTAGAAAAAG
LDT_RSV-A_M_1.1	8	OP890321.1	GGCAAATATGGAAACATACGTGAATAAACTTCACGAGGGCTCCACATACACAGCTGCTGTTCAATACAATGTCCTAGAAAAAG
LDT_RSV-A_M_1.1	8	LC862043.1	GGCAAATATGGAAACATACGTGAATAAACTTCACGAGGGCTCCACATACACAGCTGCTGTTCAATACAATGTCCTAGAAAAAG
LDT_RSV-A_M_1.1	8	PP882665.1	GGCAAATATGGAAACATACGTGAATAAACTTCACGAGGGCTCCACATACACAGCTGCTGTTCAATACAATGTCCTAGAAAAAG
LDT_RSV-A_M_1.1	8	MH181941.1	GGCAAATATGGAAACATACGTGAATAAACTTCACGAGGGCTCCACATACACAGCTGCTGTTCAATACAATGTCCTAGAAAAAG
LDT_RSV-A_M_1.1	8	OP890313.1	GGCAAATATGGAAACATACGTGAATAAACTTCACGAGGGCTCCACATACACAGCTGCTGTTCAATACAATGTCCTAGAAAAAG
LDT_RSV-A_M_1.1	8	PV178484.1	GGCAAATATGGAAACATACGTGAATAAACTTCACGAGGGCTCCACATACACAGCTGCTGTTCAATACAATGTCCTAGAAAAAG
LDT_RSV-A_M_1.1	8	OR795372.1	GGCAAATATGGAAACATACGTGAATAAACTTCACGAGGGCTCCACATACACAGCTGCTGTTCAATACAATGTCCTAGAAAAAG
LDT_RSV-A_M_1.1	8	PP978496.1	GGCAAATATGGAAACATACGTGAATAAACTTCACGAGGGCTCCACATACACAGCTGCTGTTCAATACAATGTCCTAGAAAAAG
LDT_RSV-A_M_1.1	8	PP795145.1	GGCAAATATGGAAACATACGTGAATAAACTTCACGAGGGCTCCACATACACAGCTGCTGTTCAATACAATGTCCTAGAAAAAG
LDT_RSV-A_M_1.1	8	PP376451.1	GGCAAATATGGAAACATACGTGAATAAACTTCACGAGGGCTCCACATACACAGCTGCTGTTCAATACAATGTCCTAGAAAAAG
LDT_RSV-A_M_1.1	8	PP376296.1	GGCAAATATGGAAACATACGTGAATAAACTTCACGAGGGCTCCACATACACAGCTGCTGTTCAATACAATGTCCTAGAAAAAG
LDT_RSV-A_M_1.1	8	PP833560.1	GGCAAATATGGAAACATACGTGAATAAACTTCACGAGGGCTCCACATACACAGCTGCTGTTCAATACAATGTCCTAGAAAAAG
LDT_RSV-A_M_1.1	8	OR143221.1	GGCAAATATGGAAACATACGTGAATAAACTTCACGAGGGCTCCACATACACAGCTGCTGTTCAATACAATGTCCTAGAAAAAG
LDT_RSV-A_M_1.1	8	PV546049.1	GGCAAATATGGAAACATACGTGAATAAACTTCACGAGGGCTCCACATACACAGCTGCTGTTCAATACAATGTCCTAGAAAAAG
LDT_RSV-A_M_1.1	8	PP530264.1	GGCAAATATGGAAACATACGTGAATAAACTTCACGAGGGCTCCACATACACAGCTGCTGTTCAATACAATGTCCTAGAAAAAG
LDT_RSV-A_M_1.1	8	PP376414.1	GGCAAATATGGAAACATACGTGAATAAACTTCACGAGGGCTCCACATACACAGCTGCTGTTCAATACAATGTCCTAGAAAAAG
LDT_RSV-A_M_1.1	8	PV206804.1	GGCAAATATGGAAACATACGTGAATAAACTTCACGAGGGCTCCACATACACAGCTGCTGTTCAATACAATGTCCTAGAAAAAG
LDT_RSV-A_M_1.1	8	MN630100.1	GGCAAATATGGAAACATACGTGAATAAACTTCACGAGGGCTCCACATACACAGCTGCTGTTCAATACAATGTCCTAGAAAAAG
LDT_RSV-A_M_1.1	8	PV178460.1	GGCAAATATGGAAACATACGTGAATAAACTTCACGAGGGCTCCACATACACAGCTGCTGTTCAATACAATGTCCTAGAAAAAG
LDT_RSV-A_M_1.1	8	MH182004.1	GGCAAATATGGAAACATACGTGAATAAACTTCACGAGGGCTCCACATACACAGCTGCTGTTCAATACAATGTCCTAGAAAAAG
LDT_RSV-A_M_1.1	8	ON237338.1	GGCAAATATGGAAACATACGTGAATAAACTTCACGAGGGCTCCACATACACAGCTGCTGTTCAATACAATGTCCTAGAAAAAG
LDT_RSV-A_M_1.1	8	OR522481.1	GGCAAATATGGAAACATACGTGAATAAACTTCACGAGGGCTCCACATACACAGCTGCTGTTCAATACAATGTCCTAGAAAAAG
LDT_RSV-A_M_1.1	8	PP151356.1	GGCAAATATGGAAACATACGTGAATAAACTTCACGAGGGCTCCACATACACAGCTGCTGTTCAATACAATGTCCTAGAAAAAG
LDT_RSV-A_M_1.1	8	PQ052814.1	GGCAAATATGGAAACATACGTGAATAAACTTCACGAGGGCTCCACATACACAGCTGCTGTTCAATACAATGTCCTAGAAAAAG
LDT_RSV-A_M_1.1	8	PV211594.1	GGCAAATATGGAAACATACGTGAATAAACTTCACGAGGGCTCCACATACACAGCTGCTGTTCAATACAATGTCCTAGAAAAAG
LDT_RSV-A_M_1.1	8	PQ638786.1	GGCAAATATGGAAACATACGTGAATAAACTTCACGAGGGCTCCACATACACAGCTGCTGTTCAATACAATGTCCTAGAAAAAG
LDT_RSV-A_M_1.1	8	PV546062.1	GGCAAATATGGAAACATACGTGAATAAACTTCACGAGGGCTCCACATACACAGCTGCTGTTCAATACAATGTCCTAGAAAAAG
LDT_RSV-A_M_1.1	8	LC862077.1	GGCAAATATGGAAACATACGTGAATAAACTTCACGAGGGCTCCACATACACAGCTGCTGTTCAATACAATGTCCTAGAAAAAG
LDT_RSV-A_M_1.1	8	PP376608.1	GGCAAATATGGAAACATACGTGAATAAACTTCACGAGGGCTCCACATACACAGCTGCTGTTCAATACAATGTCCTAGAAAAAG
LDT_RSV-A_M_1.1	8	PP376697.1	GGCAAATATGGAAACATACGTGAATAAACTTCACGAGGGCTCCACATACACAGCTGCTGTTCAATACAATGTCCTAGAAAAAG
LDT_RSV-A_M_1.1	8	OZ277697.1	GGCAAATATGGAAACATACGTGAATAAACTTCACGAGGGCTCCACATACACAGCTGCTGTTCAATACAATGTCCTAGAAAAAG
LDT_RSV-A_M_1.1	8	PQ899852.1	GGCAAATATGGAAACATACGTGAATAAACTTCACGAGGGCTCCACATACACAGCTGCTGTTCAATACAATGTCCTAGAAAAAG
LDT_RSV-A_M_1.1	8	MH447960.1	GGCAAATATGGAAACATACGTGAATAAACTTCACGAGGGCTCCACATACACAGCTGCTGTTCAATACAATGTCCTAGAAAAAG
LDT_RSV-A_M_1.1	8	PP974133.1	GGCAAATATGGAAACATACGTGAATAAACTTCACGAGGGCTCCACATACACAGCTGCTGTTCAATACAATGTCCTAGAAAAAG
LDT_RSV-A_M_1.1	8	PQ618009.1	GGCAAATATGGAAACATACGTGAATAAACTTCACGAGGGCTCCACATACACAGCTGCTGTTCAATACAATGTCCTAGAAAAAG
LDT_RSV-A_M_1.1	8	PP795140.1	GGCAAATATGGAAACATACGTGAATAAACTTCACGAGGGCTCCACATACACAGCTGCTGTTCAATACAATGTCCTAGAAAAAG
LDT_RSV-A_M_1.1	8	OR466327.1	GGCAAATATGGAAACATACGTGAATAAACTTCACGAGGGCTCCACATACACAGCTGCTGTTCAATACAATGTCCTAGAAAAAG
LDT_RSV-A_M_1.1	8	ON237259.1	GGCAAATATGGAAACATACGTGAATAAACTTCACGAGGGCTCCACATACACAGCTGCTGTTCAATACAATGTCCTAGAAAAAG
LDT_RSV-A_M_1.1	8	PP376477.1	GGCAAATATGGAAACATACGTGAATAAACTTCACGAGGGCTCCACATACACAGCTGCTGTTCAATACAATGTCCTAGAAAAAG
LDT_RSV-A_M_1.1	8	KY654507.1	GGCAAATATGGAAACATACGTGAATAAACTTCACGAGGGCTCCACATACACAGCTGCTGTTCAATACAATGTCCTAGAAAAAG
LDT_RSV-A_M_1.1	8	PP352373.1	GGCAAATATGGAAACATACGTGAATAAACTTCACGAGGGCTCCACATACACAGCTGCTGTTCAATACAATGTCCTAGAAAAAG
LDT_RSV-A_M_1.1	8	PP377548.1	GGCAAATATGGAAACATACGTGAATAAACTTCACGAGGGCTCCACATACACAGCTGCTGTTCAATACAATGTCCTAGAAAAAG
LDT_RSV-A_M_1.1	8	MZ515668.1	GGCAAATATGGAAACATACGTGAATAAACTTCACGAGGGCTCCACATACACAGCTGCTGTTCAATACAATGTCCTAGAAAAAG
LDT_RSV-A_M_1.1	8	MZ515600.1	GGCAAATATGGAAACATACGTGAATAAACTTCACGAGGGCTCCACATACACAGCTGCTGTTCAATACAATGTCCTAGAAAAAG
LDT_RSV-A_M_1.1	8	OQ941762.1	GGCAAATATGGAAACATACGTGAATAAACTTCACGAGGGCTCCACATACACAGCTGCTGTTCAATACAATGTCCTAGAAAAAG
LDT_RSV-A_M_1.1	8	PP376700.1	GGCAAATATGGAAACATACGTGAATAAACTTCACGAGGGCTCCACATACACAGCTGCTGTTCAATACAATGTCCTAGAAAAAG
LDT_RSV-A_M_1.1	8	OR795437.1	GGCAAATATGGAAACATACGTGAATAAACTTCACGAGGGCTCCACATACACAGCTGCTGTTCAATACAATGTCCTAGAAAAAG
LDT_RSV-A_M_1.1	8	PP352343.1	GGCAAATATGGAAACATACGTGAATAAACTTCACGAGGGCTCCACATACACAGCTGCTGTTCAATACAATGTCCTAGAAAAAG
LDT_RSV-A_M_1.1	8	PV260420.1	GGCAAATATGGAAACATACGTGAATAAACTTCACGAGGGCTCCACATACACAGCTGCTGTTCAATACAATGTCCTAGAAAAAG
LDT_RSV-A_M_1.1	8	PQ348999.1	GGCAAATATGGAAACATACGTGAATAAACTTCACGAGGGCTCCACATACACAGCTGCTGTTCAATACAATGTCCTAGAAAAAG
LDT_RSV-A_M_1.1	8	OR666542.1	GGCAAATATGGAAACATACGTGAATAAACTTCACGAGGGCTCCACATACACAGCTGCTGTTCAATACAATGTCCTAGAAAAAG
LDT_RSV-A_M_1.1	8	MH447957.1	GGCAAATATGGAAACATACGTGAATAAACTTCACGAGGGCTCCACATACACAGCTGCTGTTCAATACAATGTCCTAGAAAAAG
LDT_RSV-A_M_1.1	8	OK649681.1	GGCAAATATGGAAACATACGTGAATAAACTTCACGAGGGCTCCACATACACAGCTGCTGTTCAATACAATGTCCTAGAAAAAG
LDT_RSV-A_M_1.1	8	PP376615.1	GGCAAATATGGAAACATACGTGAATAAACTTCACGAGGGCTCCACATACACAGCTGCTGTTCAATACAATGTCCTAGAAAAAG
LDT_RSV-A_M_1.1	8	PP376341.1	GGCAAATATGGAAACATACGTGAATAAACTTCACGAGGGCTCCACATACACAGCTGCTGTTCAATACAATGTCCTAGAAAAAG
LDT_RSV-A_M_1.1	8	LC862017.1	GGCAAATATGGAAACATACGTGAATAAACTTCACGAGGGCTCCACATACACAGCTGCTGTTCAATACAATGTCCTAGAAAAAG
LDT_RSV-A_M_1.1	8	PV367301.1	GGCAAATATGGAAACATACGTGAATAAACTTCACGAGGGCTCCACATACACAGCTGCTGTTCAATACAATGTCCTAGAAAAAG
LDT_RSV-A_M_1.1	8	PP795151.1	GGCAAATATGGAAACATACGTGAATAAACTTCACGAGGGCTCCACATACACAGCTGCTGTTCAATACAATGTCCTAGAAAAAG
LDT_RSV-A_M_1.1	8	MZ515940.1	GGCAAATATGGAAACATACGTGAATAAACTTCACGAGGGCTCCACATACACAGCTGCTGTTCAATACAATGTCCTAGAAAAAG
LDT_RSV-A_M_1.1	8	PP376390.1	GGCAAATATGGAAACATACGTGAATAAACTTCACGAGGGCTCCACATACACAGCTGCTGTTCAATACAATGTCCTAGAAAAAG
LDT_RSV-A_M_1.1	8	PQ348815.1	GGCAAATATGGAAACATACGTGAATAAACTTCACGAGGGCTCCACATACACAGCTGCTGTTCAATACAATGTCCTAGAAAAAG
LDT_RSV-A_M_1.1	8	PP376482.1	GGCAAATATGGAAACATACGTGAATAAACTTCACGAGGGCTCCACATACACAGCTGCTGTTCAATACAATGTCCTAGAAAAAG
LDT_RSV-A_M_1.1	8	MZ515570.1	GGCAAATATGGAAACATACGTGAATAAACTTCACGAGGGCTCCACATACACAGCTGCTGTTCAATACAATGTCCTAGAAAAAG
LDT_RSV-A_M_1.1	8	LC871607.1	GGCAAATATGGAAACATACGTGAATAAACTTCACGAGGGCTCCACATACACAGCTGCTGTTCAATACAATGTCCTAGAAAAAG
LDT_RSV-A_M_1.1	8	PP151376.1	GGCAAATATGGAAACATACGTGAATAAACTTCACGAGGGCTCCACATACACAGCTGCTGTTCAATACAATGTCCTAGAAAAAG
LDT_RSV-A_M_1.1	8	MZ515789.1	GGCAAATATGGAAACATACGTGAATAAACTTCACGAGGGCTCCACATACACAGCTGCTGTTCAATACAATGTCCTAGAAAAAG
LDT_RSV-A_M_1.1	8	OQ941729.1	GGCAAATATGGAAACATACGTGAATAAACTTCACGAGGGCTCCACATACACAGCTGCTGTTCAATACAATGTCCTAGAAAAAG
LDT_RSV-A_M_1.1	8	MZ516118.1	GGCAAATATGGAAACATACGTGAATAAACTTCACGAGGGCTCCACATACACAGCTGCTGTTCAATACAATGTCCTAGAAAAAG
LDT_RSV-A_M_1.1	8	PQ618069.1	GGCAAATATGGAAACATACGTGAATAAACTTCACGAGGGCTCCACATACACAGCTGCTGTTCAATACAATGTCCTAGAAAAAG
LDT_RSV-A_M_1.1	8	PV546038.1	GGCAAATATGGAAACATACGTGAATAAACTTCACGAGGGCTCCACATACACAGCTGCTGTTCAATACAATGTCCTAGAAAAAG
LDT_RSV-A_M_1.1	8	MZ516134.1	GGCAAATATGGAAACATACGTGAATAAACTTCACGAGGGCTCCACATACACAGCTGCTGTTCAATACAATGTCCTAGAAAAAG
LDT_RSV-A_M_1.1	8	OP890320.1	GGCAAATATGGAAACATACGTGAATAAACTTCACGAGGGCTCCACATACACAGCTGCTGTTCAATACAATGTCCTAGAAAAAG
LDT_RSV-A_M_1.1	8	PQ348865.1	GGCAAATATGGAAACATACGTGAATAAACTTCACGAGGGCTCCACATACACAGCTGCTGTTCAATACAATGTCCTAGAAAAAG
LDT_RSV-A_M_1.1	8	PP681246.1	GGCAAATATGGAAACATACGTGAATAAACTTCACGAGGGCTCCACATACACAGCTGCTGTTCAATACAATGTCCTAGAAAAAG
LDT_RSV-A_M_1.1	8	MH182005.1	GGCAAATATGGAAACATACGTGAATAAACTTCACGAGGGCTCCACATACACAGCTGCTGTTCAATACAATGTCCTAGAAAAAG
LDT_RSV-A_M_1.1	8	OQ171923.1	GGCAAATATGGAAACATACGTGAATAAACTTCACGAGGGCTCCACATACACAGCTGCTGTTCAATACAATGTCCTAGAAAAAG
LDT_RSV-A_M_1.1	8	OQ024140.1	GGCAAATATGGAAACATACGTGAATAAACTTCACGAGGGCTCCACATACACAGCTGCTGTTCAATACAATGTCCTAGAAAAAG
LDT_RSV-A_M_1.1	8	PP377578.1	GGCAAATATGGAAACATACGTGAATAAACTTCACGAGGGCTCCACATACACAGCTGCTGTTCAATACAATGTCCTAGAAAAAG
LDT_RSV-A_M_1.1	8	PV178439.1	GGCAAATATGGAAACATACGTGAATAAACTTCACGAGGGCTCCACATACACAGCTGCTGTTCAATACAATGTCCTAGAAAAAG
LDT_RSV-A_M_1.1	8	PP376662.1	GGCAAATATGGAAACATACGTGAATAAACTTCACGAGGGCTCCACATACACAGCTGCTGTTCAATACAATGTCCTAGAAAAAG
LDT_RSV-A_M_1.1	8	PV367307.1	GGCAAATATGGAAACATACGTGAATAAACTTCACGAGGGCTCCACATACACAGCTGCTGTTCAATACAATGTCCTAGAAAAAG
LDT_RSV-A_M_1.1	8	MH181919.1	GGCAAATATGGAAACATACGTGAATAAACTTCACGAGGGCTCCACATACACAGCTGCTGTTCAATACAATGTCCTAGAAAAAG
LDT_RSV-A_M_1.1	8	ON237218.1	GGCAAATATGGAAACATACGTGAATAAACTTCACGAGGGCTCCACATACACAGCTGCTGTTCAATACAATGTCCTAGAAAAAG
LDT_RSV-A_M_1.1	8	MH181950.1	GGCAAATATGGAAACATACGTGAATAAACTTCACGAGGGCTCCACATACACAGCTGCTGTTCAATACAATGTCCTAGAAAAAG
LDT_RSV-A_M_1.1	8	OR795417.1	GGCAAATATGGAAACATACGTGAATAAACTTCACGAGGGCTCCACATACACAGCTGCTGTTCAATACAATGTCCTAGAAAAAG
LDT_RSV-A_M_1.1	8	OQ941745.1	GGCAAATATGGAAACATACGTGAATAAACTTCACGAGGGCTCCACATACACAGCTGCTGTTCAATACAATGTCCTAGAAAAAG
LDT_RSV-A_M_1.1	8	OQ024157.1	GGCAAATATGGAAACATACGTGAATAAACTTCACGAGGGCTCCACATACACAGCTGCTGTTCAATACAATGTCCTAGAAAAAG
LDT_RSV-A_M_1.1	8	PP974146.1	GGCAAATATGGAAACATACGTGAATAAACTTCACGAGGGCTCCACATACACAGCTGCTGTTCAATACAATGTCCTAGAAAAAG
LDT_RSV-A_M_1.1	8	PP376476.1	GGCAAATATGGAAACATACGTGAATAAACTTCACGAGGGCTCCACATACACAGCTGCTGTTCAATACAATGTCCTAGAAAAAG
LDT_RSV-A_M_1.1	8	PV178285.1	GGCAAATATGGAAACATACGTGAATAAACTTCACGAGGGCTCCACATACACAGCTGCTGTTCAATACAATGTCCTAGAAAAAG
LDT_RSV-A_M_1.1	8	OR795401.1	GGCAAATATGGAAACATACGTGAATAAACTTCACGAGGGCTCCACATACACAGCTGCTGTTCAATACAATGTCCTAGAAAAAG
LDT_RSV-A_M_1.1	8	PP376648.1	GGCAAATATGGAAACATACGTGAATAAACTTCACGAGGGCTCCACATACACAGCTGCTGTTCAATACAATGTCCTAGAAAAAG
LDT_RSV-A_M_1.1	8	OZ262164.1	GGCAAATATGGAAACATACGTGAATAAACTTCACGAGGGCTCCACATACACAGCTGCTGTTCAATACAATGTCCTAGAAAAAG
LDT_RSV-A_M_1.1	8	PP376303.1	GGCAAATATGGAAACATACGTGAATAAACTTCACGAGGGCTCCACATACACAGCTGCTGTTCAATACAATGTCCTAGAAAAAG
LDT_RSV-A_M_1.1	8	PV178346.1	GGCAAATATGGAAACATACGTGAATAAACTTCACGAGGGCTCCACATACACAGCTGCTGTTCAATACAATGTCCTAGAAAAAG
LDT_RSV-A_M_1.1	8	LC862028.1	GGCAAATATGGAAACATACGTGAATAAACTTCACGAGGGCTCCACATACACAGCTGCTGTTCAATACAATGTCCTAGAAAAAG
LDT_RSV-A_M_1.1	8	PQ618032.1	GGCAAATATGGAAACATACGTGAATAAACTTCACGAGGGCTCCACATACACAGCTGCTGTTCAATACAATGTCCTAGAAAAAG
LDT_RSV-A_M_1.1	8	OQ024155.1	GGCAAATATGGAAACATACGTGAATAAACTTCACGAGGGCTCCACATACACAGCTGCTGTTCAATACAATGTCCTAGAAAAAG
LDT_RSV-A_M_1.1	8	OR795356.1	GGCAAATATGGAAACATACGTGAATAAACTTCACGAGGGCTCCACATACACAGCTGCTGTTCAATACAATGTCCTAGAAAAAG
LDT_RSV-A_M_1.1	8	PQ348809.1	GGCAAATATGGAAACATACGTGAATAAACTTCACGAGGGCTCCACATACACAGCTGCTGTTCAATACAATGTCCTAGAAAAAG
LDT_RSV-A_M_1.1	8	PP376437.1	GGCAAATATGGAAACATACGTGAATAAACTTCACGAGGGCTCCACATACACAGCTGCTGTTCAATACAATGTCCTAGAAAAAG
LDT_RSV-A_M_1.1	8	PV367318.1	GGCAAATATGGAAACATACGTGAATAAACTTCACGAGGGCTCCACATACACAGCTGCTGTTCAATACAATGTCCTAGAAAAAG
LDT_RSV-A_M_1.1	8	PQ610201.2	GGCAAATATGGAAACATACGTGAATAAACTTCACGAGGGCTCCACATACACAGCTGCTGTTCAATACAATGTCCTAGAAAAAG
LDT_RSV-A_M_1.1	8	PP970036.1	GGCAAATATGGAAACATACGTGAATAAACTTCACGAGGGCTCCACATACACAGCTGCTGTTCAATACAATGTCCTAGAAAAAG
LDT_RSV-A_M_1.1	8	OR287998.1	GGCAAATATGGAAACATACGTGAATAAACTTCACGAGGGCTCCACATACACAGCTGCTGTTCAATACAATGTCCTAGAAAAAG
LDT_RSV-A_M_1.1	8	PP377586.1	GGCAAATATGGAAACATACGTGAATAAACTTCACGAGGGCTCCACATACACAGCTGCTGTTCAATACAATGTCCTAGAAAAAG
LDT_RSV-A_M_1.1	8	PP969990.1	GGCAAATATGGAAACATACGTGAATAAACTTCACGAGGGCTCCACATACACAGCTGCTGTTCAATACAATGTCCTAGAAAAAG
LDT_RSV-A_M_1.1	8	PV178624.1	GGCAAATATGGAAACATACGTGAATAAACTTCACGAGGGCTCCACATACACAGCTGCTGTTCAATACAATGTCCTAGAAAAAG
LDT_RSV-A_M_1.1	8	PP681248.1	GGCAAATATGGAAACATACGTGAATAAACTTCACGAGGGCTCCACATACACAGCTGCTGTTCAATACAATGTCCTAGAAAAAG
LDT_RSV-A_M_1.1	8	PP376824.1	GGCAAATATGGAAACATACGTGAATAAACTTCACGAGGGCTCCACATACACAGCTGCTGTTCAATACAATGTCCTAGAAAAAG
LDT_RSV-A_M_1.1	8	PP795144.1	GGCAAATATGGAAACATACGTGAATAAACTTCACGAGGGCTCCACATACACAGCTGCTGTTCAATACAATGTCCTAGAAAAAG
LDT_RSV-A_M_1.1	8	OP890339.1	GGCAAATATGGAAACATACGTGAATAAACTTCACGAGGGCTCCACATACACAGCTGCTGTTCAATACAATGTCCTAGAAAAAG
LDT_RSV-A_M_1.1	8	ON237251.1	GGCAAATATGGAAACATACGTGAATAAACTTCACGAGGGCTCCACATACACAGCTGCTGTTCAATACAATGTCCTAGAAAAAG
LDT_RSV-A_M_1.1	8	PP376614.1	GGCAAATATGGAAACATACGTGAATAAACTTCACGAGGGCTCCACATACACAGCTGCTGTTCAATACAATGTCCTAGAAAAAG
LDT_RSV-A_M_1.1	8	PP970047.1	GGCAAATATGGAAACATACGTGAATAAACTTCACGAGGGCTCCACATACACAGCTGCTGTTCAATACAATGTCCTAGAAAAAG
LDT_RSV-A_M_1.1	8	OQ941758.1	GGCAAATATGGAAACATACGTGAATAAACTTCACGAGGGCTCCACATACACAGCTGCTGTTCAATACAATGTCCTAGAAAAAG
LDT_RSV-A_M_1.1	8	PP376567.1	GGCAAATATGGAAACATACGTGAATAAACTTCACGAGGGCTCCACATACACAGCTGCTGTTCAATACAATGTCCTAGAAAAAG
LDT_RSV-A_M_1.1	8	PP352357.1	GGCAAATATGGAAACATACGTGAATAAACTTCACGAGGGCTCCACATACACAGCTGCTGTTCAATACAATGTCCTAGAAAAAG
LDT_RSV-A_M_1.1	8	MH182045.1	GGCAAATATGGAAACATACGTGAATAAACTTCACGAGGGCTCCACATACACAGCTGCTGTTCAATACAATGTCCTAGAAAAAG
LDT_RSV-A_M_1.1	8	OR795391.1	GGCAAATATGGAAACATACGTGAATAAACTTCACGAGGGCTCCACATACACAGCTGCTGTTCAATACAATGTCCTAGAAAAAG
LDT_RSV-A_M_1.1	8	PP748703.1	GGCAAATATGGAAACATACGTGAATAAACTTCACGAGGGCTCCACATACACAGCTGCTGTTCAATACAATGTCCTAGAAAAAG
LDT_RSV-A_M_1.1	8	OM857284.1	GGCAAATATGGAAACATACGTGAATAAACTTCACGAGGGCTCCACATACACAGCTGCTGTTCAATACAATGTCCTAGAAAAAG
LDT_RSV-A_M_1.1	8	PQ349000.1	GGCAAATATGGAAACATACGTGAATAAACTTCACGAGGGCTCCACATACACAGCTGCTGTTCAATACAATGTCCTAGAAAAAG
LDT_RSV-A_M_1.1	8	OM857285.1	GGCAAATATGGAAACATACGTGAATAAACTTCACGAGGGCTCCACATACACAGCTGCTGTTCAATACAATGTCCTAGAAAAAG
LDT_RSV-A_M_1.1	8	OR666558.1	GGCAAATATGGAAACATACGTGAATAAACTTCACGAGGGCTCCACATACACAGCTGCTGTTCAATACAATGTCCTAGAAAAAG
LDT_RSV-A_M_1.1	8	PP525296.1	GGCAAATATGGAAACATACGTGAATAAACTTCACGAGGGCTCCACATACACAGCTGCTGTTCAATACAATGTCCTAGAAAAAG
LDT_RSV-A_M_1.1	8	PP376696.1	GGCAAATATGGAAACATACGTGAATAAACTTCACGAGGGCTCCACATACACAGCTGCTGTTCAATACAATGTCCTAGAAAAAG
LDT_RSV-A_M_1.1	8	LC871606.1	GGCAAATATGGAAACATACGTGAATAAACTTCACGAGGGCTCCACATACACAGCTGCTGTTCAATACAATGTCCTAGAAAAAG
LDT_RSV-A_M_1.1	8	OZ277642.1	GGCAAATATGGAAACATACGTGAATAAACTTCACGAGGGCTCCACATACACAGCTGCTGTTCAATACAATGTCCTAGAAAAAG
LDT_RSV-A_M_1.1	8	PP376434.1	GGCAAATATGGAAACATACGTGAATAAACTTCACGAGGGCTCCACATACACAGCTGCTGTTCAATACAATGTCCTAGAAAAAG
LDT_RSV-A_M_1.1	8	OR666514.1	GGCAAATATGGAAACATACGTGAATAAACTTCACGAGGGCTCCACATACACAGCTGCTGTTCAATACAATGTCCTAGAAAAAG
LDT_RSV-A_M_1.1	8	PP376788.1	GGCAAATATGGAAACATACGTGAATAAACTTCACGAGGGCTCCACATACACAGCTGCTGTTCAATACAATGTCCTAGAAAAAG
LDT_RSV-A_M_1.1	8	PV178243.1	GGCAAATATGGAAACATACGTGAATAAACTTCACGAGGGCTCCACATACACAGCTGCTGTTCAATACAATGTCCTAGAAAAAG
LDT_RSV-A_M_1.1	8	LC816569.1	GGCAAATATGGAAACATACGTGAATAAACTTCACGAGGGCTCCACATACACAGCTGCTGTTCAATACAATGTCCTAGAAAAAG
LDT_RSV-A_M_1.1	8	PQ899889.1	GGCAAATATGGAAACATACGTGAATAAACTTCACGAGGGCTCCACATACACAGCTGCTGTTCAATACAATGTCCTAGAAAAAG
LDT_RSV-A_M_1.1	8	MZ515617.1	GGCAAATATGGAAACATACGTGAATAAACTTCACGAGGGCTCCACATACACAGCTGCTGTTCAATACAATGTCCTAGAAAAAG
LDT_RSV-A_M_1.1	8	OM857283.1	GGCAAATATGGAAACATACGTGAATAAACTTCACGAGGGCTCCACATACACAGCTGCTGTTCAATACAATGTCCTAGAAAAAG
LDT_RSV-A_M_1.1	8	LR699737.1	GGCAAATATGGAAACATACGTGAATAAACTTCACGAGGGCTCCACATACACAGCTGCTGTTCAATACAATGTCCTAGAAAAAG
LDT_RSV-A_M_1.1	8	OM857297.1	GGCAAATATGGAAACATACGTGAATAAACTTCACGAGGGCTCCACATACACAGCTGCTGTTCAATACAATGTCCTAGAAAAAG
LDT_RSV-A_M_1.1	8	PP376610.1	GGCAAATATGGAAACATACGTGAATAAACTTCACGAGGGCTCCACATACACAGCTGCTGTTCAATACAATGTCCTAGAAAAAG
LDT_RSV-A_M_1.1	8	OR795441.1	GGCAAATATGGAAACATACGTGAATAAACTTCACGAGGGCTCCACATACACAGCTGCTGTTCAATACAATGTCCTAGAAAAAG
LDT_RSV-A_M_1.1	8	PP352291.1	GGCAAATATGGAAACATACGTGAATAAACTTCACGAGGGCTCCACATACACAGCTGCTGTTCAATACAATGTCCTAGAAAAAG
LDT_RSV-A_M_1.1	8	PP376300.1	GGCAAATATGGAAACATACGTGAATAAACTTCACGAGGGCTCCACATACACAGCTGCTGTTCAATACAATGTCCTAGAAAAAG
LDT_RSV-A_M_1.1	8	PP352384.1	GGCAAATATGGAAACATACGTGAATAAACTTCACGAGGGCTCCACATACACAGCTGCTGTTCAATACAATGTCCTAGAAAAAG
LDT_RSV-A_M_1.1	8	PP376493.1	GGCAAATATGGAAACATACGTGAATAAACTTCACGAGGGCTCCACATACACAGCTGCTGTTCAATACAATGTCCTAGAAAAAG
LDT_RSV-A_M_1.1	8	PP376297.1	GGCAAATATGGAAACATACGTGAATAAACTTCACGAGGGCTCCACATACACAGCTGCTGTTCAATACAATGTCCTAGAAAAAG
LDT_RSV-A_M_1.1	8	OR666560.1	GGCAAATATGGAAACATACGTGAATAAACTTCACGAGGGCTCCACATACACAGCTGCTGTTCAATACAATGTCCTAGAAAAAG
LDT_RSV-A_M_1.1	8	OZ262149.1	GGCAAATATGGAAACATACGTGAATAAACTTCACGAGGGCTCCACATACACAGCTGCTGTTCAATACAATGTCCTAGAAAAAG
LDT_RSV-A_M_1.1	8	PQ618019.1	GGCAAATATGGAAACATACGTGAATAAACTTCACGAGGGCTCCACATACACAGCTGCTGTTCAATACAATGTCCTAGAAAAAG
LDT_RSV-A_M_1.1	8	PV367290.1	GGCAAATATGGAAACATACGTGAATAAACTTCACGAGGGCTCCACATACACAGCTGCTGTTCAATACAATGTCCTAGAAAAAG
LDT_RSV-A_M_1.1	8	PP376413.1	GGCAAATATGGAAACATACGTGAATAAACTTCACGAGGGCTCCACATACACAGCTGCTGTTCAATACAATGTCCTAGAAAAAG
LDT_RSV-A_M_1.1	8	PP760399.1	GGCAAATATGGAAACATACGTGAATAAACTTCACGAGGGCTCCACATACACAGCTGCTGTTCAATACAATGTCCTAGAAAAAG
LDT_RSV-A_M_1.1	8	MZ516075.1	GGCAAATATGGAAACATACGTGAATAAACTTCACGAGGGCTCCACATACACAGCTGCTGTTCAATACAATGTCCTAGAAAAAG
LDT_RSV-A_M_1.1	8	PP376814.1	GGCAAATATGGAAACATACGTGAATAAACTTCACGAGGGCTCCACATACACAGCTGCTGTTCAATACAATGTCCTAGAAAAAG
LDT_RSV-A_M_1.1	8	OR795350.1	GGCAAATATGGAAACATACGTGAATAAACTTCACGAGGGCTCCACATACACAGCTGCTGTTCAATACAATGTCCTAGAAAAAG
LDT_RSV-A_M_1.1	8	PP525297.1	GGCAAATATGGAAACATACGTGAATAAACTTCACGAGGGCTCCACATACACAGCTGCTGTTCAATACAATGTCCTAGAAAAAG
LDT_RSV-A_M_1.1	8	OQ024123.1	GGCAAATATGGAAACATACGTGAATAAACTTCACGAGGGCTCCACATACACAGCTGCTGTTCAATACAATGTCCTAGAAAAAG
LDT_RSV-A_M_1.1	8	OM857294.1	GGCAAATATGGAAACATACGTGAATAAACTTCACGAGGGCTCCACATACACAGCTGCTGTTCAATACAATGTCCTAGAAAAAG
LDT_RSV-A_M_1.1	8	MZ515781.1	GGCAAATATGGAAACATACGTGAATAAACTTCACGAGGGCTCCACATACACAGCTGCTGTTCAATACAATGTCCTAGAAAAAG
LDT_RSV-A_M_1.1	8	PP525311.1	GGCAAATATGGAAACATACGTGAATAAACTTCACGAGGGCTCCACATACACAGCTGCTGTTCAATACAATGTCCTAGAAAAAG
LDT_RSV-A_M_1.1	8	OR795445.1	GGCAAATATGGAAACATACGTGAATAAACTTCACGAGGGCTCCACATACACAGCTGCTGTTCAATACAATGTCCTAGAAAAAG
LDT_RSV-A_M_1.1	8	PP959043.1	GGCAAATATGGAAACATACGTGAATAAACTTCACGAGGGCTCCACATACACAGCTGCTGTTCAATACAATGTCCTAGAAAAAG
LDT_RSV-A_M_1.1	8	OQ941727.1	GGCAAATATGGAAACATACGTGAATAAACTTCACGAGGGCTCCACATACACAGCTGCTGTTCAATACAATGTCCTAGAAAAAG
LDT_RSV-A_M_1.1	8	LC871608.1	GGCAAATATGGAAACATACGTGAATAAACTTCACGAGGGCTCCACATACACAGCTGCTGTTCAATACAATGTCCTAGAAAAAG
LDT_RSV-A_M_1.1	8	PP376305.1	GGCAAATATGGAAACATACGTGAATAAACTTCACGAGGGCTCCACATACACAGCTGCTGTTCAATACAATGTCCTAGAAAAAG
LDT_RSV-A_M_1.1	8	PQ348864.1	GGCAAATATGGAAACATACGTGAATAAACTTCACGAGGGCTCCACATACACAGCTGCTGTTCAATACAATGTCCTAGAAAAAG
LDT_RSV-A_M_1.1	8	OQ941720.1	GGCAAATATGGAAACATACGTGAATAAACTTCACGAGGGCTCCACATACACAGCTGCTGTTCAATACAATGTCCTAGAAAAAG
LDT_RSV-A_M_1.1	8	PP376479.1	GGCAAATATGGAAACATACGTGAATAAACTTCACGAGGGCTCCACATACACAGCTGCTGTTCAATACAATGTCCTAGAAAAAG
LDT_RSV-A_M_1.1	8	PP376386.1	GGCAAATATGGAAACATACGTGAATAAACTTCACGAGGGCTCCACATACACAGCTGCTGTTCAATACAATGTCCTAGAAAAAG
LDT_RSV-A_M_1.1	8	PP352296.1	GGCAAATATGGAAACATACGTGAATAAACTTCACGAGGGCTCCACATACACAGCTGCTGTTCAATACAATGTCCTAGAAAAAG
LDT_RSV-A_M_1.1	8	PP376321.1	GGCAAATATGGAAACATACGTGAATAAACTTCACGAGGGCTCCACATACACAGCTGCTGTTCAATACAATGTCCTAGAAAAAG
LDT_RSV-A_M_1.1	8	MZ515723.1	GGCAAATATGGAAACATACGTGAATAAACTTCACGAGGGCTCCACATACACAGCTGCTGTTCAATACAATGTCCTAGAAAAAG
LDT_RSV-A_M_1.1	8	PP376456.1	GGCAAATATGGAAACATACGTGAATAAACTTCACGAGGGCTCCACATACACAGCTGCTGTTCAATACAATGTCCTAGAAAAAG
LDT_RSV-A_M_1.1	8	PP376785.1	GGCAAATATGGAAACATACGTGAATAAACTTCACGAGGGCTCCACATACACAGCTGCTGTTCAATACAATGTCCTAGAAAAAG
LDT_RSV-A_M_1.1	8	ON237252.1	GGCAAATATGGAAACATACGTGAATAAACTTCACGAGGGCTCCACATACACAGCTGCTGTTCAATACAATGTCCTAGAAAAAG
LDT_RSV-A_M_1.1	8	PQ348886.1	GGCAAATATGGAAACATACGTGAATAAACTTCACGAGGGCTCCACATACACAGCTGCTGTTCAATACAATGTCCTAGAAAAAG
LDT_RSV-A_M_1.1	8	MZ515984.1	GGCAAATATGGAAACATACGTGAATAAACTTCACGAGGGCTCCACATACACAGCTGCTGTTCAATACAATGTCCTAGAAAAAG
LDT_RSV-A_M_1.1	8	PV717803.1	GGCAAATATGGAAACATACGTGAATAAACTTCACGAGGGCTCCACATACACAGCTGCTGTTCAATACAATGTCCTAGAAAAAG
LDT_RSV-A_M_1.1	8	PP969963.1	GGCAAATATGGAAACATACGTGAATAAACTTCACGAGGGCTCCACATACACAGCTGCTGTTCAATACAATGTCCTAGAAAAAG
LDT_RSV-A_M_1.1	8	PP525298.1	GGCAAATATGGAAACATACGTGAATAAACTTCACGAGGGCTCCACATACACAGCTGCTGTTCAATACAATGTCCTAGAAAAAG
LDT_RSV-A_M_1.1	8	LC871604.1	GGCAAATATGGAAACATACGTGAATAAACTTCACGAGGGCTCCACATACACAGCTGCTGTTCAATACAATGTCCTAGAAAAAG
LDT_RSV-A_M_1.1	8	OR666543.1	GGCAAATATGGAAACATACGTGAATAAACTTCACGAGGGCTCCACATACACAGCTGCTGTTCAATACAATGTCCTAGAAAAAG
LDT_RSV-A_M_1.1	8	LC871597.1	GGCAAATATGGAAACATACGTGAATAAACTTCACGAGGGCTCCACATACACAGCTGCTGTTCAATACAATGTCCTAGAAAAAG
LDT_RSV-A_M_1.1	8	PV367304.1	GGCAAATATGGAAACATACGTGAATAAACTTCACGAGGGCTCCACATACACAGCTGCTGTTCAATACAATGTCCTAGAAAAAG
LDT_RSV-A_M_1.1	8	PP376378.1	GGCAAATATGGAAACATACGTGAATAAACTTCACGAGGGCTCCACATACACAGCTGCTGTTCAATACAATGTCCTAGAAAAAG
LDT_RSV-A_M_1.1	8	OP890334.1	GGCAAATATGGAAACATACGTGAATAAACTTCACGAGGGCTCCACATACACAGCTGCTGTTCAATACAATGTCCTAGAAAAAG
LDT_RSV-A_M_1.1	8	MZ515954.1	GGCAAATATGGAAACATACGTGAATAAACTTCACGAGGGCTCCACATACACAGCTGCTGTTCAATACAATGTCCTAGAAAAAG
LDT_RSV-A_M_1.1	8	LC862058.1	GGCAAATATGGAAACATACGTGAATAAACTTCACGAGGGCTCCACATACACAGCTGCTGTTCAATACAATGTCCTAGAAAAAG
LDT_RSV-A_M_1.1	8	PQ618015.1	GGCAAATATGGAAACATACGTGAATAAACTTCACGAGGGCTCCACATACACAGCTGCTGTTCAATACAATGTCCTAGAAAAAG
LDT_RSV-A_M_1.1	8	OR522463.1	GGCAAATATGGAAACATACGTGAATAAACTTCACGAGGGCTCCACATACACAGCTGCTGTTCAATACAATGTCCTAGAAAAAG
LDT_RSV-A_M_1.1	8	PP376465.1	GGCAAATATGGAAACATACGTGAATAAACTTCACGAGGGCTCCACATACACAGCTGCTGTTCAATACAATGTCCTAGAAAAAG
LDT_RSV-A_M_1.1	8	PP530274.1	GGCAAATATGGAAACATACGTGAATAAACTTCACGAGGGCTCCACATACACAGCTGCTGTTCAATACAATGTCCTAGAAAAAG
LDT_RSV-A_M_1.1	8	PQ638687.1	GGCAAATATGGAAACATACGTGAATAAACTTCACGAGGGCTCCACATACACAGCTGCTGTTCAATACAATGTCCTAGAAAAAG
LDT_RSV-A_M_1.1	8	PP377584.1	GGCAAATATGGAAACATACGTGAATAAACTTCACGAGGGCTCCACATACACAGCTGCTGTTCAATACAATGTCCTAGAAAAAG
LDT_RSV-A_M_1.1	8	PP376835.1	GGCAAATATGGAAACATACGTGAATAAACTTCACGAGGGCTCCACATACACAGCTGCTGTTCAATACAATGTCCTAGAAAAAG
LDT_RSV-A_M_1.1	8	OZ262196.1	GGCAAATATGGAAACATACGTGAATAAACTTCACGAGGGCTCCACATACACAGCTGCTGTTCAATACAATGTCCTAGAAAAAG
LDT_RSV-A_M_1.1	8	PP376505.1	GGCAAATATGGAAACATACGTGAATAAACTTCACGAGGGCTCCACATACACAGCTGCTGTTCAATACAATGTCCTAGAAAAAG
LDT_RSV-A_M_1.1	8	PV584135.1	GGCAAATATGGAAACATACGTGAATAAACTTCACGAGGGCTCCACATACACAGCTGCTGTTCAATACAATGTCCTAGAAAAAG
LDT_RSV-A_M_1.1	8	PV367335.1	GGCAAATATGGAAACATACGTGAATAAACTTCACGAGGGCTCCACATACACAGCTGCTGTTCAATACAATGTCCTAGAAAAAG
LDT_RSV-A_M_1.1	8	OR795430.1	GGCAAATATGGAAACATACGTGAATAAACTTCACGAGGGCTCCACATACACAGCTGCTGTTCAATACAATGTCCTAGAAAAAG
LDT_RSV-A_M_1.1	8	PV367296.1	GGCAAATATGGAAACATACGTGAATAAACTTCACGAGGGCTCCACATACACAGCTGCTGTTCAATACAATGTCCTAGAAAAAG
LDT_RSV-A_M_1.1	8	OR666536.1	GGCAAATATGGAAACATACGTGAATAAACTTCACGAGGGCTCCACATACACAGCTGCTGTTCAATACAATGTCCTAGAAAAAG
LDT_RSV-A_M_1.1	8	OZ262277.1	GGCAAATATGGAAACATACGTGAATAAACTTCACGAGGGCTCCACATACACAGCTGCTGTTCAATACAATGTCCTAGAAAAAG
LDT_RSV-A_M_1.1	8	OP320394.1	GGCAAATATGGAAACATACGTGAATAAACTTCACGAGGGCTCCACATACACAGCTGCTGTTCAATACAATGTCCTAGAAAAAG
LDT_RSV-A_M_1.1	8	MZ515819.1	GGCAAATATGGAAACATACGTGAATAAACTTCACGAGGGCTCCACATACACAGCTGCTGTTCAATACAATGTCCTAGAAAAAG
LDT_RSV-A_M_1.1	8	PP376504.1	GGCAAATATGGAAACATACGTGAATAAACTTCACGAGGGCTCCACATACACAGCTGCTGTTCAATACAATGTCCTAGAAAAAG
LDT_RSV-A_M_1.1	8	MZ516023.1	GGCAAATATGGAAACATACGTGAATAAACTTCACGAGGGCTCCACATACACAGCTGCTGTTCAATACAATGTCCTAGAAAAAG
LDT_RSV-A_M_1.1	8	PP376306.1	GGCAAATATGGAAACATACGTGAATAAACTTCACGAGGGCTCCACATACACAGCTGCTGTTCAATACAATGTCCTAGAAAAAG
LDT_RSV-A_M_1.1	8	ON237238.1	GGCAAATATGGAAACATACGTGAATAAACTTCACGAGGGCTCCACATACACAGCTGCTGTTCAATACAATGTCCTAGAAAAAG
LDT_RSV-A_M_1.1	8	OP320398.1	GGCAAATATGGAAACATACGTGAATAAACTTCACGAGGGCTCCACATACACAGCTGCTGTTCAATACAATGTCCTAGAAAAAG
LDT_RSV-A_M_1.1	8	PP376541.1	GGCAAATATGGAAACATACGTGAATAAACTTCACGAGGGCTCCACATACACAGCTGCTGTTCAATACAATGTCCTAGAAAAAG
LDT_RSV-A_M_1.1	8	PP376327.1	GGCAAATATGGAAACATACGTGAATAAACTTCACGAGGGCTCCACATACACAGCTGCTGTTCAATACAATGTCCTAGAAAAAG
LDT_RSV-A_M_1.1	8	MZ516040.1	GGCAAATATGGAAACATACGTGAATAAACTTCACGAGGGCTCCACATACACAGCTGCTGTTCAATACAATGTCCTAGAAAAAG
LDT_RSV-A_M_1.1	8	PP376573.1	GGCAAATATGGAAACATACGTGAATAAACTTCACGAGGGCTCCACATACACAGCTGCTGTTCAATACAATGTCCTAGAAAAAG
LDT_RSV-A_M_1.1	8	PP681250.1	GGCAAATATGGAAACATACGTGAATAAACTTCACGAGGGCTCCACATACACAGCTGCTGTTCAATACAATGTCCTAGAAAAAG
LDT_RSV-A_M_1.1	8	PP376292.1	GGCAAATATGGAAACATACGTGAATAAACTTCACGAGGGCTCCACATACACAGCTGCTGTTCAATACAATGTCCTAGAAAAAG
LDT_RSV-A_M_1.1	8	PP970014.1	GGCAAATATGGAAACATACGTGAATAAACTTCACGAGGGCTCCACATACACAGCTGCTGTTCAATACAATGTCCTAGAAAAAG
LDT_RSV-A_M_1.1	8	OP320392.1	GGCAAATATGGAAACATACGTGAATAAACTTCACGAGGGCTCCACATACACAGCTGCTGTTCAATACAATGTCCTAGAAAAAG
LDT_RSV-A_M_1.1	8	ON237242.1	GGCAAATATGGAAACATACGTGAATAAACTTCACGAGGGCTCCACATACACAGCTGCTGTTCAATACAATGTCCTAGAAAAAG
LDT_RSV-A_M_1.1	8	MZ515851.1	GGCAAATATGGAAACATACGTGAATAAACTTCACGAGGGCTCCACATACACAGCTGCTGTTCAATACAATGTCCTAGAAAAAG
LDT_RSV-A_M_1.1	8	OR795344.1	GGCAAATATGGAAACATACGTGAATAAACTTCACGAGGGCTCCACATACACAGCTGCTGTTCAATACAATGTCCTAGAAAAAG
LDT_RSV-A_M_1.1	8	OR795414.1	GGCAAATATGGAAACATACGTGAATAAACTTCACGAGGGCTCCACATACACAGCTGCTGTTCAATACAATGTCCTAGAAAAAG
LDT_RSV-A_M_1.1	8	MH182011.1	GGCAAATATGGAAACATACGTGAATAAACTTCACGAGGGCTCCACATACACAGCTGCTGTTCAATACAATGTCCTAGAAAAAG
LDT_RSV-A_M_1.1	8	PP376640.1	GGCAAATATGGAAACATACGTGAATAAACTTCACGAGGGCTCCACATACACAGCTGCTGTTCAATACAATGTCCTAGAAAAAG
LDT_RSV-A_M_1.1	8	PP376533.1	GGCAAATATGGAAACATACGTGAATAAACTTCACGAGGGCTCCACATACACAGCTGCTGTTCAATACAATGTCCTAGAAAAAG
LDT_RSV-A_M_1.1	8	MH182036.1	GGCAAATATGGAAACATACGTGAATAAACTTCACGAGGGCTCCACATACACAGCTGCTGTTCAATACAATGTCCTAGAAAAAG
LDT_RSV-A_M_1.1	8	OR795405.1	GGCAAATATGGAAACATACGTGAATAAACTTCACGAGGGCTCCACATACACAGCTGCTGTTCAATACAATGTCCTAGAAAAAG
LDT_RSV-A_M_1.1	8	PP376758.1	GGCAAATATGGAAACATACGTGAATAAACTTCACGAGGGCTCCACATACACAGCTGCTGTTCAATACAATGTCCTAGAAAAAG
LDT_RSV-A_M_1.1	8	PX133032.1	GGCAAATATGGAAACATACGTGAATAAACTTCACGAGGGCTCCACATACACAGCTGCTGTTCAATACAATGTCCTAGAAAAAG
LDT_RSV-A_M_1.1	8	MZ515928.1	GGCAAATATGGAAACATACGTGAATAAACTTCACGAGGGCTCCACATACACAGCTGCTGTTCAATACAATGTCCTAGAAAAAG
LDT_RSV-A_M_1.1	8	PP376377.1	GGCAAATATGGAAACATACGTGAATAAACTTCACGAGGGCTCCACATACACAGCTGCTGTTCAATACAATGTCCTAGAAAAAG
LDT_RSV-A_M_1.1	8	PP376563.1	GGCAAATATGGAAACATACGTGAATAAACTTCACGAGGGCTCCACATACACAGCTGCTGTTCAATACAATGTCCTAGAAAAAG
LDT_RSV-A_M_1.1	8	OM857362.1	GGCAAATATGGAAACATACGTGAATAAACTTCACGAGGGCTCCACATACACAGCTGCTGTTCAATACAATGTCCTAGAAAAAG
LDT_RSV-A_M_1.1	8	OZ262200.1	GGCAAATATGGAAACATACGTGAATAAACTTCACGAGGGCTCCACATACACAGCTGCTGTTCAATACAATGTCCTAGAAAAAG
LDT_RSV-A_M_1.1	8	PV178423.1	GGCAAATATGGAAACATACGTGAATAAACTTCACGAGGGCTCCACATACACAGCTGCTGTTCAATACAATGTCCTAGAAAAAG
LDT_RSV-A_M_1.1	8	MK749895.1	GGCAAATATGGAAACATACGTGAATAAACTTCACGAGGGCTCCACATACACAGCTGCTGTTCAATACAATGTCCTAGAAAAAG
LDT_RSV-A_M_1.1	8	OR466338.1	GGCAAATATGGAAACATACGTGAATAAACTTCACGAGGGCTCCACATACACAGCTGCTGTTCAATACAATGTCCTAGAAAAAG
LDT_RSV-A_M_1.1	8	PP376442.1	GGCAAATATGGAAACATACGTGAATAAACTTCACGAGGGCTCCACATACACAGCTGCTGTTCAATACAATGTCCTAGAAAAAG
LDT_RSV-A_M_1.1	8	PQ618050.1	GGCAAATATGGAAACATACGTGAATAAACTTCACGAGGGCTCCACATACACAGCTGCTGTTCAATACAATGTCCTAGAAAAAG
LDT_RSV-A_M_1.1	8	PP376455.1	GGCAAATATGGAAACATACGTGAATAAACTTCACGAGGGCTCCACATACACAGCTGCTGTTCAATACAATGTCCTAGAAAAAG
LDT_RSV-A_M_1.1	8	MH181930.1	GGCAAATATGGAAACATACGTGAATAAACTTCACGAGGGCTCCACATACACAGCTGCTGTTCAATACAATGTCCTAGAAAAAG
LDT_RSV-A_M_1.1	8	OR795457.1	GGCAAATATGGAAACATACGTGAATAAACTTCACGAGGGCTCCACATACACAGCTGCTGTTCAATACAATGTCCTAGAAAAAG
LDT_RSV-A_M_1.1	8	PP203264.1	GGCAAATATGGAAACATACGTGAATAAACTTCACGAGGGCTCCACATACACAGCTGCTGTTCAATACAATGTCCTAGAAAAAG
LDT_RSV-A_M_1.1	8	MH182030.1	GGCAAATATGGAAACATACGTGAATAAACTTCACGAGGGCTCCACATACACAGCTGCTGTTCAATACAATGTCCTAGAAAAAG
LDT_RSV-A_M_1.1	8	LC862024.1	GGCAAATATGGAAACATACGTGAATAAACTTCACGAGGGCTCCACATACACAGCTGCTGTTCAATACAATGTCCTAGAAAAAG
LDT_RSV-A_M_1.1	8	MF614947.1	GGCAAATATGGAAACATACGTGAATAAACTTCACGAGGGCTCCACATACACAGCTGCTGTTCAATACAATGTCCTAGAAAAAG
LDT_RSV-A_M_1.1	8	MH181952.1	GGCAAATATGGAAACATACGTGAATAAACTTCACGAGGGCTCCACATACACAGCTGCTGTTCAATACAATGTCCTAGAAAAAG
LDT_RSV-A_M_1.1	8	PP376601.1	GGCAAATATGGAAACATACGTGAATAAACTTCACGAGGGCTCCACATACACAGCTGCTGTTCAATACAATGTCCTAGAAAAAG
LDT_RSV-A_M_1.1	8	MZ515908.1	GGCAAATATGGAAACATACGTGAATAAACTTCACGAGGGCTCCACATACACAGCTGCTGTTCAATACAATGTCCTAGAAAAAG
LDT_RSV-A_M_1.1	8	OM857296.1	GGCAAATATGGAAACATACGTGAATAAACTTCACGAGGGCTCCACATACACAGCTGCTGTTCAATACAATGTCCTAGAAAAAG
LDT_RSV-A_M_1.1	8	PP376435.1	GGCAAATATGGAAACATACGTGAATAAACTTCACGAGGGCTCCACATACACAGCTGCTGTTCAATACAATGTCCTAGAAAAAG
LDT_RSV-A_M_1.1	8	PP376579.1	GGCAAATATGGAAACATACGTGAATAAACTTCACGAGGGCTCCACATACACAGCTGCTGTTCAATACAATGTCCTAGAAAAAG
LDT_RSV-A_M_1.1	8	KY982517.1	GGCAAATATGGAAACATACGTGAATAAACTTCACGAGGGCTCCACATACACAGCTGCTGTTCAATACAATGTCCTAGAAAAAG
LDT_RSV-A_M_1.1	8	PP376694.1	GGCAAATATGGAAACATACGTGAATAAACTTCACGAGGGCTCCACATACACAGCTGCTGTTCAATACAATGTCCTAGAAAAAG
LDT_RSV-A_M_1.1	8	PP376490.1	GGCAAATATGGAAACATACGTGAATAAACTTCACGAGGGCTCCACATACACAGCTGCTGTTCAATACAATGTCCTAGAAAAAG
LDT_RSV-A_M_1.1	8	MH181944.1	GGCAAATATGGAAACATACGTGAATAAACTTCACGAGGGCTCCACATACACAGCTGCTGTTCAATACAATGTCCTAGAAAAAG
LDT_RSV-A_M_1.1	8	ON237241.1	GGCAAATATGGAAACATACGTGAATAAACTTCACGAGGGCTCCACATACACAGCTGCTGTTCAATACAATGTCCTAGAAAAAG
LDT_RSV-A_M_1.1	8	OR287986.1	GGCAAATATGGAAACATACGTGAATAAACTTCACGAGGGCTCCACATACACAGCTGCTGTTCAATACAATGTCCTAGAAAAAG
LDT_RSV-A_M_1.1	8	PQ348883.1	GGCAAATATGGAAACATACGTGAATAAACTTCACGAGGGCTCCACATACACAGCTGCTGTTCAATACAATGTCCTAGAAAAAG
LDT_RSV-A_M_1.1	8	PP151382.1	GGCAAATATGGAAACATACGTGAATAAACTTCACGAGGGCTCCACATACACAGCTGCTGTTCAATACAATGTCCTAGAAAAAG
LDT_RSV-A_M_1.1	8	ON237260.1	GGCAAATATGGAAACATACGTGAATAAACTTCACGAGGGCTCCACATACACAGCTGCTGTTCAATACAATGTCCTAGAAAAAG
LDT_RSV-A_M_1.1	8	PP376616.1	GGCAAATATGGAAACATACGTGAATAAACTTCACGAGGGCTCCACATACACAGCTGCTGTTCAATACAATGTCCTAGAAAAAG
LDT_RSV-A_M_1.1	8	OM857340.1	GGCAAATATGGAAACATACGTGAATAAACTTCACGAGGGCTCCACATACACAGCTGCTGTTCAATACAATGTCCTAGAAAAAG
LDT_RSV-A_M_1.1	8	ON237273.1	GGCAAATATGGAAACATACGTGAATAAACTTCACGAGGGCTCCACATACACAGCTGCTGTTCAATACAATGTCCTAGAAAAAG
LDT_RSV-A_M_1.1	8	PP681251.1	GGCAAATATGGAAACATACGTGAATAAACTTCACGAGGGCTCCACATACACAGCTGCTGTTCAATACAATGTCCTAGAAAAAG
LDT_RSV-A_M_1.1	8	PV178574.1	GGCAAATATGGAAACATACGTGAATAAACTTCACGAGGGCTCCACATACACAGCTGCTGTTCAATACAATGTCCTAGAAAAAG
LDT_RSV-A_M_1.1	8	PV178498.1	GGCAAATATGGAAACATACGTGAATAAACTTCACGAGGGCTCCACATACACAGCTGCTGTTCAATACAATGTCCTAGAAAAAG
LDT_RSV-A_M_1.1	8	ON237230.1	GGCAAATATGGAAACATACGTGAATAAACTTCACGAGGGCTCCACATACACAGCTGCTGTTCAATACAATGTCCTAGAAAAAG
LDT_RSV-A_M_1.1	8	PP151383.1	GGCAAATATGGAAACATACGTGAATAAACTTCACGAGGGCTCCACATACACAGCTGCTGTTCAATACAATGTCCTAGAAAAAG
LDT_RSV-A_M_1.1	8	PX133041.1	GGCAAATATGGAAACATACGTGAATAAACTTCACGAGGGCTCCACATACACAGCTGCTGTTCAATACAATGTCCTAGAAAAAG
LDT_RSV-A_M_1.1	8	ON237219.1	GGCAAATATGGAAACATACGTGAATAAACTTCACGAGGGCTCCACATACACAGCTGCTGTTCAATACAATGTCCTAGAAAAAG
LDT_RSV-A_M_1.1	8	PP352330.1	GGCAAATATGGAAACATACGTGAATAAACTTCACGAGGGCTCCACATACACAGCTGCTGTTCAATACAATGTCCTAGAAAAAG
LDT_RSV-A_M_1.1	8	PP377524.1	GGCAAATATGGAAACATACGTGAATAAACTTCACGAGGGCTCCACATACACAGCTGCTGTTCAATACAATGTCCTAGAAAAAG
LDT_RSV-A_M_1.1	8	MZ515735.1	GGCAAATATGGAAACATACGTGAATAAACTTCACGAGGGCTCCACATACACAGCTGCTGTTCAATACAATGTCCTAGAAAAAG
LDT_RSV-A_M_1.1	8	PQ348867.1	GGCAAATATGGAAACATACGTGAATAAACTTCACGAGGGCTCCACATACACAGCTGCTGTTCAATACAATGTCCTAGAAAAAG
LDT_RSV-A_M_1.1	8	PP377512.1	GGCAAATATGGAAACATACGTGAATAAACTTCACGAGGGCTCCACATACACAGCTGCTGTTCAATACAATGTCCTAGAAAAAG
LDT_RSV-A_M_1.1	8	PV178499.1	GGCAAATATGGAAACATACGTGAATAAACTTCACGAGGGCTCCACATACACAGCTGCTGTTCAATACAATGTCCTAGAAAAAG
LDT_RSV-A_M_1.1	8	PV178227.1	GGCAAATATGGAAACATACGTGAATAAACTTCACGAGGGCTCCACATACACAGCTGCTGTTCAATACAATGTCCTAGAAAAAG
LDT_RSV-A_M_1.1	8	PP795147.1	GGCAAATATGGAAACATACGTGAATAAACTTCACGAGGGCTCCACATACACAGCTGCTGTTCAATACAATGTCCTAGAAAAAG
LDT_RSV-A_M_1.1	8	MZ515880.1	GGCAAATATGGAAACATACGTGAATAAACTTCACGAGGGCTCCACATACACAGCTGCTGTTCAATACAATGTCCTAGAAAAAG
LDT_RSV-A_M_1.1	8	OK649640.1	GGCAAATATGGAAACATACGTGAATAAACTTCACGAGGGCTCCACATACACAGCTGCTGTTCAATACAATGTCCTAGAAAAAG
LDT_RSV-A_M_1.1	8	PP748733.1	GGCAAATATGGAAACATACGTGAATAAACTTCACGAGGGCTCCACATACACAGCTGCTGTTCAATACAATGTCCTAGAAAAAG
LDT_RSV-A_M_1.1	8	MH181981.1	GGCAAATATGGAAACATACGTGAATAAACTTCACGAGGGCTCCACATACACAGCTGCTGTTCAATACAATGTCCTAGAAAAAG
LDT_RSV-A_M_1.1	8	PQ899872.1	GGCAAATATGGAAACATACGTGAATAAACTTCACGAGGGCTCCACATACACAGCTGCTGTTCAATACAATGTCCTAGAAAAAG
LDT_RSV-A_M_1.1	8	MZ516031.1	GGCAAATATGGAAACATACGTGAATAAACTTCACGAGGGCTCCACATACACAGCTGCTGTTCAATACAATGTCCTAGAAAAAG
LDT_RSV-A_M_1.1	8	PQ349023.1	GGCAAATATGGAAACATACGTGAATAAACTTCACGAGGGCTCCACATACACAGCTGCTGTTCAATACAATGTCCTAGAAAAAG
LDT_RSV-A_M_1.1	8	PP376348.1	GGCAAATATGGAAACATACGTGAATAAACTTCACGAGGGCTCCACATACACAGCTGCTGTTCAATACAATGTCCTAGAAAAAG
LDT_RSV-A_M_1.1	8	PP790963.1	GGCAAATATGGAAACATACGTGAATAAACTTCACGAGGGCTCCACATACACAGCTGCTGTTCAATACAATGTCCTAGAAAAAG
LDT_RSV-A_M_1.1	8	MH181911.1	GGCAAATATGGAAACATACGTGAATAAACTTCACGAGGGCTCCACATACACAGCTGCTGTTCAATACAATGTCCTAGAAAAAG
LDT_RSV-A_M_1.1	8	OR666517.1	GGCAAATATGGAAACATACGTGAATAAACTTCACGAGGGCTCCACATACACAGCTGCTGTTCAATACAATGTCCTAGAAAAAG
LDT_RSV-A_M_1.1	8	OR666539.1	GGCAAATATGGAAACATACGTGAATAAACTTCACGAGGGCTCCACATACACAGCTGCTGTTCAATACAATGTCCTAGAAAAAG
LDT_RSV-A_M_1.1	8	OR795477.1	GGCAAATATGGAAACATACGTGAATAAACTTCACGAGGGCTCCACATACACAGCTGCTGTTCAATACAATGTCCTAGAAAAAG
LDT_RSV-A_M_1.1	8	OR795371.1	GGCAAATATGGAAACATACGTGAATAAACTTCACGAGGGCTCCACATACACAGCTGCTGTTCAATACAATGTCCTAGAAAAAG
LDT_RSV-A_M_1.1	8	PP376500.1	GGCAAATATGGAAACATACGTGAATAAACTTCACGAGGGCTCCACATACACAGCTGCTGTTCAATACAATGTCCTAGAAAAAG
LDT_RSV-A_M_1.1	8	PP352327.1	GGCAAATATGGAAACATACGTGAATAAACTTCACGAGGGCTCCACATACACAGCTGCTGTTCAATACAATGTCCTAGAAAAAG
LDT_RSV-A_M_1.1	8	MZ515744.1	GGCAAATATGGAAACATACGTGAATAAACTTCACGAGGGCTCCACATACACAGCTGCTGTTCAATACAATGTCCTAGAAAAAG
LDT_RSV-A_M_1.1	8	MH182021.1	GGCAAATATGGAAACATACGTGAATAAACTTCACGAGGGCTCCACATACACAGCTGCTGTTCAATACAATGTCCTAGAAAAAG
LDT_RSV-A_M_1.1	8	ON237352.1	GGCAAATATGGAAACATACGTGAATAAACTTCACGAGGGCTCCACATACACAGCTGCTGTTCAATACAATGTCCTAGAAAAAG
LDT_RSV-A_M_1.1	8	PV546008.1	GGCAAATATGGAAACATACGTGAATAAACTTCACGAGGGCTCCACATACACAGCTGCTGTTCAATACAATGTCCTAGAAAAAG
LDT_RSV-A_M_1.1	8	PP352331.1	GGCAAATATGGAAACATACGTGAATAAACTTCACGAGGGCTCCACATACACAGCTGCTGTTCAATACAATGTCCTAGAAAAAG
LDT_RSV-A_M_1.1	8	PP151402.1	GGCAAATATGGAAACATACGTGAATAAACTTCACGAGGGCTCCACATACACAGCTGCTGTTCAATACAATGTCCTAGAAAAAG
LDT_RSV-A_M_1.1	8	PQ348847.1	GGCAAATATGGAAACATACGTGAATAAACTTCACGAGGGCTCCACATACACAGCTGCTGTTCAATACAATGTCCTAGAAAAAG
LDT_RSV-A_M_1.1	8	OR466361.1	GGCAAATATGGAAACATACGTGAATAAACTTCACGAGGGCTCCACATACACAGCTGCTGTTCAATACAATGTCCTAGAAAAAG
LDT_RSV-A_M_1.1	8	PV367314.1	GGCAAATATGGAAACATACGTGAATAAACTTCACGAGGGCTCCACATACACAGCTGCTGTTCAATACAATGTCCTAGAAAAAG
LDT_RSV-A_M_1.1	8	PV388304.1	GGCAAATATGGAAACATACGTGAATAAACTTCACGAGGGCTCCACATACACAGCTGCTGTTCAATACAATGTCCTAGAAAAAG
LDT_RSV-A_M_1.1	8	OQ941749.1	GGCAAATATGGAAACATACGTGAATAAACTTCACGAGGGCTCCACATACACAGCTGCTGTTCAATACAATGTCCTAGAAAAAG
LDT_RSV-A_M_1.1	8	MZ515575.1	GGCAAATATGGAAACATACGTGAATAAACTTCACGAGGGCTCCACATACACAGCTGCTGTTCAATACAATGTCCTAGAAAAAG
LDT_RSV-A_M_1.1	8	PP376483.1	GGCAAATATGGAAACATACGTGAATAAACTTCACGAGGGCTCCACATACACAGCTGCTGTTCAATACAATGTCCTAGAAAAAG
LDT_RSV-A_M_1.1	8	MZ515933.1	GGCAAATATGGAAACATACGTGAATAAACTTCACGAGGGCTCCACATACACAGCTGCTGTTCAATACAATGTCCTAGAAAAAG
LDT_RSV-A_M_1.1	8	PP376783.1	GGCAAATATGGAAACATACGTGAATAAACTTCACGAGGGCTCCACATACACAGCTGCTGTTCAATACAATGTCCTAGAAAAAG
LDT_RSV-A_M_1.1	8	PP770476.1	GGCAAATATGGAAACATACGTGAATAAACTTCACGAGGGCTCCACATACACAGCTGCTGTTCAATACAATGTCCTAGAAAAAG
LDT_RSV-A_M_1.1	8	PV178472.1	GGCAAATATGGAAACATACGTGAATAAACTTCACGAGGGCTCCACATACACAGCTGCTGTTCAATACAATGTCCTAGAAAAAG
LDT_RSV-A_M_1.1	8	OR143220.1	GGCAAATATGGAAACATACGTGAATAAACTTCACGAGGGCTCCACATACACAGCTGCTGTTCAATACAATGTCCTAGAAAAAG
LDT_RSV-A_M_1.1	8	PV178402.1	GGCAAATATGGAAACATACGTGAATAAACTTCACGAGGGCTCCACATACACAGCTGCTGTTCAATACAATGTCCTAGAAAAAG
LDT_RSV-A_M_1.1	8	LC862029.1	GGCAAATATGGAAACATACGTGAATAAACTTCACGAGGGCTCCACATACACAGCTGCTGTTCAATACAATGTCCTAGAAAAAG
LDT_RSV-A_M_1.1	8	OQ171918.1	GGCAAATATGGAAACATACGTGAATAAACTTCACGAGGGCTCCACATACACAGCTGCTGTTCAATACAATGTCCTAGAAAAAG
LDT_RSV-A_M_1.1	8	MK749893.1	GGCAAATATGGAAACATACGTGAATAAACTTCACGAGGGCTCCACATACACAGCTGCTGTTCAATACAATGTCCTAGAAAAAG
LDT_RSV-A_M_1.1	8	PP376449.1	GGCAAATATGGAAACATACGTGAATAAACTTCACGAGGGCTCCACATACACAGCTGCTGTTCAATACAATGTCCTAGAAAAAG
LDT_RSV-A_M_1.1	8	PP376746.1	GGCAAATATGGAAACATACGTGAATAAACTTCACGAGGGCTCCACATACACAGCTGCTGTTCAATACAATGTCCTAGAAAAAG
LDT_RSV-A_M_1.1	8	MZ515929.1	GGCAAATATGGAAACATACGTGAATAAACTTCACGAGGGCTCCACATACACAGCTGCTGTTCAATACAATGTCCTAGAAAAAG
LDT_RSV-A_M_1.1	8	PP845216.1	GGCAAATATGGAAACATACGTGAATAAACTTCACGAGGGCTCCACATACACAGCTGCTGTTCAATACAATGTCCTAGAAAAAG
LDT_RSV-A_M_1.1	8	OQ261747.1	GGCAAATATGGAAACATACGTGAATAAACTTCACGAGGGCTCCACATACACAGCTGCTGTTCAATACAATGTCCTAGAAAAAG
LDT_RSV-A_M_1.1	8	PP376335.1	GGCAAATATGGAAACATACGTGAATAAACTTCACGAGGGCTCCACATACACAGCTGCTGTTCAATACAATGTCCTAGAAAAAG
LDT_RSV-A_M_1.1	8	PP376639.1	GGCAAATATGGAAACATACGTGAATAAACTTCACGAGGGCTCCACATACACAGCTGCTGTTCAATACAATGTCCTAGAAAAAG
LDT_RSV-A_M_1.1	8	LC862072.1	GGCAAATATGGAAACATACGTGAATAAACTTCACGAGGGCTCCACATACACAGCTGCTGTTCAATACAATGTCCTAGAAAAAG
LDT_RSV-A_M_1.1	8	PP376713.1	GGCAAATATGGAAACATACGTGAATAAACTTCACGAGGGCTCCACATACACAGCTGCTGTTCAATACAATGTCCTAGAAAAAG
LDT_RSV-A_M_1.1	8	PP376750.1	GGCAAATATGGAAACATACGTGAATAAACTTCACGAGGGCTCCACATACACAGCTGCTGTTCAATACAATGTCCTAGAAAAAG
LDT_RSV-A_M_1.1	8	PP376511.1	GGCAAATATGGAAACATACGTGAATAAACTTCACGAGGGCTCCACATACACAGCTGCTGTTCAATACAATGTCCTAGAAAAAG
LDT_RSV-A_M_1.1	8	LC871591.1	GGCAAATATGGAAACATACGTGAATAAACTTCACGAGGGCTCCACATACACAGCTGCTGTTCAATACAATGTCCTAGAAAAAG
LDT_RSV-A_M_1.1	8	MZ516055.1	GGCAAATATGGAAACATACGTGAATAAACTTCACGAGGGCTCCACATACACAGCTGCTGTTCAATACAATGTCCTAGAAAAAG
LDT_RSV-A_M_1.1	8	PQ618037.1	GGCAAATATGGAAACATACGTGAATAAACTTCACGAGGGCTCCACATACACAGCTGCTGTTCAATACAATGTCCTAGAAAAAG
LDT_RSV-A_M_1.1	8	PV546037.1	GGCAAATATGGAAACATACGTGAATAAACTTCACGAGGGCTCCACATACACAGCTGCTGTTCAATACAATGTCCTAGAAAAAG
LDT_RSV-A_M_1.1	8	PP376491.1	GGCAAATATGGAAACATACGTGAATAAACTTCACGAGGGCTCCACATACACAGCTGCTGTTCAATACAATGTCCTAGAAAAAG
LDT_RSV-A_M_1.1	8	OQ171912.1	GGCAAATATGGAAACATACGTGAATAAACTTCACGAGGGCTCCACATACACAGCTGCTGTTCAATACAATGTCCTAGAAAAAG
LDT_RSV-A_M_1.1	8	PP377521.1	GGCAAATATGGAAACATACGTGAATAAACTTCACGAGGGCTCCACATACACAGCTGCTGTTCAATACAATGTCCTAGAAAAAG
LDT_RSV-A_M_1.1	8	PP969988.1	GGCAAATATGGAAACATACGTGAATAAACTTCACGAGGGCTCCACATACACAGCTGCTGTTCAATACAATGTCCTAGAAAAAG
LDT_RSV-A_M_1.1	8	OP320379.1	GGCAAATATGGAAACATACGTGAATAAACTTCACGAGGGCTCCACATACACAGCTGCTGTTCAATACAATGTCCTAGAAAAAG
LDT_RSV-A_M_1.1	8	PQ618028.1	GGCAAATATGGAAACATACGTGAATAAACTTCACGAGGGCTCCACATACACAGCTGCTGTTCAATACAATGTCCTAGAAAAAG
LDT_RSV-A_M_1.1	8	PP376685.1	GGCAAATATGGAAACATACGTGAATAAACTTCACGAGGGCTCCACATACACAGCTGCTGTTCAATACAATGTCCTAGAAAAAG
LDT_RSV-A_M_1.1	8	PP795152.1	GGCAAATATGGAAACATACGTGAATAAACTTCACGAGGGCTCCACATACACAGCTGCTGTTCAATACAATGTCCTAGAAAAAG
LDT_RSV-A_M_1.1	8	PP376550.1	GGCAAATATGGAAACATACGTGAATAAACTTCACGAGGGCTCCACATACACAGCTGCTGTTCAATACAATGTCCTAGAAAAAG
LDT_RSV-A_M_1.1	8	PP970046.1	GGCAAATATGGAAACATACGTGAATAAACTTCACGAGGGCTCCACATACACAGCTGCTGTTCAATACAATGTCCTAGAAAAAG
LDT_RSV-A_M_1.1	8	MH181963.1	GGCAAATATGGAAACATACGTGAATAAACTTCACGAGGGCTCCACATACACAGCTGCTGTTCAATACAATGTCCTAGAAAAAG
LDT_RSV-A_M_1.1	8	PV206807.1	GGCAAATATGGAAACATACGTGAATAAACTTCACGAGGGCTCCACATACACAGCTGCTGTTCAATACAATGTCCTAGAAAAAG
LDT_RSV-A_M_1.1	8	MH182014.1	GGCAAATATGGAAACATACGTGAATAAACTTCACGAGGGCTCCACATACACAGCTGCTGTTCAATACAATGTCCTAGAAAAAG
LDT_RSV-A_M_1.1	8	OQ024141.1	GGCAAATATGGAAACATACGTGAATAAACTTCACGAGGGCTCCACATACACAGCTGCTGTTCAATACAATGTCCTAGAAAAAG
LDT_RSV-A_M_1.1	8	PP377554.1	GGCAAATATGGAAACATACGTGAATAAACTTCACGAGGGCTCCACATACACAGCTGCTGTTCAATACAATGTCCTAGAAAAAG
LDT_RSV-A_M_1.1	8	OM857310.1	GGCAAATATGGAAACATACGTGAATAAACTTCACGAGGGCTCCACATACACAGCTGCTGTTCAATACAATGTCCTAGAAAAAG
LDT_RSV-A_M_1.1	8	LR699736.1	GGCAAATATGGAAACATACGTGAATAAACTTCACGAGGGCTCCACATACACAGCTGCTGTTCAATACAATGTCCTAGAAAAAG
LDT_RSV-A_M_1.1	8	PV178251.1	GGCAAATATGGAAACATACGTGAATAAACTTCACGAGGGCTCCACATACACAGCTGCTGTTCAATACAATGTCCTAGAAAAAG
LDT_RSV-A_M_1.1	8	PV178627.1	GGCAAATATGGAAACATACGTGAATAAACTTCACGAGGGCTCCACATACACAGCTGCTGTTCAATACAATGTCCTAGAAAAAG
LDT_RSV-A_M_1.1	8	MZ516068.1	GGCAAATATGGAAACATACGTGAATAAACTTCACGAGGGCTCCACATACACAGCTGCTGTTCAATACAATGTCCTAGAAAAAG
LDT_RSV-A_M_1.1	8	PP376681.1	GGCAAATATGGAAACATACGTGAATAAACTTCACGAGGGCTCCACATACACAGCTGCTGTTCAATACAATGTCCTAGAAAAAG
LDT_RSV-A_M_1.1	8	OR795404.1	GGCAAATATGGAAACATACGTGAATAAACTTCACGAGGGCTCCACATACACAGCTGCTGTTCAATACAATGTCCTAGAAAAAG
LDT_RSV-A_M_1.1	8	MZ515853.1	GGCAAATATGGAAACATACGTGAATAAACTTCACGAGGGCTCCACATACACAGCTGCTGTTCAATACAATGTCCTAGAAAAAG
LDT_RSV-A_M_1.1	8	PP760401.1	GGCAAATATGGAAACATACGTGAATAAACTTCACGAGGGCTCCACATACACAGCTGCTGTTCAATACAATGTCCTAGAAAAAG
LDT_RSV-A_M_1.1	8	PP376650.1	GGCAAATATGGAAACATACGTGAATAAACTTCACGAGGGCTCCACATACACAGCTGCTGTTCAATACAATGTCCTAGAAAAAG
LDT_RSV-A_M_1.1	8	PP784979.1	GGCAAATATGGAAACATACGTGAATAAACTTCACGAGGGCTCCACATACACAGCTGCTGTTCAATACAATGTCCTAGAAAAAG
LDT_RSV-A_M_1.1	8	LC871596.1	GGCAAATATGGAAACATACGTGAATAAACTTCACGAGGGCTCCACATACACAGCTGCTGTTCAATACAATGTCCTAGAAAAAG
LDT_RSV-A_M_1.1	8	PV178537.1	GGCAAATATGGAAACATACGTGAATAAACTTCACGAGGGCTCCACATACACAGCTGCTGTTCAATACAATGTCCTAGAAAAAG
LDT_RSV-A_M_1.1	8	PP795159.1	GGCAAATATGGAAACATACGTGAATAAACTTCACGAGGGCTCCACATACACAGCTGCTGTTCAATACAATGTCCTAGAAAAAG
LDT_RSV-A_M_1.1	8	PP970054.1	GGCAAATATGGAAACATACGTGAATAAACTTCACGAGGGCTCCACATACACAGCTGCTGTTCAATACAATGTCCTAGAAAAAG
LDT_RSV-A_M_1.1	8	OR795384.1	GGCAAATATGGAAACATACGTGAATAAACTTCACGAGGGCTCCACATACACAGCTGCTGTTCAATACAATGTCCTAGAAAAAG
LDT_RSV-A_M_1.1	8	PP376407.1	GGCAAATATGGAAACATACGTGAATAAACTTCACGAGGGCTCCACATACACAGCTGCTGTTCAATACAATGTCCTAGAAAAAG
LDT_RSV-A_M_1.1	8	PP760404.1	GGCAAATATGGAAACATACGTGAATAAACTTCACGAGGGCTCCACATACACAGCTGCTGTTCAATACAATGTCCTAGAAAAAG
LDT_RSV-A_M_1.1	8	PP376580.1	GGCAAATATGGAAACATACGTGAATAAACTTCACGAGGGCTCCACATACACAGCTGCTGTTCAATACAATGTCCTAGAAAAAG
LDT_RSV-A_M_1.1	8	PP376357.1	GGCAAATATGGAAACATACGTGAATAAACTTCACGAGGGCTCCACATACACAGCTGCTGTTCAATACAATGTCCTAGAAAAAG
LDT_RSV-A_M_1.1	8	OQ024139.1	GGCAAATATGGAAACATACGTGAATAAACTTCACGAGGGCTCCACATACACAGCTGCTGTTCAATACAATGTCCTAGAAAAAG
LDT_RSV-A_M_1.1	8	KY460517.1	GGCAAATATGGAAACATACGTGAATAAACTTCACGAGGGCTCCACATACACAGCTGCTGTTCAATACAATGTCCTAGAAAAAG
LDT_RSV-A_M_1.1	8	PP376555.1	GGCAAATATGGAAACATACGTGAATAAACTTCACGAGGGCTCCACATACACAGCTGCTGTTCAATACAATGTCCTAGAAAAAG
LDT_RSV-A_M_1.1	8	MZ516111.1	GGCAAATATGGAAACATACGTGAATAAACTTCACGAGGGCTCCACATACACAGCTGCTGTTCAATACAATGTCCTAGAAAAAG
LDT_RSV-A_M_1.1	8	PP974155.1	GGCAAATATGGAAACATACGTGAATAAACTTCACGAGGGCTCCACATACACAGCTGCTGTTCAATACAATGTCCTAGAAAAAG
LDT_RSV-A_M_1.1	8	PV367287.1	GGCAAATATGGAAACATACGTGAATAAACTTCACGAGGGCTCCACATACACAGCTGCTGTTCAATACAATGTCCTAGAAAAAG
LDT_RSV-A_M_1.1	8	OM857331.1	GGCAAATATGGAAACATACGTGAATAAACTTCACGAGGGCTCCACATACACAGCTGCTGTTCAATACAATGTCCTAGAAAAAG
LDT_RSV-A_M_1.1	8	PV178211.1	GGCAAATATGGAAACATACGTGAATAAACTTCACGAGGGCTCCACATACACAGCTGCTGTTCAATACAATGTCCTAGAAAAAG
LDT_RSV-A_M_1.1	8	PQ899897.1	GGCAAATATGGAAACATACGTGAATAAACTTCACGAGGGCTCCACATACACAGCTGCTGTTCAATACAATGTCCTAGAAAAAG
LDT_RSV-A_M_1.1	8	MF001051.1	GGCAAATATGGAAACATACGTGAATAAACTTCACGAGGGCTCCACATACACAGCTGCTGTTCAATACAATGTCCTAGAAAAAG
LDT_RSV-A_M_1.1	8	OR666544.1	GGCAAATATGGAAACATACGTGAATAAACTTCACGAGGGCTCCACATACACAGCTGCTGTTCAATACAATGTCCTAGAAAAAG
LDT_RSV-A_M_1.1	8	LC862067.1	GGCAAATATGGAAACATACGTGAATAAACTTCACGAGGGCTCCACATACACAGCTGCTGTTCAATACAATGTCCTAGAAAAAG
LDT_RSV-A_M_1.1	8	PP376273.1	GGCAAATATGGAAACATACGTGAATAAACTTCACGAGGGCTCCACATACACAGCTGCTGTTCAATACAATGTCCTAGAAAAAG
LDT_RSV-A_M_1.1	8	PP525300.1	GGCAAATATGGAAACATACGTGAATAAACTTCACGAGGGCTCCACATACACAGCTGCTGTTCAATACAATGTCCTAGAAAAAG
LDT_RSV-A_M_1.1	8	PX133048.1	GGCAAATATGGAAACATACGTGAATAAACTTCACGAGGGCTCCACATACACAGCTGCTGTTCAATACAATGTCCTAGAAAAAG
LDT_RSV-A_M_1.1	8	PP871355.1	GGCAAATATGGAAACATACGTGAATAAACTTCACGAGGGCTCCACATACACAGCTGCTGTTCAATACAATGTCCTAGAAAAAG
LDT_RSV-A_M_1.1	8	PP377568.1	GGCAAATATGGAAACATACGTGAATAAACTTCACGAGGGCTCCACATACACAGCTGCTGTTCAATACAATGTCCTAGAAAAAG
LDT_RSV-A_M_1.1	8	PP376506.1	GGCAAATATGGAAACATACGTGAATAAACTTCACGAGGGCTCCACATACACAGCTGCTGTTCAATACAATGTCCTAGAAAAAG
LDT_RSV-A_M_1.1	8	MZ151852.1	GGCAAATATGGAAACATACGTGAATAAACTTCACGAGGGCTCCACATACACAGCTGCTGTTCAATACAATGTCCTAGAAAAAG
LDT_RSV-A_M_1.1	8	PP352371.1	GGCAAATATGGAAACATACGTGAATAAACTTCACGAGGGCTCCACATACACAGCTGCTGTTCAATACAATGTCCTAGAAAAAG
LDT_RSV-A_M_1.1	8	PP681249.1	GGCAAATATGGAAACATACGTGAATAAACTTCACGAGGGCTCCACATACACAGCTGCTGTTCAATACAATGTCCTAGAAAAAG
LDT_RSV-A_M_1.1	8	OR795363.1	GGCAAATATGGAAACATACGTGAATAAACTTCACGAGGGCTCCACATACACAGCTGCTGTTCAATACAATGTCCTAGAAAAAG
LDT_RSV-A_M_1.1	8	PP376559.1	GGCAAATATGGAAACATACGTGAATAAACTTCACGAGGGCTCCACATACACAGCTGCTGTTCAATACAATGTCCTAGAAAAAG
LDT_RSV-A_M_1.1	8	PP377558.1	GGCAAATATGGAAACATACGTGAATAAACTTCACGAGGGCTCCACATACACAGCTGCTGTTCAATACAATGTCCTAGAAAAAG
LDT_RSV-A_M_1.1	8	PP376778.1	GGCAAATATGGAAACATACGTGAATAAACTTCACGAGGGCTCCACATACACAGCTGCTGTTCAATACAATGTCCTAGAAAAAG
LDT_RSV-A_M_1.1	8	PP352293.1	GGCAAATATGGAAACATACGTGAATAAACTTCACGAGGGCTCCACATACACAGCTGCTGTTCAATACAATGTCCTAGAAAAAG
LDT_RSV-A_M_1.1	8	OR795450.1	GGCAAATATGGAAACATACGTGAATAAACTTCACGAGGGCTCCACATACACAGCTGCTGTTCAATACAATGTCCTAGAAAAAG
LDT_RSV-A_M_1.1	8	MH182025.1	GGCAAATATGGAAACATACGTGAATAAACTTCACGAGGGCTCCACATACACAGCTGCTGTTCAATACAATGTCCTAGAAAAAG
LDT_RSV-A_M_1.1	8	OP320393.1	GGCAAATATGGAAACATACGTGAATAAACTTCACGAGGGCTCCACATACACAGCTGCTGTTCAATACAATGTCCTAGAAAAAG
LDT_RSV-A_M_1.1	8	OZ262202.1	GGCAAATATGGAAACATACGTGAATAAACTTCACGAGGGCTCCACATACACAGCTGCTGTTCAATACAATGTCCTAGAAAAAG
LDT_RSV-A_M_1.1	8	MH182049.1	GGCAAATATGGAAACATACGTGAATAAACTTCACGAGGGCTCCACATACACAGCTGCTGTTCAATACAATGTCCTAGAAAAAG
LDT_RSV-A_M_1.1	8	PQ348836.1	GGCAAATATGGAAACATACGTGAATAAACTTCACGAGGGCTCCACATACACAGCTGCTGTTCAATACAATGTCCTAGAAAAAG
LDT_RSV-A_M_1.1	8	MH181967.1	GGCAAATATGGAAACATACGTGAATAAACTTCACGAGGGCTCCACATACACAGCTGCTGTTCAATACAATGTCCTAGAAAAAG
LDT_RSV-A_M_1.1	8	PP376684.1	GGCAAATATGGAAACATACGTGAATAAACTTCACGAGGGCTCCACATACACAGCTGCTGTTCAATACAATGTCCTAGAAAAAG
LDT_RSV-A_M_1.1	8	PQ618080.1	GGCAAATATGGAAACATACGTGAATAAACTTCACGAGGGCTCCACATACACAGCTGCTGTTCAATACAATGTCCTAGAAAAAG
LDT_RSV-A_M_1.1	8	OR143223.1	GGCAAATATGGAAACATACGTGAATAAACTTCACGAGGGCTCCACATACACAGCTGCTGTTCAATACAATGTCCTAGAAAAAG
LDT_RSV-A_M_1.1	8	OR795436.1	GGCAAATATGGAAACATACGTGAATAAACTTCACGAGGGCTCCACATACACAGCTGCTGTTCAATACAATGTCCTAGAAAAAG
LDT_RSV-A_M_1.1	8	PP970025.1	GGCAAATATGGAAACATACGTGAATAAACTTCACGAGGGCTCCACATACACAGCTGCTGTTCAATACAATGTCCTAGAAAAAG
LDT_RSV-A_M_1.1	8	OP890324.1	GGCAAATATGGAAACATACGTGAATAAACTTCACGAGGGCTCCACATACACAGCTGCTGTTCAATACAATGTCCTAGAAAAAG
LDT_RSV-A_M_1.1	8	OP890323.1	GGCAAATATGGAAACATACGTGAATAAACTTCACGAGGGCTCCACATACACAGCTGCTGTTCAATACAATGTCCTAGAAAAAG
LDT_RSV-A_M_1.1	8	MZ515854.1	GGCAAATATGGAAACATACGTGAATAAACTTCACGAGGGCTCCACATACACAGCTGCTGTTCAATACAATGTCCTAGAAAAAG
LDT_RSV-A_M_1.1	8	PP376804.1	GGCAAATATGGAAACATACGTGAATAAACTTCACGAGGGCTCCACATACACAGCTGCTGTTCAATACAATGTCCTAGAAAAAG
LDT_RSV-A_M_1.1	8	PX133051.1	GGCAAATATGGAAACATACGTGAATAAACTTCACGAGGGCTCCACATACACAGCTGCTGTTCAATACAATGTCCTAGAAAAAG
LDT_RSV-A_M_1.1	8	MZ515901.1	GGCAAATATGGAAACATACGTGAATAAACTTCACGAGGGCTCCACATACACAGCTGCTGTTCAATACAATGTCCTAGAAAAAG
LDT_RSV-A_M_1.1	8	OQ941755.1	GGCAAATATGGAAACATACGTGAATAAACTTCACGAGGGCTCCACATACACAGCTGCTGTTCAATACAATGTCCTAGAAAAAG
LDT_RSV-A_M_1.1	8	PP376480.1	GGCAAATATGGAAACATACGTGAATAAACTTCACGAGGGCTCCACATACACAGCTGCTGTTCAATACAATGTCCTAGAAAAAG
LDT_RSV-A_M_1.1	8	PP377551.1	GGCAAATATGGAAACATACGTGAATAAACTTCACGAGGGCTCCACATACACAGCTGCTGTTCAATACAATGTCCTAGAAAAAG
LDT_RSV-A_M_1.1	8	MH182013.1	GGCAAATATGGAAACATACGTGAATAAACTTCACGAGGGCTCCACATACACAGCTGCTGTTCAATACAATGTCCTAGAAAAAG
LDT_RSV-A_M_1.1	8	PV178223.1	GGCAAATATGGAAACATACGTGAATAAACTTCACGAGGGCTCCACATACACAGCTGCTGTTCAATACAATGTCCTAGAAAAAG
LDT_RSV-A_M_1.1	8	PQ348863.1	GGCAAATATGGAAACATACGTGAATAAACTTCACGAGGGCTCCACATACACAGCTGCTGTTCAATACAATGTCCTAGAAAAAG
LDT_RSV-A_M_1.1	8	PQ618070.1	GGCAAATATGGAAACATACGTGAATAAACTTCACGAGGGCTCCACATACACAGCTGCTGTTCAATACAATGTCCTAGAAAAAG
LDT_RSV-A_M_1.1	8	PP376502.1	GGCAAATATGGAAACATACGTGAATAAACTTCACGAGGGCTCCACATACACAGCTGCTGTTCAATACAATGTCCTAGAAAAAG
LDT_RSV-A_M_1.1	8	LC871587.1	GGCAAATATGGAAACATACGTGAATAAACTTCACGAGGGCTCCACATACACAGCTGCTGTTCAATACAATGTCCTAGAAAAAG
LDT_RSV-A_M_1.1	8	PP151404.1	GGCAAATATGGAAACATACGTGAATAAACTTCACGAGGGCTCCACATACACAGCTGCTGTTCAATACAATGTCCTAGAAAAAG
LDT_RSV-A_M_1.1	8	PP376331.1	GGCAAATATGGAAACATACGTGAATAAACTTCACGAGGGCTCCACATACACAGCTGCTGTTCAATACAATGTCCTAGAAAAAG
LDT_RSV-A_M_1.1	8	OQ171896.1	GGCAAATATGGAAACATACGTGAATAAACTTCACGAGGGCTCCACATACACAGCTGCTGTTCAATACAATGTCCTAGAAAAAG
LDT_RSV-A_M_1.1	8	PP530271.1	GGCAAATATGGAAACATACGTGAATAAACTTCACGAGGGCTCCACATACACAGCTGCTGTTCAATACAATGTCCTAGAAAAAG
LDT_RSV-A_M_1.1	8	PV367336.1	GGCAAATATGGAAACATACGTGAATAAACTTCACGAGGGCTCCACATACACAGCTGCTGTTCAATACAATGTCCTAGAAAAAG
LDT_RSV-A_M_1.1	8	OR795365.1	GGCAAATATGGAAACATACGTGAATAAACTTCACGAGGGCTCCACATACACAGCTGCTGTTCAATACAATGTCCTAGAAAAAG
LDT_RSV-A_M_1.1	8	PQ618048.1	GGCAAATATGGAAACATACGTGAATAAACTTCACGAGGGCTCCACATACACAGCTGCTGTTCAATACAATGTCCTAGAAAAAG
LDT_RSV-A_M_1.1	8	OZ262307.1	GGCAAATATGGAAACATACGTGAATAAACTTCACGAGGGCTCCACATACACAGCTGCTGTTCAATACAATGTCCTAGAAAAAG
LDT_RSV-A_M_1.1	8	PP151371.1	GGCAAATATGGAAACATACGTGAATAAACTTCACGAGGGCTCCACATACACAGCTGCTGTTCAATACAATGTCCTAGAAAAAG
LDT_RSV-A_M_1.1	8	PP376539.1	GGCAAATATGGAAACATACGTGAATAAACTTCACGAGGGCTCCACATACACAGCTGCTGTTCAATACAATGTCCTAGAAAAAG
LDT_RSV-A_M_1.1	8	PP970035.1	GGCAAATATGGAAACATACGTGAATAAACTTCACGAGGGCTCCACATACACAGCTGCTGTTCAATACAATGTCCTAGAAAAAG
LDT_RSV-A_M_1.1	8	ON237348.1	GGCAAATATGGAAACATACGTGAATAAACTTCACGAGGGCTCCACATACACAGCTGCTGTTCAATACAATGTCCTAGAAAAAG
LDT_RSV-A_M_1.1	8	MZ515569.1	GGCAAATATGGAAACATACGTGAATAAACTTCACGAGGGCTCCACATACACAGCTGCTGTTCAATACAATGTCCTAGAAAAAG
LDT_RSV-A_M_1.1	8	PV367317.1	GGCAAATATGGAAACATACGTGAATAAACTTCACGAGGGCTCCACATACACAGCTGCTGTTCAATACAATGTCCTAGAAAAAG
LDT_RSV-A_M_1.1	8	MK749884.1	GGCAAATATGGAAACATACGTGAATAAACTTCACGAGGGCTCCACATACACAGCTGCTGTTCAATACAATGTCCTAGAAAAAG
LDT_RSV-A_M_1.1	8	OQ024133.1	GGCAAATATGGAAACATACGTGAATAAACTTCACGAGGGCTCCACATACACAGCTGCTGTTCAATACAATGTCCTAGAAAAAG
LDT_RSV-A_M_1.1	8	PP376426.1	GGCAAATATGGAAACATACGTGAATAAACTTCACGAGGGCTCCACATACACAGCTGCTGTTCAATACAATGTCCTAGAAAAAG
LDT_RSV-A_M_1.1	8	PP376391.1	GGCAAATATGGAAACATACGTGAATAAACTTCACGAGGGCTCCACATACACAGCTGCTGTTCAATACAATGTCCTAGAAAAAG
LDT_RSV-A_M_1.1	8	PX133047.1	GGCAAATATGGAAACATACGTGAATAAACTTCACGAGGGCTCCACATACACAGCTGCTGTTCAATACAATGTCCTAGAAAAAG
LDT_RSV-A_M_1.1	8	OP320395.1	GGCAAATATGGAAACATACGTGAATAAACTTCACGAGGGCTCCACATACACAGCTGCTGTTCAATACAATGTCCTAGAAAAAG
LDT_RSV-A_M_1.1	8	OR666548.1	GGCAAATATGGAAACATACGTGAATAAACTTCACGAGGGCTCCACATACACAGCTGCTGTTCAATACAATGTCCTAGAAAAAG
LDT_RSV-A_M_1.1	8	MH182022.1	GGCAAATATGGAAACATACGTGAATAAACTTCACGAGGGCTCCACATACACAGCTGCTGTTCAATACAATGTCCTAGAAAAAG
LDT_RSV-A_M_1.1	8	ON237254.1	GGCAAATATGGAAACATACGTGAATAAACTTCACGAGGGCTCCACATACACAGCTGCTGTTCAATACAATGTCCTAGAAAAAG
LDT_RSV-A_M_1.1	8	PP352289.1	GGCAAATATGGAAACATACGTGAATAAACTTCACGAGGGCTCCACATACACAGCTGCTGTTCAATACAATGTCCTAGAAAAAG
LDT_RSV-A_M_1.1	8	MZ515802.1	GGCAAATATGGAAACATACGTGAATAAACTTCACGAGGGCTCCACATACACAGCTGCTGTTCAATACAATGTCCTAGAAAAAG
LDT_RSV-A_M_1.1	8	PV546024.1	GGCAAATATGGAAACATACGTGAATAAACTTCACGAGGGCTCCACATACACAGCTGCTGTTCAATACAATGTCCTAGAAAAAG
LDT_RSV-A_M_1.1	8	PQ618059.1	GGCAAATATGGAAACATACGTGAATAAACTTCACGAGGGCTCCACATACACAGCTGCTGTTCAATACAATGTCCTAGAAAAAG
LDT_RSV-A_M_1.1	8	OR795333.1	GGCAAATATGGAAACATACGTGAATAAACTTCACGAGGGCTCCACATACACAGCTGCTGTTCAATACAATGTCCTAGAAAAAG
LDT_RSV-A_M_1.1	8	PP376313.1	GGCAAATATGGAAACATACGTGAATAAACTTCACGAGGGCTCCACATACACAGCTGCTGTTCAATACAATGTCCTAGAAAAAG
LDT_RSV-A_M_1.1	8	ON237283.1	GGCAAATATGGAAACATACGTGAATAAACTTCACGAGGGCTCCACATACACAGCTGCTGTTCAATACAATGTCCTAGAAAAAG
LDT_RSV-A_M_1.1	8	MZ515755.1	GGCAAATATGGAAACATACGTGAATAAACTTCACGAGGGCTCCACATACACAGCTGCTGTTCAATACAATGTCCTAGAAAAAG
LDT_RSV-A_M_1.1	8	OR666511.1	GGCAAATATGGAAACATACGTGAATAAACTTCACGAGGGCTCCACATACACAGCTGCTGTTCAATACAATGTCCTAGAAAAAG
LDT_RSV-A_M_1.1	8	OM857280.1	GGCAAATATGGAAACATACGTGAATAAACTTCACGAGGGCTCCACATACACAGCTGCTGTTCAATACAATGTCCTAGAAAAAG
LDT_RSV-A_M_1.1	8	KY654510.1	GGCAAATATGGAAACATACGTGAATAAACTTCACGAGGGCTCCACATACACAGCTGCTGTTCAATACAATGTCCTAGAAAAAG
LDT_RSV-A_M_1.1	8	PP377573.1	GGCAAATATGGAAACATACGTGAATAAACTTCACGAGGGCTCCACATACACAGCTGCTGTTCAATACAATGTCCTAGAAAAAG
LDT_RSV-A_M_1.1	8	PV367306.1	GGCAAATATGGAAACATACGTGAATAAACTTCACGAGGGCTCCACATACACAGCTGCTGTTCAATACAATGTCCTAGAAAAAG
LDT_RSV-A_M_1.1	8	OR795468.1	GGCAAATATGGAAACATACGTGAATAAACTTCACGAGGGCTCCACATACACAGCTGCTGTTCAATACAATGTCCTAGAAAAAG
LDT_RSV-A_M_1.1	8	PP748696.1	GGCAAATATGGAAACATACGTGAATAAACTTCACGAGGGCTCCACATACACAGCTGCTGTTCAATACAATGTCCTAGAAAAAG
LDT_RSV-A_M_1.1	8	MH181972.1	GGCAAATATGGAAACATACGTGAATAAACTTCACGAGGGCTCCACATACACAGCTGCTGTTCAATACAATGTCCTAGAAAAAG
LDT_RSV-A_M_1.1	8	OM857339.1	GGCAAATATGGAAACATACGTGAATAAACTTCACGAGGGCTCCACATACACAGCTGCTGTTCAATACAATGTCCTAGAAAAAG
LDT_RSV-A_M_1.1	8	PP681252.1	GGCAAATATGGAAACATACGTGAATAAACTTCACGAGGGCTCCACATACACAGCTGCTGTTCAATACAATGTCCTAGAAAAAG
LDT_RSV-A_M_1.1	8	PP376411.1	GGCAAATATGGAAACATACGTGAATAAACTTCACGAGGGCTCCACATACACAGCTGCTGTTCAATACAATGTCCTAGAAAAAG
LDT_RSV-A_M_1.1	8	PP376562.1	GGCAAATATGGAAACATACGTGAATAAACTTCACGAGGGCTCCACATACACAGCTGCTGTTCAATACAATGTCCTAGAAAAAG
LDT_RSV-A_M_1.1	8	MZ516071.1	GGCAAATATGGAAACATACGTGAATAAACTTCACGAGGGCTCCACATACACAGCTGCTGTTCAATACAATGTCCTAGAAAAAG
LDT_RSV-A_M_1.1	8	PP681243.1	GGCAAATATGGAAACATACGTGAATAAACTTCACGAGGGCTCCACATACACAGCTGCTGTTCAATACAATGTCCTAGAAAAAG
LDT_RSV-A_M_1.1	8	OR666526.1	GGCAAATATGGAAACATACGTGAATAAACTTCACGAGGGCTCCACATACACAGCTGCTGTTCAATACAATGTCCTAGAAAAAG
LDT_RSV-A_M_1.1	8	OM857274.1	GGCAAATATGGAAACATACGTGAATAAACTTCACGAGGGCTCCACATACACAGCTGCTGTTCAATACAATGTCCTAGAAAAAG
LDT_RSV-A_M_1.1	8	PQ638684.1	GGCAAATATGGAAACATACGTGAATAAACTTCACGAGGGCTCCACATACACAGCTGCTGTTCAATACAATGTCCTAGAAAAAG
LDT_RSV-A_M_1.1	8	ON237278.1	GGCAAATATGGAAACATACGTGAATAAACTTCACGAGGGCTCCACATACACAGCTGCTGTTCAATACAATGTCCTAGAAAAAG
LDT_RSV-A_M_1.1	8	PP376556.1	GGCAAATATGGAAACATACGTGAATAAACTTCACGAGGGCTCCACATACACAGCTGCTGTTCAATACAATGTCCTAGAAAAAG
LDT_RSV-A_M_1.1	8	OR466334.1	GGCAAATATGGAAACATACGTGAATAAACTTCACGAGGGCTCCACATACACAGCTGCTGTTCAATACAATGTCCTAGAAAAAG
LDT_RSV-A_M_1.1	8	PP681265.1	GGCAAATATGGAAACATACGTGAATAAACTTCACGAGGGCTCCACATACACAGCTGCTGTTCAATACAATGTCCTAGAAAAAG
LDT_RSV-A_M_1.1	8	PP352310.1	GGCAAATATGGAAACATACGTGAATAAACTTCACGAGGGCTCCACATACACAGCTGCTGTTCAATACAATGTCCTAGAAAAAG
LDT_RSV-A_M_1.1	8	ON237289.1	GGCAAATATGGAAACATACGTGAATAAACTTCACGAGGGCTCCACATACACAGCTGCTGTTCAATACAATGTCCTAGAAAAAG
LDT_RSV-A_M_1.1	8	PP376453.1	GGCAAATATGGAAACATACGTGAATAAACTTCACGAGGGCTCCACATACACAGCTGCTGTTCAATACAATGTCCTAGAAAAAG
LDT_RSV-A_M_1.1	8	OR601471.1	GGCAAATATGGAAACATACGTGAATAAACTTCACGAGGGCTCCACATACACAGCTGCTGTTCAATACAATGTCCTAGAAAAAG
LDT_RSV-A_M_1.1	8	OQ941739.1	GGCAAATATGGAAACATACGTGAATAAACTTCACGAGGGCTCCACATACACAGCTGCTGTTCAATACAATGTCCTAGAAAAAG
LDT_RSV-A_M_1.1	8	OR795399.1	GGCAAATATGGAAACATACGTGAATAAACTTCACGAGGGCTCCACATACACAGCTGCTGTTCAATACAATGTCCTAGAAAAAG
LDT_RSV-A_M_1.1	8	MZ515931.1	GGCAAATATGGAAACATACGTGAATAAACTTCACGAGGGCTCCACATACACAGCTGCTGTTCAATACAATGTCCTAGAAAAAG
LDT_RSV-A_M_1.1	8	PV080978.1	GGCAAATATGGAAACATACGTGAATAAACTTCACGAGGGCTCCACATACACAGCTGCTGTTCAATACAATGTCCTAGAAAAAG
LDT_RSV-A_M_1.1	8	PV367319.1	GGCAAATATGGAAACATACGTGAATAAACTTCACGAGGGCTCCACATACACAGCTGCTGTTCAATACAATGTCCTAGAAAAAG
LDT_RSV-A_M_1.1	8	MH181986.1	GGCAAATATGGAAACATACGTGAATAAACTTCACGAGGGCTCCACATACACAGCTGCTGTTCAATACAATGTCCTAGAAAAAG
LDT_RSV-A_M_1.1	8	PV116259.1	GGCAAATATGGAAACATACGTGAATAAACTTCACGAGGGCTCCACATACACAGCTGCTGTTCAATACAATGTCCTAGAAAAAG
LDT_RSV-A_M_1.1	8	PQ618011.1	GGCAAATATGGAAACATACGTGAATAAACTTCACGAGGGCTCCACATACACAGCTGCTGTTCAATACAATGTCCTAGAAAAAG
LDT_RSV-A_M_1.1	8	OP890332.1	GGCAAATATGGAAACATACGTGAATAAACTTCACGAGGGCTCCACATACACAGCTGCTGTTCAATACAATGTCCTAGAAAAAG
LDT_RSV-A_M_1.1	8	MZ515651.1	GGCAAATATGGAAACATACGTGAATAAACTTCACGAGGGCTCCACATACACAGCTGCTGTTCAATACAATGTCCTAGAAAAAG
LDT_RSV-A_M_1.1	8	OP890333.1	GGCAAATATGGAAACATACGTGAATAAACTTCACGAGGGCTCCACATACACAGCTGCTGTTCAATACAATGTCCTAGAAAAAG
LDT_RSV-A_M_1.1	8	PP203262.1	GGCAAATATGGAAACATACGTGAATAAACTTCACGAGGGCTCCACATACACAGCTGCTGTTCAATACAATGTCCTAGAAAAAG
LDT_RSV-A_M_1.1	8	PV178576.1	GGCAAATATGGAAACATACGTGAATAAACTTCACGAGGGCTCCACATACACAGCTGCTGTTCAATACAATGTCCTAGAAAAAG
LDT_RSV-A_M_1.1	8	PQ349005.1	GGCAAATATGGAAACATACGTGAATAAACTTCACGAGGGCTCCACATACACAGCTGCTGTTCAATACAATGTCCTAGAAAAAG
LDT_RSV-A_M_1.1	8	PP681276.1	GGCAAATATGGAAACATACGTGAATAAACTTCACGAGGGCTCCACATACACAGCTGCTGTTCAATACAATGTCCTAGAAAAAG
LDT_RSV-A_M_1.1	8	OR522511.1	GGCAAATATGGAAACATACGTGAATAAACTTCACGAGGGCTCCACATACACAGCTGCTGTTCAATACAATGTCCTAGAAAAAG
LDT_RSV-A_M_1.1	8	PV178218.1	GGCAAATATGGAAACATACGTGAATAAACTTCACGAGGGCTCCACATACACAGCTGCTGTTCAATACAATGTCCTAGAAAAAG
LDT_RSV-A_M_1.1	8	PP376777.1	GGCAAATATGGAAACATACGTGAATAAACTTCACGAGGGCTCCACATACACAGCTGCTGTTCAATACAATGTCCTAGAAAAAG
LDT_RSV-A_M_1.1	8	PP795135.1	GGCAAATATGGAAACATACGTGAATAAACTTCACGAGGGCTCCACATACACAGCTGCTGTTCAATACAATGTCCTAGAAAAAG
LDT_RSV-A_M_1.1	8	PP109421.1	GGCAAATATGGAAACATACGTGAATAAACTTCACGAGGGCTCCACATACACAGCTGCTGTTCAATACAATGTCCTAGAAAAAG
LDT_RSV-A_M_1.1	8	PP376782.1	GGCAAATATGGAAACATACGTGAATAAACTTCACGAGGGCTCCACATACACAGCTGCTGTTCAATACAATGTCCTAGAAAAAG
LDT_RSV-A_M_1.1	8	PP525307.1	GGCAAATATGGAAACATACGTGAATAAACTTCACGAGGGCTCCACATACACAGCTGCTGTTCAATACAATGTCCTAGAAAAAG
LDT_RSV-A_M_1.1	8	OM857299.1	GGCAAATATGGAAACATACGTGAATAAACTTCACGAGGGCTCCACATACACAGCTGCTGTTCAATACAATGTCCTAGAAAAAG
LDT_RSV-A_M_1.1	8	PQ899902.1	GGCAAATATGGAAACATACGTGAATAAACTTCACGAGGGCTCCACATACACAGCTGCTGTTCAATACAATGTCCTAGAAAAAG
LDT_RSV-A_M_1.1	8	MH182048.1	GGCAAATATGGAAACATACGTGAATAAACTTCACGAGGGCTCCACATACACAGCTGCTGTTCAATACAATGTCCTAGAAAAAG
LDT_RSV-A_M_1.1	8	ON237292.1	GGCAAATATGGAAACATACGTGAATAAACTTCACGAGGGCTCCACATACACAGCTGCTGTTCAATACAATGTCCTAGAAAAAG
LDT_RSV-A_M_1.1	8	MZ515828.1	GGCAAATATGGAAACATACGTGAATAAACTTCACGAGGGCTCCACATACACAGCTGCTGTTCAATACAATGTCCTAGAAAAAG
LDT_RSV-A_M_1.1	8	MN630090.1	GGCAAATATGGAAACATACGTGAATAAACTTCACGAGGGCTCCACATACACAGCTGCTGTTCAATACAATGTCCTAGAAAAAG
LDT_RSV-A_M_1.1	8	OR795403.1	GGCAAATATGGAAACATACGTGAATAAACTTCACGAGGGCTCCACATACACAGCTGCTGTTCAATACAATGTCCTAGAAAAAG
[truncated: 4,799 more rows]

## Sheet: Detail output
# Reference genome tested	Method tested	Amplicon code (see manual!)	Found amplicon sequence in reference genome	Forward primer anneals? (1 = yes, < 1 = no (see manual!))	Exact (best) sequence of forward primer used for blasting	Annealing sequence of forward primer in amplicon	Annealing sequence of forward primer in fragment	Number of mismatches in forward primer annealing site	Length of forward primer annealing site	Reverse primer anneals? (1 = yes, < 1 = no (see manual!))	Exact (best) sequence of reverse primer used for blasting (reverse complemented!)	Annealing sequence of reverse primer in amplicon (reverse complemented!)	Annealing sequence of reverse primer in fragment (reverse complemented!)	Number of mismatches in reverse primer annealing site	Length of reverse primer annealing site	Probe anneals? (1 = yes, < 1 = no (see manual!))	Exact (best) sequence of probe used for blasting	Annealing sequence of probe in amplicon	Annealing sequence of probe in fragment	Number of mismatches in probe annealing site	Length of probe annealing site	Seq. ID Count	Assay fail by oligo mismatches (1 = No, 0 = Yes)	Assay fail by 3-end mismatches (1 = No, 0 = Yes)	Multiple assay fail by oligo mismatches (1 = No, 0 = Yes)	Multiple assay fail by 3-end mismatches (1 = No, 0 = Yes)	Positive signal for combination of methods (o = no, 1 = yes)	Cluster number	Number of sequences per Cluster	1 / Number of sequences per Cluster
OR795436.1	LDT_RSV-B_M_1.1	1	GGCAAATATGGAAACATACGTGAATAAACTTCACGAGGGCTCCACATACACAGCTGCTGTTCAATACAATGTCCTAGAAAAAG	1	GGCAAATATGGAAACATACGTGAA	GGCAAATATGGAAACATACGTGAA	GGCAAATATGGAAACATACGTGAA	0	24	1	GCTGTTCAATACAATGTTCTAGAAAAAG	GCTGTTCAATACAATGTCCTAGAAAAAG	GCTGTTCAATACAATGTTCTAGAAAAAG	1	28	1	AACTTCACGAGGGCTCCACATACACAG	AACTTCACGAGGGCTCCACATACACAG	AACTTCACGAGGGCTCCACATACACAG	0	27	2	1	1	0	0	1	7	2389	0.000418585
OR795436.1	LDT_RSV-A_M_1.1	1	GGCAAATATGGAAACATACGTGAATAAACTTCACGAGGGCTCCACATACACAGCTGCTGTTCAATACAATGTCCTAGAAAAAG	1	GGCAAATATGGAAACATACGTGAA	GGCAAATATGGAAACATACGTGAA	GGCAAATATGGAAACATACGTGAA	0	24	1	GCTGTTCAATACAATGTCCTAGAAAAAG	GCTGTTCAATACAATGTCCTAGAAAAAG	GCTGTTCAATACAATGTCCTAGAAAAAG	0	28	1	AACTTCACGAGGGCTCCACATACACAG	AACTTCACGAGGGCTCCACATACACAG	AACTTCACGAGGGCTCCACATACACAG	0	27	2	1	1	0	0	1	8	2389	0.000418585
PP970025.1	LDT_RSV-B_M_1.1	1	GGCAAATATGGAAACATACGTGAATAAACTTCACGAGGGCTCCACATACACAGCTGCTGTTCAATACAATGTCCTAGAAAAAG	1	GGCAAATATGGAAACATACGTGAA	GGCAAATATGGAAACATACGTGAA	GGCAAATATGGAAACATACGTGAA	0	24	1	GCTGTTCAATACAATGTTCTAGAAAAAG	GCTGTTCAATACAATGTCCTAGAAAAAG	GCTGTTCAATACAATGTTCTAGAAAAAG	1	28	1	AACTTCACGAGGGCTCCACATACACAG	AACTTCACGAGGGCTCCACATACACAG	AACTTCACGAGGGCTCCACATACACAG	0	27	2	1	1	0	0	1	7	2389	0.000418585
PP970025.1	LDT_RSV-A_M_1.1	1	GGCAAATATGGAAACATACGTGAATAAACTTCACGAGGGCTCCACATACACAGCTGCTGTTCAATACAATGTCCTAGAAAAAG	1	GGCAAATATGGAAACATACGTGAA	GGCAAATATGGAAACATACGTGAA	GGCAAATATGGAAACATACGTGAA	0	24	1	GCTGTTCAATACAATGTCCTAGAAAAAG	GCTGTTCAATACAATGTCCTAGAAAAAG	GCTGTTCAATACAATGTCCTAGAAAAAG	0	28	1	AACTTCACGAGGGCTCCACATACACAG	AACTTCACGAGGGCTCCACATACACAG	AACTTCACGAGGGCTCCACATACACAG	0	27	2	1	1	0	0	1	8	2389	0.000418585
OP890324.1	LDT_RSV-B_M_1.1	1	GGCAAATATGGAAACATACGTGAATAAACTTCACGAGGGCTCCACATACACAGCTGCTGTTCAATACAATGTCCTAGAAAAAG	1	GGCAAATATGGAAACATACGTGAA	GGCAAATATGGAAACATACGTGAA	GGCAAATATGGAAACATACGTGAA	0	24	1	GCTGTTCAATACAATGTTCTAGAAAAAG	GCTGTTCAATACAATGTCCTAGAAAAAG	GCTGTTCAATACAATGTTCTAGAAAAAG	1	28	1	AACTTCACGAGGGCTCCACATACACAG	AACTTCACGAGGGCTCCACATACACAG	AACTTCACGAGGGCTCCACATACACAG	0	27	2	1	1	0	0	1	7	2389	0.000418585
OP890324.1	LDT_RSV-A_M_1.1	1	GGCAAATATGGAAACATACGTGAATAAACTTCACGAGGGCTCCACATACACAGCTGCTGTTCAATACAATGTCCTAGAAAAAG	1	GGCAAATATGGAAACATACGTGAA	GGCAAATATGGAAACATACGTGAA	GGCAAATATGGAAACATACGTGAA	0	24	1	GCTGTTCAATACAATGTCCTAGAAAAAG	GCTGTTCAATACAATGTCCTAGAAAAAG	GCTGTTCAATACAATGTCCTAGAAAAAG	0	28	1	AACTTCACGAGGGCTCCACATACACAG	AACTTCACGAGGGCTCCACATACACAG	AACTTCACGAGGGCTCCACATACACAG	0	27	2	1	1	0	0	1	8	2389	0.000418585
OP890323.1	LDT_RSV-B_M_1.1	1	GGCAAATATGGAAACATACGTGAATAAACTTCACGAGGGCTCCACATACACAGCTGCTGTTCAATACAATGTCCTAGAAAAAG	1	GGCAAATATGGAAACATACGTGAA	GGCAAATATGGAAACATACGTGAA	GGCAAATATGGAAACATACGTGAA	0	24	1	GCTGTTCAATACAATGTTCTAGAAAAAG	GCTGTTCAATACAATGTCCTAGAAAAAG	GCTGTTCAATACAATGTTCTAGAAAAAG	1	28	1	AACTTCACGAGGGCTCCACATACACAG	AACTTCACGAGGGCTCCACATACACAG	AACTTCACGAGGGCTCCACATACACAG	0	27	2	1	1	0	0	1	7	2389	0.000418585
OP890323.1	LDT_RSV-A_M_1.1	1	GGCAAATATGGAAACATACGTGAATAAACTTCACGAGGGCTCCACATACACAGCTGCTGTTCAATACAATGTCCTAGAAAAAG	1	GGCAAATATGGAAACATACGTGAA	GGCAAATATGGAAACATACGTGAA	GGCAAATATGGAAACATACGTGAA	0	24	1	GCTGTTCAATACAATGTCCTAGAAAAAG	GCTGTTCAATACAATGTCCTAGAAAAAG	GCTGTTCAATACAATGTCCTAGAAAAAG	0	28	1	AACTTCACGAGGGCTCCACATACACAG	AACTTCACGAGGGCTCCACATACACAG	AACTTCACGAGGGCTCCACATACACAG	0	27	2	1	1	0	0	1	8	2389	0.000418585
PX133051.1	LDT_RSV-B_M_1.1	1	GGCAAATATGGAAACATACGTGAATAAACTTCACGAGGGCTCCACATACACAGCTGCTGTTCAATACAATGTCCTAGAAAAAG	1	GGCAAATATGGAAACATACGTGAA	GGCAAATATGGAAACATACGTGAA	GGCAAATATGGAAACATACGTGAA	0	24	1	GCTGTTCAATACAATGTTCTAGAAAAAG	GCTGTTCAATACAATGTCCTAGAAAAAG	GCTGTTCAATACAATGTTCTAGAAAAAG	1	28	1	AACTTCACGAGGGCTCCACATACACAG	AACTTCACGAGGGCTCCACATACACAG	AACTTCACGAGGGCTCCACATACACAG	0	27	2	1	1	0	0	1	7	2389	0.000418585
PX133051.1	LDT_RSV-A_M_1.1	1	GGCAAATATGGAAACATACGTGAATAAACTTCACGAGGGCTCCACATACACAGCTGCTGTTCAATACAATGTCCTAGAAAAAG	1	GGCAAATATGGAAACATACGTGAA	GGCAAATATGGAAACATACGTGAA	GGCAAATATGGAAACATACGTGAA	0	24	1	GCTGTTCAATACAATGTCCTAGAAAAAG	GCTGTTCAATACAATGTCCTAGAAAAAG	GCTGTTCAATACAATGTCCTAGAAAAAG	0	28	1	AACTTCACGAGGGCTCCACATACACAG	AACTTCACGAGGGCTCCACATACACAG	AACTTCACGAGGGCTCCACATACACAG	0	27	2	1	1	0	0	1	8	2389	0.000418585
LC862038.1	LDT_RSV-B_M_1.1	1	GGCAAATATGGAAACATACGTGAATAAACTTCACGAGGGCTCCACATACACAGCAGCTGTTCAATACAATGTCCTAGAAAAAG	1	GGCAAATATGGAAACATACGTGAA	GGCAAATATGGAAACATACGTGAA	GGCAAATATGGAAACATACGTGAA	0	24	1	GCTGTTCAATACAATGTTCTAGAAAAAG	GCTGTTCAATACAATGTCCTAGAAAAAG	GCTGTTCAATACAATGTTCTAGAAAAAG	1	28	1	AACTTCACGAGGGCTCCACATACACAG	AACTTCACGAGGGCTCCACATACACAG	AACTTCACGAGGGCTCCACATACACAG	0	27	2	1	1	0	0	1	33	19	0.0526316
LC862038.1	LDT_RSV-A_M_1.1	1	GGCAAATATGGAAACATACGTGAATAAACTTCACGAGGGCTCCACATACACAGCAGCTGTTCAATACAATGTCCTAGAAAAAG	1	GGCAAATATGGAAACATACGTGAA	GGCAAATATGGAAACATACGTGAA	GGCAAATATGGAAACATACGTGAA	0	24	1	GCTGTTCAATACAATGTCCTAGAAAAAG	GCTGTTCAATACAATGTCCTAGAAAAAG	GCTGTTCAATACAATGTCCTAGAAAAAG	0	28	1	AACTTCACGAGGGCTCCACATACACAG	AACTTCACGAGGGCTCCACATACACAG	AACTTCACGAGGGCTCCACATACACAG	0	27	2	1	1	0	0	1	36	19	0.0526316
OQ941743.1	LDT_RSV-B_M_1.1	1	GGCAAATATGGAAACATACGTGAATAAACTTCACGAGGGCTCCACACACACAGCTGCTGTTCAATACAATGTCCCCGAAAAAG	1	GGCAAATATGGAAACATACGTGAA	GGCAAATATGGAAACATACGTGAA	GGCAAATATGGAAACATACGTGAA	0	24	-1	GCTGTTCAATACAATGTTCTAGAAAAAG	GCTGTTCAATACAATGTCCCCGAAAAAG	GCTGTTCAATACAATGTTCTAGAAAAAG	3	28	1	AACTTCACGAGGGCTCCACATACACAG	AACTTCACGAGGGCTCCACACACACAG	AACTTCACGAGGGCTCCACATACACAG	1	27	2	0	1	0	0	1	29	1	1
OQ941743.1	LDT_RSV-A_M_1.1	1	GGCAAATATGGAAACATACGTGAATAAACTTCACGAGGGCTCCACACACACAGCTGCTGTTCAATACAATGTCCCCGAAAAAG	1	GGCAAATATGGAAACATACGTGAA	GGCAAATATGGAAACATACGTGAA	GGCAAATATGGAAACATACGTGAA	0	24	1	GCTGTTCAATACAATGTCCTAGAAAAAG	GCTGTTCAATACAATGTCCCCGAAAAAG	GCTGTTCAATACAATGTCCTAGAAAAAG	2	28	1	AACTTCACGAGGGCTCCACATACACAG	AACTTCACGAGGGCTCCACACACACAG	AACTTCACGAGGGCTCCACATACACAG	1	27	2	1	1	0	0	1	34	1	1
OQ941755.1	LDT_RSV-B_M_1.1	1	GGCAAATATGGAAACATACGTGAATAAACTTCACGAGGGCTCCACATACACAGCTGCTGTTCAATACAATGTCCTAGAAAAAG	1	GGCAAATATGGAAACATACGTGAA	GGCAAATATGGAAACATACGTGAA	GGCAAATATGGAAACATACGTGAA	0	24	1	GCTGTTCAATACAATGTTCTAGAAAAAG	GCTGTTCAATACAATGTCCTAGAAAAAG	GCTGTTCAATACAATGTTCTAGAAAAAG	1	28	1	AACTTCACGAGGGCTCCACATACACAG	AACTTCACGAGGGCTCCACATACACAG	AACTTCACGAGGGCTCCACATACACAG	0	27	2	1	1	0	0	1	7	2389	0.000418585
OQ941755.1	LDT_RSV-A_M_1.1	1	GGCAAATATGGAAACATACGTGAATAAACTTCACGAGGGCTCCACATACACAGCTGCTGTTCAATACAATGTCCTAGAAAAAG	1	GGCAAATATGGAAACATACGTGAA	GGCAAATATGGAAACATACGTGAA	GGCAAATATGGAAACATACGTGAA	0	24	1	GCTGTTCAATACAATGTCCTAGAAAAAG	GCTGTTCAATACAATGTCCTAGAAAAAG	GCTGTTCAATACAATGTCCTAGAAAAAG	0	28	1	AACTTCACGAGGGCTCCACATACACAG	AACTTCACGAGGGCTCCACATACACAG	AACTTCACGAGGGCTCCACATACACAG	0	27	2	1	1	0	0	1	8	2389	0.000418585
KJ627723.1	LDT_RSV-B_M_1.1	1	GGCAAATATGGAAACATACGTGAACAAACTTCACGAAGGCTCCACATACACAGCTGCTGTTCAATACAATGTCCTAGAAAAAG	1	GGCAAATATGGAAACATACGTGAA	GGCAAATATGGAAACATACGTGAA	GGCAAATATGGAAACATACGTGAA	0	24	1	GCTGTTCAATACAATGTTCTAGAAAAAG	GCTGTTCAATACAATGTCCTAGAAAAAG	GCTGTTCAATACAATGTTCTAGAAAAAG	1	28	1	AACTTCACGAAGGCTCCACATACACAG	AACTTCACGAAGGCTCCACATACACAG	AACTTCACGAAGGCTCCACATACACAG	0	27	2	1	1	0	0	1	60	242	0.00413223
KJ627723.1	LDT_RSV-A_M_1.1	1	GGCAAATATGGAAACATACGTGAACAAACTTCACGAAGGCTCCACATACACAGCTGCTGTTCAATACAATGTCCTAGAAAAAG	1	GGCAAATATGGAAACATACGTGAA	GGCAAATATGGAAACATACGTGAA	GGCAAATATGGAAACATACGTGAA	0	24	1	GCTGTTCAATACAATGTCCTAGAAAAAG	GCTGTTCAATACAATGTCCTAGAAAAAG	GCTGTTCAATACAATGTCCTAGAAAAAG	0	28	1	AACTTCACGAAGGCTCCACATACACAG	AACTTCACGAAGGCTCCACATACACAG	AACTTCACGAAGGCTCCACATACACAG	0	27	2	1	1	0	0	1	74	242	0.00413223
PV178223.1	LDT_RSV-B_M_1.1	1	GGCAAATATGGAAACATACGTGAATAAACTTCACGAGGGCTCCACATACACAGCTGCTGTTCAATACAATGTCCTAGAAAAAG	1	GGCAAATATGGAAACATACGTGAA	GGCAAATATGGAAACATACGTGAA	GGCAAATATGGAAACATACGTGAA	0	24	1	GCTGTTCAATACAATGTTCTAGAAAAAG	GCTGTTCAATACAATGTCCTAGAAAAAG	GCTGTTCAATACAATGTTCTAGAAAAAG	1	28	1	AACTTCACGAGGGCTCCACATACACAG	AACTTCACGAGGGCTCCACATACACAG	AACTTCACGAGGGCTCCACATACACAG	0	27	2	1	1	0	0	1	7	2389	0.000418585
PV178223.1	LDT_RSV-A_M_1.1	1	GGCAAATATGGAAACATACGTGAATAAACTTCACGAGGGCTCCACATACACAGCTGCTGTTCAATACAATGTCCTAGAAAAAG	1	GGCAAATATGGAAACATACGTGAA	GGCAAATATGGAAACATACGTGAA	GGCAAATATGGAAACATACGTGAA	0	24	1	GCTGTTCAATACAATGTCCTAGAAAAAG	GCTGTTCAATACAATGTCCTAGAAAAAG	GCTGTTCAATACAATGTCCTAGAAAAAG	0	28	1	AACTTCACGAGGGCTCCACATACACAG	AACTTCACGAGGGCTCCACATACACAG	AACTTCACGAGGGCTCCACATACACAG	0	27	2	1	1	0	0	1	8	2389	0.000418585
OK649668.1	LDT_RSV-B_M_1.1	1	GGCAAATATGGAAACATACGTGAACAAGCTTCACGAAGGCTCCACATACACAGCTGCTGTTCAATACAATGTCCTAGAAAAAG	1	GGCAAATATGGAAACATACGTGAA	GGCAAATATGGAAACATACGTGAA	GGCAAATATGGAAACATACGTGAA	0	24	1	GCTGTTCAATACAATGTTCTAGAAAAAG	GCTGTTCAATACAATGTCCTAGAAAAAG	GCTGTTCAATACAATGTTCTAGAAAAAG	1	28	1	AGCTTCACGAAGGCTCCACATACACAG	AGCTTCACGAAGGCTCCACATACACAG	AGCTTCACGAAGGCTCCACATACACAG	0	27	2	1	1	0	0	1	19	8	0.125
OK649668.1	LDT_RSV-A_M_1.1	1	GGCAAATATGGAAACATACGTGAACAAGCTTCACGAAGGCTCCACATACACAGCTGCTGTTCAATACAATGTCCTAGAAAAAG	1	GGCAAATATGGAAACATACGTGAA	GGCAAATATGGAAACATACGTGAA	GGCAAATATGGAAACATACGTGAA	0	24	1	GCTGTTCAATACAATGTCCTAGAAAAAG	GCTGTTCAATACAATGTCCTAGAAAAAG	GCTGTTCAATACAATGTCCTAGAAAAAG	0	28	1	AGCTTCACGAAGGCTCCACATACACAG	AGCTTCACGAAGGCTCCACATACACAG	AGCTTCACGAAGGCTCCACATACACAG	0	27	2	1	1	0	0	1	20	8	0.125
PP376310.1	LDT_RSV-B_M_1.1	1	GGCAAATATGGAAACATACGTGAATAAACTTCACGAGGGCTCCACATACACTGCTGCTGTTCAATACAATGTCCTAGAAAAAG	1	GGCAAATATGGAAACATACGTGAA	GGCAAATATGGAAACATACGTGAA	GGCAAATATGGAAACATACGTGAA	0	24	1	GCTGTTCAATACAATGTTCTAGAAAAAG	GCTGTTCAATACAATGTCCTAGAAAAAG	GCTGTTCAATACAATGTTCTAGAAAAAG	1	28	1	AACTTCACGAGGGCTCCACATACACAG	AACTTCACGAGGGCTCCACATACACTG	AACTTCACGAGGGCTCCACATACACAG	1	27	2	1	1	0	0	1	36	13	0.0769231
PP376310.1	LDT_RSV-A_M_1.1	1	GGCAAATATGGAAACATACGTGAATAAACTTCACGAGGGCTCCACATACACTGCTGCTGTTCAATACAATGTCCTAGAAAAAG	1	GGCAAATATGGAAACATACGTGAA	GGCAAATATGGAAACATACGTGAA	GGCAAATATGGAAACATACGTGAA	0	24	1	GCTGTTCAATACAATGTCCTAGAAAAAG	GCTGTTCAATACAATGTCCTAGAAAAAG	GCTGTTCAATACAATGTCCTAGAAAAAG	0	28	1	AACTTCACGAGGGCTCCACATACACAG	AACTTCACGAGGGCTCCACATACACTG	AACTTCACGAGGGCTCCACATACACAG	1	27	2	1	1	0	0	1	35	13	0.0769231
PQ348863.1	LDT_RSV-B_M_1.1	1	GGCAAATATGGAAACATACGTGAATAAACTTCACGAGGGCTCCACATACACAGCTGCTGTTCAATACAATGTCCTAGAAAAAG	1	GGCAAATATGGAAACATACGTGAA	GGCAAATATGGAAACATACGTGAA	GGCAAATATGGAAACATACGTGAA	0	24	1	GCTGTTCAATACAATGTTCTAGAAAAAG	GCTGTTCAATACAATGTCCTAGAAAAAG	GCTGTTCAATACAATGTTCTAGAAAAAG	1	28	1	AACTTCACGAGGGCTCCACATACACAG	AACTTCACGAGGGCTCCACATACACAG	AACTTCACGAGGGCTCCACATACACAG	0	27	2	1	1	0	0	1	7	2389	0.000418585
PQ348863.1	LDT_RSV-A_M_1.1	1	GGCAAATATGGAAACATACGTGAATAAACTTCACGAGGGCTCCACATACACAGCTGCTGTTCAATACAATGTCCTAGAAAAAG	1	GGCAAATATGGAAACATACGTGAA	GGCAAATATGGAAACATACGTGAA	GGCAAATATGGAAACATACGTGAA	0	24	1	GCTGTTCAATACAATGTCCTAGAAAAAG	GCTGTTCAATACAATGTCCTAGAAAAAG	GCTGTTCAATACAATGTCCTAGAAAAAG	0	28	1	AACTTCACGAGGGCTCCACATACACAG	AACTTCACGAGGGCTCCACATACACAG	AACTTCACGAGGGCTCCACATACACAG	0	27	2	1	1	0	0	1	8	2389	0.000418585
KJ627725.1	LDT_RSV-B_M_1.1	1	GGCAAATATGGAAACATACGTGAACAAACTTCACGAAGGCTCCACATACACAGCTGCTGTTCAATACAATGTCCTAGAAAAAG	1	GGCAAATATGGAAACATACGTGAA	GGCAAATATGGAAACATACGTGAA	GGCAAATATGGAAACATACGTGAA	0	24	1	GCTGTTCAATACAATGTTCTAGAAAAAG	GCTGTTCAATACAATGTCCTAGAAAAAG	GCTGTTCAATACAATGTTCTAGAAAAAG	1	28	1	AACTTCACGAAGGCTCCACATACACAG	AACTTCACGAAGGCTCCACATACACAG	AACTTCACGAAGGCTCCACATACACAG	0	27	2	1	1	0	0	1	60	242	0.00413223
KJ627725.1	LDT_RSV-A_M_1.1	1	GGCAAATATGGAAACATACGTGAACAAACTTCACGAAGGCTCCACATACACAGCTGCTGTTCAATACAATGTCCTAGAAAAAG	1	GGCAAATATGGAAACATACGTGAA	GGCAAATATGGAAACATACGTGAA	GGCAAATATGGAAACATACGTGAA	0	24	1	GCTGTTCAATACAATGTCCTAGAAAAAG	GCTGTTCAATACAATGTCCTAGAAAAAG	GCTGTTCAATACAATGTCCTAGAAAAAG	0	28	1	AACTTCACGAAGGCTCCACATACACAG	AACTTCACGAAGGCTCCACATACACAG	AACTTCACGAAGGCTCCACATACACAG	0	27	2	1	1	0	0	1	74	242	0.00413223
PP376502.1	LDT_RSV-B_M_1.1	1	GGCAAATATGGAAACATACGTGAATAAACTTCACGAGGGCTCCACATACACAGCTGCTGTTCAATACAATGTCCTAGAAAAAG	1	GGCAAATATGGAAACATACGTGAA	GGCAAATATGGAAACATACGTGAA	GGCAAATATGGAAACATACGTGAA	0	24	1	GCTGTTCAATACAATGTTCTAGAAAAAG	GCTGTTCAATACAATGTCCTAGAAAAAG	GCTGTTCAATACAATGTTCTAGAAAAAG	1	28	1	AACTTCACGAGGGCTCCACATACACAG	AACTTCACGAGGGCTCCACATACACAG	AACTTCACGAGGGCTCCACATACACAG	0	27	2	1	1	0	0	1	7	2389	0.000418585
PP376502.1	LDT_RSV-A_M_1.1	1	GGCAAATATGGAAACATACGTGAATAAACTTCACGAGGGCTCCACATACACAGCTGCTGTTCAATACAATGTCCTAGAAAAAG	1	GGCAAATATGGAAACATACGTGAA	GGCAAATATGGAAACATACGTGAA	GGCAAATATGGAAACATACGTGAA	0	24	1	GCTGTTCAATACAATGTCCTAGAAAAAG	GCTGTTCAATACAATGTCCTAGAAAAAG	GCTGTTCAATACAATGTCCTAGAAAAAG	0	28	1	AACTTCACGAGGGCTCCACATACACAG	AACTTCACGAGGGCTCCACATACACAG	AACTTCACGAGGGCTCCACATACACAG	0	27	2	1	1	0	0	1	8	2389	0.000418585
LC871587.1	LDT_RSV-B_M_1.1	1	GGCAAATATGGAAACATACGTGAATAAACTTCACGAGGGCTCCACATACACAGCTGCTGTTCAATACAATGTCCTAGAAAAAG	1	GGCAAATATGGAAACATACGTGAA	GGCAAATATGGAAACATACGTGAA	GGCAAATATGGAAACATACGTGAA	0	24	1	GCTGTTCAATACAATGTTCTAGAAAAAG	GCTGTTCAATACAATGTCCTAGAAAAAG	GCTGTTCAATACAATGTTCTAGAAAAAG	1	28	1	AACTTCACGAGGGCTCCACATACACAG	AACTTCACGAGGGCTCCACATACACAG	AACTTCACGAGGGCTCCACATACACAG	0	27	2	1	1	0	0	1	7	2389	0.000418585
LC871587.1	LDT_RSV-A_M_1.1	1	GGCAAATATGGAAACATACGTGAATAAACTTCACGAGGGCTCCACATACACAGCTGCTGTTCAATACAATGTCCTAGAAAAAG	1	GGCAAATATGGAAACATACGTGAA	GGCAAATATGGAAACATACGTGAA	GGCAAATATGGAAACATACGTGAA	0	24	1	GCTGTTCAATACAATGTCCTAGAAAAAG	GCTGTTCAATACAATGTCCTAGAAAAAG	GCTGTTCAATACAATGTCCTAGAAAAAG	0	28	1	AACTTCACGAGGGCTCCACATACACAG	AACTTCACGAGGGCTCCACATACACAG	AACTTCACGAGGGCTCCACATACACAG	0	27	2	1	1	0	0	1	8	2389	0.000418585
OQ171926.1	LDT_RSV-B_M_1.1	1	GGCAAATATGGAAACATACGTGAACAAACTTCACGAGGGCTCCACATACACAGCTGCTGTTCAATACAATGTCCTAGAAAAAG	1	GGCAAATATGGAAACATACGTGAA	GGCAAATATGGAAACATACGTGAA	GGCAAATATGGAAACATACGTGAA	0	24	1	GCTGTTCAATACAATGTTCTAGAAAAAG	GCTGTTCAATACAATGTCCTAGAAAAAG	GCTGTTCAATACAATGTTCTAGAAAAAG	1	28	1	AACTTCACGAGGGCTCCACATACACAG	AACTTCACGAGGGCTCCACATACACAG	AACTTCACGAGGGCTCCACATACACAG	0	27	2	1	1	0	0	1	32	249	0.00401606
OQ171926.1	LDT_RSV-A_M_1.1	1	GGCAAATATGGAAACATACGTGAACAAACTTCACGAGGGCTCCACATACACAGCTGCTGTTCAATACAATGTCCTAGAAAAAG	1	GGCAAATATGGAAACATACGTGAA	GGCAAATATGGAAACATACGTGAA	GGCAAATATGGAAACATACGTGAA	0	24	1	GCTGTTCAATACAATGTCCTAGAAAAAG	GCTGTTCAATACAATGTCCTAGAAAAAG	GCTGTTCAATACAATGTCCTAGAAAAAG	0	28	1	AACTTCACGAGGGCTCCACATACACAG	AACTTCACGAGGGCTCCACATACACAG	AACTTCACGAGGGCTCCACATACACAG	0	27	2	1	1	0	0	1	37	249	0.00401606
PP376331.1	LDT_RSV-B_M_1.1	1	GGCAAATATGGAAACATACGTGAATAAACTTCACGAGGGCTCCACATACACAGCTGCTGTTCAATACAATGTCCTAGAAAAAG	1	GGCAAATATGGAAACATACGTGAA	GGCAAATATGGAAACATACGTGAA	GGCAAATATGGAAACATACGTGAA	0	24	1	GCTGTTCAATACAATGTTCTAGAAAAAG	GCTGTTCAATACAATGTCCTAGAAAAAG	GCTGTTCAATACAATGTTCTAGAAAAAG	1	28	1	AACTTCACGAGGGCTCCACATACACAG	AACTTCACGAGGGCTCCACATACACAG	AACTTCACGAGGGCTCCACATACACAG	0	27	2	1	1	0	0	1	7	2389	0.000418585
PP376331.1	LDT_RSV-A_M_1.1	1	GGCAAATATGGAAACATACGTGAATAAACTTCACGAGGGCTCCACATACACAGCTGCTGTTCAATACAATGTCCTAGAAAAAG	1	GGCAAATATGGAAACATACGTGAA	GGCAAATATGGAAACATACGTGAA	GGCAAATATGGAAACATACGTGAA	0	24	1	GCTGTTCAATACAATGTCCTAGAAAAAG	GCTGTTCAATACAATGTCCTAGAAAAAG	GCTGTTCAATACAATGTCCTAGAAAAAG	0	28	1	AACTTCACGAGGGCTCCACATACACAG	AACTTCACGAGGGCTCCACATACACAG	AACTTCACGAGGGCTCCACATACACAG	0	27	2	1	1	0	0	1	8	2389	0.000418585
OQ171896.1	LDT_RSV-B_M_1.1	1	GGCAAATATGGAAACATACGTGAATAAACTTCACGAGGGCTCCACATACACAGCTGCTGTTCAATACAATGTCCTAGAAAAAG	1	GGCAAATATGGAAACATACGTGAA	GGCAAATATGGAAACATACGTGAA	GGCAAATATGGAAACATACGTGAA	0	24	1	GCTGTTCAATACAATGTTCTAGAAAAAG	GCTGTTCAATACAATGTCCTAGAAAAAG	GCTGTTCAATACAATGTTCTAGAAAAAG	1	28	1	AACTTCACGAGGGCTCCACATACACAG	AACTTCACGAGGGCTCCACATACACAG	AACTTCACGAGGGCTCCACATACACAG	0	27	2	1	1	0	0	1	7	2389	0.000418585
OQ171896.1	LDT_RSV-A_M_1.1	1	GGCAAATATGGAAACATACGTGAATAAACTTCACGAGGGCTCCACATACACAGCTGCTGTTCAATACAATGTCCTAGAAAAAG	1	GGCAAATATGGAAACATACGTGAA	GGCAAATATGGAAACATACGTGAA	GGCAAATATGGAAACATACGTGAA	0	24	1	GCTGTTCAATACAATGTCCTAGAAAAAG	GCTGTTCAATACAATGTCCTAGAAAAAG	GCTGTTCAATACAATGTCCTAGAAAAAG	0	28	1	AACTTCACGAGGGCTCCACATACACAG	AACTTCACGAGGGCTCCACATACACAG	AACTTCACGAGGGCTCCACATACACAG	0	27	2	1	1	0	0	1	8	2389	0.000418585
PV367336.1	LDT_RSV-B_M_1.1	1	GGCAAATATGGAAACATACGTGAATAAACTTCACGAGGGCTCCACATACACAGCTGCTGTTCAATACAATGTCCTAGAAAAAG	1	GGCAAATATGGAAACATACGTGAA	GGCAAATATGGAAACATACGTGAA	GGCAAATATGGAAACATACGTGAA	0	24	1	GCTGTTCAATACAATGTTCTAGAAAAAG	GCTGTTCAATACAATGTCCTAGAAAAAG	GCTGTTCAATACAATGTTCTAGAAAAAG	1	28	1	AACTTCACGAGGGCTCCACATACACAG	AACTTCACGAGGGCTCCACATACACAG	AACTTCACGAGGGCTCCACATACACAG	0	27	2	1	1	0	0	1	7	2389	0.000418585
PV367336.1	LDT_RSV-A_M_1.1	1	GGCAAATATGGAAACATACGTGAATAAACTTCACGAGGGCTCCACATACACAGCTGCTGTTCAATACAATGTCCTAGAAAAAG	1	GGCAAATATGGAAACATACGTGAA	GGCAAATATGGAAACATACGTGAA	GGCAAATATGGAAACATACGTGAA	0	24	1	GCTGTTCAATACAATGTCCTAGAAAAAG	GCTGTTCAATACAATGTCCTAGAAAAAG	GCTGTTCAATACAATGTCCTAGAAAAAG	0	28	1	AACTTCACGAGGGCTCCACATACACAG	AACTTCACGAGGGCTCCACATACACAG	AACTTCACGAGGGCTCCACATACACAG	0	27	2	1	1	0	0	1	8	2389	0.000418585
PP530271.1	LDT_RSV-B_M_1.1	1	GGCAAATATGGAAACATACGTGAATAAACTTCACGAGGGCTCCACATACACAGCTGCTGTTCAATACAATGTCCTAGAAAAAG	1	GGCAAATATGGAAACATACGTGAA	GGCAAATATGGAAACATACGTGAA	GGCAAATATGGAAACATACGTGAA	0	24	1	GCTGTTCAATACAATGTTCTAGAAAAAG	GCTGTTCAATACAATGTCCTAGAAAAAG	GCTGTTCAATACAATGTTCTAGAAAAAG	1	28	1	AACTTCACGAGGGCTCCACATACACAG	AACTTCACGAGGGCTCCACATACACAG	AACTTCACGAGGGCTCCACATACACAG	0	27	2	1	1	0	0	1	7	2389	0.000418585
PP530271.1	LDT_RSV-A_M_1.1	1	GGCAAATATGGAAACATACGTGAATAAACTTCACGAGGGCTCCACATACACAGCTGCTGTTCAATACAATGTCCTAGAAAAAG	1	GGCAAATATGGAAACATACGTGAA	GGCAAATATGGAAACATACGTGAA	GGCAAATATGGAAACATACGTGAA	0	24	1	GCTGTTCAATACAATGTCCTAGAAAAAG	GCTGTTCAATACAATGTCCTAGAAAAAG	GCTGTTCAATACAATGTCCTAGAAAAAG	0	28	1	AACTTCACGAGGGCTCCACATACACAG	AACTTCACGAGGGCTCCACATACACAG	AACTTCACGAGGGCTCCACATACACAG	0	27	2	1	1	0	0	1	8	2389	0.000418585
OR795365.1	LDT_RSV-B_M_1.1	1	GGCAAATATGGAAACATACGTGAATAAACTTCACGAGGGCTCCACATACACAGCTGCTGTTCAATACAATGTCCTAGAAAAAG	1	GGCAAATATGGAAACATACGTGAA	GGCAAATATGGAAACATACGTGAA	GGCAAATATGGAAACATACGTGAA	0	24	1	GCTGTTCAATACAATGTTCTAGAAAAAG	GCTGTTCAATACAATGTCCTAGAAAAAG	GCTGTTCAATACAATGTTCTAGAAAAAG	1	28	1	AACTTCACGAGGGCTCCACATACACAG	AACTTCACGAGGGCTCCACATACACAG	AACTTCACGAGGGCTCCACATACACAG	0	27	2	1	1	0	0	1	7	2389	0.000418585
OR795365.1	LDT_RSV-A_M_1.1	1	GGCAAATATGGAAACATACGTGAATAAACTTCACGAGGGCTCCACATACACAGCTGCTGTTCAATACAATGTCCTAGAAAAAG	1	GGCAAATATGGAAACATACGTGAA	GGCAAATATGGAAACATACGTGAA	GGCAAATATGGAAACATACGTGAA	0	24	1	GCTGTTCAATACAATGTCCTAGAAAAAG	GCTGTTCAATACAATGTCCTAGAAAAAG	GCTGTTCAATACAATGTCCTAGAAAAAG	0	28	1	AACTTCACGAGGGCTCCACATACACAG	AACTTCACGAGGGCTCCACATACACAG	AACTTCACGAGGGCTCCACATACACAG	0	27	2	1	1	0	0	1	8	2389	0.000418585
OM857265.1	LDT_RSV-B_M_1.1	1	GGCAAATATGGAAACATACGTGAACAAACTTCACGAGGGCTCCACATACACAGCTGCTGTTCAATACAATGTCCTAGAAAAAG	1	GGCAAATATGGAAACATACGTGAA	GGCAAATATGGAAACATACGTGAA	GGCAAATATGGAAACATACGTGAA	0	24	1	GCTGTTCAATACAATGTTCTAGAAAAAG	GCTGTTCAATACAATGTCCTAGAAAAAG	GCTGTTCAATACAATGTTCTAGAAAAAG	1	28	1	AACTTCACGAGGGCTCCACATACACAG	AACTTCACGAGGGCTCCACATACACAG	AACTTCACGAGGGCTCCACATACACAG	0	27	2	1	1	0	0	1	32	249	0.00401606
OM857265.1	LDT_RSV-A_M_1.1	1	GGCAAATATGGAAACATACGTGAACAAACTTCACGAGGGCTCCACATACACAGCTGCTGTTCAATACAATGTCCTAGAAAAAG	1	GGCAAATATGGAAACATACGTGAA	GGCAAATATGGAAACATACGTGAA	GGCAAATATGGAAACATACGTGAA	0	24	1	GCTGTTCAATACAATGTCCTAGAAAAAG	GCTGTTCAATACAATGTCCTAGAAAAAG	GCTGTTCAATACAATGTCCTAGAAAAAG	0	28	1	AACTTCACGAGGGCTCCACATACACAG	AACTTCACGAGGGCTCCACATACACAG	AACTTCACGAGGGCTCCACATACACAG	0	27	2	1	1	0	0	1	37	249	0.00401606
OZ262307.1	LDT_RSV-B_M_1.1	1	GGCAAATATGGAAACATACGTGAATAAACTTCACGAGGGCTCCACATACACAGCTGCTGTTCAATACAATGTCCTAGAAAAAG	1	GGCAAATATGGAAACATACGTGAA	GGCAAATATGGAAACATACGTGAA	GGCAAATATGGAAACATACGTGAA	0	24	1	GCTGTTCAATACAATGTTCTAGAAAAAG	GCTGTTCAATACAATGTCCTAGAAAAAG	GCTGTTCAATACAATGTTCTAGAAAAAG	1	28	1	AACTTCACGAGGGCTCCACATACACAG	AACTTCACGAGGGCTCCACATACACAG	AACTTCACGAGGGCTCCACATACACAG	0	27	2	1	1	0	0	1	7	2389	0.000418585
OZ262307.1	LDT_RSV-A_M_1.1	1	GGCAAATATGGAAACATACGTGAATAAACTTCACGAGGGCTCCACATACACAGCTGCTGTTCAATACAATGTCCTAGAAAAAG	1	GGCAAATATGGAAACATACGTGAA	GGCAAATATGGAAACATACGTGAA	GGCAAATATGGAAACATACGTGAA	0	24	1	GCTGTTCAATACAATGTCCTAGAAAAAG	GCTGTTCAATACAATGTCCTAGAAAAAG	GCTGTTCAATACAATGTCCTAGAAAAAG	0	28	1	AACTTCACGAGGGCTCCACATACACAG	AACTTCACGAGGGCTCCACATACACAG	AACTTCACGAGGGCTCCACATACACAG	0	27	2	1	1	0	0	1	8	2389	0.000418585
OM857180.1	LDT_RSV-B_M_1.1	1	GGCAAATATGGAAACATACGTGAATAAACTTCACGAGGGCTCCACATACACAGCTGCTGTTCAATACAATGTCCTAGAAAGAG	1	GGCAAATATGGAAACATACGTGAA	GGCAAATATGGAAACATACGTGAA	GGCAAATATGGAAACATACGTGAA	0	24	1	GCTGTTCAATACAATGTTCTAGAAAAAG	GCTGTTCAATACAATGTCCTAGAAAGAG	GCTGTTCAATACAATGTTCTAGAAAAAG	2	28	1	AACTTCACGAGGGCTCCACATACACAG	AACTTCACGAGGGCTCCACATACACAG	AACTTCACGAGGGCTCCACATACACAG	0	27	2	1	1	0	0	1	49	120	0.00833333
OM857180.1	LDT_RSV-A_M_1.1	1	GGCAAATATGGAAACATACGTGAATAAACTTCACGAGGGCTCCACATACACAGCTGCTGTTCAATACAATGTCCTAGAAAGAG	1	GGCAAATATGGAAACATACGTGAA	GGCAAATATGGAAACATACGTGAA	GGCAAATATGGAAACATACGTGAA	0	24	1	GCTGTTCAATACAATGTCCTAGAAAAAG	GCTGTTCAATACAATGTCCTAGAAAGAG	GCTGTTCAATACAATGTCCTAGAAAAAG	1	28	1	AACTTCACGAGGGCTCCACATACACAG	AACTTCACGAGGGCTCCACATACACAG	AACTTCACGAGGGCTCCACATACACAG	0	27	2	1	1	0	0	1	59	120	0.00833333
MK749884.1	LDT_RSV-B_M_1.1	1	GGCAAATATGGAAACATACGTGAATAAACTTCACGAGGGCTCCACATACACAGCTGCTGTTCAATACAATGTCCTAGAAAAAG	1	GGCAAATATGGAAACATACGTGAA	GGCAAATATGGAAACATACGTGAA	GGCAAATATGGAAACATACGTGAA	0	24	1	GCTGTTCAATACAATGTTCTAGAAAAAG	GCTGTTCAATACAATGTCCTAGAAAAAG	GCTGTTCAATACAATGTTCTAGAAAAAG	1	28	1	AACTTCACGAGGGCTCCACATACACAG	AACTTCACGAGGGCTCCACATACACAG	AACTTCACGAGGGCTCCACATACACAG	0	27	2	1	1	0	0	1	7	2389	0.000418585
MK749884.1	LDT_RSV-A_M_1.1	1	GGCAAATATGGAAACATACGTGAATAAACTTCACGAGGGCTCCACATACACAGCTGCTGTTCAATACAATGTCCTAGAAAAAG	1	GGCAAATATGGAAACATACGTGAA	GGCAAATATGGAAACATACGTGAA	GGCAAATATGGAAACATACGTGAA	0	24	1	GCTGTTCAATACAATGTCCTAGAAAAAG	GCTGTTCAATACAATGTCCTAGAAAAAG	GCTGTTCAATACAATGTCCTAGAAAAAG	0	28	1	AACTTCACGAGGGCTCCACATACACAG	AACTTCACGAGGGCTCCACATACACAG	AACTTCACGAGGGCTCCACATACACAG	0	27	2	1	1	0	0	1	8	2389	0.000418585
PV178537.1	LDT_RSV-B_M_1.1	1	GGCAAATATGGAAACATACGTGAATAAACTTCACGAGGGCTCCACATACACAGCTGCTGTTCAATACAATGTCCTAGAAAAAG	1	GGCAAATATGGAAACATACGTGAA	GGCAAATATGGAAACATACGTGAA	GGCAAATATGGAAACATACGTGAA	0	24	1	GCTGTTCAATACAATGTTCTAGAAAAAG	GCTGTTCAATACAATGTCCTAGAAAAAG	GCTGTTCAATACAATGTTCTAGAAAAAG	1	28	1	AACTTCACGAGGGCTCCACATACACAG	AACTTCACGAGGGCTCCACATACACAG	AACTTCACGAGGGCTCCACATACACAG	0	27	2	1	1	0	0	1	7	2389	0.000418585
PV178537.1	LDT_RSV-A_M_1.1	1	GGCAAATATGGAAACATACGTGAATAAACTTCACGAGGGCTCCACATACACAGCTGCTGTTCAATACAATGTCCTAGAAAAAG	1	GGCAAATATGGAAACATACGTGAA	GGCAAATATGGAAACATACGTGAA	GGCAAATATGGAAACATACGTGAA	0	24	1	GCTGTTCAATACAATGTCCTAGAAAAAG	GCTGTTCAATACAATGTCCTAGAAAAAG	GCTGTTCAATACAATGTCCTAGAAAAAG	0	28	1	AACTTCACGAGGGCTCCACATACACAG	AACTTCACGAGGGCTCCACATACACAG	AACTTCACGAGGGCTCCACATACACAG	0	27	2	1	1	0	0	1	8	2389	0.000418585
PP970054.1	LDT_RSV-B_M_1.1	1	GGCAAATATGGAAACATACGTGAATAAACTTCACGAGGGCTCCACATACACAGCTGCTGTTCAATACAATGTCCTAGAAAAAG	1	GGCAAATATGGAAACATACGTGAA	GGCAAATATGGAAACATACGTGAA	GGCAAATATGGAAACATACGTGAA	0	24	1	GCTGTTCAATACAATGTTCTAGAAAAAG	GCTGTTCAATACAATGTCCTAGAAAAAG	GCTGTTCAATACAATGTTCTAGAAAAAG	1	28	1	AACTTCACGAGGGCTCCACATACACAG	AACTTCACGAGGGCTCCACATACACAG	AACTTCACGAGGGCTCCACATACACAG	0	27	2	1	1	0	0	1	7	2389	0.000418585
PP970054.1	LDT_RSV-A_M_1.1	1	GGCAAATATGGAAACATACGTGAATAAACTTCACGAGGGCTCCACATACACAGCTGCTGTTCAATACAATGTCCTAGAAAAAG	1	GGCAAATATGGAAACATACGTGAA	GGCAAATATGGAAACATACGTGAA	GGCAAATATGGAAACATACGTGAA	0	24	1	GCTGTTCAATACAATGTCCTAGAAAAAG	GCTGTTCAATACAATGTCCTAGAAAAAG	GCTGTTCAATACAATGTCCTAGAAAAAG	0	28	1	AACTTCACGAGGGCTCCACATACACAG	AACTTCACGAGGGCTCCACATACACAG	AACTTCACGAGGGCTCCACATACACAG	0	27	2	1	1	0	0	1	8	2389	0.000418585
PP376407.1	LDT_RSV-B_M_1.1	1	GGCAAATATGGAAACATACGTGAATAAACTTCACGAGGGCTCCACATACACAGCTGCTGTTCAATACAATGTCCTAGAAAAAG	1	GGCAAATATGGAAACATACGTGAA	GGCAAATATGGAAACATACGTGAA	GGCAAATATGGAAACATACGTGAA	0	24	1	GCTGTTCAATACAATGTTCTAGAAAAAG	GCTGTTCAATACAATGTCCTAGAAAAAG	GCTGTTCAATACAATGTTCTAGAAAAAG	1	28	1	AACTTCACGAGGGCTCCACATACACAG	AACTTCACGAGGGCTCCACATACACAG	AACTTCACGAGGGCTCCACATACACAG	0	27	2	1	1	0	0	1	7	2389	0.000418585
PP376407.1	LDT_RSV-A_M_1.1	1	GGCAAATATGGAAACATACGTGAATAAACTTCACGAGGGCTCCACATACACAGCTGCTGTTCAATACAATGTCCTAGAAAAAG	1	GGCAAATATGGAAACATACGTGAA	GGCAAATATGGAAACATACGTGAA	GGCAAATATGGAAACATACGTGAA	0	24	1	GCTGTTCAATACAATGTCCTAGAAAAAG	GCTGTTCAATACAATGTCCTAGAAAAAG	GCTGTTCAATACAATGTCCTAGAAAAAG	0	28	1	AACTTCACGAGGGCTCCACATACACAG	AACTTCACGAGGGCTCCACATACACAG	AACTTCACGAGGGCTCCACATACACAG	0	27	2	1	1	0	0	1	8	2389	0.000418585
PP376357.1	LDT_RSV-B_M_1.1	1	GGCAAATATGGAAACATACGTGAATAAACTTCACGAGGGCTCCACATACACAGCTGCTGTTCAATACAATGTCCTAGAAAAAG	1	GGCAAATATGGAAACATACGTGAA	GGCAAATATGGAAACATACGTGAA	GGCAAATATGGAAACATACGTGAA	0	24	1	GCTGTTCAATACAATGTTCTAGAAAAAG	GCTGTTCAATACAATGTCCTAGAAAAAG	GCTGTTCAATACAATGTTCTAGAAAAAG	1	28	1	AACTTCACGAGGGCTCCACATACACAG	AACTTCACGAGGGCTCCACATACACAG	AACTTCACGAGGGCTCCACATACACAG	0	27	2	1	1	0	0	1	7	2389	0.000418585
PP376357.1	LDT_RSV-A_M_1.1	1	GGCAAATATGGAAACATACGTGAATAAACTTCACGAGGGCTCCACATACACAGCTGCTGTTCAATACAATGTCCTAGAAAAAG	1	GGCAAATATGGAAACATACGTGAA	GGCAAATATGGAAACATACGTGAA	GGCAAATATGGAAACATACGTGAA	0	24	1	GCTGTTCAATACAATGTCCTAGAAAAAG	GCTGTTCAATACAATGTCCTAGAAAAAG	GCTGTTCAATACAATGTCCTAGAAAAAG	0	28	1	AACTTCACGAGGGCTCCACATACACAG	AACTTCACGAGGGCTCCACATACACAG	AACTTCACGAGGGCTCCACATACACAG	0	27	2	1	1	0	0	1	8	2389	0.000418585
PP376580.1	LDT_RSV-B_M_1.1	1	GGCAAATATGGAAACATACGTGAATAAACTTCACGAGGGCTCCACATACACAGCTGCTGTTCAATACAATGTCCTAGAAAAAG	1	GGCAAATATGGAAACATACGTGAA	GGCAAATATGGAAACATACGTGAA	GGCAAATATGGAAACATACGTGAA	0	24	1	GCTGTTCAATACAATGTTCTAGAAAAAG	GCTGTTCAATACAATGTCCTAGAAAAAG	GCTGTTCAATACAATGTTCTAGAAAAAG	1	28	1	AACTTCACGAGGGCTCCACATACACAG	AACTTCACGAGGGCTCCACATACACAG	AACTTCACGAGGGCTCCACATACACAG	0	27	2	1	1	0	0	1	7	2389	0.000418585
PP376580.1	LDT_RSV-A_M_1.1	1	GGCAAATATGGAAACATACGTGAATAAACTTCACGAGGGCTCCACATACACAGCTGCTGTTCAATACAATGTCCTAGAAAAAG	1	GGCAAATATGGAAACATACGTGAA	GGCAAATATGGAAACATACGTGAA	GGCAAATATGGAAACATACGTGAA	0	24	1	GCTGTTCAATACAATGTCCTAGAAAAAG	GCTGTTCAATACAATGTCCTAGAAAAAG	GCTGTTCAATACAATGTCCTAGAAAAAG	0	28	1	AACTTCACGAGGGCTCCACATACACAG	AACTTCACGAGGGCTCCACATACACAG	AACTTCACGAGGGCTCCACATACACAG	0	27	2	1	1	0	0	1	8	2389	0.000418585
KY460517.1	LDT_RSV-B_M_1.1	1	GGCAAATATGGAAACATACGTGAATAAACTTCACGAGGGCTCCACATACACAGCTGCTGTTCAATACAATGTCCTAGAAAAAG	1	GGCAAATATGGAAACATACGTGAA	GGCAAATATGGAAACATACGTGAA	GGCAAATATGGAAACATACGTGAA	0	24	1	GCTGTTCAATACAATGTTCTAGAAAAAG	GCTGTTCAATACAATGTCCTAGAAAAAG	GCTGTTCAATACAATGTTCTAGAAAAAG	1	28	1	AACTTCACGAGGGCTCCACATACACAG	AACTTCACGAGGGCTCCACATACACAG	AACTTCACGAGGGCTCCACATACACAG	0	27	2	1	1	0	0	1	7	2389	0.000418585
KY460517.1	LDT_RSV-A_M_1.1	1	GGCAAATATGGAAACATACGTGAATAAACTTCACGAGGGCTCCACATACACAGCTGCTGTTCAATACAATGTCCTAGAAAAAG	1	GGCAAATATGGAAACATACGTGAA	GGCAAATATGGAAACATACGTGAA	GGCAAATATGGAAACATACGTGAA	0	24	1	GCTGTTCAATACAATGTCCTAGAAAAAG	GCTGTTCAATACAATGTCCTAGAAAAAG	GCTGTTCAATACAATGTCCTAGAAAAAG	0	28	1	AACTTCACGAGGGCTCCACATACACAG	AACTTCACGAGGGCTCCACATACACAG	AACTTCACGAGGGCTCCACATACACAG	0	27	2	1	1	0	0	1	8	2389	0.000418585
KJ643494.1	LDT_RSV-B_M_1.1	1	GGCAAATATGGAAACATACGTGAACAAACTTCACGAAGGCTCCACATACACAGCTGCTGTTCAATACAATGTCCTAGAAAAAG	1	GGCAAATATGGAAACATACGTGAA	GGCAAATATGGAAACATACGTGAA	GGCAAATATGGAAACATACGTGAA	0	24	1	GCTGTTCAATACAATGTTCTAGAAAAAG	GCTGTTCAATACAATGTCCTAGAAAAAG	GCTGTTCAATACAATGTTCTAGAAAAAG	1	28	1	AACTTCACGAAGGCTCCACATACACAG	AACTTCACGAAGGCTCCACATACACAG	AACTTCACGAAGGCTCCACATACACAG	0	27	2	1	1	0	0	1	60	242	0.00413223
KJ643494.1	LDT_RSV-A_M_1.1	1	GGCAAATATGGAAACATACGTGAACAAACTTCACGAAGGCTCCACATACACAGCTGCTGTTCAATACAATGTCCTAGAAAAAG	1	GGCAAATATGGAAACATACGTGAA	GGCAAATATGGAAACATACGTGAA	GGCAAATATGGAAACATACGTGAA	0	24	1	GCTGTTCAATACAATGTCCTAGAAAAAG	GCTGTTCAATACAATGTCCTAGAAAAAG	GCTGTTCAATACAATGTCCTAGAAAAAG	0	28	1	AACTTCACGAAGGCTCCACATACACAG	AACTTCACGAAGGCTCCACATACACAG	AACTTCACGAAGGCTCCACATACACAG	0	27	2	1	1	0	0	1	74	242	0.00413223
PP495896.1	LDT_RSV-B_M_1.1	1	GGCAAATATGGAAACATACGTGAATAAACTTCACGAGGGCTCCACATACACAGCTGCTGTTCAATATAATGTCCTAGAAAAAG	1	GGCAAATATGGAAACATACGTGAA	GGCAAATATGGAAACATACGTGAA	GGCAAATATGGAAACATACGTGAA	0	24	1	GCTGTTCAATACAATGTTCTAGAAAAAG	GCTGTTCAATATAATGTCCTAGAAAAAG	GCTGTTCAATACAATGTTCTAGAAAAAG	2	28	1	AACTTCACGAGGGCTCCACATACACAG	AACTTCACGAGGGCTCCACATACACAG	AACTTCACGAGGGCTCCACATACACAG	0	27	2	1	1	0	0	1	21	8	0.125
PP495896.1	LDT_RSV-A_M_1.1	1	GGCAAATATGGAAACATACGTGAATAAACTTCACGAGGGCTCCACATACACAGCTGCTGTTCAATATAATGTCCTAGAAAAAG	1	GGCAAATATGGAAACATACGTGAA	GGCAAATATGGAAACATACGTGAA	GGCAAATATGGAAACATACGTGAA	0	24	1	GCTGTTCAATACAATGTCCTAGAAAAAG	GCTGTTCAATATAATGTCCTAGAAAAAG	GCTGTTCAATACAATGTCCTAGAAAAAG	1	28	1	AACTTCACGAGGGCTCCACATACACAG	AACTTCACGAGGGCTCCACATACACAG	AACTTCACGAGGGCTCCACATACACAG	0	27	2	1	1	0	0	1	22	8	0.125
PP376555.1	LDT_RSV-B_M_1.1	1	GGCAAATATGGAAACATACGTGAATAAACTTCACGAGGGCTCCACATACACAGCTGCTGTTCAATACAATGTCCTAGAAAAAG	1	GGCAAATATGGAAACATACGTGAA	GGCAAATATGGAAACATACGTGAA	GGCAAATATGGAAACATACGTGAA	0	24	1	GCTGTTCAATACAATGTTCTAGAAAAAG	GCTGTTCAATACAATGTCCTAGAAAAAG	GCTGTTCAATACAATGTTCTAGAAAAAG	1	28	1	AACTTCACGAGGGCTCCACATACACAG	AACTTCACGAGGGCTCCACATACACAG	AACTTCACGAGGGCTCCACATACACAG	0	27	2	1	1	0	0	1	7	2389	0.000418585
PP376555.1	LDT_RSV-A_M_1.1	1	GGCAAATATGGAAACATACGTGAATAAACTTCACGAGGGCTCCACATACACAGCTGCTGTTCAATACAATGTCCTAGAAAAAG	1	GGCAAATATGGAAACATACGTGAA	GGCAAATATGGAAACATACGTGAA	GGCAAATATGGAAACATACGTGAA	0	24	1	GCTGTTCAATACAATGTCCTAGAAAAAG	GCTGTTCAATACAATGTCCTAGAAAAAG	GCTGTTCAATACAATGTCCTAGAAAAAG	0	28	1	AACTTCACGAGGGCTCCACATACACAG	AACTTCACGAGGGCTCCACATACACAG	AACTTCACGAGGGCTCCACATACACAG	0	27	2	1	1	0	0	1	8	2389	0.000418585
PP974155.1	LDT_RSV-B_M_1.1	1	GGCAAATATGGAAACATACGTGAATAAACTTCACGAGGGCTCCACATACACAGCTGCTGTTCAATACAATGTCCTAGAAAAAG	1	GGCAAATATGGAAACATACGTGAA	GGCAAATATGGAAACATACGTGAA	GGCAAATATGGAAACATACGTGAA	0	24	1	GCTGTTCAATACAATGTTCTAGAAAAAG	GCTGTTCAATACAATGTCCTAGAAAAAG	GCTGTTCAATACAATGTTCTAGAAAAAG	1	28	1	AACTTCACGAGGGCTCCACATACACAG	AACTTCACGAGGGCTCCACATACACAG	AACTTCACGAGGGCTCCACATACACAG	0	27	2	1	1	0	0	1	7	2389	0.000418585
PP974155.1	LDT_RSV-A_M_1.1	1	GGCAAATATGGAAACATACGTGAATAAACTTCACGAGGGCTCCACATACACAGCTGCTGTTCAATACAATGTCCTAGAAAAAG	1	GGCAAATATGGAAACATACGTGAA	GGCAAATATGGAAACATACGTGAA	GGCAAATATGGAAACATACGTGAA	0	24	1	GCTGTTCAATACAATGTCCTAGAAAAAG	GCTGTTCAATACAATGTCCTAGAAAAAG	GCTGTTCAATACAATGTCCTAGAAAAAG	0	28	1	AACTTCACGAGGGCTCCACATACACAG	AACTTCACGAGGGCTCCACATACACAG	AACTTCACGAGGGCTCCACATACACAG	0	27	2	1	1	0	0	1	8	2389	0.000418585
PV367287.1	LDT_RSV-B_M_1.1	1	GGCAAATATGGAAACATACGTGAATAAACTTCACGAGGGCTCCACATACACAGCTGCTGTTCAATACAATGTCCTAGAAAAAG	1	GGCAAATATGGAAACATACGTGAA	GGCAAATATGGAAACATACGTGAA	GGCAAATATGGAAACATACGTGAA	0	24	1	GCTGTTCAATACAATGTTCTAGAAAAAG	GCTGTTCAATACAATGTCCTAGAAAAAG	GCTGTTCAATACAATGTTCTAGAAAAAG	1	28	1	AACTTCACGAGGGCTCCACATACACAG	AACTTCACGAGGGCTCCACATACACAG	AACTTCACGAGGGCTCCACATACACAG	0	27	2	1	1	0	0	1	7	2389	0.000418585
PV367287.1	LDT_RSV-A_M_1.1	1	GGCAAATATGGAAACATACGTGAATAAACTTCACGAGGGCTCCACATACACAGCTGCTGTTCAATACAATGTCCTAGAAAAAG	1	GGCAAATATGGAAACATACGTGAA	GGCAAATATGGAAACATACGTGAA	GGCAAATATGGAAACATACGTGAA	0	24	1	GCTGTTCAATACAATGTCCTAGAAAAAG	GCTGTTCAATACAATGTCCTAGAAAAAG	GCTGTTCAATACAATGTCCTAGAAAAAG	0	28	1	AACTTCACGAGGGCTCCACATACACAG	AACTTCACGAGGGCTCCACATACACAG	AACTTCACGAGGGCTCCACATACACAG	0	27	2	1	1	0	0	1	8	2389	0.000418585
KF973339.1	LDT_RSV-B_M_1.1	1	GGCAAATATGGAAACATACGTGAACAAACTTCACGAAGGCTCCACATACACAGCTGCTGTTCAATACAATGTCCTAGAAAAAG	1	GGCAAATATGGAAACATACGTGAA	GGCAAATATGGAAACATACGTGAA	GGCAAATATGGAAACATACGTGAA	0	24	1	GCTGTTCAATACAATGTTCTAGAAAAAG	GCTGTTCAATACAATGTCCTAGAAAAAG	GCTGTTCAATACAATGTTCTAGAAAAAG	1	28	1	AACTTCACGAAGGCTCCACATACACAG	AACTTCACGAAGGCTCCACATACACAG	AACTTCACGAAGGCTCCACATACACAG	0	27	2	1	1	0	0	1	60	242	0.00413223
KF973339.1	LDT_RSV-A_M_1.1	1	GGCAAATATGGAAACATACGTGAACAAACTTCACGAAGGCTCCACATACACAGCTGCTGTTCAATACAATGTCCTAGAAAAAG	1	GGCAAATATGGAAACATACGTGAA	GGCAAATATGGAAACATACGTGAA	GGCAAATATGGAAACATACGTGAA	0	24	1	GCTGTTCAATACAATGTCCTAGAAAAAG	GCTGTTCAATACAATGTCCTAGAAAAAG	GCTGTTCAATACAATGTCCTAGAAAAAG	0	28	1	AACTTCACGAAGGCTCCACATACACAG	AACTTCACGAAGGCTCCACATACACAG	AACTTCACGAAGGCTCCACATACACAG	0	27	2	1	1	0	0	1	74	242	0.00413223
PV178211.1	LDT_RSV-B_M_1.1	1	GGCAAATATGGAAACATACGTGAATAAACTTCACGAGGGCTCCACATACACAGCTGCTGTTCAATACAATGTCCTAGAAAAAG	1	GGCAAATATGGAAACATACGTGAA	GGCAAATATGGAAACATACGTGAA	GGCAAATATGGAAACATACGTGAA	0	24	1	GCTGTTCAATACAATGTTCTAGAAAAAG	GCTGTTCAATACAATGTCCTAGAAAAAG	GCTGTTCAATACAATGTTCTAGAAAAAG	1	28	1	AACTTCACGAGGGCTCCACATACACAG	AACTTCACGAGGGCTCCACATACACAG	AACTTCACGAGGGCTCCACATACACAG	0	27	2	1	1	0	0	1	7	2389	0.000418585
PV178211.1	LDT_RSV-A_M_1.1	1	GGCAAATATGGAAACATACGTGAATAAACTTCACGAGGGCTCCACATACACAGCTGCTGTTCAATACAATGTCCTAGAAAAAG	1	GGCAAATATGGAAACATACGTGAA	GGCAAATATGGAAACATACGTGAA	GGCAAATATGGAAACATACGTGAA	0	24	1	GCTGTTCAATACAATGTCCTAGAAAAAG	GCTGTTCAATACAATGTCCTAGAAAAAG	GCTGTTCAATACAATGTCCTAGAAAAAG	0	28	1	AACTTCACGAGGGCTCCACATACACAG	AACTTCACGAGGGCTCCACATACACAG	AACTTCACGAGGGCTCCACATACACAG	0	27	2	1	1	0	0	1	8	2389	0.000418585
PQ899897.1	LDT_RSV-B_M_1.1	1	GGCAAATATGGAAACATACGTGAATAAACTTCACGAGGGCTCCACATACACAGCTGCTGTTCAATACAATGTCCTAGAAAAAG	1	GGCAAATATGGAAACATACGTGAA	GGCAAATATGGAAACATACGTGAA	GGCAAATATGGAAACATACGTGAA	0	24	1	GCTGTTCAATACAATGTTCTAGAAAAAG	GCTGTTCAATACAATGTCCTAGAAAAAG	GCTGTTCAATACAATGTTCTAGAAAAAG	1	28	1	AACTTCACGAGGGCTCCACATACACAG	AACTTCACGAGGGCTCCACATACACAG	AACTTCACGAGGGCTCCACATACACAG	0	27	2	1	1	0	0	1	7	2389	0.000418585
PQ899897.1	LDT_RSV-A_M_1.1	1	GGCAAATATGGAAACATACGTGAATAAACTTCACGAGGGCTCCACATACACAGCTGCTGTTCAATACAATGTCCTAGAAAAAG	1	GGCAAATATGGAAACATACGTGAA	GGCAAATATGGAAACATACGTGAA	GGCAAATATGGAAACATACGTGAA	0	24	1	GCTGTTCAATACAATGTCCTAGAAAAAG	GCTGTTCAATACAATGTCCTAGAAAAAG	GCTGTTCAATACAATGTCCTAGAAAAAG	0	28	1	AACTTCACGAGGGCTCCACATACACAG	AACTTCACGAGGGCTCCACATACACAG	AACTTCACGAGGGCTCCACATACACAG	0	27	2	1	1	0	0	1	8	2389	0.000418585
MF001051.1	LDT_RSV-B_M_1.1	1	GGCAAATATGGAAACATACGTGAATAAACTTCACGAGGGCTCCACATACACAGCTGCTGTTCAATACAATGTCCTAGAAAAAG	1	GGCAAATATGGAAACATACGTGAA	GGCAAATATGGAAACATACGTGAA	GGCAAATATGGAAACATACGTGAA	0	24	1	GCTGTTCAATACAATGTTCTAGAAAAAG	GCTGTTCAATACAATGTCCTAGAAAAAG	GCTGTTCAATACAATGTTCTAGAAAAAG	1	28	1	AACTTCACGAGGGCTCCACATACACAG	AACTTCACGAGGGCTCCACATACACAG	AACTTCACGAGGGCTCCACATACACAG	0	27	2	1	1	0	0	1	7	2389	0.000418585
MF001051.1	LDT_RSV-A_M_1.1	1	GGCAAATATGGAAACATACGTGAATAAACTTCACGAGGGCTCCACATACACAGCTGCTGTTCAATACAATGTCCTAGAAAAAG	1	GGCAAATATGGAAACATACGTGAA	GGCAAATATGGAAACATACGTGAA	GGCAAATATGGAAACATACGTGAA	0	24	1	GCTGTTCAATACAATGTCCTAGAAAAAG	GCTGTTCAATACAATGTCCTAGAAAAAG	GCTGTTCAATACAATGTCCTAGAAAAAG	0	28	1	AACTTCACGAGGGCTCCACATACACAG	AACTTCACGAGGGCTCCACATACACAG	AACTTCACGAGGGCTCCACATACACAG	0	27	2	1	1	0	0	1	8	2389	0.000418585
PP376273.1	LDT_RSV-B_M_1.1	1	GGCAAATATGGAAACATACGTGAATAAACTTCACGAGGGCTCCACATACACAGCTGCTGTTCAATACAATGTCCTAGAAAAAG	1	GGCAAATATGGAAACATACGTGAA	GGCAAATATGGAAACATACGTGAA	GGCAAATATGGAAACATACGTGAA	0	24	1	GCTGTTCAATACAATGTTCTAGAAAAAG	GCTGTTCAATACAATGTCCTAGAAAAAG	GCTGTTCAATACAATGTTCTAGAAAAAG	1	28	1	AACTTCACGAGGGCTCCACATACACAG	AACTTCACGAGGGCTCCACATACACAG	AACTTCACGAGGGCTCCACATACACAG	0	27	2	1	1	0	0	1	7	2389	0.000418585
PP376273.1	LDT_RSV-A_M_1.1	1	GGCAAATATGGAAACATACGTGAATAAACTTCACGAGGGCTCCACATACACAGCTGCTGTTCAATACAATGTCCTAGAAAAAG	1	GGCAAATATGGAAACATACGTGAA	GGCAAATATGGAAACATACGTGAA	GGCAAATATGGAAACATACGTGAA	0	24	1	GCTGTTCAATACAATGTCCTAGAAAAAG	GCTGTTCAATACAATGTCCTAGAAAAAG	GCTGTTCAATACAATGTCCTAGAAAAAG	0	28	1	AACTTCACGAGGGCTCCACATACACAG	AACTTCACGAGGGCTCCACATACACAG	AACTTCACGAGGGCTCCACATACACAG	0	27	2	1	1	0	0	1	8	2389	0.000418585
LC862067.1	LDT_RSV-B_M_1.1	1	GGCAAATATGGAAACATACGTGAATAAACTTCACGAGGGCTCCACATACACAGCTGCTGTTCAATACAATGTCCTAGAAAAAG	1	GGCAAATATGGAAACATACGTGAA	GGCAAATATGGAAACATACGTGAA	GGCAAATATGGAAACATACGTGAA	0	24	1	GCTGTTCAATACAATGTTCTAGAAAAAG	GCTGTTCAATACAATGTCCTAGAAAAAG	GCTGTTCAATACAATGTTCTAGAAAAAG	1	28	1	AACTTCACGAGGGCTCCACATACACAG	AACTTCACGAGGGCTCCACATACACAG	AACTTCACGAGGGCTCCACATACACAG	0	27	2	1	1	0	0	1	7	2389	0.000418585
LC862067.1	LDT_RSV-A_M_1.1	1	GGCAAATATGGAAACATACGTGAATAAACTTCACGAGGGCTCCACATACACAGCTGCTGTTCAATACAATGTCCTAGAAAAAG	1	GGCAAATATGGAAACATACGTGAA	GGCAAATATGGAAACATACGTGAA	GGCAAATATGGAAACATACGTGAA	0	24	1	GCTGTTCAATACAATGTCCTAGAAAAAG	GCTGTTCAATACAATGTCCTAGAAAAAG	GCTGTTCAATACAATGTCCTAGAAAAAG	0	28	1	AACTTCACGAGGGCTCCACATACACAG	AACTTCACGAGGGCTCCACATACACAG	AACTTCACGAGGGCTCCACATACACAG	0	27	2	1	1	0	0	1	8	2389	0.000418585
PP376506.1	LDT_RSV-B_M_1.1	1	GGCAAATATGGAAACATACGTGAATAAACTTCACGAGGGCTCCACATACACAGCTGCTGTTCAATACAATGTCCTAGAAAAAG	1	GGCAAATATGGAAACATACGTGAA	GGCAAATATGGAAACATACGTGAA	GGCAAATATGGAAACATACGTGAA	0	24	1	GCTGTTCAATACAATGTTCTAGAAAAAG	GCTGTTCAATACAATGTCCTAGAAAAAG	GCTGTTCAATACAATGTTCTAGAAAAAG	1	28	1	AACTTCACGAGGGCTCCACATACACAG	AACTTCACGAGGGCTCCACATACACAG	AACTTCACGAGGGCTCCACATACACAG	0	27	2	1	1	0	0	1	7	2389	0.000418585
PP376506.1	LDT_RSV-A_M_1.1	1	GGCAAATATGGAAACATACGTGAATAAACTTCACGAGGGCTCCACATACACAGCTGCTGTTCAATACAATGTCCTAGAAAAAG	1	GGCAAATATGGAAACATACGTGAA	GGCAAATATGGAAACATACGTGAA	GGCAAATATGGAAACATACGTGAA	0	24	1	GCTGTTCAATACAATGTCCTAGAAAAAG	GCTGTTCAATACAATGTCCTAGAAAAAG	GCTGTTCAATACAATGTCCTAGAAAAAG	0	28	1	AACTTCACGAGGGCTCCACATACACAG	AACTTCACGAGGGCTCCACATACACAG	AACTTCACGAGGGCTCCACATACACAG	0	27	2	1	1	0	0	1	8	2389	0.000418585
PP376638.1	LDT_RSV-B_M_1.1	1	GGCAAATATGGAAACATACGTGAACAAACTTCACGAGGGCTCCACATACACAGCTGCTGTTCAATACAATGTCCTAGAAAAAG	1	GGCAAATATGGAAACATACGTGAA	GGCAAATATGGAAACATACGTGAA	GGCAAATATGGAAACATACGTGAA	0	24	1	GCTGTTCAATACAATGTTCTAGAAAAAG	GCTGTTCAATACAATGTCCTAGAAAAAG	GCTGTTCAATACAATGTTCTAGAAAAAG	1	28	1	AACTTCACGAGGGCTCCACATACACAG	AACTTCACGAGGGCTCCACATACACAG	AACTTCACGAGGGCTCCACATACACAG	0	27	2	1	1	0	0	1	32	249	0.00401606
PP376638.1	LDT_RSV-A_M_1.1	1	GGCAAATATGGAAACATACGTGAACAAACTTCACGAGGGCTCCACATACACAGCTGCTGTTCAATACAATGTCCTAGAAAAAG	1	GGCAAATATGGAAACATACGTGAA	GGCAAATATGGAAACATACGTGAA	GGCAAATATGGAAACATACGTGAA	0	24	1	GCTGTTCAATACAATGTCCTAGAAAAAG	GCTGTTCAATACAATGTCCTAGAAAAAG	GCTGTTCAATACAATGTCCTAGAAAAAG	0	28	1	AACTTCACGAGGGCTCCACATACACAG	AACTTCACGAGGGCTCCACATACACAG	AACTTCACGAGGGCTCCACATACACAG	0	27	2	1	1	0	0	1	37	249	0.00401606
OK649665.1	LDT_RSV-B_M_1.1	1	GGCAAATATGGAAACATACGTGAACAAACTTCACGAGGGCTCCACATACACAGCTGCTGTTCAATACAATGTCCTAGAAAAAG	1	GGCAAATATGGAAACATACGTGAA	GGCAAATATGGAAACATACGTGAA	GGCAAATATGGAAACATACGTGAA	0	24	1	GCTGTTCAATACAATGTTCTAGAAAAAG	GCTGTTCAATACAATGTCCTAGAAAAAG	GCTGTTCAATACAATGTTCTAGAAAAAG	1	28	1	AACTTCACGAGGGCTCCACATACACAG	AACTTCACGAGGGCTCCACATACACAG	AACTTCACGAGGGCTCCACATACACAG	0	27	2	1	1	0	0	1	32	249	0.00401606
OK649665.1	LDT_RSV-A_M_1.1	1	GGCAAATATGGAAACATACGTGAACAAACTTCACGAGGGCTCCACATACACAGCTGCTGTTCAATACAATGTCCTAGAAAAAG	1	GGCAAATATGGAAACATACGTGAA	GGCAAATATGGAAACATACGTGAA	GGCAAATATGGAAACATACGTGAA	0	24	1	GCTGTTCAATACAATGTCCTAGAAAAAG	GCTGTTCAATACAATGTCCTAGAAAAAG	GCTGTTCAATACAATGTCCTAGAAAAAG	0	28	1	AACTTCACGAGGGCTCCACATACACAG	AACTTCACGAGGGCTCCACATACACAG	AACTTCACGAGGGCTCCACATACACAG	0	27	2	1	1	0	0	1	37	249	0.00401606
OR795363.1	LDT_RSV-B_M_1.1	1	GGCAAATATGGAAACATACGTGAATAAACTTCACGAGGGCTCCACATACACAGCTGCTGTTCAATACAATGTCCTAGAAAAAG	1	GGCAAATATGGAAACATACGTGAA	GGCAAATATGGAAACATACGTGAA	GGCAAATATGGAAACATACGTGAA	0	24	1	GCTGTTCAATACAATGTTCTAGAAAAAG	GCTGTTCAATACAATGTCCTAGAAAAAG	GCTGTTCAATACAATGTTCTAGAAAAAG	1	28	1	AACTTCACGAGGGCTCCACATACACAG	AACTTCACGAGGGCTCCACATACACAG	AACTTCACGAGGGCTCCACATACACAG	0	27	2	1	1	0	0	1	7	2389	0.000418585
OR795363.1	LDT_RSV-A_M_1.1	1	GGCAAATATGGAAACATACGTGAATAAACTTCACGAGGGCTCCACATACACAGCTGCTGTTCAATACAATGTCCTAGAAAAAG	1	GGCAAATATGGAAACATACGTGAA	GGCAAATATGGAAACATACGTGAA	GGCAAATATGGAAACATACGTGAA	0	24	1	GCTGTTCAATACAATGTCCTAGAAAAAG	GCTGTTCAATACAATGTCCTAGAAAAAG	GCTGTTCAATACAATGTCCTAGAAAAAG	0	28	1	AACTTCACGAGGGCTCCACATACACAG	AACTTCACGAGGGCTCCACATACACAG	AACTTCACGAGGGCTCCACATACACAG	0	27	2	1	1	0	0	1	8	2389	0.000418585
PP377558.1	LDT_RSV-B_M_1.1	1	GGCAAATATGGAAACATACGTGAATAAACTTCACGAGGGCTCCACATACACAGCTGCTGTTCAATACAATGTCCTAGAAAAAG	1	GGCAAATATGGAAACATACGTGAA	GGCAAATATGGAAACATACGTGAA	GGCAAATATGGAAACATACGTGAA	0	24	1	GCTGTTCAATACAATGTTCTAGAAAAAG	GCTGTTCAATACAATGTCCTAGAAAAAG	GCTGTTCAATACAATGTTCTAGAAAAAG	1	28	1	AACTTCACGAGGGCTCCACATACACAG	AACTTCACGAGGGCTCCACATACACAG	AACTTCACGAGGGCTCCACATACACAG	0	27	2	1	1	0	0	1	7	2389	0.000418585
PP377558.1	LDT_RSV-A_M_1.1	1	GGCAAATATGGAAACATACGTGAATAAACTTCACGAGGGCTCCACATACACAGCTGCTGTTCAATACAATGTCCTAGAAAAAG	1	GGCAAATATGGAAACATACGTGAA	GGCAAATATGGAAACATACGTGAA	GGCAAATATGGAAACATACGTGAA	0	24	1	GCTGTTCAATACAATGTCCTAGAAAAAG	GCTGTTCAATACAATGTCCTAGAAAAAG	GCTGTTCAATACAATGTCCTAGAAAAAG	0	28	1	AACTTCACGAGGGCTCCACATACACAG	AACTTCACGAGGGCTCCACATACACAG	AACTTCACGAGGGCTCCACATACACAG	0	27	2	1	1	0	0	1	8	2389	0.000418585
PP376778.1	LDT_RSV-B_M_1.1	1	GGCAAATATGGAAACATACGTGAATAAACTTCACGAGGGCTCCACATACACAGCTGCTGTTCAATACAATGTCCTAGAAAAAG	1	GGCAAATATGGAAACATACGTGAA	GGCAAATATGGAAACATACGTGAA	GGCAAATATGGAAACATACGTGAA	0	24	1	GCTGTTCAATACAATGTTCTAGAAAAAG	GCTGTTCAATACAATGTCCTAGAAAAAG	GCTGTTCAATACAATGTTCTAGAAAAAG	1	28	1	AACTTCACGAGGGCTCCACATACACAG	AACTTCACGAGGGCTCCACATACACAG	AACTTCACGAGGGCTCCACATACACAG	0	27	2	1	1	0	0	1	7	2389	0.000418585
PP376778.1	LDT_RSV-A_M_1.1	1	GGCAAATATGGAAACATACGTGAATAAACTTCACGAGGGCTCCACATACACAGCTGCTGTTCAATACAATGTCCTAGAAAAAG	1	GGCAAATATGGAAACATACGTGAA	GGCAAATATGGAAACATACGTGAA	GGCAAATATGGAAACATACGTGAA	0	24	1	GCTGTTCAATACAATGTCCTAGAAAAAG	GCTGTTCAATACAATGTCCTAGAAAAAG	GCTGTTCAATACAATGTCCTAGAAAAAG	0	28	1	AACTTCACGAGGGCTCCACATACACAG	AACTTCACGAGGGCTCCACATACACAG	AACTTCACGAGGGCTCCACATACACAG	0	27	2	1	1	0	0	1	8	2389	0.000418585
PP352293.1	LDT_RSV-B_M_1.1	1	GGCAAATATGGAAACATACGTGAATAAACTTCACGAGGGCTCCACATACACAGCTGCTGTTCAATACAATGTCCTAGAAAAAG	1	GGCAAATATGGAAACATACGTGAA	GGCAAATATGGAAACATACGTGAA	GGCAAATATGGAAACATACGTGAA	0	24	1	GCTGTTCAATACAATGTTCTAGAAAAAG	GCTGTTCAATACAATGTCCTAGAAAAAG	GCTGTTCAATACAATGTTCTAGAAAAAG	1	28	1	AACTTCACGAGGGCTCCACATACACAG	AACTTCACGAGGGCTCCACATACACAG	AACTTCACGAGGGCTCCACATACACAG	0	27	2	1	1	0	0	1	7	2389	0.000418585
PP352293.1	LDT_RSV-A_M_1.1	1	GGCAAATATGGAAACATACGTGAATAAACTTCACGAGGGCTCCACATACACAGCTGCTGTTCAATACAATGTCCTAGAAAAAG	1	GGCAAATATGGAAACATACGTGAA	GGCAAATATGGAAACATACGTGAA	GGCAAATATGGAAACATACGTGAA	0	24	1	GCTGTTCAATACAATGTCCTAGAAAAAG	GCTGTTCAATACAATGTCCTAGAAAAAG	GCTGTTCAATACAATGTCCTAGAAAAAG	0	28	1	AACTTCACGAGGGCTCCACATACACAG	AACTTCACGAGGGCTCCACATACACAG	AACTTCACGAGGGCTCCACATACACAG	0	27	2	1	1	0	0	1	8	2389	0.000418585
PP376501.1	LDT_RSV-B_M_1.1	1	GGCAAATATGGAAACATACGTGAACAAACTTCACGAGGGCTCCACATACACAGCTGCTGTCCAATACAATGTCCTAGAAAAAG	1	GGCAAATATGGAAACATACGTGAA	GGCAAATATGGAAACATACGTGAA	GGCAAATATGGAAACATACGTGAA	0	24	1	GCTGTCCAATACAATGTTCTAGAAAAAG	GCTGTCCAATACAATGTCCTAGAAAAAG	GCTGTCCAATACAATGTTCTAGAAAAAG	1	28	1	AACTTCACGAGGGCTCCACATACACAG	AACTTCACGAGGGCTCCACATACACAG	AACTTCACGAGGGCTCCACATACACAG	0	27	2	1	1	0	0	1	51	26	0.0384615
PP376501.1	LDT_RSV-A_M_1.1	1	GGCAAATATGGAAACATACGTGAACAAACTTCACGAGGGCTCCACATACACAGCTGCTGTCCAATACAATGTCCTAGAAAAAG	1	GGCAAATATGGAAACATACGTGAA	GGCAAATATGGAAACATACGTGAA	GGCAAATATGGAAACATACGTGAA	0	24	1	GCTGTTCAATACAATGTCCTAGAAAAAG	GCTGTCCAATACAATGTCCTAGAAAAAG	GCTGTTCAATACAATGTCCTAGAAAAAG	1	28	1	AACTTCACGAGGGCTCCACATACACAG	AACTTCACGAGGGCTCCACATACACAG	AACTTCACGAGGGCTCCACATACACAG	0	27	2	1	1	0	0	1	40	26	0.0384615
OR795450.1	LDT_RSV-B_M_1.1	1	GGCAAATATGGAAACATACGTGAATAAACTTCACGAGGGCTCCACATACACAGCTGCTGTTCAATACAATGTCCTAGAAAAAG	1	GGCAAATATGGAAACATACGTGAA	GGCAAATATGGAAACATACGTGAA	GGCAAATATGGAAACATACGTGAA	0	24	1	GCTGTTCAATACAATGTTCTAGAAAAAG	GCTGTTCAATACAATGTCCTAGAAAAAG	GCTGTTCAATACAATGTTCTAGAAAAAG	1	28	1	AACTTCACGAGGGCTCCACATACACAG	AACTTCACGAGGGCTCCACATACACAG	AACTTCACGAGGGCTCCACATACACAG	0	27	2	1	1	0	0	1	7	2389	0.000418585
OR795450.1	LDT_RSV-A_M_1.1	1	GGCAAATATGGAAACATACGTGAATAAACTTCACGAGGGCTCCACATACACAGCTGCTGTTCAATACAATGTCCTAGAAAAAG	1	GGCAAATATGGAAACATACGTGAA	GGCAAATATGGAAACATACGTGAA	GGCAAATATGGAAACATACGTGAA	0	24	1	GCTGTTCAATACAATGTCCTAGAAAAAG	GCTGTTCAATACAATGTCCTAGAAAAAG	GCTGTTCAATACAATGTCCTAGAAAAAG	0	28	1	AACTTCACGAGGGCTCCACATACACAG	AACTTCACGAGGGCTCCACATACACAG	AACTTCACGAGGGCTCCACATACACAG	0	27	2	1	1	0	0	1	8	2389	0.000418585
OP320393.1	LDT_RSV-B_M_1.1	1	GGCAAATATGGAAACATACGTGAATAAACTTCACGAGGGCTCCACATACACAGCTGCTGTTCAATACAATGTCCTAGAAAAAG	1	GGCAAATATGGAAACATACGTGAA	GGCAAATATGGAAACATACGTGAA	GGCAAATATGGAAACATACGTGAA	0	24	1	GCTGTTCAATACAATGTTCTAGAAAAAG	GCTGTTCAATACAATGTCCTAGAAAAAG	GCTGTTCAATACAATGTTCTAGAAAAAG	1	28	1	AACTTCACGAGGGCTCCACATACACAG	AACTTCACGAGGGCTCCACATACACAG	AACTTCACGAGGGCTCCACATACACAG	0	27	2	1	1	0	0	1	7	2389	0.000418585
OP320393.1	LDT_RSV-A_M_1.1	1	GGCAAATATGGAAACATACGTGAATAAACTTCACGAGGGCTCCACATACACAGCTGCTGTTCAATACAATGTCCTAGAAAAAG	1	GGCAAATATGGAAACATACGTGAA	GGCAAATATGGAAACATACGTGAA	GGCAAATATGGAAACATACGTGAA	0	24	1	GCTGTTCAATACAATGTCCTAGAAAAAG	GCTGTTCAATACAATGTCCTAGAAAAAG	GCTGTTCAATACAATGTCCTAGAAAAAG	0	28	1	AACTTCACGAGGGCTCCACATACACAG	AACTTCACGAGGGCTCCACATACACAG	AACTTCACGAGGGCTCCACATACACAG	0	27	2	1	1	0	0	1	8	2389	0.000418585
MH182049.1	LDT_RSV-B_M_1.1	1	GGCAAATATGGAAACATACGTGAATAAACTTCACGAGGGCTCCACATACACAGCTGCTGTTCAATACAATGTCCTAGAAAAAG	1	GGCAAATATGGAAACATACGTGAA	GGCAAATATGGAAACATACGTGAA	GGCAAATATGGAAACATACGTGAA	0	24	1	GCTGTTCAATACAATGTTCTAGAAAAAG	GCTGTTCAATACAATGTCCTAGAAAAAG	GCTGTTCAATACAATGTTCTAGAAAAAG	1	28	1	AACTTCACGAGGGCTCCACATACACAG	AACTTCACGAGGGCTCCACATACACAG	AACTTCACGAGGGCTCCACATACACAG	0	27	2	1	1	0	0	1	7	2389	0.000418585
MH182049.1	LDT_RSV-A_M_1.1	1	GGCAAATATGGAAACATACGTGAATAAACTTCACGAGGGCTCCACATACACAGCTGCTGTTCAATACAATGTCCTAGAAAAAG	1	GGCAAATATGGAAACATACGTGAA	GGCAAATATGGAAACATACGTGAA	GGCAAATATGGAAACATACGTGAA	0	24	1	GCTGTTCAATACAATGTCCTAGAAAAAG	GCTGTTCAATACAATGTCCTAGAAAAAG	GCTGTTCAATACAATGTCCTAGAAAAAG	0	28	1	AACTTCACGAGGGCTCCACATACACAG	AACTTCACGAGGGCTCCACATACACAG	AACTTCACGAGGGCTCCACATACACAG	0	27	2	1	1	0	0	1	8	2389	0.000418585
PP376684.1	LDT_RSV-B_M_1.1	1	GGCAAATATGGAAACATACGTGAATAAACTTCACGAGGGCTCCACATACACAGCTGCTGTTCAATACAATGTCCTAGAAAAAG	1	GGCAAATATGGAAACATACGTGAA	GGCAAATATGGAAACATACGTGAA	GGCAAATATGGAAACATACGTGAA	0	24	1	GCTGTTCAATACAATGTTCTAGAAAAAG	GCTGTTCAATACAATGTCCTAGAAAAAG	GCTGTTCAATACAATGTTCTAGAAAAAG	1	28	1	AACTTCACGAGGGCTCCACATACACAG	AACTTCACGAGGGCTCCACATACACAG	AACTTCACGAGGGCTCCACATACACAG	0	27	2	1	1	0	0	1	7	2389	0.000418585
PP376684.1	LDT_RSV-A_M_1.1	1	GGCAAATATGGAAACATACGTGAATAAACTTCACGAGGGCTCCACATACACAGCTGCTGTTCAATACAATGTCCTAGAAAAAG	1	GGCAAATATGGAAACATACGTGAA	GGCAAATATGGAAACATACGTGAA	GGCAAATATGGAAACATACGTGAA	0	24	1	GCTGTTCAATACAATGTCCTAGAAAAAG	GCTGTTCAATACAATGTCCTAGAAAAAG	GCTGTTCAATACAATGTCCTAGAAAAAG	0	28	1	AACTTCACGAGGGCTCCACATACACAG	AACTTCACGAGGGCTCCACATACACAG	AACTTCACGAGGGCTCCACATACACAG	0	27	2	1	1	0	0	1	8	2389	0.000418585
OR143223.1	LDT_RSV-B_M_1.1	1	GGCAAATATGGAAACATACGTGAATAAACTTCACGAGGGCTCCACATACACAGCTGCTGTTCAATACAATGTCCTAGAAAAAG	1	GGCAAATATGGAAACATACGTGAA	GGCAAATATGGAAACATACGTGAA	GGCAAATATGGAAACATACGTGAA	0	24	1	GCTGTTCAATACAATGTTCTAGAAAAAG	GCTGTTCAATACAATGTCCTAGAAAAAG	GCTGTTCAATACAATGTTCTAGAAAAAG	1	28	1	AACTTCACGAGGGCTCCACATACACAG	AACTTCACGAGGGCTCCACATACACAG	AACTTCACGAGGGCTCCACATACACAG	0	27	2	1	1	0	0	1	7	2389	0.000418585
OR143223.1	LDT_RSV-A_M_1.1	1	GGCAAATATGGAAACATACGTGAATAAACTTCACGAGGGCTCCACATACACAGCTGCTGTTCAATACAATGTCCTAGAAAAAG	1	GGCAAATATGGAAACATACGTGAA	GGCAAATATGGAAACATACGTGAA	GGCAAATATGGAAACATACGTGAA	0	24	1	GCTGTTCAATACAATGTCCTAGAAAAAG	GCTGTTCAATACAATGTCCTAGAAAAAG	GCTGTTCAATACAATGTCCTAGAAAAAG	0	28	1	AACTTCACGAGGGCTCCACATACACAG	AACTTCACGAGGGCTCCACATACACAG	AACTTCACGAGGGCTCCACATACACAG	0	27	2	1	1	0	0	1	8	2389	0.000418585
PP376746.1	LDT_RSV-B_M_1.1	1	GGCAAATATGGAAACATACGTGAATAAACTTCACGAGGGCTCCACATACACAGCTGCTGTTCAATACAATGTCCTAGAAAAAG	1	GGCAAATATGGAAACATACGTGAA	GGCAAATATGGAAACATACGTGAA	GGCAAATATGGAAACATACGTGAA	0	24	1	GCTGTTCAATACAATGTTCTAGAAAAAG	GCTGTTCAATACAATGTCCTAGAAAAAG	GCTGTTCAATACAATGTTCTAGAAAAAG	1	28	1	AACTTCACGAGGGCTCCACATACACAG	AACTTCACGAGGGCTCCACATACACAG	AACTTCACGAGGGCTCCACATACACAG	0	27	2	1	1	0	0	1	7	2389	0.000418585
PP376746.1	LDT_RSV-A_M_1.1	1	GGCAAATATGGAAACATACGTGAATAAACTTCACGAGGGCTCCACATACACAGCTGCTGTTCAATACAATGTCCTAGAAAAAG	1	GGCAAATATGGAAACATACGTGAA	GGCAAATATGGAAACATACGTGAA	GGCAAATATGGAAACATACGTGAA	0	24	1	GCTGTTCAATACAATGTCCTAGAAAAAG	GCTGTTCAATACAATGTCCTAGAAAAAG	GCTGTTCAATACAATGTCCTAGAAAAAG	0	28	1	AACTTCACGAGGGCTCCACATACACAG	AACTTCACGAGGGCTCCACATACACAG	AACTTCACGAGGGCTCCACATACACAG	0	27	2	1	1	0	0	1	8	2389	0.000418585
MZ515929.1	LDT_RSV-B_M_1.1	1	GGCAAATATGGAAACATACGTGAATAAACTTCACGAGGGCTCCACATACACAGCTGCTGTTCAATACAATGTCCTAGAAAAAG	1	GGCAAATATGGAAACATACGTGAA	GGCAAATATGGAAACATACGTGAA	GGCAAATATGGAAACATACGTGAA	0	24	1	GCTGTTCAATACAATGTTCTAGAAAAAG	GCTGTTCAATACAATGTCCTAGAAAAAG	GCTGTTCAATACAATGTTCTAGAAAAAG	1	28	1	AACTTCACGAGGGCTCCACATACACAG	AACTTCACGAGGGCTCCACATACACAG	AACTTCACGAGGGCTCCACATACACAG	0	27	2	1	1	0	0	1	7	2389	0.000418585
MZ515929.1	LDT_RSV-A_M_1.1	1	GGCAAATATGGAAACATACGTGAATAAACTTCACGAGGGCTCCACATACACAGCTGCTGTTCAATACAATGTCCTAGAAAAAG	1	GGCAAATATGGAAACATACGTGAA	GGCAAATATGGAAACATACGTGAA	GGCAAATATGGAAACATACGTGAA	0	24	1	GCTGTTCAATACAATGTCCTAGAAAAAG	GCTGTTCAATACAATGTCCTAGAAAAAG	GCTGTTCAATACAATGTCCTAGAAAAAG	0	28	1	AACTTCACGAGGGCTCCACATACACAG	AACTTCACGAGGGCTCCACATACACAG	AACTTCACGAGGGCTCCACATACACAG	0	27	2	1	1	0	0	1	8	2389	0.000418585
PP845216.1	LDT_RSV-B_M_1.1	1	GGCAAATATGGAAACATACGTGAATAAACTTCACGAGGGCTCCACATACACAGCTGCTGTTCAATACAATGTCCTAGAAAAAG	1	GGCAAATATGGAAACATACGTGAA	GGCAAATATGGAAACATACGTGAA	GGCAAATATGGAAACATACGTGAA	0	24	1	GCTGTTCAATACAATGTTCTAGAAAAAG	GCTGTTCAATACAATGTCCTAGAAAAAG	GCTGTTCAATACAATGTTCTAGAAAAAG	1	28	1	AACTTCACGAGGGCTCCACATACACAG	AACTTCACGAGGGCTCCACATACACAG	AACTTCACGAGGGCTCCACATACACAG	0	27	2	1	1	0	0	1	7	2389	0.000418585
PP845216.1	LDT_RSV-A_M_1.1	1	GGCAAATATGGAAACATACGTGAATAAACTTCACGAGGGCTCCACATACACAGCTGCTGTTCAATACAATGTCCTAGAAAAAG	1	GGCAAATATGGAAACATACGTGAA	GGCAAATATGGAAACATACGTGAA	GGCAAATATGGAAACATACGTGAA	0	24	1	GCTGTTCAATACAATGTCCTAGAAAAAG	GCTGTTCAATACAATGTCCTAGAAAAAG	GCTGTTCAATACAATGTCCTAGAAAAAG	0	28	1	AACTTCACGAGGGCTCCACATACACAG	AACTTCACGAGGGCTCCACATACACAG	AACTTCACGAGGGCTCCACATACACAG	0	27	2	1	1	0	0	1	8	2389	0.000418585
OQ261747.1	LDT_RSV-B_M_1.1	1	GGCAAATATGGAAACATACGTGAATAAACTTCACGAGGGCTCCACATACACAGCTGCTGTTCAATACAATGTCCTAGAAAAAG	1	GGCAAATATGGAAACATACGTGAA	GGCAAATATGGAAACATACGTGAA	GGCAAATATGGAAACATACGTGAA	0	24	1	GCTGTTCAATACAATGTTCTAGAAAAAG	GCTGTTCAATACAATGTCCTAGAAAAAG	GCTGTTCAATACAATGTTCTAGAAAAAG	1	28	1	AACTTCACGAGGGCTCCACATACACAG	AACTTCACGAGGGCTCCACATACACAG	AACTTCACGAGGGCTCCACATACACAG	0	27	2	1	1	0	0	1	7	2389	0.000418585
OQ261747.1	LDT_RSV-A_M_1.1	1	GGCAAATATGGAAACATACGTGAATAAACTTCACGAGGGCTCCACATACACAGCTGCTGTTCAATACAATGTCCTAGAAAAAG	1	GGCAAATATGGAAACATACGTGAA	GGCAAATATGGAAACATACGTGAA	GGCAAATATGGAAACATACGTGAA	0	24	1	GCTGTTCAATACAATGTCCTAGAAAAAG	GCTGTTCAATACAATGTCCTAGAAAAAG	GCTGTTCAATACAATGTCCTAGAAAAAG	0	28	1	AACTTCACGAGGGCTCCACATACACAG	AACTTCACGAGGGCTCCACATACACAG	AACTTCACGAGGGCTCCACATACACAG	0	27	2	1	1	0	0	1	8	2389	0.000418585
MH181902.1	LDT_RSV-B_M_1.1	1	GGCAAATATGGAAACATACGTGAACAAACTTCACGAGGGCTCCACATACACAGCTGCTGTTCAATACAATGTCCTAGAAAAAG	1	GGCAAATATGGAAACATACGTGAA	GGCAAATATGGAAACATACGTGAA	GGCAAATATGGAAACATACGTGAA	0	24	1	GCTGTTCAATACAATGTTCTAGAAAAAG	GCTGTTCAATACAATGTCCTAGAAAAAG	GCTGTTCAATACAATGTTCTAGAAAAAG	1	28	1	AACTTCACGAGGGCTCCACATACACAG	AACTTCACGAGGGCTCCACATACACAG	AACTTCACGAGGGCTCCACATACACAG	0	27	2	1	1	0	0	1	32	249	0.00401606
MH181902.1	LDT_RSV-A_M_1.1	1	GGCAAATATGGAAACATACGTGAACAAACTTCACGAGGGCTCCACATACACAGCTGCTGTTCAATACAATGTCCTAGAAAAAG	1	GGCAAATATGGAAACATACGTGAA	GGCAAATATGGAAACATACGTGAA	GGCAAATATGGAAACATACGTGAA	0	24	1	GCTGTTCAATACAATGTCCTAGAAAAAG	GCTGTTCAATACAATGTCCTAGAAAAAG	GCTGTTCAATACAATGTCCTAGAAAAAG	0	28	1	AACTTCACGAGGGCTCCACATACACAG	AACTTCACGAGGGCTCCACATACACAG	AACTTCACGAGGGCTCCACATACACAG	0	27	2	1	1	0	0	1	37	249	0.00401606
PP376335.1	LDT_RSV-B_M_1.1	1	GGCAAATATGGAAACATACGTGAATAAACTTCACGAGGGCTCCACATACACAGCTGCTGTTCAATACAATGTCCTAGAAAAAG	1	GGCAAATATGGAAACATACGTGAA	GGCAAATATGGAAACATACGTGAA	GGCAAATATGGAAACATACGTGAA	0	24	1	GCTGTTCAATACAATGTTCTAGAAAAAG	GCTGTTCAATACAATGTCCTAGAAAAAG	GCTGTTCAATACAATGTTCTAGAAAAAG	1	28	1	AACTTCACGAGGGCTCCACATACACAG	AACTTCACGAGGGCTCCACATACACAG	AACTTCACGAGGGCTCCACATACACAG	0	27	2	1	1	0	0	1	7	2389	0.000418585
PP376335.1	LDT_RSV-A_M_1.1	1	GGCAAATATGGAAACATACGTGAATAAACTTCACGAGGGCTCCACATACACAGCTGCTGTTCAATACAATGTCCTAGAAAAAG	1	GGCAAATATGGAAACATACGTGAA	GGCAAATATGGAAACATACGTGAA	GGCAAATATGGAAACATACGTGAA	0	24	1	GCTGTTCAATACAATGTCCTAGAAAAAG	GCTGTTCAATACAATGTCCTAGAAAAAG	GCTGTTCAATACAATGTCCTAGAAAAAG	0	28	1	AACTTCACGAGGGCTCCACATACACAG	AACTTCACGAGGGCTCCACATACACAG	AACTTCACGAGGGCTCCACATACACAG	0	27	2	1	1	0	0	1	8	2389	0.000418585
PP376713.1	LDT_RSV-B_M_1.1	1	GGCAAATATGGAAACATACGTGAATAAACTTCACGAGGGCTCCACATACACAGCTGCTGTTCAATACAATGTCCTAGAAAAAG	1	GGCAAATATGGAAACATACGTGAA	GGCAAATATGGAAACATACGTGAA	GGCAAATATGGAAACATACGTGAA	0	24	1	GCTGTTCAATACAATGTTCTAGAAAAAG	GCTGTTCAATACAATGTCCTAGAAAAAG	GCTGTTCAATACAATGTTCTAGAAAAAG	1	28	1	AACTTCACGAGGGCTCCACATACACAG	AACTTCACGAGGGCTCCACATACACAG	AACTTCACGAGGGCTCCACATACACAG	0	27	2	1	1	0	0	1	7	2389	0.000418585
PP376713.1	LDT_RSV-A_M_1.1	1	GGCAAATATGGAAACATACGTGAATAAACTTCACGAGGGCTCCACATACACAGCTGCTGTTCAATACAATGTCCTAGAAAAAG	1	GGCAAATATGGAAACATACGTGAA	GGCAAATATGGAAACATACGTGAA	GGCAAATATGGAAACATACGTGAA	0	24	1	GCTGTTCAATACAATGTCCTAGAAAAAG	GCTGTTCAATACAATGTCCTAGAAAAAG	GCTGTTCAATACAATGTCCTAGAAAAAG	0	28	1	AACTTCACGAGGGCTCCACATACACAG	AACTTCACGAGGGCTCCACATACACAG	AACTTCACGAGGGCTCCACATACACAG	0	27	2	1	1	0	0	1	8	2389	0.000418585
LC862072.1	LDT_RSV-B_M_1.1	1	GGCAAATATGGAAACATACGTGAATAAACTTCACGAGGGCTCCACATACACAGCTGCTGTTCAATACAATGTCCTAGAAAAAG	1	GGCAAATATGGAAACATACGTGAA	GGCAAATATGGAAACATACGTGAA	GGCAAATATGGAAACATACGTGAA	0	24	1	GCTGTTCAATACAATGTTCTAGAAAAAG	GCTGTTCAATACAATGTCCTAGAAAAAG	GCTGTTCAATACAATGTTCTAGAAAAAG	1	28	1	AACTTCACGAGGGCTCCACATACACAG	AACTTCACGAGGGCTCCACATACACAG	AACTTCACGAGGGCTCCACATACACAG	0	27	2	1	1	0	0	1	7	2389	0.000418585
LC862072.1	LDT_RSV-A_M_1.1	1	GGCAAATATGGAAACATACGTGAATAAACTTCACGAGGGCTCCACATACACAGCTGCTGTTCAATACAATGTCCTAGAAAAAG	1	GGCAAATATGGAAACATACGTGAA	GGCAAATATGGAAACATACGTGAA	GGCAAATATGGAAACATACGTGAA	0	24	1	GCTGTTCAATACAATGTCCTAGAAAAAG	GCTGTTCAATACAATGTCCTAGAAAAAG	GCTGTTCAATACAATGTCCTAGAAAAAG	0	28	1	AACTTCACGAGGGCTCCACATACACAG	AACTTCACGAGGGCTCCACATACACAG	AACTTCACGAGGGCTCCACATACACAG	0	27	2	1	1	0	0	1	8	2389	0.000418585
PP376750.1	LDT_RSV-B_M_1.1	1	GGCAAATATGGAAACATACGTGAATAAACTTCACGAGGGCTCCACATACACAGCTGCTGTTCAATACAATGTCCTAGAAAAAG	1	GGCAAATATGGAAACATACGTGAA	GGCAAATATGGAAACATACGTGAA	GGCAAATATGGAAACATACGTGAA	0	24	1	GCTGTTCAATACAATGTTCTAGAAAAAG	GCTGTTCAATACAATGTCCTAGAAAAAG	GCTGTTCAATACAATGTTCTAGAAAAAG	1	28	1	AACTTCACGAGGGCTCCACATACACAG	AACTTCACGAGGGCTCCACATACACAG	AACTTCACGAGGGCTCCACATACACAG	0	27	2	1	1	0	0	1	7	2389	0.000418585
PP376750.1	LDT_RSV-A_M_1.1	1	GGCAAATATGGAAACATACGTGAATAAACTTCACGAGGGCTCCACATACACAGCTGCTGTTCAATACAATGTCCTAGAAAAAG	1	GGCAAATATGGAAACATACGTGAA	GGCAAATATGGAAACATACGTGAA	GGCAAATATGGAAACATACGTGAA	0	24	1	GCTGTTCAATACAATGTCCTAGAAAAAG	GCTGTTCAATACAATGTCCTAGAAAAAG	GCTGTTCAATACAATGTCCTAGAAAAAG	0	28	1	AACTTCACGAGGGCTCCACATACACAG	AACTTCACGAGGGCTCCACATACACAG	AACTTCACGAGGGCTCCACATACACAG	0	27	2	1	1	0	0	1	8	2389	0.000418585
PP376511.1	LDT_RSV-B_M_1.1	1	GGCAAATATGGAAACATACGTGAATAAACTTCACGAGGGCTCCACATACACAGCTGCTGTTCAATACAATGTCCTAGAAAAAG	1	GGCAAATATGGAAACATACGTGAA	GGCAAATATGGAAACATACGTGAA	GGCAAATATGGAAACATACGTGAA	0	24	1	GCTGTTCAATACAATGTTCTAGAAAAAG	GCTGTTCAATACAATGTCCTAGAAAAAG	GCTGTTCAATACAATGTTCTAGAAAAAG	1	28	1	AACTTCACGAGGGCTCCACATACACAG	AACTTCACGAGGGCTCCACATACACAG	AACTTCACGAGGGCTCCACATACACAG	0	27	2	1	1	0	0	1	7	2389	0.000418585
PP376511.1	LDT_RSV-A_M_1.1	1	GGCAAATATGGAAACATACGTGAATAAACTTCACGAGGGCTCCACATACACAGCTGCTGTTCAATACAATGTCCTAGAAAAAG	1	GGCAAATATGGAAACATACGTGAA	GGCAAATATGGAAACATACGTGAA	GGCAAATATGGAAACATACGTGAA	0	24	1	GCTGTTCAATACAATGTCCTAGAAAAAG	GCTGTTCAATACAATGTCCTAGAAAAAG	GCTGTTCAATACAATGTCCTAGAAAAAG	0	28	1	AACTTCACGAGGGCTCCACATACACAG	AACTTCACGAGGGCTCCACATACACAG	AACTTCACGAGGGCTCCACATACACAG	0	27	2	1	1	0	0	1	8	2389	0.000418585
MZ516055.1	LDT_RSV-B_M_1.1	1	GGCAAATATGGAAACATACGTGAATAAACTTCACGAGGGCTCCACATACACAGCTGCTGTTCAATACAATGTCCTAGAAAAAG	1	GGCAAATATGGAAACATACGTGAA	GGCAAATATGGAAACATACGTGAA	GGCAAATATGGAAACATACGTGAA	0	24	1	GCTGTTCAATACAATGTTCTAGAAAAAG	GCTGTTCAATACAATGTCCTAGAAAAAG	GCTGTTCAATACAATGTTCTAGAAAAAG	1	28	1	AACTTCACGAGGGCTCCACATACACAG	AACTTCACGAGGGCTCCACATACACAG	AACTTCACGAGGGCTCCACATACACAG	0	27	2	1	1	0	0	1	7	2389	0.000418585
MZ516055.1	LDT_RSV-A_M_1.1	1	GGCAAATATGGAAACATACGTGAATAAACTTCACGAGGGCTCCACATACACAGCTGCTGTTCAATACAATGTCCTAGAAAAAG	1	GGCAAATATGGAAACATACGTGAA	GGCAAATATGGAAACATACGTGAA	GGCAAATATGGAAACATACGTGAA	0	24	1	GCTGTTCAATACAATGTCCTAGAAAAAG	GCTGTTCAATACAATGTCCTAGAAAAAG	GCTGTTCAATACAATGTCCTAGAAAAAG	0	28	1	AACTTCACGAGGGCTCCACATACACAG	AACTTCACGAGGGCTCCACATACACAG	AACTTCACGAGGGCTCCACATACACAG	0	27	2	1	1	0	0	1	8	2389	0.000418585
LC871591.1	LDT_RSV-B_M_1.1	1	GGCAAATATGGAAACATACGTGAATAAACTTCACGAGGGCTCCACATACACAGCTGCTGTTCAATACAATGTCCTAGAAAAAG	1	GGCAAATATGGAAACATACGTGAA	GGCAAATATGGAAACATACGTGAA	GGCAAATATGGAAACATACGTGAA	0	24	1	GCTGTTCAATACAATGTTCTAGAAAAAG	GCTGTTCAATACAATGTCCTAGAAAAAG	GCTGTTCAATACAATGTTCTAGAAAAAG	1	28	1	AACTTCACGAGGGCTCCACATACACAG	AACTTCACGAGGGCTCCACATACACAG	AACTTCACGAGGGCTCCACATACACAG	0	27	2	1	1	0	0	1	7	2389	0.000418585
LC871591.1	LDT_RSV-A_M_1.1	1	GGCAAATATGGAAACATACGTGAATAAACTTCACGAGGGCTCCACATACACAGCTGCTGTTCAATACAATGTCCTAGAAAAAG	1	GGCAAATATGGAAACATACGTGAA	GGCAAATATGGAAACATACGTGAA	GGCAAATATGGAAACATACGTGAA	0	24	1	GCTGTTCAATACAATGTCCTAGAAAAAG	GCTGTTCAATACAATGTCCTAGAAAAAG	GCTGTTCAATACAATGTCCTAGAAAAAG	0	28	1	AACTTCACGAGGGCTCCACATACACAG	AACTTCACGAGGGCTCCACATACACAG	AACTTCACGAGGGCTCCACATACACAG	0	27	2	1	1	0	0	1	8	2389	0.000418585
MZ515717.1	LDT_RSV-B_M_1.1	1	GGCAAATATGGAAACATACGTGAACAAACTTCACGAGGGCTCCACATACACAGCTGCTGTTCAATACAATGTCCTAGAAAAAG	1	GGCAAATATGGAAACATACGTGAA	GGCAAATATGGAAACATACGTGAA	GGCAAATATGGAAACATACGTGAA	0	24	1	GCTGTTCAATACAATGTTCTAGAAAAAG	GCTGTTCAATACAATGTCCTAGAAAAAG	GCTGTTCAATACAATGTTCTAGAAAAAG	1	28	1	AACTTCACGAGGGCTCCACATACACAG	AACTTCACGAGGGCTCCACATACACAG	AACTTCACGAGGGCTCCACATACACAG	0	27	2	1	1	0	0	1	32	249	0.00401606
MZ515717.1	LDT_RSV-A_M_1.1	1	GGCAAATATGGAAACATACGTGAACAAACTTCACGAGGGCTCCACATACACAGCTGCTGTTCAATACAATGTCCTAGAAAAAG	1	GGCAAATATGGAAACATACGTGAA	GGCAAATATGGAAACATACGTGAA	GGCAAATATGGAAACATACGTGAA	0	24	1	GCTGTTCAATACAATGTCCTAGAAAAAG	GCTGTTCAATACAATGTCCTAGAAAAAG	GCTGTTCAATACAATGTCCTAGAAAAAG	0	28	1	AACTTCACGAGGGCTCCACATACACAG	AACTTCACGAGGGCTCCACATACACAG	AACTTCACGAGGGCTCCACATACACAG	0	27	2	1	1	0	0	1	37	249	0.00401606
OQ171912.1	LDT_RSV-B_M_1.1	1	GGCAAATATGGAAACATACGTGAATAAACTTCACGAGGGCTCCACATACACAGCTGCTGTTCAATACAATGTCCTAGAAAAAG	1	GGCAAATATGGAAACATACGTGAA	GGCAAATATGGAAACATACGTGAA	GGCAAATATGGAAACATACGTGAA	0	24	1	GCTGTTCAATACAATGTTCTAGAAAAAG	GCTGTTCAATACAATGTCCTAGAAAAAG	GCTGTTCAATACAATGTTCTAGAAAAAG	1	28	1	AACTTCACGAGGGCTCCACATACACAG	AACTTCACGAGGGCTCCACATACACAG	AACTTCACGAGGGCTCCACATACACAG	0	27	2	1	1	0	0	1	7	2389	0.000418585
OQ171912.1	LDT_RSV-A_M_1.1	1	GGCAAATATGGAAACATACGTGAATAAACTTCACGAGGGCTCCACATACACAGCTGCTGTTCAATACAATGTCCTAGAAAAAG	1	GGCAAATATGGAAACATACGTGAA	GGCAAATATGGAAACATACGTGAA	GGCAAATATGGAAACATACGTGAA	0	24	1	GCTGTTCAATACAATGTCCTAGAAAAAG	GCTGTTCAATACAATGTCCTAGAAAAAG	GCTGTTCAATACAATGTCCTAGAAAAAG	0	28	1	AACTTCACGAGGGCTCCACATACACAG	AACTTCACGAGGGCTCCACATACACAG	AACTTCACGAGGGCTCCACATACACAG	0	27	2	1	1	0	0	1	8	2389	0.000418585
PP969988.1	LDT_RSV-B_M_1.1	1	GGCAAATATGGAAACATACGTGAATAAACTTCACGAGGGCTCCACATACACAGCTGCTGTTCAATACAATGTCCTAGAAAAAG	1	GGCAAATATGGAAACATACGTGAA	GGCAAATATGGAAACATACGTGAA	GGCAAATATGGAAACATACGTGAA	0	24	1	GCTGTTCAATACAATGTTCTAGAAAAAG	GCTGTTCAATACAATGTCCTAGAAAAAG	GCTGTTCAATACAATGTTCTAGAAAAAG	1	28	1	AACTTCACGAGGGCTCCACATACACAG	AACTTCACGAGGGCTCCACATACACAG	AACTTCACGAGGGCTCCACATACACAG	0	27	2	1	1	0	0	1	7	2389	0.000418585
PP969988.1	LDT_RSV-A_M_1.1	1	GGCAAATATGGAAACATACGTGAATAAACTTCACGAGGGCTCCACATACACAGCTGCTGTTCAATACAATGTCCTAGAAAAAG	1	GGCAAATATGGAAACATACGTGAA	GGCAAATATGGAAACATACGTGAA	GGCAAATATGGAAACATACGTGAA	0	24	1	GCTGTTCAATACAATGTCCTAGAAAAAG	GCTGTTCAATACAATGTCCTAGAAAAAG	GCTGTTCAATACAATGTCCTAGAAAAAG	0	28	1	AACTTCACGAGGGCTCCACATACACAG	AACTTCACGAGGGCTCCACATACACAG	AACTTCACGAGGGCTCCACATACACAG	0	27	2	1	1	0	0	1	8	2389	0.000418585
PQ618028.1	LDT_RSV-B_M_1.1	1	GGCAAATATGGAAACATACGTGAATAAACTTCACGAGGGCTCCACATACACAGCTGCTGTTCAATACAATGTCCTAGAAAAAG	1	GGCAAATATGGAAACATACGTGAA	GGCAAATATGGAAACATACGTGAA	GGCAAATATGGAAACATACGTGAA	0	24	1	GCTGTTCAATACAATGTTCTAGAAAAAG	GCTGTTCAATACAATGTCCTAGAAAAAG	GCTGTTCAATACAATGTTCTAGAAAAAG	1	28	1	AACTTCACGAGGGCTCCACATACACAG	AACTTCACGAGGGCTCCACATACACAG	AACTTCACGAGGGCTCCACATACACAG	0	27	2	1	1	0	0	1	7	2389	0.000418585
PQ618028.1	LDT_RSV-A_M_1.1	1	GGCAAATATGGAAACATACGTGAATAAACTTCACGAGGGCTCCACATACACAGCTGCTGTTCAATACAATGTCCTAGAAAAAG	1	GGCAAATATGGAAACATACGTGAA	GGCAAATATGGAAACATACGTGAA	GGCAAATATGGAAACATACGTGAA	0	24	1	GCTGTTCAATACAATGTCCTAGAAAAAG	GCTGTTCAATACAATGTCCTAGAAAAAG	GCTGTTCAATACAATGTCCTAGAAAAAG	0	28	1	AACTTCACGAGGGCTCCACATACACAG	AACTTCACGAGGGCTCCACATACACAG	AACTTCACGAGGGCTCCACATACACAG	0	27	2	1	1	0	0	1	8	2389	0.000418585
PP376685.1	LDT_RSV-B_M_1.1	1	GGCAAATATGGAAACATACGTGAATAAACTTCACGAGGGCTCCACATACACAGCTGCTGTTCAATACAATGTCCTAGAAAAAG	1	GGCAAATATGGAAACATACGTGAA	GGCAAATATGGAAACATACGTGAA	GGCAAATATGGAAACATACGTGAA	0	24	1	GCTGTTCAATACAATGTTCTAGAAAAAG	GCTGTTCAATACAATGTCCTAGAAAAAG	GCTGTTCAATACAATGTTCTAGAAAAAG	1	28	1	AACTTCACGAGGGCTCCACATACACAG	AACTTCACGAGGGCTCCACATACACAG	AACTTCACGAGGGCTCCACATACACAG	0	27	2	1	1	0	0	1	7	2389	0.000418585
PP376685.1	LDT_RSV-A_M_1.1	1	GGCAAATATGGAAACATACGTGAATAAACTTCACGAGGGCTCCACATACACAGCTGCTGTTCAATACAATGTCCTAGAAAAAG	1	GGCAAATATGGAAACATACGTGAA	GGCAAATATGGAAACATACGTGAA	GGCAAATATGGAAACATACGTGAA	0	24	1	GCTGTTCAATACAATGTCCTAGAAAAAG	GCTGTTCAATACAATGTCCTAGAAAAAG	GCTGTTCAATACAATGTCCTAGAAAAAG	0	28	1	AACTTCACGAGGGCTCCACATACACAG	AACTTCACGAGGGCTCCACATACACAG	AACTTCACGAGGGCTCCACATACACAG	0	27	2	1	1	0	0	1	8	2389	0.000418585
PP795152.1	LDT_RSV-B_M_1.1	1	GGCAAATATGGAAACATACGTGAATAAACTTCACGAGGGCTCCACATACACAGCTGCTGTTCAATACAATGTCCTAGAAAAAG	1	GGCAAATATGGAAACATACGTGAA	GGCAAATATGGAAACATACGTGAA	GGCAAATATGGAAACATACGTGAA	0	24	1	GCTGTTCAATACAATGTTCTAGAAAAAG	GCTGTTCAATACAATGTCCTAGAAAAAG	GCTGTTCAATACAATGTTCTAGAAAAAG	1	28	1	AACTTCACGAGGGCTCCACATACACAG	AACTTCACGAGGGCTCCACATACACAG	AACTTCACGAGGGCTCCACATACACAG	0	27	2	1	1	0	0	1	7	2389	0.000418585
PP795152.1	LDT_RSV-A_M_1.1	1	GGCAAATATGGAAACATACGTGAATAAACTTCACGAGGGCTCCACATACACAGCTGCTGTTCAATACAATGTCCTAGAAAAAG	1	GGCAAATATGGAAACATACGTGAA	GGCAAATATGGAAACATACGTGAA	GGCAAATATGGAAACATACGTGAA	0	24	1	GCTGTTCAATACAATGTCCTAGAAAAAG	GCTGTTCAATACAATGTCCTAGAAAAAG	GCTGTTCAATACAATGTCCTAGAAAAAG	0	28	1	AACTTCACGAGGGCTCCACATACACAG	AACTTCACGAGGGCTCCACATACACAG	AACTTCACGAGGGCTCCACATACACAG	0	27	2	1	1	0	0	1	8	2389	0.000418585
PP376550.1	LDT_RSV-B_M_1.1	1	GGCAAATATGGAAACATACGTGAATAAACTTCACGAGGGCTCCACATACACAGCTGCTGTTCAATACAATGTCCTAGAAAAAG	1	GGCAAATATGGAAACATACGTGAA	GGCAAATATGGAAACATACGTGAA	GGCAAATATGGAAACATACGTGAA	0	24	1	GCTGTTCAATACAATGTTCTAGAAAAAG	GCTGTTCAATACAATGTCCTAGAAAAAG	GCTGTTCAATACAATGTTCTAGAAAAAG	1	28	1	AACTTCACGAGGGCTCCACATACACAG	AACTTCACGAGGGCTCCACATACACAG	AACTTCACGAGGGCTCCACATACACAG	0	27	2	1	1	0	0	1	7	2389	0.000418585
PP376550.1	LDT_RSV-A_M_1.1	1	GGCAAATATGGAAACATACGTGAATAAACTTCACGAGGGCTCCACATACACAGCTGCTGTTCAATACAATGTCCTAGAAAAAG	1	GGCAAATATGGAAACATACGTGAA	GGCAAATATGGAAACATACGTGAA	GGCAAATATGGAAACATACGTGAA	0	24	1	GCTGTTCAATACAATGTCCTAGAAAAAG	GCTGTTCAATACAATGTCCTAGAAAAAG	GCTGTTCAATACAATGTCCTAGAAAAAG	0	28	1	AACTTCACGAGGGCTCCACATACACAG	AACTTCACGAGGGCTCCACATACACAG	AACTTCACGAGGGCTCCACATACACAG	0	27	2	1	1	0	0	1	8	2389	0.000418585
PV206807.1	LDT_RSV-B_M_1.1	1	GGCAAATATGGAAACATACGTGAATAAACTTCACGAGGGCTCCACATACACAGCTGCTGTTCAATACAATGTCCTAGAAAAAG	1	GGCAAATATGGAAACATACGTGAA	GGCAAATATGGAAACATACGTGAA	GGCAAATATGGAAACATACGTGAA	0	24	1	GCTGTTCAATACAATGTTCTAGAAAAAG	GCTGTTCAATACAATGTCCTAGAAAAAG	GCTGTTCAATACAATGTTCTAGAAAAAG	1	28	1	AACTTCACGAGGGCTCCACATACACAG	AACTTCACGAGGGCTCCACATACACAG	AACTTCACGAGGGCTCCACATACACAG	0	27	2	1	1	0	0	1	7	2389	0.000418585
PV206807.1	LDT_RSV-A_M_1.1	1	GGCAAATATGGAAACATACGTGAATAAACTTCACGAGGGCTCCACATACACAGCTGCTGTTCAATACAATGTCCTAGAAAAAG	1	GGCAAATATGGAAACATACGTGAA	GGCAAATATGGAAACATACGTGAA	GGCAAATATGGAAACATACGTGAA	0	24	1	GCTGTTCAATACAATGTCCTAGAAAAAG	GCTGTTCAATACAATGTCCTAGAAAAAG	GCTGTTCAATACAATGTCCTAGAAAAAG	0	28	1	AACTTCACGAGGGCTCCACATACACAG	AACTTCACGAGGGCTCCACATACACAG	AACTTCACGAGGGCTCCACATACACAG	0	27	2	1	1	0	0	1	8	2389	0.000418585
OM857310.1	LDT_RSV-B_M_1.1	1	GGCAAATATGGAAACATACGTGAATAAACTTCACGAGGGCTCCACATACACAGCTGCTGTTCAATACAATGTCCTAGAAAAAG	1	GGCAAATATGGAAACATACGTGAA	GGCAAATATGGAAACATACGTGAA	GGCAAATATGGAAACATACGTGAA	0	24	1	GCTGTTCAATACAATGTTCTAGAAAAAG	GCTGTTCAATACAATGTCCTAGAAAAAG	GCTGTTCAATACAATGTTCTAGAAAAAG	1	28	1	AACTTCACGAGGGCTCCACATACACAG	AACTTCACGAGGGCTCCACATACACAG	AACTTCACGAGGGCTCCACATACACAG	0	27	2	1	1	0	0	1	7	2389	0.000418585
OM857310.1	LDT_RSV-A_M_1.1	1	GGCAAATATGGAAACATACGTGAATAAACTTCACGAGGGCTCCACATACACAGCTGCTGTTCAATACAATGTCCTAGAAAAAG	1	GGCAAATATGGAAACATACGTGAA	GGCAAATATGGAAACATACGTGAA	GGCAAATATGGAAACATACGTGAA	0	24	1	GCTGTTCAATACAATGTCCTAGAAAAAG	GCTGTTCAATACAATGTCCTAGAAAAAG	GCTGTTCAATACAATGTCCTAGAAAAAG	0	28	1	AACTTCACGAGGGCTCCACATACACAG	AACTTCACGAGGGCTCCACATACACAG	AACTTCACGAGGGCTCCACATACACAG	0	27	2	1	1	0	0	1	8	2389	0.000418585
PP377554.1	LDT_RSV-B_M_1.1	1	GGCAAATATGGAAACATACGTGAATAAACTTCACGAGGGCTCCACATACACAGCTGCTGTTCAATACAATGTCCTAGAAAAAG	1	GGCAAATATGGAAACATACGTGAA	GGCAAATATGGAAACATACGTGAA	GGCAAATATGGAAACATACGTGAA	0	24	1	GCTGTTCAATACAATGTTCTAGAAAAAG	GCTGTTCAATACAATGTCCTAGAAAAAG	GCTGTTCAATACAATGTTCTAGAAAAAG	1	28	1	AACTTCACGAGGGCTCCACATACACAG	AACTTCACGAGGGCTCCACATACACAG	AACTTCACGAGGGCTCCACATACACAG	0	27	2	1	1	0	0	1	7	2389	0.000418585
PP377554.1	LDT_RSV-A_M_1.1	1	GGCAAATATGGAAACATACGTGAATAAACTTCACGAGGGCTCCACATACACAGCTGCTGTTCAATACAATGTCCTAGAAAAAG	1	GGCAAATATGGAAACATACGTGAA	GGCAAATATGGAAACATACGTGAA	GGCAAATATGGAAACATACGTGAA	0	24	1	GCTGTTCAATACAATGTCCTAGAAAAAG	GCTGTTCAATACAATGTCCTAGAAAAAG	GCTGTTCAATACAATGTCCTAGAAAAAG	0	28	1	AACTTCACGAGGGCTCCACATACACAG	AACTTCACGAGGGCTCCACATACACAG	AACTTCACGAGGGCTCCACATACACAG	0	27	2	1	1	0	0	1	8	2389	0.000418585
KJ643508.1	LDT_RSV-B_M_1.1	1	GGCAAATATGGAAACATACGTGAACAAACTTCACGAAGGCTCCACATACACAGCTGCTGTTCAATACAATGTCCTAGAAAAAG	1	GGCAAATATGGAAACATACGTGAA	GGCAAATATGGAAACATACGTGAA	GGCAAATATGGAAACATACGTGAA	0	24	1	GCTGTTCAATACAATGTTCTAGAAAAAG	GCTGTTCAATACAATGTCCTAGAAAAAG	GCTGTTCAATACAATGTTCTAGAAAAAG	1	28	1	AACTTCACGAAGGCTCCACATACACAG	AACTTCACGAAGGCTCCACATACACAG	AACTTCACGAAGGCTCCACATACACAG	0	27	2	1	1	0	0	1	60	242	0.00413223
KJ643508.1	LDT_RSV-A_M_1.1	1	GGCAAATATGGAAACATACGTGAACAAACTTCACGAAGGCTCCACATACACAGCTGCTGTTCAATACAATGTCCTAGAAAAAG	1	GGCAAATATGGAAACATACGTGAA	GGCAAATATGGAAACATACGTGAA	GGCAAATATGGAAACATACGTGAA	0	24	1	GCTGTTCAATACAATGTCCTAGAAAAAG	GCTGTTCAATACAATGTCCTAGAAAAAG	GCTGTTCAATACAATGTCCTAGAAAAAG	0	28	1	AACTTCACGAAGGCTCCACATACACAG	AACTTCACGAAGGCTCCACATACACAG	AACTTCACGAAGGCTCCACATACACAG	0	27	2	1	1	0	0	1	74	242	0.00413223
PV178251.1	LDT_RSV-B_M_1.1	1	GGCAAATATGGAAACATACGTGAATAAACTTCACGAGGGCTCCACATACACAGCTGCTGTTCAATACAATGTCCTAGAAAAAG	1	GGCAAATATGGAAACATACGTGAA	GGCAAATATGGAAACATACGTGAA	GGCAAATATGGAAACATACGTGAA	0	24	1	GCTGTTCAATACAATGTTCTAGAAAAAG	GCTGTTCAATACAATGTCCTAGAAAAAG	GCTGTTCAATACAATGTTCTAGAAAAAG	1	28	1	AACTTCACGAGGGCTCCACATACACAG	AACTTCACGAGGGCTCCACATACACAG	AACTTCACGAGGGCTCCACATACACAG	0	27	2	1	1	0	0	1	7	2389	0.000418585
PV178251.1	LDT_RSV-A_M_1.1	1	GGCAAATATGGAAACATACGTGAATAAACTTCACGAGGGCTCCACATACACAGCTGCTGTTCAATACAATGTCCTAGAAAAAG	1	GGCAAATATGGAAACATACGTGAA	GGCAAATATGGAAACATACGTGAA	GGCAAATATGGAAACATACGTGAA	0	24	1	GCTGTTCAATACAATGTCCTAGAAAAAG	GCTGTTCAATACAATGTCCTAGAAAAAG	GCTGTTCAATACAATGTCCTAGAAAAAG	0	28	1	AACTTCACGAGGGCTCCACATACACAG	AACTTCACGAGGGCTCCACATACACAG	AACTTCACGAGGGCTCCACATACACAG	0	27	2	1	1	0	0	1	8	2389	0.000418585
PV178627.1	LDT_RSV-B_M_1.1	1	GGCAAATATGGAAACATACGTGAATAAACTTCACGAGGGCTCCACATACACAGCTGCTGTTCAATACAATGTCCTAGAAAAAG	1	GGCAAATATGGAAACATACGTGAA	GGCAAATATGGAAACATACGTGAA	GGCAAATATGGAAACATACGTGAA	0	24	1	GCTGTTCAATACAATGTTCTAGAAAAAG	GCTGTTCAATACAATGTCCTAGAAAAAG	GCTGTTCAATACAATGTTCTAGAAAAAG	1	28	1	AACTTCACGAGGGCTCCACATACACAG	AACTTCACGAGGGCTCCACATACACAG	AACTTCACGAGGGCTCCACATACACAG	0	27	2	1	1	0	0	1	7	2389	0.000418585
PV178627.1	LDT_RSV-A_M_1.1	1	GGCAAATATGGAAACATACGTGAATAAACTTCACGAGGGCTCCACATACACAGCTGCTGTTCAATACAATGTCCTAGAAAAAG	1	GGCAAATATGGAAACATACGTGAA	GGCAAATATGGAAACATACGTGAA	GGCAAATATGGAAACATACGTGAA	0	24	1	GCTGTTCAATACAATGTCCTAGAAAAAG	GCTGTTCAATACAATGTCCTAGAAAAAG	GCTGTTCAATACAATGTCCTAGAAAAAG	0	28	1	AACTTCACGAGGGCTCCACATACACAG	AACTTCACGAGGGCTCCACATACACAG	AACTTCACGAGGGCTCCACATACACAG	0	27	2	1	1	0	0	1	8	2389	0.000418585
MZ516068.1	LDT_RSV-B_M_1.1	1	GGCAAATATGGAAACATACGTGAATAAACTTCACGAGGGCTCCACATACACAGCTGCTGTTCAATACAATGTCCTAGAAAAAG	1	GGCAAATATGGAAACATACGTGAA	GGCAAATATGGAAACATACGTGAA	GGCAAATATGGAAACATACGTGAA	0	24	1	GCTGTTCAATACAATGTTCTAGAAAAAG	GCTGTTCAATACAATGTCCTAGAAAAAG	GCTGTTCAATACAATGTTCTAGAAAAAG	1	28	1	AACTTCACGAGGGCTCCACATACACAG	AACTTCACGAGGGCTCCACATACACAG	AACTTCACGAGGGCTCCACATACACAG	0	27	2	1	1	0	0	1	7	2389	0.000418585
MZ516068.1	LDT_RSV-A_M_1.1	1	GGCAAATATGGAAACATACGTGAATAAACTTCACGAGGGCTCCACATACACAGCTGCTGTTCAATACAATGTCCTAGAAAAAG	1	GGCAAATATGGAAACATACGTGAA	GGCAAATATGGAAACATACGTGAA	GGCAAATATGGAAACATACGTGAA	0	24	1	GCTGTTCAATACAATGTCCTAGAAAAAG	GCTGTTCAATACAATGTCCTAGAAAAAG	GCTGTTCAATACAATGTCCTAGAAAAAG	0	28	1	AACTTCACGAGGGCTCCACATACACAG	AACTTCACGAGGGCTCCACATACACAG	AACTTCACGAGGGCTCCACATACACAG	0	27	2	1	1	0	0	1	8	2389	0.000418585
OR795404.1	LDT_RSV-B_M_1.1	1	GGCAAATATGGAAACATACGTGAATAAACTTCACGAGGGCTCCACATACACAGCTGCTGTTCAATACAATGTCCTAGAAAAAG	1	GGCAAATATGGAAACATACGTGAA	GGCAAATATGGAAACATACGTGAA	GGCAAATATGGAAACATACGTGAA	0	24	1	GCTGTTCAATACAATGTTCTAGAAAAAG	GCTGTTCAATACAATGTCCTAGAAAAAG	GCTGTTCAATACAATGTTCTAGAAAAAG	1	28	1	AACTTCACGAGGGCTCCACATACACAG	AACTTCACGAGGGCTCCACATACACAG	AACTTCACGAGGGCTCCACATACACAG	0	27	2	1	1	0	0	1	7	2389	0.000418585
OR795404.1	LDT_RSV-A_M_1.1	1	GGCAAATATGGAAACATACGTGAATAAACTTCACGAGGGCTCCACATACACAGCTGCTGTTCAATACAATGTCCTAGAAAAAG	1	GGCAAATATGGAAACATACGTGAA	GGCAAATATGGAAACATACGTGAA	GGCAAATATGGAAACATACGTGAA	0	24	1	GCTGTTCAATACAATGTCCTAGAAAAAG	GCTGTTCAATACAATGTCCTAGAAAAAG	GCTGTTCAATACAATGTCCTAGAAAAAG	0	28	1	AACTTCACGAGGGCTCCACATACACAG	AACTTCACGAGGGCTCCACATACACAG	AACTTCACGAGGGCTCCACATACACAG	0	27	2	1	1	0	0	1	8	2389	0.000418585
MZ515853.1	LDT_RSV-B_M_1.1	1	GGCAAATATGGAAACATACGTGAATAAACTTCACGAGGGCTCCACATACACAGCTGCTGTTCAATACAATGTCCTAGAAAAAG	1	GGCAAATATGGAAACATACGTGAA	GGCAAATATGGAAACATACGTGAA	GGCAAATATGGAAACATACGTGAA	0	24	1	GCTGTTCAATACAATGTTCTAGAAAAAG	GCTGTTCAATACAATGTCCTAGAAAAAG	GCTGTTCAATACAATGTTCTAGAAAAAG	1	28	1	AACTTCACGAGGGCTCCACATACACAG	AACTTCACGAGGGCTCCACATACACAG	AACTTCACGAGGGCTCCACATACACAG	0	27	2	1	1	0	0	1	7	2389	0.000418585
MZ515853.1	LDT_RSV-A_M_1.1	1	GGCAAATATGGAAACATACGTGAATAAACTTCACGAGGGCTCCACATACACAGCTGCTGTTCAATACAATGTCCTAGAAAAAG	1	GGCAAATATGGAAACATACGTGAA	GGCAAATATGGAAACATACGTGAA	GGCAAATATGGAAACATACGTGAA	0	24	1	GCTGTTCAATACAATGTCCTAGAAAAAG	GCTGTTCAATACAATGTCCTAGAAAAAG	GCTGTTCAATACAATGTCCTAGAAAAAG	0	28	1	AACTTCACGAGGGCTCCACATACACAG	AACTTCACGAGGGCTCCACATACACAG	AACTTCACGAGGGCTCCACATACACAG	0	27	2	1	1	0	0	1	8	2389	0.000418585
PP760401.1	LDT_RSV-B_M_1.1	1	GGCAAATATGGAAACATACGTGAATAAACTTCACGAGGGCTCCACATACACAGCTGCTGTTCAATACAATGTCCTAGAAAAAG	1	GGCAAATATGGAAACATACGTGAA	GGCAAATATGGAAACATACGTGAA	GGCAAATATGGAAACATACGTGAA	0	24	1	GCTGTTCAATACAATGTTCTAGAAAAAG	GCTGTTCAATACAATGTCCTAGAAAAAG	GCTGTTCAATACAATGTTCTAGAAAAAG	1	28	1	AACTTCACGAGGGCTCCACATACACAG	AACTTCACGAGGGCTCCACATACACAG	AACTTCACGAGGGCTCCACATACACAG	0	27	2	1	1	0	0	1	7	2389	0.000418585
PP760401.1	LDT_RSV-A_M_1.1	1	GGCAAATATGGAAACATACGTGAATAAACTTCACGAGGGCTCCACATACACAGCTGCTGTTCAATACAATGTCCTAGAAAAAG	1	GGCAAATATGGAAACATACGTGAA	GGCAAATATGGAAACATACGTGAA	GGCAAATATGGAAACATACGTGAA	0	24	1	GCTGTTCAATACAATGTCCTAGAAAAAG	GCTGTTCAATACAATGTCCTAGAAAAAG	GCTGTTCAATACAATGTCCTAGAAAAAG	0	28	1	AACTTCACGAGGGCTCCACATACACAG	AACTTCACGAGGGCTCCACATACACAG	AACTTCACGAGGGCTCCACATACACAG	0	27	2	1	1	0	0	1	8	2389	0.000418585
PP376650.1	LDT_RSV-B_M_1.1	1	GGCAAATATGGAAACATACGTGAATAAACTTCACGAGGGCTCCACATACACAGCTGCTGTTCAATACAATGTCCTAGAAAAAG	1	GGCAAATATGGAAACATACGTGAA	GGCAAATATGGAAACATACGTGAA	GGCAAATATGGAAACATACGTGAA	0	24	1	GCTGTTCAATACAATGTTCTAGAAAAAG	GCTGTTCAATACAATGTCCTAGAAAAAG	GCTGTTCAATACAATGTTCTAGAAAAAG	1	28	1	AACTTCACGAGGGCTCCACATACACAG	AACTTCACGAGGGCTCCACATACACAG	AACTTCACGAGGGCTCCACATACACAG	0	27	2	1	1	0	0	1	7	2389	0.000418585
PP376650.1	LDT_RSV-A_M_1.1	1	GGCAAATATGGAAACATACGTGAATAAACTTCACGAGGGCTCCACATACACAGCTGCTGTTCAATACAATGTCCTAGAAAAAG	1	GGCAAATATGGAAACATACGTGAA	GGCAAATATGGAAACATACGTGAA	GGCAAATATGGAAACATACGTGAA	0	24	1	GCTGTTCAATACAATGTCCTAGAAAAAG	GCTGTTCAATACAATGTCCTAGAAAAAG	GCTGTTCAATACAATGTCCTAGAAAAAG	0	28	1	AACTTCACGAGGGCTCCACATACACAG	AACTTCACGAGGGCTCCACATACACAG	AACTTCACGAGGGCTCCACATACACAG	0	27	2	1	1	0	0	1	8	2389	0.000418585
PP748733.1	LDT_RSV-B_M_1.1	1	GGCAAATATGGAAACATACGTGAATAAACTTCACGAGGGCTCCACATACACAGCTGCTGTTCAATACAATGTCCTAGAAAAAG	1	GGCAAATATGGAAACATACGTGAA	GGCAAATATGGAAACATACGTGAA	GGCAAATATGGAAACATACGTGAA	0	24	1	GCTGTTCAATACAATGTTCTAGAAAAAG	GCTGTTCAATACAATGTCCTAGAAAAAG	GCTGTTCAATACAATGTTCTAGAAAAAG	1	28	1	AACTTCACGAGGGCTCCACATACACAG	AACTTCACGAGGGCTCCACATACACAG	AACTTCACGAGGGCTCCACATACACAG	0	27	2	1	1	0	0	1	7	2389	0.000418585
PP748733.1	LDT_RSV-A_M_1.1	1	GGCAAATATGGAAACATACGTGAATAAACTTCACGAGGGCTCCACATACACAGCTGCTGTTCAATACAATGTCCTAGAAAAAG	1	GGCAAATATGGAAACATACGTGAA	GGCAAATATGGAAACATACGTGAA	GGCAAATATGGAAACATACGTGAA	0	24	1	GCTGTTCAATACAATGTCCTAGAAAAAG	GCTGTTCAATACAATGTCCTAGAAAAAG	GCTGTTCAATACAATGTCCTAGAAAAAG	0	28	1	AACTTCACGAGGGCTCCACATACACAG	AACTTCACGAGGGCTCCACATACACAG	AACTTCACGAGGGCTCCACATACACAG	0	27	2	1	1	0	0	1	8	2389	0.000418585
MZ516031.1	LDT_RSV-B_M_1.1	1	GGCAAATATGGAAACATACGTGAATAAACTTCACGAGGGCTCCACATACACAGCTGCTGTTCAATACAATGTCCTAGAAAAAG	1	GGCAAATATGGAAACATACGTGAA	GGCAAATATGGAAACATACGTGAA	GGCAAATATGGAAACATACGTGAA	0	24	1	GCTGTTCAATACAATGTTCTAGAAAAAG	GCTGTTCAATACAATGTCCTAGAAAAAG	GCTGTTCAATACAATGTTCTAGAAAAAG	1	28	1	AACTTCACGAGGGCTCCACATACACAG	AACTTCACGAGGGCTCCACATACACAG	AACTTCACGAGGGCTCCACATACACAG	0	27	2	1	1	0	0	1	7	2389	0.000418585
MZ516031.1	LDT_RSV-A_M_1.1	1	GGCAAATATGGAAACATACGTGAATAAACTTCACGAGGGCTCCACATACACAGCTGCTGTTCAATACAATGTCCTAGAAAAAG	1	GGCAAATATGGAAACATACGTGAA	GGCAAATATGGAAACATACGTGAA	GGCAAATATGGAAACATACGTGAA	0	24	1	GCTGTTCAATACAATGTCCTAGAAAAAG	GCTGTTCAATACAATGTCCTAGAAAAAG	GCTGTTCAATACAATGTCCTAGAAAAAG	0	28	1	AACTTCACGAGGGCTCCACATACACAG	AACTTCACGAGGGCTCCACATACACAG	AACTTCACGAGGGCTCCACATACACAG	0	27	2	1	1	0	0	1	8	2389	0.000418585
PQ008873.1	LDT_RSV-B_M_1.1	1	GGCAAATATGGAAACATACGTGAATAAACTTCACGAGGGCTCCACTTACACAGCTGCTGTTCAATACAATGTCCTAGAAAAAG	1	GGCAAATATGGAAACATACGTGAA	GGCAAATATGGAAACATACGTGAA	GGCAAATATGGAAACATACGTGAA	0	24	1	GCTGTTCAATACAATGTTCTAGAAAAAG	GCTGTTCAATACAATGTCCTAGAAAAAG	GCTGTTCAATACAATGTTCTAGAAAAAG	1	28	1	AACTTCACGAGGGCTCCACATACACAG	AACTTCACGAGGGCTCCACTTACACAG	AACTTCACGAGGGCTCCACATACACAG	1	27	2	1	1	0	0	1	59	2	0.5
PQ008873.1	LDT_RSV-A_M_1.1	1	GGCAAATATGGAAACATACGTGAATAAACTTCACGAGGGCTCCACTTACACAGCTGCTGTTCAATACAATGTCCTAGAAAAAG	1	GGCAAATATGGAAACATACGTGAA	GGCAAATATGGAAACATACGTGAA	GGCAAATATGGAAACATACGTGAA	0	24	1	GCTGTTCAATACAATGTCCTAGAAAAAG	GCTGTTCAATACAATGTCCTAGAAAAAG	GCTGTTCAATACAATGTCCTAGAAAAAG	0	28	1	AACTTCACGAGGGCTCCACATACACAG	AACTTCACGAGGGCTCCACTTACACAG	AACTTCACGAGGGCTCCACATACACAG	1	27	2	1	1	0	0	1	39	2	0.5
PP790963.1	LDT_RSV-B_M_1.1	1	GGCAAATATGGAAACATACGTGAATAAACTTCACGAGGGCTCCACATACACAGCTGCTGTTCAATACAATGTCCTAGAAAAAG	1	GGCAAATATGGAAACATACGTGAA	GGCAAATATGGAAACATACGTGAA	GGCAAATATGGAAACATACGTGAA	0	24	1	GCTGTTCAATACAATGTTCTAGAAAAAG	GCTGTTCAATACAATGTCCTAGAAAAAG	GCTGTTCAATACAATGTTCTAGAAAAAG	1	28	1	AACTTCACGAGGGCTCCACATACACAG	AACTTCACGAGGGCTCCACATACACAG	AACTTCACGAGGGCTCCACATACACAG	0	27	2	1	1	0	0	1	7	2389	0.000418585
PP790963.1	LDT_RSV-A_M_1.1	1	GGCAAATATGGAAACATACGTGAATAAACTTCACGAGGGCTCCACATACACAGCTGCTGTTCAATACAATGTCCTAGAAAAAG	1	GGCAAATATGGAAACATACGTGAA	GGCAAATATGGAAACATACGTGAA	GGCAAATATGGAAACATACGTGAA	0	24	1	GCTGTTCAATACAATGTCCTAGAAAAAG	GCTGTTCAATACAATGTCCTAGAAAAAG	GCTGTTCAATACAATGTCCTAGAAAAAG	0	28	1	AACTTCACGAGGGCTCCACATACACAG	AACTTCACGAGGGCTCCACATACACAG	AACTTCACGAGGGCTCCACATACACAG	0	27	2	1	1	0	0	1	8	2389	0.000418585
OR795477.1	LDT_RSV-B_M_1.1	1	GGCAAATATGGAAACATACGTGAATAAACTTCACGAGGGCTCCACATACACAGCTGCTGTTCAATACAATGTCCTAGAAAAAG	1	GGCAAATATGGAAACATACGTGAA	GGCAAATATGGAAACATACGTGAA	GGCAAATATGGAAACATACGTGAA	0	24	1	GCTGTTCAATACAATGTTCTAGAAAAAG	GCTGTTCAATACAATGTCCTAGAAAAAG	GCTGTTCAATACAATGTTCTAGAAAAAG	1	28	1	AACTTCACGAGGGCTCCACATACACAG	AACTTCACGAGGGCTCCACATACACAG	AACTTCACGAGGGCTCCACATACACAG	0	27	2	1	1	0	0	1	7	2389	0.000418585
OR795477.1	LDT_RSV-A_M_1.1	1	GGCAAATATGGAAACATACGTGAATAAACTTCACGAGGGCTCCACATACACAGCTGCTGTTCAATACAATGTCCTAGAAAAAG	1	GGCAAATATGGAAACATACGTGAA	GGCAAATATGGAAACATACGTGAA	GGCAAATATGGAAACATACGTGAA	0	24	1	GCTGTTCAATACAATGTCCTAGAAAAAG	GCTGTTCAATACAATGTCCTAGAAAAAG	GCTGTTCAATACAATGTCCTAGAAAAAG	0	28	1	AACTTCACGAGGGCTCCACATACACAG	AACTTCACGAGGGCTCCACATACACAG	AACTTCACGAGGGCTCCACATACACAG	0	27	2	1	1	0	0	1	8	2389	0.000418585
PP376500.1	LDT_RSV-B_M_1.1	1	GGCAAATATGGAAACATACGTGAATAAACTTCACGAGGGCTCCACATACACAGCTGCTGTTCAATACAATGTCCTAGAAAAAG	1	GGCAAATATGGAAACATACGTGAA	GGCAAATATGGAAACATACGTGAA	GGCAAATATGGAAACATACGTGAA	0	24	1	GCTGTTCAATACAATGTTCTAGAAAAAG	GCTGTTCAATACAATGTCCTAGAAAAAG	GCTGTTCAATACAATGTTCTAGAAAAAG	1	28	1	AACTTCACGAGGGCTCCACATACACAG	AACTTCACGAGGGCTCCACATACACAG	AACTTCACGAGGGCTCCACATACACAG	0	27	2	1	1	0	0	1	7	2389	0.000418585
PP376500.1	LDT_RSV-A_M_1.1	1	GGCAAATATGGAAACATACGTGAATAAACTTCACGAGGGCTCCACATACACAGCTGCTGTTCAATACAATGTCCTAGAAAAAG	1	GGCAAATATGGAAACATACGTGAA	GGCAAATATGGAAACATACGTGAA	GGCAAATATGGAAACATACGTGAA	0	24	1	GCTGTTCAATACAATGTCCTAGAAAAAG	GCTGTTCAATACAATGTCCTAGAAAAAG	GCTGTTCAATACAATGTCCTAGAAAAAG	0	28	1	AACTTCACGAGGGCTCCACATACACAG	AACTTCACGAGGGCTCCACATACACAG	AACTTCACGAGGGCTCCACATACACAG	0	27	2	1	1	0	0	1	8	2389	0.000418585
MZ515834.1	LDT_RSV-B_M_1.1	1	GGCAAATATGGAAACATACGTGAACAAACTTCACGAGGGCTCCACATACACAGCTGCTGTTCAATACAATGTCCTAGAAAAAG	1	GGCAAATATGGAAACATACGTGAA	GGCAAATATGGAAACATACGTGAA	GGCAAATATGGAAACATACGTGAA	0	24	1	GCTGTTCAATACAATGTTCTAGAAAAAG	GCTGTTCAATACAATGTCCTAGAAAAAG	GCTGTTCAATACAATGTTCTAGAAAAAG	1	28	1	AACTTCACGAGGGCTCCACATACACAG	AACTTCACGAGGGCTCCACATACACAG	AACTTCACGAGGGCTCCACATACACAG	0	27	2	1	1	0	0	1	32	249	0.00401606
MZ515834.1	LDT_RSV-A_M_1.1	1	GGCAAATATGGAAACATACGTGAACAAACTTCACGAGGGCTCCACATACACAGCTGCTGTTCAATACAATGTCCTAGAAAAAG	1	GGCAAATATGGAAACATACGTGAA	GGCAAATATGGAAACATACGTGAA	GGCAAATATGGAAACATACGTGAA	0	24	1	GCTGTTCAATACAATGTCCTAGAAAAAG	GCTGTTCAATACAATGTCCTAGAAAAAG	GCTGTTCAATACAATGTCCTAGAAAAAG	0	28	1	AACTTCACGAGGGCTCCACATACACAG	AACTTCACGAGGGCTCCACATACACAG	AACTTCACGAGGGCTCCACATACACAG	0	27	2	1	1	0	0	1	37	249	0.00401606
PP376569.1	LDT_RSV-B_M_1.1	1	GGCAAATATGGAAACATACGTGAATAAACTTCACGAGGGCTCCACATACACAGCTGCTGTTCAATACAATGTCCTAGAAAGAG	1	GGCAAATATGGAAACATACGTGAA	GGCAAATATGGAAACATACGTGAA	GGCAAATATGGAAACATACGTGAA	0	24	1	GCTGTTCAATACAATGTTCTAGAAAAAG	GCTGTTCAATACAATGTCCTAGAAAGAG	GCTGTTCAATACAATGTTCTAGAAAAAG	2	28	1	AACTTCACGAGGGCTCCACATACACAG	AACTTCACGAGGGCTCCACATACACAG	AACTTCACGAGGGCTCCACATACACAG	0	27	2	1	1	0	0	1	49	120	0.00833333
PP376569.1	LDT_RSV-A_M_1.1	1	GGCAAATATGGAAACATACGTGAATAAACTTCACGAGGGCTCCACATACACAGCTGCTGTTCAATACAATGTCCTAGAAAGAG	1	GGCAAATATGGAAACATACGTGAA	GGCAAATATGGAAACATACGTGAA	GGCAAATATGGAAACATACGTGAA	0	24	1	GCTGTTCAATACAATGTCCTAGAAAAAG	GCTGTTCAATACAATGTCCTAGAAAGAG	GCTGTTCAATACAATGTCCTAGAAAAAG	1	28	1	AACTTCACGAGGGCTCCACATACACAG	AACTTCACGAGGGCTCCACATACACAG	AACTTCACGAGGGCTCCACATACACAG	0	27	2	1	1	0	0	1	59	120	0.00833333
PV546065.1	LDT_RSV-B_M_1.1	1	GGCAAATATGGAAACATACGTGAATAAACTTCACGAGGGCTCCACATACACAGCTGCTGTTCAATACAATGTCCTGGAAAAAG	1	GGCAAATATGGAAACATACGTGAA	GGCAAATATGGAAACATACGTGAA	GGCAAATATGGAAACATACGTGAA	0	24	1	GCTGTTCAATACAATGTTCTAGAAAAAG	GCTGTTCAATACAATGTCCTGGAAAAAG	GCTGTTCAATACAATGTTCTAGAAAAAG	2	28	1	AACTTCACGAGGGCTCCACATACACAG	AACTTCACGAGGGCTCCACATACACAG	AACTTCACGAGGGCTCCACATACACAG	0	27	2	1	1	0	0	1	39	8	0.125
PV546065.1	LDT_RSV-A_M_1.1	1	GGCAAATATGGAAACATACGTGAATAAACTTCACGAGGGCTCCACATACACAGCTGCTGTTCAATACAATGTCCTGGAAAAAG	1	GGCAAATATGGAAACATACGTGAA	GGCAAATATGGAAACATACGTGAA	GGCAAATATGGAAACATACGTGAA	0	24	1	GCTGTTCAATACAATGTCCTAGAAAAAG	GCTGTTCAATACAATGTCCTGGAAAAAG	GCTGTTCAATACAATGTCCTAGAAAAAG	1	28	1	AACTTCACGAGGGCTCCACATACACAG	AACTTCACGAGGGCTCCACATACACAG	AACTTCACGAGGGCTCCACATACACAG	0	27	2	1	1	0	0	1	54	8	0.125
PP352327.1	LDT_RSV-B_M_1.1	1	GGCAAATATGGAAACATACGTGAATAAACTTCACGAGGGCTCCACATACACAGCTGCTGTTCAATACAATGTCCTAGAAAAAG	1	GGCAAATATGGAAACATACGTGAA	GGCAAATATGGAAACATACGTGAA	GGCAAATATGGAAACATACGTGAA	0	24	1	GCTGTTCAATACAATGTTCTAGAAAAAG	GCTGTTCAATACAATGTCCTAGAAAAAG	GCTGTTCAATACAATGTTCTAGAAAAAG	1	28	1	AACTTCACGAGGGCTCCACATACACAG	AACTTCACGAGGGCTCCACATACACAG	AACTTCACGAGGGCTCCACATACACAG	0	27	2	1	1	0	0	1	7	2389	0.000418585
PP352327.1	LDT_RSV-A_M_1.1	1	GGCAAATATGGAAACATACGTGAATAAACTTCACGAGGGCTCCACATACACAGCTGCTGTTCAATACAATGTCCTAGAAAAAG	1	GGCAAATATGGAAACATACGTGAA	GGCAAATATGGAAACATACGTGAA	GGCAAATATGGAAACATACGTGAA	0	24	1	GCTGTTCAATACAATGTCCTAGAAAAAG	GCTGTTCAATACAATGTCCTAGAAAAAG	GCTGTTCAATACAATGTCCTAGAAAAAG	0	28	1	AACTTCACGAGGGCTCCACATACACAG	AACTTCACGAGGGCTCCACATACACAG	AACTTCACGAGGGCTCCACATACACAG	0	27	2	1	1	0	0	1	8	2389	0.000418585
ON237352.1	LDT_RSV-B_M_1.1	1	GGCAAATATGGAAACATACGTGAATAAACTTCACGAGGGCTCCACATACACAGCTGCTGTTCAATACAATGTCCTAGAAAAAG	1	GGCAAATATGGAAACATACGTGAA	GGCAAATATGGAAACATACGTGAA	GGCAAATATGGAAACATACGTGAA	0	24	1	GCTGTTCAATACAATGTTCTAGAAAAAG	GCTGTTCAATACAATGTCCTAGAAAAAG	GCTGTTCAATACAATGTTCTAGAAAAAG	1	28	1	AACTTCACGAGGGCTCCACATACACAG	AACTTCACGAGGGCTCCACATACACAG	AACTTCACGAGGGCTCCACATACACAG	0	27	2	1	1	0	0	1	7	2389	0.000418585
ON237352.1	LDT_RSV-A_M_1.1	1	GGCAAATATGGAAACATACGTGAATAAACTTCACGAGGGCTCCACATACACAGCTGCTGTTCAATACAATGTCCTAGAAAAAG	1	GGCAAATATGGAAACATACGTGAA	GGCAAATATGGAAACATACGTGAA	GGCAAATATGGAAACATACGTGAA	0	24	1	GCTGTTCAATACAATGTCCTAGAAAAAG	GCTGTTCAATACAATGTCCTAGAAAAAG	GCTGTTCAATACAATGTCCTAGAAAAAG	0	28	1	AACTTCACGAGGGCTCCACATACACAG	AACTTCACGAGGGCTCCACATACACAG	AACTTCACGAGGGCTCCACATACACAG	0	27	2	1	1	0	0	1	8	2389	0.000418585
PQ348847.1	LDT_RSV-B_M_1.1	1	GGCAAATATGGAAACATACGTGAATAAACTTCACGAGGGCTCCACATACACAGCTGCTGTTCAATACAATGTCCTAGAAAAAG	1	GGCAAATATGGAAACATACGTGAA	GGCAAATATGGAAACATACGTGAA	GGCAAATATGGAAACATACGTGAA	0	24	1	GCTGTTCAATACAATGTTCTAGAAAAAG	GCTGTTCAATACAATGTCCTAGAAAAAG	GCTGTTCAATACAATGTTCTAGAAAAAG	1	28	1	AACTTCACGAGGGCTCCACATACACAG	AACTTCACGAGGGCTCCACATACACAG	AACTTCACGAGGGCTCCACATACACAG	0	27	2	1	1	0	0	1	7	2389	0.000418585
PQ348847.1	LDT_RSV-A_M_1.1	1	GGCAAATATGGAAACATACGTGAATAAACTTCACGAGGGCTCCACATACACAGCTGCTGTTCAATACAATGTCCTAGAAAAAG	1	GGCAAATATGGAAACATACGTGAA	GGCAAATATGGAAACATACGTGAA	GGCAAATATGGAAACATACGTGAA	0	24	1	GCTGTTCAATACAATGTCCTAGAAAAAG	GCTGTTCAATACAATGTCCTAGAAAAAG	GCTGTTCAATACAATGTCCTAGAAAAAG	0	28	1	AACTTCACGAGGGCTCCACATACACAG	AACTTCACGAGGGCTCCACATACACAG	AACTTCACGAGGGCTCCACATACACAG	0	27	2	1	1	0	0	1	8	2389	0.000418585
OR466361.1	LDT_RSV-B_M_1.1	1	GGCAAATATGGAAACATACGTGAATAAACTTCACGAGGGCTCCACATACACAGCTGCTGTTCAATACAATGTCCTAGAAAAAG	1	GGCAAATATGGAAACATACGTGAA	GGCAAATATGGAAACATACGTGAA	GGCAAATATGGAAACATACGTGAA	0	24	1	GCTGTTCAATACAATGTTCTAGAAAAAG	GCTGTTCAATACAATGTCCTAGAAAAAG	GCTGTTCAATACAATGTTCTAGAAAAAG	1	28	1	AACTTCACGAGGGCTCCACATACACAG	AACTTCACGAGGGCTCCACATACACAG	AACTTCACGAGGGCTCCACATACACAG	0	27	2	1	1	0	0	1	7	2389	0.000418585
OR466361.1	LDT_RSV-A_M_1.1	1	GGCAAATATGGAAACATACGTGAATAAACTTCACGAGGGCTCCACATACACAGCTGCTGTTCAATACAATGTCCTAGAAAAAG	1	GGCAAATATGGAAACATACGTGAA	GGCAAATATGGAAACATACGTGAA	GGCAAATATGGAAACATACGTGAA	0	24	1	GCTGTTCAATACAATGTCCTAGAAAAAG	GCTGTTCAATACAATGTCCTAGAAAAAG	GCTGTTCAATACAATGTCCTAGAAAAAG	0	28	1	AACTTCACGAGGGCTCCACATACACAG	AACTTCACGAGGGCTCCACATACACAG	AACTTCACGAGGGCTCCACATACACAG	0	27	2	1	1	0	0	1	8	2389	0.000418585
PV388304.1	LDT_RSV-B_M_1.1	1	GGCAAATATGGAAACATACGTGAATAAACTTCACGAGGGCTCCACATACACAGCTGCTGTTCAATACAATGTCCTAGAAAAAG	1	GGCAAATATGGAAACATACGTGAA	GGCAAATATGGAAACATACGTGAA	GGCAAATATGGAAACATACGTGAA	0	24	1	GCTGTTCAATACAATGTTCTAGAAAAAG	GCTGTTCAATACAATGTCCTAGAAAAAG	GCTGTTCAATACAATGTTCTAGAAAAAG	1	28	1	AACTTCACGAGGGCTCCACATACACAG	AACTTCACGAGGGCTCCACATACACAG	AACTTCACGAGGGCTCCACATACACAG	0	27	2	1	1	0	0	1	7	2389	0.000418585
PV388304.1	LDT_RSV-A_M_1.1	1	GGCAAATATGGAAACATACGTGAATAAACTTCACGAGGGCTCCACATACACAGCTGCTGTTCAATACAATGTCCTAGAAAAAG	1	GGCAAATATGGAAACATACGTGAA	GGCAAATATGGAAACATACGTGAA	GGCAAATATGGAAACATACGTGAA	0	24	1	GCTGTTCAATACAATGTCCTAGAAAAAG	GCTGTTCAATACAATGTCCTAGAAAAAG	GCTGTTCAATACAATGTCCTAGAAAAAG	0	28	1	AACTTCACGAGGGCTCCACATACACAG	AACTTCACGAGGGCTCCACATACACAG	AACTTCACGAGGGCTCCACATACACAG	0	27	2	1	1	0	0	1	8	2389	0.000418585
OQ941749.1	LDT_RSV-B_M_1.1	1	GGCAAATATGGAAACATACGTGAATAAACTTCACGAGGGCTCCACATACACAGCTGCTGTTCAATACAATGTCCTAGAAAAAG	1	GGCAAATATGGAAACATACGTGAA	GGCAAATATGGAAACATACGTGAA	GGCAAATATGGAAACATACGTGAA	0	24	1	GCTGTTCAATACAATGTTCTAGAAAAAG	GCTGTTCAATACAATGTCCTAGAAAAAG	GCTGTTCAATACAATGTTCTAGAAAAAG	1	28	1	AACTTCACGAGGGCTCCACATACACAG	AACTTCACGAGGGCTCCACATACACAG	AACTTCACGAGGGCTCCACATACACAG	0	27	2	1	1	0	0	1	7	2389	0.000418585
OQ941749.1	LDT_RSV-A_M_1.1	1	GGCAAATATGGAAACATACGTGAATAAACTTCACGAGGGCTCCACATACACAGCTGCTGTTCAATACAATGTCCTAGAAAAAG	1	GGCAAATATGGAAACATACGTGAA	GGCAAATATGGAAACATACGTGAA	GGCAAATATGGAAACATACGTGAA	0	24	1	GCTGTTCAATACAATGTCCTAGAAAAAG	GCTGTTCAATACAATGTCCTAGAAAAAG	GCTGTTCAATACAATGTCCTAGAAAAAG	0	28	1	AACTTCACGAGGGCTCCACATACACAG	AACTTCACGAGGGCTCCACATACACAG	AACTTCACGAGGGCTCCACATACACAG	0	27	2	1	1	0	0	1	8	2389	0.000418585
MZ515575.1	LDT_RSV-B_M_1.1	1	GGCAAATATGGAAACATACGTGAATAAACTTCACGAGGGCTCCACATACACAGCTGCTGTTCAATACAATGTCCTAGAAAAAG	1	GGCAAATATGGAAACATACGTGAA	GGCAAATATGGAAACATACGTGAA	GGCAAATATGGAAACATACGTGAA	0	24	1	GCTGTTCAATACAATGTTCTAGAAAAAG	GCTGTTCAATACAATGTCCTAGAAAAAG	GCTGTTCAATACAATGTTCTAGAAAAAG	1	28	1	AACTTCACGAGGGCTCCACATACACAG	AACTTCACGAGGGCTCCACATACACAG	AACTTCACGAGGGCTCCACATACACAG	0	27	2	1	1	0	0	1	7	2389	0.000418585
MZ515575.1	LDT_RSV-A_M_1.1	1	GGCAAATATGGAAACATACGTGAATAAACTTCACGAGGGCTCCACATACACAGCTGCTGTTCAATACAATGTCCTAGAAAAAG	1	GGCAAATATGGAAACATACGTGAA	GGCAAATATGGAAACATACGTGAA	GGCAAATATGGAAACATACGTGAA	0	24	1	GCTGTTCAATACAATGTCCTAGAAAAAG	GCTGTTCAATACAATGTCCTAGAAAAAG	GCTGTTCAATACAATGTCCTAGAAAAAG	0	28	1	AACTTCACGAGGGCTCCACATACACAG	AACTTCACGAGGGCTCCACATACACAG	AACTTCACGAGGGCTCCACATACACAG	0	27	2	1	1	0	0	1	8	2389	0.000418585
PP376483.1	LDT_RSV-B_M_1.1	1	GGCAAATATGGAAACATACGTGAATAAACTTCACGAGGGCTCCACATACACAGCTGCTGTTCAATACAATGTCCTAGAAAAAG	1	GGCAAATATGGAAACATACGTGAA	GGCAAATATGGAAACATACGTGAA	GGCAAATATGGAAACATACGTGAA	0	24	1	GCTGTTCAATACAATGTTCTAGAAAAAG	GCTGTTCAATACAATGTCCTAGAAAAAG	GCTGTTCAATACAATGTTCTAGAAAAAG	1	28	1	AACTTCACGAGGGCTCCACATACACAG	AACTTCACGAGGGCTCCACATACACAG	AACTTCACGAGGGCTCCACATACACAG	0	27	2	1	1	0	0	1	7	2389	0.000418585
PP376483.1	LDT_RSV-A_M_1.1	1	GGCAAATATGGAAACATACGTGAATAAACTTCACGAGGGCTCCACATACACAGCTGCTGTTCAATACAATGTCCTAGAAAAAG	1	GGCAAATATGGAAACATACGTGAA	GGCAAATATGGAAACATACGTGAA	GGCAAATATGGAAACATACGTGAA	0	24	1	GCTGTTCAATACAATGTCCTAGAAAAAG	GCTGTTCAATACAATGTCCTAGAAAAAG	GCTGTTCAATACAATGTCCTAGAAAAAG	0	28	1	AACTTCACGAGGGCTCCACATACACAG	AACTTCACGAGGGCTCCACATACACAG	AACTTCACGAGGGCTCCACATACACAG	0	27	2	1	1	0	0	1	8	2389	0.000418585
PP770476.1	LDT_RSV-B_M_1.1	1	GGCAAATATGGAAACATACGTGAATAAACTTCACGAGGGCTCCACATACACAGCTGCTGTTCAATACAATGTCCTAGAAAAAG	1	GGCAAATATGGAAACATACGTGAA	GGCAAATATGGAAACATACGTGAA	GGCAAATATGGAAACATACGTGAA	0	24	1	GCTGTTCAATACAATGTTCTAGAAAAAG	GCTGTTCAATACAATGTCCTAGAAAAAG	GCTGTTCAATACAATGTTCTAGAAAAAG	1	28	1	AACTTCACGAGGGCTCCACATACACAG	AACTTCACGAGGGCTCCACATACACAG	AACTTCACGAGGGCTCCACATACACAG	0	27	2	1	1	0	0	1	7	2389	0.000418585
PP770476.1	LDT_RSV-A_M_1.1	1	GGCAAATATGGAAACATACGTGAATAAACTTCACGAGGGCTCCACATACACAGCTGCTGTTCAATACAATGTCCTAGAAAAAG	1	GGCAAATATGGAAACATACGTGAA	GGCAAATATGGAAACATACGTGAA	GGCAAATATGGAAACATACGTGAA	0	24	1	GCTGTTCAATACAATGTCCTAGAAAAAG	GCTGTTCAATACAATGTCCTAGAAAAAG	GCTGTTCAATACAATGTCCTAGAAAAAG	0	28	1	AACTTCACGAGGGCTCCACATACACAG	AACTTCACGAGGGCTCCACATACACAG	AACTTCACGAGGGCTCCACATACACAG	0	27	2	1	1	0	0	1	8	2389	0.000418585
PV178402.1	LDT_RSV-B_M_1.1	1	GGCAAATATGGAAACATACGTGAATAAACTTCACGAGGGCTCCACATACACAGCTGCTGTTCAATACAATGTCCTAGAAAAAG	1	GGCAAATATGGAAACATACGTGAA	GGCAAATATGGAAACATACGTGAA	GGCAAATATGGAAACATACGTGAA	0	24	1	GCTGTTCAATACAATGTTCTAGAAAAAG	GCTGTTCAATACAATGTCCTAGAAAAAG	GCTGTTCAATACAATGTTCTAGAAAAAG	1	28	1	AACTTCACGAGGGCTCCACATACACAG	AACTTCACGAGGGCTCCACATACACAG	AACTTCACGAGGGCTCCACATACACAG	0	27	2	1	1	0	0	1	7	2389	0.000418585
PV178402.1	LDT_RSV-A_M_1.1	1	GGCAAATATGGAAACATACGTGAATAAACTTCACGAGGGCTCCACATACACAGCTGCTGTTCAATACAATGTCCTAGAAAAAG	1	GGCAAATATGGAAACATACGTGAA	GGCAAATATGGAAACATACGTGAA	GGCAAATATGGAAACATACGTGAA	0	24	1	GCTGTTCAATACAATGTCCTAGAAAAAG	GCTGTTCAATACAATGTCCTAGAAAAAG	GCTGTTCAATACAATGTCCTAGAAAAAG	0	28	1	AACTTCACGAGGGCTCCACATACACAG	AACTTCACGAGGGCTCCACATACACAG	AACTTCACGAGGGCTCCACATACACAG	0	27	2	1	1	0	0	1	8	2389	0.000418585
OR143220.1	LDT_RSV-B_M_1.1	1	GGCAAATATGGAAACATACGTGAATAAACTTCACGAGGGCTCCACATACACAGCTGCTGTTCAATACAATGTCCTAGAAAAAG	1	GGCAAATATGGAAACATACGTGAA	GGCAAATATGGAAACATACGTGAA	GGCAAATATGGAAACATACGTGAA	0	24	1	GCTGTTCAATACAATGTTCTAGAAAAAG	GCTGTTCAATACAATGTCCTAGAAAAAG	GCTGTTCAATACAATGTTCTAGAAAAAG	1	28	1	AACTTCACGAGGGCTCCACATACACAG	AACTTCACGAGGGCTCCACATACACAG	AACTTCACGAGGGCTCCACATACACAG	0	27	2	1	1	0	0	1	7	2389	0.000418585
OR143220.1	LDT_RSV-A_M_1.1	1	GGCAAATATGGAAACATACGTGAATAAACTTCACGAGGGCTCCACATACACAGCTGCTGTTCAATACAATGTCCTAGAAAAAG	1	GGCAAATATGGAAACATACGTGAA	GGCAAATATGGAAACATACGTGAA	GGCAAATATGGAAACATACGTGAA	0	24	1	GCTGTTCAATACAATGTCCTAGAAAAAG	GCTGTTCAATACAATGTCCTAGAAAAAG	GCTGTTCAATACAATGTCCTAGAAAAAG	0	28	1	AACTTCACGAGGGCTCCACATACACAG	AACTTCACGAGGGCTCCACATACACAG	AACTTCACGAGGGCTCCACATACACAG	0	27	2	1	1	0	0	1	8	2389	0.000418585
LC862029.1	LDT_RSV-B_M_1.1	1	GGCAAATATGGAAACATACGTGAATAAACTTCACGAGGGCTCCACATACACAGCTGCTGTTCAATACAATGTCCTAGAAAAAG	1	GGCAAATATGGAAACATACGTGAA	GGCAAATATGGAAACATACGTGAA	GGCAAATATGGAAACATACGTGAA	0	24	1	GCTGTTCAATACAATGTTCTAGAAAAAG	GCTGTTCAATACAATGTCCTAGAAAAAG	GCTGTTCAATACAATGTTCTAGAAAAAG	1	28	1	AACTTCACGAGGGCTCCACATACACAG	AACTTCACGAGGGCTCCACATACACAG	AACTTCACGAGGGCTCCACATACACAG	0	27	2	1	1	0	0	1	7	2389	0.000418585
LC862029.1	LDT_RSV-A_M_1.1	1	GGCAAATATGGAAACATACGTGAATAAACTTCACGAGGGCTCCACATACACAGCTGCTGTTCAATACAATGTCCTAGAAAAAG	1	GGCAAATATGGAAACATACGTGAA	GGCAAATATGGAAACATACGTGAA	GGCAAATATGGAAACATACGTGAA	0	24	1	GCTGTTCAATACAATGTCCTAGAAAAAG	GCTGTTCAATACAATGTCCTAGAAAAAG	GCTGTTCAATACAATGTCCTAGAAAAAG	0	28	1	AACTTCACGAGGGCTCCACATACACAG	AACTTCACGAGGGCTCCACATACACAG	AACTTCACGAGGGCTCCACATACACAG	0	27	2	1	1	0	0	1	8	2389	0.000418585
OK649661.1	LDT_RSV-B_M_1.1	1	GGCAAATATGGAAACATACGTGAACAAACTTCACGAGGGCTCCACATACACAGCTGCTGTTCAATACAATGTCCTAGAAAAAG	1	GGCAAATATGGAAACATACGTGAA	GGCAAATATGGAAACATACGTGAA	GGCAAATATGGAAACATACGTGAA	0	24	1	GCTGTTCAATACAATGTTCTAGAAAAAG	GCTGTTCAATACAATGTCCTAGAAAAAG	GCTGTTCAATACAATGTTCTAGAAAAAG	1	28	1	AACTTCACGAGGGCTCCACATACACAG	AACTTCACGAGGGCTCCACATACACAG	AACTTCACGAGGGCTCCACATACACAG	0	27	2	1	1	0	0	1	32	249	0.00401606
OK649661.1	LDT_RSV-A_M_1.1	1	GGCAAATATGGAAACATACGTGAACAAACTTCACGAGGGCTCCACATACACAGCTGCTGTTCAATACAATGTCCTAGAAAAAG	1	GGCAAATATGGAAACATACGTGAA	GGCAAATATGGAAACATACGTGAA	GGCAAATATGGAAACATACGTGAA	0	24	1	GCTGTTCAATACAATGTCCTAGAAAAAG	GCTGTTCAATACAATGTCCTAGAAAAAG	GCTGTTCAATACAATGTCCTAGAAAAAG	0	28	1	AACTTCACGAGGGCTCCACATACACAG	AACTTCACGAGGGCTCCACATACACAG	AACTTCACGAGGGCTCCACATACACAG	0	27	2	1	1	0	0	1	37	249	0.00401606
OQ171918.1	LDT_RSV-B_M_1.1	1	GGCAAATATGGAAACATACGTGAATAAACTTCACGAGGGCTCCACATACACAGCTGCTGTTCAATACAATGTCCTAGAAAAAG	1	GGCAAATATGGAAACATACGTGAA	GGCAAATATGGAAACATACGTGAA	GGCAAATATGGAAACATACGTGAA	0	24	1	GCTGTTCAATACAATGTTCTAGAAAAAG	GCTGTTCAATACAATGTCCTAGAAAAAG	GCTGTTCAATACAATGTTCTAGAAAAAG	1	28	1	AACTTCACGAGGGCTCCACATACACAG	AACTTCACGAGGGCTCCACATACACAG	AACTTCACGAGGGCTCCACATACACAG	0	27	2	1	1	0	0	1	7	2389	0.000418585
OQ171918.1	LDT_RSV-A_M_1.1	1	GGCAAATATGGAAACATACGTGAATAAACTTCACGAGGGCTCCACATACACAGCTGCTGTTCAATACAATGTCCTAGAAAAAG	1	GGCAAATATGGAAACATACGTGAA	GGCAAATATGGAAACATACGTGAA	GGCAAATATGGAAACATACGTGAA	0	24	1	GCTGTTCAATACAATGTCCTAGAAAAAG	GCTGTTCAATACAATGTCCTAGAAAAAG	GCTGTTCAATACAATGTCCTAGAAAAAG	0	28	1	AACTTCACGAGGGCTCCACATACACAG	AACTTCACGAGGGCTCCACATACACAG	AACTTCACGAGGGCTCCACATACACAG	0	27	2	1	1	0	0	1	8	2389	0.000418585
MK749893.1	LDT_RSV-B_M_1.1	1	GGCAAATATGGAAACATACGTGAATAAACTTCACGAGGGCTCCACATACACAGCTGCTGTTCAATACAATGTCCTAGAAAAAG	1	GGCAAATATGGAAACATACGTGAA	GGCAAATATGGAAACATACGTGAA	GGCAAATATGGAAACATACGTGAA	0	24	1	GCTGTTCAATACAATGTTCTAGAAAAAG	GCTGTTCAATACAATGTCCTAGAAAAAG	GCTGTTCAATACAATGTTCTAGAAAAAG	1	28	1	AACTTCACGAGGGCTCCACATACACAG	AACTTCACGAGGGCTCCACATACACAG	AACTTCACGAGGGCTCCACATACACAG	0	27	2	1	1	0	0	1	7	2389	0.000418585
MK749893.1	LDT_RSV-A_M_1.1	1	GGCAAATATGGAAACATACGTGAATAAACTTCACGAGGGCTCCACATACACAGCTGCTGTTCAATACAATGTCCTAGAAAAAG	1	GGCAAATATGGAAACATACGTGAA	GGCAAATATGGAAACATACGTGAA	GGCAAATATGGAAACATACGTGAA	0	24	1	GCTGTTCAATACAATGTCCTAGAAAAAG	GCTGTTCAATACAATGTCCTAGAAAAAG	GCTGTTCAATACAATGTCCTAGAAAAAG	0	28	1	AACTTCACGAGGGCTCCACATACACAG	AACTTCACGAGGGCTCCACATACACAG	AACTTCACGAGGGCTCCACATACACAG	0	27	2	1	1	0	0	1	8	2389	0.000418585
MZ221199.1	LDT_RSV-B_M_1.1	1	GGCAAATATGGAAACATACGTGAATAAACTTCACGAAGGCTCCACATACACAGCTGCTGTTCAATACAATGTCCTAGAAAAAG	1	GGCAAATATGGAAACATACGTGAA	GGCAAATATGGAAACATACGTGAA	GGCAAATATGGAAACATACGTGAA	0	24	1	GCTGTTCAATACAATGTTCTAGAAAAAG	GCTGTTCAATACAATGTCCTAGAAAAAG	GCTGTTCAATACAATGTTCTAGAAAAAG	1	28	1	AACTTCACGAAGGCTCCACATACACAG	AACTTCACGAAGGCTCCACATACACAG	AACTTCACGAAGGCTCCACATACACAG	0	27	2	1	1	0	0	1	48	31	0.0322581
MZ221199.1	LDT_RSV-A_M_1.1	1	GGCAAATATGGAAACATACGTGAATAAACTTCACGAAGGCTCCACATACACAGCTGCTGTTCAATACAATGTCCTAGAAAAAG	1	GGCAAATATGGAAACATACGTGAA	GGCAAATATGGAAACATACGTGAA	GGCAAATATGGAAACATACGTGAA	0	24	1	GCTGTTCAATACAATGTCCTAGAAAAAG	GCTGTTCAATACAATGTCCTAGAAAAAG	GCTGTTCAATACAATGTCCTAGAAAAAG	0	28	1	AACTTCACGAAGGCTCCACATACACAG	AACTTCACGAAGGCTCCACATACACAG	AACTTCACGAAGGCTCCACATACACAG	0	27	2	1	1	0	0	1	44	31	0.0322581
MN306045.1	LDT_RSV-B_M_1.1	1	GGCAAATATGGAAACATACGTGAATAAACTTCACGAGGGCTCCACATACACAGCTGCTGTTCAATACAATGTCCTAGAAAAAG	1	GGCAAATATGGAAACATACGTGAA	GGCAAATATGGAAACATACGTGAA	GGCAAATATGGAAACATACGTGAA	0	24	1	GCTGTTCAATACAATGTTCTAGAAAAAG	GCTGTTCAATACAATGTCCTAGAAAAAG	GCTGTTCAATACAATGTTCTAGAAAAAG	1	28	1	AACTTCACGAGGGCTCCACATACACAG	AACTTCACGAGGGCTCCACATACACAG	AACTTCACGAGGGCTCCACATACACAG	0	27	2	1	1	0	0	1	7	2389	0.000418585
MN306045.1	LDT_RSV-A_M_1.1	1	GGCAAATATGGAAACATACGTGAATAAACTTCACGAGGGCTCCACATACACAGCTGCTGTTCAATACAATGTCCTAGAAAAAG	1	GGCAAATATGGAAACATACGTGAA	GGCAAATATGGAAACATACGTGAA	GGCAAATATGGAAACATACGTGAA	0	24	1	GCTGTTCAATACAATGTCCTAGAAAAAG	GCTGTTCAATACAATGTCCTAGAAAAAG	GCTGTTCAATACAATGTCCTAGAAAAAG	0	28	1	AACTTCACGAGGGCTCCACATACACAG	AACTTCACGAGGGCTCCACATACACAG	AACTTCACGAGGGCTCCACATACACAG	0	27	2	1	1	0	0	1	8	2389	0.000418585
PP151345.1	LDT_RSV-B_M_1.1	1	GGCAAATATGGAAACATACGTGAACAAGCTTCACGAAGGCTCCACATACACAGCTGCTGTTCAATACAATGTCTTAGAAAAAG	1	GGCAAATATGGAAACATACGTGAA	GGCAAATATGGAAACATACGTGAA	GGCAAATATGGAAACATACGTGAA	0	24	1	GCTGTTCAATACAATGTTCTAGAAAAAG	GCTGTTCAATACAATGTCTTAGAAAAAG	GCTGTTCAATACAATGTTCTAGAAAAAG	2	28	1	AGCTTCACGAAGGCTCCACATACACAG	AGCTTCACGAAGGCTCCACATACACAG	AGCTTCACGAAGGCTCCACATACACAG	0	27	2	1	1	0	0	1	52	17	0.0588235
PP151345.1	LDT_RSV-A_M_1.1	1	GGCAAATATGGAAACATACGTGAACAAGCTTCACGAAGGCTCCACATACACAGCTGCTGTTCAATACAATGTCTTAGAAAAAG	1	GGCAAATATGGAAACATACGTGAA	GGCAAATATGGAAACATACGTGAA	GGCAAATATGGAAACATACGTGAA	0	24	1	GCTGTTCAATACAATGTCTTAGAAAAAG	GCTGTTCAATACAATGTCTTAGAAAAAG	GCTGTTCAATACAATGTCTTAGAAAAAG	0	28	1	AGCTTCACGAAGGCTCCACATACACAG	AGCTTCACGAAGGCTCCACATACACAG	AGCTTCACGAAGGCTCCACATACACAG	0	27	2	1	1	0	0	1	49	17	0.0588235
PQ618029.1	LDT_RSV-B_M_1.1	1	GGCAAATATGGAAACATACGTGAATAAACTTCACGAGGGCTCCACATACACAGCTGCTGTTCAATACAATGTCCTAGAAAAAG	1	GGCAAATATGGAAACATACGTGAA	GGCAAATATGGAAACATACGTGAA	GGCAAATATGGAAACATACGTGAA	0	24	1	GCTGTTCAATACAATGTTCTAGAAAAAG	GCTGTTCAATACAATGTCCTAGAAAAAG	GCTGTTCAATACAATGTTCTAGAAAAAG	1	28	1	AACTTCACGAGGGCTCCACATACACAG	AACTTCACGAGGGCTCCACATACACAG	AACTTCACGAGGGCTCCACATACACAG	0	27	2	1	1	0	0	1	7	2389	0.000418585
PQ618029.1	LDT_RSV-A_M_1.1	1	GGCAAATATGGAAACATACGTGAATAAACTTCACGAGGGCTCCACATACACAGCTGCTGTTCAATACAATGTCCTAGAAAAAG	1	GGCAAATATGGAAACATACGTGAA	GGCAAATATGGAAACATACGTGAA	GGCAAATATGGAAACATACGTGAA	0	24	1	GCTGTTCAATACAATGTCCTAGAAAAAG	GCTGTTCAATACAATGTCCTAGAAAAAG	GCTGTTCAATACAATGTCCTAGAAAAAG	0	28	1	AACTTCACGAGGGCTCCACATACACAG	AACTTCACGAGGGCTCCACATACACAG	AACTTCACGAGGGCTCCACATACACAG	0	27	2	1	1	0	0	1	8	2389	0.000418585
OQ941761.1	LDT_RSV-B_M_1.1	1	GGCAAATATGGAAACATACGTGAATAAACTTCACGAGGGCTCCACATACACAGCTGCTGTTCAATACAATGTCCTAGAAAAAG	1	GGCAAATATGGAAACATACGTGAA	GGCAAATATGGAAACATACGTGAA	GGCAAATATGGAAACATACGTGAA	0	24	1	GCTGTTCAATACAATGTTCTAGAAAAAG	GCTGTTCAATACAATGTCCTAGAAAAAG	GCTGTTCAATACAATGTTCTAGAAAAAG	1	28	1	AACTTCACGAGGGCTCCACATACACAG	AACTTCACGAGGGCTCCACATACACAG	AACTTCACGAGGGCTCCACATACACAG	0	27	2	1	1	0	0	1	7	2389	0.000418585
OQ941761.1	LDT_RSV-A_M_1.1	1	GGCAAATATGGAAACATACGTGAATAAACTTCACGAGGGCTCCACATACACAGCTGCTGTTCAATACAATGTCCTAGAAAAAG	1	GGCAAATATGGAAACATACGTGAA	GGCAAATATGGAAACATACGTGAA	GGCAAATATGGAAACATACGTGAA	0	24	1	GCTGTTCAATACAATGTCCTAGAAAAAG	GCTGTTCAATACAATGTCCTAGAAAAAG	GCTGTTCAATACAATGTCCTAGAAAAAG	0	28	1	AACTTCACGAGGGCTCCACATACACAG	AACTTCACGAGGGCTCCACATACACAG	AACTTCACGAGGGCTCCACATACACAG	0	27	2	1	1	0	0	1	8	2389	0.000418585
MH181923.1	LDT_RSV-B_M_1.1	1	GGCAAATATGGAAACATACGTGAATAAACTTCACGAGGGCTCCACATACACAGCTGCTGTTCAATACAATGTCCTAGAAAAAG	1	GGCAAATATGGAAACATACGTGAA	GGCAAATATGGAAACATACGTGAA	GGCAAATATGGAAACATACGTGAA	0	24	1	GCTGTTCAATACAATGTTCTAGAAAAAG	GCTGTTCAATACAATGTCCTAGAAAAAG	GCTGTTCAATACAATGTTCTAGAAAAAG	1	28	1	AACTTCACGAGGGCTCCACATACACAG	AACTTCACGAGGGCTCCACATACACAG	AACTTCACGAGGGCTCCACATACACAG	0	27	2	1	1	0	0	1	7	2389	0.000418585
MH181923.1	LDT_RSV-A_M_1.1	1	GGCAAATATGGAAACATACGTGAATAAACTTCACGAGGGCTCCACATACACAGCTGCTGTTCAATACAATGTCCTAGAAAAAG	1	GGCAAATATGGAAACATACGTGAA	GGCAAATATGGAAACATACGTGAA	GGCAAATATGGAAACATACGTGAA	0	24	1	GCTGTTCAATACAATGTCCTAGAAAAAG	GCTGTTCAATACAATGTCCTAGAAAAAG	GCTGTTCAATACAATGTCCTAGAAAAAG	0	28	1	AACTTCACGAGGGCTCCACATACACAG	AACTTCACGAGGGCTCCACATACACAG	AACTTCACGAGGGCTCCACATACACAG	0	27	2	1	1	0	0	1	8	2389	0.000418585
OK649631.1	LDT_RSV-B_M_1.1	1	GGCAAATATGGAAACATACGTGAACAAACTTCACGAGGGCTCCACATACACAGCTGCTGTTCAATACAATGTCTTAGAAAAAG	1	GGCAAATATGGAAACATACGTGAA	GGCAAATATGGAAACATACGTGAA	GGCAAATATGGAAACATACGTGAA	0	24	1	GCTGTTCAATACAATGTTCTAGAAAAAG	GCTGTTCAATACAATGTCTTAGAAAAAG	GCTGTTCAATACAATGTTCTAGAAAAAG	2	28	1	AACTTCACGAGGGCTCCACATACACAG	AACTTCACGAGGGCTCCACATACACAG	AACTTCACGAGGGCTCCACATACACAG	0	27	2	1	1	0	0	1	50	29	0.0344828
OK649631.1	LDT_RSV-A_M_1.1	1	GGCAAATATGGAAACATACGTGAACAAACTTCACGAGGGCTCCACATACACAGCTGCTGTTCAATACAATGTCTTAGAAAAAG	1	GGCAAATATGGAAACATACGTGAA	GGCAAATATGGAAACATACGTGAA	GGCAAATATGGAAACATACGTGAA	0	24	1	GCTGTTCAATACAATGTCTTAGAAAAAG	GCTGTTCAATACAATGTCTTAGAAAAAG	GCTGTTCAATACAATGTCTTAGAAAAAG	0	28	1	AACTTCACGAGGGCTCCACATACACAG	AACTTCACGAGGGCTCCACATACACAG	AACTTCACGAGGGCTCCACATACACAG	0	27	2	1	1	0	0	1	67	29	0.0344828
LC871583.1	LDT_RSV-B_M_1.1	1	GGCAAATATGGAAACATACGTGAATAAACTTCACGAGGGCTCCACATACACAGCTGCTGTTCAATACAATGTCCTAGAAAAAG	1	GGCAAATATGGAAACATACGTGAA	GGCAAATATGGAAACATACGTGAA	GGCAAATATGGAAACATACGTGAA	0	24	1	GCTGTTCAATACAATGTTCTAGAAAAAG	GCTGTTCAATACAATGTCCTAGAAAAAG	GCTGTTCAATACAATGTTCTAGAAAAAG	1	28	1	AACTTCACGAGGGCTCCACATACACAG	AACTTCACGAGGGCTCCACATACACAG	AACTTCACGAGGGCTCCACATACACAG	0	27	2	1	1	0	0	1	7	2389	0.000418585
LC871583.1	LDT_RSV-A_M_1.1	1	GGCAAATATGGAAACATACGTGAATAAACTTCACGAGGGCTCCACATACACAGCTGCTGTTCAATACAATGTCCTAGAAAAAG	1	GGCAAATATGGAAACATACGTGAA	GGCAAATATGGAAACATACGTGAA	GGCAAATATGGAAACATACGTGAA	0	24	1	GCTGTTCAATACAATGTCCTAGAAAAAG	GCTGTTCAATACAATGTCCTAGAAAAAG	GCTGTTCAATACAATGTCCTAGAAAAAG	0	28	1	AACTTCACGAGGGCTCCACATACACAG	AACTTCACGAGGGCTCCACATACACAG	AACTTCACGAGGGCTCCACATACACAG	0	27	2	1	1	0	0	1	8	2389	0.000418585
PP342435.1	LDT_RSV-B_M_1.1	1	GGCAAATATGGAAACATACGTGAATAAACTTCACGAGGGCTCCACATACACAGCTGCTGTTCAATACAATGTCCTAGAAAAAG	1	GGCAAATATGGAAACATACGTGAA	GGCAAATATGGAAACATACGTGAA	GGCAAATATGGAAACATACGTGAA	0	24	1	GCTGTTCAATACAATGTTCTAGAAAAAG	GCTGTTCAATACAATGTCCTAGAAAAAG	GCTGTTCAATACAATGTTCTAGAAAAAG	1	28	1	AACTTCACGAGGGCTCCACATACACAG	AACTTCACGAGGGCTCCACATACACAG	AACTTCACGAGGGCTCCACATACACAG	0	27	2	1	1	0	0	1	7	2389	0.000418585
PP342435.1	LDT_RSV-A_M_1.1	1	GGCAAATATGGAAACATACGTGAATAAACTTCACGAGGGCTCCACATACACAGCTGCTGTTCAATACAATGTCCTAGAAAAAG	1	GGCAAATATGGAAACATACGTGAA	GGCAAATATGGAAACATACGTGAA	GGCAAATATGGAAACATACGTGAA	0	24	1	GCTGTTCAATACAATGTCCTAGAAAAAG	GCTGTTCAATACAATGTCCTAGAAAAAG	GCTGTTCAATACAATGTCCTAGAAAAAG	0	28	1	AACTTCACGAGGGCTCCACATACACAG	AACTTCACGAGGGCTCCACATACACAG	AACTTCACGAGGGCTCCACATACACAG	0	27	2	1	1	0	0	1	8	2389	0.000418585
PP376591.1	LDT_RSV-B_M_1.1	1	GGCAAATATGGAAACATACGTGAATAAACTTCACGAGGGCTCCACATACACAGCTGCTGTTCAATACAATGTCCTAGAAAAAG	1	GGCAAATATGGAAACATACGTGAA	GGCAAATATGGAAACATACGTGAA	GGCAAATATGGAAACATACGTGAA	0	24	1	GCTGTTCAATACAATGTTCTAGAAAAAG	GCTGTTCAATACAATGTCCTAGAAAAAG	GCTGTTCAATACAATGTTCTAGAAAAAG	1	28	1	AACTTCACGAGGGCTCCACATACACAG	AACTTCACGAGGGCTCCACATACACAG	AACTTCACGAGGGCTCCACATACACAG	0	27	2	1	1	0	0	1	7	2389	0.000418585
PP376591.1	LDT_RSV-A_M_1.1	1	GGCAAATATGGAAACATACGTGAATAAACTTCACGAGGGCTCCACATACACAGCTGCTGTTCAATACAATGTCCTAGAAAAAG	1	GGCAAATATGGAAACATACGTGAA	GGCAAATATGGAAACATACGTGAA	GGCAAATATGGAAACATACGTGAA	0	24	1	GCTGTTCAATACAATGTCCTAGAAAAAG	GCTGTTCAATACAATGTCCTAGAAAAAG	GCTGTTCAATACAATGTCCTAGAAAAAG	0	28	1	AACTTCACGAGGGCTCCACATACACAG	AACTTCACGAGGGCTCCACATACACAG	AACTTCACGAGGGCTCCACATACACAG	0	27	2	1	1	0	0	1	8	2389	0.000418585
PP376581.1	LDT_RSV-B_M_1.1	1	GGCAAATATGGAAACATACGTGAATAAACTTCACGAGGGCTCCACATACACAGCTGCTGTTCAATACAATGTCCTAGAAAAAG	1	GGCAAATATGGAAACATACGTGAA	GGCAAATATGGAAACATACGTGAA	GGCAAATATGGAAACATACGTGAA	0	24	1	GCTGTTCAATACAATGTTCTAGAAAAAG	GCTGTTCAATACAATGTCCTAGAAAAAG	GCTGTTCAATACAATGTTCTAGAAAAAG	1	28	1	AACTTCACGAGGGCTCCACATACACAG	AACTTCACGAGGGCTCCACATACACAG	AACTTCACGAGGGCTCCACATACACAG	0	27	2	1	1	0	0	1	7	2389	0.000418585
PP376581.1	LDT_RSV-A_M_1.1	1	GGCAAATATGGAAACATACGTGAATAAACTTCACGAGGGCTCCACATACACAGCTGCTGTTCAATACAATGTCCTAGAAAAAG	1	GGCAAATATGGAAACATACGTGAA	GGCAAATATGGAAACATACGTGAA	GGCAAATATGGAAACATACGTGAA	0	24	1	GCTGTTCAATACAATGTCCTAGAAAAAG	GCTGTTCAATACAATGTCCTAGAAAAAG	GCTGTTCAATACAATGTCCTAGAAAAAG	0	28	1	AACTTCACGAGGGCTCCACATACACAG	AACTTCACGAGGGCTCCACATACACAG	AACTTCACGAGGGCTCCACATACACAG	0	27	2	1	1	0	0	1	8	2389	0.000418585
PQ618046.1	LDT_RSV-B_M_1.1	1	GGCAAATATGGAAACATACGTGAATAAACTTCACGAGGGCTCCACATACACAGCTGCTGTTCAATACAATGTCCTAGAAAAAG	1	GGCAAATATGGAAACATACGTGAA	GGCAAATATGGAAACATACGTGAA	GGCAAATATGGAAACATACGTGAA	0	24	1	GCTGTTCAATACAATGTTCTAGAAAAAG	GCTGTTCAATACAATGTCCTAGAAAAAG	GCTGTTCAATACAATGTTCTAGAAAAAG	1	28	1	AACTTCACGAGGGCTCCACATACACAG	AACTTCACGAGGGCTCCACATACACAG	AACTTCACGAGGGCTCCACATACACAG	0	27	2	1	1	0	0	1	7	2389	0.000418585
PQ618046.1	LDT_RSV-A_M_1.1	1	GGCAAATATGGAAACATACGTGAATAAACTTCACGAGGGCTCCACATACACAGCTGCTGTTCAATACAATGTCCTAGAAAAAG	1	GGCAAATATGGAAACATACGTGAA	GGCAAATATGGAAACATACGTGAA	GGCAAATATGGAAACATACGTGAA	0	24	1	GCTGTTCAATACAATGTCCTAGAAAAAG	GCTGTTCAATACAATGTCCTAGAAAAAG	GCTGTTCAATACAATGTCCTAGAAAAAG	0	28	1	AACTTCACGAGGGCTCCACATACACAG	AACTTCACGAGGGCTCCACATACACAG	AACTTCACGAGGGCTCCACATACACAG	0	27	2	1	1	0	0	1	8	2389	0.000418585
OR666513.1	LDT_RSV-B_M_1.1	1	GGCAAATATGGAAACATACGTGAATAAACTTCACGAGGGCTCCACATACACAGCTGCTGTTCAATACAATGTCCTAGAAAAAG	1	GGCAAATATGGAAACATACGTGAA	GGCAAATATGGAAACATACGTGAA	GGCAAATATGGAAACATACGTGAA	0	24	1	GCTGTTCAATACAATGTTCTAGAAAAAG	GCTGTTCAATACAATGTCCTAGAAAAAG	GCTGTTCAATACAATGTTCTAGAAAAAG	1	28	1	AACTTCACGAGGGCTCCACATACACAG	AACTTCACGAGGGCTCCACATACACAG	AACTTCACGAGGGCTCCACATACACAG	0	27	2	1	1	0	0	1	7	2389	0.000418585
OR666513.1	LDT_RSV-A_M_1.1	1	GGCAAATATGGAAACATACGTGAATAAACTTCACGAGGGCTCCACATACACAGCTGCTGTTCAATACAATGTCCTAGAAAAAG	1	GGCAAATATGGAAACATACGTGAA	GGCAAATATGGAAACATACGTGAA	GGCAAATATGGAAACATACGTGAA	0	24	1	GCTGTTCAATACAATGTCCTAGAAAAAG	GCTGTTCAATACAATGTCCTAGAAAAAG	GCTGTTCAATACAATGTCCTAGAAAAAG	0	28	1	AACTTCACGAGGGCTCCACATACACAG	AACTTCACGAGGGCTCCACATACACAG	AACTTCACGAGGGCTCCACATACACAG	0	27	2	1	1	0	0	1	8	2389	0.000418585
PP748700.1	LDT_RSV-B_M_1.1	1	GGCAAATATGGAAACATACGTGAATAAACTTCACGAGGGCTCCACATACACAGCTGCTGTTCAATACAATGTCCTAGAAAAAG	1	GGCAAATATGGAAACATACGTGAA	GGCAAATATGGAAACATACGTGAA	GGCAAATATGGAAACATACGTGAA	0	24	1	GCTGTTCAATACAATGTTCTAGAAAAAG	GCTGTTCAATACAATGTCCTAGAAAAAG	GCTGTTCAATACAATGTTCTAGAAAAAG	1	28	1	AACTTCACGAGGGCTCCACATACACAG	AACTTCACGAGGGCTCCACATACACAG	AACTTCACGAGGGCTCCACATACACAG	0	27	2	1	1	0	0	1	7	2389	0.000418585
PP748700.1	LDT_RSV-A_M_1.1	1	GGCAAATATGGAAACATACGTGAATAAACTTCACGAGGGCTCCACATACACAGCTGCTGTTCAATACAATGTCCTAGAAAAAG	1	GGCAAATATGGAAACATACGTGAA	GGCAAATATGGAAACATACGTGAA	GGCAAATATGGAAACATACGTGAA	0	24	1	GCTGTTCAATACAATGTCCTAGAAAAAG	GCTGTTCAATACAATGTCCTAGAAAAAG	GCTGTTCAATACAATGTCCTAGAAAAAG	0	28	1	AACTTCACGAGGGCTCCACATACACAG	AACTTCACGAGGGCTCCACATACACAG	AACTTCACGAGGGCTCCACATACACAG	0	27	2	1	1	0	0	1	8	2389	0.000418585
PP352386.1	LDT_RSV-B_M_1.1	1	GGCAAATATGGAAACATACGTGAACAAACTTCACGAGGGCTCCACATACACAGCTGCTGTTCAATACAATGTCCTAGAAAAAG	1	GGCAAATATGGAAACATACGTGAA	GGCAAATATGGAAACATACGTGAA	GGCAAATATGGAAACATACGTGAA	0	24	1	GCTGTTCAATACAATGTTCTAGAAAAAG	GCTGTTCAATACAATGTCCTAGAAAAAG	GCTGTTCAATACAATGTTCTAGAAAAAG	1	28	1	AACTTCACGAGGGCTCCACATACACAG	AACTTCACGAGGGCTCCACATACACAG	AACTTCACGAGGGCTCCACATACACAG	0	27	2	1	1	0	0	1	32	249	0.00401606
PP352386.1	LDT_RSV-A_M_1.1	1	GGCAAATATGGAAACATACGTGAACAAACTTCACGAGGGCTCCACATACACAGCTGCTGTTCAATACAATGTCCTAGAAAAAG	1	GGCAAATATGGAAACATACGTGAA	GGCAAATATGGAAACATACGTGAA	GGCAAATATGGAAACATACGTGAA	0	24	1	GCTGTTCAATACAATGTCCTAGAAAAAG	GCTGTTCAATACAATGTCCTAGAAAAAG	GCTGTTCAATACAATGTCCTAGAAAAAG	0	28	1	AACTTCACGAGGGCTCCACATACACAG	AACTTCACGAGGGCTCCACATACACAG	AACTTCACGAGGGCTCCACATACACAG	0	27	2	1	1	0	0	1	37	249	0.00401606
PP970037.1	LDT_RSV-B_M_1.1	1	GGCAAATATGGAAACATACGTGAATAAACTTCACGAGGGCTCCACATACACAGCTGCTGTTCAATACAATGTCCTAGAAAAAG	1	GGCAAATATGGAAACATACGTGAA	GGCAAATATGGAAACATACGTGAA	GGCAAATATGGAAACATACGTGAA	0	24	1	GCTGTTCAATACAATGTTCTAGAAAAAG	GCTGTTCAATACAATGTCCTAGAAAAAG	GCTGTTCAATACAATGTTCTAGAAAAAG	1	28	1	AACTTCACGAGGGCTCCACATACACAG	AACTTCACGAGGGCTCCACATACACAG	AACTTCACGAGGGCTCCACATACACAG	0	27	2	1	1	0	0	1	7	2389	0.000418585
PP970037.1	LDT_RSV-A_M_1.1	1	GGCAAATATGGAAACATACGTGAATAAACTTCACGAGGGCTCCACATACACAGCTGCTGTTCAATACAATGTCCTAGAAAAAG	1	GGCAAATATGGAAACATACGTGAA	GGCAAATATGGAAACATACGTGAA	GGCAAATATGGAAACATACGTGAA	0	24	1	GCTGTTCAATACAATGTCCTAGAAAAAG	GCTGTTCAATACAATGTCCTAGAAAAAG	GCTGTTCAATACAATGTCCTAGAAAAAG	0	28	1	AACTTCACGAGGGCTCCACATACACAG	AACTTCACGAGGGCTCCACATACACAG	AACTTCACGAGGGCTCCACATACACAG	0	27	2	1	1	0	0	1	8	2389	0.000418585
OQ941721.1	LDT_RSV-B_M_1.1	1	GGCAAATATGGAAACATACGTGAATAAACTTCACGAGGGCTCCACATACACAGCTGCTGTTCAATACAATGTCCTAGAAAAAG	1	GGCAAATATGGAAACATACGTGAA	GGCAAATATGGAAACATACGTGAA	GGCAAATATGGAAACATACGTGAA	0	24	1	GCTGTTCAATACAATGTTCTAGAAAAAG	GCTGTTCAATACAATGTCCTAGAAAAAG	GCTGTTCAATACAATGTTCTAGAAAAAG	1	28	1	AACTTCACGAGGGCTCCACATACACAG	AACTTCACGAGGGCTCCACATACACAG	AACTTCACGAGGGCTCCACATACACAG	0	27	2	1	1	0	0	1	7	2389	0.000418585
OQ941721.1	LDT_RSV-A_M_1.1	1	GGCAAATATGGAAACATACGTGAATAAACTTCACGAGGGCTCCACATACACAGCTGCTGTTCAATACAATGTCCTAGAAAAAG	1	GGCAAATATGGAAACATACGTGAA	GGCAAATATGGAAACATACGTGAA	GGCAAATATGGAAACATACGTGAA	0	24	1	GCTGTTCAATACAATGTCCTAGAAAAAG	GCTGTTCAATACAATGTCCTAGAAAAAG	GCTGTTCAATACAATGTCCTAGAAAAAG	0	28	1	AACTTCACGAGGGCTCCACATACACAG	AACTTCACGAGGGCTCCACATACACAG	AACTTCACGAGGGCTCCACATACACAG	0	27	2	1	1	0	0	1	8	2389	0.000418585
PP495878.1	LDT_RSV-B_M_1.1	1	GGCAAATATGGAAACATACGTGAATAAACTTCACGAGGGCTCCACATACACAGCTGCTGTTCAATACAATGTCCTAGAAAGAG	1	GGCAAATATGGAAACATACGTGAA	GGCAAATATGGAAACATACGTGAA	GGCAAATATGGAAACATACGTGAA	0	24	1	GCTGTTCAATACAATGTTCTAGAAAAAG	GCTGTTCAATACAATGTCCTAGAAAGAG	GCTGTTCAATACAATGTTCTAGAAAAAG	2	28	1	AACTTCACGAGGGCTCCACATACACAG	AACTTCACGAGGGCTCCACATACACAG	AACTTCACGAGGGCTCCACATACACAG	0	27	2	1	1	0	0	1	49	120	0.00833333
PP495878.1	LDT_RSV-A_M_1.1	1	GGCAAATATGGAAACATACGTGAATAAACTTCACGAGGGCTCCACATACACAGCTGCTGTTCAATACAATGTCCTAGAAAGAG	1	GGCAAATATGGAAACATACGTGAA	GGCAAATATGGAAACATACGTGAA	GGCAAATATGGAAACATACGTGAA	0	24	1	GCTGTTCAATACAATGTCCTAGAAAAAG	GCTGTTCAATACAATGTCCTAGAAAGAG	GCTGTTCAATACAATGTCCTAGAAAAAG	1	28	1	AACTTCACGAGGGCTCCACATACACAG	AACTTCACGAGGGCTCCACATACACAG	AACTTCACGAGGGCTCCACATACACAG	0	27	2	1	1	0	0	1	59	120	0.00833333
MZ515758.1	LDT_RSV-B_M_1.1	1	GGCAAATATGGAAACATACGTGAATAAACTTCACGAGGGCTCCACATACACAGCTGCTGTTCAATACAATGTCCTAGAAAAAG	1	GGCAAATATGGAAACATACGTGAA	GGCAAATATGGAAACATACGTGAA	GGCAAATATGGAAACATACGTGAA	0	24	1	GCTGTTCAATACAATGTTCTAGAAAAAG	GCTGTTCAATACAATGTCCTAGAAAAAG	GCTGTTCAATACAATGTTCTAGAAAAAG	1	28	1	AACTTCACGAGGGCTCCACATACACAG	AACTTCACGAGGGCTCCACATACACAG	AACTTCACGAGGGCTCCACATACACAG	0	27	2	1	1	0	0	1	7	2389	0.000418585
MZ515758.1	LDT_RSV-A_M_1.1	1	GGCAAATATGGAAACATACGTGAATAAACTTCACGAGGGCTCCACATACACAGCTGCTGTTCAATACAATGTCCTAGAAAAAG	1	GGCAAATATGGAAACATACGTGAA	GGCAAATATGGAAACATACGTGAA	GGCAAATATGGAAACATACGTGAA	0	24	1	GCTGTTCAATACAATGTCCTAGAAAAAG	GCTGTTCAATACAATGTCCTAGAAAAAG	GCTGTTCAATACAATGTCCTAGAAAAAG	0	28	1	AACTTCACGAGGGCTCCACATACACAG	AACTTCACGAGGGCTCCACATACACAG	AACTTCACGAGGGCTCCACATACACAG	0	27	2	1	1	0	0	1	8	2389	0.000418585
PP376751.1	LDT_RSV-B_M_1.1	1	GGCAAATATGGAAACATACGTGAATAAACTTCACGAGGGCTCCACATACACAGCTGCTGTTCAATACAATGTCCTAGAAAAAG	1	GGCAAATATGGAAACATACGTGAA	GGCAAATATGGAAACATACGTGAA	GGCAAATATGGAAACATACGTGAA	0	24	1	GCTGTTCAATACAATGTTCTAGAAAAAG	GCTGTTCAATACAATGTCCTAGAAAAAG	GCTGTTCAATACAATGTTCTAGAAAAAG	1	28	1	AACTTCACGAGGGCTCCACATACACAG	AACTTCACGAGGGCTCCACATACACAG	AACTTCACGAGGGCTCCACATACACAG	0	27	2	1	1	0	0	1	7	2389	0.000418585
PP376751.1	LDT_RSV-A_M_1.1	1	GGCAAATATGGAAACATACGTGAATAAACTTCACGAGGGCTCCACATACACAGCTGCTGTTCAATACAATGTCCTAGAAAAAG	1	GGCAAATATGGAAACATACGTGAA	GGCAAATATGGAAACATACGTGAA	GGCAAATATGGAAACATACGTGAA	0	24	1	GCTGTTCAATACAATGTCCTAGAAAAAG	GCTGTTCAATACAATGTCCTAGAAAAAG	GCTGTTCAATACAATGTCCTAGAAAAAG	0	28	1	AACTTCACGAGGGCTCCACATACACAG	AACTTCACGAGGGCTCCACATACACAG	AACTTCACGAGGGCTCCACATACACAG	0	27	2	1	1	0	0	1	8	2389	0.000418585
PP525303.1	LDT_RSV-B_M_1.1	1	GGCAAATATGGAAACATACGTGAATAAACTTCACGAGGGCTCCACATACACAGCTGCTGTTCAATACAATGTCCTAGAAAAAG	1	GGCAAATATGGAAACATACGTGAA	GGCAAATATGGAAACATACGTGAA	GGCAAATATGGAAACATACGTGAA	0	24	1	GCTGTTCAATACAATGTTCTAGAAAAAG	GCTGTTCAATACAATGTCCTAGAAAAAG	GCTGTTCAATACAATGTTCTAGAAAAAG	1	28	1	AACTTCACGAGGGCTCCACATACACAG	AACTTCACGAGGGCTCCACATACACAG	AACTTCACGAGGGCTCCACATACACAG	0	27	2	1	1	0	0	1	7	2389	0.000418585
PP525303.1	LDT_RSV-A_M_1.1	1	GGCAAATATGGAAACATACGTGAATAAACTTCACGAGGGCTCCACATACACAGCTGCTGTTCAATACAATGTCCTAGAAAAAG	1	GGCAAATATGGAAACATACGTGAA	GGCAAATATGGAAACATACGTGAA	GGCAAATATGGAAACATACGTGAA	0	24	1	GCTGTTCAATACAATGTCCTAGAAAAAG	GCTGTTCAATACAATGTCCTAGAAAAAG	GCTGTTCAATACAATGTCCTAGAAAAAG	0	28	1	AACTTCACGAGGGCTCCACATACACAG	AACTTCACGAGGGCTCCACATACACAG	AACTTCACGAGGGCTCCACATACACAG	0	27	2	1	1	0	0	1	8	2389	0.000418585
PP530261.1	LDT_RSV-B_M_1.1	1	GGCAAATATGGAAACATACGTGAATAAACTTCACGAGGGCTCCACATACACAGCTGCTGTTCAATACAATGTCCTAGAAAAAG	1	GGCAAATATGGAAACATACGTGAA	GGCAAATATGGAAACATACGTGAA	GGCAAATATGGAAACATACGTGAA	0	24	1	GCTGTTCAATACAATGTTCTAGAAAAAG	GCTGTTCAATACAATGTCCTAGAAAAAG	GCTGTTCAATACAATGTTCTAGAAAAAG	1	28	1	AACTTCACGAGGGCTCCACATACACAG	AACTTCACGAGGGCTCCACATACACAG	AACTTCACGAGGGCTCCACATACACAG	0	27	2	1	1	0	0	1	7	2389	0.000418585
PP530261.1	LDT_RSV-A_M_1.1	1	GGCAAATATGGAAACATACGTGAATAAACTTCACGAGGGCTCCACATACACAGCTGCTGTTCAATACAATGTCCTAGAAAAAG	1	GGCAAATATGGAAACATACGTGAA	GGCAAATATGGAAACATACGTGAA	GGCAAATATGGAAACATACGTGAA	0	24	1	GCTGTTCAATACAATGTCCTAGAAAAAG	GCTGTTCAATACAATGTCCTAGAAAAAG	GCTGTTCAATACAATGTCCTAGAAAAAG	0	28	1	AACTTCACGAGGGCTCCACATACACAG	AACTTCACGAGGGCTCCACATACACAG	AACTTCACGAGGGCTCCACATACACAG	0	27	2	1	1	0	0	1	8	2389	0.000418585
MH182012.1	LDT_RSV-B_M_1.1	1	GGCAAATATGGAAACATACGTGAATAAACTTCACGAGGGCTCCACATACACAGCTGCTGTTCAATACAATGTCCTAGAAAAAG	1	GGCAAATATGGAAACATACGTGAA	GGCAAATATGGAAACATACGTGAA	GGCAAATATGGAAACATACGTGAA	0	24	1	GCTGTTCAATACAATGTTCTAGAAAAAG	GCTGTTCAATACAATGTCCTAGAAAAAG	GCTGTTCAATACAATGTTCTAGAAAAAG	1	28	1	AACTTCACGAGGGCTCCACATACACAG	AACTTCACGAGGGCTCCACATACACAG	AACTTCACGAGGGCTCCACATACACAG	0	27	2	1	1	0	0	1	7	2389	0.000418585
MH182012.1	LDT_RSV-A_M_1.1	1	GGCAAATATGGAAACATACGTGAATAAACTTCACGAGGGCTCCACATACACAGCTGCTGTTCAATACAATGTCCTAGAAAAAG	1	GGCAAATATGGAAACATACGTGAA	GGCAAATATGGAAACATACGTGAA	GGCAAATATGGAAACATACGTGAA	0	24	1	GCTGTTCAATACAATGTCCTAGAAAAAG	GCTGTTCAATACAATGTCCTAGAAAAAG	GCTGTTCAATACAATGTCCTAGAAAAAG	0	28	1	AACTTCACGAGGGCTCCACATACACAG	AACTTCACGAGGGCTCCACATACACAG	AACTTCACGAGGGCTCCACATACACAG	0	27	2	1	1	0	0	1	8	2389	0.000418585
PQ788240.1	LDT_RSV-B_M_1.1	1	GGCAAATATGGAAACATACGTGAATAAACTTCACGAGGGCTCCACATACACAGCTGCTGTTCAATACAATGTCCTAGAAAAAG	1	GGCAAATATGGAAACATACGTGAA	GGCAAATATGGAAACATACGTGAA	GGCAAATATGGAAACATACGTGAA	0	24	1	GCTGTTCAATACAATGTTCTAGAAAAAG	GCTGTTCAATACAATGTCCTAGAAAAAG	GCTGTTCAATACAATGTTCTAGAAAAAG	1	28	1	AACTTCACGAGGGCTCCACATACACAG	AACTTCACGAGGGCTCCACATACACAG	AACTTCACGAGGGCTCCACATACACAG	0	27	2	1	1	0	0	1	7	2389	0.000418585
PQ788240.1	LDT_RSV-A_M_1.1	1	GGCAAATATGGAAACATACGTGAATAAACTTCACGAGGGCTCCACATACACAGCTGCTGTTCAATACAATGTCCTAGAAAAAG	1	GGCAAATATGGAAACATACGTGAA	GGCAAATATGGAAACATACGTGAA	GGCAAATATGGAAACATACGTGAA	0	24	1	GCTGTTCAATACAATGTCCTAGAAAAAG	GCTGTTCAATACAATGTCCTAGAAAAAG	GCTGTTCAATACAATGTCCTAGAAAAAG	0	28	1	AACTTCACGAGGGCTCCACATACACAG	AACTTCACGAGGGCTCCACATACACAG	AACTTCACGAGGGCTCCACATACACAG	0	27	2	1	1	0	0	1	8	2389	0.000418585
MZ516038.1	LDT_RSV-B_M_1.1	1	GGCAAATATGGAAACATACGTGAATAAACTTCACGAGGGCTCCACATACACAGCTGCTGTTCAATACAATGTCCTAGAAAAAG	1	GGCAAATATGGAAACATACGTGAA	GGCAAATATGGAAACATACGTGAA	GGCAAATATGGAAACATACGTGAA	0	24	1	GCTGTTCAATACAATGTTCTAGAAAAAG	GCTGTTCAATACAATGTCCTAGAAAAAG	GCTGTTCAATACAATGTTCTAGAAAAAG	1	28	1	AACTTCACGAGGGCTCCACATACACAG	AACTTCACGAGGGCTCCACATACACAG	AACTTCACGAGGGCTCCACATACACAG	0	27	2	1	1	0	0	1	7	2389	0.000418585
MZ516038.1	LDT_RSV-A_M_1.1	1	GGCAAATATGGAAACATACGTGAATAAACTTCACGAGGGCTCCACATACACAGCTGCTGTTCAATACAATGTCCTAGAAAAAG	1	GGCAAATATGGAAACATACGTGAA	GGCAAATATGGAAACATACGTGAA	GGCAAATATGGAAACATACGTGAA	0	24	1	GCTGTTCAATACAATGTCCTAGAAAAAG	GCTGTTCAATACAATGTCCTAGAAAAAG	GCTGTTCAATACAATGTCCTAGAAAAAG	0	28	1	AACTTCACGAGGGCTCCACATACACAG	AACTTCACGAGGGCTCCACATACACAG	AACTTCACGAGGGCTCCACATACACAG	0	27	2	1	1	0	0	1	8	2389	0.000418585
MZ516077.1	LDT_RSV-B_M_1.1	1	GGCAAATATGGAAACATACGTGAACAAACTTCACGAGGGCTCCACATACACAGCTGCTGTTCAATACAATGTACTAGAAAAAG	1	GGCAAATATGGAAACATACGTGAA	GGCAAATATGGAAACATACGTGAA	GGCAAATATGGAAACATACGTGAA	0	24	1	GCTGTTCAATACAATGTTCTAGAAAAAG	GCTGTTCAATACAATGTACTAGAAAAAG	GCTGTTCAATACAATGTTCTAGAAAAAG	1	28	1	AACTTCACGAGGGCTCCACATACACAG	AACTTCACGAGGGCTCCACATACACAG	AACTTCACGAGGGCTCCACATACACAG	0	27	2	1	1	0	0	1	15	1	1
MZ516077.1	LDT_RSV-A_M_1.1	1	GGCAAATATGGAAACATACGTGAACAAACTTCACGAGGGCTCCACATACACAGCTGCTGTTCAATACAATGTACTAGAAAAAG	1	GGCAAATATGGAAACATACGTGAA	GGCAAATATGGAAACATACGTGAA	GGCAAATATGGAAACATACGTGAA	0	24	1	GCTGTTCAATACAATGTCCTAGAAAAAG	GCTGTTCAATACAATGTACTAGAAAAAG	GCTGTTCAATACAATGTCCTAGAAAAAG	1	28	1	AACTTCACGAGGGCTCCACATACACAG	AACTTCACGAGGGCTCCACATACACAG	AACTTCACGAGGGCTCCACATACACAG	0	27	2	1	1	0	0	1	2	1	1
PV367308.1	LDT_RSV-B_M_1.1	1	GGCAAATATGGAAACATACGTGAATAAACTTCACGAGGGCTCCACATACACAGCTGCTGTTCAATACAATGTCCTAGAAAAAG	1	GGCAAATATGGAAACATACGTGAA	GGCAAATATGGAAACATACGTGAA	GGCAAATATGGAAACATACGTGAA	0	24	1	GCTGTTCAATACAATGTTCTAGAAAAAG	GCTGTTCAATACAATGTCCTAGAAAAAG	GCTGTTCAATACAATGTTCTAGAAAAAG	1	28	1	AACTTCACGAGGGCTCCACATACACAG	AACTTCACGAGGGCTCCACATACACAG	AACTTCACGAGGGCTCCACATACACAG	0	27	2	1	1	0	0	1	7	2389	0.000418585
PV367308.1	LDT_RSV-A_M_1.1	1	GGCAAATATGGAAACATACGTGAATAAACTTCACGAGGGCTCCACATACACAGCTGCTGTTCAATACAATGTCCTAGAAAAAG	1	GGCAAATATGGAAACATACGTGAA	GGCAAATATGGAAACATACGTGAA	GGCAAATATGGAAACATACGTGAA	0	24	1	GCTGTTCAATACAATGTCCTAGAAAAAG	GCTGTTCAATACAATGTCCTAGAAAAAG	GCTGTTCAATACAATGTCCTAGAAAAAG	0	28	1	AACTTCACGAGGGCTCCACATACACAG	AACTTCACGAGGGCTCCACATACACAG	AACTTCACGAGGGCTCCACATACACAG	0	27	2	1	1	0	0	1	8	2389	0.000418585
PP376429.1	LDT_RSV-B_M_1.1	1	GGCAAATATGGAAACATACGTGAATAAACTTCACGAGGGCTCCACATACACAGCTGCTGTTCAATACAATGTCCTAGAAAGAG	1	GGCAAATATGGAAACATACGTGAA	GGCAAATATGGAAACATACGTGAA	GGCAAATATGGAAACATACGTGAA	0	24	1	GCTGTTCAATACAATGTTCTAGAAAAAG	GCTGTTCAATACAATGTCCTAGAAAGAG	GCTGTTCAATACAATGTTCTAGAAAAAG	2	28	1	AACTTCACGAGGGCTCCACATACACAG	AACTTCACGAGGGCTCCACATACACAG	AACTTCACGAGGGCTCCACATACACAG	0	27	2	1	1	0	0	1	49	120	0.00833333
PP376429.1	LDT_RSV-A_M_1.1	1	GGCAAATATGGAAACATACGTGAATAAACTTCACGAGGGCTCCACATACACAGCTGCTGTTCAATACAATGTCCTAGAAAGAG	1	GGCAAATATGGAAACATACGTGAA	GGCAAATATGGAAACATACGTGAA	GGCAAATATGGAAACATACGTGAA	0	24	1	GCTGTTCAATACAATGTCCTAGAAAAAG	GCTGTTCAATACAATGTCCTAGAAAGAG	GCTGTTCAATACAATGTCCTAGAAAAAG	1	28	1	AACTTCACGAGGGCTCCACATACACAG	AACTTCACGAGGGCTCCACATACACAG	AACTTCACGAGGGCTCCACATACACAG	0	27	2	1	1	0	0	1	59	120	0.00833333
OM857243.1	LDT_RSV-B_M_1.1	1	GGCAAATATGGAAACATACGTGAACAAACTTCACGAGGGCTCCACATACACAGCTGCTGTTCAATACAATGTCCTAGAAAAAG	1	GGCAAATATGGAAACATACGTGAA	GGCAAATATGGAAACATACGTGAA	GGCAAATATGGAAACATACGTGAA	0	24	1	GCTGTTCAATACAATGTTCTAGAAAAAG	GCTGTTCAATACAATGTCCTAGAAAAAG	GCTGTTCAATACAATGTTCTAGAAAAAG	1	28	1	AACTTCACGAGGGCTCCACATACACAG	AACTTCACGAGGGCTCCACATACACAG	AACTTCACGAGGGCTCCACATACACAG	0	27	2	1	1	0	0	1	32	249	0.00401606
OM857243.1	LDT_RSV-A_M_1.1	1	GGCAAATATGGAAACATACGTGAACAAACTTCACGAGGGCTCCACATACACAGCTGCTGTTCAATACAATGTCCTAGAAAAAG	1	GGCAAATATGGAAACATACGTGAA	GGCAAATATGGAAACATACGTGAA	GGCAAATATGGAAACATACGTGAA	0	24	1	GCTGTTCAATACAATGTCCTAGAAAAAG	GCTGTTCAATACAATGTCCTAGAAAAAG	GCTGTTCAATACAATGTCCTAGAAAAAG	0	28	1	AACTTCACGAGGGCTCCACATACACAG	AACTTCACGAGGGCTCCACATACACAG	AACTTCACGAGGGCTCCACATACACAG	0	27	2	1	1	0	0	1	37	249	0.00401606
MW020597.1	LDT_RSV-B_M_1.1	1	GGCAAATATGGAAACATACGTGAATAAACTTCACGAGGGCTCCACATACACAGCTGCTGTTCAATACAATGTCCTAGAAAAAG	1	GGCAAATATGGAAACATACGTGAA	GGCAAATATGGAAACATACGTGAA	GGCAAATATGGAAACATACGTGAA	0	24	1	GCTGTTCAATACAATGTTCTAGAAAAAG	GCTGTTCAATACAATGTCCTAGAAAAAG	GCTGTTCAATACAATGTTCTAGAAAAAG	1	28	1	AACTTCACGAGGGCTCCACATACACAG	AACTTCACGAGGGCTCCACATACACAG	AACTTCACGAGGGCTCCACATACACAG	0	27	2	1	1	0	0	1	7	2389	0.000418585
MW020597.1	LDT_RSV-A_M_1.1	1	GGCAAATATGGAAACATACGTGAATAAACTTCACGAGGGCTCCACATACACAGCTGCTGTTCAATACAATGTCCTAGAAAAAG	1	GGCAAATATGGAAACATACGTGAA	GGCAAATATGGAAACATACGTGAA	GGCAAATATGGAAACATACGTGAA	0	24	1	GCTGTTCAATACAATGTCCTAGAAAAAG	GCTGTTCAATACAATGTCCTAGAAAAAG	GCTGTTCAATACAATGTCCTAGAAAAAG	0	28	1	AACTTCACGAGGGCTCCACATACACAG	AACTTCACGAGGGCTCCACATACACAG	AACTTCACGAGGGCTCCACATACACAG	0	27	2	1	1	0	0	1	8	2389	0.000418585
MH181943.1	LDT_RSV-B_M_1.1	1	GGCAAATATGGAAACATACGTGAATAAACTTCACGAGGGCTCCACATACACAGCTGCTGTTCAATACAATGTCCTAGAAAAAG	1	GGCAAATATGGAAACATACGTGAA	GGCAAATATGGAAACATACGTGAA	GGCAAATATGGAAACATACGTGAA	0	24	1	GCTGTTCAATACAATGTTCTAGAAAAAG	GCTGTTCAATACAATGTCCTAGAAAAAG	GCTGTTCAATACAATGTTCTAGAAAAAG	1	28	1	AACTTCACGAGGGCTCCACATACACAG	AACTTCACGAGGGCTCCACATACACAG	AACTTCACGAGGGCTCCACATACACAG	0	27	2	1	1	0	0	1	7	2389	0.000418585
MH181943.1	LDT_RSV-A_M_1.1	1	GGCAAATATGGAAACATACGTGAATAAACTTCACGAGGGCTCCACATACACAGCTGCTGTTCAATACAATGTCCTAGAAAAAG	1	GGCAAATATGGAAACATACGTGAA	GGCAAATATGGAAACATACGTGAA	GGCAAATATGGAAACATACGTGAA	0	24	1	GCTGTTCAATACAATGTCCTAGAAAAAG	GCTGTTCAATACAATGTCCTAGAAAAAG	GCTGTTCAATACAATGTCCTAGAAAAAG	0	28	1	AACTTCACGAGGGCTCCACATACACAG	AACTTCACGAGGGCTCCACATACACAG	AACTTCACGAGGGCTCCACATACACAG	0	27	2	1	1	0	0	1	8	2389	0.000418585
MZ515804.1	LDT_RSV-B_M_1.1	1	GGCAAATATGGAAACATACGTGAATAAACTTCACGAGGGCTCCACATACACAGCTGCTGTTCAATACAATGTCCTAGAAAAAG	1	GGCAAATATGGAAACATACGTGAA	GGCAAATATGGAAACATACGTGAA	GGCAAATATGGAAACATACGTGAA	0	24	1	GCTGTTCAATACAATGTTCTAGAAAAAG	GCTGTTCAATACAATGTCCTAGAAAAAG	GCTGTTCAATACAATGTTCTAGAAAAAG	1	28	1	AACTTCACGAGGGCTCCACATACACAG	AACTTCACGAGGGCTCCACATACACAG	AACTTCACGAGGGCTCCACATACACAG	0	27	2	1	1	0	0	1	7	2389	0.000418585
MZ515804.1	LDT_RSV-A_M_1.1	1	GGCAAATATGGAAACATACGTGAATAAACTTCACGAGGGCTCCACATACACAGCTGCTGTTCAATACAATGTCCTAGAAAAAG	1	GGCAAATATGGAAACATACGTGAA	GGCAAATATGGAAACATACGTGAA	GGCAAATATGGAAACATACGTGAA	0	24	1	GCTGTTCAATACAATGTCCTAGAAAAAG	GCTGTTCAATACAATGTCCTAGAAAAAG	GCTGTTCAATACAATGTCCTAGAAAAAG	0	28	1	AACTTCACGAGGGCTCCACATACACAG	AACTTCACGAGGGCTCCACATACACAG	AACTTCACGAGGGCTCCACATACACAG	0	27	2	1	1	0	0	1	8	2389	0.000418585
OP890338.1	LDT_RSV-B_M_1.1	1	GGCAAATATGGAAACATACGTGAATAAACTTCACGAGGGCTCCACATACACAGCTGCTGTTCAATACAATGTCCTAGAAAAAG	1	GGCAAATATGGAAACATACGTGAA	GGCAAATATGGAAACATACGTGAA	GGCAAATATGGAAACATACGTGAA	0	24	1	GCTGTTCAATACAATGTTCTAGAAAAAG	GCTGTTCAATACAATGTCCTAGAAAAAG	GCTGTTCAATACAATGTTCTAGAAAAAG	1	28	1	AACTTCACGAGGGCTCCACATACACAG	AACTTCACGAGGGCTCCACATACACAG	AACTTCACGAGGGCTCCACATACACAG	0	27	2	1	1	0	0	1	7	2389	0.000418585
OP890338.1	LDT_RSV-A_M_1.1	1	GGCAAATATGGAAACATACGTGAATAAACTTCACGAGGGCTCCACATACACAGCTGCTGTTCAATACAATGTCCTAGAAAAAG	1	GGCAAATATGGAAACATACGTGAA	GGCAAATATGGAAACATACGTGAA	GGCAAATATGGAAACATACGTGAA	0	24	1	GCTGTTCAATACAATGTCCTAGAAAAAG	GCTGTTCAATACAATGTCCTAGAAAAAG	GCTGTTCAATACAATGTCCTAGAAAAAG	0	28	1	AACTTCACGAGGGCTCCACATACACAG	AACTTCACGAGGGCTCCACATACACAG	AACTTCACGAGGGCTCCACATACACAG	0	27	2	1	1	0	0	1	8	2389	0.000418585
PP681264.1	LDT_RSV-B_M_1.1	1	GGCAAATATGGAAACATACGTGAATAAACTTCACGAGGGCTCCACATACACAGCTGCTGTTCAATACAATGTCCTAGAAAAAG	1	GGCAAATATGGAAACATACGTGAA	GGCAAATATGGAAACATACGTGAA	GGCAAATATGGAAACATACGTGAA	0	24	1	GCTGTTCAATACAATGTTCTAGAAAAAG	GCTGTTCAATACAATGTCCTAGAAAAAG	GCTGTTCAATACAATGTTCTAGAAAAAG	1	28	1	AACTTCACGAGGGCTCCACATACACAG	AACTTCACGAGGGCTCCACATACACAG	AACTTCACGAGGGCTCCACATACACAG	0	27	2	1	1	0	0	1	7	2389	0.000418585
PP681264.1	LDT_RSV-A_M_1.1	1	GGCAAATATGGAAACATACGTGAATAAACTTCACGAGGGCTCCACATACACAGCTGCTGTTCAATACAATGTCCTAGAAAAAG	1	GGCAAATATGGAAACATACGTGAA	GGCAAATATGGAAACATACGTGAA	GGCAAATATGGAAACATACGTGAA	0	24	1	GCTGTTCAATACAATGTCCTAGAAAAAG	GCTGTTCAATACAATGTCCTAGAAAAAG	GCTGTTCAATACAATGTCCTAGAAAAAG	0	28	1	AACTTCACGAGGGCTCCACATACACAG	AACTTCACGAGGGCTCCACATACACAG	AACTTCACGAGGGCTCCACATACACAG	0	27	2	1	1	0	0	1	8	2389	0.000418585
PP376279.1	LDT_RSV-B_M_1.1	1	GGCAAATATGGAAACATACGTGAATAAACTTCACGAGGGCTCCACATACACAGCTGCTGTTCAATACAATGTCCTAGAAAAAG	1	GGCAAATATGGAAACATACGTGAA	GGCAAATATGGAAACATACGTGAA	GGCAAATATGGAAACATACGTGAA	0	24	1	GCTGTTCAATACAATGTTCTAGAAAAAG	GCTGTTCAATACAATGTCCTAGAAAAAG	GCTGTTCAATACAATGTTCTAGAAAAAG	1	28	1	AACTTCACGAGGGCTCCACATACACAG	AACTTCACGAGGGCTCCACATACACAG	AACTTCACGAGGGCTCCACATACACAG	0	27	2	1	1	0	0	1	7	2389	0.000418585
PP376279.1	LDT_RSV-A_M_1.1	1	GGCAAATATGGAAACATACGTGAATAAACTTCACGAGGGCTCCACATACACAGCTGCTGTTCAATACAATGTCCTAGAAAAAG	1	GGCAAATATGGAAACATACGTGAA	GGCAAATATGGAAACATACGTGAA	GGCAAATATGGAAACATACGTGAA	0	24	1	GCTGTTCAATACAATGTCCTAGAAAAAG	GCTGTTCAATACAATGTCCTAGAAAAAG	GCTGTTCAATACAATGTCCTAGAAAAAG	0	28	1	AACTTCACGAGGGCTCCACATACACAG	AACTTCACGAGGGCTCCACATACACAG	AACTTCACGAGGGCTCCACATACACAG	0	27	2	1	1	0	0	1	8	2389	0.000418585
MH181973.1	LDT_RSV-B_M_1.1	1	GGCAAATATGGAAACATACGTGAATAAACTTCACGAGGGCTCCACATACACAGCTGCTGTTCAATACAATGTCCTAGAAAGGG	1	GGCAAATATGGAAACATACGTGAA	GGCAAATATGGAAACATACGTGAA	GGCAAATATGGAAACATACGTGAA	0	24	-1	GCTGTTCAATACAATGTTCTAGAAAAAG	GCTGTTCAATACAATGTCCTAGAAAGGG	GCTGTTCAATACAATGTTCTAGAAAAAG	3	28	1	AACTTCACGAGGGCTCCACATACACAG	AACTTCACGAGGGCTCCACATACACAG	AACTTCACGAGGGCTCCACATACACAG	0	27	2	0	1	0	0	1	28	1	1
MH181973.1	LDT_RSV-A_M_1.1	1	GGCAAATATGGAAACATACGTGAATAAACTTCACGAGGGCTCCACATACACAGCTGCTGTTCAATACAATGTCCTAGAAAGGG	1	GGCAAATATGGAAACATACGTGAA	GGCAAATATGGAAACATACGTGAA	GGCAAATATGGAAACATACGTGAA	0	24	1	GCTGTTCAATACAATGTCCTAGAAAAAG	GCTGTTCAATACAATGTCCTAGAAAGGG	GCTGTTCAATACAATGTCCTAGAAAAAG	2	28	1	AACTTCACGAGGGCTCCACATACACAG	AACTTCACGAGGGCTCCACATACACAG	AACTTCACGAGGGCTCCACATACACAG	0	27	2	1	1	0	0	1	31	1	1
OR666516.1	LDT_RSV-B_M_1.1	1	GGCAAATATGGAAACATACGTGAATAAACTTCACGAGGGCTCCACATACACAGCTGCTGTTCAATACAATGTCCTAGAAAAAG	1	GGCAAATATGGAAACATACGTGAA	GGCAAATATGGAAACATACGTGAA	GGCAAATATGGAAACATACGTGAA	0	24	1	GCTGTTCAATACAATGTTCTAGAAAAAG	GCTGTTCAATACAATGTCCTAGAAAAAG	GCTGTTCAATACAATGTTCTAGAAAAAG	1	28	1	AACTTCACGAGGGCTCCACATACACAG	AACTTCACGAGGGCTCCACATACACAG	AACTTCACGAGGGCTCCACATACACAG	0	27	2	1	1	0	0	1	7	2389	0.000418585
OR666516.1	LDT_RSV-A_M_1.1	1	GGCAAATATGGAAACATACGTGAATAAACTTCACGAGGGCTCCACATACACAGCTGCTGTTCAATACAATGTCCTAGAAAAAG	1	GGCAAATATGGAAACATACGTGAA	GGCAAATATGGAAACATACGTGAA	GGCAAATATGGAAACATACGTGAA	0	24	1	GCTGTTCAATACAATGTCCTAGAAAAAG	GCTGTTCAATACAATGTCCTAGAAAAAG	GCTGTTCAATACAATGTCCTAGAAAAAG	0	28	1	AACTTCACGAGGGCTCCACATACACAG	AACTTCACGAGGGCTCCACATACACAG	AACTTCACGAGGGCTCCACATACACAG	0	27	2	1	1	0	0	1	8	2389	0.000418585
PP969957.1	LDT_RSV-B_M_1.1	1	GGCAAATATGGAAACATACGTGAATAAACTTCACGAGGGCTCCACATACACAGCTGCTGTTCAATACAATGTCCTAGAAAAAG	1	GGCAAATATGGAAACATACGTGAA	GGCAAATATGGAAACATACGTGAA	GGCAAATATGGAAACATACGTGAA	0	24	1	GCTGTTCAATACAATGTTCTAGAAAAAG	GCTGTTCAATACAATGTCCTAGAAAAAG	GCTGTTCAATACAATGTTCTAGAAAAAG	1	28	1	AACTTCACGAGGGCTCCACATACACAG	AACTTCACGAGGGCTCCACATACACAG	AACTTCACGAGGGCTCCACATACACAG	0	27	2	1	1	0	0	1	7	2389	0.000418585
PP969957.1	LDT_RSV-A_M_1.1	1	GGCAAATATGGAAACATACGTGAATAAACTTCACGAGGGCTCCACATACACAGCTGCTGTTCAATACAATGTCCTAGAAAAAG	1	GGCAAATATGGAAACATACGTGAA	GGCAAATATGGAAACATACGTGAA	GGCAAATATGGAAACATACGTGAA	0	24	1	GCTGTTCAATACAATGTCCTAGAAAAAG	GCTGTTCAATACAATGTCCTAGAAAAAG	GCTGTTCAATACAATGTCCTAGAAAAAG	0	28	1	AACTTCACGAGGGCTCCACATACACAG	AACTTCACGAGGGCTCCACATACACAG	AACTTCACGAGGGCTCCACATACACAG	0	27	2	1	1	0	0	1	8	2389	0.000418585
PV367323.1	LDT_RSV-B_M_1.1	1	GGCAAATATGGAAACATACGTGAATAAACTTCACGAGGGCTCCACATACACAGCTGCTGTTCAATACAATGTCCTAGAAAAAG	1	GGCAAATATGGAAACATACGTGAA	GGCAAATATGGAAACATACGTGAA	GGCAAATATGGAAACATACGTGAA	0	24	1	GCTGTTCAATACAATGTTCTAGAAAAAG	GCTGTTCAATACAATGTCCTAGAAAAAG	GCTGTTCAATACAATGTTCTAGAAAAAG	1	28	1	AACTTCACGAGGGCTCCACATACACAG	AACTTCACGAGGGCTCCACATACACAG	AACTTCACGAGGGCTCCACATACACAG	0	27	2	1	1	0	0	1	7	2389	0.000418585
PV367323.1	LDT_RSV-A_M_1.1	1	GGCAAATATGGAAACATACGTGAATAAACTTCACGAGGGCTCCACATACACAGCTGCTGTTCAATACAATGTCCTAGAAAAAG	1	GGCAAATATGGAAACATACGTGAA	GGCAAATATGGAAACATACGTGAA	GGCAAATATGGAAACATACGTGAA	0	24	1	GCTGTTCAATACAATGTCCTAGAAAAAG	GCTGTTCAATACAATGTCCTAGAAAAAG	GCTGTTCAATACAATGTCCTAGAAAAAG	0	28	1	AACTTCACGAGGGCTCCACATACACAG	AACTTCACGAGGGCTCCACATACACAG	AACTTCACGAGGGCTCCACATACACAG	0	27	2	1	1	0	0	1	8	2389	0.000418585
KJ643560.1	LDT_RSV-B_M_1.1	1	GGCAAATATGGAAACATACGTGAACAAACTTCACGAAGGCTCCACATACACAGCTGCTGTTCAATACAATGTCCTAGAAAAAG	1	GGCAAATATGGAAACATACGTGAA	GGCAAATATGGAAACATACGTGAA	GGCAAATATGGAAACATACGTGAA	0	24	1	GCTGTTCAATACAATGTTCTAGAAAAAG	GCTGTTCAATACAATGTCCTAGAAAAAG	GCTGTTCAATACAATGTTCTAGAAAAAG	1	28	1	AACTTCACGAAGGCTCCACATACACAG	AACTTCACGAAGGCTCCACATACACAG	AACTTCACGAAGGCTCCACATACACAG	0	27	2	1	1	0	0	1	60	242	0.00413223
KJ643560.1	LDT_RSV-A_M_1.1	1	GGCAAATATGGAAACATACGTGAACAAACTTCACGAAGGCTCCACATACACAGCTGCTGTTCAATACAATGTCCTAGAAAAAG	1	GGCAAATATGGAAACATACGTGAA	GGCAAATATGGAAACATACGTGAA	GGCAAATATGGAAACATACGTGAA	0	24	1	GCTGTTCAATACAATGTCCTAGAAAAAG	GCTGTTCAATACAATGTCCTAGAAAAAG	GCTGTTCAATACAATGTCCTAGAAAAAG	0	28	1	AACTTCACGAAGGCTCCACATACACAG	AACTTCACGAAGGCTCCACATACACAG	AACTTCACGAAGGCTCCACATACACAG	0	27	2	1	1	0	0	1	74	242	0.00413223
OR795307.1	LDT_RSV-B_M_1.1	1	GGCAAATATGGAAACATACGTGAACAAACTTCACGAAGGCTCCACATACACAGCTGCTGTTCAATACAATGTCCTAGAAAAAG	1	GGCAAATATGGAAACATACGTGAA	GGCAAATATGGAAACATACGTGAA	GGCAAATATGGAAACATACGTGAA	0	24	1	GCTGTTCAATACAATGTTCTAGAAAAAG	GCTGTTCAATACAATGTCCTAGAAAAAG	GCTGTTCAATACAATGTTCTAGAAAAAG	1	28	1	AACTTCACGAAGGCTCCACATACACAG	AACTTCACGAAGGCTCCACATACACAG	AACTTCACGAAGGCTCCACATACACAG	0	27	2	1	1	0	0	1	60	242	0.00413223
OR795307.1	LDT_RSV-A_M_1.1	1	GGCAAATATGGAAACATACGTGAACAAACTTCACGAAGGCTCCACATACACAGCTGCTGTTCAATACAATGTCCTAGAAAAAG	1	GGCAAATATGGAAACATACGTGAA	GGCAAATATGGAAACATACGTGAA	GGCAAATATGGAAACATACGTGAA	0	24	1	GCTGTTCAATACAATGTCCTAGAAAAAG	GCTGTTCAATACAATGTCCTAGAAAAAG	GCTGTTCAATACAATGTCCTAGAAAAAG	0	28	1	AACTTCACGAAGGCTCCACATACACAG	AACTTCACGAAGGCTCCACATACACAG	AACTTCACGAAGGCTCCACATACACAG	0	27	2	1	1	0	0	1	74	242	0.00413223
PV178552.1	LDT_RSV-B_M_1.1	1	GGCAAATATGGAAACATACGTGAATAAACTTCACGAGGGCTCCACATACACAGCTGCTGTTCAATACAATGTCCTAGAAAAAG	1	GGCAAATATGGAAACATACGTGAA	GGCAAATATGGAAACATACGTGAA	GGCAAATATGGAAACATACGTGAA	0	24	1	GCTGTTCAATACAATGTTCTAGAAAAAG	GCTGTTCAATACAATGTCCTAGAAAAAG	GCTGTTCAATACAATGTTCTAGAAAAAG	1	28	1	AACTTCACGAGGGCTCCACATACACAG	AACTTCACGAGGGCTCCACATACACAG	AACTTCACGAGGGCTCCACATACACAG	0	27	2	1	1	0	0	1	7	2389	0.000418585
PV178552.1	LDT_RSV-A_M_1.1	1	GGCAAATATGGAAACATACGTGAATAAACTTCACGAGGGCTCCACATACACAGCTGCTGTTCAATACAATGTCCTAGAAAAAG	1	GGCAAATATGGAAACATACGTGAA	GGCAAATATGGAAACATACGTGAA	GGCAAATATGGAAACATACGTGAA	0	24	1	GCTGTTCAATACAATGTCCTAGAAAAAG	GCTGTTCAATACAATGTCCTAGAAAAAG	GCTGTTCAATACAATGTCCTAGAAAAAG	0	28	1	AACTTCACGAGGGCTCCACATACACAG	AACTTCACGAGGGCTCCACATACACAG	AACTTCACGAGGGCTCCACATACACAG	0	27	2	1	1	0	0	1	8	2389	0.000418585
PP377540.1	LDT_RSV-B_M_1.1	1	GGCAAATATGGAAACATACGTGAATAAACTTCACGAGGGCTCCACATACACAGCTGCTGTTCAATACAATGTCCTAGAAAAAG	1	GGCAAATATGGAAACATACGTGAA	GGCAAATATGGAAACATACGTGAA	GGCAAATATGGAAACATACGTGAA	0	24	1	GCTGTTCAATACAATGTTCTAGAAAAAG	GCTGTTCAATACAATGTCCTAGAAAAAG	GCTGTTCAATACAATGTTCTAGAAAAAG	1	28	1	AACTTCACGAGGGCTCCACATACACAG	AACTTCACGAGGGCTCCACATACACAG	AACTTCACGAGGGCTCCACATACACAG	0	27	2	1	1	0	0	1	7	2389	0.000418585
PP377540.1	LDT_RSV-A_M_1.1	1	GGCAAATATGGAAACATACGTGAATAAACTTCACGAGGGCTCCACATACACAGCTGCTGTTCAATACAATGTCCTAGAAAAAG	1	GGCAAATATGGAAACATACGTGAA	GGCAAATATGGAAACATACGTGAA	GGCAAATATGGAAACATACGTGAA	0	24	1	GCTGTTCAATACAATGTCCTAGAAAAAG	GCTGTTCAATACAATGTCCTAGAAAAAG	GCTGTTCAATACAATGTCCTAGAAAAAG	0	28	1	AACTTCACGAGGGCTCCACATACACAG	AACTTCACGAGGGCTCCACATACACAG	AACTTCACGAGGGCTCCACATACACAG	0	27	2	1	1	0	0	1	8	2389	0.000418585
KJ643465.1	LDT_RSV-B_M_1.1	1	GGCAAATATGGAAACATACGTGAACAAACTTCACGAAGGCTCCACATACACAGCTGCTGTTCAATACAATGTCCTAGAAAAAG	1	GGCAAATATGGAAACATACGTGAA	GGCAAATATGGAAACATACGTGAA	GGCAAATATGGAAACATACGTGAA	0	24	1	GCTGTTCAATACAATGTTCTAGAAAAAG	GCTGTTCAATACAATGTCCTAGAAAAAG	GCTGTTCAATACAATGTTCTAGAAAAAG	1	28	1	AACTTCACGAAGGCTCCACATACACAG	AACTTCACGAAGGCTCCACATACACAG	AACTTCACGAAGGCTCCACATACACAG	0	27	2	1	1	0	0	1	60	242	0.00413223
KJ643465.1	LDT_RSV-A_M_1.1	1	GGCAAATATGGAAACATACGTGAACAAACTTCACGAAGGCTCCACATACACAGCTGCTGTTCAATACAATGTCCTAGAAAAAG	1	GGCAAATATGGAAACATACGTGAA	GGCAAATATGGAAACATACGTGAA	GGCAAATATGGAAACATACGTGAA	0	24	1	GCTGTTCAATACAATGTCCTAGAAAAAG	GCTGTTCAATACAATGTCCTAGAAAAAG	GCTGTTCAATACAATGTCCTAGAAAAAG	0	28	1	AACTTCACGAAGGCTCCACATACACAG	AACTTCACGAAGGCTCCACATACACAG	AACTTCACGAAGGCTCCACATACACAG	0	27	2	1	1	0	0	1	74	242	0.00413223
OR287897.1	LDT_RSV-B_M_1.1	1	GGCAAATATGGAAACATACGTGAATAAACTTCACGAGGGCTCCACATACACAGCTGCTGTTCAATACAATGTCCTAGAAAGAG	1	GGCAAATATGGAAACATACGTGAA	GGCAAATATGGAAACATACGTGAA	GGCAAATATGGAAACATACGTGAA	0	24	1	GCTGTTCAATACAATGTTCTAGAAAAAG	GCTGTTCAATACAATGTCCTAGAAAGAG	GCTGTTCAATACAATGTTCTAGAAAAAG	2	28	1	AACTTCACGAGGGCTCCACATACACAG	AACTTCACGAGGGCTCCACATACACAG	AACTTCACGAGGGCTCCACATACACAG	0	27	2	1	1	0	0	1	49	120	0.00833333
OR287897.1	LDT_RSV-A_M_1.1	1	GGCAAATATGGAAACATACGTGAATAAACTTCACGAGGGCTCCACATACACAGCTGCTGTTCAATACAATGTCCTAGAAAGAG	1	GGCAAATATGGAAACATACGTGAA	GGCAAATATGGAAACATACGTGAA	GGCAAATATGGAAACATACGTGAA	0	24	1	GCTGTTCAATACAATGTCCTAGAAAAAG	GCTGTTCAATACAATGTCCTAGAAAGAG	GCTGTTCAATACAATGTCCTAGAAAAAG	1	28	1	AACTTCACGAGGGCTCCACATACACAG	AACTTCACGAGGGCTCCACATACACAG	AACTTCACGAGGGCTCCACATACACAG	0	27	2	1	1	0	0	1	59	120	0.00833333
OZ277681.1	LDT_RSV-B_M_1.1	1	GGCAAATATGGAAACATACGTGAATAAACTTCACGAGGGCTCCACATACACAGCTGCTGTTCAATACAATGTCCTAGAAAAAG	1	GGCAAATATGGAAACATACGTGAA	GGCAAATATGGAAACATACGTGAA	GGCAAATATGGAAACATACGTGAA	0	24	1	GCTGTTCAATACAATGTTCTAGAAAAAG	GCTGTTCAATACAATGTCCTAGAAAAAG	GCTGTTCAATACAATGTTCTAGAAAAAG	1	28	1	AACTTCACGAGGGCTCCACATACACAG	AACTTCACGAGGGCTCCACATACACAG	AACTTCACGAGGGCTCCACATACACAG	0	27	2	1	1	0	0	1	7	2389	0.000418585
OZ277681.1	LDT_RSV-A_M_1.1	1	GGCAAATATGGAAACATACGTGAATAAACTTCACGAGGGCTCCACATACACAGCTGCTGTTCAATACAATGTCCTAGAAAAAG	1	GGCAAATATGGAAACATACGTGAA	GGCAAATATGGAAACATACGTGAA	GGCAAATATGGAAACATACGTGAA	0	24	1	GCTGTTCAATACAATGTCCTAGAAAAAG	GCTGTTCAATACAATGTCCTAGAAAAAG	GCTGTTCAATACAATGTCCTAGAAAAAG	0	28	1	AACTTCACGAGGGCTCCACATACACAG	AACTTCACGAGGGCTCCACATACACAG	AACTTCACGAGGGCTCCACATACACAG	0	27	2	1	1	0	0	1	8	2389	0.000418585
OZ262291.1	LDT_RSV-B_M_1.1	1	GGCAAATATGGAAACATACGTGAATAAACTTCACGAGGGCTCCACATACACAGCTGCTGTTCAATACAATGTCCTAGAAAGAG	1	GGCAAATATGGAAACATACGTGAA	GGCAAATATGGAAACATACGTGAA	GGCAAATATGGAAACATACGTGAA	0	24	1	GCTGTTCAATACAATGTTCTAGAAAAAG	GCTGTTCAATACAATGTCCTAGAAAGAG	GCTGTTCAATACAATGTTCTAGAAAAAG	2	28	1	AACTTCACGAGGGCTCCACATACACAG	AACTTCACGAGGGCTCCACATACACAG	AACTTCACGAGGGCTCCACATACACAG	0	27	2	1	1	0	0	1	49	120	0.00833333
OZ262291.1	LDT_RSV-A_M_1.1	1	GGCAAATATGGAAACATACGTGAATAAACTTCACGAGGGCTCCACATACACAGCTGCTGTTCAATACAATGTCCTAGAAAGAG	1	GGCAAATATGGAAACATACGTGAA	GGCAAATATGGAAACATACGTGAA	GGCAAATATGGAAACATACGTGAA	0	24	1	GCTGTTCAATACAATGTCCTAGAAAAAG	GCTGTTCAATACAATGTCCTAGAAAGAG	GCTGTTCAATACAATGTCCTAGAAAAAG	1	28	1	AACTTCACGAGGGCTCCACATACACAG	AACTTCACGAGGGCTCCACATACACAG	AACTTCACGAGGGCTCCACATACACAG	0	27	2	1	1	0	0	1	59	120	0.00833333
OQ848540.1	LDT_RSV-B_M_1.1	1	GGCAAATATGGAAACATACGTGAACAAACTTCACGAGGGCTCCACATACACAGCTGCTGTTCAATACAATGTCCTAGAAAAAG	1	GGCAAATATGGAAACATACGTGAA	GGCAAATATGGAAACATACGTGAA	GGCAAATATGGAAACATACGTGAA	0	24	1	GCTGTTCAATACAATGTTCTAGAAAAAG	GCTGTTCAATACAATGTCCTAGAAAAAG	GCTGTTCAATACAATGTTCTAGAAAAAG	1	28	1	AACTTCACGAGGGCTCCACATACACAG	AACTTCACGAGGGCTCCACATACACAG	AACTTCACGAGGGCTCCACATACACAG	0	27	2	1	1	0	0	1	32	249	0.00401606
OQ848540.1	LDT_RSV-A_M_1.1	1	GGCAAATATGGAAACATACGTGAACAAACTTCACGAGGGCTCCACATACACAGCTGCTGTTCAATACAATGTCCTAGAAAAAG	1	GGCAAATATGGAAACATACGTGAA	GGCAAATATGGAAACATACGTGAA	GGCAAATATGGAAACATACGTGAA	0	24	1	GCTGTTCAATACAATGTCCTAGAAAAAG	GCTGTTCAATACAATGTCCTAGAAAAAG	GCTGTTCAATACAATGTCCTAGAAAAAG	0	28	1	AACTTCACGAGGGCTCCACATACACAG	AACTTCACGAGGGCTCCACATACACAG	AACTTCACGAGGGCTCCACATACACAG	0	27	2	1	1	0	0	1	37	249	0.00401606
KJ643576.1	LDT_RSV-B_M_1.1	1	GGCAAATATGGAAACATACGTGAACAAACTTCACGAAGGCTCCACATACACAGCTGCTGTTCAATACAATGTCCTAGAAAAAG	1	GGCAAATATGGAAACATACGTGAA	GGCAAATATGGAAACATACGTGAA	GGCAAATATGGAAACATACGTGAA	0	24	1	GCTGTTCAATACAATGTTCTAGAAAAAG	GCTGTTCAATACAATGTCCTAGAAAAAG	GCTGTTCAATACAATGTTCTAGAAAAAG	1	28	1	AACTTCACGAAGGCTCCACATACACAG	AACTTCACGAAGGCTCCACATACACAG	AACTTCACGAAGGCTCCACATACACAG	0	27	2	1	1	0	0	1	60	242	0.00413223
KJ643576.1	LDT_RSV-A_M_1.1	1	GGCAAATATGGAAACATACGTGAACAAACTTCACGAAGGCTCCACATACACAGCTGCTGTTCAATACAATGTCCTAGAAAAAG	1	GGCAAATATGGAAACATACGTGAA	GGCAAATATGGAAACATACGTGAA	GGCAAATATGGAAACATACGTGAA	0	24	1	GCTGTTCAATACAATGTCCTAGAAAAAG	GCTGTTCAATACAATGTCCTAGAAAAAG	GCTGTTCAATACAATGTCCTAGAAAAAG	0	28	1	AACTTCACGAAGGCTCCACATACACAG	AACTTCACGAAGGCTCCACATACACAG	AACTTCACGAAGGCTCCACATACACAG	0	27	2	1	1	0	0	1	74	242	0.00413223
KJ627738.1	LDT_RSV-B_M_1.1	1	GGCAAATATGGAAACATACGTGAATAAACTTCACGAGGGCTCCACATACACAGCTGCTGTTCAATACAATGTCCTAGAAAAAG	1	GGCAAATATGGAAACATACGTGAA	GGCAAATATGGAAACATACGTGAA	GGCAAATATGGAAACATACGTGAA	0	24	1	GCTGTTCAATACAATGTTCTAGAAAAAG	GCTGTTCAATACAATGTCCTAGAAAAAG	GCTGTTCAATACAATGTTCTAGAAAAAG	1	28	1	AACTTCACGAGGGCTCCACATACACAG	AACTTCACGAGGGCTCCACATACACAG	AACTTCACGAGGGCTCCACATACACAG	0	27	2	1	1	0	0	1	7	2389	0.000418585
KJ627738.1	LDT_RSV-A_M_1.1	1	GGCAAATATGGAAACATACGTGAATAAACTTCACGAGGGCTCCACATACACAGCTGCTGTTCAATACAATGTCCTAGAAAAAG	1	GGCAAATATGGAAACATACGTGAA	GGCAAATATGGAAACATACGTGAA	GGCAAATATGGAAACATACGTGAA	0	24	1	GCTGTTCAATACAATGTCCTAGAAAAAG	GCTGTTCAATACAATGTCCTAGAAAAAG	GCTGTTCAATACAATGTCCTAGAAAAAG	0	28	1	AACTTCACGAGGGCTCCACATACACAG	AACTTCACGAGGGCTCCACATACACAG	AACTTCACGAGGGCTCCACATACACAG	0	27	2	1	1	0	0	1	8	2389	0.000418585
PP376394.1	LDT_RSV-B_M_1.1	1	GGCAAATATGGAAACATACGTGAATAAACTTCACGAGGGCTCCACATACACAGCTGCTGTTCAATACAATGTCCTAGAAAAAG	1	GGCAAATATGGAAACATACGTGAA	GGCAAATATGGAAACATACGTGAA	GGCAAATATGGAAACATACGTGAA	0	24	1	GCTGTTCAATACAATGTTCTAGAAAAAG	GCTGTTCAATACAATGTCCTAGAAAAAG	GCTGTTCAATACAATGTTCTAGAAAAAG	1	28	1	AACTTCACGAGGGCTCCACATACACAG	AACTTCACGAGGGCTCCACATACACAG	AACTTCACGAGGGCTCCACATACACAG	0	27	2	1	1	0	0	1	7	2389	0.000418585
PP376394.1	LDT_RSV-A_M_1.1	1	GGCAAATATGGAAACATACGTGAATAAACTTCACGAGGGCTCCACATACACAGCTGCTGTTCAATACAATGTCCTAGAAAAAG	1	GGCAAATATGGAAACATACGTGAA	GGCAAATATGGAAACATACGTGAA	GGCAAATATGGAAACATACGTGAA	0	24	1	GCTGTTCAATACAATGTCCTAGAAAAAG	GCTGTTCAATACAATGTCCTAGAAAAAG	GCTGTTCAATACAATGTCCTAGAAAAAG	0	28	1	AACTTCACGAGGGCTCCACATACACAG	AACTTCACGAGGGCTCCACATACACAG	AACTTCACGAGGGCTCCACATACACAG	0	27	2	1	1	0	0	1	8	2389	0.000418585
OR666565.1	LDT_RSV-B_M_1.1	1	GGCAAATATGGAAACATACGTGAATAAACTTCACGAGGGCTCCACATACACAGCTGCTGTTCAATACAATGTCCTAGAAAAAG	1	GGCAAATATGGAAACATACGTGAA	GGCAAATATGGAAACATACGTGAA	GGCAAATATGGAAACATACGTGAA	0	24	1	GCTGTTCAATACAATGTTCTAGAAAAAG	GCTGTTCAATACAATGTCCTAGAAAAAG	GCTGTTCAATACAATGTTCTAGAAAAAG	1	28	1	AACTTCACGAGGGCTCCACATACACAG	AACTTCACGAGGGCTCCACATACACAG	AACTTCACGAGGGCTCCACATACACAG	0	27	2	1	1	0	0	1	7	2389	0.000418585
OR666565.1	LDT_RSV-A_M_1.1	1	GGCAAATATGGAAACATACGTGAATAAACTTCACGAGGGCTCCACATACACAGCTGCTGTTCAATACAATGTCCTAGAAAAAG	1	GGCAAATATGGAAACATACGTGAA	GGCAAATATGGAAACATACGTGAA	GGCAAATATGGAAACATACGTGAA	0	24	1	GCTGTTCAATACAATGTCCTAGAAAAAG	GCTGTTCAATACAATGTCCTAGAAAAAG	GCTGTTCAATACAATGTCCTAGAAAAAG	0	28	1	AACTTCACGAGGGCTCCACATACACAG	AACTTCACGAGGGCTCCACATACACAG	AACTTCACGAGGGCTCCACATACACAG	0	27	2	1	1	0	0	1	8	2389	0.000418585
OM857333.1	LDT_RSV-B_M_1.1	1	GGCAAATATGGAAACATACGTGAATAAACTTCACGAGGGCTCCACATACACAGCTGCTGTTCAATACAATGTCCTAGAAAAAG	1	GGCAAATATGGAAACATACGTGAA	GGCAAATATGGAAACATACGTGAA	GGCAAATATGGAAACATACGTGAA	0	24	1	GCTGTTCAATACAATGTTCTAGAAAAAG	GCTGTTCAATACAATGTCCTAGAAAAAG	GCTGTTCAATACAATGTTCTAGAAAAAG	1	28	1	AACTTCACGAGGGCTCCACATACACAG	AACTTCACGAGGGCTCCACATACACAG	AACTTCACGAGGGCTCCACATACACAG	0	27	2	1	1	0	0	1	7	2389	0.000418585
OM857333.1	LDT_RSV-A_M_1.1	1	GGCAAATATGGAAACATACGTGAATAAACTTCACGAGGGCTCCACATACACAGCTGCTGTTCAATACAATGTCCTAGAAAAAG	1	GGCAAATATGGAAACATACGTGAA	GGCAAATATGGAAACATACGTGAA	GGCAAATATGGAAACATACGTGAA	0	24	1	GCTGTTCAATACAATGTCCTAGAAAAAG	GCTGTTCAATACAATGTCCTAGAAAAAG	GCTGTTCAATACAATGTCCTAGAAAAAG	0	28	1	AACTTCACGAGGGCTCCACATACACAG	AACTTCACGAGGGCTCCACATACACAG	AACTTCACGAGGGCTCCACATACACAG	0	27	2	1	1	0	0	1	8	2389	0.000418585
OM857195.1	LDT_RSV-B_M_1.1	1	GGCAAATATGGAAACATACGTGAATAAACTTCACGAGGGCTCCACATACACAGCTGCTGTTCAATACAATGTCCTAGAAAGAG	1	GGCAAATATGGAAACATACGTGAA	GGCAAATATGGAAACATACGTGAA	GGCAAATATGGAAACATACGTGAA	0	24	1	GCTGTTCAATACAATGTTCTAGAAAAAG	GCTGTTCAATACAATGTCCTAGAAAGAG	GCTGTTCAATACAATGTTCTAGAAAAAG	2	28	1	AACTTCACGAGGGCTCCACATACACAG	AACTTCACGAGGGCTCCACATACACAG	AACTTCACGAGGGCTCCACATACACAG	0	27	2	1	1	0	0	1	49	120	0.00833333
OM857195.1	LDT_RSV-A_M_1.1	1	GGCAAATATGGAAACATACGTGAATAAACTTCACGAGGGCTCCACATACACAGCTGCTGTTCAATACAATGTCCTAGAAAGAG	1	GGCAAATATGGAAACATACGTGAA	GGCAAATATGGAAACATACGTGAA	GGCAAATATGGAAACATACGTGAA	0	24	1	GCTGTTCAATACAATGTCCTAGAAAAAG	GCTGTTCAATACAATGTCCTAGAAAGAG	GCTGTTCAATACAATGTCCTAGAAAAAG	1	28	1	AACTTCACGAGGGCTCCACATACACAG	AACTTCACGAGGGCTCCACATACACAG	AACTTCACGAGGGCTCCACATACACAG	0	27	2	1	1	0	0	1	59	120	0.00833333
KJ643474.1	LDT_RSV-B_M_1.1	1	GGCAAATATGGAAACATACGTGAACAAACTTCACGAAGGCTCCACATACACAGCTGCTGTTCAATACAATGTCCTAGAAAAAG	1	GGCAAATATGGAAACATACGTGAA	GGCAAATATGGAAACATACGTGAA	GGCAAATATGGAAACATACGTGAA	0	24	1	GCTGTTCAATACAATGTTCTAGAAAAAG	GCTGTTCAATACAATGTCCTAGAAAAAG	GCTGTTCAATACAATGTTCTAGAAAAAG	1	28	1	AACTTCACGAAGGCTCCACATACACAG	AACTTCACGAAGGCTCCACATACACAG	AACTTCACGAAGGCTCCACATACACAG	0	27	2	1	1	0	0	1	60	242	0.00413223
KJ643474.1	LDT_RSV-A_M_1.1	1	GGCAAATATGGAAACATACGTGAACAAACTTCACGAAGGCTCCACATACACAGCTGCTGTTCAATACAATGTCCTAGAAAAAG	1	GGCAAATATGGAAACATACGTGAA	GGCAAATATGGAAACATACGTGAA	GGCAAATATGGAAACATACGTGAA	0	24	1	GCTGTTCAATACAATGTCCTAGAAAAAG	GCTGTTCAATACAATGTCCTAGAAAAAG	GCTGTTCAATACAATGTCCTAGAAAAAG	0	28	1	AACTTCACGAAGGCTCCACATACACAG	AACTTCACGAAGGCTCCACATACACAG	AACTTCACGAAGGCTCCACATACACAG	0	27	2	1	1	0	0	1	74	242	0.00413223
OR287874.1	LDT_RSV-B_M_1.1	1	GGCAAATATGGAAACATACGTGAATAAACTTCACGAGGGCTCCACATACACAGCTGCTGTTCAATACAATGTCCTAGAAAAAG	1	GGCAAATATGGAAACATACGTGAA	GGCAAATATGGAAACATACGTGAA	GGCAAATATGGAAACATACGTGAA	0	24	1	GCTGTTCAATACAATGTTCTAGAAAAAG	GCTGTTCAATACAATGTCCTAGAAAAAG	GCTGTTCAATACAATGTTCTAGAAAAAG	1	28	1	AACTTCACGAGGGCTCCACATACACAG	AACTTCACGAGGGCTCCACATACACAG	AACTTCACGAGGGCTCCACATACACAG	0	27	2	1	1	0	0	1	7	2389	0.000418585
OR287874.1	LDT_RSV-A_M_1.1	1	GGCAAATATGGAAACATACGTGAATAAACTTCACGAGGGCTCCACATACACAGCTGCTGTTCAATACAATGTCCTAGAAAAAG	1	GGCAAATATGGAAACATACGTGAA	GGCAAATATGGAAACATACGTGAA	GGCAAATATGGAAACATACGTGAA	0	24	1	GCTGTTCAATACAATGTCCTAGAAAAAG	GCTGTTCAATACAATGTCCTAGAAAAAG	GCTGTTCAATACAATGTCCTAGAAAAAG	0	28	1	AACTTCACGAGGGCTCCACATACACAG	AACTTCACGAGGGCTCCACATACACAG	AACTTCACGAGGGCTCCACATACACAG	0	27	2	1	1	0	0	1	8	2389	0.000418585
PP376594.1	LDT_RSV-B_M_1.1	1	GGCAAATATGGAAACATACGTGAATAAACTTCACGAGGGCTCCACATACACAGCTGCTGTTCAATACAATGTCCTGGAAAAAG	1	GGCAAATATGGAAACATACGTGAA	GGCAAATATGGAAACATACGTGAA	GGCAAATATGGAAACATACGTGAA	0	24	1	GCTGTTCAATACAATGTTCTAGAAAAAG	GCTGTTCAATACAATGTCCTGGAAAAAG	GCTGTTCAATACAATGTTCTAGAAAAAG	2	28	1	AACTTCACGAGGGCTCCACATACACAG	AACTTCACGAGGGCTCCACATACACAG	AACTTCACGAGGGCTCCACATACACAG	0	27	2	1	1	0	0	1	39	8	0.125
PP376594.1	LDT_RSV-A_M_1.1	1	GGCAAATATGGAAACATACGTGAATAAACTTCACGAGGGCTCCACATACACAGCTGCTGTTCAATACAATGTCCTGGAAAAAG	1	GGCAAATATGGAAACATACGTGAA	GGCAAATATGGAAACATACGTGAA	GGCAAATATGGAAACATACGTGAA	0	24	1	GCTGTTCAATACAATGTCCTAGAAAAAG	GCTGTTCAATACAATGTCCTGGAAAAAG	GCTGTTCAATACAATGTCCTAGAAAAAG	1	28	1	AACTTCACGAGGGCTCCACATACACAG	AACTTCACGAGGGCTCCACATACACAG	AACTTCACGAGGGCTCCACATACACAG	0	27	2	1	1	0	0	1	54	8	0.125
PV367297.1	LDT_RSV-B_M_1.1	1	GGCAAATATGGAAACATACGTGAATAAACTTCACGAGGGCTCCACATACACAGCTGCTGTTCAATACAATGTCCTAGAAAAAG	1	GGCAAATATGGAAACATACGTGAA	GGCAAATATGGAAACATACGTGAA	GGCAAATATGGAAACATACGTGAA	0	24	1	GCTGTTCAATACAATGTTCTAGAAAAAG	GCTGTTCAATACAATGTCCTAGAAAAAG	GCTGTTCAATACAATGTTCTAGAAAAAG	1	28	1	AACTTCACGAGGGCTCCACATACACAG	AACTTCACGAGGGCTCCACATACACAG	AACTTCACGAGGGCTCCACATACACAG	0	27	2	1	1	0	0	1	7	2389	0.000418585
PV367297.1	LDT_RSV-A_M_1.1	1	GGCAAATATGGAAACATACGTGAATAAACTTCACGAGGGCTCCACATACACAGCTGCTGTTCAATACAATGTCCTAGAAAAAG	1	GGCAAATATGGAAACATACGTGAA	GGCAAATATGGAAACATACGTGAA	GGCAAATATGGAAACATACGTGAA	0	24	1	GCTGTTCAATACAATGTCCTAGAAAAAG	GCTGTTCAATACAATGTCCTAGAAAAAG	GCTGTTCAATACAATGTCCTAGAAAAAG	0	28	1	AACTTCACGAGGGCTCCACATACACAG	AACTTCACGAGGGCTCCACATACACAG	AACTTCACGAGGGCTCCACATACACAG	0	27	2	1	1	0	0	1	8	2389	0.000418585
PQ618058.1	LDT_RSV-B_M_1.1	1	GGCAAATATGGAAACATACGTGAATAAACTTCACGAGGGCTCCACATACACAGCTGCTGTTCAATACAATGTCCTAGAAAAAG	1	GGCAAATATGGAAACATACGTGAA	GGCAAATATGGAAACATACGTGAA	GGCAAATATGGAAACATACGTGAA	0	24	1	GCTGTTCAATACAATGTTCTAGAAAAAG	GCTGTTCAATACAATGTCCTAGAAAAAG	GCTGTTCAATACAATGTTCTAGAAAAAG	1	28	1	AACTTCACGAGGGCTCCACATACACAG	AACTTCACGAGGGCTCCACATACACAG	AACTTCACGAGGGCTCCACATACACAG	0	27	2	1	1	0	0	1	7	2389	0.000418585
PQ618058.1	LDT_RSV-A_M_1.1	1	GGCAAATATGGAAACATACGTGAATAAACTTCACGAGGGCTCCACATACACAGCTGCTGTTCAATACAATGTCCTAGAAAAAG	1	GGCAAATATGGAAACATACGTGAA	GGCAAATATGGAAACATACGTGAA	GGCAAATATGGAAACATACGTGAA	0	24	1	GCTGTTCAATACAATGTCCTAGAAAAAG	GCTGTTCAATACAATGTCCTAGAAAAAG	GCTGTTCAATACAATGTCCTAGAAAAAG	0	28	1	AACTTCACGAGGGCTCCACATACACAG	AACTTCACGAGGGCTCCACATACACAG	AACTTCACGAGGGCTCCACATACACAG	0	27	2	1	1	0	0	1	8	2389	0.000418585
OR795362.1	LDT_RSV-B_M_1.1	1	GGCAAATATGGAAACATACGTGAATAAACTTCACGAGGGCTCCACATACACAGCTGCTGTTCAATACAATGTCCTAGAAAAAG	1	GGCAAATATGGAAACATACGTGAA	GGCAAATATGGAAACATACGTGAA	GGCAAATATGGAAACATACGTGAA	0	24	1	GCTGTTCAATACAATGTTCTAGAAAAAG	GCTGTTCAATACAATGTCCTAGAAAAAG	GCTGTTCAATACAATGTTCTAGAAAAAG	1	28	1	AACTTCACGAGGGCTCCACATACACAG	AACTTCACGAGGGCTCCACATACACAG	AACTTCACGAGGGCTCCACATACACAG	0	27	2	1	1	0	0	1	7	2389	0.000418585
OR795362.1	LDT_RSV-A_M_1.1	1	GGCAAATATGGAAACATACGTGAATAAACTTCACGAGGGCTCCACATACACAGCTGCTGTTCAATACAATGTCCTAGAAAAAG	1	GGCAAATATGGAAACATACGTGAA	GGCAAATATGGAAACATACGTGAA	GGCAAATATGGAAACATACGTGAA	0	24	1	GCTGTTCAATACAATGTCCTAGAAAAAG	GCTGTTCAATACAATGTCCTAGAAAAAG	GCTGTTCAATACAATGTCCTAGAAAAAG	0	28	1	AACTTCACGAGGGCTCCACATACACAG	AACTTCACGAGGGCTCCACATACACAG	AACTTCACGAGGGCTCCACATACACAG	0	27	2	1	1	0	0	1	8	2389	0.000418585
KJ627673.1	LDT_RSV-B_M_1.1	1	GGCAAATATGGAAACATACGTGAACAAACTTCACGAAGGCTCCACATACACAGCTGCTGTTCAATACAATGTTCTAGAAAAAG	1	GGCAAATATGGAAACATACGTGAA	GGCAAATATGGAAACATACGTGAA	GGCAAATATGGAAACATACGTGAA	0	24	1	GCTGTTCAATACAATGTTCTAGAAAAAG	GCTGTTCAATACAATGTTCTAGAAAAAG	GCTGTTCAATACAATGTTCTAGAAAAAG	0	28	1	AACTTCACGAAGGCTCCACATACACAG	AACTTCACGAAGGCTCCACATACACAG	AACTTCACGAAGGCTCCACATACACAG	0	27	2	1	1	0	0	1	38	8	0.125
KJ627673.1	LDT_RSV-A_M_1.1	1	GGCAAATATGGAAACATACGTGAACAAACTTCACGAAGGCTCCACATACACAGCTGCTGTTCAATACAATGTTCTAGAAAAAG	1	GGCAAATATGGAAACATACGTGAA	GGCAAATATGGAAACATACGTGAA	GGCAAATATGGAAACATACGTGAA	0	24	1	GCTGTTCAATACAATGTCCTAGAAAAAG	GCTGTTCAATACAATGTTCTAGAAAAAG	GCTGTTCAATACAATGTCCTAGAAAAAG	1	28	1	AACTTCACGAAGGCTCCACATACACAG	AACTTCACGAAGGCTCCACATACACAG	AACTTCACGAAGGCTCCACATACACAG	0	27	2	1	1	0	0	1	57	8	0.125
PP376612.1	LDT_RSV-B_M_1.1	1	GGCAAATATGGAAACATACGTGAATAAACTTCACGAGGGCTCCACATACACAGCTGCTGTTCAATACAATGTCCTAGAAAAAG	1	GGCAAATATGGAAACATACGTGAA	GGCAAATATGGAAACATACGTGAA	GGCAAATATGGAAACATACGTGAA	0	24	1	GCTGTTCAATACAATGTTCTAGAAAAAG	GCTGTTCAATACAATGTCCTAGAAAAAG	GCTGTTCAATACAATGTTCTAGAAAAAG	1	28	1	AACTTCACGAGGGCTCCACATACACAG	AACTTCACGAGGGCTCCACATACACAG	AACTTCACGAGGGCTCCACATACACAG	0	27	2	1	1	0	0	1	7	2389	0.000418585
PP376612.1	LDT_RSV-A_M_1.1	1	GGCAAATATGGAAACATACGTGAATAAACTTCACGAGGGCTCCACATACACAGCTGCTGTTCAATACAATGTCCTAGAAAAAG	1	GGCAAATATGGAAACATACGTGAA	GGCAAATATGGAAACATACGTGAA	GGCAAATATGGAAACATACGTGAA	0	24	1	GCTGTTCAATACAATGTCCTAGAAAAAG	GCTGTTCAATACAATGTCCTAGAAAAAG	GCTGTTCAATACAATGTCCTAGAAAAAG	0	28	1	AACTTCACGAGGGCTCCACATACACAG	AACTTCACGAGGGCTCCACATACACAG	AACTTCACGAGGGCTCCACATACACAG	0	27	2	1	1	0	0	1	8	2389	0.000418585
KJ643511.1	LDT_RSV-B_M_1.1	1	GGCAAATATGGAAACATACGTGAACAAACTTCACGAAGGCTCCACATACACAGCTGCTGTTCAATACAATGTCCTAGAAAAAG	1	GGCAAATATGGAAACATACGTGAA	GGCAAATATGGAAACATACGTGAA	GGCAAATATGGAAACATACGTGAA	0	24	1	GCTGTTCAATACAATGTTCTAGAAAAAG	GCTGTTCAATACAATGTCCTAGAAAAAG	GCTGTTCAATACAATGTTCTAGAAAAAG	1	28	1	AACTTCACGAAGGCTCCACATACACAG	AACTTCACGAAGGCTCCACATACACAG	AACTTCACGAAGGCTCCACATACACAG	0	27	2	1	1	0	0	1	60	242	0.00413223
KJ643511.1	LDT_RSV-A_M_1.1	1	GGCAAATATGGAAACATACGTGAACAAACTTCACGAAGGCTCCACATACACAGCTGCTGTTCAATACAATGTCCTAGAAAAAG	1	GGCAAATATGGAAACATACGTGAA	GGCAAATATGGAAACATACGTGAA	GGCAAATATGGAAACATACGTGAA	0	24	1	GCTGTTCAATACAATGTCCTAGAAAAAG	GCTGTTCAATACAATGTCCTAGAAAAAG	GCTGTTCAATACAATGTCCTAGAAAAAG	0	28	1	AACTTCACGAAGGCTCCACATACACAG	AACTTCACGAAGGCTCCACATACACAG	AACTTCACGAAGGCTCCACATACACAG	0	27	2	1	1	0	0	1	74	242	0.00413223
PP352284.1	LDT_RSV-B_M_1.1	1	GGCAAATATGGAAACATACGTGAATAAACTTCACGAGGGCTCCACATACACAGCTGCTGTTCAATACAATGTCCTAGAAAAAG	1	GGCAAATATGGAAACATACGTGAA	GGCAAATATGGAAACATACGTGAA	GGCAAATATGGAAACATACGTGAA	0	24	1	GCTGTTCAATACAATGTTCTAGAAAAAG	GCTGTTCAATACAATGTCCTAGAAAAAG	GCTGTTCAATACAATGTTCTAGAAAAAG	1	28	1	AACTTCACGAGGGCTCCACATACACAG	AACTTCACGAGGGCTCCACATACACAG	AACTTCACGAGGGCTCCACATACACAG	0	27	2	1	1	0	0	1	7	2389	0.000418585
[truncated: 6,373 more rows]

## Sheet: Analysis
qPCR-Based Laboratory Developed Test (LDT) Inclusivity Calculation Template
[truncated: 45 more rows]

## Sheet: Históricos
					Inclusivity by Mutations in Any Region		Inclusivity by Mutations at the 3' End			Clustering													Etiquetas de fila	Overall Inclusivity (%) (Test Level)	Inclusivity by Mutations in Any Region (Target / Assay Level)	Inclusivity by Mutations at the 3' End (Target / Assay Level)	3rd Cluster‡	2nd Cluster‡	1st Cluster‡
[truncated: 7 more rows]
